# Supplementary material for: A new method for estimating ore grade based on sample length weighting
Source: Sci Rep. 2023 Apr 17;13:6208. doi: 10.1038/s41598-023-33509-0 (PMC10110572; doi:10.1038/s41598-023-33509-0)
Supplement: Supplementary file 1 — Supplementary Information. [file 41598_2023_33509_MOESM1_ESM.zip]

Archive with 35 entries (34 files):
- Data for paper-SR/0-Document description.txt
- Data for paper-SR/10-10-10-block model data.txt
- Data for paper-SR/Combined sample data.txt
- Data for paper-SR/Original sample data.txt
- Data for paper-SR/Results/
- Data for paper-SR/Results/Composite_Sample_P3_Al.txt
- Data for paper-SR/Results/Composite_Sample_P3_Fe.txt
- Data for paper-SR/Results/Composite_Sample_P3_li.txt
- Data for paper-SR/Results/Composite_Sample_P4_Al.txt
- Data for paper-SR/Results/Composite_Sample_P4_Fe.txt
- Data for paper-SR/Results/Composite_Sample_P4_Li.txt
- Data for paper-SR/Results/Composite_Sample_P5_Al.txt
- Data for paper-SR/Results/Composite_Sample_P5_Fe.txt
- Data for paper-SR/Results/Composite_Sample_P5_li.txt
- Data for paper-SR/Results/Composite_Sample_P6_Al.txt
- Data for paper-SR/Results/Composite_Sample_P6_Fe.txt
- Data for paper-SR/Results/Composite_Sample_P6_Li.txt
- Data for paper-SR/Results/Composite_Sample_P7_Al.txt
- Data for paper-SR/Results/Composite_Sample_P7_Fe.txt
- Data for paper-SR/Results/Composite_Sample_P7_li.txt
- Data for paper-SR/Results/Primary_Sample_P3_Al.txt
- Data for paper-SR/Results/Primary_Sample_P3_Fe.txt
- Data for paper-SR/Results/Primary_Sample_P3_li.txt
- Data for paper-SR/Results/Primary_Sample_P4_Al.txt
- Data for paper-SR/Results/Primary_Sample_P4_Fe.txt
- Data for paper-SR/Results/Primary_Sample_P4_Li.txt
- Data for paper-SR/Results/Primary_Sample_P5_Al.txt
- Data for paper-SR/Results/Primary_Sample_P5_Fe.txt
- Data for paper-SR/Results/Primary_Sample_P5_li.txt
- Data for paper-SR/Results/Primary_Sample_P6_Al.txt
- Data for paper-SR/Results/Primary_Sample_P6_Fe.txt
- Data for paper-SR/Results/Primary_Sample_P6_Li.txt
- Data for paper-SR/Results/Primary_Sample_P7_Al.txt
- Data for paper-SR/Results/Primary_Sample_P7_Fe.txt
- Data for paper-SR/Results/Primary_Sample_P7_li.txt
