# Supplementary material for: A new method for estimating ore grade based on sample length weighting
Source: Sci Rep. 2023 Apr 17;13:6208. doi: 10.1038/s41598-023-33509-0 (PMC10110572; doi:10.1038/s41598-023-33509-0)
Supplement: Supplementary file 1 — Supplementary Information. [file 41598_2023_33509_MOESM1_ESM.zip › Data for paper-SR/0-Document description.txt]

The file "10-10-10-block model data" is the original state parameter of the block model. The space position of a single block and the default value of attributes are included.
The file "Original sample data" is the original sample grade parameter. Including spatial location, sample grade and sample length.
The file "Combined sample data" is the grade parameter of the combined sample. Including spatial location, sample grade and sample length.
