# Supplementary material for: A new method for estimating ore grade based on sample length weighting
Source: Sci Rep. 2023 Apr 17;13:6208. doi: 10.1038/s41598-023-33509-0 (PMC10110572; doi:10.1038/s41598-023-33509-0)
Supplement: Supplementary file 1 — Supplementary Information. [file 41598_2023_33509_MOESM1_ESM.zip › Data for paper-SR/10-10-10-block model data.txt]

X Y Z Default Properties1-4
3166093.853	38590632.6	489.302	-44	-55	-33	-99
3166093.853	38590642.6	489.302	-44	-55	-33	-99
3166103.853	38590632.6	489.302	-44	-55	-33	-99
3166103.853	38590642.6	489.302	-44	-55	-33	-99
3166093.853	38590632.6	499.302	-44	-55	-33	-99
3166093.853	38590632.6	509.302	-44	-55	-33	-99
3166093.853	38590642.6	499.302	-44	-55	-33	-99
3166093.853	38590642.6	509.302	-44	-55	-33	-99
3166103.853	38590632.6	499.302	-44	-55	-33	-99
3166103.853	38590632.6	509.302	-44	-55	-33	-99
3166103.853	38590642.6	499.302	-44	-55	-33	-99
3166103.853	38590642.6	509.302	-44	-55	-33	-99
3166093.853	38590652.6	489.302	-44	-55	-33	-99
3166093.853	38590662.6	489.302	-44	-55	-33	-99
3166103.853	38590652.6	489.302	-44	-55	-33	-99
3166103.853	38590662.6	489.302	-44	-55	-33	-99
3166093.853	38590652.6	499.302	-44	-55	-33	-99
3166093.853	38590652.6	509.302	-44	-55	-33	-99
3166093.853	38590662.6	499.302	-44	-55	-33	-99
3166093.853	38590662.6	509.302	-44	-55	-33	-99
3166103.853	38590652.6	499.302	-44	-55	-33	-99
3166103.853	38590652.6	509.302	-44	-55	-33	-99
3166103.853	38590662.6	499.302	-44	-55	-33	-99
3166103.853	38590662.6	509.302	-44	-55	-33	-99
3166113.853	38590632.6	489.302	-44	-55	-33	-99
3166113.853	38590642.6	489.302	-44	-55	-33	-99
3166123.853	38590632.6	489.302	-44	-55	-33	-99
3166123.853	38590642.6	489.302	-44	-55	-33	-99
3166113.853	38590632.6	499.302	-44	-55	-33	-99
3166113.853	38590632.6	509.302	-44	-55	-33	-99
3166113.853	38590642.6	499.302	-44	-55	-33	-99
3166113.853	38590642.6	509.302	-44	-55	-33	-99
3166113.853	38590652.6	489.302	-44	-55	-33	-99
3166113.853	38590662.6	489.302	-44	-55	-33	-99
3166123.853	38590652.6	489.302	-44	-55	-33	-99
3166123.853	38590662.6	489.302	-44	-55	-33	-99
3166113.853	38590652.6	499.302	-44	-55	-33	-99
3166113.853	38590652.6	509.302	-44	-55	-33	-99
3166113.853	38590662.6	499.302	-44	-55	-33	-99
3166113.853	38590662.6	509.302	-44	-55	-33	-99
3166093.853	38590672.6	489.302	-44	-55	-33	-99
3166093.853	38590682.6	489.302	-44	-55	-33	-99
3166103.853	38590672.6	489.302	-44	-55	-33	-99
3166103.853	38590682.6	489.302	-44	-55	-33	-99
3166093.853	38590672.6	499.302	-44	-55	-33	-99
3166093.853	38590672.6	509.302	-44	-55	-33	-99
3166093.853	38590682.6	499.302	-44	-55	-33	-99
3166093.853	38590682.6	509.302	-44	-55	-33	-99
3166103.853	38590672.6	499.302	-44	-55	-33	-99
3166103.853	38590672.6	509.302	-44	-55	-33	-99
3166103.853	38590682.6	499.302	-44	-55	-33	-99
3166103.853	38590682.6	509.302	-44	-55	-33	-99
3166093.853	38590692.6	489.302	-44	-55	-33	-99
3166093.853	38590702.6	489.302	-44	-55	-33	-99
3166103.853	38590692.6	489.302	-44	-55	-33	-99
3166103.853	38590702.6	489.302	-44	-55	-33	-99
3166093.853	38590692.6	499.302	-44	-55	-33	-99
3166093.853	38590692.6	509.302	-44	-55	-33	-99
3166093.853	38590702.6	499.302	-44	-55	-33	-99
3166093.853	38590702.6	509.302	-44	-55	-33	-99
3166103.853	38590692.6	499.302	-44	-55	-33	-99
3166103.853	38590692.6	509.302	-44	-55	-33	-99
3166103.853	38590702.6	499.302	-44	-55	-33	-99
3166103.853	38590702.6	509.302	-44	-55	-33	-99
3166113.853	38590672.6	489.302	-44	-55	-33	-99
3166113.853	38590682.6	489.302	-44	-55	-33	-99
3166123.853	38590672.6	489.302	-44	-55	-33	-99
3166123.853	38590682.6	489.302	-44	-55	-33	-99
3166113.853	38590672.6	499.302	-44	-55	-33	-99
3166113.853	38590672.6	509.302	-44	-55	-33	-99
3166113.853	38590682.6	499.302	-44	-55	-33	-99
3166113.853	38590682.6	509.302	-44	-55	-33	-99
3166113.853	38590692.6	489.302	-44	-55	-33	-99
3166113.853	38590702.6	489.302	-44	-55	-33	-99
3166123.853	38590692.6	489.302	-44	-55	-33	-99
3166123.853	38590702.6	489.302	-44	-55	-33	-99
3166113.853	38590692.6	499.302	-44	-55	-33	-99
3166113.853	38590692.6	509.302	-44	-55	-33	-99
3166113.853	38590702.6	499.302	-44	-55	-33	-99
3166113.853	38590702.6	509.302	-44	-55	-33	-99
3166123.853	38590702.6	499.302	-44	-55	-33	-99
3166093.853	38590712.6	489.302	-44	-55	-33	-99
3166093.853	38590722.6	489.302	-44	-55	-33	-99
3166103.853	38590712.6	489.302	-44	-55	-33	-99
3166103.853	38590722.6	489.302	-44	-55	-33	-99
3166093.853	38590712.6	499.302	-44	-55	-33	-99
3166093.853	38590722.6	499.302	-44	-55	-33	-99
3166103.853	38590712.6	499.302	-44	-55	-33	-99
3166103.853	38590712.6	509.302	-44	-55	-33	-99
3166103.853	38590722.6	499.302	-44	-55	-33	-99
3166103.853	38590722.6	509.302	-44	-55	-33	-99
3166093.853	38590732.6	489.302	-44	-55	-33	-99
3166093.853	38590742.6	489.302	-44	-55	-33	-99
3166103.853	38590732.6	489.302	-44	-55	-33	-99
3166103.853	38590742.6	489.302	-44	-55	-33	-99
3166093.853	38590732.6	499.302	-44	-55	-33	-99
3166093.853	38590742.6	499.302	-44	-55	-33	-99
3166103.853	38590732.6	499.302	-44	-55	-33	-99
3166103.853	38590732.6	509.302	-44	-55	-33	-99
3166103.853	38590742.6	499.302	-44	-55	-33	-99
3166103.853	38590742.6	509.302	-44	-55	-33	-99
3166113.853	38590712.6	489.302	-44	-55	-33	-99
3166113.853	38590722.6	489.302	-44	-55	-33	-99
3166123.853	38590712.6	489.302	-44	-55	-33	-99
3166123.853	38590722.6	489.302	-44	-55	-33	-99
3166113.853	38590712.6	499.302	-44	-55	-33	-99
3166113.853	38590712.6	509.302	-44	-55	-33	-99
3166113.853	38590722.6	499.302	-44	-55	-33	-99
3166113.853	38590722.6	509.302	-44	-55	-33	-99
3166123.853	38590712.6	499.302	-44	-55	-33	-99
3166123.853	38590712.6	509.302	-44	-55	-33	-99
3166123.853	38590722.6	499.302	-44	-55	-33	-99
3166123.853	38590722.6	509.302	-44	-55	-33	-99
3166113.853	38590732.6	489.302	-44	-55	-33	-99
3166113.853	38590742.6	489.302	-44	-55	-33	-99
3166123.853	38590732.6	489.302	-44	-55	-33	-99
3166123.853	38590742.6	489.302	-44	-55	-33	-99
3166113.853	38590732.6	499.302	-44	-55	-33	-99
3166113.853	38590732.6	509.302	-44	-55	-33	-99
3166113.853	38590742.6	499.302	-44	-55	-33	-99
3166113.853	38590742.6	509.302	-44	-55	-33	-99
3166123.853	38590732.6	499.302	-44	-55	-33	-99
3166123.853	38590732.6	509.302	-44	-55	-33	-99
3166123.853	38590742.6	499.302	-44	-55	-33	-99
3166123.853	38590742.6	509.302	-44	-55	-33	-99
3166093.853	38590752.6	489.302	-44	-55	-33	-99
3166103.853	38590752.6	489.302	-44	-55	-33	-99
3166103.853	38590762.6	489.302	-44	-55	-33	-99
3166103.853	38590752.6	499.302	-44	-55	-33	-99
3166103.853	38590762.6	499.302	-44	-55	-33	-99
3166103.853	38590772.6	489.302	-44	-55	-33	-99
3166103.853	38590782.6	489.302	-44	-55	-33	-99
3166103.853	38590772.6	499.302	-44	-55	-33	-99
3166103.853	38590782.6	499.302	-44	-55	-33	-99
3166113.853	38590752.6	489.302	-44	-55	-33	-99
3166113.853	38590762.6	489.302	-44	-55	-33	-99
3166123.853	38590752.6	489.302	-44	-55	-33	-99
3166123.853	38590762.6	489.302	-44	-55	-33	-99
3166113.853	38590752.6	499.302	-44	-55	-33	-99
3166113.853	38590752.6	509.302	-44	-55	-33	-99
3166113.853	38590762.6	499.302	-44	-55	-33	-99
3166113.853	38590762.6	509.302	-44	-55	-33	-99
3166123.853	38590752.6	499.302	-44	-55	-33	-99
3166123.853	38590752.6	509.302	-44	-55	-33	-99
3166123.853	38590762.6	499.302	-44	-55	-33	-99
3166123.853	38590762.6	509.302	-44	-55	-33	-99
3166113.853	38590772.6	489.302	-44	-55	-33	-99
3166113.853	38590782.6	479.302	-44	-55	-33	-99
3166113.853	38590782.6	489.302	-44	-55	-33	-99
3166123.853	38590772.6	489.302	-44	-55	-33	-99
3166123.853	38590782.6	489.302	-44	-55	-33	-99
3166113.853	38590772.6	499.302	-44	-55	-33	-99
3166113.853	38590772.6	509.302	-44	-55	-33	-99
3166113.853	38590782.6	499.302	-44	-55	-33	-99
3166113.853	38590782.6	509.302	-44	-55	-33	-99
3166123.853	38590772.6	499.302	-44	-55	-33	-99
3166123.853	38590772.6	509.302	-44	-55	-33	-99
3166123.853	38590782.6	499.302	-44	-55	-33	-99
3166123.853	38590782.6	509.302	-44	-55	-33	-99
3166133.853	38590722.6	489.302	-44	-55	-33	-99
3166133.853	38590732.6	489.302	-44	-55	-33	-99
3166133.853	38590742.6	489.302	-44	-55	-33	-99
3166133.853	38590752.6	489.302	-44	-55	-33	-99
3166133.853	38590762.6	489.302	-44	-55	-33	-99
3166133.853	38590752.6	499.302	-44	-55	-33	-99
3166133.853	38590762.6	499.302	-44	-55	-33	-99
3166133.853	38590762.6	509.302	-44	-55	-33	-99
3166133.853	38590772.6	489.302	-44	-55	-33	-99
3166133.853	38590782.6	489.302	-44	-55	-33	-99
3166143.853	38590782.6	489.302	-44	-55	-33	-99
3166133.853	38590772.6	499.302	-44	-55	-33	-99
3166133.853	38590772.6	509.302	-44	-55	-33	-99
3166133.853	38590782.6	499.302	-44	-55	-33	-99
3166133.853	38590782.6	509.302	-44	-55	-33	-99
3166103.853	38590792.6	489.302	-44	-55	-33	-99
3166113.853	38590792.6	479.302	-44	-55	-33	-99
3166113.853	38590792.6	489.302	-44	-55	-33	-99
3166113.853	38590802.6	479.302	-44	-55	-33	-99
3166113.853	38590802.6	489.302	-44	-55	-33	-99
3166123.853	38590792.6	489.302	-44	-55	-33	-99
3166123.853	38590802.6	479.302	-44	-55	-33	-99
3166123.853	38590802.6	489.302	-44	-55	-33	-99
3166113.853	38590792.6	499.302	-44	-55	-33	-99
3166113.853	38590802.6	499.302	-44	-55	-33	-99
3166123.853	38590792.6	499.302	-44	-55	-33	-99
3166123.853	38590792.6	509.302	-44	-55	-33	-99
3166123.853	38590802.6	499.302	-44	-55	-33	-99
3166123.853	38590802.6	509.302	-44	-55	-33	-99
3166113.853	38590812.6	479.302	-44	-55	-33	-99
3166113.853	38590812.6	489.302	-44	-55	-33	-99
3166113.853	38590822.6	479.302	-44	-55	-33	-99
3166113.853	38590822.6	489.302	-44	-55	-33	-99
3166123.853	38590812.6	479.302	-44	-55	-33	-99
3166123.853	38590812.6	489.302	-44	-55	-33	-99
3166123.853	38590822.6	479.302	-44	-55	-33	-99
3166123.853	38590822.6	489.302	-44	-55	-33	-99
3166113.853	38590812.6	499.302	-44	-55	-33	-99
3166113.853	38590822.6	499.302	-44	-55	-33	-99
3166123.853	38590812.6	499.302	-44	-55	-33	-99
3166123.853	38590812.6	509.302	-44	-55	-33	-99
3166123.853	38590822.6	499.302	-44	-55	-33	-99
3166123.853	38590822.6	509.302	-44	-55	-33	-99
3166113.853	38590832.6	489.302	-44	-55	-33	-99
3166113.853	38590842.6	489.302	-44	-55	-33	-99
3166123.853	38590832.6	479.302	-44	-55	-33	-99
3166123.853	38590832.6	489.302	-44	-55	-33	-99
3166123.853	38590842.6	479.302	-44	-55	-33	-99
3166123.853	38590842.6	489.302	-44	-55	-33	-99
3166123.853	38590832.6	499.302	-44	-55	-33	-99
3166123.853	38590842.6	499.302	-44	-55	-33	-99
3166123.853	38590852.6	479.302	-44	-55	-33	-99
3166123.853	38590852.6	489.302	-44	-55	-33	-99
3166123.853	38590862.6	479.302	-44	-55	-33	-99
3166123.853	38590862.6	489.302	-44	-55	-33	-99
3166123.853	38590852.6	499.302	-44	-55	-33	-99
3166123.853	38590862.6	499.302	-44	-55	-33	-99
3166133.853	38590792.6	489.302	-44	-55	-33	-99
3166133.853	38590802.6	489.302	-44	-55	-33	-99
3166143.853	38590792.6	489.302	-44	-55	-33	-99
3166143.853	38590802.6	489.302	-44	-55	-33	-99
3166133.853	38590792.6	499.302	-44	-55	-33	-99
3166133.853	38590792.6	509.302	-44	-55	-33	-99
3166133.853	38590802.6	499.302	-44	-55	-33	-99
3166133.853	38590802.6	509.302	-44	-55	-33	-99
3166143.853	38590802.6	499.302	-44	-55	-33	-99
3166143.853	38590802.6	509.302	-44	-55	-33	-99
3166133.853	38590812.6	489.302	-44	-55	-33	-99
3166133.853	38590822.6	489.302	-44	-55	-33	-99
3166143.853	38590812.6	489.302	-44	-55	-33	-99
3166143.853	38590822.6	489.302	-44	-55	-33	-99
3166133.853	38590812.6	499.302	-44	-55	-33	-99
3166133.853	38590812.6	509.302	-44	-55	-33	-99
3166133.853	38590822.6	499.302	-44	-55	-33	-99
3166133.853	38590822.6	509.302	-44	-55	-33	-99
3166143.853	38590812.6	499.302	-44	-55	-33	-99
3166143.853	38590812.6	509.302	-44	-55	-33	-99
3166143.853	38590822.6	499.302	-44	-55	-33	-99
3166143.853	38590822.6	509.302	-44	-55	-33	-99
3166133.853	38590832.6	479.302	-44	-55	-33	-99
3166133.853	38590832.6	489.302	-44	-55	-33	-99
3166133.853	38590842.6	479.302	-44	-55	-33	-99
3166133.853	38590842.6	489.302	-44	-55	-33	-99
3166143.853	38590832.6	489.302	-44	-55	-33	-99
3166143.853	38590842.6	489.302	-44	-55	-33	-99
3166133.853	38590832.6	499.302	-44	-55	-33	-99
3166133.853	38590832.6	509.302	-44	-55	-33	-99
3166133.853	38590842.6	499.302	-44	-55	-33	-99
3166133.853	38590842.6	509.302	-44	-55	-33	-99
3166143.853	38590832.6	499.302	-44	-55	-33	-99
3166143.853	38590832.6	509.302	-44	-55	-33	-99
3166143.853	38590842.6	499.302	-44	-55	-33	-99
3166143.853	38590842.6	509.302	-44	-55	-33	-99
3166133.853	38590852.6	479.302	-44	-55	-33	-99
3166133.853	38590852.6	489.302	-44	-55	-33	-99
3166133.853	38590862.6	479.302	-44	-55	-33	-99
3166133.853	38590862.6	489.302	-44	-55	-33	-99
3166143.853	38590852.6	489.302	-44	-55	-33	-99
3166143.853	38590862.6	479.302	-44	-55	-33	-99
3166143.853	38590862.6	489.302	-44	-55	-33	-99
3166133.853	38590852.6	499.302	-44	-55	-33	-99
3166133.853	38590862.6	499.302	-44	-55	-33	-99
3166143.853	38590852.6	499.302	-44	-55	-33	-99
3166143.853	38590852.6	509.302	-44	-55	-33	-99
3166143.853	38590862.6	499.302	-44	-55	-33	-99
3166143.853	38590862.6	509.302	-44	-55	-33	-99
3166153.853	38590842.6	489.302	-44	-55	-33	-99
3166153.853	38590842.6	499.302	-44	-55	-33	-99
3166153.853	38590842.6	509.302	-44	-55	-33	-99
3166153.853	38590852.6	489.302	-44	-55	-33	-99
3166153.853	38590862.6	489.302	-44	-55	-33	-99
3166153.853	38590852.6	499.302	-44	-55	-33	-99
3166153.853	38590852.6	509.302	-44	-55	-33	-99
3166153.853	38590862.6	499.302	-44	-55	-33	-99
3166153.853	38590862.6	509.302	-44	-55	-33	-99
3166133.853	38590922.6	469.302	-44	-55	-33	-99
3166143.853	38590922.6	469.302	-44	-55	-33	-99
3166143.853	38590932.6	469.302	-44	-55	-33	-99
3166143.853	38590942.6	469.302	-44	-55	-33	-99
3166153.853	38590942.6	469.302	-44	-55	-33	-99
3166123.853	38590872.6	479.302	-44	-55	-33	-99
3166123.853	38590872.6	489.302	-44	-55	-33	-99
3166123.853	38590882.6	479.302	-44	-55	-33	-99
3166123.853	38590882.6	489.302	-44	-55	-33	-99
3166123.853	38590892.6	479.302	-44	-55	-33	-99
3166123.853	38590892.6	489.302	-44	-55	-33	-99
3166133.853	38590872.6	479.302	-44	-55	-33	-99
3166133.853	38590872.6	489.302	-44	-55	-33	-99
3166133.853	38590882.6	479.302	-44	-55	-33	-99
3166133.853	38590882.6	489.302	-44	-55	-33	-99
3166143.853	38590872.6	479.302	-44	-55	-33	-99
3166143.853	38590872.6	489.302	-44	-55	-33	-99
3166143.853	38590882.6	479.302	-44	-55	-33	-99
3166143.853	38590882.6	489.302	-44	-55	-33	-99
3166133.853	38590872.6	499.302	-44	-55	-33	-99
3166133.853	38590882.6	499.302	-44	-55	-33	-99
3166143.853	38590872.6	499.302	-44	-55	-33	-99
3166143.853	38590872.6	509.302	-44	-55	-33	-99
3166143.853	38590882.6	499.302	-44	-55	-33	-99
3166143.853	38590882.6	509.302	-44	-55	-33	-99
3166133.853	38590892.6	479.302	-44	-55	-33	-99
3166133.853	38590892.6	489.302	-44	-55	-33	-99
3166133.853	38590902.6	479.302	-44	-55	-33	-99
3166133.853	38590902.6	489.302	-44	-55	-33	-99
3166143.853	38590892.6	479.302	-44	-55	-33	-99
3166143.853	38590892.6	489.302	-44	-55	-33	-99
3166143.853	38590902.6	479.302	-44	-55	-33	-99
3166143.853	38590902.6	489.302	-44	-55	-33	-99
3166133.853	38590892.6	499.302	-44	-55	-33	-99
3166133.853	38590902.6	499.302	-44	-55	-33	-99
3166143.853	38590892.6	499.302	-44	-55	-33	-99
3166143.853	38590902.6	499.302	-44	-55	-33	-99
3166153.853	38590872.6	489.302	-44	-55	-33	-99
3166153.853	38590882.6	489.302	-44	-55	-33	-99
3166153.853	38590872.6	499.302	-44	-55	-33	-99
3166153.853	38590872.6	509.302	-44	-55	-33	-99
3166153.853	38590882.6	499.302	-44	-55	-33	-99
3166153.853	38590882.6	509.302	-44	-55	-33	-99
3166163.853	38590882.6	509.302	-44	-55	-33	-99
3166153.853	38590892.6	479.302	-44	-55	-33	-99
3166153.853	38590892.6	489.302	-44	-55	-33	-99
3166153.853	38590902.6	479.302	-44	-55	-33	-99
3166153.853	38590902.6	489.302	-44	-55	-33	-99
3166163.853	38590902.6	489.302	-44	-55	-33	-99
3166153.853	38590892.6	499.302	-44	-55	-33	-99
3166153.853	38590892.6	509.302	-44	-55	-33	-99
3166153.853	38590902.6	499.302	-44	-55	-33	-99
3166153.853	38590902.6	509.302	-44	-55	-33	-99
3166163.853	38590892.6	499.302	-44	-55	-33	-99
3166163.853	38590892.6	509.302	-44	-55	-33	-99
3166163.853	38590902.6	499.302	-44	-55	-33	-99
3166163.853	38590902.6	509.302	-44	-55	-33	-99
3166133.853	38590912.6	479.302	-44	-55	-33	-99
3166133.853	38590912.6	489.302	-44	-55	-33	-99
3166133.853	38590922.6	479.302	-44	-55	-33	-99
3166133.853	38590922.6	489.302	-44	-55	-33	-99
3166143.853	38590912.6	479.302	-44	-55	-33	-99
3166143.853	38590912.6	489.302	-44	-55	-33	-99
3166143.853	38590922.6	479.302	-44	-55	-33	-99
3166143.853	38590922.6	489.302	-44	-55	-33	-99
3166133.853	38590912.6	499.302	-44	-55	-33	-99
3166143.853	38590912.6	499.302	-44	-55	-33	-99
3166143.853	38590922.6	499.302	-44	-55	-33	-99
3166133.853	38590932.6	479.302	-44	-55	-33	-99
3166133.853	38590932.6	489.302	-44	-55	-33	-99
3166133.853	38590942.6	479.302	-44	-55	-33	-99
3166143.853	38590932.6	479.302	-44	-55	-33	-99
3166143.853	38590932.6	489.302	-44	-55	-33	-99
3166143.853	38590942.6	479.302	-44	-55	-33	-99
3166143.853	38590942.6	489.302	-44	-55	-33	-99
3166143.853	38590932.6	499.302	-44	-55	-33	-99
3166143.853	38590942.6	499.302	-44	-55	-33	-99
3166153.853	38590912.6	479.302	-44	-55	-33	-99
3166153.853	38590912.6	489.302	-44	-55	-33	-99
3166153.853	38590922.6	479.302	-44	-55	-33	-99
3166153.853	38590922.6	489.302	-44	-55	-33	-99
3166163.853	38590912.6	489.302	-44	-55	-33	-99
3166163.853	38590922.6	489.302	-44	-55	-33	-99
3166153.853	38590912.6	499.302	-44	-55	-33	-99
3166153.853	38590912.6	509.302	-44	-55	-33	-99
3166153.853	38590922.6	499.302	-44	-55	-33	-99
3166153.853	38590922.6	509.302	-44	-55	-33	-99
3166163.853	38590912.6	499.302	-44	-55	-33	-99
3166163.853	38590912.6	509.302	-44	-55	-33	-99
3166163.853	38590922.6	499.302	-44	-55	-33	-99
3166163.853	38590922.6	509.302	-44	-55	-33	-99
3166153.853	38590932.6	479.302	-44	-55	-33	-99
3166153.853	38590932.6	489.302	-44	-55	-33	-99
3166153.853	38590942.6	479.302	-44	-55	-33	-99
3166153.853	38590942.6	489.302	-44	-55	-33	-99
3166163.853	38590932.6	479.302	-44	-55	-33	-99
3166163.853	38590932.6	489.302	-44	-55	-33	-99
3166163.853	38590942.6	479.302	-44	-55	-33	-99
3166163.853	38590942.6	489.302	-44	-55	-33	-99
3166153.853	38590932.6	499.302	-44	-55	-33	-99
3166153.853	38590942.6	499.302	-44	-55	-33	-99
3166163.853	38590932.6	499.302	-44	-55	-33	-99
3166163.853	38590932.6	509.302	-44	-55	-33	-99
3166163.853	38590942.6	499.302	-44	-55	-33	-99
3166163.853	38590942.6	509.302	-44	-55	-33	-99
3166173.853	38590922.6	509.302	-44	-55	-33	-99
3166173.853	38590942.6	489.302	-44	-55	-33	-99
3166173.853	38590932.6	499.302	-44	-55	-33	-99
3166173.853	38590932.6	509.302	-44	-55	-33	-99
3166173.853	38590942.6	499.302	-44	-55	-33	-99
3166173.853	38590942.6	509.302	-44	-55	-33	-99
3166143.853	38590952.6	469.302	-44	-55	-33	-99
3166143.853	38590962.6	469.302	-44	-55	-33	-99
3166143.853	38590972.6	469.302	-44	-55	-33	-99
3166143.853	38590982.6	469.302	-44	-55	-33	-99
3166153.853	38590952.6	469.302	-44	-55	-33	-99
3166153.853	38590962.6	469.302	-44	-55	-33	-99
3166153.853	38590972.6	469.302	-44	-55	-33	-99
3166153.853	38590982.6	469.302	-44	-55	-33	-99
3166163.853	38590972.6	469.302	-44	-55	-33	-99
3166163.853	38590982.6	469.302	-44	-55	-33	-99
3166143.853	38590992.6	469.302	-44	-55	-33	-99
3166153.853	38590992.6	469.302	-44	-55	-33	-99
3166153.853	38591002.6	469.302	-44	-55	-33	-99
3166163.853	38590992.6	469.302	-44	-55	-33	-99
3166163.853	38591002.6	469.302	-44	-55	-33	-99
3166153.853	38591012.6	469.302	-44	-55	-33	-99
3166153.853	38591022.6	469.302	-44	-55	-33	-99
3166163.853	38591012.6	469.302	-44	-55	-33	-99
3166163.853	38591022.6	469.302	-44	-55	-33	-99
3166143.853	38590952.6	479.302	-44	-55	-33	-99
3166143.853	38590952.6	489.302	-44	-55	-33	-99
3166143.853	38590962.6	479.302	-44	-55	-33	-99
3166143.853	38590962.6	489.302	-44	-55	-33	-99
3166143.853	38590952.6	499.302	-44	-55	-33	-99
3166143.853	38590972.6	479.302	-44	-55	-33	-99
3166143.853	38590972.6	489.302	-44	-55	-33	-99
3166143.853	38590982.6	479.302	-44	-55	-33	-99
3166143.853	38590982.6	489.302	-44	-55	-33	-99
3166153.853	38590952.6	479.302	-44	-55	-33	-99
3166153.853	38590952.6	489.302	-44	-55	-33	-99
3166153.853	38590962.6	479.302	-44	-55	-33	-99
3166153.853	38590962.6	489.302	-44	-55	-33	-99
3166163.853	38590952.6	479.302	-44	-55	-33	-99
3166163.853	38590952.6	489.302	-44	-55	-33	-99
3166163.853	38590962.6	479.302	-44	-55	-33	-99
3166163.853	38590962.6	489.302	-44	-55	-33	-99
3166153.853	38590952.6	499.302	-44	-55	-33	-99
3166153.853	38590962.6	499.302	-44	-55	-33	-99
3166163.853	38590952.6	499.302	-44	-55	-33	-99
3166163.853	38590952.6	509.302	-44	-55	-33	-99
3166163.853	38590962.6	499.302	-44	-55	-33	-99
3166163.853	38590962.6	509.302	-44	-55	-33	-99
3166153.853	38590972.6	479.302	-44	-55	-33	-99
3166153.853	38590972.6	489.302	-44	-55	-33	-99
3166153.853	38590982.6	479.302	-44	-55	-33	-99
3166153.853	38590982.6	489.302	-44	-55	-33	-99
3166163.853	38590972.6	479.302	-44	-55	-33	-99
3166163.853	38590972.6	489.302	-44	-55	-33	-99
3166163.853	38590982.6	479.302	-44	-55	-33	-99
3166163.853	38590982.6	489.302	-44	-55	-33	-99
3166153.853	38590972.6	499.302	-44	-55	-33	-99
3166153.853	38590982.6	499.302	-44	-55	-33	-99
3166163.853	38590972.6	499.302	-44	-55	-33	-99
3166163.853	38590982.6	499.302	-44	-55	-33	-99
3166143.853	38590992.6	479.302	-44	-55	-33	-99
3166153.853	38590992.6	479.302	-44	-55	-33	-99
3166153.853	38590992.6	489.302	-44	-55	-33	-99
3166153.853	38591002.6	479.302	-44	-55	-33	-99
3166153.853	38591002.6	489.302	-44	-55	-33	-99
3166163.853	38590992.6	479.302	-44	-55	-33	-99
3166163.853	38590992.6	489.302	-44	-55	-33	-99
3166163.853	38591002.6	479.302	-44	-55	-33	-99
3166163.853	38591002.6	489.302	-44	-55	-33	-99
3166153.853	38590992.6	499.302	-44	-55	-33	-99
3166163.853	38590992.6	499.302	-44	-55	-33	-99
3166163.853	38591002.6	499.302	-44	-55	-33	-99
3166153.853	38591012.6	479.302	-44	-55	-33	-99
3166153.853	38591012.6	489.302	-44	-55	-33	-99
3166153.853	38591022.6	479.302	-44	-55	-33	-99
3166163.853	38591012.6	479.302	-44	-55	-33	-99
3166163.853	38591012.6	489.302	-44	-55	-33	-99
3166163.853	38591022.6	479.302	-44	-55	-33	-99
3166163.853	38591022.6	489.302	-44	-55	-33	-99
3166163.853	38591012.6	499.302	-44	-55	-33	-99
3166163.853	38591032.6	469.302	-44	-55	-33	-99
3166163.853	38591042.6	469.302	-44	-55	-33	-99
3166163.853	38591052.6	469.302	-44	-55	-33	-99
3166163.853	38591062.6	469.302	-44	-55	-33	-99
3166163.853	38591072.6	469.302	-44	-55	-33	-99
3166163.853	38591082.6	469.302	-44	-55	-33	-99
3166163.853	38591092.6	469.302	-44	-55	-33	-99
3166163.853	38591102.6	469.302	-44	-55	-33	-99
3166153.853	38591032.6	479.302	-44	-55	-33	-99
3166153.853	38591042.6	479.302	-44	-55	-33	-99
3166163.853	38591032.6	479.302	-44	-55	-33	-99
3166163.853	38591032.6	489.302	-44	-55	-33	-99
3166163.853	38591042.6	479.302	-44	-55	-33	-99
3166153.853	38591052.6	479.302	-44	-55	-33	-99
3166163.853	38591052.6	479.302	-44	-55	-33	-99
3166163.853	38591062.6	479.302	-44	-55	-33	-99
3166163.853	38591072.6	479.302	-44	-55	-33	-99
3166163.853	38591082.6	479.302	-44	-55	-33	-99
3166163.853	38591092.6	479.302	-44	-55	-33	-99
3166163.853	38591102.6	479.302	-44	-55	-33	-99
3166173.853	38591002.6	469.302	-44	-55	-33	-99
3166173.853	38591012.6	469.302	-44	-55	-33	-99
3166173.853	38591022.6	469.302	-44	-55	-33	-99
3166183.853	38591022.6	469.302	-44	-55	-33	-99
3166173.853	38590952.6	489.302	-44	-55	-33	-99
3166173.853	38590962.6	489.302	-44	-55	-33	-99
3166173.853	38590952.6	499.302	-44	-55	-33	-99
3166173.853	38590952.6	509.302	-44	-55	-33	-99
3166173.853	38590962.6	499.302	-44	-55	-33	-99
3166173.853	38590962.6	509.302	-44	-55	-33	-99
3166173.853	38590972.6	479.302	-44	-55	-33	-99
3166173.853	38590972.6	489.302	-44	-55	-33	-99
3166173.853	38590982.6	479.302	-44	-55	-33	-99
3166173.853	38590982.6	489.302	-44	-55	-33	-99
3166183.853	38590982.6	489.302	-44	-55	-33	-99
3166173.853	38590972.6	499.302	-44	-55	-33	-99
3166173.853	38590972.6	509.302	-44	-55	-33	-99
3166173.853	38590982.6	499.302	-44	-55	-33	-99
3166173.853	38590982.6	509.302	-44	-55	-33	-99
3166183.853	38590972.6	499.302	-44	-55	-33	-99
3166183.853	38590972.6	509.302	-44	-55	-33	-99
3166183.853	38590982.6	499.302	-44	-55	-33	-99
3166183.853	38590982.6	509.302	-44	-55	-33	-99
3166173.853	38590992.6	479.302	-44	-55	-33	-99
3166173.853	38590992.6	489.302	-44	-55	-33	-99
3166173.853	38591002.6	479.302	-44	-55	-33	-99
3166173.853	38591002.6	489.302	-44	-55	-33	-99
3166183.853	38590992.6	489.302	-44	-55	-33	-99
3166183.853	38591002.6	479.302	-44	-55	-33	-99
3166183.853	38591002.6	489.302	-44	-55	-33	-99
3166173.853	38590992.6	499.302	-44	-55	-33	-99
3166173.853	38590992.6	509.302	-44	-55	-33	-99
3166173.853	38591002.6	499.302	-44	-55	-33	-99
3166173.853	38591002.6	509.302	-44	-55	-33	-99
3166183.853	38590992.6	499.302	-44	-55	-33	-99
3166183.853	38590992.6	509.302	-44	-55	-33	-99
3166183.853	38591002.6	499.302	-44	-55	-33	-99
3166183.853	38591002.6	509.302	-44	-55	-33	-99
3166173.853	38591012.6	479.302	-44	-55	-33	-99
3166173.853	38591012.6	489.302	-44	-55	-33	-99
3166173.853	38591022.6	479.302	-44	-55	-33	-99
3166173.853	38591022.6	489.302	-44	-55	-33	-99
3166183.853	38591012.6	479.302	-44	-55	-33	-99
3166183.853	38591012.6	489.302	-44	-55	-33	-99
3166183.853	38591022.6	479.302	-44	-55	-33	-99
3166183.853	38591022.6	489.302	-44	-55	-33	-99
3166173.853	38591012.6	499.302	-44	-55	-33	-99
3166173.853	38591022.6	499.302	-44	-55	-33	-99
3166183.853	38591012.6	499.302	-44	-55	-33	-99
3166183.853	38591012.6	509.302	-44	-55	-33	-99
3166183.853	38591022.6	499.302	-44	-55	-33	-99
3166183.853	38591022.6	509.302	-44	-55	-33	-99
3166193.853	38591012.6	489.302	-44	-55	-33	-99
3166193.853	38591022.6	479.302	-44	-55	-33	-99
3166193.853	38591022.6	489.302	-44	-55	-33	-99
3166193.853	38591012.6	499.302	-44	-55	-33	-99
3166193.853	38591012.6	509.302	-44	-55	-33	-99
3166193.853	38591022.6	499.302	-44	-55	-33	-99
3166193.853	38591022.6	509.302	-44	-55	-33	-99
3166173.853	38591032.6	469.302	-44	-55	-33	-99
3166173.853	38591042.6	469.302	-44	-55	-33	-99
3166183.853	38591032.6	469.302	-44	-55	-33	-99
3166183.853	38591042.6	469.302	-44	-55	-33	-99
3166173.853	38591052.6	469.302	-44	-55	-33	-99
3166173.853	38591062.6	469.302	-44	-55	-33	-99
3166183.853	38591052.6	469.302	-44	-55	-33	-99
3166183.853	38591062.6	469.302	-44	-55	-33	-99
3166193.853	38591042.6	469.302	-44	-55	-33	-99
3166193.853	38591052.6	469.302	-44	-55	-33	-99
3166193.853	38591062.6	469.302	-44	-55	-33	-99
3166203.853	38591062.6	469.302	-44	-55	-33	-99
3166173.853	38591072.6	469.302	-44	-55	-33	-99
3166173.853	38591082.6	469.302	-44	-55	-33	-99
3166183.853	38591072.6	469.302	-44	-55	-33	-99
3166183.853	38591082.6	469.302	-44	-55	-33	-99
3166173.853	38591092.6	469.302	-44	-55	-33	-99
3166173.853	38591102.6	469.302	-44	-55	-33	-99
3166183.853	38591092.6	469.302	-44	-55	-33	-99
3166183.853	38591102.6	469.302	-44	-55	-33	-99
3166193.853	38591072.6	469.302	-44	-55	-33	-99
3166193.853	38591082.6	469.302	-44	-55	-33	-99
3166203.853	38591072.6	469.302	-44	-55	-33	-99
3166203.853	38591082.6	469.302	-44	-55	-33	-99
3166193.853	38591092.6	469.302	-44	-55	-33	-99
3166193.853	38591102.6	469.302	-44	-55	-33	-99
3166203.853	38591092.6	469.302	-44	-55	-33	-99
3166203.853	38591102.6	469.302	-44	-55	-33	-99
3166213.853	38591072.6	469.302	-44	-55	-33	-99
3166213.853	38591082.6	469.302	-44	-55	-33	-99
3166223.853	38591082.6	469.302	-44	-55	-33	-99
3166213.853	38591092.6	469.302	-44	-55	-33	-99
3166213.853	38591102.6	469.302	-44	-55	-33	-99
3166223.853	38591092.6	469.302	-44	-55	-33	-99
3166223.853	38591102.6	469.302	-44	-55	-33	-99
3166233.853	38591092.6	469.302	-44	-55	-33	-99
3166233.853	38591102.6	469.302	-44	-55	-33	-99
3166173.853	38591032.6	479.302	-44	-55	-33	-99
3166173.853	38591032.6	489.302	-44	-55	-33	-99
3166173.853	38591042.6	479.302	-44	-55	-33	-99
3166173.853	38591042.6	489.302	-44	-55	-33	-99
3166183.853	38591032.6	479.302	-44	-55	-33	-99
3166183.853	38591032.6	489.302	-44	-55	-33	-99
3166183.853	38591042.6	479.302	-44	-55	-33	-99
3166183.853	38591042.6	489.302	-44	-55	-33	-99
3166173.853	38591032.6	499.302	-44	-55	-33	-99
3166183.853	38591032.6	499.302	-44	-55	-33	-99
3166183.853	38591042.6	499.302	-44	-55	-33	-99
3166173.853	38591052.6	479.302	-44	-55	-33	-99
3166173.853	38591052.6	489.302	-44	-55	-33	-99
3166173.853	38591062.6	479.302	-44	-55	-33	-99
3166183.853	38591052.6	479.302	-44	-55	-33	-99
3166183.853	38591052.6	489.302	-44	-55	-33	-99
3166183.853	38591062.6	479.302	-44	-55	-33	-99
3166183.853	38591062.6	489.302	-44	-55	-33	-99
3166193.853	38591032.6	479.302	-44	-55	-33	-99
3166193.853	38591032.6	489.302	-44	-55	-33	-99
3166193.853	38591042.6	479.302	-44	-55	-33	-99
3166193.853	38591042.6	489.302	-44	-55	-33	-99
3166203.853	38591032.6	489.302	-44	-55	-33	-99
3166203.853	38591042.6	479.302	-44	-55	-33	-99
3166203.853	38591042.6	489.302	-44	-55	-33	-99
3166193.853	38591032.6	499.302	-44	-55	-33	-99
3166193.853	38591032.6	509.302	-44	-55	-33	-99
3166193.853	38591042.6	499.302	-44	-55	-33	-99
3166203.853	38591032.6	499.302	-44	-55	-33	-99
3166203.853	38591042.6	499.302	-44	-55	-33	-99
3166193.853	38591052.6	479.302	-44	-55	-33	-99
3166193.853	38591052.6	489.302	-44	-55	-33	-99
3166193.853	38591062.6	479.302	-44	-55	-33	-99
3166193.853	38591062.6	489.302	-44	-55	-33	-99
3166203.853	38591052.6	479.302	-44	-55	-33	-99
3166203.853	38591052.6	489.302	-44	-55	-33	-99
3166203.853	38591062.6	479.302	-44	-55	-33	-99
3166203.853	38591062.6	489.302	-44	-55	-33	-99
3166193.853	38591052.6	499.302	-44	-55	-33	-99
3166203.853	38591052.6	499.302	-44	-55	-33	-99
3166203.853	38591062.6	499.302	-44	-55	-33	-99
3166173.853	38591072.6	479.302	-44	-55	-33	-99
3166173.853	38591082.6	479.302	-44	-55	-33	-99
3166183.853	38591072.6	479.302	-44	-55	-33	-99
3166183.853	38591072.6	489.302	-44	-55	-33	-99
3166183.853	38591082.6	479.302	-44	-55	-33	-99
3166173.853	38591092.6	479.302	-44	-55	-33	-99
3166173.853	38591102.6	479.302	-44	-55	-33	-99
3166183.853	38591092.6	479.302	-44	-55	-33	-99
3166183.853	38591102.6	479.302	-44	-55	-33	-99
3166193.853	38591072.6	479.302	-44	-55	-33	-99
3166193.853	38591072.6	489.302	-44	-55	-33	-99
3166193.853	38591082.6	479.302	-44	-55	-33	-99
3166193.853	38591082.6	489.302	-44	-55	-33	-99
3166203.853	38591072.6	479.302	-44	-55	-33	-99
3166203.853	38591072.6	489.302	-44	-55	-33	-99
3166203.853	38591082.6	479.302	-44	-55	-33	-99
3166203.853	38591082.6	489.302	-44	-55	-33	-99
3166203.853	38591072.6	499.302	-44	-55	-33	-99
3166193.853	38591092.6	479.302	-44	-55	-33	-99
3166193.853	38591092.6	489.302	-44	-55	-33	-99
3166193.853	38591102.6	479.302	-44	-55	-33	-99
3166203.853	38591092.6	479.302	-44	-55	-33	-99
3166203.853	38591092.6	489.302	-44	-55	-33	-99
3166203.853	38591102.6	479.302	-44	-55	-33	-99
3166203.853	38591102.6	489.302	-44	-55	-33	-99
3166213.853	38591042.6	489.302	-44	-55	-33	-99
3166213.853	38591052.6	489.302	-44	-55	-33	-99
3166213.853	38591062.6	479.302	-44	-55	-33	-99
3166213.853	38591062.6	489.302	-44	-55	-33	-99
3166223.853	38591062.6	489.302	-44	-55	-33	-99
3166213.853	38591062.6	499.302	-44	-55	-33	-99
3166213.853	38591072.6	479.302	-44	-55	-33	-99
3166213.853	38591072.6	489.302	-44	-55	-33	-99
3166213.853	38591082.6	479.302	-44	-55	-33	-99
3166213.853	38591082.6	489.302	-44	-55	-33	-99
3166223.853	38591072.6	489.302	-44	-55	-33	-99
3166223.853	38591082.6	479.302	-44	-55	-33	-99
3166223.853	38591082.6	489.302	-44	-55	-33	-99
3166213.853	38591072.6	499.302	-44	-55	-33	-99
3166213.853	38591082.6	499.302	-44	-55	-33	-99
3166213.853	38591092.6	479.302	-44	-55	-33	-99
3166213.853	38591092.6	489.302	-44	-55	-33	-99
3166213.853	38591102.6	479.302	-44	-55	-33	-99
3166213.853	38591102.6	489.302	-44	-55	-33	-99
3166223.853	38591092.6	479.302	-44	-55	-33	-99
3166223.853	38591092.6	489.302	-44	-55	-33	-99
3166223.853	38591102.6	479.302	-44	-55	-33	-99
3166223.853	38591102.6	489.302	-44	-55	-33	-99
3166233.853	38591072.6	489.302	-44	-55	-33	-99
3166233.853	38591082.6	489.302	-44	-55	-33	-99
3166233.853	38591092.6	489.302	-44	-55	-33	-99
3166233.853	38591102.6	479.302	-44	-55	-33	-99
3166233.853	38591102.6	489.302	-44	-55	-33	-99
3166243.853	38591092.6	479.302	-44	-55	-33	-99
3166243.853	38591092.6	489.302	-44	-55	-33	-99
3166243.853	38591102.6	479.302	-44	-55	-33	-99
3166243.853	38591102.6	489.302	-44	-55	-33	-99
3166163.853	38591112.6	469.302	-44	-55	-33	-99
3166163.853	38591122.6	469.302	-44	-55	-33	-99
3166163.853	38591112.6	479.302	-44	-55	-33	-99
3166163.853	38591122.6	479.302	-44	-55	-33	-99
3166173.853	38591112.6	469.302	-44	-55	-33	-99
3166173.853	38591122.6	469.302	-44	-55	-33	-99
3166183.853	38591112.6	469.302	-44	-55	-33	-99
3166183.853	38591122.6	469.302	-44	-55	-33	-99
3166173.853	38591132.6	469.302	-44	-55	-33	-99
3166173.853	38591142.6	469.302	-44	-55	-33	-99
3166183.853	38591132.6	469.302	-44	-55	-33	-99
3166183.853	38591142.6	469.302	-44	-55	-33	-99
3166193.853	38591112.6	469.302	-44	-55	-33	-99
3166193.853	38591122.6	469.302	-44	-55	-33	-99
3166203.853	38591112.6	459.302	-44	-55	-33	-99
3166203.853	38591112.6	469.302	-44	-55	-33	-99
3166203.853	38591122.6	459.302	-44	-55	-33	-99
3166203.853	38591122.6	469.302	-44	-55	-33	-99
3166193.853	38591132.6	469.302	-44	-55	-33	-99
3166193.853	38591142.6	459.302	-44	-55	-33	-99
3166193.853	38591142.6	469.302	-44	-55	-33	-99
3166203.853	38591132.6	459.302	-44	-55	-33	-99
3166203.853	38591132.6	469.302	-44	-55	-33	-99
3166203.853	38591142.6	459.302	-44	-55	-33	-99
3166203.853	38591142.6	469.302	-44	-55	-33	-99
3166173.853	38591152.6	469.302	-44	-55	-33	-99
3166173.853	38591162.6	469.302	-44	-55	-33	-99
3166183.853	38591152.6	469.302	-44	-55	-33	-99
3166183.853	38591162.6	469.302	-44	-55	-33	-99
3166173.853	38591172.6	469.302	-44	-55	-33	-99
3166173.853	38591182.6	469.302	-44	-55	-33	-99
3166183.853	38591172.6	469.302	-44	-55	-33	-99
3166183.853	38591182.6	469.302	-44	-55	-33	-99
3166193.853	38591152.6	459.302	-44	-55	-33	-99
3166193.853	38591152.6	469.302	-44	-55	-33	-99
3166193.853	38591162.6	459.302	-44	-55	-33	-99
3166193.853	38591162.6	469.302	-44	-55	-33	-99
3166203.853	38591152.6	459.302	-44	-55	-33	-99
3166203.853	38591152.6	469.302	-44	-55	-33	-99
3166203.853	38591162.6	459.302	-44	-55	-33	-99
3166203.853	38591162.6	469.302	-44	-55	-33	-99
3166193.853	38591172.6	459.302	-44	-55	-33	-99
3166193.853	38591172.6	469.302	-44	-55	-33	-99
3166193.853	38591182.6	459.302	-44	-55	-33	-99
3166193.853	38591182.6	469.302	-44	-55	-33	-99
3166203.853	38591172.6	459.302	-44	-55	-33	-99
3166203.853	38591172.6	469.302	-44	-55	-33	-99
3166203.853	38591182.6	459.302	-44	-55	-33	-99
3166203.853	38591182.6	469.302	-44	-55	-33	-99
3166213.853	38591112.6	469.302	-44	-55	-33	-99
3166213.853	38591122.6	459.302	-44	-55	-33	-99
3166213.853	38591122.6	469.302	-44	-55	-33	-99
3166223.853	38591112.6	469.302	-44	-55	-33	-99
3166223.853	38591122.6	469.302	-44	-55	-33	-99
3166213.853	38591132.6	459.302	-44	-55	-33	-99
3166213.853	38591132.6	469.302	-44	-55	-33	-99
3166213.853	38591142.6	459.302	-44	-55	-33	-99
3166213.853	38591142.6	469.302	-44	-55	-33	-99
3166223.853	38591132.6	459.302	-44	-55	-33	-99
3166223.853	38591132.6	469.302	-44	-55	-33	-99
3166223.853	38591142.6	459.302	-44	-55	-33	-99
3166223.853	38591142.6	469.302	-44	-55	-33	-99
3166233.853	38591112.6	469.302	-44	-55	-33	-99
3166233.853	38591122.6	469.302	-44	-55	-33	-99
3166243.853	38591112.6	469.302	-44	-55	-33	-99
3166243.853	38591122.6	469.302	-44	-55	-33	-99
3166233.853	38591132.6	469.302	-44	-55	-33	-99
3166233.853	38591142.6	459.302	-44	-55	-33	-99
3166233.853	38591142.6	469.302	-44	-55	-33	-99
3166243.853	38591132.6	469.302	-44	-55	-33	-99
3166243.853	38591142.6	459.302	-44	-55	-33	-99
3166243.853	38591142.6	469.302	-44	-55	-33	-99
3166213.853	38591152.6	459.302	-44	-55	-33	-99
3166213.853	38591152.6	469.302	-44	-55	-33	-99
3166213.853	38591162.6	459.302	-44	-55	-33	-99
3166213.853	38591162.6	469.302	-44	-55	-33	-99
3166223.853	38591152.6	459.302	-44	-55	-33	-99
3166223.853	38591152.6	469.302	-44	-55	-33	-99
3166223.853	38591162.6	459.302	-44	-55	-33	-99
3166223.853	38591162.6	469.302	-44	-55	-33	-99
3166213.853	38591172.6	459.302	-44	-55	-33	-99
3166213.853	38591172.6	469.302	-44	-55	-33	-99
3166213.853	38591182.6	459.302	-44	-55	-33	-99
3166213.853	38591182.6	469.302	-44	-55	-33	-99
3166223.853	38591172.6	459.302	-44	-55	-33	-99
3166223.853	38591172.6	469.302	-44	-55	-33	-99
3166223.853	38591182.6	459.302	-44	-55	-33	-99
3166223.853	38591182.6	469.302	-44	-55	-33	-99
3166233.853	38591152.6	459.302	-44	-55	-33	-99
3166233.853	38591152.6	469.302	-44	-55	-33	-99
3166233.853	38591162.6	459.302	-44	-55	-33	-99
3166233.853	38591162.6	469.302	-44	-55	-33	-99
3166243.853	38591152.6	459.302	-44	-55	-33	-99
3166243.853	38591152.6	469.302	-44	-55	-33	-99
3166243.853	38591162.6	459.302	-44	-55	-33	-99
3166243.853	38591162.6	469.302	-44	-55	-33	-99
3166233.853	38591172.6	459.302	-44	-55	-33	-99
3166233.853	38591172.6	469.302	-44	-55	-33	-99
3166233.853	38591182.6	459.302	-44	-55	-33	-99
3166233.853	38591182.6	469.302	-44	-55	-33	-99
3166243.853	38591172.6	459.302	-44	-55	-33	-99
3166243.853	38591172.6	469.302	-44	-55	-33	-99
3166243.853	38591182.6	459.302	-44	-55	-33	-99
3166243.853	38591182.6	469.302	-44	-55	-33	-99
3166173.853	38591112.6	479.302	-44	-55	-33	-99
3166173.853	38591122.6	479.302	-44	-55	-33	-99
3166183.853	38591112.6	479.302	-44	-55	-33	-99
3166183.853	38591122.6	479.302	-44	-55	-33	-99
3166173.853	38591132.6	479.302	-44	-55	-33	-99
3166173.853	38591142.6	479.302	-44	-55	-33	-99
3166183.853	38591132.6	479.302	-44	-55	-33	-99
3166193.853	38591112.6	479.302	-44	-55	-33	-99
3166193.853	38591122.6	479.302	-44	-55	-33	-99
3166203.853	38591112.6	479.302	-44	-55	-33	-99
3166203.853	38591112.6	489.302	-44	-55	-33	-99
3166203.853	38591122.6	479.302	-44	-55	-33	-99
3166193.853	38591132.6	479.302	-44	-55	-33	-99
3166193.853	38591142.6	479.302	-44	-55	-33	-99
3166203.853	38591132.6	479.302	-44	-55	-33	-99
3166203.853	38591142.6	479.302	-44	-55	-33	-99
3166173.853	38591152.6	479.302	-44	-55	-33	-99
3166173.853	38591162.6	479.302	-44	-55	-33	-99
3166173.853	38591172.6	479.302	-44	-55	-33	-99
3166173.853	38591182.6	479.302	-44	-55	-33	-99
3166193.853	38591152.6	479.302	-44	-55	-33	-99
3166193.853	38591162.6	479.302	-44	-55	-33	-99
3166203.853	38591152.6	479.302	-44	-55	-33	-99
3166203.853	38591162.6	479.302	-44	-55	-33	-99
3166193.853	38591172.6	479.302	-44	-55	-33	-99
3166193.853	38591182.6	479.302	-44	-55	-33	-99
3166203.853	38591172.6	479.302	-44	-55	-33	-99
3166203.853	38591182.6	479.302	-44	-55	-33	-99
3166213.853	38591112.6	479.302	-44	-55	-33	-99
3166213.853	38591112.6	489.302	-44	-55	-33	-99
3166213.853	38591122.6	479.302	-44	-55	-33	-99
3166223.853	38591112.6	479.302	-44	-55	-33	-99
3166223.853	38591112.6	489.302	-44	-55	-33	-99
3166223.853	38591122.6	479.302	-44	-55	-33	-99
3166223.853	38591122.6	489.302	-44	-55	-33	-99
3166213.853	38591132.6	479.302	-44	-55	-33	-99
3166213.853	38591142.6	479.302	-44	-55	-33	-99
3166223.853	38591132.6	479.302	-44	-55	-33	-99
3166223.853	38591142.6	479.302	-44	-55	-33	-99
3166233.853	38591112.6	479.302	-44	-55	-33	-99
3166233.853	38591112.6	489.302	-44	-55	-33	-99
3166233.853	38591122.6	479.302	-44	-55	-33	-99
3166233.853	38591122.6	489.302	-44	-55	-33	-99
3166243.853	38591112.6	479.302	-44	-55	-33	-99
3166243.853	38591112.6	489.302	-44	-55	-33	-99
3166243.853	38591122.6	479.302	-44	-55	-33	-99
3166243.853	38591122.6	489.302	-44	-55	-33	-99
3166233.853	38591132.6	479.302	-44	-55	-33	-99
3166233.853	38591132.6	489.302	-44	-55	-33	-99
3166233.853	38591142.6	479.302	-44	-55	-33	-99
3166243.853	38591132.6	479.302	-44	-55	-33	-99
3166243.853	38591132.6	489.302	-44	-55	-33	-99
3166243.853	38591142.6	479.302	-44	-55	-33	-99
3166213.853	38591152.6	479.302	-44	-55	-33	-99
3166213.853	38591162.6	479.302	-44	-55	-33	-99
3166223.853	38591152.6	479.302	-44	-55	-33	-99
3166223.853	38591162.6	479.302	-44	-55	-33	-99
3166213.853	38591172.6	479.302	-44	-55	-33	-99
3166213.853	38591182.6	479.302	-44	-55	-33	-99
3166223.853	38591172.6	479.302	-44	-55	-33	-99
3166223.853	38591182.6	479.302	-44	-55	-33	-99
3166233.853	38591152.6	479.302	-44	-55	-33	-99
3166233.853	38591162.6	479.302	-44	-55	-33	-99
3166243.853	38591152.6	479.302	-44	-55	-33	-99
3166243.853	38591162.6	479.302	-44	-55	-33	-99
3166233.853	38591172.6	479.302	-44	-55	-33	-99
3166233.853	38591182.6	479.302	-44	-55	-33	-99
3166243.853	38591172.6	479.302	-44	-55	-33	-99
3166243.853	38591182.6	479.302	-44	-55	-33	-99
3166173.853	38591192.6	469.302	-44	-55	-33	-99
3166173.853	38591202.6	469.302	-44	-55	-33	-99
3166183.853	38591192.6	469.302	-44	-55	-33	-99
3166183.853	38591202.6	469.302	-44	-55	-33	-99
3166173.853	38591212.6	469.302	-44	-55	-33	-99
3166173.853	38591222.6	469.302	-44	-55	-33	-99
3166183.853	38591212.6	469.302	-44	-55	-33	-99
3166183.853	38591222.6	469.302	-44	-55	-33	-99
3166193.853	38591192.6	459.302	-44	-55	-33	-99
3166193.853	38591192.6	469.302	-44	-55	-33	-99
3166193.853	38591202.6	459.302	-44	-55	-33	-99
3166193.853	38591202.6	469.302	-44	-55	-33	-99
3166203.853	38591192.6	459.302	-44	-55	-33	-99
3166203.853	38591192.6	469.302	-44	-55	-33	-99
3166203.853	38591202.6	459.302	-44	-55	-33	-99
3166203.853	38591202.6	469.302	-44	-55	-33	-99
3166193.853	38591212.6	459.302	-44	-55	-33	-99
3166193.853	38591212.6	469.302	-44	-55	-33	-99
3166193.853	38591222.6	459.302	-44	-55	-33	-99
3166193.853	38591222.6	469.302	-44	-55	-33	-99
3166203.853	38591212.6	459.302	-44	-55	-33	-99
3166203.853	38591212.6	469.302	-44	-55	-33	-99
3166203.853	38591222.6	459.302	-44	-55	-33	-99
3166203.853	38591222.6	469.302	-44	-55	-33	-99
3166173.853	38591232.6	469.302	-44	-55	-33	-99
3166183.853	38591232.6	469.302	-44	-55	-33	-99
3166193.853	38591232.6	459.302	-44	-55	-33	-99
3166193.853	38591232.6	469.302	-44	-55	-33	-99
3166203.853	38591232.6	459.302	-44	-55	-33	-99
3166203.853	38591232.6	469.302	-44	-55	-33	-99
3166213.853	38591192.6	459.302	-44	-55	-33	-99
3166213.853	38591192.6	469.302	-44	-55	-33	-99
3166213.853	38591202.6	459.302	-44	-55	-33	-99
3166213.853	38591202.6	469.302	-44	-55	-33	-99
3166223.853	38591192.6	459.302	-44	-55	-33	-99
3166223.853	38591192.6	469.302	-44	-55	-33	-99
3166223.853	38591202.6	459.302	-44	-55	-33	-99
3166223.853	38591202.6	469.302	-44	-55	-33	-99
3166213.853	38591212.6	459.302	-44	-55	-33	-99
3166213.853	38591212.6	469.302	-44	-55	-33	-99
3166213.853	38591222.6	459.302	-44	-55	-33	-99
3166213.853	38591222.6	469.302	-44	-55	-33	-99
3166223.853	38591212.6	459.302	-44	-55	-33	-99
3166223.853	38591212.6	469.302	-44	-55	-33	-99
3166223.853	38591222.6	459.302	-44	-55	-33	-99
3166223.853	38591222.6	469.302	-44	-55	-33	-99
3166233.853	38591192.6	459.302	-44	-55	-33	-99
3166233.853	38591192.6	469.302	-44	-55	-33	-99
3166233.853	38591202.6	459.302	-44	-55	-33	-99
3166233.853	38591202.6	469.302	-44	-55	-33	-99
3166243.853	38591192.6	459.302	-44	-55	-33	-99
3166243.853	38591192.6	469.302	-44	-55	-33	-99
3166243.853	38591202.6	459.302	-44	-55	-33	-99
3166243.853	38591202.6	469.302	-44	-55	-33	-99
3166233.853	38591212.6	459.302	-44	-55	-33	-99
3166233.853	38591212.6	469.302	-44	-55	-33	-99
3166233.853	38591222.6	459.302	-44	-55	-33	-99
3166233.853	38591222.6	469.302	-44	-55	-33	-99
3166243.853	38591212.6	459.302	-44	-55	-33	-99
3166243.853	38591212.6	469.302	-44	-55	-33	-99
3166243.853	38591222.6	459.302	-44	-55	-33	-99
3166243.853	38591222.6	469.302	-44	-55	-33	-99
3166213.853	38591232.6	459.302	-44	-55	-33	-99
3166213.853	38591232.6	469.302	-44	-55	-33	-99
3166223.853	38591232.6	459.302	-44	-55	-33	-99
3166223.853	38591232.6	469.302	-44	-55	-33	-99
3166233.853	38591232.6	459.302	-44	-55	-33	-99
3166233.853	38591232.6	469.302	-44	-55	-33	-99
3166243.853	38591232.6	459.302	-44	-55	-33	-99
3166243.853	38591232.6	469.302	-44	-55	-33	-99
3166173.853	38591192.6	479.302	-44	-55	-33	-99
3166173.853	38591202.6	479.302	-44	-55	-33	-99
3166173.853	38591212.6	479.302	-44	-55	-33	-99
3166173.853	38591222.6	479.302	-44	-55	-33	-99
3166193.853	38591192.6	479.302	-44	-55	-33	-99
3166193.853	38591202.6	479.302	-44	-55	-33	-99
3166203.853	38591192.6	479.302	-44	-55	-33	-99
3166203.853	38591202.6	479.302	-44	-55	-33	-99
3166193.853	38591212.6	479.302	-44	-55	-33	-99
3166193.853	38591222.6	479.302	-44	-55	-33	-99
3166203.853	38591212.6	479.302	-44	-55	-33	-99
3166203.853	38591222.6	479.302	-44	-55	-33	-99
3166173.853	38591232.6	479.302	-44	-55	-33	-99
3166193.853	38591232.6	479.302	-44	-55	-33	-99
3166203.853	38591232.6	479.302	-44	-55	-33	-99
3166213.853	38591192.6	479.302	-44	-55	-33	-99
3166213.853	38591202.6	479.302	-44	-55	-33	-99
3166223.853	38591192.6	479.302	-44	-55	-33	-99
3166223.853	38591202.6	479.302	-44	-55	-33	-99
3166213.853	38591212.6	479.302	-44	-55	-33	-99
3166213.853	38591222.6	479.302	-44	-55	-33	-99
3166223.853	38591212.6	479.302	-44	-55	-33	-99
3166223.853	38591222.6	479.302	-44	-55	-33	-99
3166233.853	38591192.6	479.302	-44	-55	-33	-99
3166233.853	38591202.6	479.302	-44	-55	-33	-99
3166243.853	38591192.6	479.302	-44	-55	-33	-99
3166243.853	38591202.6	479.302	-44	-55	-33	-99
3166233.853	38591212.6	479.302	-44	-55	-33	-99
3166233.853	38591222.6	479.302	-44	-55	-33	-99
3166243.853	38591212.6	479.302	-44	-55	-33	-99
3166243.853	38591222.6	479.302	-44	-55	-33	-99
3166213.853	38591232.6	479.302	-44	-55	-33	-99
3166223.853	38591232.6	479.302	-44	-55	-33	-99
3166233.853	38591232.6	479.302	-44	-55	-33	-99
3166243.853	38591232.6	479.302	-44	-55	-33	-99
3166323.853	38591082.6	409.302	-44	-55	-33	-99
3166313.853	38591082.6	429.302	-44	-55	-33	-99
3166323.853	38591082.6	419.302	-44	-55	-33	-99
3166323.853	38591082.6	429.302	-44	-55	-33	-99
3166323.853	38591092.6	409.302	-44	-55	-33	-99
3166323.853	38591102.6	409.302	-44	-55	-33	-99
3166313.853	38591092.6	429.302	-44	-55	-33	-99
3166313.853	38591102.6	429.302	-44	-55	-33	-99
3166323.853	38591092.6	419.302	-44	-55	-33	-99
3166323.853	38591092.6	429.302	-44	-55	-33	-99
3166323.853	38591102.6	419.302	-44	-55	-33	-99
3166323.853	38591102.6	429.302	-44	-55	-33	-99
3166293.853	38591082.6	439.302	-44	-55	-33	-99
3166293.853	38591082.6	449.302	-44	-55	-33	-99
3166303.853	38591082.6	439.302	-44	-55	-33	-99
3166303.853	38591082.6	449.302	-44	-55	-33	-99
3166303.853	38591082.6	459.302	-44	-55	-33	-99
3166293.853	38591092.6	439.302	-44	-55	-33	-99
3166293.853	38591092.6	449.302	-44	-55	-33	-99
3166293.853	38591102.6	439.302	-44	-55	-33	-99
3166293.853	38591102.6	449.302	-44	-55	-33	-99
3166303.853	38591092.6	439.302	-44	-55	-33	-99
3166303.853	38591092.6	449.302	-44	-55	-33	-99
3166303.853	38591102.6	439.302	-44	-55	-33	-99
3166303.853	38591102.6	449.302	-44	-55	-33	-99
3166303.853	38591092.6	459.302	-44	-55	-33	-99
3166303.853	38591102.6	459.302	-44	-55	-33	-99
3166313.853	38591082.6	439.302	-44	-55	-33	-99
3166313.853	38591082.6	449.302	-44	-55	-33	-99
3166323.853	38591082.6	439.302	-44	-55	-33	-99
3166323.853	38591082.6	449.302	-44	-55	-33	-99
3166313.853	38591082.6	459.302	-44	-55	-33	-99
3166313.853	38591082.6	469.302	-44	-55	-33	-99
3166323.853	38591082.6	459.302	-44	-55	-33	-99
3166323.853	38591082.6	469.302	-44	-55	-33	-99
3166313.853	38591092.6	439.302	-44	-55	-33	-99
3166313.853	38591092.6	449.302	-44	-55	-33	-99
3166313.853	38591102.6	439.302	-44	-55	-33	-99
3166313.853	38591102.6	449.302	-44	-55	-33	-99
3166323.853	38591092.6	439.302	-44	-55	-33	-99
3166323.853	38591092.6	449.302	-44	-55	-33	-99
3166323.853	38591102.6	439.302	-44	-55	-33	-99
3166323.853	38591102.6	449.302	-44	-55	-33	-99
3166313.853	38591092.6	459.302	-44	-55	-33	-99
3166313.853	38591092.6	469.302	-44	-55	-33	-99
3166313.853	38591102.6	459.302	-44	-55	-33	-99
3166313.853	38591102.6	469.302	-44	-55	-33	-99
3166323.853	38591092.6	459.302	-44	-55	-33	-99
3166323.853	38591092.6	469.302	-44	-55	-33	-99
3166323.853	38591102.6	459.302	-44	-55	-33	-99
3166323.853	38591102.6	469.302	-44	-55	-33	-99
3166303.853	38591082.6	489.302	-44	-55	-33	-99
3166303.853	38591092.6	489.302	-44	-55	-33	-99
3166303.853	38591102.6	489.302	-44	-55	-33	-99
3166313.853	38591082.6	479.302	-44	-55	-33	-99
3166313.853	38591082.6	489.302	-44	-55	-33	-99
3166323.853	38591082.6	479.302	-44	-55	-33	-99
3166323.853	38591082.6	489.302	-44	-55	-33	-99
3166313.853	38591092.6	479.302	-44	-55	-33	-99
3166313.853	38591092.6	489.302	-44	-55	-33	-99
3166313.853	38591102.6	479.302	-44	-55	-33	-99
3166313.853	38591102.6	489.302	-44	-55	-33	-99
3166323.853	38591092.6	479.302	-44	-55	-33	-99
3166323.853	38591092.6	489.302	-44	-55	-33	-99
3166323.853	38591102.6	479.302	-44	-55	-33	-99
3166323.853	38591102.6	489.302	-44	-55	-33	-99
3166333.853	38591082.6	399.302	-44	-55	-33	-99
3166333.853	38591082.6	409.302	-44	-55	-33	-99
3166343.853	38591082.6	399.302	-44	-55	-33	-99
3166343.853	38591082.6	409.302	-44	-55	-33	-99
3166333.853	38591082.6	419.302	-44	-55	-33	-99
3166333.853	38591082.6	429.302	-44	-55	-33	-99
3166343.853	38591082.6	419.302	-44	-55	-33	-99
3166343.853	38591082.6	429.302	-44	-55	-33	-99
3166333.853	38591092.6	399.302	-44	-55	-33	-99
3166333.853	38591092.6	409.302	-44	-55	-33	-99
3166333.853	38591102.6	399.302	-44	-55	-33	-99
3166333.853	38591102.6	409.302	-44	-55	-33	-99
3166343.853	38591092.6	399.302	-44	-55	-33	-99
3166343.853	38591092.6	409.302	-44	-55	-33	-99
3166343.853	38591102.6	399.302	-44	-55	-33	-99
3166343.853	38591102.6	409.302	-44	-55	-33	-99
3166333.853	38591092.6	419.302	-44	-55	-33	-99
3166333.853	38591092.6	429.302	-44	-55	-33	-99
3166333.853	38591102.6	419.302	-44	-55	-33	-99
3166333.853	38591102.6	429.302	-44	-55	-33	-99
3166343.853	38591092.6	419.302	-44	-55	-33	-99
3166343.853	38591092.6	429.302	-44	-55	-33	-99
3166343.853	38591102.6	419.302	-44	-55	-33	-99
3166343.853	38591102.6	429.302	-44	-55	-33	-99
3166353.853	38591082.6	399.302	-44	-55	-33	-99
3166353.853	38591082.6	409.302	-44	-55	-33	-99
3166363.853	38591082.6	399.302	-44	-55	-33	-99
3166353.853	38591082.6	419.302	-44	-55	-33	-99
3166353.853	38591082.6	429.302	-44	-55	-33	-99
3166363.853	38591082.6	419.302	-44	-55	-33	-99
3166363.853	38591082.6	429.302	-44	-55	-33	-99
3166353.853	38591092.6	399.302	-44	-55	-33	-99
3166353.853	38591092.6	409.302	-44	-55	-33	-99
3166353.853	38591102.6	399.302	-44	-55	-33	-99
3166353.853	38591102.6	409.302	-44	-55	-33	-99
3166363.853	38591092.6	399.302	-44	-55	-33	-99
3166363.853	38591102.6	399.302	-44	-55	-33	-99
3166353.853	38591092.6	419.302	-44	-55	-33	-99
3166353.853	38591092.6	429.302	-44	-55	-33	-99
3166353.853	38591102.6	419.302	-44	-55	-33	-99
3166353.853	38591102.6	429.302	-44	-55	-33	-99
3166363.853	38591092.6	419.302	-44	-55	-33	-99
3166363.853	38591092.6	429.302	-44	-55	-33	-99
3166363.853	38591102.6	419.302	-44	-55	-33	-99
3166363.853	38591102.6	429.302	-44	-55	-33	-99
3166333.853	38591082.6	439.302	-44	-55	-33	-99
3166333.853	38591082.6	449.302	-44	-55	-33	-99
3166343.853	38591082.6	439.302	-44	-55	-33	-99
3166343.853	38591082.6	449.302	-44	-55	-33	-99
3166333.853	38591082.6	459.302	-44	-55	-33	-99
3166333.853	38591082.6	469.302	-44	-55	-33	-99
3166343.853	38591082.6	459.302	-44	-55	-33	-99
3166343.853	38591082.6	469.302	-44	-55	-33	-99
3166333.853	38591092.6	439.302	-44	-55	-33	-99
3166333.853	38591092.6	449.302	-44	-55	-33	-99
3166333.853	38591102.6	439.302	-44	-55	-33	-99
3166333.853	38591102.6	449.302	-44	-55	-33	-99
3166343.853	38591092.6	439.302	-44	-55	-33	-99
3166343.853	38591092.6	449.302	-44	-55	-33	-99
3166343.853	38591102.6	439.302	-44	-55	-33	-99
3166343.853	38591102.6	449.302	-44	-55	-33	-99
3166333.853	38591092.6	459.302	-44	-55	-33	-99
3166333.853	38591092.6	469.302	-44	-55	-33	-99
3166333.853	38591102.6	459.302	-44	-55	-33	-99
3166333.853	38591102.6	469.302	-44	-55	-33	-99
3166343.853	38591092.6	459.302	-44	-55	-33	-99
3166343.853	38591092.6	469.302	-44	-55	-33	-99
3166343.853	38591102.6	459.302	-44	-55	-33	-99
3166343.853	38591102.6	469.302	-44	-55	-33	-99
3166353.853	38591082.6	439.302	-44	-55	-33	-99
3166353.853	38591082.6	449.302	-44	-55	-33	-99
3166363.853	38591082.6	439.302	-44	-55	-33	-99
3166363.853	38591082.6	449.302	-44	-55	-33	-99
3166353.853	38591082.6	459.302	-44	-55	-33	-99
3166353.853	38591082.6	469.302	-44	-55	-33	-99
3166363.853	38591082.6	459.302	-44	-55	-33	-99
3166363.853	38591082.6	469.302	-44	-55	-33	-99
3166353.853	38591092.6	439.302	-44	-55	-33	-99
3166353.853	38591092.6	449.302	-44	-55	-33	-99
3166353.853	38591102.6	439.302	-44	-55	-33	-99
3166353.853	38591102.6	449.302	-44	-55	-33	-99
3166363.853	38591092.6	439.302	-44	-55	-33	-99
3166363.853	38591092.6	449.302	-44	-55	-33	-99
3166363.853	38591102.6	439.302	-44	-55	-33	-99
3166363.853	38591102.6	449.302	-44	-55	-33	-99
3166353.853	38591092.6	459.302	-44	-55	-33	-99
3166353.853	38591092.6	469.302	-44	-55	-33	-99
3166353.853	38591102.6	459.302	-44	-55	-33	-99
3166353.853	38591102.6	469.302	-44	-55	-33	-99
3166363.853	38591092.6	459.302	-44	-55	-33	-99
3166363.853	38591092.6	469.302	-44	-55	-33	-99
3166363.853	38591102.6	459.302	-44	-55	-33	-99
3166363.853	38591102.6	469.302	-44	-55	-33	-99
3166373.853	38591082.6	429.302	-44	-55	-33	-99
3166373.853	38591092.6	429.302	-44	-55	-33	-99
3166373.853	38591102.6	429.302	-44	-55	-33	-99
3166373.853	38591082.6	439.302	-44	-55	-33	-99
3166373.853	38591082.6	449.302	-44	-55	-33	-99
3166373.853	38591082.6	459.302	-44	-55	-33	-99
3166373.853	38591082.6	469.302	-44	-55	-33	-99
3166373.853	38591092.6	439.302	-44	-55	-33	-99
3166373.853	38591092.6	449.302	-44	-55	-33	-99
3166373.853	38591102.6	439.302	-44	-55	-33	-99
3166373.853	38591102.6	449.302	-44	-55	-33	-99
3166373.853	38591092.6	459.302	-44	-55	-33	-99
3166373.853	38591092.6	469.302	-44	-55	-33	-99
3166373.853	38591102.6	459.302	-44	-55	-33	-99
3166373.853	38591102.6	469.302	-44	-55	-33	-99
3166333.853	38591082.6	479.302	-44	-55	-33	-99
3166333.853	38591082.6	489.302	-44	-55	-33	-99
3166343.853	38591082.6	479.302	-44	-55	-33	-99
3166343.853	38591082.6	489.302	-44	-55	-33	-99
3166333.853	38591092.6	479.302	-44	-55	-33	-99
3166333.853	38591092.6	489.302	-44	-55	-33	-99
3166333.853	38591102.6	479.302	-44	-55	-33	-99
3166333.853	38591102.6	489.302	-44	-55	-33	-99
3166343.853	38591092.6	479.302	-44	-55	-33	-99
3166343.853	38591092.6	489.302	-44	-55	-33	-99
3166343.853	38591102.6	479.302	-44	-55	-33	-99
3166343.853	38591102.6	489.302	-44	-55	-33	-99
3166353.853	38591082.6	479.302	-44	-55	-33	-99
3166353.853	38591082.6	489.302	-44	-55	-33	-99
3166363.853	38591082.6	479.302	-44	-55	-33	-99
3166363.853	38591082.6	489.302	-44	-55	-33	-99
3166353.853	38591082.6	499.302	-44	-55	-33	-99
3166363.853	38591082.6	499.302	-44	-55	-33	-99
3166353.853	38591092.6	479.302	-44	-55	-33	-99
3166353.853	38591092.6	489.302	-44	-55	-33	-99
3166353.853	38591102.6	479.302	-44	-55	-33	-99
3166353.853	38591102.6	489.302	-44	-55	-33	-99
3166363.853	38591092.6	479.302	-44	-55	-33	-99
3166363.853	38591092.6	489.302	-44	-55	-33	-99
3166363.853	38591102.6	479.302	-44	-55	-33	-99
3166363.853	38591102.6	489.302	-44	-55	-33	-99
3166353.853	38591092.6	499.302	-44	-55	-33	-99
3166353.853	38591102.6	499.302	-44	-55	-33	-99
3166363.853	38591092.6	499.302	-44	-55	-33	-99
3166363.853	38591102.6	499.302	-44	-55	-33	-99
3166373.853	38591082.6	479.302	-44	-55	-33	-99
3166373.853	38591082.6	489.302	-44	-55	-33	-99
3166383.853	38591082.6	489.302	-44	-55	-33	-99
3166373.853	38591082.6	499.302	-44	-55	-33	-99
3166383.853	38591082.6	499.302	-44	-55	-33	-99
3166373.853	38591092.6	479.302	-44	-55	-33	-99
3166373.853	38591092.6	489.302	-44	-55	-33	-99
3166373.853	38591102.6	479.302	-44	-55	-33	-99
3166373.853	38591102.6	489.302	-44	-55	-33	-99
3166383.853	38591092.6	489.302	-44	-55	-33	-99
3166383.853	38591102.6	489.302	-44	-55	-33	-99
3166373.853	38591092.6	499.302	-44	-55	-33	-99
3166373.853	38591102.6	499.302	-44	-55	-33	-99
3166383.853	38591092.6	499.302	-44	-55	-33	-99
3166383.853	38591102.6	499.302	-44	-55	-33	-99
3166253.853	38591132.6	469.302	-44	-55	-33	-99
3166253.853	38591142.6	459.302	-44	-55	-33	-99
3166253.853	38591142.6	469.302	-44	-55	-33	-99
3166253.853	38591152.6	459.302	-44	-55	-33	-99
3166253.853	38591152.6	469.302	-44	-55	-33	-99
3166253.853	38591162.6	459.302	-44	-55	-33	-99
3166253.853	38591162.6	469.302	-44	-55	-33	-99
3166263.853	38591152.6	459.302	-44	-55	-33	-99
3166263.853	38591152.6	469.302	-44	-55	-33	-99
3166263.853	38591162.6	459.302	-44	-55	-33	-99
3166263.853	38591162.6	469.302	-44	-55	-33	-99
3166253.853	38591172.6	459.302	-44	-55	-33	-99
3166253.853	38591172.6	469.302	-44	-55	-33	-99
3166253.853	38591182.6	459.302	-44	-55	-33	-99
3166253.853	38591182.6	469.302	-44	-55	-33	-99
3166263.853	38591172.6	459.302	-44	-55	-33	-99
3166263.853	38591172.6	469.302	-44	-55	-33	-99
3166263.853	38591182.6	459.302	-44	-55	-33	-99
3166263.853	38591182.6	469.302	-44	-55	-33	-99
3166323.853	38591112.6	409.302	-44	-55	-33	-99
3166323.853	38591122.6	409.302	-44	-55	-33	-99
3166313.853	38591112.6	429.302	-44	-55	-33	-99
3166313.853	38591122.6	429.302	-44	-55	-33	-99
3166323.853	38591112.6	419.302	-44	-55	-33	-99
3166323.853	38591112.6	429.302	-44	-55	-33	-99
3166323.853	38591122.6	419.302	-44	-55	-33	-99
3166323.853	38591122.6	429.302	-44	-55	-33	-99
3166323.853	38591132.6	409.302	-44	-55	-33	-99
3166323.853	38591142.6	409.302	-44	-55	-33	-99
3166313.853	38591132.6	429.302	-44	-55	-33	-99
3166313.853	38591142.6	429.302	-44	-55	-33	-99
3166323.853	38591132.6	419.302	-44	-55	-33	-99
3166323.853	38591132.6	429.302	-44	-55	-33	-99
3166323.853	38591142.6	419.302	-44	-55	-33	-99
3166323.853	38591142.6	429.302	-44	-55	-33	-99
3166293.853	38591112.6	439.302	-44	-55	-33	-99
3166293.853	38591112.6	449.302	-44	-55	-33	-99
3166293.853	38591122.6	439.302	-44	-55	-33	-99
3166293.853	38591122.6	449.302	-44	-55	-33	-99
3166303.853	38591112.6	439.302	-44	-55	-33	-99
3166303.853	38591112.6	449.302	-44	-55	-33	-99
3166303.853	38591122.6	439.302	-44	-55	-33	-99
3166303.853	38591122.6	449.302	-44	-55	-33	-99
3166303.853	38591112.6	459.302	-44	-55	-33	-99
3166303.853	38591122.6	459.302	-44	-55	-33	-99
3166293.853	38591132.6	439.302	-44	-55	-33	-99
3166293.853	38591132.6	449.302	-44	-55	-33	-99
3166293.853	38591142.6	439.302	-44	-55	-33	-99
3166293.853	38591142.6	449.302	-44	-55	-33	-99
3166303.853	38591132.6	439.302	-44	-55	-33	-99
3166303.853	38591132.6	449.302	-44	-55	-33	-99
3166303.853	38591142.6	439.302	-44	-55	-33	-99
3166303.853	38591142.6	449.302	-44	-55	-33	-99
3166303.853	38591132.6	459.302	-44	-55	-33	-99
3166303.853	38591142.6	459.302	-44	-55	-33	-99
3166313.853	38591112.6	439.302	-44	-55	-33	-99
3166313.853	38591112.6	449.302	-44	-55	-33	-99
3166313.853	38591122.6	439.302	-44	-55	-33	-99
3166313.853	38591122.6	449.302	-44	-55	-33	-99
3166323.853	38591112.6	439.302	-44	-55	-33	-99
3166323.853	38591112.6	449.302	-44	-55	-33	-99
3166323.853	38591122.6	439.302	-44	-55	-33	-99
3166323.853	38591122.6	449.302	-44	-55	-33	-99
3166313.853	38591112.6	459.302	-44	-55	-33	-99
3166313.853	38591112.6	469.302	-44	-55	-33	-99
3166313.853	38591122.6	459.302	-44	-55	-33	-99
3166313.853	38591122.6	469.302	-44	-55	-33	-99
3166323.853	38591112.6	459.302	-44	-55	-33	-99
3166323.853	38591112.6	469.302	-44	-55	-33	-99
3166323.853	38591122.6	459.302	-44	-55	-33	-99
3166323.853	38591122.6	469.302	-44	-55	-33	-99
3166313.853	38591132.6	439.302	-44	-55	-33	-99
3166313.853	38591132.6	449.302	-44	-55	-33	-99
3166313.853	38591142.6	439.302	-44	-55	-33	-99
3166313.853	38591142.6	449.302	-44	-55	-33	-99
3166323.853	38591132.6	439.302	-44	-55	-33	-99
3166323.853	38591132.6	449.302	-44	-55	-33	-99
3166323.853	38591142.6	439.302	-44	-55	-33	-99
3166323.853	38591142.6	449.302	-44	-55	-33	-99
3166313.853	38591132.6	459.302	-44	-55	-33	-99
3166313.853	38591132.6	469.302	-44	-55	-33	-99
3166313.853	38591142.6	459.302	-44	-55	-33	-99
3166313.853	38591142.6	469.302	-44	-55	-33	-99
3166323.853	38591132.6	459.302	-44	-55	-33	-99
3166323.853	38591132.6	469.302	-44	-55	-33	-99
3166323.853	38591142.6	459.302	-44	-55	-33	-99
3166323.853	38591142.6	469.302	-44	-55	-33	-99
3166323.853	38591152.6	409.302	-44	-55	-33	-99
3166323.853	38591162.6	409.302	-44	-55	-33	-99
3166313.853	38591152.6	429.302	-44	-55	-33	-99
3166313.853	38591162.6	429.302	-44	-55	-33	-99
3166323.853	38591152.6	419.302	-44	-55	-33	-99
3166323.853	38591152.6	429.302	-44	-55	-33	-99
3166323.853	38591162.6	419.302	-44	-55	-33	-99
3166323.853	38591162.6	429.302	-44	-55	-33	-99
3166323.853	38591172.6	409.302	-44	-55	-33	-99
3166323.853	38591182.6	409.302	-44	-55	-33	-99
3166313.853	38591172.6	429.302	-44	-55	-33	-99
3166313.853	38591182.6	429.302	-44	-55	-33	-99
3166323.853	38591172.6	419.302	-44	-55	-33	-99
3166323.853	38591172.6	429.302	-44	-55	-33	-99
3166323.853	38591182.6	419.302	-44	-55	-33	-99
3166323.853	38591182.6	429.302	-44	-55	-33	-99
3166293.853	38591152.6	439.302	-44	-55	-33	-99
3166293.853	38591152.6	449.302	-44	-55	-33	-99
3166293.853	38591162.6	439.302	-44	-55	-33	-99
3166293.853	38591162.6	449.302	-44	-55	-33	-99
3166303.853	38591152.6	439.302	-44	-55	-33	-99
3166303.853	38591152.6	449.302	-44	-55	-33	-99
3166303.853	38591162.6	439.302	-44	-55	-33	-99
3166303.853	38591162.6	449.302	-44	-55	-33	-99
3166303.853	38591152.6	459.302	-44	-55	-33	-99
3166303.853	38591162.6	459.302	-44	-55	-33	-99
3166293.853	38591172.6	439.302	-44	-55	-33	-99
3166293.853	38591172.6	449.302	-44	-55	-33	-99
3166293.853	38591182.6	439.302	-44	-55	-33	-99
3166293.853	38591182.6	449.302	-44	-55	-33	-99
3166303.853	38591172.6	439.302	-44	-55	-33	-99
3166303.853	38591172.6	449.302	-44	-55	-33	-99
3166303.853	38591182.6	439.302	-44	-55	-33	-99
3166303.853	38591182.6	449.302	-44	-55	-33	-99
3166303.853	38591172.6	459.302	-44	-55	-33	-99
3166303.853	38591182.6	459.302	-44	-55	-33	-99
3166313.853	38591152.6	439.302	-44	-55	-33	-99
3166313.853	38591152.6	449.302	-44	-55	-33	-99
3166313.853	38591162.6	439.302	-44	-55	-33	-99
3166313.853	38591162.6	449.302	-44	-55	-33	-99
3166323.853	38591152.6	439.302	-44	-55	-33	-99
3166323.853	38591152.6	449.302	-44	-55	-33	-99
3166323.853	38591162.6	439.302	-44	-55	-33	-99
3166323.853	38591162.6	449.302	-44	-55	-33	-99
3166313.853	38591152.6	459.302	-44	-55	-33	-99
3166313.853	38591152.6	469.302	-44	-55	-33	-99
3166313.853	38591162.6	459.302	-44	-55	-33	-99
3166313.853	38591162.6	469.302	-44	-55	-33	-99
3166323.853	38591152.6	459.302	-44	-55	-33	-99
3166323.853	38591152.6	469.302	-44	-55	-33	-99
3166323.853	38591162.6	459.302	-44	-55	-33	-99
3166323.853	38591162.6	469.302	-44	-55	-33	-99
3166313.853	38591172.6	439.302	-44	-55	-33	-99
3166313.853	38591172.6	449.302	-44	-55	-33	-99
3166313.853	38591182.6	439.302	-44	-55	-33	-99
3166313.853	38591182.6	449.302	-44	-55	-33	-99
3166323.853	38591172.6	439.302	-44	-55	-33	-99
3166323.853	38591172.6	449.302	-44	-55	-33	-99
3166323.853	38591182.6	439.302	-44	-55	-33	-99
3166323.853	38591182.6	449.302	-44	-55	-33	-99
3166313.853	38591172.6	459.302	-44	-55	-33	-99
3166313.853	38591172.6	469.302	-44	-55	-33	-99
3166313.853	38591182.6	459.302	-44	-55	-33	-99
3166313.853	38591182.6	469.302	-44	-55	-33	-99
3166323.853	38591172.6	459.302	-44	-55	-33	-99
3166323.853	38591172.6	469.302	-44	-55	-33	-99
3166323.853	38591182.6	459.302	-44	-55	-33	-99
3166323.853	38591182.6	469.302	-44	-55	-33	-99
3166253.853	38591112.6	479.302	-44	-55	-33	-99
3166253.853	38591122.6	479.302	-44	-55	-33	-99
3166253.853	38591122.6	489.302	-44	-55	-33	-99
3166263.853	38591122.6	479.302	-44	-55	-33	-99
3166253.853	38591132.6	479.302	-44	-55	-33	-99
3166253.853	38591132.6	489.302	-44	-55	-33	-99
3166253.853	38591142.6	479.302	-44	-55	-33	-99
3166263.853	38591132.6	479.302	-44	-55	-33	-99
3166263.853	38591142.6	479.302	-44	-55	-33	-99
3166273.853	38591142.6	479.302	-44	-55	-33	-99
3166253.853	38591152.6	479.302	-44	-55	-33	-99
3166253.853	38591162.6	479.302	-44	-55	-33	-99
3166263.853	38591152.6	479.302	-44	-55	-33	-99
3166263.853	38591162.6	479.302	-44	-55	-33	-99
3166253.853	38591172.6	479.302	-44	-55	-33	-99
3166253.853	38591182.6	479.302	-44	-55	-33	-99
3166263.853	38591172.6	479.302	-44	-55	-33	-99
3166263.853	38591182.6	479.302	-44	-55	-33	-99
3166273.853	38591152.6	479.302	-44	-55	-33	-99
3166273.853	38591162.6	479.302	-44	-55	-33	-99
3166273.853	38591172.6	479.302	-44	-55	-33	-99
3166273.853	38591182.6	479.302	-44	-55	-33	-99
3166303.853	38591112.6	489.302	-44	-55	-33	-99
3166303.853	38591122.6	489.302	-44	-55	-33	-99
3166303.853	38591132.6	489.302	-44	-55	-33	-99
3166303.853	38591142.6	489.302	-44	-55	-33	-99
3166313.853	38591112.6	479.302	-44	-55	-33	-99
3166313.853	38591112.6	489.302	-44	-55	-33	-99
3166313.853	38591122.6	479.302	-44	-55	-33	-99
3166313.853	38591122.6	489.302	-44	-55	-33	-99
3166323.853	38591112.6	479.302	-44	-55	-33	-99
3166323.853	38591112.6	489.302	-44	-55	-33	-99
3166323.853	38591122.6	479.302	-44	-55	-33	-99
3166323.853	38591122.6	489.302	-44	-55	-33	-99
3166313.853	38591132.6	479.302	-44	-55	-33	-99
3166313.853	38591132.6	489.302	-44	-55	-33	-99
3166313.853	38591142.6	479.302	-44	-55	-33	-99
3166313.853	38591142.6	489.302	-44	-55	-33	-99
3166323.853	38591132.6	479.302	-44	-55	-33	-99
3166323.853	38591132.6	489.302	-44	-55	-33	-99
3166323.853	38591142.6	479.302	-44	-55	-33	-99
3166323.853	38591142.6	489.302	-44	-55	-33	-99
3166303.853	38591152.6	489.302	-44	-55	-33	-99
3166303.853	38591162.6	489.302	-44	-55	-33	-99
3166303.853	38591172.6	489.302	-44	-55	-33	-99
3166303.853	38591182.6	489.302	-44	-55	-33	-99
3166313.853	38591152.6	479.302	-44	-55	-33	-99
3166313.853	38591152.6	489.302	-44	-55	-33	-99
3166313.853	38591162.6	479.302	-44	-55	-33	-99
3166313.853	38591162.6	489.302	-44	-55	-33	-99
3166323.853	38591152.6	479.302	-44	-55	-33	-99
3166323.853	38591152.6	489.302	-44	-55	-33	-99
3166323.853	38591162.6	479.302	-44	-55	-33	-99
3166323.853	38591162.6	489.302	-44	-55	-33	-99
3166313.853	38591172.6	479.302	-44	-55	-33	-99
3166313.853	38591172.6	489.302	-44	-55	-33	-99
3166313.853	38591182.6	479.302	-44	-55	-33	-99
3166313.853	38591182.6	489.302	-44	-55	-33	-99
3166323.853	38591172.6	479.302	-44	-55	-33	-99
3166323.853	38591172.6	489.302	-44	-55	-33	-99
3166323.853	38591182.6	479.302	-44	-55	-33	-99
3166323.853	38591182.6	489.302	-44	-55	-33	-99
3166253.853	38591192.6	459.302	-44	-55	-33	-99
3166253.853	38591192.6	469.302	-44	-55	-33	-99
3166253.853	38591202.6	459.302	-44	-55	-33	-99
3166253.853	38591202.6	469.302	-44	-55	-33	-99
3166263.853	38591192.6	459.302	-44	-55	-33	-99
3166263.853	38591192.6	469.302	-44	-55	-33	-99
3166263.853	38591202.6	459.302	-44	-55	-33	-99
3166263.853	38591202.6	469.302	-44	-55	-33	-99
3166253.853	38591212.6	459.302	-44	-55	-33	-99
3166253.853	38591212.6	469.302	-44	-55	-33	-99
3166253.853	38591222.6	459.302	-44	-55	-33	-99
3166253.853	38591222.6	469.302	-44	-55	-33	-99
3166263.853	38591212.6	459.302	-44	-55	-33	-99
3166263.853	38591212.6	469.302	-44	-55	-33	-99
3166263.853	38591222.6	459.302	-44	-55	-33	-99
3166263.853	38591222.6	469.302	-44	-55	-33	-99
3166253.853	38591232.6	459.302	-44	-55	-33	-99
3166253.853	38591232.6	469.302	-44	-55	-33	-99
3166263.853	38591232.6	459.302	-44	-55	-33	-99
3166263.853	38591232.6	469.302	-44	-55	-33	-99
3166323.853	38591192.6	409.302	-44	-55	-33	-99
3166323.853	38591202.6	409.302	-44	-55	-33	-99
3166313.853	38591192.6	429.302	-44	-55	-33	-99
3166313.853	38591202.6	429.302	-44	-55	-33	-99
3166323.853	38591192.6	419.302	-44	-55	-33	-99
3166323.853	38591192.6	429.302	-44	-55	-33	-99
3166323.853	38591202.6	419.302	-44	-55	-33	-99
3166323.853	38591202.6	429.302	-44	-55	-33	-99
3166323.853	38591212.6	409.302	-44	-55	-33	-99
3166323.853	38591222.6	409.302	-44	-55	-33	-99
3166313.853	38591212.6	429.302	-44	-55	-33	-99
3166313.853	38591222.6	429.302	-44	-55	-33	-99
3166323.853	38591212.6	419.302	-44	-55	-33	-99
3166323.853	38591212.6	429.302	-44	-55	-33	-99
3166323.853	38591222.6	419.302	-44	-55	-33	-99
3166323.853	38591222.6	429.302	-44	-55	-33	-99
3166293.853	38591192.6	439.302	-44	-55	-33	-99
3166293.853	38591192.6	449.302	-44	-55	-33	-99
3166293.853	38591202.6	439.302	-44	-55	-33	-99
3166293.853	38591202.6	449.302	-44	-55	-33	-99
3166303.853	38591192.6	439.302	-44	-55	-33	-99
3166303.853	38591192.6	449.302	-44	-55	-33	-99
3166303.853	38591202.6	439.302	-44	-55	-33	-99
3166303.853	38591202.6	449.302	-44	-55	-33	-99
3166303.853	38591192.6	459.302	-44	-55	-33	-99
3166303.853	38591202.6	459.302	-44	-55	-33	-99
3166293.853	38591212.6	439.302	-44	-55	-33	-99
3166293.853	38591212.6	449.302	-44	-55	-33	-99
3166293.853	38591222.6	439.302	-44	-55	-33	-99
3166293.853	38591222.6	449.302	-44	-55	-33	-99
3166303.853	38591212.6	439.302	-44	-55	-33	-99
3166303.853	38591212.6	449.302	-44	-55	-33	-99
3166303.853	38591222.6	439.302	-44	-55	-33	-99
3166303.853	38591222.6	449.302	-44	-55	-33	-99
3166303.853	38591212.6	459.302	-44	-55	-33	-99
3166303.853	38591222.6	459.302	-44	-55	-33	-99
3166313.853	38591192.6	439.302	-44	-55	-33	-99
3166313.853	38591192.6	449.302	-44	-55	-33	-99
3166313.853	38591202.6	439.302	-44	-55	-33	-99
3166313.853	38591202.6	449.302	-44	-55	-33	-99
3166323.853	38591192.6	439.302	-44	-55	-33	-99
3166323.853	38591192.6	449.302	-44	-55	-33	-99
3166323.853	38591202.6	439.302	-44	-55	-33	-99
3166323.853	38591202.6	449.302	-44	-55	-33	-99
3166313.853	38591192.6	459.302	-44	-55	-33	-99
3166313.853	38591192.6	469.302	-44	-55	-33	-99
3166313.853	38591202.6	459.302	-44	-55	-33	-99
3166313.853	38591202.6	469.302	-44	-55	-33	-99
3166323.853	38591192.6	459.302	-44	-55	-33	-99
3166323.853	38591192.6	469.302	-44	-55	-33	-99
3166323.853	38591202.6	459.302	-44	-55	-33	-99
3166323.853	38591202.6	469.302	-44	-55	-33	-99
3166313.853	38591212.6	439.302	-44	-55	-33	-99
3166313.853	38591212.6	449.302	-44	-55	-33	-99
3166313.853	38591222.6	439.302	-44	-55	-33	-99
3166313.853	38591222.6	449.302	-44	-55	-33	-99
3166323.853	38591212.6	439.302	-44	-55	-33	-99
3166323.853	38591212.6	449.302	-44	-55	-33	-99
3166323.853	38591222.6	439.302	-44	-55	-33	-99
3166323.853	38591222.6	449.302	-44	-55	-33	-99
3166313.853	38591212.6	459.302	-44	-55	-33	-99
3166313.853	38591212.6	469.302	-44	-55	-33	-99
3166313.853	38591222.6	459.302	-44	-55	-33	-99
3166313.853	38591222.6	469.302	-44	-55	-33	-99
3166323.853	38591212.6	459.302	-44	-55	-33	-99
3166323.853	38591212.6	469.302	-44	-55	-33	-99
3166323.853	38591222.6	459.302	-44	-55	-33	-99
3166323.853	38591222.6	469.302	-44	-55	-33	-99
3166323.853	38591232.6	409.302	-44	-55	-33	-99
3166313.853	38591232.6	429.302	-44	-55	-33	-99
3166323.853	38591232.6	419.302	-44	-55	-33	-99
3166323.853	38591232.6	429.302	-44	-55	-33	-99
3166293.853	38591232.6	439.302	-44	-55	-33	-99
3166293.853	38591232.6	449.302	-44	-55	-33	-99
3166303.853	38591232.6	439.302	-44	-55	-33	-99
3166303.853	38591232.6	449.302	-44	-55	-33	-99
3166303.853	38591232.6	459.302	-44	-55	-33	-99
3166313.853	38591232.6	439.302	-44	-55	-33	-99
3166313.853	38591232.6	449.302	-44	-55	-33	-99
3166323.853	38591232.6	439.302	-44	-55	-33	-99
3166323.853	38591232.6	449.302	-44	-55	-33	-99
3166313.853	38591232.6	459.302	-44	-55	-33	-99
3166313.853	38591232.6	469.302	-44	-55	-33	-99
3166323.853	38591232.6	459.302	-44	-55	-33	-99
3166323.853	38591232.6	469.302	-44	-55	-33	-99
3166253.853	38591192.6	479.302	-44	-55	-33	-99
3166253.853	38591202.6	479.302	-44	-55	-33	-99
3166263.853	38591192.6	479.302	-44	-55	-33	-99
3166263.853	38591202.6	479.302	-44	-55	-33	-99
3166253.853	38591212.6	479.302	-44	-55	-33	-99
3166253.853	38591222.6	479.302	-44	-55	-33	-99
3166263.853	38591212.6	479.302	-44	-55	-33	-99
3166263.853	38591222.6	479.302	-44	-55	-33	-99
3166273.853	38591192.6	479.302	-44	-55	-33	-99
3166273.853	38591202.6	479.302	-44	-55	-33	-99
3166273.853	38591212.6	479.302	-44	-55	-33	-99
3166273.853	38591222.6	479.302	-44	-55	-33	-99
3166253.853	38591232.6	479.302	-44	-55	-33	-99
3166263.853	38591232.6	479.302	-44	-55	-33	-99
3166273.853	38591232.6	479.302	-44	-55	-33	-99
3166303.853	38591192.6	489.302	-44	-55	-33	-99
3166303.853	38591202.6	489.302	-44	-55	-33	-99
3166303.853	38591212.6	489.302	-44	-55	-33	-99
3166303.853	38591222.6	489.302	-44	-55	-33	-99
3166313.853	38591192.6	479.302	-44	-55	-33	-99
3166313.853	38591192.6	489.302	-44	-55	-33	-99
3166313.853	38591202.6	479.302	-44	-55	-33	-99
3166313.853	38591202.6	489.302	-44	-55	-33	-99
3166323.853	38591192.6	479.302	-44	-55	-33	-99
3166323.853	38591192.6	489.302	-44	-55	-33	-99
3166323.853	38591202.6	479.302	-44	-55	-33	-99
3166323.853	38591202.6	489.302	-44	-55	-33	-99
3166313.853	38591212.6	479.302	-44	-55	-33	-99
3166313.853	38591212.6	489.302	-44	-55	-33	-99
3166313.853	38591222.6	479.302	-44	-55	-33	-99
3166313.853	38591222.6	489.302	-44	-55	-33	-99
3166323.853	38591212.6	479.302	-44	-55	-33	-99
3166323.853	38591212.6	489.302	-44	-55	-33	-99
3166323.853	38591222.6	479.302	-44	-55	-33	-99
3166323.853	38591222.6	489.302	-44	-55	-33	-99
3166303.853	38591232.6	489.302	-44	-55	-33	-99
3166313.853	38591232.6	479.302	-44	-55	-33	-99
3166313.853	38591232.6	489.302	-44	-55	-33	-99
3166323.853	38591232.6	479.302	-44	-55	-33	-99
3166323.853	38591232.6	489.302	-44	-55	-33	-99
3166333.853	38591112.6	399.302	-44	-55	-33	-99
3166333.853	38591112.6	409.302	-44	-55	-33	-99
3166333.853	38591122.6	399.302	-44	-55	-33	-99
3166333.853	38591122.6	409.302	-44	-55	-33	-99
3166343.853	38591112.6	399.302	-44	-55	-33	-99
3166343.853	38591112.6	409.302	-44	-55	-33	-99
3166343.853	38591122.6	399.302	-44	-55	-33	-99
3166343.853	38591122.6	409.302	-44	-55	-33	-99
3166333.853	38591112.6	419.302	-44	-55	-33	-99
3166333.853	38591112.6	429.302	-44	-55	-33	-99
3166333.853	38591122.6	419.302	-44	-55	-33	-99
3166333.853	38591122.6	429.302	-44	-55	-33	-99
3166343.853	38591112.6	419.302	-44	-55	-33	-99
3166343.853	38591112.6	429.302	-44	-55	-33	-99
3166343.853	38591122.6	419.302	-44	-55	-33	-99
3166343.853	38591122.6	429.302	-44	-55	-33	-99
3166333.853	38591132.6	399.302	-44	-55	-33	-99
3166333.853	38591132.6	409.302	-44	-55	-33	-99
3166333.853	38591142.6	399.302	-44	-55	-33	-99
3166333.853	38591142.6	409.302	-44	-55	-33	-99
3166343.853	38591132.6	399.302	-44	-55	-33	-99
3166343.853	38591132.6	409.302	-44	-55	-33	-99
3166343.853	38591142.6	399.302	-44	-55	-33	-99
3166343.853	38591142.6	409.302	-44	-55	-33	-99
3166333.853	38591132.6	419.302	-44	-55	-33	-99
3166333.853	38591132.6	429.302	-44	-55	-33	-99
3166333.853	38591142.6	419.302	-44	-55	-33	-99
3166333.853	38591142.6	429.302	-44	-55	-33	-99
3166343.853	38591132.6	419.302	-44	-55	-33	-99
3166343.853	38591132.6	429.302	-44	-55	-33	-99
3166343.853	38591142.6	419.302	-44	-55	-33	-99
3166343.853	38591142.6	429.302	-44	-55	-33	-99
3166353.853	38591112.6	399.302	-44	-55	-33	-99
3166353.853	38591112.6	409.302	-44	-55	-33	-99
3166353.853	38591122.6	399.302	-44	-55	-33	-99
3166353.853	38591122.6	409.302	-44	-55	-33	-99
3166363.853	38591112.6	399.302	-44	-55	-33	-99
3166363.853	38591122.6	399.302	-44	-55	-33	-99
3166353.853	38591112.6	419.302	-44	-55	-33	-99
3166353.853	38591112.6	429.302	-44	-55	-33	-99
3166353.853	38591122.6	419.302	-44	-55	-33	-99
3166353.853	38591122.6	429.302	-44	-55	-33	-99
3166363.853	38591112.6	419.302	-44	-55	-33	-99
3166363.853	38591112.6	429.302	-44	-55	-33	-99
3166363.853	38591122.6	419.302	-44	-55	-33	-99
3166363.853	38591122.6	429.302	-44	-55	-33	-99
3166353.853	38591132.6	399.302	-44	-55	-33	-99
3166353.853	38591132.6	409.302	-44	-55	-33	-99
3166353.853	38591142.6	399.302	-44	-55	-33	-99
3166353.853	38591142.6	409.302	-44	-55	-33	-99
3166363.853	38591132.6	399.302	-44	-55	-33	-99
3166363.853	38591142.6	399.302	-44	-55	-33	-99
3166353.853	38591132.6	419.302	-44	-55	-33	-99
3166353.853	38591132.6	429.302	-44	-55	-33	-99
3166353.853	38591142.6	419.302	-44	-55	-33	-99
3166353.853	38591142.6	429.302	-44	-55	-33	-99
3166363.853	38591132.6	419.302	-44	-55	-33	-99
3166363.853	38591132.6	429.302	-44	-55	-33	-99
3166363.853	38591142.6	419.302	-44	-55	-33	-99
3166363.853	38591142.6	429.302	-44	-55	-33	-99
3166333.853	38591112.6	439.302	-44	-55	-33	-99
3166333.853	38591112.6	449.302	-44	-55	-33	-99
3166333.853	38591122.6	439.302	-44	-55	-33	-99
3166333.853	38591122.6	449.302	-44	-55	-33	-99
3166343.853	38591112.6	439.302	-44	-55	-33	-99
3166343.853	38591112.6	449.302	-44	-55	-33	-99
3166343.853	38591122.6	439.302	-44	-55	-33	-99
3166343.853	38591122.6	449.302	-44	-55	-33	-99
3166333.853	38591112.6	459.302	-44	-55	-33	-99
3166333.853	38591112.6	469.302	-44	-55	-33	-99
3166333.853	38591122.6	459.302	-44	-55	-33	-99
3166333.853	38591122.6	469.302	-44	-55	-33	-99
3166343.853	38591112.6	459.302	-44	-55	-33	-99
3166343.853	38591112.6	469.302	-44	-55	-33	-99
3166343.853	38591122.6	459.302	-44	-55	-33	-99
3166343.853	38591122.6	469.302	-44	-55	-33	-99
3166333.853	38591132.6	439.302	-44	-55	-33	-99
3166333.853	38591132.6	449.302	-44	-55	-33	-99
3166333.853	38591142.6	439.302	-44	-55	-33	-99
3166333.853	38591142.6	449.302	-44	-55	-33	-99
3166343.853	38591132.6	439.302	-44	-55	-33	-99
3166343.853	38591132.6	449.302	-44	-55	-33	-99
3166343.853	38591142.6	439.302	-44	-55	-33	-99
3166343.853	38591142.6	449.302	-44	-55	-33	-99
3166333.853	38591132.6	459.302	-44	-55	-33	-99
3166333.853	38591132.6	469.302	-44	-55	-33	-99
3166333.853	38591142.6	459.302	-44	-55	-33	-99
3166333.853	38591142.6	469.302	-44	-55	-33	-99
3166343.853	38591132.6	459.302	-44	-55	-33	-99
3166343.853	38591132.6	469.302	-44	-55	-33	-99
3166343.853	38591142.6	459.302	-44	-55	-33	-99
3166343.853	38591142.6	469.302	-44	-55	-33	-99
3166353.853	38591112.6	439.302	-44	-55	-33	-99
3166353.853	38591112.6	449.302	-44	-55	-33	-99
3166353.853	38591122.6	439.302	-44	-55	-33	-99
3166353.853	38591122.6	449.302	-44	-55	-33	-99
3166363.853	38591112.6	439.302	-44	-55	-33	-99
3166363.853	38591112.6	449.302	-44	-55	-33	-99
3166363.853	38591122.6	439.302	-44	-55	-33	-99
3166363.853	38591122.6	449.302	-44	-55	-33	-99
3166353.853	38591112.6	459.302	-44	-55	-33	-99
3166353.853	38591112.6	469.302	-44	-55	-33	-99
3166353.853	38591122.6	459.302	-44	-55	-33	-99
3166353.853	38591122.6	469.302	-44	-55	-33	-99
3166363.853	38591112.6	459.302	-44	-55	-33	-99
3166363.853	38591112.6	469.302	-44	-55	-33	-99
3166363.853	38591122.6	459.302	-44	-55	-33	-99
3166363.853	38591122.6	469.302	-44	-55	-33	-99
3166353.853	38591132.6	439.302	-44	-55	-33	-99
3166353.853	38591132.6	449.302	-44	-55	-33	-99
3166353.853	38591142.6	439.302	-44	-55	-33	-99
3166353.853	38591142.6	449.302	-44	-55	-33	-99
3166363.853	38591132.6	439.302	-44	-55	-33	-99
3166363.853	38591132.6	449.302	-44	-55	-33	-99
3166363.853	38591142.6	439.302	-44	-55	-33	-99
3166363.853	38591142.6	449.302	-44	-55	-33	-99
3166353.853	38591132.6	459.302	-44	-55	-33	-99
3166353.853	38591132.6	469.302	-44	-55	-33	-99
3166353.853	38591142.6	459.302	-44	-55	-33	-99
3166353.853	38591142.6	469.302	-44	-55	-33	-99
3166363.853	38591132.6	459.302	-44	-55	-33	-99
3166363.853	38591132.6	469.302	-44	-55	-33	-99
3166363.853	38591142.6	459.302	-44	-55	-33	-99
3166363.853	38591142.6	469.302	-44	-55	-33	-99
3166333.853	38591152.6	399.302	-44	-55	-33	-99
3166333.853	38591152.6	409.302	-44	-55	-33	-99
3166333.853	38591162.6	399.302	-44	-55	-33	-99
3166333.853	38591162.6	409.302	-44	-55	-33	-99
3166343.853	38591152.6	399.302	-44	-55	-33	-99
3166343.853	38591152.6	409.302	-44	-55	-33	-99
3166343.853	38591162.6	399.302	-44	-55	-33	-99
3166343.853	38591162.6	409.302	-44	-55	-33	-99
3166333.853	38591152.6	419.302	-44	-55	-33	-99
3166333.853	38591152.6	429.302	-44	-55	-33	-99
3166333.853	38591162.6	419.302	-44	-55	-33	-99
3166333.853	38591162.6	429.302	-44	-55	-33	-99
3166343.853	38591152.6	419.302	-44	-55	-33	-99
3166343.853	38591152.6	429.302	-44	-55	-33	-99
3166343.853	38591162.6	419.302	-44	-55	-33	-99
3166343.853	38591162.6	429.302	-44	-55	-33	-99
3166333.853	38591172.6	399.302	-44	-55	-33	-99
3166333.853	38591172.6	409.302	-44	-55	-33	-99
3166333.853	38591182.6	399.302	-44	-55	-33	-99
3166333.853	38591182.6	409.302	-44	-55	-33	-99
3166343.853	38591172.6	399.302	-44	-55	-33	-99
3166343.853	38591172.6	409.302	-44	-55	-33	-99
3166343.853	38591182.6	399.302	-44	-55	-33	-99
3166343.853	38591182.6	409.302	-44	-55	-33	-99
3166333.853	38591172.6	419.302	-44	-55	-33	-99
3166333.853	38591172.6	429.302	-44	-55	-33	-99
3166333.853	38591182.6	419.302	-44	-55	-33	-99
3166333.853	38591182.6	429.302	-44	-55	-33	-99
3166343.853	38591172.6	419.302	-44	-55	-33	-99
3166343.853	38591172.6	429.302	-44	-55	-33	-99
3166343.853	38591182.6	419.302	-44	-55	-33	-99
3166343.853	38591182.6	429.302	-44	-55	-33	-99
3166353.853	38591152.6	399.302	-44	-55	-33	-99
3166353.853	38591152.6	409.302	-44	-55	-33	-99
3166353.853	38591162.6	399.302	-44	-55	-33	-99
3166353.853	38591162.6	409.302	-44	-55	-33	-99
3166363.853	38591152.6	399.302	-44	-55	-33	-99
3166363.853	38591162.6	399.302	-44	-55	-33	-99
3166353.853	38591152.6	419.302	-44	-55	-33	-99
3166353.853	38591152.6	429.302	-44	-55	-33	-99
3166353.853	38591162.6	419.302	-44	-55	-33	-99
3166353.853	38591162.6	429.302	-44	-55	-33	-99
3166363.853	38591152.6	419.302	-44	-55	-33	-99
3166363.853	38591152.6	429.302	-44	-55	-33	-99
3166363.853	38591162.6	419.302	-44	-55	-33	-99
3166363.853	38591162.6	429.302	-44	-55	-33	-99
3166353.853	38591172.6	399.302	-44	-55	-33	-99
3166353.853	38591172.6	409.302	-44	-55	-33	-99
3166353.853	38591182.6	399.302	-44	-55	-33	-99
3166353.853	38591182.6	409.302	-44	-55	-33	-99
3166363.853	38591172.6	399.302	-44	-55	-33	-99
3166363.853	38591182.6	399.302	-44	-55	-33	-99
3166353.853	38591172.6	419.302	-44	-55	-33	-99
3166353.853	38591172.6	429.302	-44	-55	-33	-99
3166353.853	38591182.6	419.302	-44	-55	-33	-99
3166353.853	38591182.6	429.302	-44	-55	-33	-99
3166363.853	38591172.6	419.302	-44	-55	-33	-99
3166363.853	38591172.6	429.302	-44	-55	-33	-99
3166363.853	38591182.6	419.302	-44	-55	-33	-99
3166363.853	38591182.6	429.302	-44	-55	-33	-99
3166333.853	38591152.6	439.302	-44	-55	-33	-99
3166333.853	38591152.6	449.302	-44	-55	-33	-99
3166333.853	38591162.6	439.302	-44	-55	-33	-99
3166333.853	38591162.6	449.302	-44	-55	-33	-99
3166343.853	38591152.6	439.302	-44	-55	-33	-99
3166343.853	38591152.6	449.302	-44	-55	-33	-99
3166343.853	38591162.6	439.302	-44	-55	-33	-99
3166343.853	38591162.6	449.302	-44	-55	-33	-99
3166333.853	38591152.6	459.302	-44	-55	-33	-99
3166333.853	38591152.6	469.302	-44	-55	-33	-99
3166333.853	38591162.6	459.302	-44	-55	-33	-99
3166333.853	38591162.6	469.302	-44	-55	-33	-99
3166343.853	38591152.6	459.302	-44	-55	-33	-99
3166343.853	38591152.6	469.302	-44	-55	-33	-99
3166343.853	38591162.6	459.302	-44	-55	-33	-99
3166343.853	38591162.6	469.302	-44	-55	-33	-99
3166333.853	38591172.6	439.302	-44	-55	-33	-99
3166333.853	38591172.6	449.302	-44	-55	-33	-99
3166333.853	38591182.6	439.302	-44	-55	-33	-99
3166333.853	38591182.6	449.302	-44	-55	-33	-99
3166343.853	38591172.6	439.302	-44	-55	-33	-99
3166343.853	38591172.6	449.302	-44	-55	-33	-99
3166343.853	38591182.6	439.302	-44	-55	-33	-99
3166343.853	38591182.6	449.302	-44	-55	-33	-99
3166333.853	38591172.6	459.302	-44	-55	-33	-99
3166333.853	38591172.6	469.302	-44	-55	-33	-99
3166333.853	38591182.6	459.302	-44	-55	-33	-99
3166333.853	38591182.6	469.302	-44	-55	-33	-99
3166343.853	38591172.6	459.302	-44	-55	-33	-99
3166343.853	38591172.6	469.302	-44	-55	-33	-99
3166343.853	38591182.6	459.302	-44	-55	-33	-99
3166343.853	38591182.6	469.302	-44	-55	-33	-99
3166353.853	38591152.6	439.302	-44	-55	-33	-99
3166353.853	38591152.6	449.302	-44	-55	-33	-99
3166353.853	38591162.6	439.302	-44	-55	-33	-99
3166353.853	38591162.6	449.302	-44	-55	-33	-99
3166363.853	38591152.6	439.302	-44	-55	-33	-99
3166363.853	38591152.6	449.302	-44	-55	-33	-99
3166363.853	38591162.6	439.302	-44	-55	-33	-99
3166363.853	38591162.6	449.302	-44	-55	-33	-99
3166353.853	38591152.6	459.302	-44	-55	-33	-99
3166353.853	38591152.6	469.302	-44	-55	-33	-99
3166353.853	38591162.6	459.302	-44	-55	-33	-99
3166353.853	38591162.6	469.302	-44	-55	-33	-99
3166363.853	38591152.6	459.302	-44	-55	-33	-99
3166363.853	38591152.6	469.302	-44	-55	-33	-99
3166363.853	38591162.6	459.302	-44	-55	-33	-99
3166363.853	38591162.6	469.302	-44	-55	-33	-99
3166353.853	38591172.6	439.302	-44	-55	-33	-99
3166353.853	38591172.6	449.302	-44	-55	-33	-99
3166353.853	38591182.6	439.302	-44	-55	-33	-99
3166353.853	38591182.6	449.302	-44	-55	-33	-99
3166363.853	38591172.6	439.302	-44	-55	-33	-99
3166363.853	38591172.6	449.302	-44	-55	-33	-99
3166363.853	38591182.6	439.302	-44	-55	-33	-99
3166363.853	38591182.6	449.302	-44	-55	-33	-99
3166353.853	38591172.6	459.302	-44	-55	-33	-99
3166353.853	38591172.6	469.302	-44	-55	-33	-99
3166353.853	38591182.6	459.302	-44	-55	-33	-99
3166353.853	38591182.6	469.302	-44	-55	-33	-99
3166363.853	38591172.6	459.302	-44	-55	-33	-99
3166363.853	38591172.6	469.302	-44	-55	-33	-99
3166363.853	38591182.6	459.302	-44	-55	-33	-99
3166363.853	38591182.6	469.302	-44	-55	-33	-99
3166373.853	38591112.6	429.302	-44	-55	-33	-99
3166373.853	38591122.6	429.302	-44	-55	-33	-99
3166373.853	38591132.6	429.302	-44	-55	-33	-99
3166373.853	38591142.6	429.302	-44	-55	-33	-99
3166373.853	38591112.6	439.302	-44	-55	-33	-99
3166373.853	38591112.6	449.302	-44	-55	-33	-99
3166373.853	38591122.6	439.302	-44	-55	-33	-99
3166373.853	38591122.6	449.302	-44	-55	-33	-99
3166373.853	38591112.6	459.302	-44	-55	-33	-99
3166373.853	38591112.6	469.302	-44	-55	-33	-99
3166373.853	38591122.6	459.302	-44	-55	-33	-99
3166373.853	38591122.6	469.302	-44	-55	-33	-99
3166373.853	38591132.6	439.302	-44	-55	-33	-99
3166373.853	38591132.6	449.302	-44	-55	-33	-99
3166373.853	38591142.6	439.302	-44	-55	-33	-99
3166373.853	38591142.6	449.302	-44	-55	-33	-99
3166373.853	38591132.6	459.302	-44	-55	-33	-99
3166373.853	38591132.6	469.302	-44	-55	-33	-99
3166373.853	38591142.6	459.302	-44	-55	-33	-99
3166373.853	38591142.6	469.302	-44	-55	-33	-99
3166373.853	38591152.6	429.302	-44	-55	-33	-99
3166373.853	38591162.6	429.302	-44	-55	-33	-99
3166373.853	38591172.6	429.302	-44	-55	-33	-99
3166373.853	38591182.6	429.302	-44	-55	-33	-99
3166373.853	38591152.6	439.302	-44	-55	-33	-99
3166373.853	38591152.6	449.302	-44	-55	-33	-99
3166373.853	38591162.6	439.302	-44	-55	-33	-99
3166373.853	38591162.6	449.302	-44	-55	-33	-99
3166373.853	38591152.6	459.302	-44	-55	-33	-99
3166373.853	38591152.6	469.302	-44	-55	-33	-99
3166373.853	38591162.6	459.302	-44	-55	-33	-99
3166373.853	38591162.6	469.302	-44	-55	-33	-99
3166373.853	38591172.6	439.302	-44	-55	-33	-99
3166373.853	38591172.6	449.302	-44	-55	-33	-99
3166373.853	38591182.6	439.302	-44	-55	-33	-99
3166373.853	38591182.6	449.302	-44	-55	-33	-99
3166373.853	38591172.6	459.302	-44	-55	-33	-99
3166373.853	38591172.6	469.302	-44	-55	-33	-99
3166373.853	38591182.6	459.302	-44	-55	-33	-99
3166373.853	38591182.6	469.302	-44	-55	-33	-99
3166333.853	38591112.6	479.302	-44	-55	-33	-99
3166333.853	38591112.6	489.302	-44	-55	-33	-99
3166333.853	38591122.6	479.302	-44	-55	-33	-99
3166333.853	38591122.6	489.302	-44	-55	-33	-99
3166343.853	38591112.6	479.302	-44	-55	-33	-99
3166343.853	38591112.6	489.302	-44	-55	-33	-99
3166343.853	38591122.6	479.302	-44	-55	-33	-99
3166343.853	38591122.6	489.302	-44	-55	-33	-99
3166333.853	38591132.6	479.302	-44	-55	-33	-99
3166333.853	38591132.6	489.302	-44	-55	-33	-99
3166333.853	38591142.6	479.302	-44	-55	-33	-99
3166333.853	38591142.6	489.302	-44	-55	-33	-99
3166343.853	38591132.6	479.302	-44	-55	-33	-99
3166343.853	38591132.6	489.302	-44	-55	-33	-99
3166343.853	38591142.6	479.302	-44	-55	-33	-99
3166343.853	38591142.6	489.302	-44	-55	-33	-99
3166353.853	38591112.6	479.302	-44	-55	-33	-99
3166353.853	38591112.6	489.302	-44	-55	-33	-99
3166353.853	38591122.6	479.302	-44	-55	-33	-99
3166353.853	38591122.6	489.302	-44	-55	-33	-99
3166363.853	38591112.6	479.302	-44	-55	-33	-99
3166363.853	38591112.6	489.302	-44	-55	-33	-99
3166363.853	38591122.6	479.302	-44	-55	-33	-99
3166363.853	38591122.6	489.302	-44	-55	-33	-99
3166353.853	38591112.6	499.302	-44	-55	-33	-99
3166353.853	38591122.6	499.302	-44	-55	-33	-99
3166363.853	38591112.6	499.302	-44	-55	-33	-99
3166363.853	38591122.6	499.302	-44	-55	-33	-99
3166353.853	38591132.6	479.302	-44	-55	-33	-99
3166353.853	38591132.6	489.302	-44	-55	-33	-99
3166353.853	38591142.6	479.302	-44	-55	-33	-99
3166353.853	38591142.6	489.302	-44	-55	-33	-99
3166363.853	38591132.6	479.302	-44	-55	-33	-99
3166363.853	38591132.6	489.302	-44	-55	-33	-99
3166363.853	38591142.6	479.302	-44	-55	-33	-99
3166363.853	38591142.6	489.302	-44	-55	-33	-99
3166353.853	38591132.6	499.302	-44	-55	-33	-99
3166353.853	38591142.6	499.302	-44	-55	-33	-99
3166363.853	38591132.6	499.302	-44	-55	-33	-99
3166363.853	38591142.6	499.302	-44	-55	-33	-99
3166333.853	38591152.6	479.302	-44	-55	-33	-99
3166333.853	38591152.6	489.302	-44	-55	-33	-99
3166333.853	38591162.6	479.302	-44	-55	-33	-99
3166333.853	38591162.6	489.302	-44	-55	-33	-99
3166343.853	38591152.6	479.302	-44	-55	-33	-99
3166343.853	38591152.6	489.302	-44	-55	-33	-99
3166343.853	38591162.6	479.302	-44	-55	-33	-99
3166343.853	38591162.6	489.302	-44	-55	-33	-99
3166333.853	38591172.6	479.302	-44	-55	-33	-99
3166333.853	38591172.6	489.302	-44	-55	-33	-99
3166333.853	38591182.6	479.302	-44	-55	-33	-99
3166333.853	38591182.6	489.302	-44	-55	-33	-99
3166343.853	38591172.6	479.302	-44	-55	-33	-99
3166343.853	38591172.6	489.302	-44	-55	-33	-99
3166343.853	38591182.6	479.302	-44	-55	-33	-99
3166343.853	38591182.6	489.302	-44	-55	-33	-99
3166353.853	38591152.6	479.302	-44	-55	-33	-99
3166353.853	38591152.6	489.302	-44	-55	-33	-99
3166353.853	38591162.6	479.302	-44	-55	-33	-99
3166353.853	38591162.6	489.302	-44	-55	-33	-99
3166363.853	38591152.6	479.302	-44	-55	-33	-99
3166363.853	38591152.6	489.302	-44	-55	-33	-99
3166363.853	38591162.6	479.302	-44	-55	-33	-99
3166363.853	38591162.6	489.302	-44	-55	-33	-99
3166353.853	38591152.6	499.302	-44	-55	-33	-99
3166353.853	38591162.6	499.302	-44	-55	-33	-99
3166363.853	38591152.6	499.302	-44	-55	-33	-99
3166363.853	38591162.6	499.302	-44	-55	-33	-99
3166353.853	38591172.6	479.302	-44	-55	-33	-99
3166353.853	38591172.6	489.302	-44	-55	-33	-99
3166353.853	38591182.6	479.302	-44	-55	-33	-99
3166353.853	38591182.6	489.302	-44	-55	-33	-99
3166363.853	38591172.6	479.302	-44	-55	-33	-99
3166363.853	38591172.6	489.302	-44	-55	-33	-99
3166363.853	38591182.6	479.302	-44	-55	-33	-99
3166363.853	38591182.6	489.302	-44	-55	-33	-99
3166353.853	38591172.6	499.302	-44	-55	-33	-99
3166353.853	38591182.6	499.302	-44	-55	-33	-99
3166363.853	38591172.6	499.302	-44	-55	-33	-99
3166363.853	38591182.6	499.302	-44	-55	-33	-99
3166373.853	38591112.6	479.302	-44	-55	-33	-99
3166373.853	38591112.6	489.302	-44	-55	-33	-99
3166373.853	38591122.6	479.302	-44	-55	-33	-99
3166373.853	38591122.6	489.302	-44	-55	-33	-99
3166383.853	38591112.6	489.302	-44	-55	-33	-99
3166383.853	38591122.6	489.302	-44	-55	-33	-99
3166373.853	38591112.6	499.302	-44	-55	-33	-99
3166373.853	38591122.6	499.302	-44	-55	-33	-99
3166383.853	38591112.6	499.302	-44	-55	-33	-99
3166383.853	38591122.6	499.302	-44	-55	-33	-99
3166373.853	38591132.6	479.302	-44	-55	-33	-99
3166373.853	38591132.6	489.302	-44	-55	-33	-99
3166373.853	38591142.6	479.302	-44	-55	-33	-99
3166373.853	38591142.6	489.302	-44	-55	-33	-99
3166383.853	38591132.6	489.302	-44	-55	-33	-99
3166383.853	38591142.6	489.302	-44	-55	-33	-99
3166373.853	38591132.6	499.302	-44	-55	-33	-99
3166373.853	38591142.6	499.302	-44	-55	-33	-99
3166383.853	38591132.6	499.302	-44	-55	-33	-99
3166383.853	38591142.6	499.302	-44	-55	-33	-99
3166373.853	38591152.6	479.302	-44	-55	-33	-99
3166373.853	38591152.6	489.302	-44	-55	-33	-99
3166373.853	38591162.6	479.302	-44	-55	-33	-99
3166373.853	38591162.6	489.302	-44	-55	-33	-99
3166383.853	38591152.6	489.302	-44	-55	-33	-99
3166383.853	38591162.6	489.302	-44	-55	-33	-99
3166373.853	38591152.6	499.302	-44	-55	-33	-99
3166373.853	38591162.6	499.302	-44	-55	-33	-99
3166383.853	38591152.6	499.302	-44	-55	-33	-99
3166383.853	38591162.6	499.302	-44	-55	-33	-99
3166373.853	38591172.6	479.302	-44	-55	-33	-99
3166373.853	38591172.6	489.302	-44	-55	-33	-99
3166373.853	38591182.6	479.302	-44	-55	-33	-99
3166373.853	38591182.6	489.302	-44	-55	-33	-99
3166383.853	38591172.6	489.302	-44	-55	-33	-99
3166383.853	38591182.6	489.302	-44	-55	-33	-99
3166373.853	38591172.6	499.302	-44	-55	-33	-99
3166373.853	38591182.6	499.302	-44	-55	-33	-99
3166383.853	38591172.6	499.302	-44	-55	-33	-99
3166383.853	38591182.6	499.302	-44	-55	-33	-99
3166333.853	38591192.6	399.302	-44	-55	-33	-99
3166333.853	38591192.6	409.302	-44	-55	-33	-99
3166333.853	38591202.6	399.302	-44	-55	-33	-99
3166333.853	38591202.6	409.302	-44	-55	-33	-99
3166343.853	38591192.6	399.302	-44	-55	-33	-99
3166343.853	38591192.6	409.302	-44	-55	-33	-99
3166343.853	38591202.6	399.302	-44	-55	-33	-99
3166343.853	38591202.6	409.302	-44	-55	-33	-99
3166333.853	38591192.6	419.302	-44	-55	-33	-99
3166333.853	38591192.6	429.302	-44	-55	-33	-99
3166333.853	38591202.6	419.302	-44	-55	-33	-99
3166333.853	38591202.6	429.302	-44	-55	-33	-99
3166343.853	38591192.6	419.302	-44	-55	-33	-99
3166343.853	38591192.6	429.302	-44	-55	-33	-99
3166343.853	38591202.6	419.302	-44	-55	-33	-99
3166343.853	38591202.6	429.302	-44	-55	-33	-99
3166333.853	38591212.6	399.302	-44	-55	-33	-99
3166333.853	38591212.6	409.302	-44	-55	-33	-99
3166333.853	38591222.6	399.302	-44	-55	-33	-99
3166333.853	38591222.6	409.302	-44	-55	-33	-99
3166343.853	38591212.6	399.302	-44	-55	-33	-99
3166343.853	38591212.6	409.302	-44	-55	-33	-99
3166343.853	38591222.6	399.302	-44	-55	-33	-99
3166343.853	38591222.6	409.302	-44	-55	-33	-99
3166333.853	38591212.6	419.302	-44	-55	-33	-99
3166333.853	38591212.6	429.302	-44	-55	-33	-99
3166333.853	38591222.6	419.302	-44	-55	-33	-99
3166333.853	38591222.6	429.302	-44	-55	-33	-99
3166343.853	38591212.6	419.302	-44	-55	-33	-99
3166343.853	38591212.6	429.302	-44	-55	-33	-99
3166343.853	38591222.6	419.302	-44	-55	-33	-99
3166343.853	38591222.6	429.302	-44	-55	-33	-99
3166353.853	38591192.6	399.302	-44	-55	-33	-99
3166353.853	38591192.6	409.302	-44	-55	-33	-99
3166353.853	38591202.6	399.302	-44	-55	-33	-99
3166353.853	38591202.6	409.302	-44	-55	-33	-99
3166363.853	38591192.6	399.302	-44	-55	-33	-99
3166363.853	38591202.6	399.302	-44	-55	-33	-99
3166353.853	38591192.6	419.302	-44	-55	-33	-99
3166353.853	38591192.6	429.302	-44	-55	-33	-99
3166353.853	38591202.6	419.302	-44	-55	-33	-99
3166353.853	38591202.6	429.302	-44	-55	-33	-99
3166363.853	38591192.6	419.302	-44	-55	-33	-99
3166363.853	38591192.6	429.302	-44	-55	-33	-99
3166363.853	38591202.6	419.302	-44	-55	-33	-99
3166363.853	38591202.6	429.302	-44	-55	-33	-99
3166353.853	38591212.6	399.302	-44	-55	-33	-99
3166353.853	38591212.6	409.302	-44	-55	-33	-99
3166353.853	38591222.6	399.302	-44	-55	-33	-99
3166353.853	38591222.6	409.302	-44	-55	-33	-99
3166363.853	38591212.6	399.302	-44	-55	-33	-99
3166363.853	38591222.6	399.302	-44	-55	-33	-99
3166353.853	38591212.6	419.302	-44	-55	-33	-99
3166353.853	38591212.6	429.302	-44	-55	-33	-99
3166353.853	38591222.6	419.302	-44	-55	-33	-99
3166353.853	38591222.6	429.302	-44	-55	-33	-99
3166363.853	38591212.6	419.302	-44	-55	-33	-99
3166363.853	38591212.6	429.302	-44	-55	-33	-99
3166363.853	38591222.6	419.302	-44	-55	-33	-99
[truncated: 10,895 more rows]
