# Supplementary material for: A new method for estimating ore grade based on sample length weighting
Source: Sci Rep. 2023 Apr 17;13:6208. doi: 10.1038/s41598-023-33509-0 (PMC10110572; doi:10.1038/s41598-023-33509-0)
Supplement: Supplementary file 1 — Supplementary Information. [file 41598_2023_33509_MOESM1_ESM.zip › Data for paper-SR/Combined sample data.txt]

Y X Z Li AL Fe unknown Sample length
38590701.14	3166121.21	496.38	0.26	15.77	1.15	0.08	3
38590701.14	3166121.21	493.38	0.3	16.16	1.25	0.08	3
38590701.13	3166121.21	490.38	0.29	17.11	1.25	0.08	3
38590701.13	3166121.21	487.38	0.27	16.21	1.2	0.1	3
38590701.12	3166121.21	484.38	0.28	16.67	1.1	0.08	3
38590252.32	3166333.76	624.03	0.5567	17.4533	0.9133	0.0233	3
38590252.31	3166333.76	621.03	0.6167	17.8	1.0333	0.0233	3
38590252.31	3166333.76	618.03	0.85	23.52	1.8	0.02	3
38590252.3	3166333.76	615.03	0.8367	22.7533	1.8667	0.02	3
38590252.3	3166333.76	612.03	0.8333	22.8067	1.95	0.02	3
38590252.29	3166333.76	609.03	0.7067	20.9133	1.2167	0.02	3
38590252.29	3166333.76	606.03	0.5867	16.46	0.9833	0.02	3
38590252.28	3166333.76	603.03	0.6333	17.9533	1.1833	0.02	3
38590252.28	3166333.76	600.03	0.5567	17.23	0.9167	0.02	3
38590252.27	3166333.76	597.03	0.7367	20.81	1.45	0.02	3
38590252.27	3166333.76	594.03	0.7167	22.8733	1.3367	0.02	3
38590252.26	3166333.76	591.03	0.48	15.74	1.1	0.02	3
38590252.25	3166333.76	588.03	0.52	17.08	1.1	0.02	3
38590252.25	3166333.76	585.03	0.65	17.6	1.3	0.02	3
38591134.39	3166307.96	502.38	0.66	18.47	1.1	0.03	3
38591134.38	3166307.96	499.38	0.51	18.97	1.1	0.03	2.4
38591134.38	3166307.96	496.38	0.5533	17.3967	1.0833	0.02	3
38591134.37	3166307.96	493.38	0.54	17.67	1.15	0.02	3
38591134.37	3166307.96	490.38	0.45	16.51	0.85	0.02	3
38591134.31	3166307.96	457.38	0.286	14.857	0.915	0.03	3
38591134.3	3166307.96	454.38	0.294	14.163	0.995	0.036	3
38591134.3	3166307.96	451.38	0.28	14.252	1.106	0.05	3
38591134.29	3166307.96	448.38	0.2827	14.75	1.124	0.0487	3
38591134.29	3166307.96	445.38	0.3	14.62	1.15	0.04	3
38591134.28	3166307.96	442.38	0.3	14.62	1.11	0.048	3
38591148.43	3166242.88	479.6	0.308	18.699	1.335	0.03	3
38591148.43	3166242.88	476.6	0.289	17.431	1.215	0.03	3
38591148.42	3166242.88	473.6	0.282	19.002	1.35	0.029	3
38591148.42	3166242.88	470.6	0.3	18.432	1.355	0.021	3
38591148.41	3166242.88	467.6	0.302	17.994	1.395	0.03	3
38591148.41	3166242.88	464.6	0.32	17.94	1.35	0.03	3
38591142.5	3166357.2	501.44	0.24	15.12	1.05	0.05	2.5
38591142.49	3166357.2	498.44	0.3067	14.5033	0.9917	0.0333	3
38591142.49	3166357.2	495.44	0.2867	16.3633	1.1633	0.0217	3
38591142.48	3166357.2	492.44	0.3133	14.8267	0.7833	0.02	3
38591142.48	3166357.2	489.44	0.37	15.2983	0.825	0.02	3
38591142.47	3166357.2	486.44	0.3717	14.9367	0.8083	0.02	3
38591142.47	3166357.2	483.44	0.3867	15.1383	0.8417	0.02	3
38591142.46	3166357.2	480.44	0.3733	15.6833	0.8083	0.0367	3
38591142.46	3166357.2	477.44	0.37	14.88	0.8833	0.0483	3
38591142.45	3166357.2	474.44	0.3867	14.7	0.8167	0.05	3
38591142.45	3166357.2	471.44	0.39	15.1667	0.8417	0.025	3
38591142.44	3166357.2	468.44	0.3733	15.7267	0.825	0.02	3
38591142.44	3166357.2	465.44	0.395	15.3533	0.7617	0.02	3
38591142.43	3166357.2	462.44	0.425	16.0683	0.7917	0.02	3
38591142.42	3166357.2	459.44	0.3633	15.5133	0.8	0.02	3
38591142.42	3166357.2	456.44	0.3583	15.545	0.7583	0.02	3
38591142.41	3166357.2	453.44	0.3933	16.43	0.8583	0.02	3
38591142.41	3166357.2	450.44	0.35	15.575	0.7717	0.02	3
38591142.4	3166357.2	447.44	0.365	15.8117	0.7917	0.02	3
38591142.4	3166357.2	444.44	0.345	15.45	0.7583	0.0283	3
38591142.39	3166357.2	441.44	0.3483	14.9183	0.8333	0.0217	3
38591142.39	3166357.2	438.44	0.3	17.1133	0.9333	0.02	3
38591142.38	3166357.2	435.44	0.3317	16.3617	0.825	0.02	3
38591142.38	3166357.2	432.44	0.34	15.9667	0.8	0.0267	3
38591142.37	3166357.2	429.44	0.34	17.19	0.9667	0.0233	3
38591142.37	3166357.2	426.44	0.32	16.8333	0.9167	0.02	3
38591142.36	3166357.2	423.44	0.33	16.3633	0.8033	0.02	3
38591142.36	3166357.2	420.44	0.32	16.8533	0.8933	0.02	3
38591142.35	3166357.2	417.44	0.3067	16.8	0.9167	0.0233	3
38591142.35	3166357.2	414.44	0.2833	15.7567	0.8167	0.0267	3
38591142.34	3166357.2	411.44	0.25	14.83	0.75	0.02	3
38591142.34	3166357.2	408.44	0.22	14.61	0.75	0.02	3
38591142.33	3166357.2	405.44	0.2067	13.53	0.7167	0.0267	3
38591142.33	3166357.2	402.44	0.2167	13.2017	0.72	0.0283	3
38591297.46	3166489.66	534.16	0.5373	15.165	0.9867	0.02	3
38591297.46	3166489.66	531.16	0.5617	16.523	1.0133	0.02	3
38591297.45	3166489.66	528.16	0.6053	15.269	0.8283	0.02	3
38591297.45	3166489.66	525.16	0.6517	15.5417	0.6367	0.02	3
38591297.44	3166489.66	522.16	0.708	15.6523	0.7583	0.02	3
38591297.44	3166489.66	519.16	0.6793	14.842	0.755	0.0263	3
38591297.43	3166489.66	516.16	0.6373	15.2777	0.6873	0.0237	3
38591297.43	3166489.66	513.16	0.6427	15.0683	0.6927	0.02	3
38591297.42	3166489.66	510.16	0.631	14.72	0.7	0.02	3
38591297.41	3166489.66	507.16	0.6073	14.9227	0.7317	0.02	3
38591297.41	3166489.66	504.16	0.619	15.4453	0.7183	0.0263	3
38591297.4	3166489.66	501.16	0.628	15.6747	0.6987	0.0293	3
38591297.4	3166489.66	498.16	0.5927	15.5487	0.6813	0.02	3
38591297.39	3166489.66	495.16	0.4913	14.73	0.7	0.02	3
38591297.39	3166489.66	492.16	0.5067	14.1947	0.6933	0.02	3
38591297.38	3166489.66	489.16	0.542	15.04	0.6633	0.02	3
38591297.38	3166489.66	486.16	0.4953	15.5607	0.7433	0.02	3
38591297.37	3166489.66	483.16	0.518	14.8067	0.7	0.02	3
38591297.37	3166489.66	480.16	0.4573	15.3127	0.7	0.02	3
38591297.36	3166489.66	477.16	0.5713	14.896	0.7067	0.02	3
38591297.36	3166489.66	474.16	0.58	14.6247	0.7433	0.02	3
38591297.35	3166489.66	471.16	0.5747	14.8627	0.6933	0.02	3
38591297.35	3166489.66	468.16	0.5507	15.8153	0.6727	0.02	3
38591297.34	3166489.66	465.16	0.6107	16.0413	0.8173	0.02	3
38591297.34	3166489.66	462.16	0.5647	16.3973	0.8	0.02	3
38591297.33	3166489.66	459.16	0.6533	16.0627	0.8067	0.02	3
38591297.33	3166489.66	456.16	0.606	15.8113	0.846	0.02	3
38591297.32	3166489.66	453.16	0.5813	16.6213	0.824	0.02	3
38591297.32	3166489.66	450.16	0.5873	16.6893	0.8567	0.02	3
38591297.31	3166489.66	447.16	0.5713	16.2873	0.8933	0.02	3
38591297.3	3166489.66	444.16	0.58	16.488	0.85	0.02	3
38591297.3	3166489.66	441.16	0.5853	15.3713	0.8593	0.02	3
38591297.29	3166489.66	438.16	0.6133	15.5067	0.9173	0.02	3
38591297.29	3166489.66	435.16	0.574	16.374	0.8933	0.02	3
38591297.28	3166489.66	432.16	0.604	16.6453	0.8567	0.02	3
38591297.28	3166489.66	429.16	0.5913	16.5273	0.8973	0.02	3
38591297.27	3166489.66	426.16	0.3707	16.36	0.8693	0.02	3
38591297.27	3166489.66	423.16	0.5677	16.104	0.8233	0.02	3
38591297.26	3166489.66	420.16	0.5623	15.9163	0.9	0.02	3
38591297.26	3166489.66	417.16	0.5747	16.6087	0.9	0.02	3
38591297.25	3166489.66	414.16	0.583	16.3023	0.9047	0.02	3
38591297.25	3166489.66	411.16	0.56	15.9387	0.927	0.02	3
38591297.24	3166489.66	408.16	0.5577	16.104	0.9267	0.02	3
38591297.24	3166489.66	405.16	0.5453	15.7157	0.8617	0.02	3
38591297.23	3166489.66	402.16	0.537	15.954	0.8953	0.02	3
38591301.53	3166449.93	508.49	0.5947	15.9173	0.7817	0.02	3
38591301.52	3166449.93	505.49	0.639	15.3516	0.682	0.02	3
38591294.47	3166521.19	546.23	0.65	15.07	0.95	0.02	2.7
38591294.46	3166521.19	543.23	0.641	14.8	0.995	0.02	3
38591294.46	3166521.19	540.23	0.658	15.202	0.928	0.02	3
38591294.45	3166521.19	537.23	0.597	14.683	1.037	0.02	3
38591294.45	3166521.19	534.23	0.572	14.755	1.005	0.02	3
38591294.44	3166521.19	531.23	0.579	14.77	0.955	0.02	3
38591294.44	3166521.19	528.23	0.652	14.833	1.103	0.02	3
38591294.43	3166521.19	525.23	0.597	14.237	1.147	0.02	3
38591294.42	3166521.19	522.23	0.599	14.575	0.97	0.02	3
38591294.42	3166521.19	519.23	0.591	15.151	0.995	0.02	3
38591294.41	3166521.19	516.23	0.581	16.425	1.09	0.02	3
38591294.41	3166521.19	513.23	0.517	15.615	1.118	0.02	3
38591294.4	3166521.19	510.23	0.51	15.24	1.057	0.02	3
38591294.4	3166521.19	507.23	0.528	15.48	1.005	0.02	3
38591294.39	3166521.19	504.23	0.539	16.185	1.09	0.02	3
38591294.39	3166521.19	501.23	0.558	15.99	1.145	0.02	3
38591294.38	3166521.19	498.23	0.497	15.888	1.213	0.02	3
38591294.38	3166521.19	495.23	0.52	16.036	1.337	0.026	3
38591294.37	3166521.19	492.23	0.509	15.393	1.405	0.02	3
38591294.37	3166521.19	489.23	0.463	14.59	1.21	0.02	3
38591294.36	3166521.19	486.23	0.455	14.191	1.006	0.02	3
38591294.36	3166521.19	483.23	0.429	14.219	0.999	0.02	3
38591294.35	3166521.19	480.23	0.468	14.482	0.95	0.02	3
38591310.41	3166548.38	569.63	0.42	13.34	0.8	0.02	2.78
38591310.41	3166548.38	566.63	0.4568	10.6076	1.168	0.0292	3
38591310.4	3166548.38	563.63	0.3864	9.0452	0.74	0.03	3
38591310.4	3166548.38	560.63	0.5364	11.8372	0.93	0.03	3
38591310.39	3166548.38	557.63	0.596	14.3992	0.904	0.0208	3
38591310.39	3166548.38	554.63	0.5448	13.266	0.946	0.02	3
38591310.38	3166548.38	551.63	0.5584	16.784	0.904	0.02	3
38591310.38	3166548.38	548.63	0.5207	17.2573	0.8213	0.02	3
38591310.37	3166548.38	545.63	0.5888	18.5187	0.8987	0.02	3
38591310.37	3166548.38	542.63	0.59	19.39	0.95	0.03	3
38591310.36	3166548.38	539.63	0.58	18.67	0.8	0.02	3
38591310.35	3166548.38	536.63	0.5421	16.2469	0.8425	0.02	3
38591310.35	3166548.38	533.63	0.5233	16.314	0.7893	0.02	3
38591310.34	3166548.38	530.63	0.5454	15.7468	0.777	0.02	3
38591310.34	3166548.38	527.63	0.5491	15.3724	0.7273	0.02	3
38591310.33	3166548.38	524.63	0.5377	15.6942	0.6777	0.02	3
38591310.33	3166548.38	521.63	0.4792	15.272	0.628	0.02	3
38591310.32	3166548.38	518.63	0.4228	15.0276	0.686	0.02	3
38591310.32	3166548.38	515.63	0.4597	15.8909	0.7787	0.02	3
38591310.31	3166548.38	512.63	0.561	16.3172	0.813	0.02	3
38591310.31	3166548.38	509.63	0.5735	16.4727	0.8669	0.02	3
38591310.3	3166548.38	506.63	0.5215	15.6254	0.8322	0.02	3
38591310.3	3166548.38	503.63	0.468	15.54	0.83	0.02	3
38591310.29	3166548.38	500.63	0.4695	14.766	0.8195	0.02	3
38591310.29	3166548.38	497.63	0.4886	12.6098	0.812	0.02	3
38591310.28	3166548.38	494.63	0.4513	13.9276	0.7313	0.02	3
38591310.28	3166548.38	491.63	0.4383	14.8807	0.7367	0.02	3
38591310.27	3166548.38	488.63	0.47	15.591	0.8178	0.02	3
38591310.27	3166548.38	485.63	0.463	14.837	0.815	0.02	3
38591310.26	3166548.38	482.63	0.4738	14.1992	0.767	0.0234	3
38591310.26	3166548.38	479.63	0.5033	14.4667	0.8067	0.0267	3
38591310.25	3166548.38	476.63	0.4635	14.4445	0.7808	0.02	3
38591310.24	3166548.38	473.63	0.4084	15.8884	0.716	0.02	3
38591310.24	3166548.38	470.63	0.3075	17.5895	0.797	0.0231	3
38591310.23	3166548.38	467.63	0.2893	14.1809	0.931	0.03	3
38591310.23	3166548.38	464.63	0.304	14.531	0.985	0.03	3
38591310.22	3166548.38	461.63	0.2988	14.7963	0.95	0.03	3
38591310.22	3166548.38	458.63	0.3372	15.1692	0.907	0.0271	3
38591310.21	3166548.38	455.63	0.3968	15.5308	0.814	0.02	3
38591310.21	3166548.38	452.63	0.4346	15.2149	0.8365	0.02	3
38591310.2	3166548.38	449.63	0.4174	15.0524	0.787	0.02	3
38591310.2	3166548.38	446.63	0.4125	14.76	0.75	0.02	3
38591310.19	3166548.38	443.63	0.4249	14.5719	0.7573	0.02	3
38591310.19	3166548.38	440.63	0.4377	14.9667	0.808	0.02	3
38591310.18	3166548.38	437.63	0.4345	15.1789	0.8887	0.02	3
38591310.18	3166548.38	434.63	0.4478	15.351	0.85	0.02	3
38591310.17	3166548.38	431.63	0.4378	15.2782	0.85	0.02	3
38591310.17	3166548.38	428.63	0.4195	15.3128	0.8353	0.02	3
38591310.16	3166548.38	425.63	0.3861	15.1535	0.7942	0.02	3
38591310.16	3166548.38	422.63	0.4141	15.4122	0.85	0.02	3
38591310.15	3166548.38	419.63	0.43	14.9644	0.85	0.02	3
38591310.15	3166548.38	416.63	0.4263	15.0075	0.8407	0.02	3
38591310.14	3166548.38	413.63	0.4046	15.5492	0.782	0.02	3
38591310.13	3166548.38	410.63	0.3904	15.1645	0.726	0.02	3
38591310.13	3166548.38	407.63	0.4417	15.7206	0.85	0.02	3
38591310.12	3166548.38	404.63	0.44	16.3933	0.8417	0.02	3
38591310.12	3166548.38	401.63	0.382	14.9656	0.8	0.02	3
38591310.11	3166548.38	398.63	0.3461	15.4587	0.8031	0.02	3
38591310.11	3166548.38	395.63	0.38	15.12	0.82	0.02	2.56
38591474.63	3166515.06	604.87	0.592	16.0893	0.8367	0.02	3
38591474.63	3166515.06	601.87	0.618	15.254	0.65	0.02	3
38591474.62	3166515.06	598.87	0.586	15.4027	0.6533	0.02	3
38591474.62	3166515.06	595.87	0.53	14.7633	0.7013	0.02	3
38591474.61	3166515.06	592.87	0.528	14.9927	0.7187	0.02	3
38591474.61	3166515.06	589.87	0.502	13.6767	0.6967	0.02	3
38591474.6	3166515.06	586.87	0.532	14.3573	0.6567	0.02	3
38591474.6	3166515.06	583.87	0.5607	14.7267	0.7467	0.02	3
38591474.59	3166515.06	580.87	0.5667	14.5467	0.7	0.02	3
38591474.59	3166515.06	577.87	0.5213	14.6733	0.7033	0.02	3
38591474.58	3166515.06	574.87	0.5407	15.1973	0.75	0.02	3
38591474.58	3166515.06	571.87	0.5603	16.8397	0.7533	0.02	3
38591474.57	3166515.06	568.87	0.5703	16.2433	0.8483	0.02	3
38591474.56	3166515.06	565.87	0.58	16.0417	0.7973	0.02	3
38591474.56	3166515.06	562.87	0.5783	15.768	0.731	0.02	3
38591474.55	3166515.06	559.87	0.5323	14.8603	1.0467	0.02	3
38591474.55	3166515.06	556.87	0.599	15.4197	0.9467	0.02	3
38591474.54	3166515.06	553.87	0.54	14.5367	0.8333	0.0233	3
38591474.54	3166515.06	550.87	0.48	14.53	0.8	0.03	3
38591474.53	3166515.06	547.87	0.51	15.08	0.85	0.02	3
38591450.57	3166501.44	606.08	0.84	16.1	0.45	0.02	2.6
38591450.57	3166501.44	603.08	0.866	15.71	0.4067	0.02	3
38591450.56	3166501.44	600.08	0.8415	15.4689	0.4658	0.02	3
38591450.56	3166501.44	597.08	0.6911	16.331	0.5973	0.02	3
38591450.55	3166501.44	594.08	0.7368	16.2158	0.4579	0.02	3
38591450.55	3166501.44	591.08	0.6763	15.9436	0.5248	0.02	3
38591450.53	3166501.44	582.08	0.6	15.35	0.7	0.02	2.25
38591450.53	3166501.44	579.08	0.5925	15.1175	0.6625	0.02	3
38591450.52	3166501.44	576.08	0.3967	14.5	0.65	0.02	3
38591450.51	3166501.44	573.08	0.3067	14.33	0.65	0.02	3
38591450.51	3166501.44	570.08	0.4	14.99	0.65	0.02	3
38591450.5	3166501.44	567.08	0.49	15.45	0.65	0.02	3
38591450.5	3166501.44	564.08	0.48	15.28	0.66	0.02	3
38591450.49	3166501.44	561.08	0.47	15.01	0.67	0.02	3
38591450.49	3166501.44	558.08	0.5133	16.22	0.6833	0.02	3
38591450.48	3166501.44	555.08	0.54	16.27	0.8167	0.02	3
38591450.48	3166501.44	552.08	0.4967	15.2733	0.85	0.02	3
38591450.47	3166501.44	549.08	0.4933	15.1867	0.74	0.02	3
38591452.93	3166486.92	604.62	0.6	16.11	0.25	0.02	3
38591452.89	3166486.92	583.62	0.67	16.7	1	0.03	3
38591452.89	3166486.92	580.62	0.47	14.49	0.7	0.02	3
38591452.88	3166486.92	577.62	0.47	15.07	0.8	0.02	3
38591452.88	3166486.92	574.62	0.54	15.36	0.75	0.02	3
38591452.87	3166486.92	571.62	0.54	15.92	0.78	0.02	3
38591452.87	3166486.92	568.62	0.63	16.1	0.6	0.03	3
38591452.86	3166486.92	565.62	0.61	17.6	0.85	0.02	3
38591452.85	3166486.92	562.62	0.56	16.86	0.8	0.02	3
38591452.85	3166486.92	559.62	0.55	19.24	0.95	0.02	3
38591452.84	3166486.92	556.62	0.7	16.71	0.92	0.02	3
38591452.84	3166486.92	553.62	0.74	16.56	0.9	0.02	3
38591452.83	3166486.92	550.62	0.64	15.81	0.85	0.02	3
38591452.83	3166486.92	547.62	0.61	15.51	0.8	0.02	3
38591452.82	3166486.92	544.62	0.53	15.1167	0.8667	0.02	3
38591452.82	3166486.92	541.62	0.51	15.0867	0.9333	0.02	3
38591452.81	3166486.92	538.62	0.48	15.3567	0.95	0.04	3
38591452.81	3166486.92	535.62	0.46	14.9967	0.8833	0.03	3
38591452.8	3166486.92	532.62	0.4933	14.77	0.8833	0.02	3
38591452.8	3166486.92	529.62	0.5433	15.0633	0.9333	0.02	3
38591452.79	3166486.92	526.62	0.4867	14.47	0.8367	0.02	3
38591452.79	3166486.92	523.62	0.4167	14.0467	0.7267	0.02	3
38591452.78	3166486.92	520.62	0.4133	14.22	0.7	0.02	3
38591452.78	3166486.92	517.62	0.34	14.42	0.7	0.02	3
38591452.77	3166486.92	514.62	0.3037	14.448	0.7183	0.02	3
38591452.77	3166486.92	511.62	0.4011	13.8689	1.1934	0.02	3
38591452.76	3166486.92	508.62	0.4285	13.7975	1.0174	0.02	3
38591452.76	3166486.92	505.62	0.395	13.1517	0.9167	0.02	3
38591452.75	3166486.92	502.62	0.4367	15.51	0.75	0.02	3
38591452.74	3166486.92	499.62	0.5267	15.535	0.8167	0.02	3
38591452.74	3166486.92	496.62	0.565	15.66	1.1383	0.02	3
38591452.73	3166486.92	493.62	0.5917	15.835	1.0333	0.02	3
38591452.73	3166486.92	490.62	0.6	16.71	0.8	0.02	3
38591455.57	3166464.66	589.61	0.46	13.57	0.9	0.02	3
38591455.56	3166464.66	586.61	0.52	14.92	0.9	0.02	3
38591455.56	3166464.66	583.61	0.59	15.36	0.75	0.02	3
38591455.55	3166464.66	580.61	0.62	15.44	0.68	0.02	3
38591455.55	3166464.66	577.61	0.62	15.96	0.8	0.02	3
38591455.54	3166464.66	574.61	0.67	15.96	0.75	0.02	3
38591455.54	3166464.66	571.61	0.54	16.11	0.7	0.02	3
38591455.53	3166464.66	568.61	0.61	15.58	0.65	0.02	3
38591455.53	3166464.66	565.61	0.49	14.77	0.7	0.02	3
38591455.52	3166464.66	562.61	0.48	15.51	0.6	0.02	3
38591455.52	3166464.66	559.61	0.61	16.1	0.7	0.03	3
38591455.51	3166464.66	556.61	0.62	16.11	0.75	0.02	3
38591455.5	3166464.66	553.61	0.6	16.11	0.69	0.02	3
38591455.5	3166464.66	550.61	0.6	16.71	0.7	0.02	3
38591455.49	3166464.66	547.61	0.64	17.29	0.75	0.03	3
38591455.49	3166464.66	544.61	0.53	14.77	0.8	0.02	3
38591455.48	3166464.66	541.61	0.62	15.36	0.85	0.02	3
38591455.47	3166464.66	535.61	0.59	16.26	0.75	0.02	2.4
38591455.47	3166464.66	532.61	0.5287	17.0573	1.095	0.02	3
38591456.89	3166550.17	612.31	0.54	16.17	1.6	0.02	2.44
38591456.88	3166550.17	609.31	0.5644	15.8528	2.088	0.02	3
38591456.88	3166550.17	606.31	0.5619	15.2757	1.7933	0.02	3
38591456.87	3166550.17	603.31	0.5519	15.6643	1.6187	0.02	3
38591456.87	3166550.17	600.31	0.5419	15.3489	2.1693	0.02	3
38591456.86	3166550.17	597.31	0.5644	14.9328	1.7307	0.02	3
38591456.86	3166550.17	594.31	0.5863	15.1772	1.2747	0.02	3
38591456.85	3166550.17	591.31	0.5981	16.0552	1.2976	0.02	3
38591456.85	3166550.17	588.31	0.5519	15.6764	1.2371	0.02	3
38591456.84	3166550.17	585.31	0.595	15.985	1.3	0.025	3
38591456.84	3166550.17	582.31	0.5704	16.4973	1.3	0.0251	3
38591456.83	3166550.17	579.31	0.5254	16.6805	1.2513	0.02	3
38591456.83	3166550.17	576.31	0.5159	16.3725	1.1413	0.02	3
38591456.82	3166550.17	573.31	0.5071	15.3229	1.1	0.02	3
38591456.81	3166550.17	570.31	0.5	15.2846	1.1643	0.02	3
38591456.81	3166550.17	567.31	0.4936	15.52	1.1682	0.02	3
38591456.8	3166550.17	564.31	0.5343	15.4782	1.253	0.02	3
38591456.8	3166550.17	561.31	0.5387	15.7255	1.3623	0.02	3
38591456.79	3166550.17	558.31	0.5315	15.2388	1.215	0.02	3
38591456.79	3166550.17	555.31	0.5015	14.5305	1.1	0.0262	3
38591456.78	3166550.17	552.31	0.4777	14.6165	1.5317	0.03	3
38591456.78	3166550.17	549.31	0.4577	14.8733	1.5547	0.0423	3
38591456.77	3166550.17	546.31	0.45	14.97	1.4	0.05	3
38591456.77	3166550.17	543.31	0.3631	14.6922	1.2517	0.05	3
38591456.76	3166550.17	540.31	0.34	14.6822	1.1	0.05	3
38591456.76	3166550.17	537.31	0.3344	14.7141	1.2113	0.0389	3
38591456.75	3166550.17	534.31	0.4235	15.3875	1.3	0.0245	3
38591456.75	3166550.17	531.31	0.4838	16.04	1.192	0.02	3
38591456.74	3166550.17	528.31	0.4754	15.473	1.154	0.02	3
38591456.74	3166550.17	525.31	0.4908	15.0062	1.2648	0.02	3
38591456.73	3166550.17	522.31	0.4784	14.507	1.3092	0.02	3
38591456.73	3166550.17	519.31	0.4868	14.7033	1.3268	0.02	3
38591456.72	3166550.17	516.31	0.4833	14.9033	1.2433	0.02	3
38591456.72	3166550.17	513.31	0.46	14.6689	1.1235	0.02	3
38591456.71	3166550.17	510.31	0.46	14.8827	1.0737	0.02	3
38591456.7	3166550.17	507.31	0.4756	15.2072	1.024	0.02	3
38591456.7	3166550.17	504.31	0.4797	14.9077	1	0.02	3
38591456.69	3166550.17	501.31	0.4649	14.2624	1.076	0.02	3
38591456.69	3166550.17	498.31	0.475	14.335	1.15	0.02	3
38591456.68	3166550.17	495.31	0.49	14.6795	1.3139	0.02	3
38591456.68	3166550.17	492.31	0.49	14.7452	1.3912	0.02	3
38591456.67	3166550.17	489.31	0.4657	14.5986	1.1297	0.02	3
38591456.67	3166550.17	486.31	0.3962	14.2702	0.877	0.02	3
38591456.66	3166550.17	483.31	0.3549	14.4496	0.8	0.02	3
38591456.65	3166550.17	477.31	0.4419	14.9717	1.031	0.02	3
38591456.65	3166550.17	474.31	0.4518	15.3072	0.9683	0.02	3
38591456.64	3166550.17	471.31	0.4583	15.2223	1.0448	0.02	3
38591456.64	3166550.17	468.31	0.4433	14.8533	1.0333	0.02	3
38591456.63	3166550.17	465.31	0.4149	13.9493	1.1	0.02	3
38591456.63	3166550.17	462.31	0.44	15.38	1.1	0.02	2.53
38591600.71	3166513.29	638.55	0.58	15.408	1.08	0.02	3
38591600.7	3166513.29	635.55	0.552	15.46	1.01	0.02	3
38591600.7	3166513.29	632.55	0.588	16.062	1.05	0.02	3
38591600.69	3166513.29	629.55	0.552	15.56	1.03	0.02	3
38591600.69	3166513.29	626.55	0.588	15.246	0.936	0.02	3
38591600.68	3166513.29	623.55	0.548	14.618	0.902	0.02	3
38591600.68	3166513.29	620.55	0.584	15.27	0.982	0.02	3
38591600.67	3166513.29	617.55	0.59	15.346	0.95	0.02	3
38591600.67	3166513.29	614.55	0.55	14.84	0.95	0.02	3
38591600.66	3166513.29	611.55	0.576	15.576	0.88	0.02	3
38591600.66	3166513.29	608.55	0.688	16.206	0.62	0.02	3
38591600.65	3166513.29	605.55	0.724	16.592	0.71	0.02	3
38591600.65	3166513.29	602.55	0.732	16.492	0.764	0.02	3
38591600.64	3166513.29	599.55	0.7	15.066	0.776	0.02	3
38591600.63	3166513.29	596.55	0.7	13.822	0.6	0.02	3
38591600.63	3166513.29	593.55	0.688	14.552	0.6	0.02	3
38591600.62	3166513.29	590.55	0.646	14.72	0.61	0.02	3
38591600.62	3166513.29	587.55	0.656	14.644	0.636	0.02	3
38591600.61	3166513.29	584.55	0.608	14.394	0.604	0.02	3
38591600.61	3166513.29	581.55	0.636	14.59	0.68	0.02	3
38591600.6	3166513.29	578.55	0.614	14.488	0.61	0.02	3
38591600.6	3166513.29	575.55	0.606	14.422	0.64	0.02	3
38591600.59	3166513.29	572.55	0.668	14.54	0.6	0.02	3
38591600.59	3166513.29	569.55	0.654	14.694	0.6	0.02	3
38591600.58	3166513.29	566.55	0.632	14.722	0.6	0.02	3
38591600.58	3166513.29	563.55	0.638	14.312	0.61	0.02	3
38591600.57	3166513.29	560.55	0.63	14.452	0.644	0.02	3
38591600.57	3166513.29	557.55	0.6	14.694	0.626	0.02	3
38591600.56	3166513.29	554.55	0.498	14.786	0.65	0.02	3
38591600.56	3166513.29	551.55	0.574	14.504	0.64	0.02	3
38591600.55	3166513.29	548.55	0.584	14.252	0.59	0.02	3
38591600.55	3166513.29	545.55	0.572	14.66	0.56	0.02	3
38591600.54	3166513.29	542.55	0.626	13.884	0.6	0.02	3
38591600.54	3166513.29	539.55	0.638	15.13	0.61	0.02	3
38591600.53	3166513.29	536.55	0.604	14.718	0.65	0.02	3
38591600.52	3166513.29	533.55	0.65	15.172	0.64	0.02	3
38591600.52	3166513.29	530.55	0.602	15.13	0.59	0.02	3
38591600.51	3166513.29	527.55	0.578	14.762	0.57	0.02	3
38591600.51	3166513.29	524.55	0.624	15.262	0.676	0.02	3
38591600.5	3166513.29	521.55	0.68	14.852	0.774	0.02	3
38591600.5	3166513.29	518.55	0.674	14.906	0.76	0.02	3
38591600.49	3166513.29	515.55	0.632	15.62	0.77	0.02	3
38591598.82	3166458.99	598.26	0.636	17.284	0.852	0.024	3
38591598.81	3166458.99	595.26	0.694	17.684	0.85	0.026	3
38591598.8	3166458.99	592.26	0.668	17.03	1	0.024	3
38591598.8	3166458.99	589.26	0.596	16.734	0.92	0.026	3
38591598.79	3166458.99	586.26	0.56	16.472	0.86	0.02	3
38591598.79	3166458.99	583.26	0.54	16.368	0.93	0.02	3
38591598.78	3166458.99	580.26	0.53	16.23	0.94	0.02	3
38591598.78	3166458.99	577.26	0.54	15.304	1	0.02	3
38591598.77	3166458.99	574.26	0.55	15.024	1.032	0.02	3
38591598.77	3166458.99	571.26	0.434	15.248	1.208	0.0413	3
38591598.76	3166458.99	568.26	0.28	14.7227	1.3093	0.0493	3
38591598.76	3166458.99	565.26	0.2853	14.82	1.3	0.0453	3
38591598.75	3166458.99	562.26	0.3167	14.67	1.3	0.05	3
38591598.75	3166458.99	559.26	0.308	14.6	1.3	0.0447	3
38591598.74	3166458.99	556.26	0.4133	15.4853	1.1667	0.0293	3
38591598.74	3166458.99	553.26	0.5353	16.26	0.9967	0.02	3
38591598.73	3166458.99	550.26	0.6573	16.66	0.9233	0.02	3
38591598.73	3166458.99	547.26	0.7227	16.85	1.0067	0.02	3
38591598.72	3166458.99	544.26	0.6847	16.3313	1.0573	0.02	3
38591598.72	3166458.99	541.26	0.68	16.0546	1.0349	0.02	2.78
38591600.62	3166550.67	621.32	0.5286	16.1984	0.65	0.02	3
38591600.62	3166550.67	618.32	0.5062	15.494	0.6614	0.02	3
38591600.61	3166550.67	615.32	0.4772	15.566	0.7256	0.02	3
38591600.61	3166550.67	612.32	0.4514	15.5814	0.743	0.02	3
38591600.6	3166550.67	609.32	0.489	15.7086	0.669	0.02	3
38591600.6	3166550.67	606.32	0.5124	15.1824	0.681	0.02	3
38591600.59	3166550.67	603.32	0.4962	14.8714	0.65	0.02	3
38591600.59	3166550.67	600.32	0.4976	15.1788	0.65	0.02	3
38591600.58	3166550.67	597.32	0.5404	15.7488	0.65	0.02	3
38591600.58	3166550.67	594.32	0.5786	15.91	0.669	0.02	3
38591600.57	3166550.67	591.32	0.541	15.91	0.662	0.02	3
38591600.56	3166550.67	588.32	0.5214	15.8378	0.6304	0.02	3
38591600.56	3166550.67	585.32	0.5666	15.8416	0.7066	0.02	3
38591600.55	3166550.67	582.32	0.5758	16.0894	0.731	0.02	3
38591600.55	3166550.67	579.32	0.5352	16.2232	0.7	0.02	3
38591600.54	3166550.67	576.32	0.5638	16.1542	0.719	0.0238	3
38591600.54	3166550.67	573.32	0.5232	16.332	0.768	0.0264	3
38591600.53	3166550.67	570.32	0.3932	16.7148	0.818	0.0236	3
38591600.53	3166550.67	567.32	0.3568	16.6024	0.814	0.0264	3
38591600.52	3166550.67	564.32	0.4517	17.3143	0.7617	0.02	3
38591600.52	3166550.67	561.32	0.4807	16.093	0.7767	0.02	3
38591600.51	3166550.67	558.32	0.443	15.6413	0.7047	0.02	3
38591600.51	3166550.67	555.32	0.434	16.423	0.7153	0.02	3
38591600.5	3166550.67	552.32	0.4938	16.1378	0.7115	0.0223	3
38591600.5	3166550.67	549.32	0.5354	16.0622	0.7385	0.0277	3
38591600.49	3166550.67	546.32	0.5039	15.9883	0.7	0.02	3
38591600.49	3166550.67	543.32	0.4523	15.4651	0.7046	0.02	3
38591600.48	3166550.67	540.32	0.4761	15.7569	0.7499	0.02	3
38591600.48	3166550.67	537.32	0.5369	15.6282	0.827	0.02	3
38591600.47	3166550.67	534.32	0.5439	15.212	0.7385	0.02	3
38591600.47	3166550.67	531.32	0.4946	15.5798	0.6885	0.02	3
38591600.46	3166550.67	528.32	0.5077	15.7664	0.6795	0.02	3
38591600.45	3166550.67	525.32	0.4819	15.7041	0.7619	0.02	3
38591600.45	3166550.67	522.32	0.4427	15.4709	0.7	0.02	3
38591600.44	3166550.67	519.32	0.5132	15.0096	0.7113	0.02	3
38591600.44	3166550.67	516.32	0.49	15.4157	0.7387	0.02	3
38591600.43	3166550.67	513.32	0.5081	15.2209	0.7113	0.0223	3
38591600.43	3166550.67	510.32	0.5383	15.7133	0.7387	0.0277	3
38591600.42	3166550.67	507.32	0.4368	15.4883	0.7113	0.02	3
38591600.42	3166550.67	504.32	0.4827	15.3211	0.7613	0.02	3
38591600.41	3166550.67	501.32	0.5305	14.9115	0.8	0.02	3
38591600.41	3166550.67	498.32	0.4323	14.3201	0.8	0.02	3
38591600.4	3166550.67	495.32	0.4468	14.8479	0.8	0.02	3
38591600.4	3166550.67	492.32	0.4677	15.012	0.7887	0.02	3
38591600.39	3166550.67	489.32	0.4577	14.4085	0.7273	0.02	3
38591600.39	3166550.67	486.32	0.4409	15.0611	0.6568	0.02	3
38591600.38	3166550.67	483.32	0.4055	14.7852	0.6732	0.02	3
38591600.38	3166550.67	480.32	0.3968	14.6048	0.65	0.02	3
38591600.37	3166550.67	477.32	0.4268	14.8305	0.65	0.02	3
38591600.37	3166550.67	474.32	0.4455	14.73	0.65	0.02	3
38591134.36	3166307.96	487.38	0.48	15.45	0.85	0.02	2
38591134.31	3166307.96	460.38	0.28	15.13	0.9	0.03	0.9
38591134.28	3166307.96	439.38	0.3	14.62	1.1	0.05	1
38591148.44	3166242.88	482.6	0.31	18.86	1.35	0.03	0.3
38591148.4	3166242.88	461.6	0.32	17.94	1.35	0.03	0.3
38591142.32	3166357.2	399.44	0.3	14.26	0.82	0.02	1.8
38591297.47	3166489.66	537.16	0.55	14.69	1.05	0.02	1.9
38591297.23	3166489.66	399.16	0.56	16.46	0.88	0.02	1.8
38591301.53	3166449.93	511.49	0.62	16.12	0.75	0.02	1.9
38591301.52	3166449.93	502.49	0.68	15.04	0.6	0.02	0.94
38591294.49	3166521.19	561.23	0.64	15.07	1.05	0.02	2.05
38591294.35	3166521.19	477.23	0.51	15.21	0.95	0.02	2.1
38591474.64	3166515.06	607.87	0.59	16.15	0.85	0.02	0.2
38591474.53	3166515.06	544.87	0.51	15.08	0.85	0.02	0.4
38591450.54	3166501.44	588.08	0.61	15.45	0.65	0.02	2.1
38591450.47	3166501.44	546.08	0.5	15.08	0.92	0.02	0.5
38591452.92	3166486.92	601.62	0.6	16.11	0.25	0.02	0.5
38591452.72	3166486.92	487.62	0.6	16.71	0.8	0.02	0.3
38591455.48	3166464.66	538.61	0.62	15.36	0.85	0.02	0.4
38591455.46	3166464.66	529.61	0.51	17.3	1.2	0.02	0.8
38591456.66	3166550.17	480.31	0.3922	14.8661	0.9005	0.02	1.89
38591600.49	3166513.29	512.55	0.56	19.02	0.65	0.02	2.2
38591598.85	3166458.99	616.26	0.94	17.01	0.6	0.02	2.1
38591598.84	3166458.99	613.26	0.94	17.01	0.6	0.02	0.9
38591598.82	3166458.99	601.26	0.6	16.78	0.92	0.02	1.2
38591600.63	3166550.67	624.32	0.54	16.7	0.65	0.02	1.14
38591600.36	3166550.67	471.32	0.43	14.73	0.65	0.02	1.94
