# Supplementary material for: A new method for estimating ore grade based on sample length weighting
Source: Sci Rep. 2023 Apr 17;13:6208. doi: 10.1038/s41598-023-33509-0 (PMC10110572; doi:10.1038/s41598-023-33509-0)
Supplement: Supplementary file 1 — Supplementary Information. [file 41598_2023_33509_MOESM1_ESM.zip › Data for paper-SR/Original sample data.txt]

Y X Z Li AL Fe unknown Sample length
38590701.14	3166121.21	496.38	0.26	15.77	1.15	0.08	3
38590701.14	3166121.21	493.38	0.3	16.16	1.25	0.08	3
38590701.13	3166121.21	490.38	0.29	17.11	1.25	0.08	3
38590701.13	3166121.21	487.38	0.27	16.21	1.2	0.1	3
38590701.12	3166121.21	484.38	0.28	16.67	1.1	0.08	3
38590252.32	3166333.76	624.53	0.46	15.74	0.62	0.02	2
38590252.31	3166333.76	622.53	0.75	20.88	1.5	0.03	2
38590252.31	3166333.76	620.53	0.55	16.26	0.8	0.02	2
38590252.31	3166333.76	618.53	0.82	23.57	1.7	0.02	2
38590252.3	3166333.76	616.53	0.91	23.42	2	0.02	2
38590252.3	3166333.76	614.53	0.8	22.42	1.8	0.02	2
38590252.3	3166333.76	612.53	0.83	23.13	2.1	0.02	2
38590252.29	3166333.76	610.53	0.84	22.16	1.65	0.02	2
38590252.29	3166333.76	608.53	0.64	20.29	1	0.02	2
38590252.29	3166333.76	606.53	0.62	16.86	0.95	0.02	2
38590252.28	3166333.76	604.53	0.52	15.66	1.05	0.02	2
38590252.28	3166333.76	602.53	0.69	19.1	1.25	0.02	2
38590252.28	3166333.76	600.53	0.53	15.74	0.75	0.02	2
38590252.27	3166333.76	598.53	0.61	20.21	1.25	0.02	2
38590252.27	3166333.76	596.53	0.8	21.11	1.55	0.02	2
38590252.27	3166333.76	594.53	0.7	22.56	1.18	0.02	2
38590252.26	3166333.76	593.03	0.75	23.5	1.65	0.02	1
38590252.26	3166333.76	591.03	0.48	15.74	1.1	0.02	3
38590252.25	3166333.76	588.03	0.52	17.08	1.1	0.02	3
38590252.25	3166333.76	585.03	0.65	17.6	1.3	0.02	3
38591134.39	3166307.96	502.38	0.66	18.47	1.1	0.03	3
38591134.38	3166307.96	499.08	0.51	18.97	1.1	0.03	2.4
38591134.38	3166307.96	496.88	0.56	17.26	1.05	0.02	2
38591134.37	3166307.96	493.88	0.54	17.67	1.15	0.02	4
38591134.37	3166307.96	490.38	0.45	16.51	0.85	0.02	3
38591134.36	3166307.96	487.88	0.48	15.45	0.85	0.02	2
38591134.31	3166307.96	458.28	0.28	15.13	0.9	0.03	3
38591134.31	3166307.96	455.28	0.3	14.22	0.95	0.03	3
38591134.3	3166307.96	452.28	0.28	14.03	1.1	0.05	3
38591134.29	3166307.96	449.03	0.28	14.77	1.12	0.05	3.5
38591134.29	3166307.96	445.28	0.3	14.62	1.15	0.04	4
38591134.28	3166307.96	441.58	0.3	14.62	1.1	0.05	3.4
38591148.43	3166242.88	479.9	0.31	18.86	1.35	0.03	3
38591148.43	3166242.88	476.9	0.29	17.25	1.2	0.03	3
38591148.42	3166242.88	473.9	0.28	19.06	1.35	0.03	3
38591148.42	3166242.88	470.9	0.3	18.48	1.35	0.02	3
38591148.41	3166242.88	467.9	0.3	18	1.4	0.03	3
38591148.41	3166242.88	464.6	0.32	17.94	1.35	0.03	3.6
38591142.5	3166357.2	500.94	0.24	15.12	1.05	0.05	3
38591142.49	3166357.2	497.94	0.32	14.38	0.98	0.03	3
38591142.49	3166357.2	494.94	0.28	16.76	1.2	0.02	3
38591142.48	3166357.2	491.94	0.32	14.44	0.7	0.02	3
38591142.48	3166357.2	488.94	0.38	15.47	0.85	0.02	3
38591142.47	3166357.2	485.94	0.37	14.83	0.8	0.02	3
38591142.47	3166357.2	482.94	0.39	15.2	0.85	0.02	3
38591142.46	3166357.2	479.94	0.37	15.78	0.8	0.04	3
38591142.46	3166357.2	476.94	0.37	14.7	0.9	0.05	3
38591142.45	3166357.2	473.94	0.39	14.7	0.8	0.05	3
38591142.44	3166357.2	470.94	0.39	15.26	0.85	0.02	3
38591142.44	3166357.2	467.94	0.37	15.82	0.82	0.02	3
38591142.43	3166357.2	464.94	0.4	15.26	0.75	0.02	3
38591142.43	3166357.2	461.94	0.43	16.23	0.8	0.02	3
38591142.42	3166357.2	458.94	0.35	15.37	0.8	0.02	3
38591142.42	3166357.2	455.94	0.36	15.58	0.75	0.02	3
38591142.41	3166357.2	452.94	0.4	16.6	0.88	0.02	3
38591142.41	3166357.2	449.94	0.34	15.37	0.75	0.02	3
38591142.4	3166357.2	446.94	0.37	15.9	0.8	0.02	3
38591142.4	3166357.2	443.94	0.34	15.36	0.75	0.03	3
38591142.39	3166357.2	440.94	0.35	14.83	0.85	0.02	3
38591142.39	3166357.2	437.94	0.29	17.57	0.95	0.02	3
38591142.38	3166357.2	434.69	0.34	16.12	0.8	0.02	3.5
38591142.38	3166357.2	431.44	0.34	15.89	0.8	0.03	3
38591142.37	3166357.2	428.44	0.34	17.84	1.05	0.02	3
38591142.37	3166357.2	425.44	0.31	16.33	0.85	0.02	3
38591142.36	3166357.2	422.44	0.34	16.38	0.78	0.02	3
38591142.35	3166357.2	418.94	0.31	17.09	0.95	0.02	4
38591142.35	3166357.2	415.44	0.3	16.22	0.85	0.03	3
38591142.34	3166357.2	411.94	0.25	14.83	0.75	0.02	4
38591142.33	3166357.2	407.94	0.22	14.61	0.75	0.02	4
38591142.33	3166357.2	403.69	0.2	12.99	0.7	0.03	4.5
38591142.32	3166357.2	400.29	0.3	14.26	0.82	0.02	2.3
38591297.47	3166489.66	536.06	0.55	14.69	1.05	0.02	3
38591297.46	3166489.66	533.06	0.53	15.44	0.95	0.02	3
38591297.45	3166489.66	530.06	0.58	17.15	1.05	0.02	3
38591297.45	3166489.66	527.06	0.62	14.18	0.7	0.02	3
38591297.44	3166489.66	524.06	0.67	16.33	0.6	0.02	3
38591297.44	3166489.66	521.06	0.73	15.26	0.85	0.02	3
38591297.43	3166489.66	518.06	0.65	14.6	0.7	0.03	3
38591297.43	3166489.66	515.06	0.63	15.67	0.68	0.02	3
38591297.42	3166489.66	512.06	0.65	14.72	0.7	0.02	3
38591297.42	3166489.66	509.06	0.62	14.72	0.7	0.02	3
38591297.41	3166489.66	506.06	0.6	15.04	0.75	0.02	3
38591297.41	3166489.66	502.21	0.63	15.68	0.7	0.03	4.7
38591297.4	3166489.66	498.36	0.6	15.6	0.68	0.02	3
38591297.39	3166489.66	495.46	0.49	14.83	0.7	0.02	2.8
38591297.39	3166489.66	492.56	0.5	14.08	0.7	0.02	3
38591297.38	3166489.66	489.56	0.55	14.94	0.65	0.02	3
38591297.38	3166489.66	486.56	0.49	15.69	0.75	0.02	3
38591297.37	3166489.66	483.56	0.53	14.72	0.7	0.02	3
38591297.37	3166489.66	480.56	0.44	15.37	0.7	0.02	3
38591297.36	3166489.66	477.56	0.57	14.94	0.7	0.02	3
38591297.36	3166489.66	474.56	0.58	14.61	0.75	0.02	3
38591297.35	3166489.66	471.56	0.58	14.72	0.7	0.02	3
38591297.35	3166489.66	468.56	0.54	15.79	0.65	0.02	3
38591297.34	3166489.66	465.56	0.62	15.98	0.82	0.02	3
38591297.34	3166489.66	462.56	0.55	16.44	0.8	0.02	3
38591297.33	3166489.66	459.56	0.66	16.12	0.8	0.02	3
38591297.33	3166489.66	456.56	0.61	15.69	0.85	0.02	3
38591297.32	3166489.66	453.56	0.58	16.6	0.82	0.02	3
38591297.32	3166489.66	450.56	0.59	16.76	0.85	0.02	3
38591297.31	3166489.66	447.56	0.57	16.23	0.9	0.02	3
38591297.31	3166489.66	444.56	0.58	16.66	0.85	0.02	3
38591297.3	3166489.66	441.56	0.58	15.37	0.85	0.02	3
38591297.29	3166489.66	438.56	0.62	15.38	0.92	0.02	3
38591297.29	3166489.66	435.56	0.57	16.33	0.9	0.02	3
38591297.28	3166489.66	432.56	0.6	16.66	0.85	0.02	3
38591297.28	3166489.66	429.56	0.63	16.55	0.9	0.02	3
38591297.27	3166489.66	426.56	0.34	16.38	0.88	0.02	3
38591297.27	3166489.66	423.71	0.57	16.23	0.8	0.02	2.7
38591297.26	3166489.66	420.86	0.56	15.69	0.9	0.02	3
38591297.26	3166489.66	417.86	0.57	16.66	0.9	0.02	3
38591297.25	3166489.66	414.86	0.59	16.44	0.9	0.02	3
38591297.25	3166489.66	411.86	0.56	15.85	0.92	0.02	3
38591297.24	3166489.66	408.86	0.56	16.23	0.95	0.02	3
38591297.24	3166489.66	405.86	0.55	15.69	0.85	0.02	3
38591297.23	3166489.66	402.86	0.53	15.8	0.9	0.02	3
38591297.23	3166489.66	400.11	0.56	16.46	0.88	0.02	2.5
38591301.53	3166449.93	510.39	0.62	16.12	0.75	0.02	3
38591301.52	3166449.93	507.325	0.58	15.8	0.8	0.02	3.13
38591301.52	3166449.93	504.405	0.68	15.04	0.6	0.02	2.71
38591294.49	3166521.19	561.405	0.64	15.07	1.05	0.02	2.05
38591294.47	3166521.19	545.93	0.65	15.07	0.95	0.02	3
38591294.46	3166521.19	542.93	0.64	14.77	1	0.02	3
38591294.46	3166521.19	539.93	0.66	15.25	0.92	0.02	3
38591294.45	3166521.19	536.93	0.59	14.62	1.05	0.02	3
38591294.44	3166521.19	533.93	0.57	14.77	1	0.02	3
38591294.44	3166521.19	530.93	0.58	14.77	0.95	0.02	3
38591294.43	3166521.19	527.93	0.66	14.84	1.12	0.02	3
38591294.43	3166521.19	524.93	0.59	14.17	1.15	0.02	3
38591294.42	3166521.19	521.93	0.6	14.62	0.95	0.02	3
38591294.42	3166521.19	518.93	0.59	15.21	1	0.02	3
38591294.41	3166521.19	515.93	0.58	16.56	1.1	0.02	3
38591294.41	3166521.19	512.93	0.51	15.51	1.12	0.02	3
38591294.4	3166521.19	509.93	0.51	15.21	1.05	0.02	3
38591294.4	3166521.19	506.93	0.53	15.51	1	0.02	3
38591294.39	3166521.19	503.93	0.54	16.26	1.1	0.02	3
38591294.39	3166521.19	500.93	0.56	15.96	1.15	0.02	3
38591294.38	3166521.19	497.93	0.49	15.88	1.22	0.02	3
38591294.38	3166521.19	495.53	0.52	16.25	1.3	0.03	1.8
38591294.37	3166521.19	493.13	0.53	15.66	1.45	0.02	3
38591294.37	3166521.19	490.13	0.46	14.77	1.3	0.02	3
38591294.36	3166521.19	487.13	0.47	14.17	1	0.02	3
38591294.36	3166521.19	484.13	0.42	14.24	1.02	0.02	3
38591294.35	3166521.19	481.13	0.45	14.17	0.95	0.02	3
38591294.35	3166521.19	478.13	0.51	15.21	0.95	0.02	3
38591310.41	3166548.38	569.4	0.42	13.34	0.8	0.02	3.02
38591310.41	3166548.38	566.39	0.46	10.37	1.2	0.03	3
38591310.4	3166548.38	563.39	0.38	8.93	0.7	0.03	3
38591310.4	3166548.38	560.39	0.55	12.09	0.95	0.03	3
38591310.39	3166548.38	557.39	0.6	14.6	0.9	0.02	3
38591310.39	3166548.38	554.39	0.54	13.15	0.95	0.02	3
38591310.38	3166548.38	551.485	0.56	17.1	0.9	0.02	2.81
38591310.38	3166548.38	548.58	0.52	17.26	0.82	0.02	3
38591310.37	3166548.38	545.605	0.59	18.54	0.9	0.02	2.95
38591310.37	3166548.38	542.63	0.59	19.39	0.95	0.03	3
38591310.36	3166548.38	539.62	0.58	18.67	0.8	0.02	3.02
38591310.36	3166548.38	537.33	0.58	16.04	0.9	0.02	1.56
38591310.35	3166548.38	535.04	0.5	16.44	0.78	0.02	3.02
38591310.35	3166548.38	532.02	0.55	16.17	0.8	0.02	3.02
38591310.34	3166548.38	529	0.54	15.25	0.75	0.02	3.02
38591310.34	3166548.38	525.98	0.56	15.52	0.7	0.02	3.02
38591310.33	3166548.38	522.96	0.51	15.91	0.65	0.02	3.02
38591310.33	3166548.38	519.935	0.44	14.46	0.6	0.02	3.03
38591310.32	3166548.38	516.915	0.4	15.78	0.8	0.02	3.01
38591310.31	3166548.38	513.9	0.54	16.04	0.75	0.02	3.02
38591310.31	3166548.38	510.88	0.59	16.7	0.9	0.02	3.02
38591310.3	3166548.38	507.86	0.55	16.15	0.82	0.02	3.02
38591310.3	3166548.38	504.84	0.48	14.86	0.85	0.02	3.02
38591310.29	3166548.38	501.815	0.45	16.56	0.8	0.02	3.03
38591310.29	3166548.38	498.785	0.5	11.96	0.85	0.02	3.03
38591310.28	3166548.38	495.76	0.47	13.67	0.75	0.02	3.02
38591310.28	3166548.38	492.74	0.42	14.36	0.7	0.02	3.02
38591310.27	3166548.38	489.715	0.47	15.78	0.8	0.02	3.03
38591310.27	3166548.38	486.69	0.47	15.25	0.85	0.02	3.02
38591310.26	3166548.38	483.665	0.45	14.07	0.75	0.02	3.03
38591310.26	3166548.38	480.64	0.52	14.45	0.8	0.03	3.02
38591310.25	3166548.38	477.62	0.47	14.5	0.82	0.02	3.02
38591310.25	3166548.38	474.6	0.45	14.33	0.7	0.02	3.02
38591310.24	3166548.38	471.58	0.32	19.2	0.75	0.02	3.02
38591310.24	3166548.38	468.565	0.28	14.06	0.9	0.03	3.01
38591310.23	3166548.38	465.545	0.31	14.45	1	0.03	3.03
38591310.23	3166548.38	462.52	0.29	14.72	0.95	0.03	3.02
38591310.22	3166548.38	459.5	0.32	14.98	0.95	0.03	3.02
38591310.21	3166548.38	456.48	0.38	15.64	0.8	0.02	3.02
38591310.21	3166548.38	453.455	0.44	15.25	0.85	0.02	3.03
38591310.2	3166548.38	450.425	0.42	15.12	0.8	0.02	3.03
38591310.2	3166548.38	447.395	0.41	14.86	0.75	0.02	3.03
38591310.19	3166548.38	444.37	0.42	14.46	0.75	0.02	3.02
38591310.19	3166548.38	441.345	0.44	14.92	0.78	0.02	3.03
38591310.18	3166548.38	438.32	0.43	15.12	0.9	0.02	3.02
38591310.18	3166548.38	435.305	0.45	15.38	0.85	0.02	3.01
38591310.17	3166548.38	432.29	0.44	15.25	0.85	0.02	3.02
38591310.17	3166548.38	429.27	0.43	15.38	0.85	0.02	3.02
38591310.16	3166548.38	426.25	0.38	15.06	0.78	0.02	3.02
38591310.16	3166548.38	423.24	0.41	15.52	0.85	0.02	3
38591310.15	3166548.38	420.23	0.43	14.99	0.85	0.02	3.02
38591310.15	3166548.38	417.205	0.43	14.86	0.85	0.02	3.03
38591310.14	3166548.38	414.18	0.41	15.65	0.8	0.02	3.02
38591310.14	3166548.38	411.16	0.38	15.09	0.7	0.02	3.02
38591310.13	3166548.38	408.145	0.44	15.52	0.85	0.02	3.01
38591310.13	3166548.38	405.135	0.45	16.7	0.85	0.02	3.01
38591310.12	3166548.38	402.12	0.39	14.86	0.8	0.02	3.02
38591310.11	3166548.38	399.1	0.34	15.52	0.8	0.02	3.02
38591310.11	3166548.38	396.08	0.38	15.12	0.82	0.02	3.02
38591474.63	3166515.06	605.07	0.59	16.15	0.85	0.02	3
38591474.63	3166515.06	602.07	0.62	15.24	0.65	0.02	3
38591474.62	3166515.06	599.07	0.59	15.45	0.65	0.02	3
38591474.62	3166515.06	596.07	0.53	14.74	0.7	0.02	3
38591474.61	3166515.06	593.07	0.53	15.09	0.72	0.02	3
38591474.61	3166515.06	590.07	0.5	13.63	0.7	0.02	3
38591474.6	3166515.06	587.07	0.53	14.33	0.65	0.02	3
38591474.6	3166515.06	584.07	0.56	14.74	0.75	0.02	3
38591474.59	3166515.06	581.07	0.57	14.54	0.7	0.02	3
38591474.59	3166515.06	578.07	0.52	14.64	0.7	0.02	3
38591474.58	3166515.06	575.02	0.54	15.14	0.75	0.02	3.1
38591474.58	3166515.06	571.97	0.56	16.86	0.75	0.02	3
38591474.57	3166515.06	568.97	0.57	16.25	0.85	0.02	3
38591474.56	3166515.06	565.97	0.58	16.05	0.8	0.02	3
38591474.56	3166515.06	562.97	0.58	15.8	0.72	0.02	3
38591474.55	3166515.06	559.97	0.53	14.84	1.05	0.02	3
38591474.55	3166515.06	556.97	0.6	15.45	0.95	0.02	3
38591474.54	3166515.06	554.42	0.57	14.54	0.85	0.02	2.1
38591474.54	3166515.06	551.37	0.48	14.53	0.8	0.03	4
38591474.53	3166515.06	547.67	0.51	15.08	0.85	0.02	3.4
38591450.57	3166501.44	605.68	0.84	16.1	0.45	0.02	3
38591450.57	3166501.44	602.68	0.87	15.65	0.4	0.02	3
38591450.56	3166501.44	600.275	0.91	15.04	0.4	0.02	1.81
38591450.56	3166501.44	597.87	0.67	16.36	0.65	0.02	3
38591450.55	3166501.44	594.87	0.75	16.25	0.45	0.02	3
38591450.55	3166501.44	591.87	0.7	16.12	0.48	0.02	3
38591450.54	3166501.44	588.925	0.61	15.45	0.65	0.02	2.89
38591450.53	3166501.44	581.33	0.6	15.35	0.7	0.02	3
38591450.52	3166501.44	578.205	0.59	15.04	0.65	0.02	3.25
38591450.52	3166501.44	575.08	0.3	14.23	0.65	0.02	3
38591450.51	3166501.44	572.08	0.31	14.38	0.65	0.02	3
38591450.51	3166501.44	570.08	0.4	15.24	0.65	0.02	1
38591450.51	3166501.44	568.08	0.49	15.35	0.65	0.02	3
38591450.5	3166501.44	565.08	0.49	15.65	0.65	0.02	3
38591450.5	3166501.44	562.08	0.46	14.54	0.68	0.02	3
38591450.49	3166501.44	559.08	0.49	15.95	0.65	0.02	3
38591450.48	3166501.44	556.08	0.56	16.76	0.75	0.02	3
38591450.48	3166501.44	553.08	0.5	15.29	0.95	0.02	3
38591450.47	3166501.44	550.08	0.49	15.24	0.65	0.02	3
38591450.47	3166501.44	547.83	0.5	15.08	0.92	0.02	1.5
38591452.93	3166486.92	604.37	0.6	16.11	0.25	0.02	3.5
38591452.89	3166486.92	583.62	0.67	16.7	1	0.03	3
38591452.89	3166486.92	580.62	0.47	14.49	0.7	0.02	3
38591452.88	3166486.92	577.62	0.47	15.07	0.8	0.02	3
38591452.88	3166486.92	574.62	0.54	15.36	0.75	0.02	3
38591452.87	3166486.92	571.62	0.54	15.92	0.78	0.02	3
38591452.87	3166486.92	568.62	0.63	16.1	0.6	0.03	3
38591452.86	3166486.92	565.62	0.61	17.6	0.85	0.02	3
38591452.85	3166486.92	562.62	0.56	16.86	0.8	0.02	3
38591452.85	3166486.92	559.62	0.55	19.24	0.95	0.02	3
38591452.84	3166486.92	556.62	0.7	16.71	0.92	0.02	3
38591452.84	3166486.92	553.62	0.74	16.56	0.9	0.02	3
38591452.83	3166486.92	550.62	0.64	15.81	0.85	0.02	3
38591452.83	3166486.92	547.12	0.61	15.51	0.8	0.02	4
38591452.82	3166486.92	543.62	0.49	14.92	0.9	0.02	3
38591452.82	3166486.92	540.62	0.52	15.17	0.95	0.02	3
38591452.81	3166486.92	537.62	0.46	15.45	0.95	0.05	3
38591452.81	3166486.92	534.62	0.46	14.77	0.85	0.02	3
38591452.8	3166486.92	531.62	0.51	14.77	0.9	0.02	3
38591452.8	3166486.92	528.62	0.56	15.21	0.95	0.02	3
38591452.79	3166486.92	525.62	0.45	14.1	0.78	0.02	3
38591452.78	3166486.92	522.62	0.4	14.02	0.7	0.02	3
38591452.78	3166486.92	519.62	0.42	14.32	0.7	0.02	3
38591452.77	3166486.92	515.675	0.3	14.47	0.7	0.02	4.89
38591452.77	3166486.92	511.73	0.4	13.87	1.2	0.02	3
38591452.76	3166486.92	508.73	0.43	13.84	1.02	0.02	3
38591452.76	3166486.92	505.925	0.39	12.68	0.95	0.02	2.61
38591452.75	3166486.92	503.12	0.42	15.51	0.75	0.02	3
38591452.75	3166486.92	500.12	0.52	15.51	0.75	0.02	3
38591452.74	3166486.92	497.12	0.56	15.66	1.15	0.02	3
38591452.74	3166486.92	494.12	0.59	15.66	1.08	0.02	3
38591452.73	3166486.92	490.72	0.6	16.71	0.8	0.02	3.8
38591455.57	3166464.66	589.61	0.46	13.57	0.9	0.02	3
38591455.56	3166464.66	586.61	0.52	14.92	0.9	0.02	3
38591455.56	3166464.66	583.61	0.59	15.36	0.75	0.02	3
38591455.55	3166464.66	580.61	0.62	15.44	0.68	0.02	3
38591455.55	3166464.66	577.61	0.62	15.96	0.8	0.02	3
38591455.54	3166464.66	574.61	0.67	15.96	0.75	0.02	3
38591455.54	3166464.66	571.61	0.54	16.11	0.7	0.02	3
38591455.53	3166464.66	568.61	0.61	15.58	0.65	0.02	3
38591455.53	3166464.66	565.61	0.49	14.77	0.7	0.02	3
38591455.52	3166464.66	562.61	0.48	15.51	0.6	0.02	3
38591455.52	3166464.66	559.61	0.61	16.1	0.7	0.03	3
38591455.51	3166464.66	556.61	0.62	16.11	0.75	0.02	3
38591455.5	3166464.66	553.61	0.6	16.11	0.69	0.02	3
38591455.5	3166464.66	550.61	0.6	16.71	0.7	0.02	3
38591455.49	3166464.66	547.61	0.64	17.29	0.75	0.03	3
38591455.49	3166464.66	544.61	0.53	14.77	0.8	0.02	3
38591455.48	3166464.66	541.41	0.62	15.36	0.85	0.02	3.4
38591455.47	3166464.66	534.96	0.59	16.26	0.75	0.02	3.1
38591455.47	3166464.66	531.86	0.51	17.3	1.2	0.02	3.1
38591456.89	3166550.17	611.75	0.54	16.17	1.6	0.02	3
38591456.88	3166550.17	608.75	0.57	15.78	2.2	0.02	3
38591456.88	3166550.17	605.75	0.56	15.16	1.7	0.02	3
38591456.87	3166550.17	602.75	0.55	15.78	1.6	0.02	3
38591456.87	3166550.17	599.75	0.54	15.25	2.3	0.02	3
38591456.86	3166550.17	596.75	0.57	14.86	1.6	0.02	3
38591456.86	3166550.17	593.75	0.59	15.25	1.2	0.02	3
38591456.85	3166550.17	590.75	0.6	16.24	1.32	0.02	3
38591456.85	3166550.17	588.25	0.53	15.52	1.2	0.02	2
38591456.84	3166550.17	586.28	0.59	15.67	1.3	0.02	1.94
38591456.84	3166550.17	583.8	0.6	16.3	1.3	0.03	3.02
38591456.83	3166550.17	580.78	0.54	16.7	1.3	0.02	3.02
38591456.83	3166550.17	577.92	0.51	16.66	1.2	0.02	2.7
38591456.82	3166550.17	575.16	0.52	16.17	1.1	0.02	2.82
38591456.82	3166550.17	572.245	0.5	14.86	1.1	0.02	3.01
38591456.81	3166550.17	569.23	0.5	15.52	1.2	0.02	3.02
38591456.81	3166550.17	566.21	0.49	15.52	1.15	0.02	3.02
38591456.8	3166550.17	564.065	0.58	15.68	1.32	0.02	1.27
38591456.8	3166550.17	562.555	0.52	14.99	1.3	0.02	1.75
38591456.8	3166550.17	560.17	0.55	16.17	1.4	0.02	3.02
38591456.79	3166550.17	557.16	0.52	14.66	1.1	0.02	3
38591456.79	3166550.17	554.16	0.49	14.45	1.1	0.03	3
38591456.78	3166550.17	551.155	0.47	14.72	1.8	0.03	3.01
38591456.77	3166550.17	547.145	0.45	14.97	1.4	0.05	5.01
38591456.77	3166550.17	544.135	0.39	15.1	1.5	0.05	1.01
38591456.77	3166550.17	542.065	0.34	14.44	1.1	0.05	3.13
38591456.76	3166550.17	538.99	0.34	14.87	1.1	0.05	3.02
38591456.75	3166550.17	535.97	0.33	14.59	1.3	0.03	3.02
38591456.75	3166550.17	532.945	0.5	16.04	1.3	0.02	3.03
38591456.74	3166550.17	529.93	0.47	16.04	1.1	0.02	3
38591456.74	3166550.17	526.93	0.48	14.99	1.2	0.02	3
38591456.73	3166550.17	523.93	0.5	15.02	1.32	0.02	3
38591456.73	3166550.17	520.925	0.46	14.07	1.3	0.02	3.01
38591456.72	3166550.17	517.915	0.51	15.25	1.35	0.02	3.01
38591456.72	3166550.17	514.905	0.46	14.6	1.15	0.02	3.01
38591456.71	3166550.17	511.895	0.46	14.73	1.1	0.02	3.01
38591456.71	3166550.17	508.88	0.46	15.02	1.05	0.02	3.02
38591456.7	3166550.17	505.86	0.49	15.38	1	0.02	3.02
38591456.7	3166550.17	502.84	0.47	14.46	1	0.02	3.02
38591456.69	3166550.17	499.82	0.46	14.07	1.15	0.02	3.02
38591456.69	3166550.17	496.805	0.49	14.6	1.15	0.02	3.01
38591456.68	3166550.17	493.795	0.49	14.76	1.48	0.02	3.01
38591456.68	3166550.17	490.78	0.49	14.73	1.3	0.02	3.02
38591456.67	3166550.17	487.77	0.44	14.46	0.95	0.02	3
38591456.67	3166550.17	484.77	0.35	14.07	0.8	0.02	3
38591456.66	3166550.17	481.975	0.36	14.85	0.8	0.02	2.59
38591456.65	3166550.17	477.975	0.44	14.89	1.05	0.02	3.19
38591456.65	3166550.17	474.87	0.45	15.32	0.95	0.02	3.02
38591456.64	3166550.17	471.845	0.46	15.25	1.05	0.02	3.03
38591456.64	3166550.17	468.82	0.45	15.09	1.02	0.02	3.02
38591456.63	3166550.17	465.805	0.41	13.67	1.1	0.02	3.01
38591456.63	3166550.17	462.79	0.44	15.38	1.1	0.02	3.02
38591600.71	3166513.29	638.85	0.59	15.44	1.1	0.02	2.4
38591600.7	3166513.29	636.15	0.54	15.28	1	0.02	3
38591600.7	3166513.29	633.15	0.6	16.18	1.05	0.02	3
38591600.69	3166513.29	630.15	0.54	15.59	1.05	0.02	3
38591600.69	3166513.29	627.15	0.6	15.44	0.95	0.02	3
38591600.68	3166513.29	624.15	0.54	14.47	0.88	0.02	3
38591600.68	3166513.29	621.15	0.58	15.21	0.99	0.02	3
38591600.67	3166513.29	618.15	0.6	15.51	0.95	0.02	3
38591600.67	3166513.29	615.15	0.55	14.69	0.95	0.02	3
38591600.66	3166513.29	612.15	0.55	15.44	0.95	0.02	3
38591600.66	3166513.29	609.15	0.68	16.12	0.6	0.02	3
38591600.65	3166513.29	606.15	0.72	16.55	0.7	0.02	3
38591600.65	3166513.29	603.15	0.74	16.76	0.75	0.02	3
38591600.64	3166513.29	600.15	0.7	15.42	0.82	0.02	3
38591600.64	3166513.29	597.15	0.7	13.65	0.6	0.02	3
38591600.63	3166513.29	594.15	0.7	14.51	0.6	0.02	3
38591600.63	3166513.29	591.15	0.64	14.72	0.6	0.02	3
38591600.62	3166513.29	588.15	0.67	14.72	0.65	0.02	3
38591600.61	3166513.29	585.15	0.6	14.34	0.58	0.02	3
38591600.61	3166513.29	582.15	0.64	14.61	0.7	0.02	3
38591600.6	3166513.29	579.15	0.62	14.51	0.6	0.02	3
38591600.6	3166513.29	576.15	0.59	14.4	0.65	0.02	3
38591600.59	3166513.29	573.15	0.67	14.51	0.6	0.02	3
38591600.59	3166513.29	570.15	0.66	14.66	0.6	0.02	3
38591600.58	3166513.29	567.15	0.63	14.83	0.6	0.02	3
38591600.58	3166513.29	564.15	0.64	14.29	0.6	0.02	3
38591600.57	3166513.29	561.15	0.63	14.4	0.65	0.02	3
38591600.57	3166513.29	558.15	0.63	14.66	0.62	0.02	3
38591600.56	3166513.29	555.15	0.48	14.83	0.65	0.02	3
38591600.56	3166513.29	552.15	0.57	14.61	0.65	0.02	3
38591600.55	3166513.29	549.15	0.59	14.08	0.6	0.02	3
38591600.55	3166513.29	546.15	0.56	14.94	0.55	0.02	3
38591600.54	3166513.29	543.15	0.62	13.54	0.6	0.02	3
38591600.54	3166513.29	540.15	0.65	15.26	0.6	0.02	3
38591600.53	3166513.29	537.15	0.59	14.61	0.65	0.02	3
38591600.53	3166513.29	534.15	0.66	15.15	0.65	0.02	3
38591600.52	3166513.29	531.15	0.61	15.26	0.6	0.02	3
38591600.52	3166513.29	528.15	0.57	14.61	0.55	0.02	3
38591600.51	3166513.29	525.15	0.61	15.37	0.65	0.02	3
38591600.5	3166513.29	522.15	0.68	14.83	0.78	0.02	3
38591600.5	3166513.29	519.15	0.68	14.94	0.75	0.02	3
38591600.49	3166513.29	516.15	0.65	14.77	0.8	0.02	3
38591600.49	3166513.29	513.25	0.56	19.02	0.65	0.02	2.8
38591598.84	3166458.99	615.36	0.94	17.01	0.6	0.02	3
38591598.82	3166458.99	599.46	0.6	16.78	0.92	0.02	3
38591598.81	3166458.99	596.46	0.69	18.04	0.75	0.03	3
38591598.81	3166458.99	593.46	0.7	17.15	1	0.02	3
38591598.8	3166458.99	590.46	0.62	16.85	1	0.03	3
38591598.8	3166458.99	587.46	0.56	16.56	0.8	0.02	3
38591598.79	3166458.99	584.46	0.56	16.34	0.95	0.02	3
38591598.79	3166458.99	581.46	0.51	16.41	0.9	0.02	3
38591598.78	3166458.99	578.46	0.56	15.96	1	0.02	3
38591598.78	3166458.99	575.46	0.51	14.32	1	0.02	3
38591598.77	3166458.99	572.66	0.61	16.08	1.08	0.02	2.6
38591598.77	3166458.99	569.86	0.28	14.52	1.32	0.06	3
38591598.76	3166458.99	566.86	0.28	14.9	1.3	0.04	3
38591598.76	3166458.99	563.86	0.29	14.75	1.3	0.05	3
38591598.75	3166458.99	560.86	0.34	14.6	1.3	0.05	3
38591598.74	3166458.99	557.86	0.28	14.6	1.3	0.04	3
38591598.74	3166458.99	554.86	0.53	16.26	1.05	0.02	3
38591598.73	3166458.99	551.86	0.54	16.26	0.95	0.02	3
38591598.73	3166458.99	548.86	0.76	17.01	0.9	0.02	3
38591598.72	3166458.99	545.86	0.69	16.71	1.1	0.02	3
38591598.72	3166458.99	542.86	0.68	16	1.02	0.02	3
38591598.71	3166458.99	540.67	0.68	16.11	1.05	0.02	1.38
38591600.62	3166550.67	622.46	0.54	16.7	0.65	0.02	3
38591600.62	3166550.67	619.46	0.51	15.38	0.65	0.02	3
38591600.61	3166550.67	616.46	0.5	15.68	0.68	0.02	3
38591600.61	3166550.67	613.46	0.44	15.38	0.8	0.02	3
38591600.6	3166550.67	610.46	0.47	15.91	0.65	0.02	3
38591600.6	3166550.67	607.46	0.52	15.38	0.7	0.02	3
38591600.59	3166550.67	604.46	0.5	14.86	0.65	0.02	3
38591600.59	3166550.67	601.46	0.49	14.89	0.65	0.02	3
38591600.58	3166550.67	598.46	0.51	15.65	0.65	0.02	3
38591600.58	3166550.67	595.46	0.59	15.91	0.65	0.02	3
38591600.57	3166550.67	592.46	0.56	15.91	0.7	0.02	3
38591600.57	3166550.67	589.46	0.51	15.91	0.6	0.02	3
38591600.56	3166550.67	586.46	0.54	15.72	0.68	0.02	3
38591600.56	3166550.67	583.46	0.61	16.04	0.75	0.02	3
38591600.55	3166550.67	580.46	0.52	16.17	0.7	0.02	3
38591600.55	3166550.67	577.46	0.56	16.31	0.7	0.02	3
38591600.54	3166550.67	574.43	0.57	15.9	0.75	0.03	3.06
38591600.54	3166550.67	571.4	0.44	17.1	0.8	0.02	3
38591600.53	3166550.67	568.4	0.31	16.03	0.85	0.03	3
38591600.52	3166550.67	565.21	0.44	17.62	0.75	0.02	3.38
38591600.52	3166550.67	562.02	0.49	16.31	0.8	0.02	3
38591600.51	3166550.67	559.02	0.45	15.38	0.7	0.02	3
38591600.51	3166550.67	556.02	0.42	16.5	0.72	0.02	3
38591600.5	3166550.67	553.015	0.48	16.17	0.7	0.02	3.01
38591600.5	3166550.67	550.01	0.54	16.03	0.75	0.03	3
38591600.49	3166550.67	547.01	0.52	16.17	0.7	0.02	3
38591600.49	3166550.67	544.01	0.45	15.38	0.7	0.02	3
38591600.48	3166550.67	541.01	0.46	15.75	0.72	0.02	3
38591600.48	3166550.67	538.01	0.53	15.78	0.85	0.02	3
38591600.47	3166550.67	535.01	0.56	15.12	0.75	0.02	3
38591600.47	3166550.67	532.01	0.49	15.52	0.7	0.02	3
38591600.46	3166550.67	529.005	0.51	15.78	0.65	0.02	3.01
38591600.46	3166550.67	526	0.5	15.72	0.78	0.02	3
38591600.45	3166550.67	523	0.42	15.65	0.7	0.02	3
38591600.45	3166550.67	520	0.52	14.86	0.7	0.02	3
38591600.44	3166550.67	517	0.49	15.52	0.75	0.02	3
38591600.43	3166550.67	514	0.49	15.06	0.7	0.02	3
38591600.43	3166550.67	511	0.57	15.77	0.75	0.03	3
38591600.42	3166550.67	508	0.43	15.52	0.7	0.02	3
38591600.42	3166550.67	505	0.46	15.38	0.75	0.02	3
38591600.41	3166550.67	502	0.56	15.12	0.8	0.02	3
38591600.41	3166550.67	499	0.43	14.2	0.8	0.02	3
38591600.4	3166550.67	496	0.44	14.73	0.8	0.02	3
38591600.4	3166550.67	493	0.47	15.25	0.8	0.02	3
38591600.39	3166550.67	490	0.46	14.2	0.75	0.02	3
38591600.39	3166550.67	487	0.45	15.12	0.65	0.02	3
38591600.38	3166550.67	484	0.41	14.86	0.68	0.02	3
38591600.38	3166550.67	481	0.39	14.53	0.65	0.02	3
38591600.37	3166550.67	478	0.42	14.86	0.65	0.02	3
38591600.37	3166550.67	475	0.45	14.73	0.65	0.02	3
38591600.36	3166550.67	472.19	0.43	14.73	0.65	0.02	2.62
