# Supplementary material for: A new method for estimating ore grade based on sample length weighting
Source: Sci Rep. 2023 Apr 17;13:6208. doi: 10.1038/s41598-023-33509-0 (PMC10110572; doi:10.1038/s41598-023-33509-0)
Supplement: Supplementary file 1 — Supplementary Information. [file 41598_2023_33509_MOESM1_ESM.zip › Data for paper-SR/Results/Composite_Sample_P3_Al.txt]

3166093.853000	38590632.600000	489.302000	16.493527	-55.000000	-33.000000	-99.000000
3166093.853000	38590642.600000	489.302000	16.493583	-55.000000	-33.000000	-99.000000
3166103.853000	38590632.600000	489.302000	16.493544	-55.000000	-33.000000	-99.000000
3166103.853000	38590642.600000	489.302000	16.493613	-55.000000	-33.000000	-99.000000
3166093.853000	38590632.600000	499.302000	16.345203	-55.000000	-33.000000	-99.000000
3166093.853000	38590632.600000	509.302000	16.342917	-55.000000	-33.000000	-99.000000
3166093.853000	38590642.600000	499.302000	16.344757	-55.000000	-33.000000	-99.000000
3166093.853000	38590642.600000	509.302000	16.341840	-55.000000	-33.000000	-99.000000
3166103.853000	38590632.600000	499.302000	16.345073	-55.000000	-33.000000	-99.000000
3166103.853000	38590632.600000	509.302000	16.342599	-55.000000	-33.000000	-99.000000
3166103.853000	38590642.600000	499.302000	16.344531	-55.000000	-33.000000	-99.000000
3166103.853000	38590642.600000	509.302000	16.341301	-55.000000	-33.000000	-99.000000
3166093.853000	38590652.600000	489.302000	16.493665	-55.000000	-33.000000	-99.000000
3166093.853000	38590662.600000	489.302000	16.493789	-55.000000	-33.000000	-99.000000
3166103.853000	38590652.600000	489.302000	16.493721	-55.000000	-33.000000	-99.000000
3166103.853000	38590662.600000	489.302000	16.493903	-55.000000	-33.000000	-99.000000
3166093.853000	38590652.600000	499.302000	16.344100	-55.000000	-33.000000	-99.000000
3166093.853000	38590652.600000	509.302000	16.340302	-55.000000	-33.000000	-99.000000
3166093.853000	38590662.600000	499.302000	16.343110	-55.000000	-33.000000	-99.000000
3166093.853000	38590662.600000	509.302000	16.338079	-55.000000	-33.000000	-99.000000
3166103.853000	38590652.600000	499.302000	16.343676	-55.000000	-33.000000	-99.000000
3166103.853000	38590652.600000	509.302000	16.339330	-55.000000	-33.000000	-99.000000
3166103.853000	38590662.600000	499.302000	16.342243	-55.000000	-33.000000	-99.000000
3166103.853000	38590662.600000	509.302000	16.336213	-55.000000	-33.000000	-99.000000
3166113.853000	38590632.600000	489.302000	16.493555	-55.000000	-33.000000	-99.000000
3166113.853000	38590642.600000	489.302000	16.493633	-55.000000	-33.000000	-99.000000
3166123.853000	38590632.600000	489.302000	16.493557	-55.000000	-33.000000	-99.000000
3166123.853000	38590642.600000	489.302000	16.493637	-55.000000	-33.000000	-99.000000
3166113.853000	38590632.600000	499.302000	16.344991	-55.000000	-33.000000	-99.000000
3166113.853000	38590632.600000	509.302000	16.342399	-55.000000	-33.000000	-99.000000
3166113.853000	38590642.600000	499.302000	16.344381	-55.000000	-33.000000	-99.000000
3166113.853000	38590642.600000	509.302000	16.340947	-55.000000	-33.000000	-99.000000
3166113.853000	38590652.600000	489.302000	16.493760	-55.000000	-33.000000	-99.000000
3166113.853000	38590662.600000	489.302000	16.493993	-55.000000	-33.000000	-99.000000
3166123.853000	38590652.600000	489.302000	16.493769	-55.000000	-33.000000	-99.000000
3166123.853000	38590662.600000	489.302000	16.494014	-55.000000	-33.000000	-99.000000
3166113.853000	38590652.600000	499.302000	16.343375	-55.000000	-33.000000	-99.000000
3166113.853000	38590652.600000	509.302000	16.338654	-55.000000	-33.000000	-99.000000
3166113.853000	38590662.600000	499.302000	16.341554	-55.000000	-33.000000	-99.000000
3166113.853000	38590662.600000	509.302000	16.334785	-55.000000	-33.000000	-99.000000
3166093.853000	38590672.600000	489.302000	16.493977	-55.000000	-33.000000	-99.000000
3166093.853000	38590682.600000	489.302000	16.494242	-55.000000	-33.000000	-99.000000
3166103.853000	38590672.600000	489.302000	16.494232	-55.000000	-33.000000	-99.000000
3166103.853000	38590682.600000	489.302000	16.494863	-55.000000	-33.000000	-99.000000
3166093.853000	38590672.600000	499.302000	16.341613	-55.000000	-33.000000	-99.000000
3166093.853000	38590672.600000	509.302000	16.334924	-55.000000	-33.000000	-99.000000
3166093.853000	38590682.600000	499.302000	16.339504	-55.000000	-33.000000	-99.000000
3166093.853000	38590682.600000	509.302000	16.330846	-55.000000	-33.000000	-99.000000
3166103.853000	38590672.600000	499.302000	16.339671	-55.000000	-33.000000	-99.000000
3166103.853000	38590672.600000	509.302000	16.331133	-55.000000	-33.000000	-99.000000
3166103.853000	38590682.600000	499.302000	16.334881	-55.000000	-33.000000	-99.000000
3166103.853000	38590682.600000	509.302000	16.323093	-55.000000	-33.000000	-99.000000
3166093.853000	38590692.600000	489.302000	16.494524	-55.000000	-33.000000	-99.000000
3166093.853000	38590702.600000	489.302000	16.494621	-55.000000	-33.000000	-99.000000
3166103.853000	38590692.600000	489.302000	16.495916	-55.000000	-33.000000	-99.000000
3166103.853000	38590702.600000	489.302000	16.496467	-55.000000	-33.000000	-99.000000
3166093.853000	38590692.600000	499.302000	16.337245	-55.000000	-33.000000	-99.000000
3166093.853000	38590692.600000	509.302000	16.326892	-55.000000	-33.000000	-99.000000
3166093.853000	38590702.600000	499.302000	16.336379	-55.000000	-33.000000	-99.000000
3166093.853000	38590702.600000	509.302000	16.325494	-55.000000	-33.000000	-99.000000
3166103.853000	38590692.600000	499.302000	16.327250	-55.000000	-33.000000	-99.000000
3166103.853000	38590692.600000	509.302000	16.313068	-55.000000	-33.000000	-99.000000
3166103.853000	38590702.600000	499.302000	16.323257	-55.000000	-33.000000	-99.000000
3166103.853000	38590702.600000	509.302000	16.308828	-55.000000	-33.000000	-99.000000
3166113.853000	38590672.600000	489.302000	16.494486	-55.000000	-33.000000	-99.000000
3166113.853000	38590682.600000	489.302000	16.495794	-55.000000	-33.000000	-99.000000
3166123.853000	38590672.600000	489.302000	16.494551	-55.000000	-33.000000	-99.000000
3166123.853000	38590682.600000	489.302000	16.496117	-55.000000	-33.000000	-99.000000
3166113.853000	38590672.600000	499.302000	16.337785	-55.000000	-33.000000	-99.000000
3166113.853000	38590672.600000	509.302000	16.327756	-55.000000	-33.000000	-99.000000
3166113.853000	38590682.600000	499.302000	16.328336	-55.000000	-33.000000	-99.000000
3166113.853000	38590682.600000	509.302000	16.314303	-55.000000	-33.000000	-99.000000
3166113.853000	38590692.600000	489.302000	16.500634	-55.000000	-33.000000	-99.000000
3166113.853000	38590702.600000	489.302000	16.508490	-55.000000	-33.000000	-99.000000
3166123.853000	38590692.600000	489.302000	16.504547	-55.000000	-33.000000	-99.000000
3166123.853000	38590702.600000	489.302000	16.553396	-55.000000	-33.000000	-99.000000
3166113.853000	38590692.600000	499.302000	16.299395	-55.000000	-33.000000	-99.000000
3166113.853000	38590692.600000	509.302000	16.291600	-55.000000	-33.000000	-99.000000
3166113.853000	38590702.600000	499.302000	16.265021	-55.000000	-33.000000	-99.000000
3166113.853000	38590702.600000	509.302000	16.278981	-55.000000	-33.000000	-99.000000
3166123.853000	38590702.600000	499.302000	16.176226	-55.000000	-33.000000	-99.000000
3166093.853000	38590712.600000	489.302000	16.494421	-55.000000	-33.000000	-99.000000
3166093.853000	38590722.600000	489.302000	16.494118	-55.000000	-33.000000	-99.000000
3166103.853000	38590712.600000	489.302000	16.495523	-55.000000	-33.000000	-99.000000
3166103.853000	38590722.600000	489.302000	16.494573	-55.000000	-33.000000	-99.000000
3166093.853000	38590712.600000	499.302000	16.337786	-55.000000	-33.000000	-99.000000
3166093.853000	38590722.600000	499.302000	16.340092	-55.000000	-33.000000	-99.000000
3166103.853000	38590712.600000	499.302000	16.329518	-55.000000	-33.000000	-99.000000
3166103.853000	38590712.600000	509.302000	16.315824	-55.000000	-33.000000	-99.000000
3166103.853000	38590722.600000	499.302000	16.336462	-55.000000	-33.000000	-99.000000
3166103.853000	38590722.600000	509.302000	16.325682	-55.000000	-33.000000	-99.000000
3166093.853000	38590732.600000	489.302000	16.493874	-55.000000	-33.000000	-99.000000
3166093.853000	38590742.600000	489.302000	16.493710	-55.000000	-33.000000	-99.000000
3166103.853000	38590732.600000	489.302000	16.494060	-55.000000	-33.000000	-99.000000
3166103.853000	38590742.600000	489.302000	16.493793	-55.000000	-33.000000	-99.000000
3166093.853000	38590732.600000	499.302000	16.342025	-55.000000	-33.000000	-99.000000
3166093.853000	38590742.600000	499.302000	16.343360	-55.000000	-33.000000	-99.000000
3166103.853000	38590732.600000	499.302000	16.340476	-55.000000	-33.000000	-99.000000
3166103.853000	38590732.600000	509.302000	16.332786	-55.000000	-33.000000	-99.000000
3166103.853000	38590742.600000	499.302000	16.342646	-55.000000	-33.000000	-99.000000
3166103.853000	38590742.600000	509.302000	16.337194	-55.000000	-33.000000	-99.000000
3166113.853000	38590712.600000	489.302000	16.498313	-55.000000	-33.000000	-99.000000
3166113.853000	38590722.600000	489.302000	16.495158	-55.000000	-33.000000	-99.000000
3166123.853000	38590712.600000	489.302000	16.499913	-55.000000	-33.000000	-99.000000
3166123.853000	38590722.600000	489.302000	16.495339	-55.000000	-33.000000	-99.000000
3166113.853000	38590712.600000	499.302000	16.311226	-55.000000	-33.000000	-99.000000
3166113.853000	38590712.600000	509.302000	16.298773	-55.000000	-33.000000	-99.000000
3166113.853000	38590722.600000	499.302000	16.331979	-55.000000	-33.000000	-99.000000
3166113.853000	38590722.600000	509.302000	16.319043	-55.000000	-33.000000	-99.000000
3166123.853000	38590712.600000	499.302000	16.302096	-55.000000	-33.000000	-99.000000
3166123.853000	38590712.600000	509.302000	16.293074	-55.000000	-33.000000	-99.000000
3166123.853000	38590722.600000	499.302000	16.330635	-55.000000	-33.000000	-99.000000
3166123.853000	38590722.600000	509.302000	16.317265	-55.000000	-33.000000	-99.000000
3166113.853000	38590732.600000	489.302000	16.494230	-55.000000	-33.000000	-99.000000
3166113.853000	38590742.600000	489.302000	16.493857	-55.000000	-33.000000	-99.000000
3166123.853000	38590732.600000	489.302000	16.494272	-55.000000	-33.000000	-99.000000
3166123.853000	38590742.600000	489.302000	16.493871	-55.000000	-33.000000	-99.000000
3166113.853000	38590732.600000	499.302000	16.339075	-55.000000	-33.000000	-99.000000
3166113.853000	38590732.600000	509.302000	16.330175	-55.000000	-33.000000	-99.000000
3166113.853000	38590742.600000	499.302000	16.342100	-55.000000	-33.000000	-99.000000
3166113.853000	38590742.600000	509.302000	16.336049	-55.000000	-33.000000	-99.000000
3166123.853000	38590732.600000	499.302000	16.338733	-55.000000	-33.000000	-99.000000
3166123.853000	38590732.600000	509.302000	16.329560	-55.000000	-33.000000	-99.000000
3166123.853000	38590742.600000	499.302000	16.341979	-55.000000	-33.000000	-99.000000
3166123.853000	38590742.600000	509.302000	16.335798	-55.000000	-33.000000	-99.000000
3166093.853000	38590752.600000	489.302000	16.493604	-55.000000	-33.000000	-99.000000
3166103.853000	38590752.600000	489.302000	16.493645	-55.000000	-33.000000	-99.000000
3166103.853000	38590762.600000	489.302000	16.493556	-55.000000	-33.000000	-99.000000
3166103.853000	38590752.600000	499.302000	16.343883	-55.000000	-33.000000	-99.000000
3166103.853000	38590762.600000	499.302000	16.344639	-55.000000	-33.000000	-99.000000
3166103.853000	38590772.600000	489.302000	16.493499	-55.000000	-33.000000	-99.000000
3166103.853000	38590782.600000	489.302000	16.493461	-55.000000	-33.000000	-99.000000
3166103.853000	38590772.600000	499.302000	16.345128	-55.000000	-33.000000	-99.000000
3166103.853000	38590782.600000	499.302000	16.345461	-55.000000	-33.000000	-99.000000
3166113.853000	38590752.600000	489.302000	16.493673	-55.000000	-33.000000	-99.000000
3166113.853000	38590762.600000	489.302000	16.493570	-55.000000	-33.000000	-99.000000
3166123.853000	38590752.600000	489.302000	16.493679	-55.000000	-33.000000	-99.000000
3166123.853000	38590762.600000	489.302000	16.493573	-55.000000	-33.000000	-99.000000
3166113.853000	38590752.600000	499.302000	16.343633	-55.000000	-33.000000	-99.000000
3166113.853000	38590752.600000	509.302000	16.339358	-55.000000	-33.000000	-99.000000
3166113.853000	38590762.600000	499.302000	16.344510	-55.000000	-33.000000	-99.000000
3166113.853000	38590762.600000	509.302000	16.341363	-55.000000	-33.000000	-99.000000
3166123.853000	38590752.600000	499.302000	16.343581	-55.000000	-33.000000	-99.000000
3166123.853000	38590752.600000	509.302000	16.339241	-55.000000	-33.000000	-99.000000
3166123.853000	38590762.600000	499.302000	16.344483	-55.000000	-33.000000	-99.000000
3166123.853000	38590762.600000	509.302000	16.341302	-55.000000	-33.000000	-99.000000
3166113.853000	38590772.600000	489.302000	16.493507	-55.000000	-33.000000	-99.000000
3166113.853000	38590782.600000	479.302000	16.662710	-55.000000	-33.000000	-99.000000
3166113.853000	38590782.600000	489.302000	16.493466	-55.000000	-33.000000	-99.000000
3166123.853000	38590772.600000	489.302000	16.493509	-55.000000	-33.000000	-99.000000
3166123.853000	38590782.600000	489.302000	16.493467	-55.000000	-33.000000	-99.000000
3166113.853000	38590772.600000	499.302000	16.345055	-55.000000	-33.000000	-99.000000
3166113.853000	38590772.600000	509.302000	16.342656	-55.000000	-33.000000	-99.000000
3166113.853000	38590782.600000	499.302000	16.345417	-55.000000	-33.000000	-99.000000
3166113.853000	38590782.600000	509.302000	16.343533	-55.000000	-33.000000	-99.000000
3166123.853000	38590772.600000	499.302000	16.345040	-55.000000	-33.000000	-99.000000
3166123.853000	38590772.600000	509.302000	16.342621	-55.000000	-33.000000	-99.000000
3166123.853000	38590782.600000	499.302000	16.345408	-55.000000	-33.000000	-99.000000
3166123.853000	38590782.600000	509.302000	16.343512	-55.000000	-33.000000	-99.000000
3166133.853000	38590722.600000	489.302000	16.494851	-55.000000	-33.000000	-99.000000
3166133.853000	38590732.600000	489.302000	16.494148	-55.000000	-33.000000	-99.000000
3166133.853000	38590742.600000	489.302000	16.493827	-55.000000	-33.000000	-99.000000
3166133.853000	38590752.600000	489.302000	16.493661	-55.000000	-33.000000	-99.000000
3166133.853000	38590762.600000	489.302000	16.493564	-55.000000	-33.000000	-99.000000
3166133.853000	38590752.600000	499.302000	16.343746	-55.000000	-33.000000	-99.000000
3166133.853000	38590762.600000	499.302000	16.344567	-55.000000	-33.000000	-99.000000
3166133.853000	38590762.600000	509.302000	16.341496	-55.000000	-33.000000	-99.000000
3166133.853000	38590772.600000	489.302000	16.493504	-55.000000	-33.000000	-99.000000
3166133.853000	38590782.600000	489.302000	16.493464	-55.000000	-33.000000	-99.000000
3166143.853000	38590782.600000	489.302000	16.493457	-55.000000	-33.000000	-99.000000
3166133.853000	38590772.600000	499.302000	16.345087	-55.000000	-33.000000	-99.000000
3166133.853000	38590772.600000	509.302000	16.342732	-55.000000	-33.000000	-99.000000
3166133.853000	38590782.600000	499.302000	16.345436	-55.000000	-33.000000	-99.000000
3166133.853000	38590782.600000	509.302000	16.343580	-55.000000	-33.000000	-99.000000
3166103.853000	38590792.600000	489.302000	16.493434	-55.000000	-33.000000	-99.000000
3166113.853000	38590792.600000	479.302000	16.662836	-55.000000	-33.000000	-99.000000
3166113.853000	38590792.600000	489.302000	16.493437	-55.000000	-33.000000	-99.000000
3166113.853000	38590802.600000	479.302000	16.662928	-55.000000	-33.000000	-99.000000
3166113.853000	38590802.600000	489.302000	16.493417	-55.000000	-33.000000	-99.000000
3166123.853000	38590792.600000	489.302000	16.493438	-55.000000	-33.000000	-99.000000
3166123.853000	38590802.600000	479.302000	16.662926	-55.000000	-33.000000	-99.000000
3166123.853000	38590802.600000	489.302000	16.493417	-55.000000	-33.000000	-99.000000
3166113.853000	38590792.600000	499.302000	16.345669	-55.000000	-33.000000	-99.000000
3166113.853000	38590802.600000	499.302000	16.345852	-55.000000	-33.000000	-99.000000
3166123.853000	38590792.600000	499.302000	16.345664	-55.000000	-33.000000	-99.000000
3166123.853000	38590792.600000	509.302000	16.344140	-55.000000	-33.000000	-99.000000
3166123.853000	38590802.600000	499.302000	16.345848	-55.000000	-33.000000	-99.000000
3166123.853000	38590802.600000	509.302000	16.344598	-55.000000	-33.000000	-99.000000
3166113.853000	38590812.600000	479.302000	16.662997	-55.000000	-33.000000	-99.000000
3166113.853000	38590812.600000	489.302000	16.493402	-55.000000	-33.000000	-99.000000
3166113.853000	38590822.600000	479.302000	16.663049	-55.000000	-33.000000	-99.000000
3166113.853000	38590822.600000	489.302000	16.493390	-55.000000	-33.000000	-99.000000
3166123.853000	38590812.600000	479.302000	16.662995	-55.000000	-33.000000	-99.000000
3166123.853000	38590812.600000	489.302000	16.493402	-55.000000	-33.000000	-99.000000
3166123.853000	38590822.600000	479.302000	16.663048	-55.000000	-33.000000	-99.000000
3166123.853000	38590822.600000	489.302000	16.493390	-55.000000	-33.000000	-99.000000
3166113.853000	38590812.600000	499.302000	16.345988	-55.000000	-33.000000	-99.000000
3166113.853000	38590822.600000	499.302000	16.346093	-55.000000	-33.000000	-99.000000
3166123.853000	38590812.600000	499.302000	16.345986	-55.000000	-33.000000	-99.000000
3166123.853000	38590812.600000	509.302000	16.344943	-55.000000	-33.000000	-99.000000
3166123.853000	38590822.600000	499.302000	16.346091	-55.000000	-33.000000	-99.000000
3166123.853000	38590822.600000	509.302000	16.345208	-55.000000	-33.000000	-99.000000
3166113.853000	38590832.600000	489.302000	16.493381	-55.000000	-33.000000	-99.000000
3166113.853000	38590842.600000	489.302000	16.493374	-55.000000	-33.000000	-99.000000
3166123.853000	38590832.600000	479.302000	16.663090	-55.000000	-33.000000	-99.000000
3166123.853000	38590832.600000	489.302000	16.493381	-55.000000	-33.000000	-99.000000
3166123.853000	38590842.600000	479.302000	16.663123	-55.000000	-33.000000	-99.000000
3166123.853000	38590842.600000	489.302000	16.493374	-55.000000	-33.000000	-99.000000
3166123.853000	38590832.600000	499.302000	16.346174	-55.000000	-33.000000	-99.000000
3166123.853000	38590842.600000	499.302000	16.346239	-55.000000	-33.000000	-99.000000
3166123.853000	38590852.600000	479.302000	16.663150	-55.000000	-33.000000	-99.000000
3166123.853000	38590852.600000	489.302000	16.493369	-55.000000	-33.000000	-99.000000
3166123.853000	38590862.600000	479.302000	16.663171	-55.000000	-33.000000	-99.000000
3166123.853000	38590862.600000	489.302000	16.493364	-55.000000	-33.000000	-99.000000
3166123.853000	38590852.600000	499.302000	16.346293	-55.000000	-33.000000	-99.000000
3166123.853000	38590862.600000	499.302000	16.346337	-55.000000	-33.000000	-99.000000
3166133.853000	38590792.600000	489.302000	16.493436	-55.000000	-33.000000	-99.000000
3166133.853000	38590802.600000	489.302000	16.493416	-55.000000	-33.000000	-99.000000
3166143.853000	38590792.600000	489.302000	16.493432	-55.000000	-33.000000	-99.000000
3166143.853000	38590802.600000	489.302000	16.493413	-55.000000	-33.000000	-99.000000
3166133.853000	38590792.600000	499.302000	16.345681	-55.000000	-33.000000	-99.000000
3166133.853000	38590792.600000	509.302000	16.344184	-55.000000	-33.000000	-99.000000
3166133.853000	38590802.600000	499.302000	16.345860	-55.000000	-33.000000	-99.000000
3166133.853000	38590802.600000	509.302000	16.344628	-55.000000	-33.000000	-99.000000
3166143.853000	38590802.600000	499.302000	16.345886	-55.000000	-33.000000	-99.000000
3166143.853000	38590802.600000	509.302000	16.344693	-55.000000	-33.000000	-99.000000
3166133.853000	38590812.600000	489.302000	16.493401	-55.000000	-33.000000	-99.000000
3166133.853000	38590822.600000	489.302000	16.493390	-55.000000	-33.000000	-99.000000
3166143.853000	38590812.600000	489.302000	16.493399	-55.000000	-33.000000	-99.000000
3166143.853000	38590822.600000	489.302000	16.493389	-55.000000	-33.000000	-99.000000
3166133.853000	38590812.600000	499.302000	16.345994	-55.000000	-33.000000	-99.000000
3166133.853000	38590812.600000	509.302000	16.344964	-55.000000	-33.000000	-99.000000
3166133.853000	38590822.600000	499.302000	16.346097	-55.000000	-33.000000	-99.000000
3166133.853000	38590822.600000	509.302000	16.345223	-55.000000	-33.000000	-99.000000
3166143.853000	38590812.600000	499.302000	16.346012	-55.000000	-33.000000	-99.000000
3166143.853000	38590812.600000	509.302000	16.345009	-55.000000	-33.000000	-99.000000
3166143.853000	38590822.600000	499.302000	16.346110	-55.000000	-33.000000	-99.000000
3166143.853000	38590822.600000	509.302000	16.345256	-55.000000	-33.000000	-99.000000
3166133.853000	38590832.600000	479.302000	16.663092	-55.000000	-33.000000	-99.000000
3166133.853000	38590832.600000	489.302000	16.493381	-55.000000	-33.000000	-99.000000
3166133.853000	38590842.600000	479.302000	16.663124	-55.000000	-33.000000	-99.000000
3166133.853000	38590842.600000	489.302000	16.493374	-55.000000	-33.000000	-99.000000
3166143.853000	38590832.600000	489.302000	16.493380	-55.000000	-33.000000	-99.000000
3166143.853000	38590842.600000	489.302000	16.493373	-55.000000	-33.000000	-99.000000
3166133.853000	38590832.600000	499.302000	16.346178	-55.000000	-33.000000	-99.000000
3166133.853000	38590832.600000	509.302000	16.345428	-55.000000	-33.000000	-99.000000
3166133.853000	38590842.600000	499.302000	16.346243	-55.000000	-33.000000	-99.000000
3166133.853000	38590842.600000	509.302000	16.345592	-55.000000	-33.000000	-99.000000
3166143.853000	38590832.600000	499.302000	16.346188	-55.000000	-33.000000	-99.000000
3166143.853000	38590832.600000	509.302000	16.345452	-55.000000	-33.000000	-99.000000
3166143.853000	38590842.600000	499.302000	16.346250	-55.000000	-33.000000	-99.000000
3166143.853000	38590842.600000	509.302000	16.345610	-55.000000	-33.000000	-99.000000
3166133.853000	38590852.600000	479.302000	16.663151	-55.000000	-33.000000	-99.000000
3166133.853000	38590852.600000	489.302000	16.493368	-55.000000	-33.000000	-99.000000
3166133.853000	38590862.600000	479.302000	16.663172	-55.000000	-33.000000	-99.000000
3166133.853000	38590862.600000	489.302000	16.493364	-55.000000	-33.000000	-99.000000
3166143.853000	38590852.600000	489.302000	16.493368	-55.000000	-33.000000	-99.000000
3166143.853000	38590862.600000	479.302000	16.663175	-55.000000	-33.000000	-99.000000
3166143.853000	38590862.600000	489.302000	16.493363	-55.000000	-33.000000	-99.000000
3166133.853000	38590852.600000	499.302000	16.346295	-55.000000	-33.000000	-99.000000
3166133.853000	38590862.600000	499.302000	16.346338	-55.000000	-33.000000	-99.000000
3166143.853000	38590852.600000	499.302000	16.346301	-55.000000	-33.000000	-99.000000
3166143.853000	38590852.600000	509.302000	16.345739	-55.000000	-33.000000	-99.000000
3166143.853000	38590862.600000	499.302000	16.346343	-55.000000	-33.000000	-99.000000
3166143.853000	38590862.600000	509.302000	16.345847	-55.000000	-33.000000	-99.000000
3166153.853000	38590842.600000	489.302000	16.493372	-55.000000	-33.000000	-99.000000
3166153.853000	38590842.600000	499.302000	16.346261	-55.000000	-33.000000	-99.000000
3166153.853000	38590842.600000	509.302000	16.345637	-55.000000	-33.000000	-99.000000
3166153.853000	38590852.600000	489.302000	16.493367	-55.000000	-33.000000	-99.000000
3166153.853000	38590862.600000	489.302000	16.493363	-55.000000	-33.000000	-99.000000
3166153.853000	38590852.600000	499.302000	16.346309	-55.000000	-33.000000	-99.000000
3166153.853000	38590852.600000	509.302000	16.345761	-55.000000	-33.000000	-99.000000
3166153.853000	38590862.600000	499.302000	16.346349	-55.000000	-33.000000	-99.000000
3166153.853000	38590862.600000	509.302000	16.345863	-55.000000	-33.000000	-99.000000
3166133.853000	38590922.600000	469.302000	16.663159	-55.000000	-33.000000	-99.000000
3166143.853000	38590922.600000	469.302000	16.663160	-55.000000	-33.000000	-99.000000
3166143.853000	38590932.600000	469.302000	16.663175	-55.000000	-33.000000	-99.000000
3166143.853000	38590942.600000	469.302000	18.122008	-55.000000	-33.000000	-99.000000
3166153.853000	38590942.600000	469.302000	18.122009	-55.000000	-33.000000	-99.000000
3166123.853000	38590872.600000	479.302000	16.663190	-55.000000	-33.000000	-99.000000
3166123.853000	38590872.600000	489.302000	16.493360	-55.000000	-33.000000	-99.000000
3166123.853000	38590882.600000	479.302000	16.663205	-55.000000	-33.000000	-99.000000
3166123.853000	38590882.600000	489.302000	16.493357	-55.000000	-33.000000	-99.000000
3166123.853000	38590892.600000	479.302000	16.663218	-55.000000	-33.000000	-99.000000
3166123.853000	38590892.600000	489.302000	16.493354	-55.000000	-33.000000	-99.000000
3166133.853000	38590872.600000	479.302000	16.663190	-55.000000	-33.000000	-99.000000
3166133.853000	38590872.600000	489.302000	16.493360	-55.000000	-33.000000	-99.000000
3166133.853000	38590882.600000	479.302000	16.663206	-55.000000	-33.000000	-99.000000
3166133.853000	38590882.600000	489.302000	16.493357	-55.000000	-33.000000	-99.000000
3166143.853000	38590872.600000	479.302000	16.663192	-55.000000	-33.000000	-99.000000
3166143.853000	38590872.600000	489.302000	16.493360	-55.000000	-33.000000	-99.000000
3166143.853000	38590882.600000	479.302000	16.663207	-55.000000	-33.000000	-99.000000
3166143.853000	38590882.600000	489.302000	16.493357	-55.000000	-33.000000	-99.000000
3166133.853000	38590872.600000	499.302000	16.346374	-55.000000	-33.000000	-99.000000
3166133.853000	38590882.600000	499.302000	16.346405	-55.000000	-33.000000	-99.000000
3166143.853000	38590872.600000	499.302000	16.346378	-55.000000	-33.000000	-99.000000
3166143.853000	38590872.600000	509.302000	16.345936	-55.000000	-33.000000	-99.000000
3166143.853000	38590882.600000	499.302000	16.346408	-55.000000	-33.000000	-99.000000
3166143.853000	38590882.600000	509.302000	16.346012	-55.000000	-33.000000	-99.000000
3166133.853000	38590892.600000	479.302000	16.663219	-55.000000	-33.000000	-99.000000
3166133.853000	38590892.600000	489.302000	16.493354	-55.000000	-33.000000	-99.000000
3166133.853000	38590902.600000	479.302000	16.663230	-55.000000	-33.000000	-99.000000
3166133.853000	38590902.600000	489.302000	16.493352	-55.000000	-33.000000	-99.000000
3166143.853000	38590892.600000	479.302000	16.663220	-55.000000	-33.000000	-99.000000
3166143.853000	38590892.600000	489.302000	16.493354	-55.000000	-33.000000	-99.000000
3166143.853000	38590902.600000	479.302000	16.663230	-55.000000	-33.000000	-99.000000
3166143.853000	38590902.600000	489.302000	16.493352	-55.000000	-33.000000	-99.000000
3166133.853000	38590892.600000	499.302000	16.346431	-55.000000	-33.000000	-99.000000
3166133.853000	38590902.600000	499.302000	16.346453	-55.000000	-33.000000	-99.000000
3166143.853000	38590892.600000	499.302000	16.346433	-55.000000	-33.000000	-99.000000
3166143.853000	38590902.600000	499.302000	16.346455	-55.000000	-33.000000	-99.000000
3166153.853000	38590872.600000	489.302000	16.493359	-55.000000	-33.000000	-99.000000
3166153.853000	38590882.600000	489.302000	16.493356	-55.000000	-33.000000	-99.000000
3166153.853000	38590872.600000	499.302000	16.346383	-55.000000	-33.000000	-99.000000
3166153.853000	38590872.600000	509.302000	16.345949	-55.000000	-33.000000	-99.000000
3166153.853000	38590882.600000	499.302000	16.346412	-55.000000	-33.000000	-99.000000
3166153.853000	38590882.600000	509.302000	16.346022	-55.000000	-33.000000	-99.000000
3166163.853000	38590882.600000	509.302000	16.346036	-55.000000	-33.000000	-99.000000
3166153.853000	38590892.600000	479.302000	16.663221	-55.000000	-33.000000	-99.000000
3166153.853000	38590892.600000	489.302000	16.493354	-55.000000	-33.000000	-99.000000
3166153.853000	38590902.600000	479.302000	16.663232	-55.000000	-33.000000	-99.000000
3166153.853000	38590902.600000	489.302000	16.493351	-55.000000	-33.000000	-99.000000
3166163.853000	38590902.600000	489.302000	16.493351	-55.000000	-33.000000	-99.000000
3166153.853000	38590892.600000	499.302000	16.346436	-55.000000	-33.000000	-99.000000
3166153.853000	38590892.600000	509.302000	16.346085	-55.000000	-33.000000	-99.000000
3166153.853000	38590902.600000	499.302000	16.346457	-55.000000	-33.000000	-99.000000
3166153.853000	38590902.600000	509.302000	16.346139	-55.000000	-33.000000	-99.000000
3166163.853000	38590892.600000	499.302000	16.346441	-55.000000	-33.000000	-99.000000
3166163.853000	38590892.600000	509.302000	16.346096	-55.000000	-33.000000	-99.000000
3166163.853000	38590902.600000	499.302000	16.346461	-55.000000	-33.000000	-99.000000
3166163.853000	38590902.600000	509.302000	16.346148	-55.000000	-33.000000	-99.000000
3166133.853000	38590912.600000	479.302000	16.663239	-55.000000	-33.000000	-99.000000
3166133.853000	38590912.600000	489.302000	16.493350	-55.000000	-33.000000	-99.000000
3166133.853000	38590922.600000	479.302000	16.663247	-55.000000	-33.000000	-99.000000
3166133.853000	38590922.600000	489.302000	16.493348	-55.000000	-33.000000	-99.000000
3166143.853000	38590912.600000	479.302000	16.663240	-55.000000	-33.000000	-99.000000
3166143.853000	38590912.600000	489.302000	16.493350	-55.000000	-33.000000	-99.000000
3166143.853000	38590922.600000	479.302000	16.663248	-55.000000	-33.000000	-99.000000
3166143.853000	38590922.600000	489.302000	16.493348	-55.000000	-33.000000	-99.000000
3166133.853000	38590912.600000	499.302000	16.346472	-55.000000	-33.000000	-99.000000
3166143.853000	38590912.600000	499.302000	16.346473	-55.000000	-33.000000	-99.000000
3166143.853000	38590922.600000	499.302000	16.346490	-55.000000	-33.000000	-99.000000
3166133.853000	38590932.600000	479.302000	17.835475	-55.000000	-33.000000	-99.000000
3166133.853000	38590932.600000	489.302000	17.978924	-55.000000	-33.000000	-99.000000
3166133.853000	38590942.600000	479.302000	18.497032	-55.000000	-33.000000	-99.000000
3166143.853000	38590932.600000	479.302000	17.836717	-55.000000	-33.000000	-99.000000
3166143.853000	38590932.600000	489.302000	17.979851	-55.000000	-33.000000	-99.000000
3166143.853000	38590942.600000	479.302000	18.329995	-55.000000	-33.000000	-99.000000
3166143.853000	38590942.600000	489.302000	18.330269	-55.000000	-33.000000	-99.000000
3166143.853000	38590932.600000	499.302000	17.532690	-55.000000	-33.000000	-99.000000
3166143.853000	38590942.600000	499.302000	18.330539	-55.000000	-33.000000	-99.000000
3166153.853000	38590912.600000	479.302000	16.663241	-55.000000	-33.000000	-99.000000
3166153.853000	38590912.600000	489.302000	16.493350	-55.000000	-33.000000	-99.000000
3166153.853000	38590922.600000	479.302000	16.663249	-55.000000	-33.000000	-99.000000
3166153.853000	38590922.600000	489.302000	16.493348	-55.000000	-33.000000	-99.000000
3166163.853000	38590912.600000	489.302000	16.493349	-55.000000	-33.000000	-99.000000
3166163.853000	38590922.600000	489.302000	16.493348	-55.000000	-33.000000	-99.000000
3166153.853000	38590912.600000	499.302000	16.346476	-55.000000	-33.000000	-99.000000
3166153.853000	38590912.600000	509.302000	16.346186	-55.000000	-33.000000	-99.000000
3166153.853000	38590922.600000	499.302000	16.346492	-55.000000	-33.000000	-99.000000
3166153.853000	38590922.600000	509.302000	16.346226	-55.000000	-33.000000	-99.000000
3166163.853000	38590912.600000	499.302000	16.346479	-55.000000	-33.000000	-99.000000
3166163.853000	38590912.600000	509.302000	16.346193	-55.000000	-33.000000	-99.000000
3166163.853000	38590922.600000	499.302000	16.346494	-55.000000	-33.000000	-99.000000
3166163.853000	38590922.600000	509.302000	16.346233	-55.000000	-33.000000	-99.000000
3166153.853000	38590932.600000	479.302000	18.329995	-55.000000	-33.000000	-99.000000
3166153.853000	38590932.600000	489.302000	18.223232	-55.000000	-33.000000	-99.000000
3166153.853000	38590942.600000	479.302000	18.329995	-55.000000	-33.000000	-99.000000
3166153.853000	38590942.600000	489.302000	18.330279	-55.000000	-33.000000	-99.000000
3166163.853000	38590932.600000	479.302000	18.329995	-55.000000	-33.000000	-99.000000
3166163.853000	38590932.600000	489.302000	18.330265	-55.000000	-33.000000	-99.000000
3166163.853000	38590942.600000	479.302000	18.329995	-55.000000	-33.000000	-99.000000
3166163.853000	38590942.600000	489.302000	18.330288	-55.000000	-33.000000	-99.000000
3166153.853000	38590932.600000	499.302000	17.555974	-55.000000	-33.000000	-99.000000
3166153.853000	38590942.600000	499.302000	18.330559	-55.000000	-33.000000	-99.000000
3166163.853000	38590932.600000	499.302000	18.330532	-55.000000	-33.000000	-99.000000
3166163.853000	38590932.600000	509.302000	18.330793	-55.000000	-33.000000	-99.000000
3166163.853000	38590942.600000	499.302000	18.330578	-55.000000	-33.000000	-99.000000
3166163.853000	38590942.600000	509.302000	18.330861	-55.000000	-33.000000	-99.000000
3166173.853000	38590922.600000	509.302000	16.346241	-55.000000	-33.000000	-99.000000
3166173.853000	38590942.600000	489.302000	18.330297	-55.000000	-33.000000	-99.000000
3166173.853000	38590932.600000	499.302000	18.550288	-55.000000	-33.000000	-99.000000
3166173.853000	38590932.600000	509.302000	18.549869	-55.000000	-33.000000	-99.000000
3166173.853000	38590942.600000	499.302000	18.330596	-55.000000	-33.000000	-99.000000
3166173.853000	38590942.600000	509.302000	18.330887	-55.000000	-33.000000	-99.000000
3166143.853000	38590952.600000	469.302000	18.429121	-55.000000	-33.000000	-99.000000
3166143.853000	38590962.600000	469.302000	18.122010	-55.000000	-33.000000	-99.000000
3166143.853000	38590972.600000	469.302000	18.475959	-55.000000	-33.000000	-99.000000
3166143.853000	38590982.600000	469.302000	18.475956	-55.000000	-33.000000	-99.000000
3166153.853000	38590952.600000	469.302000	18.273790	-55.000000	-33.000000	-99.000000
3166153.853000	38590962.600000	469.302000	18.122011	-55.000000	-33.000000	-99.000000
3166153.853000	38590972.600000	469.302000	18.475957	-55.000000	-33.000000	-99.000000
3166153.853000	38590982.600000	469.302000	18.475954	-55.000000	-33.000000	-99.000000
3166163.853000	38590972.600000	469.302000	18.475955	-55.000000	-33.000000	-99.000000
3166163.853000	38590982.600000	469.302000	18.475951	-55.000000	-33.000000	-99.000000
3166143.853000	38590992.600000	469.302000	18.475952	-55.000000	-33.000000	-99.000000
3166153.853000	38590992.600000	469.302000	18.475950	-55.000000	-33.000000	-99.000000
3166153.853000	38591002.600000	469.302000	18.475945	-55.000000	-33.000000	-99.000000
3166163.853000	38590992.600000	469.302000	18.475947	-55.000000	-33.000000	-99.000000
3166163.853000	38591002.600000	469.302000	18.475942	-55.000000	-33.000000	-99.000000
3166153.853000	38591012.600000	469.302000	18.475940	-55.000000	-33.000000	-99.000000
3166153.853000	38591022.600000	469.302000	18.475934	-55.000000	-33.000000	-99.000000
3166163.853000	38591012.600000	469.302000	18.475936	-55.000000	-33.000000	-99.000000
3166163.853000	38591022.600000	469.302000	18.475929	-55.000000	-33.000000	-99.000000
3166143.853000	38590952.600000	479.302000	17.451915	-55.000000	-33.000000	-99.000000
3166143.853000	38590952.600000	489.302000	17.451915	-55.000000	-33.000000	-99.000000
3166143.853000	38590962.600000	479.302000	17.451915	-55.000000	-33.000000	-99.000000
3166143.853000	38590962.600000	489.302000	17.451915	-55.000000	-33.000000	-99.000000
3166143.853000	38590952.600000	499.302000	17.451915	-55.000000	-33.000000	-99.000000
3166143.853000	38590972.600000	479.302000	17.451915	-55.000000	-33.000000	-99.000000
3166143.853000	38590972.600000	489.302000	17.451915	-55.000000	-33.000000	-99.000000
3166143.853000	38590982.600000	479.302000	17.451915	-55.000000	-33.000000	-99.000000
3166143.853000	38590982.600000	489.302000	17.451915	-55.000000	-33.000000	-99.000000
3166153.853000	38590952.600000	479.302000	17.451915	-55.000000	-33.000000	-99.000000
3166153.853000	38590952.600000	489.302000	17.451915	-55.000000	-33.000000	-99.000000
3166153.853000	38590962.600000	479.302000	17.451915	-55.000000	-33.000000	-99.000000
3166153.853000	38590962.600000	489.302000	17.451915	-55.000000	-33.000000	-99.000000
3166163.853000	38590952.600000	479.302000	17.451915	-55.000000	-33.000000	-99.000000
3166163.853000	38590952.600000	489.302000	17.451915	-55.000000	-33.000000	-99.000000
3166163.853000	38590962.600000	479.302000	17.451915	-55.000000	-33.000000	-99.000000
3166163.853000	38590962.600000	489.302000	17.451915	-55.000000	-33.000000	-99.000000
3166153.853000	38590952.600000	499.302000	17.451915	-55.000000	-33.000000	-99.000000
3166153.853000	38590962.600000	499.302000	17.451915	-55.000000	-33.000000	-99.000000
3166163.853000	38590952.600000	499.302000	17.451915	-55.000000	-33.000000	-99.000000
3166163.853000	38590952.600000	509.302000	17.451915	-55.000000	-33.000000	-99.000000
3166163.853000	38590962.600000	499.302000	17.451915	-55.000000	-33.000000	-99.000000
3166163.853000	38590962.600000	509.302000	17.451915	-55.000000	-33.000000	-99.000000
3166153.853000	38590972.600000	479.302000	17.451915	-55.000000	-33.000000	-99.000000
3166153.853000	38590972.600000	489.302000	17.451915	-55.000000	-33.000000	-99.000000
3166153.853000	38590982.600000	479.302000	17.451915	-55.000000	-33.000000	-99.000000
3166153.853000	38590982.600000	489.302000	17.451915	-55.000000	-33.000000	-99.000000
3166163.853000	38590972.600000	479.302000	17.451915	-55.000000	-33.000000	-99.000000
3166163.853000	38590972.600000	489.302000	17.451915	-55.000000	-33.000000	-99.000000
3166163.853000	38590982.600000	479.302000	17.451915	-55.000000	-33.000000	-99.000000
3166163.853000	38590982.600000	489.302000	17.451915	-55.000000	-33.000000	-99.000000
3166153.853000	38590972.600000	499.302000	17.451915	-55.000000	-33.000000	-99.000000
3166153.853000	38590982.600000	499.302000	17.451915	-55.000000	-33.000000	-99.000000
3166163.853000	38590972.600000	499.302000	17.451915	-55.000000	-33.000000	-99.000000
3166163.853000	38590982.600000	499.302000	17.451915	-55.000000	-33.000000	-99.000000
3166143.853000	38590992.600000	479.302000	17.451915	-55.000000	-33.000000	-99.000000
3166153.853000	38590992.600000	479.302000	18.487233	-55.000000	-33.000000	-99.000000
3166153.853000	38590992.600000	489.302000	18.534385	-55.000000	-33.000000	-99.000000
3166153.853000	38591002.600000	479.302000	18.490317	-55.000000	-33.000000	-99.000000
3166153.853000	38591002.600000	489.302000	18.539118	-55.000000	-33.000000	-99.000000
3166163.853000	38590992.600000	479.302000	18.488906	-55.000000	-33.000000	-99.000000
3166163.853000	38590992.600000	489.302000	18.536952	-55.000000	-33.000000	-99.000000
3166163.853000	38591002.600000	479.302000	18.329995	-55.000000	-33.000000	-99.000000
3166163.853000	38591002.600000	489.302000	18.330513	-55.000000	-33.000000	-99.000000
3166153.853000	38590992.600000	499.302000	18.547670	-55.000000	-33.000000	-99.000000
3166163.853000	38590992.600000	499.302000	18.550309	-55.000000	-33.000000	-99.000000
3166163.853000	38591002.600000	499.302000	18.331018	-55.000000	-33.000000	-99.000000
3166153.853000	38591012.600000	479.302000	18.329996	-55.000000	-33.000000	-99.000000
3166153.853000	38591012.600000	489.302000	18.330535	-55.000000	-33.000000	-99.000000
3166153.853000	38591022.600000	479.302000	18.329996	-55.000000	-33.000000	-99.000000
3166163.853000	38591012.600000	479.302000	18.329995	-55.000000	-33.000000	-99.000000
3166163.853000	38591012.600000	489.302000	18.330571	-55.000000	-33.000000	-99.000000
3166163.853000	38591022.600000	479.302000	18.329996	-55.000000	-33.000000	-99.000000
3166163.853000	38591022.600000	489.302000	18.330640	-55.000000	-33.000000	-99.000000
3166163.853000	38591012.600000	499.302000	18.331133	-55.000000	-33.000000	-99.000000
3166163.853000	38591032.600000	469.302000	18.475921	-55.000000	-33.000000	-99.000000
3166163.853000	38591042.600000	469.302000	18.475912	-55.000000	-33.000000	-99.000000
3166163.853000	38591052.600000	469.302000	18.475901	-55.000000	-33.000000	-99.000000
3166163.853000	38591062.600000	469.302000	18.475889	-55.000000	-33.000000	-99.000000
3166163.853000	38591072.600000	469.302000	18.475875	-55.000000	-33.000000	-99.000000
3166163.853000	38591082.600000	469.302000	18.475860	-55.000000	-33.000000	-99.000000
3166163.853000	38591092.600000	469.302000	18.475844	-55.000000	-33.000000	-99.000000
3166163.853000	38591102.600000	469.302000	18.475827	-55.000000	-33.000000	-99.000000
3166153.853000	38591032.600000	479.302000	18.470344	-55.000000	-33.000000	-99.000000
3166153.853000	38591042.600000	479.302000	18.473389	-55.000000	-33.000000	-99.000000
3166163.853000	38591032.600000	479.302000	18.472614	-55.000000	-33.000000	-99.000000
3166163.853000	38591032.600000	489.302000	18.512278	-55.000000	-33.000000	-99.000000
3166163.853000	38591042.600000	479.302000	18.476008	-55.000000	-33.000000	-99.000000
3166153.853000	38591052.600000	479.302000	18.476570	-55.000000	-33.000000	-99.000000
3166163.853000	38591052.600000	479.302000	18.479598	-55.000000	-33.000000	-99.000000
3166163.853000	38591062.600000	479.302000	18.483364	-55.000000	-33.000000	-99.000000
3166163.853000	38591072.600000	479.302000	18.487271	-55.000000	-33.000000	-99.000000
3166163.853000	38591082.600000	479.302000	18.491256	-55.000000	-33.000000	-99.000000
3166163.853000	38591092.600000	479.302000	18.330003	-55.000000	-33.000000	-99.000000
3166163.853000	38591102.600000	479.302000	18.330006	-55.000000	-33.000000	-99.000000
3166173.853000	38591002.600000	469.302000	17.701535	-55.000000	-33.000000	-99.000000
3166173.853000	38591012.600000	469.302000	17.701535	-55.000000	-33.000000	-99.000000
3166173.853000	38591022.600000	469.302000	18.304330	-55.000000	-33.000000	-99.000000
3166183.853000	38591022.600000	469.302000	18.301888	-55.000000	-33.000000	-99.000000
3166173.853000	38590952.600000	489.302000	18.288556	-55.000000	-33.000000	-99.000000
3166173.853000	38590962.600000	489.302000	18.288556	-55.000000	-33.000000	-99.000000
3166173.853000	38590952.600000	499.302000	18.288556	-55.000000	-33.000000	-99.000000
3166173.853000	38590952.600000	509.302000	18.288556	-55.000000	-33.000000	-99.000000
3166173.853000	38590962.600000	499.302000	18.288556	-55.000000	-33.000000	-99.000000
3166173.853000	38590962.600000	509.302000	18.288556	-55.000000	-33.000000	-99.000000
3166173.853000	38590972.600000	479.302000	18.288556	-55.000000	-33.000000	-99.000000
3166173.853000	38590972.600000	489.302000	18.288556	-55.000000	-33.000000	-99.000000
3166173.853000	38590982.600000	479.302000	18.288556	-55.000000	-33.000000	-99.000000
3166173.853000	38590982.600000	489.302000	18.288556	-55.000000	-33.000000	-99.000000
3166183.853000	38590982.600000	489.302000	17.701535	-55.000000	-33.000000	-99.000000
3166173.853000	38590972.600000	499.302000	17.701535	-55.000000	-33.000000	-99.000000
3166173.853000	38590972.600000	509.302000	17.701535	-55.000000	-33.000000	-99.000000
3166173.853000	38590982.600000	499.302000	17.701535	-55.000000	-33.000000	-99.000000
3166173.853000	38590982.600000	509.302000	17.701535	-55.000000	-33.000000	-99.000000
3166183.853000	38590972.600000	499.302000	17.701535	-55.000000	-33.000000	-99.000000
3166183.853000	38590972.600000	509.302000	17.701535	-55.000000	-33.000000	-99.000000
3166183.853000	38590982.600000	499.302000	17.701535	-55.000000	-33.000000	-99.000000
3166183.853000	38590982.600000	509.302000	17.701535	-55.000000	-33.000000	-99.000000
3166173.853000	38590992.600000	479.302000	17.701535	-55.000000	-33.000000	-99.000000
3166173.853000	38590992.600000	489.302000	17.701535	-55.000000	-33.000000	-99.000000
3166173.853000	38591002.600000	479.302000	17.701535	-55.000000	-33.000000	-99.000000
3166173.853000	38591002.600000	489.302000	17.701535	-55.000000	-33.000000	-99.000000
3166183.853000	38590992.600000	489.302000	17.701535	-55.000000	-33.000000	-99.000000
3166183.853000	38591002.600000	479.302000	17.701535	-55.000000	-33.000000	-99.000000
3166183.853000	38591002.600000	489.302000	17.701535	-55.000000	-33.000000	-99.000000
3166173.853000	38590992.600000	499.302000	17.701535	-55.000000	-33.000000	-99.000000
3166173.853000	38590992.600000	509.302000	17.701535	-55.000000	-33.000000	-99.000000
3166173.853000	38591002.600000	499.302000	17.701535	-55.000000	-33.000000	-99.000000
3166173.853000	38591002.600000	509.302000	17.701535	-55.000000	-33.000000	-99.000000
3166183.853000	38590992.600000	499.302000	17.701535	-55.000000	-33.000000	-99.000000
3166183.853000	38590992.600000	509.302000	17.701535	-55.000000	-33.000000	-99.000000
3166183.853000	38591002.600000	499.302000	17.701535	-55.000000	-33.000000	-99.000000
3166183.853000	38591002.600000	509.302000	17.701535	-55.000000	-33.000000	-99.000000
3166173.853000	38591012.600000	479.302000	17.701535	-55.000000	-33.000000	-99.000000
3166173.853000	38591012.600000	489.302000	17.701535	-55.000000	-33.000000	-99.000000
3166173.853000	38591022.600000	479.302000	18.475763	-55.000000	-33.000000	-99.000000
3166173.853000	38591022.600000	489.302000	18.514816	-55.000000	-33.000000	-99.000000
3166183.853000	38591012.600000	479.302000	17.701535	-55.000000	-33.000000	-99.000000
3166183.853000	38591012.600000	489.302000	17.701535	-55.000000	-33.000000	-99.000000
3166183.853000	38591022.600000	479.302000	18.477519	-55.000000	-33.000000	-99.000000
3166183.853000	38591022.600000	489.302000	18.517523	-55.000000	-33.000000	-99.000000
3166173.853000	38591012.600000	499.302000	17.701535	-55.000000	-33.000000	-99.000000
3166173.853000	38591022.600000	499.302000	18.514344	-55.000000	-33.000000	-99.000000
3166183.853000	38591012.600000	499.302000	17.701535	-55.000000	-33.000000	-99.000000
3166183.853000	38591012.600000	509.302000	17.701535	-55.000000	-33.000000	-99.000000
3166183.853000	38591022.600000	499.302000	18.517011	-55.000000	-33.000000	-99.000000
3166183.853000	38591022.600000	509.302000	18.516083	-55.000000	-33.000000	-99.000000
3166193.853000	38591012.600000	489.302000	18.514300	-55.000000	-33.000000	-99.000000
3166193.853000	38591022.600000	479.302000	18.479119	-55.000000	-33.000000	-99.000000
3166193.853000	38591022.600000	489.302000	18.519987	-55.000000	-33.000000	-99.000000
3166193.853000	38591012.600000	499.302000	18.513835	-55.000000	-33.000000	-99.000000
3166193.853000	38591012.600000	509.302000	18.512990	-55.000000	-33.000000	-99.000000
3166193.853000	38591022.600000	499.302000	18.519438	-55.000000	-33.000000	-99.000000
3166193.853000	38591022.600000	509.302000	18.518443	-55.000000	-33.000000	-99.000000
3166173.853000	38591032.600000	469.302000	18.299546	-55.000000	-33.000000	-99.000000
3166173.853000	38591042.600000	469.302000	18.294405	-55.000000	-33.000000	-99.000000
3166183.853000	38591032.600000	469.302000	18.296677	-55.000000	-33.000000	-99.000000
3166183.853000	38591042.600000	469.302000	18.291014	-55.000000	-33.000000	-99.000000
3166173.853000	38591052.600000	469.302000	18.288898	-55.000000	-33.000000	-99.000000
3166173.853000	38591062.600000	469.302000	18.283034	-55.000000	-33.000000	-99.000000
3166183.853000	38591052.600000	469.302000	18.284869	-55.000000	-33.000000	-99.000000
3166183.853000	38591062.600000	469.302000	18.278223	-55.000000	-33.000000	-99.000000
3166193.853000	38591042.600000	469.302000	18.261901	-55.000000	-33.000000	-99.000000
3166193.853000	38591052.600000	469.302000	18.281065	-55.000000	-33.000000	-99.000000
3166193.853000	38591062.600000	469.302000	18.273603	-55.000000	-33.000000	-99.000000
3166203.853000	38591062.600000	469.302000	18.475830	-55.000000	-33.000000	-99.000000
3166173.853000	38591072.600000	469.302000	18.270476	-55.000000	-33.000000	-99.000000
3166173.853000	38591082.600000	469.302000	18.475837	-55.000000	-33.000000	-99.000000
3166183.853000	38591072.600000	469.302000	18.475838	-55.000000	-33.000000	-99.000000
3166183.853000	38591082.600000	469.302000	18.475811	-55.000000	-33.000000	-99.000000
3166173.853000	38591092.600000	469.302000	18.475814	-55.000000	-33.000000	-99.000000
3166173.853000	38591102.600000	469.302000	18.475789	-55.000000	-33.000000	-99.000000
3166183.853000	38591092.600000	469.302000	18.475779	-55.000000	-33.000000	-99.000000
3166183.853000	38591102.600000	469.302000	18.475741	-55.000000	-33.000000	-99.000000
3166193.853000	38591072.600000	469.302000	18.475817	-55.000000	-33.000000	-99.000000
3166193.853000	38591082.600000	469.302000	18.475781	-55.000000	-33.000000	-99.000000
3166203.853000	38591072.600000	469.302000	18.475795	-55.000000	-33.000000	-99.000000
3166203.853000	38591082.600000	469.302000	18.475748	-55.000000	-33.000000	-99.000000
3166193.853000	38591092.600000	469.302000	18.475735	-55.000000	-33.000000	-99.000000
3166193.853000	38591102.600000	469.302000	18.475679	-55.000000	-33.000000	-99.000000
3166203.853000	38591092.600000	469.302000	18.475685	-55.000000	-33.000000	-99.000000
3166203.853000	38591102.600000	469.302000	18.475602	-55.000000	-33.000000	-99.000000
3166213.853000	38591072.600000	469.302000	18.286225	-55.000000	-33.000000	-99.000000
3166213.853000	38591082.600000	469.302000	18.276298	-55.000000	-33.000000	-99.000000
3166223.853000	38591082.600000	469.302000	18.475685	-55.000000	-33.000000	-99.000000
3166213.853000	38591092.600000	469.302000	18.475631	-55.000000	-33.000000	-99.000000
3166213.853000	38591102.600000	469.302000	18.475510	-55.000000	-33.000000	-99.000000
3166223.853000	38591092.600000	469.302000	18.475580	-55.000000	-33.000000	-99.000000
3166223.853000	38591102.600000	469.302000	18.475415	-55.000000	-33.000000	-99.000000
3166233.853000	38591092.600000	469.302000	18.475544	-55.000000	-33.000000	-99.000000
3166233.853000	38591102.600000	469.302000	18.475340	-55.000000	-33.000000	-99.000000
3166173.853000	38591032.600000	479.302000	17.649364	-55.000000	-33.000000	-99.000000
3166173.853000	38591032.600000	489.302000	17.649364	-55.000000	-33.000000	-99.000000
3166173.853000	38591042.600000	479.302000	17.649364	-55.000000	-33.000000	-99.000000
3166173.853000	38591042.600000	489.302000	17.649364	-55.000000	-33.000000	-99.000000
3166183.853000	38591032.600000	479.302000	17.649364	-55.000000	-33.000000	-99.000000
3166183.853000	38591032.600000	489.302000	17.649364	-55.000000	-33.000000	-99.000000
3166183.853000	38591042.600000	479.302000	17.649364	-55.000000	-33.000000	-99.000000
3166183.853000	38591042.600000	489.302000	17.649364	-55.000000	-33.000000	-99.000000
3166173.853000	38591032.600000	499.302000	17.649364	-55.000000	-33.000000	-99.000000
3166183.853000	38591032.600000	499.302000	17.649364	-55.000000	-33.000000	-99.000000
3166183.853000	38591042.600000	499.302000	17.649364	-55.000000	-33.000000	-99.000000
3166173.853000	38591052.600000	479.302000	17.649364	-55.000000	-33.000000	-99.000000
3166173.853000	38591052.600000	489.302000	17.649364	-55.000000	-33.000000	-99.000000
3166173.853000	38591062.600000	479.302000	17.649364	-55.000000	-33.000000	-99.000000
3166183.853000	38591052.600000	479.302000	17.649364	-55.000000	-33.000000	-99.000000
3166183.853000	38591052.600000	489.302000	17.649364	-55.000000	-33.000000	-99.000000
3166183.853000	38591062.600000	479.302000	17.649364	-55.000000	-33.000000	-99.000000
3166183.853000	38591062.600000	489.302000	17.649364	-55.000000	-33.000000	-99.000000
3166193.853000	38591032.600000	479.302000	17.649364	-55.000000	-33.000000	-99.000000
3166193.853000	38591032.600000	489.302000	17.649364	-55.000000	-33.000000	-99.000000
3166193.853000	38591042.600000	479.302000	17.649364	-55.000000	-33.000000	-99.000000
3166193.853000	38591042.600000	489.302000	17.649364	-55.000000	-33.000000	-99.000000
3166203.853000	38591032.600000	489.302000	17.649364	-55.000000	-33.000000	-99.000000
3166203.853000	38591042.600000	479.302000	17.649364	-55.000000	-33.000000	-99.000000
3166203.853000	38591042.600000	489.302000	17.649364	-55.000000	-33.000000	-99.000000
3166193.853000	38591032.600000	499.302000	17.649364	-55.000000	-33.000000	-99.000000
3166193.853000	38591032.600000	509.302000	17.649364	-55.000000	-33.000000	-99.000000
3166193.853000	38591042.600000	499.302000	17.649364	-55.000000	-33.000000	-99.000000
3166203.853000	38591032.600000	499.302000	17.649364	-55.000000	-33.000000	-99.000000
3166203.853000	38591042.600000	499.302000	17.649364	-55.000000	-33.000000	-99.000000
3166193.853000	38591052.600000	479.302000	17.649364	-55.000000	-33.000000	-99.000000
3166193.853000	38591052.600000	489.302000	17.649364	-55.000000	-33.000000	-99.000000
3166193.853000	38591062.600000	479.302000	17.649364	-55.000000	-33.000000	-99.000000
3166193.853000	38591062.600000	489.302000	17.649364	-55.000000	-33.000000	-99.000000
3166203.853000	38591052.600000	479.302000	17.649364	-55.000000	-33.000000	-99.000000
3166203.853000	38591052.600000	489.302000	17.649364	-55.000000	-33.000000	-99.000000
3166203.853000	38591062.600000	479.302000	17.649364	-55.000000	-33.000000	-99.000000
3166203.853000	38591062.600000	489.302000	17.649364	-55.000000	-33.000000	-99.000000
3166193.853000	38591052.600000	499.302000	17.649364	-55.000000	-33.000000	-99.000000
3166203.853000	38591052.600000	499.302000	17.649364	-55.000000	-33.000000	-99.000000
3166203.853000	38591062.600000	499.302000	17.649364	-55.000000	-33.000000	-99.000000
3166173.853000	38591072.600000	479.302000	17.649364	-55.000000	-33.000000	-99.000000
3166173.853000	38591082.600000	479.302000	17.649364	-55.000000	-33.000000	-99.000000
3166183.853000	38591072.600000	479.302000	17.649364	-55.000000	-33.000000	-99.000000
3166183.853000	38591072.600000	489.302000	17.649364	-55.000000	-33.000000	-99.000000
3166183.853000	38591082.600000	479.302000	17.649364	-55.000000	-33.000000	-99.000000
3166173.853000	38591092.600000	479.302000	17.649364	-55.000000	-33.000000	-99.000000
3166173.853000	38591102.600000	479.302000	17.649364	-55.000000	-33.000000	-99.000000
3166183.853000	38591092.600000	479.302000	17.649364	-55.000000	-33.000000	-99.000000
3166183.853000	38591102.600000	479.302000	18.468019	-55.000000	-33.000000	-99.000000
3166193.853000	38591072.600000	479.302000	17.649364	-55.000000	-33.000000	-99.000000
3166193.853000	38591072.600000	489.302000	17.649364	-55.000000	-33.000000	-99.000000
3166193.853000	38591082.600000	479.302000	17.649364	-55.000000	-33.000000	-99.000000
3166193.853000	38591082.600000	489.302000	17.649364	-55.000000	-33.000000	-99.000000
3166203.853000	38591072.600000	479.302000	17.649364	-55.000000	-33.000000	-99.000000
3166203.853000	38591072.600000	489.302000	17.649364	-55.000000	-33.000000	-99.000000
3166203.853000	38591082.600000	479.302000	18.466692	-55.000000	-33.000000	-99.000000
3166203.853000	38591082.600000	489.302000	18.504758	-55.000000	-33.000000	-99.000000
3166203.853000	38591072.600000	499.302000	17.649364	-55.000000	-33.000000	-99.000000
3166193.853000	38591092.600000	479.302000	18.468342	-55.000000	-33.000000	-99.000000
3166193.853000	38591092.600000	489.302000	18.507254	-55.000000	-33.000000	-99.000000
3166193.853000	38591102.600000	479.302000	18.474215	-55.000000	-33.000000	-99.000000
3166203.853000	38591092.600000	479.302000	18.473338	-55.000000	-33.000000	-99.000000
3166203.853000	38591092.600000	489.302000	18.514800	-55.000000	-33.000000	-99.000000
3166203.853000	38591102.600000	479.302000	18.480812	-55.000000	-33.000000	-99.000000
3166203.853000	38591102.600000	489.302000	18.526066	-55.000000	-33.000000	-99.000000
3166213.853000	38591042.600000	489.302000	18.526066	-55.000000	-33.000000	-99.000000
3166213.853000	38591052.600000	489.302000	18.526066	-55.000000	-33.000000	-99.000000
3166213.853000	38591062.600000	479.302000	18.526066	-55.000000	-33.000000	-99.000000
3166213.853000	38591062.600000	489.302000	18.526066	-55.000000	-33.000000	-99.000000
3166223.853000	38591062.600000	489.302000	18.526066	-55.000000	-33.000000	-99.000000
3166213.853000	38591062.600000	499.302000	18.526066	-55.000000	-33.000000	-99.000000
3166213.853000	38591072.600000	479.302000	18.526066	-55.000000	-33.000000	-99.000000
3166213.853000	38591072.600000	489.302000	18.526066	-55.000000	-33.000000	-99.000000
3166213.853000	38591082.600000	479.302000	18.526066	-55.000000	-33.000000	-99.000000
3166213.853000	38591082.600000	489.302000	18.526066	-55.000000	-33.000000	-99.000000
3166223.853000	38591072.600000	489.302000	18.526066	-55.000000	-33.000000	-99.000000
3166223.853000	38591082.600000	479.302000	18.472989	-55.000000	-33.000000	-99.000000
3166223.853000	38591082.600000	489.302000	18.514272	-55.000000	-33.000000	-99.000000
3166213.853000	38591072.600000	499.302000	18.514272	-55.000000	-33.000000	-99.000000
3166213.853000	38591082.600000	499.302000	18.514272	-55.000000	-33.000000	-99.000000
3166213.853000	38591092.600000	479.302000	18.478083	-55.000000	-33.000000	-99.000000
3166213.853000	38591092.600000	489.302000	18.521955	-55.000000	-33.000000	-99.000000
3166213.853000	38591102.600000	479.302000	18.330016	-55.000000	-33.000000	-99.000000
3166213.853000	38591102.600000	489.302000	18.334688	-55.000000	-33.000000	-99.000000
3166223.853000	38591092.600000	479.302000	18.330009	-55.000000	-33.000000	-99.000000
3166223.853000	38591092.600000	489.302000	18.333984	-55.000000	-33.000000	-99.000000
3166223.853000	38591102.600000	479.302000	18.330020	-55.000000	-33.000000	-99.000000
3166223.853000	38591102.600000	489.302000	18.335562	-55.000000	-33.000000	-99.000000
3166233.853000	38591072.600000	489.302000	18.540024	-55.000000	-33.000000	-99.000000
3166233.853000	38591082.600000	489.302000	18.333157	-55.000000	-33.000000	-99.000000
3166233.853000	38591092.600000	489.302000	18.334321	-55.000000	-33.000000	-99.000000
3166233.853000	38591102.600000	479.302000	18.330022	-55.000000	-33.000000	-99.000000
3166233.853000	38591102.600000	489.302000	18.336241	-55.000000	-33.000000	-99.000000
3166243.853000	38591092.600000	479.302000	18.330010	-55.000000	-33.000000	-99.000000
3166243.853000	38591092.600000	489.302000	18.334429	-55.000000	-33.000000	-99.000000
3166243.853000	38591102.600000	479.302000	18.330023	-55.000000	-33.000000	-99.000000
3166243.853000	38591102.600000	489.302000	18.336468	-55.000000	-33.000000	-99.000000
3166163.853000	38591112.600000	469.302000	17.664569	-55.000000	-33.000000	-99.000000
3166163.853000	38591122.600000	469.302000	17.664569	-55.000000	-33.000000	-99.000000
3166163.853000	38591112.600000	479.302000	17.664569	-55.000000	-33.000000	-99.000000
3166163.853000	38591122.600000	479.302000	17.664569	-55.000000	-33.000000	-99.000000
3166173.853000	38591112.600000	469.302000	17.664569	-55.000000	-33.000000	-99.000000
3166173.853000	38591122.600000	469.302000	17.664569	-55.000000	-33.000000	-99.000000
3166183.853000	38591112.600000	469.302000	18.432846	-55.000000	-33.000000	-99.000000
3166183.853000	38591122.600000	469.302000	18.432830	-55.000000	-33.000000	-99.000000
3166173.853000	38591132.600000	469.302000	18.432852	-55.000000	-33.000000	-99.000000
3166173.853000	38591142.600000	469.302000	18.475712	-55.000000	-33.000000	-99.000000
3166183.853000	38591132.600000	469.302000	18.475626	-55.000000	-33.000000	-99.000000
3166183.853000	38591142.600000	469.302000	18.475608	-55.000000	-33.000000	-99.000000
3166193.853000	38591112.600000	469.302000	18.121071	-55.000000	-33.000000	-99.000000
3166193.853000	38591122.600000	469.302000	18.475541	-55.000000	-33.000000	-99.000000
3166203.853000	38591112.600000	459.302000	17.957889	-55.000000	-33.000000	-99.000000
3166203.853000	38591112.600000	469.302000	18.475492	-55.000000	-33.000000	-99.000000
3166203.853000	38591122.600000	459.302000	17.957859	-55.000000	-33.000000	-99.000000
3166203.853000	38591122.600000	469.302000	18.475357	-55.000000	-33.000000	-99.000000
3166193.853000	38591132.600000	469.302000	18.475475	-55.000000	-33.000000	-99.000000
3166193.853000	38591142.600000	459.302000	17.957874	-55.000000	-33.000000	-99.000000
3166193.853000	38591142.600000	469.302000	18.475435	-55.000000	-33.000000	-99.000000
3166203.853000	38591132.600000	459.302000	17.957827	-55.000000	-33.000000	-99.000000
3166203.853000	38591132.600000	469.302000	18.475216	-55.000000	-33.000000	-99.000000
3166203.853000	38591142.600000	459.302000	17.957804	-55.000000	-33.000000	-99.000000
3166203.853000	38591142.600000	469.302000	18.475118	-55.000000	-33.000000	-99.000000
3166173.853000	38591152.600000	469.302000	18.475715	-55.000000	-33.000000	-99.000000
3166173.853000	38591162.600000	469.302000	18.475728	-55.000000	-33.000000	-99.000000
3166183.853000	38591152.600000	469.302000	18.475611	-55.000000	-33.000000	-99.000000
3166183.853000	38591162.600000	469.302000	18.475634	-55.000000	-33.000000	-99.000000
3166173.853000	38591172.600000	469.302000	18.475751	-55.000000	-33.000000	-99.000000
3166173.853000	38591182.600000	469.302000	18.475778	-55.000000	-33.000000	-99.000000
3166183.853000	38591172.600000	469.302000	18.475673	-55.000000	-33.000000	-99.000000
3166183.853000	38591182.600000	469.302000	18.475717	-55.000000	-33.000000	-99.000000
3166193.853000	38591152.600000	459.302000	17.957873	-55.000000	-33.000000	-99.000000
3166193.853000	38591152.600000	469.302000	18.475438	-55.000000	-33.000000	-99.000000
3166193.853000	38591162.600000	459.302000	17.957882	-55.000000	-33.000000	-99.000000
3166193.853000	38591162.600000	469.302000	18.475484	-55.000000	-33.000000	-99.000000
3166203.853000	38591152.600000	459.302000	17.957803	-55.000000	-33.000000	-99.000000
3166203.853000	38591152.600000	469.302000	18.475119	-55.000000	-33.000000	-99.000000
3166203.853000	38591162.600000	459.302000	17.957824	-55.000000	-33.000000	-99.000000
3166203.853000	38591162.600000	469.302000	18.475222	-55.000000	-33.000000	-99.000000
3166193.853000	38591172.600000	459.302000	17.957897	-55.000000	-33.000000	-99.000000
3166193.853000	38591172.600000	469.302000	18.475555	-55.000000	-33.000000	-99.000000
3166193.853000	38591182.600000	459.302000	17.957914	-55.000000	-33.000000	-99.000000
3166193.853000	38591182.600000	469.302000	18.475632	-55.000000	-33.000000	-99.000000
3166203.853000	38591172.600000	459.302000	17.957855	-55.000000	-33.000000	-99.000000
3166203.853000	38591172.600000	469.302000	18.475370	-55.000000	-33.000000	-99.000000
3166203.853000	38591182.600000	459.302000	17.957886	-55.000000	-33.000000	-99.000000
3166203.853000	38591182.600000	469.302000	18.475512	-55.000000	-33.000000	-99.000000
3166213.853000	38591112.600000	469.302000	18.475330	-55.000000	-33.000000	-99.000000
3166213.853000	38591122.600000	459.302000	17.957797	-55.000000	-33.000000	-99.000000
3166213.853000	38591122.600000	469.302000	18.475069	-55.000000	-33.000000	-99.000000
3166223.853000	38591112.600000	469.302000	18.475136	-55.000000	-33.000000	-99.000000
3166223.853000	38591122.600000	469.302000	18.474639	-55.000000	-33.000000	-99.000000
3166213.853000	38591132.600000	459.302000	17.957724	-55.000000	-33.000000	-99.000000
3166213.853000	38591132.600000	469.302000	18.474733	-55.000000	-33.000000	-99.000000
3166213.853000	38591142.600000	459.302000	17.957660	-55.000000	-33.000000	-99.000000
3166213.853000	38591142.600000	469.302000	18.474443	-55.000000	-33.000000	-99.000000
3166223.853000	38591132.600000	459.302000	17.957522	-55.000000	-33.000000	-99.000000
3166223.853000	38591132.600000	469.302000	18.473758	-55.000000	-33.000000	-99.000000
3166223.853000	38591142.600000	459.302000	17.957288	-55.000000	-33.000000	-99.000000
3166223.853000	38591142.600000	469.302000	18.472608	-55.000000	-33.000000	-99.000000
3166233.853000	38591112.600000	469.302000	18.474960	-55.000000	-33.000000	-99.000000
3166233.853000	38591122.600000	469.302000	18.474137	-55.000000	-33.000000	-99.000000
3166243.853000	38591112.600000	469.302000	18.474895	-55.000000	-33.000000	-99.000000
3166243.853000	38591122.600000	469.302000	18.473916	-55.000000	-33.000000	-99.000000
3166233.853000	38591132.600000	469.302000	18.471927	-55.000000	-33.000000	-99.000000
3166233.853000	38591142.600000	459.302000	17.956024	-55.000000	-33.000000	-99.000000
3166233.853000	38591142.600000	469.302000	18.465130	-55.000000	-33.000000	-99.000000
3166243.853000	38591132.600000	469.302000	18.470680	-55.000000	-33.000000	-99.000000
3166243.853000	38591142.600000	459.302000	17.953860	-55.000000	-33.000000	-99.000000
3166243.853000	38591142.600000	469.302000	18.446284	-55.000000	-33.000000	-99.000000
3166213.853000	38591152.600000	459.302000	17.957654	-55.000000	-33.000000	-99.000000
3166213.853000	38591152.600000	469.302000	18.474432	-55.000000	-33.000000	-99.000000
3166213.853000	38591162.600000	459.302000	17.957713	-55.000000	-33.000000	-99.000000
3166213.853000	38591162.600000	469.302000	18.474720	-55.000000	-33.000000	-99.000000
3166223.853000	38591152.600000	459.302000	17.957263	-55.000000	-33.000000	-99.000000
3166223.853000	38591152.600000	469.302000	18.472508	-55.000000	-33.000000	-99.000000
3166223.853000	38591162.600000	459.302000	17.957487	-55.000000	-33.000000	-99.000000
3166223.853000	38591162.600000	469.302000	18.473651	-55.000000	-33.000000	-99.000000
3166213.853000	38591172.600000	459.302000	17.957788	-55.000000	-33.000000	-99.000000
3166213.853000	38591172.600000	469.302000	18.475072	-55.000000	-33.000000	-99.000000
3166213.853000	38591182.600000	459.302000	17.957849	-55.000000	-33.000000	-99.000000
3166213.853000	38591182.600000	469.302000	18.475348	-55.000000	-33.000000	-99.000000
3166223.853000	38591172.600000	459.302000	17.957686	-55.000000	-33.000000	-99.000000
3166223.853000	38591172.600000	469.302000	18.474607	-55.000000	-33.000000	-99.000000
3166223.853000	38591182.600000	459.302000	17.957803	-55.000000	-33.000000	-99.000000
3166223.853000	38591182.600000	469.302000	18.475145	-55.000000	-33.000000	-99.000000
3166233.853000	38591152.600000	459.302000	17.955801	-55.000000	-33.000000	-99.000000
3166233.853000	38591152.600000	469.302000	18.463677	-55.000000	-33.000000	-99.000000
3166233.853000	38591162.600000	459.302000	17.957046	-55.000000	-33.000000	-99.000000
3166233.853000	38591162.600000	469.302000	18.471415	-55.000000	-33.000000	-99.000000
3166243.853000	38591152.600000	459.302000	17.952609	-55.000000	-33.000000	-99.000000
3166243.853000	38591152.600000	469.302000	18.430612	-55.000000	-33.000000	-99.000000
3166243.853000	38591162.600000	459.302000	17.956733	-55.000000	-33.000000	-99.000000
3166243.853000	38591162.600000	469.302000	18.469690	-55.000000	-33.000000	-99.000000
3166233.853000	38591172.600000	459.302000	17.957562	-55.000000	-33.000000	-99.000000
3166233.853000	38591172.600000	469.302000	18.474032	-55.000000	-33.000000	-99.000000
3166233.853000	38591182.600000	459.302000	17.957760	-55.000000	-33.000000	-99.000000
3166233.853000	38591182.600000	469.302000	18.474955	-55.000000	-33.000000	-99.000000
3166243.853000	38591172.600000	459.302000	17.957506	-55.000000	-33.000000	-99.000000
3166243.853000	38591172.600000	469.302000	18.473766	-55.000000	-33.000000	-99.000000
3166243.853000	38591182.600000	459.302000	17.957744	-55.000000	-33.000000	-99.000000
3166243.853000	38591182.600000	469.302000	18.474883	-55.000000	-33.000000	-99.000000
3166173.853000	38591112.600000	479.302000	18.447671	-55.000000	-33.000000	-99.000000
3166173.853000	38591122.600000	479.302000	18.450244	-55.000000	-33.000000	-99.000000
3166183.853000	38591112.600000	479.302000	18.453480	-55.000000	-33.000000	-99.000000
3166183.853000	38591122.600000	479.302000	18.457054	-55.000000	-33.000000	-99.000000
3166173.853000	38591132.600000	479.302000	18.452209	-55.000000	-33.000000	-99.000000
3166173.853000	38591142.600000	479.302000	18.453317	-55.000000	-33.000000	-99.000000
3166183.853000	38591132.600000	479.302000	18.459881	-55.000000	-33.000000	-99.000000
3166193.853000	38591112.600000	479.302000	18.460227	-55.000000	-33.000000	-99.000000
3166193.853000	38591122.600000	479.302000	18.465329	-55.000000	-33.000000	-99.000000
3166203.853000	38591112.600000	479.302000	18.467925	-55.000000	-33.000000	-99.000000
3166203.853000	38591112.600000	489.302000	18.507914	-55.000000	-33.000000	-99.000000
3166203.853000	38591122.600000	479.302000	18.475389	-55.000000	-33.000000	-99.000000
3166193.853000	38591132.600000	479.302000	18.469570	-55.000000	-33.000000	-99.000000
3166193.853000	38591142.600000	479.302000	18.472116	-55.000000	-33.000000	-99.000000
3166203.853000	38591132.600000	479.302000	18.482072	-55.000000	-33.000000	-99.000000
3166203.853000	38591142.600000	479.302000	18.486344	-55.000000	-33.000000	-99.000000
3166173.853000	38591152.600000	479.302000	18.453405	-55.000000	-33.000000	-99.000000
3166173.853000	38591162.600000	479.302000	18.452459	-55.000000	-33.000000	-99.000000
3166173.853000	38591172.600000	479.302000	18.450620	-55.000000	-33.000000	-99.000000
3166173.853000	38591182.600000	479.302000	18.448129	-55.000000	-33.000000	-99.000000
3166193.853000	38591152.600000	479.302000	18.472323	-55.000000	-33.000000	-99.000000
3166193.853000	38591162.600000	479.302000	18.470132	-55.000000	-33.000000	-99.000000
3166203.853000	38591152.600000	479.302000	18.486701	-55.000000	-33.000000	-99.000000
3166203.853000	38591162.600000	479.302000	18.482997	-55.000000	-33.000000	-99.000000
3166193.853000	38591172.600000	479.302000	18.466115	-55.000000	-33.000000	-99.000000
3166193.853000	38591182.600000	479.302000	18.330053	-55.000000	-33.000000	-99.000000
3166203.853000	38591172.600000	479.302000	18.330081	-55.000000	-33.000000	-99.000000
3166203.853000	38591182.600000	479.302000	18.330070	-55.000000	-33.000000	-99.000000
3166213.853000	38591112.600000	479.302000	18.330031	-55.000000	-33.000000	-99.000000
3166213.853000	38591112.600000	489.302000	18.336404	-55.000000	-33.000000	-99.000000
3166213.853000	38591122.600000	479.302000	18.330056	-55.000000	-33.000000	-99.000000
3166223.853000	38591112.600000	479.302000	18.330040	-55.000000	-33.000000	-99.000000
3166223.853000	38591112.600000	489.302000	18.338152	-55.000000	-33.000000	-99.000000
3166223.853000	38591122.600000	479.302000	18.330082	-55.000000	-33.000000	-99.000000
3166223.853000	38591122.600000	489.302000	18.342566	-55.000000	-33.000000	-99.000000
3166213.853000	38591132.600000	479.302000	18.330093	-55.000000	-33.000000	-99.000000
3166213.853000	38591142.600000	479.302000	18.330137	-55.000000	-33.000000	-99.000000
3166223.853000	38591132.600000	479.302000	18.330170	-55.000000	-33.000000	-99.000000
3166223.853000	38591142.600000	479.302000	18.330311	-55.000000	-33.000000	-99.000000
3166233.853000	38591112.600000	479.302000	18.330049	-55.000000	-33.000000	-99.000000
3166233.853000	38591112.600000	489.302000	18.339698	-55.000000	-33.000000	-99.000000
3166233.853000	38591122.600000	479.302000	18.330115	-55.000000	-33.000000	-99.000000
3166233.853000	38591122.600000	489.302000	18.346656	-55.000000	-33.000000	-99.000000
3166243.853000	38591112.600000	479.302000	18.330052	-55.000000	-33.000000	-99.000000
3166243.853000	38591112.600000	489.302000	18.340257	-55.000000	-33.000000	-99.000000
3166243.853000	38591122.600000	479.302000	18.330129	-55.000000	-33.000000	-99.000000
3166243.853000	38591122.600000	489.302000	18.348374	-55.000000	-33.000000	-99.000000
3166233.853000	38591132.600000	479.302000	18.330323	-55.000000	-33.000000	-99.000000
3166233.853000	38591132.600000	489.302000	18.362339	-55.000000	-33.000000	-99.000000
3166233.853000	38591142.600000	479.302000	18.331175	-55.000000	-33.000000	-99.000000
3166243.853000	38591132.600000	479.302000	18.330436	-55.000000	-33.000000	-99.000000
3166243.853000	38591132.600000	489.302000	18.369549	-55.000000	-33.000000	-99.000000
3166243.853000	38591142.600000	479.302000	18.334731	-55.000000	-33.000000	-99.000000
3166213.853000	38591152.600000	479.302000	18.330160	-55.000000	-33.000000	-99.000000
3166213.853000	38591162.600000	479.302000	18.330148	-55.000000	-33.000000	-99.000000
3166223.853000	38591152.600000	479.302000	18.330370	-55.000000	-33.000000	-99.000000
3166223.853000	38591162.600000	479.302000	18.330277	-55.000000	-33.000000	-99.000000
3166213.853000	38591172.600000	479.302000	18.330120	-55.000000	-33.000000	-99.000000
3166213.853000	38591182.600000	479.302000	18.330094	-55.000000	-33.000000	-99.000000
3166223.853000	38591172.600000	479.302000	18.330182	-55.000000	-33.000000	-99.000000
3166223.853000	38591182.600000	479.302000	18.330124	-55.000000	-33.000000	-99.000000
3166233.853000	38591152.600000	479.302000	18.331557	-55.000000	-33.000000	-99.000000
3166233.853000	38591162.600000	479.302000	18.330564	-55.000000	-33.000000	-99.000000
3166243.853000	38591152.600000	479.302000	18.340739	-55.000000	-33.000000	-99.000000
3166243.853000	38591162.600000	479.302000	18.330801	-55.000000	-33.000000	-99.000000
3166233.853000	38591172.600000	479.302000	18.330260	-55.000000	-33.000000	-99.000000
3166233.853000	38591182.600000	479.302000	18.330151	-55.000000	-33.000000	-99.000000
3166243.853000	38591172.600000	479.302000	18.330296	-55.000000	-33.000000	-99.000000
3166243.853000	38591182.600000	479.302000	18.330162	-55.000000	-33.000000	-99.000000
3166173.853000	38591192.600000	469.302000	17.879499	-55.000000	-33.000000	-99.000000
3166173.853000	38591202.600000	469.302000	18.427403	-55.000000	-33.000000	-99.000000
3166183.853000	38591192.600000	469.302000	18.079494	-55.000000	-33.000000	-99.000000
3166183.853000	38591202.600000	469.302000	18.475800	-55.000000	-33.000000	-99.000000
3166173.853000	38591212.600000	469.302000	18.475857	-55.000000	-33.000000	-99.000000
3166173.853000	38591222.600000	469.302000	18.475878	-55.000000	-33.000000	-99.000000
3166183.853000	38591212.600000	469.302000	18.475833	-55.000000	-33.000000	-99.000000
3166183.853000	38591222.600000	469.302000	18.475861	-55.000000	-33.000000	-99.000000
3166193.853000	38591192.600000	459.302000	17.957929	-55.000000	-33.000000	-99.000000
3166193.853000	38591192.600000	469.302000	18.475702	-55.000000	-33.000000	-99.000000
3166193.853000	38591202.600000	459.302000	17.957942	-55.000000	-33.000000	-99.000000
3166193.853000	38591202.600000	469.302000	18.475759	-55.000000	-33.000000	-99.000000
3166203.853000	38591192.600000	459.302000	17.957912	-55.000000	-33.000000	-99.000000
3166203.853000	38591192.600000	469.302000	18.475626	-55.000000	-33.000000	-99.000000
3166203.853000	38591202.600000	459.302000	17.957931	-55.000000	-33.000000	-99.000000
3166203.853000	38591202.600000	469.302000	18.475712	-55.000000	-33.000000	-99.000000
3166193.853000	38591212.600000	459.302000	17.957953	-55.000000	-33.000000	-99.000000
3166193.853000	38591212.600000	469.302000	18.475805	-55.000000	-33.000000	-99.000000
3166193.853000	38591222.600000	459.302000	17.957961	-55.000000	-33.000000	-99.000000
3166193.853000	38591222.600000	469.302000	18.475841	-55.000000	-33.000000	-99.000000
3166203.853000	38591212.600000	459.302000	17.957946	-55.000000	-33.000000	-99.000000
3166203.853000	38591212.600000	469.302000	18.475775	-55.000000	-33.000000	-99.000000
3166203.853000	38591222.600000	459.302000	17.957956	-55.000000	-33.000000	-99.000000
3166203.853000	38591222.600000	469.302000	18.475822	-55.000000	-33.000000	-99.000000
3166173.853000	38591232.600000	469.302000	18.407654	-55.000000	-33.000000	-99.000000
3166183.853000	38591232.600000	469.302000	18.475883	-55.000000	-33.000000	-99.000000
3166193.853000	38591232.600000	459.302000	17.957968	-55.000000	-33.000000	-99.000000
3166193.853000	38591232.600000	469.302000	18.475870	-55.000000	-33.000000	-99.000000
3166203.853000	38591232.600000	459.302000	17.957964	-55.000000	-33.000000	-99.000000
3166203.853000	38591232.600000	469.302000	18.475856	-55.000000	-33.000000	-99.000000
3166213.853000	38591192.600000	459.302000	17.957891	-55.000000	-33.000000	-99.000000
3166213.853000	38591192.600000	469.302000	18.475536	-55.000000	-33.000000	-99.000000
3166213.853000	38591202.600000	459.302000	17.957919	-55.000000	-33.000000	-99.000000
3166213.853000	38591202.600000	469.302000	18.475660	-55.000000	-33.000000	-99.000000
3166223.853000	38591192.600000	459.302000	17.957868	-55.000000	-33.000000	-99.000000
3166223.853000	38591192.600000	469.302000	18.475440	-55.000000	-33.000000	-99.000000
3166223.853000	38591202.600000	459.302000	17.957907	-55.000000	-33.000000	-99.000000
3166223.853000	38591202.600000	469.302000	18.475611	-55.000000	-33.000000	-99.000000
3166213.853000	38591212.600000	459.302000	17.957938	-55.000000	-33.000000	-99.000000
3166213.853000	38591212.600000	469.302000	18.475744	-55.000000	-33.000000	-99.000000
3166213.853000	38591222.600000	459.302000	17.957952	-55.000000	-33.000000	-99.000000
3166213.853000	38591222.600000	469.302000	18.475803	-55.000000	-33.000000	-99.000000
3166223.853000	38591212.600000	459.302000	17.957932	-55.000000	-33.000000	-99.000000
3166223.853000	38591212.600000	469.302000	18.475717	-55.000000	-33.000000	-99.000000
3166223.853000	38591222.600000	459.302000	17.957948	-55.000000	-33.000000	-99.000000
3166223.853000	38591222.600000	469.302000	18.475786	-55.000000	-33.000000	-99.000000
3166233.853000	38591192.600000	459.302000	17.957851	-55.000000	-33.000000	-99.000000
3166233.853000	38591192.600000	469.302000	18.475363	-55.000000	-33.000000	-99.000000
3166233.853000	38591202.600000	459.302000	17.957899	-55.000000	-33.000000	-99.000000
3166233.853000	38591202.600000	469.302000	18.475575	-55.000000	-33.000000	-99.000000
3166243.853000	38591192.600000	459.302000	17.957845	-55.000000	-33.000000	-99.000000
3166243.853000	38591192.600000	469.302000	18.475337	-55.000000	-33.000000	-99.000000
3166243.853000	38591202.600000	459.302000	17.957896	-55.000000	-33.000000	-99.000000
3166243.853000	38591202.600000	469.302000	18.475563	-55.000000	-33.000000	-99.000000
3166233.853000	38591212.600000	459.302000	17.957927	-55.000000	-33.000000	-99.000000
3166233.853000	38591212.600000	469.302000	18.475698	-55.000000	-33.000000	-99.000000
3166233.853000	38591222.600000	459.302000	17.957945	-55.000000	-33.000000	-99.000000
3166233.853000	38591222.600000	469.302000	18.475776	-55.000000	-33.000000	-99.000000
3166243.853000	38591212.600000	459.302000	17.957926	-55.000000	-33.000000	-99.000000
3166243.853000	38591212.600000	469.302000	18.475692	-55.000000	-33.000000	-99.000000
3166243.853000	38591222.600000	459.302000	17.957944	-55.000000	-33.000000	-99.000000
3166243.853000	38591222.600000	469.302000	18.475772	-55.000000	-33.000000	-99.000000
3166213.853000	38591232.600000	459.302000	18.262161	-55.000000	-33.000000	-99.000000
3166213.853000	38591232.600000	469.302000	18.407874	-55.000000	-33.000000	-99.000000
3166223.853000	38591232.600000	459.302000	17.957959	-55.000000	-33.000000	-99.000000
3166223.853000	38591232.600000	469.302000	18.475834	-55.000000	-33.000000	-99.000000
3166233.853000	38591232.600000	459.302000	17.957957	-55.000000	-33.000000	-99.000000
3166233.853000	38591232.600000	469.302000	18.475827	-55.000000	-33.000000	-99.000000
3166243.853000	38591232.600000	459.302000	17.957957	-55.000000	-33.000000	-99.000000
3166243.853000	38591232.600000	469.302000	18.475825	-55.000000	-33.000000	-99.000000
3166173.853000	38591192.600000	479.302000	18.330031	-55.000000	-33.000000	-99.000000
3166173.853000	38591202.600000	479.302000	18.496283	-55.000000	-33.000000	-99.000000
3166173.853000	38591212.600000	479.302000	18.491619	-55.000000	-33.000000	-99.000000
3166173.853000	38591222.600000	479.302000	18.487024	-55.000000	-33.000000	-99.000000
3166193.853000	38591192.600000	479.302000	18.330047	-55.000000	-33.000000	-99.000000
3166193.853000	38591202.600000	479.302000	18.330042	-55.000000	-33.000000	-99.000000
3166203.853000	38591192.600000	479.302000	18.330059	-55.000000	-33.000000	-99.000000
3166203.853000	38591202.600000	479.302000	18.330050	-55.000000	-33.000000	-99.000000
3166193.853000	38591212.600000	479.302000	18.330037	-55.000000	-33.000000	-99.000000
3166193.853000	38591222.600000	479.302000	18.495414	-55.000000	-33.000000	-99.000000
3166203.853000	38591212.600000	479.302000	18.330043	-55.000000	-33.000000	-99.000000
3166203.853000	38591222.600000	479.302000	18.330037	-55.000000	-33.000000	-99.000000
3166173.853000	38591232.600000	479.302000	18.553392	-55.000000	-33.000000	-99.000000
3166193.853000	38591232.600000	479.302000	18.489508	-55.000000	-33.000000	-99.000000
3166203.853000	38591232.600000	479.302000	18.492634	-55.000000	-33.000000	-99.000000
3166213.853000	38591192.600000	479.302000	18.330074	-55.000000	-33.000000	-99.000000
3166213.853000	38591202.600000	479.302000	18.330059	-55.000000	-33.000000	-99.000000
3166223.853000	38591192.600000	479.302000	18.330089	-55.000000	-33.000000	-99.000000
3166223.853000	38591202.600000	479.302000	18.330068	-55.000000	-33.000000	-99.000000
3166213.853000	38591212.600000	479.302000	18.330049	-55.000000	-33.000000	-99.000000
3166213.853000	38591222.600000	479.302000	18.330041	-55.000000	-33.000000	-99.000000
3166223.853000	38591212.600000	479.302000	18.330054	-55.000000	-33.000000	-99.000000
3166223.853000	38591222.600000	479.302000	18.330044	-55.000000	-33.000000	-99.000000
3166233.853000	38591192.600000	479.302000	18.330101	-55.000000	-33.000000	-99.000000
3166233.853000	38591202.600000	479.302000	18.330074	-55.000000	-33.000000	-99.000000
3166243.853000	38591192.600000	479.302000	18.330106	-55.000000	-33.000000	-99.000000
3166243.853000	38591202.600000	479.302000	18.330076	-55.000000	-33.000000	-99.000000
3166233.853000	38591212.600000	479.302000	18.330057	-55.000000	-33.000000	-99.000000
3166233.853000	38591222.600000	479.302000	18.330046	-55.000000	-33.000000	-99.000000
3166243.853000	38591212.600000	479.302000	18.330059	-55.000000	-33.000000	-99.000000
3166243.853000	38591222.600000	479.302000	18.330047	-55.000000	-33.000000	-99.000000
3166213.853000	38591232.600000	479.302000	18.493221	-55.000000	-33.000000	-99.000000
3166223.853000	38591232.600000	479.302000	18.330037	-55.000000	-33.000000	-99.000000
3166233.853000	38591232.600000	479.302000	18.330039	-55.000000	-33.000000	-99.000000
3166243.853000	38591232.600000	479.302000	18.330039	-55.000000	-33.000000	-99.000000
3166323.853000	38591082.600000	409.302000	14.620000	-55.000000	-33.000000	-99.000000
3166313.853000	38591082.600000	429.302000	14.620000	-55.000000	-33.000000	-99.000000
3166323.853000	38591082.600000	419.302000	14.620000	-55.000000	-33.000000	-99.000000
3166323.853000	38591082.600000	429.302000	14.620000	-55.000000	-33.000000	-99.000000
3166323.853000	38591092.600000	409.302000	14.620000	-55.000000	-33.000000	-99.000000
3166323.853000	38591102.600000	409.302000	14.620000	-55.000000	-33.000000	-99.000000
3166313.853000	38591092.600000	429.302000	14.620000	-55.000000	-33.000000	-99.000000
3166313.853000	38591102.600000	429.302000	14.620000	-55.000000	-33.000000	-99.000000
3166323.853000	38591092.600000	419.302000	14.620000	-55.000000	-33.000000	-99.000000
3166323.853000	38591092.600000	429.302000	14.620000	-55.000000	-33.000000	-99.000000
3166323.853000	38591102.600000	419.302000	14.620000	-55.000000	-33.000000	-99.000000
3166323.853000	38591102.600000	429.302000	14.620000	-55.000000	-33.000000	-99.000000
3166293.853000	38591082.600000	439.302000	14.620000	-55.000000	-33.000000	-99.000000
3166293.853000	38591082.600000	449.302000	14.540675	-55.000000	-33.000000	-99.000000
3166303.853000	38591082.600000	439.302000	14.620000	-55.000000	-33.000000	-99.000000
3166303.853000	38591082.600000	449.302000	14.540676	-55.000000	-33.000000	-99.000000
3166303.853000	38591082.600000	459.302000	14.717396	-55.000000	-33.000000	-99.000000
3166293.853000	38591092.600000	439.302000	14.620000	-55.000000	-33.000000	-99.000000
3166293.853000	38591092.600000	449.302000	14.540675	-55.000000	-33.000000	-99.000000
3166293.853000	38591102.600000	439.302000	14.620000	-55.000000	-33.000000	-99.000000
3166293.853000	38591102.600000	449.302000	14.540672	-55.000000	-33.000000	-99.000000
3166303.853000	38591092.600000	439.302000	14.620000	-55.000000	-33.000000	-99.000000
3166303.853000	38591092.600000	449.302000	14.540676	-55.000000	-33.000000	-99.000000
3166303.853000	38591102.600000	439.302000	14.620000	-55.000000	-33.000000	-99.000000
3166303.853000	38591102.600000	449.302000	14.540673	-55.000000	-33.000000	-99.000000
3166303.853000	38591092.600000	459.302000	14.717792	-55.000000	-33.000000	-99.000000
3166303.853000	38591102.600000	459.302000	14.718606	-55.000000	-33.000000	-99.000000
3166313.853000	38591082.600000	439.302000	14.620000	-55.000000	-33.000000	-99.000000
3166313.853000	38591082.600000	449.302000	14.540676	-55.000000	-33.000000	-99.000000
3166323.853000	38591082.600000	439.302000	14.620000	-55.000000	-33.000000	-99.000000
3166323.853000	38591082.600000	449.302000	14.540675	-55.000000	-33.000000	-99.000000
3166313.853000	38591082.600000	459.302000	14.717392	-55.000000	-33.000000	-99.000000
3166313.853000	38591082.600000	469.302000	14.720727	-55.000000	-33.000000	-99.000000
3166323.853000	38591082.600000	459.302000	14.717338	-55.000000	-33.000000	-99.000000
3166323.853000	38591082.600000	469.302000	14.720440	-55.000000	-33.000000	-99.000000
3166313.853000	38591092.600000	439.302000	14.620000	-55.000000	-33.000000	-99.000000
3166313.853000	38591092.600000	449.302000	14.540675	-55.000000	-33.000000	-99.000000
3166313.853000	38591102.600000	439.302000	14.620000	-55.000000	-33.000000	-99.000000
3166313.853000	38591102.600000	449.302000	14.540673	-55.000000	-33.000000	-99.000000
3166323.853000	38591092.600000	439.302000	14.620000	-55.000000	-33.000000	-99.000000
3166323.853000	38591092.600000	449.302000	14.540674	-55.000000	-33.000000	-99.000000
3166323.853000	38591102.600000	439.302000	14.620000	-55.000000	-33.000000	-99.000000
3166323.853000	38591102.600000	449.302000	14.540672	-55.000000	-33.000000	-99.000000
3166313.853000	38591092.600000	459.302000	14.717780	-55.000000	-33.000000	-99.000000
3166313.853000	38591092.600000	469.302000	14.722699	-55.000000	-33.000000	-99.000000
3166313.853000	38591102.600000	459.302000	14.718573	-55.000000	-33.000000	-99.000000
3166313.853000	38591102.600000	469.302000	14.726412	-55.000000	-33.000000	-99.000000
3166323.853000	38591092.600000	459.302000	14.717660	-55.000000	-33.000000	-99.000000
3166323.853000	38591092.600000	469.302000	14.722088	-55.000000	-33.000000	-99.000000
3166323.853000	38591102.600000	459.302000	14.718247	-55.000000	-33.000000	-99.000000
3166323.853000	38591102.600000	469.302000	14.724912	-55.000000	-33.000000	-99.000000
3166303.853000	38591082.600000	489.302000	16.542361	-55.000000	-33.000000	-99.000000
3166303.853000	38591092.600000	489.302000	16.541869	-55.000000	-33.000000	-99.000000
3166303.853000	38591102.600000	489.302000	16.540867	-55.000000	-33.000000	-99.000000
3166313.853000	38591082.600000	479.302000	16.534613	-55.000000	-33.000000	-99.000000
3166313.853000	38591082.600000	489.302000	16.542368	-55.000000	-33.000000	-99.000000
3166323.853000	38591082.600000	479.302000	16.535233	-55.000000	-33.000000	-99.000000
3166323.853000	38591082.600000	489.302000	16.542439	-55.000000	-33.000000	-99.000000
3166313.853000	38591092.600000	479.302000	16.530365	-55.000000	-33.000000	-99.000000
3166313.853000	38591092.600000	489.302000	16.541884	-55.000000	-33.000000	-99.000000
3166313.853000	38591102.600000	479.302000	16.522284	-55.000000	-33.000000	-99.000000
3166313.853000	38591102.600000	489.302000	16.540908	-55.000000	-33.000000	-99.000000
3166323.853000	38591092.600000	479.302000	16.531692	-55.000000	-33.000000	-99.000000
3166323.853000	38591092.600000	489.302000	16.542041	-55.000000	-33.000000	-99.000000
3166323.853000	38591102.600000	479.302000	16.525576	-55.000000	-33.000000	-99.000000
3166323.853000	38591102.600000	489.302000	16.541323	-55.000000	-33.000000	-99.000000
3166333.853000	38591082.600000	399.302000	13.664316	-55.000000	-33.000000	-99.000000
3166333.853000	38591082.600000	409.302000	14.323671	-55.000000	-33.000000	-99.000000
3166343.853000	38591082.600000	399.302000	13.664357	-55.000000	-33.000000	-99.000000
3166343.853000	38591082.600000	409.302000	14.323704	-55.000000	-33.000000	-99.000000
3166333.853000	38591082.600000	419.302000	14.620000	-55.000000	-33.000000	-99.000000
3166333.853000	38591082.600000	429.302000	14.620000	-55.000000	-33.000000	-99.000000
3166343.853000	38591082.600000	419.302000	16.672411	-55.000000	-33.000000	-99.000000
3166343.853000	38591082.600000	429.302000	16.663612	-55.000000	-33.000000	-99.000000
3166333.853000	38591092.600000	399.302000	13.664460	-55.000000	-33.000000	-99.000000
3166333.853000	38591092.600000	409.302000	14.323802	-55.000000	-33.000000	-99.000000
3166333.853000	38591102.600000	399.302000	13.664686	-55.000000	-33.000000	-99.000000
3166333.853000	38591102.600000	409.302000	14.324011	-55.000000	-33.000000	-99.000000
3166343.853000	38591092.600000	399.302000	13.664538	-55.000000	-33.000000	-99.000000
3166343.853000	38591092.600000	409.302000	14.323867	-55.000000	-33.000000	-99.000000
3166343.853000	38591102.600000	399.302000	13.664849	-55.000000	-33.000000	-99.000000
3166343.853000	38591102.600000	409.302000	14.324151	-55.000000	-33.000000	-99.000000
3166333.853000	38591092.600000	419.302000	15.352028	-55.000000	-33.000000	-99.000000
3166333.853000	38591092.600000	429.302000	14.620000	-55.000000	-33.000000	-99.000000
3166333.853000	38591102.600000	419.302000	16.085175	-55.000000	-33.000000	-99.000000
3166333.853000	38591102.600000	429.302000	14.620000	-55.000000	-33.000000	-99.000000
3166343.853000	38591092.600000	419.302000	16.672496	-55.000000	-33.000000	-99.000000
3166343.853000	38591092.600000	429.302000	16.663719	-55.000000	-33.000000	-99.000000
3166343.853000	38591102.600000	419.302000	16.672644	-55.000000	-33.000000	-99.000000
3166343.853000	38591102.600000	429.302000	16.663901	-55.000000	-33.000000	-99.000000
3166353.853000	38591082.600000	399.302000	13.664378	-55.000000	-33.000000	-99.000000
3166353.853000	38591082.600000	409.302000	14.323721	-55.000000	-33.000000	-99.000000
3166363.853000	38591082.600000	399.302000	13.664374	-55.000000	-33.000000	-99.000000
3166353.853000	38591082.600000	419.302000	16.672421	-55.000000	-33.000000	-99.000000
3166353.853000	38591082.600000	429.302000	16.663625	-55.000000	-33.000000	-99.000000
3166363.853000	38591082.600000	419.302000	16.672419	-55.000000	-33.000000	-99.000000
3166363.853000	38591082.600000	429.302000	16.663623	-55.000000	-33.000000	-99.000000
3166353.853000	38591092.600000	399.302000	13.664580	-55.000000	-33.000000	-99.000000
3166353.853000	38591092.600000	409.302000	14.323902	-55.000000	-33.000000	-99.000000
3166353.853000	38591102.600000	399.302000	13.664948	-55.000000	-33.000000	-99.000000
3166353.853000	38591102.600000	409.302000	14.324237	-55.000000	-33.000000	-99.000000
3166363.853000	38591092.600000	399.302000	13.664571	-55.000000	-33.000000	-99.000000
3166363.853000	38591102.600000	399.302000	13.664927	-55.000000	-33.000000	-99.000000
3166353.853000	38591092.600000	419.302000	16.672516	-55.000000	-33.000000	-99.000000
3166353.853000	38591092.600000	429.302000	16.663744	-55.000000	-33.000000	-99.000000
3166353.853000	38591102.600000	419.302000	16.672690	-55.000000	-33.000000	-99.000000
3166353.853000	38591102.600000	429.302000	16.663960	-55.000000	-33.000000	-99.000000
3166363.853000	38591092.600000	419.302000	16.672512	-55.000000	-33.000000	-99.000000
3166363.853000	38591092.600000	429.302000	16.663739	-55.000000	-33.000000	-99.000000
3166363.853000	38591102.600000	419.302000	16.672680	-55.000000	-33.000000	-99.000000
3166363.853000	38591102.600000	429.302000	16.663948	-55.000000	-33.000000	-99.000000
3166333.853000	38591082.600000	439.302000	14.620000	-55.000000	-33.000000	-99.000000
3166333.853000	38591082.600000	449.302000	14.540674	-55.000000	-33.000000	-99.000000
3166343.853000	38591082.600000	439.302000	16.131174	-55.000000	-33.000000	-99.000000
3166343.853000	38591082.600000	449.302000	15.938561	-55.000000	-33.000000	-99.000000
3166333.853000	38591082.600000	459.302000	14.717254	-55.000000	-33.000000	-99.000000
3166333.853000	38591082.600000	469.302000	14.719990	-55.000000	-33.000000	-99.000000
3166343.853000	38591082.600000	459.302000	15.708750	-55.000000	-33.000000	-99.000000
3166343.853000	38591082.600000	469.302000	15.415661	-55.000000	-33.000000	-99.000000
3166333.853000	38591092.600000	439.302000	14.620000	-55.000000	-33.000000	-99.000000
3166333.853000	38591092.600000	449.302000	14.540673	-55.000000	-33.000000	-99.000000
3166333.853000	38591102.600000	439.302000	14.620000	-55.000000	-33.000000	-99.000000
3166333.853000	38591102.600000	449.302000	14.540670	-55.000000	-33.000000	-99.000000
3166343.853000	38591092.600000	439.302000	16.131201	-55.000000	-33.000000	-99.000000
3166343.853000	38591092.600000	449.302000	15.938424	-55.000000	-33.000000	-99.000000
3166343.853000	38591102.600000	439.302000	16.131249	-55.000000	-33.000000	-99.000000
3166343.853000	38591102.600000	449.302000	15.938186	-55.000000	-33.000000	-99.000000
3166333.853000	38591092.600000	459.302000	14.717488	-55.000000	-33.000000	-99.000000
3166333.853000	38591092.600000	469.302000	14.721206	-55.000000	-33.000000	-99.000000
3166333.853000	38591102.600000	459.302000	14.717856	-55.000000	-33.000000	-99.000000
3166333.853000	38591102.600000	469.302000	14.723033	-55.000000	-33.000000	-99.000000
3166343.853000	38591092.600000	459.302000	15.708707	-55.000000	-33.000000	-99.000000
3166343.853000	38591092.600000	469.302000	15.415697	-55.000000	-33.000000	-99.000000
3166343.853000	38591102.600000	459.302000	15.708633	-55.000000	-33.000000	-99.000000
3166343.853000	38591102.600000	469.302000	15.415758	-55.000000	-33.000000	-99.000000
3166353.853000	38591082.600000	439.302000	16.131177	-55.000000	-33.000000	-99.000000
3166353.853000	38591082.600000	449.302000	15.938546	-55.000000	-33.000000	-99.000000
3166363.853000	38591082.600000	439.302000	16.131176	-55.000000	-33.000000	-99.000000
3166363.853000	38591082.600000	449.302000	15.938549	-55.000000	-33.000000	-99.000000
3166353.853000	38591082.600000	459.302000	15.708745	-55.000000	-33.000000	-99.000000
3166353.853000	38591082.600000	469.302000	15.415666	-55.000000	-33.000000	-99.000000
3166363.853000	38591082.600000	459.302000	15.708746	-55.000000	-33.000000	-99.000000
3166363.853000	38591082.600000	469.302000	15.415665	-55.000000	-33.000000	-99.000000
3166353.853000	38591092.600000	439.302000	16.131208	-55.000000	-33.000000	-99.000000
3166353.853000	38591092.600000	449.302000	15.938392	-55.000000	-33.000000	-99.000000
3166353.853000	38591102.600000	439.302000	16.131264	-55.000000	-33.000000	-99.000000
3166353.853000	38591102.600000	449.302000	15.938112	-55.000000	-33.000000	-99.000000
3166363.853000	38591092.600000	439.302000	16.131206	-55.000000	-33.000000	-99.000000
3166363.853000	38591092.600000	449.302000	15.938399	-55.000000	-33.000000	-99.000000
3166363.853000	38591102.600000	439.302000	16.131261	-55.000000	-33.000000	-99.000000
3166363.853000	38591102.600000	449.302000	15.938128	-55.000000	-33.000000	-99.000000
3166353.853000	38591092.600000	459.302000	15.708697	-55.000000	-33.000000	-99.000000
3166353.853000	38591092.600000	469.302000	15.415706	-55.000000	-33.000000	-99.000000
3166353.853000	38591102.600000	459.302000	15.708609	-55.000000	-33.000000	-99.000000
3166353.853000	38591102.600000	469.302000	15.415778	-55.000000	-33.000000	-99.000000
3166363.853000	38591092.600000	459.302000	15.708699	-55.000000	-33.000000	-99.000000
3166363.853000	38591092.600000	469.302000	15.415704	-55.000000	-33.000000	-99.000000
3166363.853000	38591102.600000	459.302000	15.708614	-55.000000	-33.000000	-99.000000
3166363.853000	38591102.600000	469.302000	15.415774	-55.000000	-33.000000	-99.000000
3166373.853000	38591082.600000	429.302000	16.663605	-55.000000	-33.000000	-99.000000
3166373.853000	38591092.600000	429.302000	16.663705	-55.000000	-33.000000	-99.000000
3166373.853000	38591102.600000	429.302000	16.663871	-55.000000	-33.000000	-99.000000
3166373.853000	38591082.600000	439.302000	16.131172	-55.000000	-33.000000	-99.000000
3166373.853000	38591082.600000	449.302000	15.938570	-55.000000	-33.000000	-99.000000
3166373.853000	38591082.600000	459.302000	15.708753	-55.000000	-33.000000	-99.000000
3166373.853000	38591082.600000	469.302000	15.415659	-55.000000	-33.000000	-99.000000
3166373.853000	38591092.600000	439.302000	16.131197	-55.000000	-33.000000	-99.000000
3166373.853000	38591092.600000	449.302000	15.938441	-55.000000	-33.000000	-99.000000
3166373.853000	38591102.600000	439.302000	16.131241	-55.000000	-33.000000	-99.000000
3166373.853000	38591102.600000	449.302000	15.938224	-55.000000	-33.000000	-99.000000
3166373.853000	38591092.600000	459.302000	15.708713	-55.000000	-33.000000	-99.000000
3166373.853000	38591092.600000	469.302000	15.415692	-55.000000	-33.000000	-99.000000
3166373.853000	38591102.600000	459.302000	15.708646	-55.000000	-33.000000	-99.000000
3166373.853000	38591102.600000	469.302000	15.415748	-55.000000	-33.000000	-99.000000
3166333.853000	38591082.600000	479.302000	16.536205	-55.000000	-33.000000	-99.000000
3166333.853000	38591082.600000	489.302000	16.542550	-55.000000	-33.000000	-99.000000
3166343.853000	38591082.600000	479.302000	15.233973	-55.000000	-33.000000	-99.000000
3166343.853000	38591082.600000	489.302000	15.020677	-55.000000	-33.000000	-99.000000
3166333.853000	38591092.600000	479.302000	16.533602	-55.000000	-33.000000	-99.000000
3166333.853000	38591092.600000	489.302000	16.542264	-55.000000	-33.000000	-99.000000
3166333.853000	38591102.600000	479.302000	16.529673	-55.000000	-33.000000	-99.000000
3166333.853000	38591102.600000	489.302000	16.541820	-55.000000	-33.000000	-99.000000
3166343.853000	38591092.600000	479.302000	15.234015	-55.000000	-33.000000	-99.000000
3166343.853000	38591092.600000	489.302000	15.020723	-55.000000	-33.000000	-99.000000
3166343.853000	38591102.600000	479.302000	15.234088	-55.000000	-33.000000	-99.000000
3166343.853000	38591102.600000	489.302000	15.020804	-55.000000	-33.000000	-99.000000
3166353.853000	38591082.600000	479.302000	15.233978	-55.000000	-33.000000	-99.000000
3166353.853000	38591082.600000	489.302000	15.020682	-55.000000	-33.000000	-99.000000
3166363.853000	38591082.600000	479.302000	15.233977	-55.000000	-33.000000	-99.000000
3166363.853000	38591082.600000	489.302000	15.020681	-55.000000	-33.000000	-99.000000
3166353.853000	38591082.600000	499.302000	15.328238	-55.000000	-33.000000	-99.000000
3166363.853000	38591082.600000	499.302000	15.328243	-55.000000	-33.000000	-99.000000
3166353.853000	38591092.600000	479.302000	15.234025	-55.000000	-33.000000	-99.000000
3166353.853000	38591092.600000	489.302000	15.020734	-55.000000	-33.000000	-99.000000
3166353.853000	38591102.600000	479.302000	15.234111	-55.000000	-33.000000	-99.000000
3166353.853000	38591102.600000	489.302000	15.020829	-55.000000	-33.000000	-99.000000
3166363.853000	38591092.600000	479.302000	15.234023	-55.000000	-33.000000	-99.000000
3166363.853000	38591092.600000	489.302000	15.020731	-55.000000	-33.000000	-99.000000
3166363.853000	38591102.600000	479.302000	15.234106	-55.000000	-33.000000	-99.000000
3166363.853000	38591102.600000	489.302000	15.020823	-55.000000	-33.000000	-99.000000
3166353.853000	38591092.600000	499.302000	15.327960	-55.000000	-33.000000	-99.000000
3166353.853000	38591102.600000	499.302000	15.327450	-55.000000	-33.000000	-99.000000
3166363.853000	38591092.600000	499.302000	15.327972	-55.000000	-33.000000	-99.000000
3166363.853000	38591102.600000	499.302000	15.327479	-55.000000	-33.000000	-99.000000
3166373.853000	38591082.600000	479.302000	15.233970	-55.000000	-33.000000	-99.000000
3166373.853000	38591082.600000	489.302000	15.020674	-55.000000	-33.000000	-99.000000
3166383.853000	38591082.600000	489.302000	15.020663	-55.000000	-33.000000	-99.000000
3166373.853000	38591082.600000	499.302000	15.328281	-55.000000	-33.000000	-99.000000
3166383.853000	38591082.600000	499.302000	15.328340	-55.000000	-33.000000	-99.000000
3166373.853000	38591092.600000	479.302000	15.234010	-55.000000	-33.000000	-99.000000
3166373.853000	38591092.600000	489.302000	15.020718	-55.000000	-33.000000	-99.000000
3166373.853000	38591102.600000	479.302000	15.234076	-55.000000	-33.000000	-99.000000
3166373.853000	38591102.600000	489.302000	15.020791	-55.000000	-33.000000	-99.000000
3166383.853000	38591092.600000	489.302000	15.020697	-55.000000	-33.000000	-99.000000
3166383.853000	38591102.600000	489.302000	15.020749	-55.000000	-33.000000	-99.000000
3166373.853000	38591092.600000	499.302000	15.328047	-55.000000	-33.000000	-99.000000
3166373.853000	38591102.600000	499.302000	15.327651	-55.000000	-33.000000	-99.000000
3166383.853000	38591092.600000	499.302000	15.328157	-55.000000	-33.000000	-99.000000
3166383.853000	38591102.600000	499.302000	15.327879	-55.000000	-33.000000	-99.000000
3166253.853000	38591132.600000	469.302000	18.472341	-55.000000	-33.000000	-99.000000
3166253.853000	38591142.600000	459.302000	17.956416	-55.000000	-33.000000	-99.000000
3166253.853000	38591142.600000	469.302000	18.467676	-55.000000	-33.000000	-99.000000
3166253.853000	38591152.600000	459.302000	17.956278	-55.000000	-33.000000	-99.000000
3166253.853000	38591152.600000	469.302000	18.466878	-55.000000	-33.000000	-99.000000
3166253.853000	38591162.600000	459.302000	17.957148	-55.000000	-33.000000	-99.000000
3166253.853000	38591162.600000	469.302000	18.471950	-55.000000	-33.000000	-99.000000
3166263.853000	38591152.600000	459.302000	17.957377	-55.000000	-33.000000	-99.000000
3166263.853000	38591152.600000	469.302000	18.473087	-55.000000	-33.000000	-99.000000
3166263.853000	38591162.600000	459.302000	17.957545	-55.000000	-33.000000	-99.000000
3166263.853000	38591162.600000	469.302000	18.473931	-55.000000	-33.000000	-99.000000
3166253.853000	38591172.600000	459.302000	17.957585	-55.000000	-33.000000	-99.000000
3166253.853000	38591172.600000	469.302000	18.474138	-55.000000	-33.000000	-99.000000
3166253.853000	38591182.600000	459.302000	17.957767	-55.000000	-33.000000	-99.000000
3166253.853000	38591182.600000	469.302000	18.474986	-55.000000	-33.000000	-99.000000
3166263.853000	38591172.600000	459.302000	17.957709	-55.000000	-33.000000	-99.000000
3166263.853000	38591172.600000	469.302000	18.474712	-55.000000	-33.000000	-99.000000
3166263.853000	38591182.600000	459.302000	17.957812	-55.000000	-33.000000	-99.000000
3166263.853000	38591182.600000	469.302000	18.475186	-55.000000	-33.000000	-99.000000
3166323.853000	38591112.600000	409.302000	17.110396	-55.000000	-33.000000	-99.000000
3166323.853000	38591122.600000	409.302000	14.616758	-55.000000	-33.000000	-99.000000
3166313.853000	38591112.600000	429.302000	14.620000	-55.000000	-33.000000	-99.000000
3166313.853000	38591122.600000	429.302000	14.620000	-55.000000	-33.000000	-99.000000
3166323.853000	38591112.600000	419.302000	14.620000	-55.000000	-33.000000	-99.000000
3166323.853000	38591112.600000	429.302000	14.620000	-55.000000	-33.000000	-99.000000
3166323.853000	38591122.600000	419.302000	14.620000	-55.000000	-33.000000	-99.000000
3166323.853000	38591122.600000	429.302000	14.620000	-55.000000	-33.000000	-99.000000
3166323.853000	38591132.600000	409.302000	14.686144	-55.000000	-33.000000	-99.000000
3166323.853000	38591142.600000	409.302000	14.324716	-55.000000	-33.000000	-99.000000
3166313.853000	38591132.600000	429.302000	14.620000	-55.000000	-33.000000	-99.000000
3166313.853000	38591142.600000	429.302000	14.620000	-55.000000	-33.000000	-99.000000
3166323.853000	38591132.600000	419.302000	14.620000	-55.000000	-33.000000	-99.000000
3166323.853000	38591132.600000	429.302000	14.620000	-55.000000	-33.000000	-99.000000
3166323.853000	38591142.600000	419.302000	14.620000	-55.000000	-33.000000	-99.000000
3166323.853000	38591142.600000	429.302000	14.620000	-55.000000	-33.000000	-99.000000
3166293.853000	38591112.600000	439.302000	14.620000	-55.000000	-33.000000	-99.000000
3166293.853000	38591112.600000	449.302000	14.540663	-55.000000	-33.000000	-99.000000
3166293.853000	38591122.600000	439.302000	14.620000	-55.000000	-33.000000	-99.000000
3166293.853000	38591122.600000	449.302000	14.540638	-55.000000	-33.000000	-99.000000
3166303.853000	38591112.600000	439.302000	14.620000	-55.000000	-33.000000	-99.000000
3166303.853000	38591112.600000	449.302000	14.540664	-55.000000	-33.000000	-99.000000
3166303.853000	38591122.600000	439.302000	14.620000	-55.000000	-33.000000	-99.000000
3166303.853000	38591122.600000	449.302000	14.540636	-55.000000	-33.000000	-99.000000
3166303.853000	38591112.600000	459.302000	14.720704	-55.000000	-33.000000	-99.000000
3166303.853000	38591122.600000	459.302000	14.728834	-55.000000	-33.000000	-99.000000
3166293.853000	38591132.600000	439.302000	14.620000	-55.000000	-33.000000	-99.000000
3166293.853000	38591132.600000	449.302000	14.540586	-55.000000	-33.000000	-99.000000
3166293.853000	38591142.600000	439.302000	14.620000	-55.000000	-33.000000	-99.000000
3166293.853000	38591142.600000	449.302000	14.540564	-55.000000	-33.000000	-99.000000
3166303.853000	38591132.600000	439.302000	14.620000	-55.000000	-33.000000	-99.000000
3166303.853000	38591132.600000	449.302000	14.541863	-55.000000	-33.000000	-99.000000
3166303.853000	38591142.600000	439.302000	14.620000	-55.000000	-33.000000	-99.000000
3166303.853000	38591142.600000	449.302000	14.540471	-55.000000	-33.000000	-99.000000
3166303.853000	38591132.600000	459.302000	14.778811	-55.000000	-33.000000	-99.000000
3166303.853000	38591142.600000	459.302000	14.737520	-55.000000	-33.000000	-99.000000
3166313.853000	38591112.600000	439.302000	14.620000	-55.000000	-33.000000	-99.000000
3166313.853000	38591112.600000	449.302000	14.540664	-55.000000	-33.000000	-99.000000
3166313.853000	38591122.600000	439.302000	14.620000	-55.000000	-33.000000	-99.000000
3166313.853000	38591122.600000	449.302000	14.540634	-55.000000	-33.000000	-99.000000
3166323.853000	38591112.600000	439.302000	14.620000	-55.000000	-33.000000	-99.000000
3166323.853000	38591112.600000	449.302000	14.540663	-55.000000	-33.000000	-99.000000
3166323.853000	38591122.600000	439.302000	14.620000	-55.000000	-33.000000	-99.000000
3166323.853000	38591122.600000	449.302000	14.540641	-55.000000	-33.000000	-99.000000
3166313.853000	38591112.600000	459.302000	14.720566	-55.000000	-33.000000	-99.000000
3166313.853000	38591112.600000	469.302000	14.734307	-55.000000	-33.000000	-99.000000
3166313.853000	38591122.600000	459.302000	14.727665	-55.000000	-33.000000	-99.000000
3166313.853000	38591122.600000	469.302000	14.752592	-55.000000	-33.000000	-99.000000
3166323.853000	38591112.600000	459.302000	14.719415	-55.000000	-33.000000	-99.000000
3166323.853000	38591112.600000	469.302000	14.729935	-55.000000	-33.000000	-99.000000
3166323.853000	38591122.600000	459.302000	14.721733	-55.000000	-33.000000	-99.000000
3166323.853000	38591122.600000	469.302000	14.738112	-55.000000	-33.000000	-99.000000
3166313.853000	38591132.600000	439.302000	14.620000	-55.000000	-33.000000	-99.000000
3166313.853000	38591132.600000	449.302000	14.540867	-55.000000	-33.000000	-99.000000
3166313.853000	38591142.600000	439.302000	14.620000	-55.000000	-33.000000	-99.000000
3166313.853000	38591142.600000	449.302000	14.540480	-55.000000	-33.000000	-99.000000
3166323.853000	38591132.600000	439.302000	14.620000	-55.000000	-33.000000	-99.000000
3166323.853000	38591132.600000	449.302000	14.540597	-55.000000	-33.000000	-99.000000
3166323.853000	38591142.600000	439.302000	14.620000	-55.000000	-33.000000	-99.000000
3166323.853000	38591142.600000	449.302000	14.540578	-55.000000	-33.000000	-99.000000
3166313.853000	38591132.600000	459.302000	14.756751	-55.000000	-33.000000	-99.000000
3166313.853000	38591132.600000	469.302000	14.779219	-55.000000	-33.000000	-99.000000
3166313.853000	38591142.600000	459.302000	14.734350	-55.000000	-33.000000	-99.000000
3166313.853000	38591142.600000	469.302000	14.762520	-55.000000	-33.000000	-99.000000
3166323.853000	38591132.600000	459.302000	14.724318	-55.000000	-33.000000	-99.000000
3166323.853000	38591132.600000	469.302000	14.745211	-55.000000	-33.000000	-99.000000
3166323.853000	38591142.600000	459.302000	14.722871	-55.000000	-33.000000	-99.000000
3166323.853000	38591142.600000	469.302000	14.741272	-55.000000	-33.000000	-99.000000
3166323.853000	38591152.600000	409.302000	14.324619	-55.000000	-33.000000	-99.000000
3166323.853000	38591162.600000	409.302000	14.324380	-55.000000	-33.000000	-99.000000
3166313.853000	38591152.600000	429.302000	14.620000	-55.000000	-33.000000	-99.000000
3166313.853000	38591162.600000	429.302000	14.620000	-55.000000	-33.000000	-99.000000
3166323.853000	38591152.600000	419.302000	15.328747	-55.000000	-33.000000	-99.000000
3166323.853000	38591152.600000	429.302000	14.620000	-55.000000	-33.000000	-99.000000
3166323.853000	38591162.600000	419.302000	16.080125	-55.000000	-33.000000	-99.000000
3166323.853000	38591162.600000	429.302000	14.620000	-55.000000	-33.000000	-99.000000
3166323.853000	38591172.600000	409.302000	14.324133	-55.000000	-33.000000	-99.000000
3166323.853000	38591182.600000	409.302000	14.323937	-55.000000	-33.000000	-99.000000
3166313.853000	38591172.600000	429.302000	14.620000	-55.000000	-33.000000	-99.000000
3166313.853000	38591182.600000	429.302000	14.620000	-55.000000	-33.000000	-99.000000
3166323.853000	38591172.600000	419.302000	16.672571	-55.000000	-33.000000	-99.000000
3166323.853000	38591172.600000	429.302000	14.620000	-55.000000	-33.000000	-99.000000
3166323.853000	38591182.600000	419.302000	16.672474	-55.000000	-33.000000	-99.000000
3166323.853000	38591182.600000	429.302000	16.210047	-55.000000	-33.000000	-99.000000
3166293.853000	38591152.600000	439.302000	14.620000	-55.000000	-33.000000	-99.000000
3166293.853000	38591152.600000	449.302000	14.540592	-55.000000	-33.000000	-99.000000
3166293.853000	38591162.600000	439.302000	14.620000	-55.000000	-33.000000	-99.000000
3166293.853000	38591162.600000	449.302000	14.540616	-55.000000	-33.000000	-99.000000
3166303.853000	38591152.600000	439.302000	14.620000	-55.000000	-33.000000	-99.000000
3166303.853000	38591152.600000	449.302000	14.540558	-55.000000	-33.000000	-99.000000
3166303.853000	38591162.600000	439.302000	14.620000	-55.000000	-33.000000	-99.000000
3166303.853000	38591162.600000	449.302000	14.540605	-55.000000	-33.000000	-99.000000
3166303.853000	38591152.600000	459.302000	14.722410	-55.000000	-33.000000	-99.000000
3166303.853000	38591162.600000	459.302000	14.719216	-55.000000	-33.000000	-99.000000
3166293.853000	38591172.600000	439.302000	14.620000	-55.000000	-33.000000	-99.000000
3166293.853000	38591172.600000	449.302000	14.540630	-55.000000	-33.000000	-99.000000
3166293.853000	38591182.600000	439.302000	14.620000	-55.000000	-33.000000	-99.000000
3166293.853000	38591182.600000	449.302000	14.540639	-55.000000	-33.000000	-99.000000
3166303.853000	38591172.600000	439.302000	14.620000	-55.000000	-33.000000	-99.000000
3166303.853000	38591172.600000	449.302000	14.540626	-55.000000	-33.000000	-99.000000
3166303.853000	38591182.600000	439.302000	14.620000	-55.000000	-33.000000	-99.000000
3166303.853000	38591182.600000	449.302000	14.540636	-55.000000	-33.000000	-99.000000
3166303.853000	38591172.600000	459.302000	14.718095	-55.000000	-33.000000	-99.000000
3166303.853000	38591182.600000	459.302000	14.717580	-55.000000	-33.000000	-99.000000
3166313.853000	38591152.600000	439.302000	14.620000	-55.000000	-33.000000	-99.000000
3166313.853000	38591152.600000	449.302000	14.540562	-55.000000	-33.000000	-99.000000
3166313.853000	38591162.600000	439.302000	14.620000	-55.000000	-33.000000	-99.000000
3166313.853000	38591162.600000	449.302000	14.540606	-55.000000	-33.000000	-99.000000
3166323.853000	38591152.600000	439.302000	14.620000	-55.000000	-33.000000	-99.000000
3166323.853000	38591152.600000	449.302000	14.540598	-55.000000	-33.000000	-99.000000
3166323.853000	38591162.600000	439.302000	14.620000	-55.000000	-33.000000	-99.000000
3166323.853000	38591162.600000	449.302000	14.540618	-55.000000	-33.000000	-99.000000
3166313.853000	38591152.600000	459.302000	14.722143	-55.000000	-33.000000	-99.000000
3166313.853000	38591152.600000	469.302000	14.739043	-55.000000	-33.000000	-99.000000
3166313.853000	38591162.600000	459.302000	14.719162	-55.000000	-33.000000	-99.000000
3166313.853000	38591162.600000	469.302000	14.728532	-55.000000	-33.000000	-99.000000
3166323.853000	38591152.600000	459.302000	14.720160	-55.000000	-33.000000	-99.000000
3166323.853000	38591152.600000	469.302000	14.732468	-55.000000	-33.000000	-99.000000
3166323.853000	38591162.600000	459.302000	14.718653	-55.000000	-33.000000	-99.000000
3166323.853000	38591162.600000	469.302000	14.726396	-55.000000	-33.000000	-99.000000
3166313.853000	38591172.600000	439.302000	14.620000	-55.000000	-33.000000	-99.000000
3166313.853000	38591172.600000	449.302000	14.540626	-55.000000	-33.000000	-99.000000
3166313.853000	38591182.600000	439.302000	14.620000	-55.000000	-33.000000	-99.000000
3166313.853000	38591182.600000	449.302000	14.540637	-55.000000	-33.000000	-99.000000
3166323.853000	38591172.600000	439.302000	14.620000	-55.000000	-33.000000	-99.000000
3166323.853000	38591172.600000	449.302000	14.540631	-55.000000	-33.000000	-99.000000
3166323.853000	38591182.600000	439.302000	14.620000	-55.000000	-33.000000	-99.000000
3166323.853000	38591182.600000	449.302000	14.540639	-55.000000	-33.000000	-99.000000
3166313.853000	38591172.600000	459.302000	14.718078	-55.000000	-33.000000	-99.000000
3166313.853000	38591172.600000	469.302000	14.723779	-55.000000	-33.000000	-99.000000
3166313.853000	38591182.600000	459.302000	14.717573	-55.000000	-33.000000	-99.000000
3166313.853000	38591182.600000	469.302000	14.721348	-55.000000	-33.000000	-99.000000
3166323.853000	38591172.600000	459.302000	14.717901	-55.000000	-33.000000	-99.000000
3166323.853000	38591172.600000	469.302000	14.722954	-55.000000	-33.000000	-99.000000
3166323.853000	38591182.600000	459.302000	14.717497	-55.000000	-33.000000	-99.000000
3166323.853000	38591182.600000	469.302000	15.237513	-55.000000	-33.000000	-99.000000
3166253.853000	38591112.600000	479.302000	18.330047	-55.000000	-33.000000	-99.000000
3166253.853000	38591122.600000	479.302000	18.330109	-55.000000	-33.000000	-99.000000
3166253.853000	38591122.600000	489.302000	18.345936	-55.000000	-33.000000	-99.000000
3166263.853000	38591122.600000	479.302000	18.330076	-55.000000	-33.000000	-99.000000
3166253.853000	38591132.600000	479.302000	18.330287	-55.000000	-33.000000	-99.000000
3166253.853000	38591132.600000	489.302000	18.359725	-55.000000	-33.000000	-99.000000
3166253.853000	38591142.600000	479.302000	18.330852	-55.000000	-33.000000	-99.000000
3166263.853000	38591132.600000	479.302000	18.330150	-55.000000	-33.000000	-99.000000
3166263.853000	38591142.600000	479.302000	18.330258	-55.000000	-33.000000	-99.000000
3166273.853000	38591142.600000	479.302000	18.330121	-55.000000	-33.000000	-99.000000
3166253.853000	38591152.600000	479.302000	18.331082	-55.000000	-33.000000	-99.000000
3166253.853000	38591162.600000	479.302000	18.330493	-55.000000	-33.000000	-99.000000
3166263.853000	38591152.600000	479.302000	18.330305	-55.000000	-33.000000	-99.000000
3166263.853000	38591162.600000	479.302000	18.330243	-55.000000	-33.000000	-99.000000
3166253.853000	38591172.600000	479.302000	18.330245	-55.000000	-33.000000	-99.000000
3166253.853000	38591182.600000	479.302000	18.330147	-55.000000	-33.000000	-99.000000
3166263.853000	38591172.600000	479.302000	18.330168	-55.000000	-33.000000	-99.000000
3166263.853000	38591182.600000	479.302000	18.330118	-55.000000	-33.000000	-99.000000
3166273.853000	38591152.600000	479.302000	18.330140	-55.000000	-33.000000	-99.000000
3166273.853000	38591162.600000	479.302000	18.330133	-55.000000	-33.000000	-99.000000
3166273.853000	38591172.600000	479.302000	18.330111	-55.000000	-33.000000	-99.000000
3166273.853000	38591182.600000	479.302000	18.330089	-55.000000	-33.000000	-99.000000
3166303.853000	38591112.600000	489.302000	16.538310	-55.000000	-33.000000	-99.000000
3166303.853000	38591122.600000	489.302000	16.528431	-55.000000	-33.000000	-99.000000
3166303.853000	38591132.600000	489.302000	16.465351	-55.000000	-33.000000	-99.000000
3166303.853000	38591142.600000	489.302000	16.518257	-55.000000	-33.000000	-99.000000
3166313.853000	38591112.600000	479.302000	16.504690	-55.000000	-33.000000	-99.000000
3166313.853000	38591112.600000	489.302000	16.538482	-55.000000	-33.000000	-99.000000
3166313.853000	38591122.600000	479.302000	16.461476	-55.000000	-33.000000	-99.000000
3166313.853000	38591122.600000	489.302000	16.529873	-55.000000	-33.000000	-99.000000
3166323.853000	38591112.600000	479.302000	15.701332	-55.000000	-33.000000	-99.000000
3166323.853000	38591112.600000	489.302000	16.539915	-55.000000	-33.000000	-99.000000
3166323.853000	38591122.600000	479.302000	16.496021	-55.000000	-33.000000	-99.000000
3166323.853000	38591122.600000	489.302000	16.537158	-55.000000	-33.000000	-99.000000
3166313.853000	38591132.600000	479.302000	16.390809	-55.000000	-33.000000	-99.000000
3166313.853000	38591132.600000	489.302000	16.493667	-55.000000	-33.000000	-99.000000
3166313.853000	38591142.600000	479.302000	16.436002	-55.000000	-33.000000	-99.000000
3166313.853000	38591142.600000	489.302000	16.522184	-55.000000	-33.000000	-99.000000
3166323.853000	38591132.600000	479.302000	16.479369	-55.000000	-33.000000	-99.000000
3166323.853000	38591132.600000	489.302000	16.534168	-55.000000	-33.000000	-99.000000
3166323.853000	38591142.600000	479.302000	16.488724	-55.000000	-33.000000	-99.000000
3166323.853000	38591142.600000	489.302000	16.536065	-55.000000	-33.000000	-99.000000
3166303.853000	38591152.600000	489.302000	16.536749	-55.000000	-33.000000	-99.000000
3166303.853000	38591162.600000	489.302000	16.540499	-55.000000	-33.000000	-99.000000
3166303.853000	38591172.600000	489.302000	16.541788	-55.000000	-33.000000	-99.000000
3166303.853000	38591182.600000	489.302000	16.542371	-55.000000	-33.000000	-99.000000
3166313.853000	38591152.600000	479.302000	16.493975	-55.000000	-33.000000	-99.000000
3166313.853000	38591152.600000	489.302000	16.537060	-55.000000	-33.000000	-99.000000
3166313.853000	38591162.600000	479.302000	16.517883	-55.000000	-33.000000	-99.000000
3166313.853000	38591162.600000	489.302000	16.540559	-55.000000	-33.000000	-99.000000
3166323.853000	38591152.600000	479.302000	16.509047	-55.000000	-33.000000	-99.000000
3166323.853000	38591152.600000	489.302000	16.539350	-55.000000	-33.000000	-99.000000
3166323.853000	38591162.600000	479.302000	16.522579	-55.000000	-33.000000	-99.000000
3166323.853000	38591162.600000	489.302000	16.541129	-55.000000	-33.000000	-99.000000
3166313.853000	38591172.600000	479.302000	16.528297	-55.000000	-33.000000	-99.000000
3166313.853000	38591172.600000	489.302000	16.541806	-55.000000	-33.000000	-99.000000
3166313.853000	38591182.600000	479.302000	16.533526	-55.000000	-33.000000	-99.000000
3166313.853000	38591182.600000	489.302000	16.542378	-55.000000	-33.000000	-99.000000
3166323.853000	38591172.600000	479.302000	16.530071	-55.000000	-33.000000	-99.000000
3166323.853000	38591172.600000	489.302000	16.541999	-55.000000	-33.000000	-99.000000
3166323.853000	38591182.600000	479.302000	15.879856	-55.000000	-33.000000	-99.000000
3166323.853000	38591182.600000	489.302000	16.542458	-55.000000	-33.000000	-99.000000
3166253.853000	38591192.600000	459.302000	17.957853	-55.000000	-33.000000	-99.000000
3166253.853000	38591192.600000	469.302000	18.475375	-55.000000	-33.000000	-99.000000
3166253.853000	38591202.600000	459.302000	17.061203	-55.000000	-33.000000	-99.000000
3166253.853000	38591202.600000	469.302000	17.239467	-55.000000	-33.000000	-99.000000
3166263.853000	38591192.600000	459.302000	17.957873	-55.000000	-33.000000	-99.000000
3166263.853000	38591192.600000	469.302000	18.475458	-55.000000	-33.000000	-99.000000
3166263.853000	38591202.600000	459.302000	17.005841	-55.000000	-33.000000	-99.000000
3166263.853000	38591202.600000	469.302000	18.475620	-55.000000	-33.000000	-99.000000
3166253.853000	38591212.600000	459.302000	17.957928	-55.000000	-33.000000	-99.000000
3166253.853000	38591212.600000	469.302000	18.475701	-55.000000	-33.000000	-99.000000
3166253.853000	38591222.600000	459.302000	17.957946	-55.000000	-33.000000	-99.000000
3166253.853000	38591222.600000	469.302000	18.475777	-55.000000	-33.000000	-99.000000
3166263.853000	38591212.600000	459.302000	17.957933	-55.000000	-33.000000	-99.000000
3166263.853000	38591212.600000	469.302000	18.475722	-55.000000	-33.000000	-99.000000
3166263.853000	38591222.600000	459.302000	17.957948	-55.000000	-33.000000	-99.000000
3166263.853000	38591222.600000	469.302000	18.475789	-55.000000	-33.000000	-99.000000
3166253.853000	38591232.600000	459.302000	17.957958	-55.000000	-33.000000	-99.000000
3166253.853000	38591232.600000	469.302000	18.475828	-55.000000	-33.000000	-99.000000
3166263.853000	38591232.600000	459.302000	17.957959	-55.000000	-33.000000	-99.000000
3166263.853000	38591232.600000	469.302000	18.475836	-55.000000	-33.000000	-99.000000
3166323.853000	38591192.600000	409.302000	14.323795	-55.000000	-33.000000	-99.000000
3166323.853000	38591202.600000	409.302000	14.323693	-55.000000	-33.000000	-99.000000
3166313.853000	38591192.600000	429.302000	14.620000	-55.000000	-33.000000	-99.000000
3166313.853000	38591202.600000	429.302000	14.620000	-55.000000	-33.000000	-99.000000
3166323.853000	38591192.600000	419.302000	16.672405	-55.000000	-33.000000	-99.000000
3166323.853000	38591192.600000	429.302000	16.663551	-55.000000	-33.000000	-99.000000
3166323.853000	38591202.600000	419.302000	16.672356	-55.000000	-33.000000	-99.000000
3166323.853000	38591202.600000	429.302000	16.663496	-55.000000	-33.000000	-99.000000
3166323.853000	38591212.600000	409.302000	14.323620	-55.000000	-33.000000	-99.000000
3166323.853000	38591222.600000	409.302000	14.323566	-55.000000	-33.000000	-99.000000
3166313.853000	38591212.600000	429.302000	14.620000	-55.000000	-33.000000	-99.000000
3166313.853000	38591222.600000	429.302000	14.620000	-55.000000	-33.000000	-99.000000
3166323.853000	38591212.600000	419.302000	16.672322	-55.000000	-33.000000	-99.000000
3166323.853000	38591212.600000	429.302000	16.663457	-55.000000	-33.000000	-99.000000
3166323.853000	38591222.600000	419.302000	16.672297	-55.000000	-33.000000	-99.000000
3166323.853000	38591222.600000	429.302000	16.663429	-55.000000	-33.000000	-99.000000
3166293.853000	38591192.600000	439.302000	14.620000	-55.000000	-33.000000	-99.000000
3166293.853000	38591192.600000	449.302000	14.540644	-55.000000	-33.000000	-99.000000
3166293.853000	38591202.600000	439.302000	14.620000	-55.000000	-33.000000	-99.000000
3166293.853000	38591202.600000	449.302000	14.540648	-55.000000	-33.000000	-99.000000
3166303.853000	38591192.600000	439.302000	14.620000	-55.000000	-33.000000	-99.000000
3166303.853000	38591192.600000	449.302000	14.540643	-55.000000	-33.000000	-99.000000
3166303.853000	38591202.600000	439.302000	14.620000	-55.000000	-33.000000	-99.000000
3166303.853000	38591202.600000	449.302000	14.540647	-55.000000	-33.000000	-99.000000
3166303.853000	38591192.600000	459.302000	14.717301	-55.000000	-33.000000	-99.000000
3166303.853000	38591202.600000	459.302000	14.717134	-55.000000	-33.000000	-99.000000
3166293.853000	38591212.600000	439.302000	14.620000	-55.000000	-33.000000	-99.000000
3166293.853000	38591212.600000	449.302000	14.540651	-55.000000	-33.000000	-99.000000
3166293.853000	38591222.600000	439.302000	14.620000	-55.000000	-33.000000	-99.000000
3166293.853000	38591222.600000	449.302000	14.540653	-55.000000	-33.000000	-99.000000
3166303.853000	38591212.600000	439.302000	14.620000	-55.000000	-33.000000	-99.000000
3166303.853000	38591212.600000	449.302000	14.540650	-55.000000	-33.000000	-99.000000
3166303.853000	38591222.600000	439.302000	14.620000	-55.000000	-33.000000	-99.000000
3166303.853000	38591222.600000	449.302000	14.540653	-55.000000	-33.000000	-99.000000
3166303.853000	38591212.600000	459.302000	14.717026	-55.000000	-33.000000	-99.000000
3166303.853000	38591222.600000	459.302000	14.716952	-55.000000	-33.000000	-99.000000
3166313.853000	38591192.600000	439.302000	14.620000	-55.000000	-33.000000	-99.000000
3166313.853000	38591192.600000	449.302000	14.540643	-55.000000	-33.000000	-99.000000
3166313.853000	38591202.600000	439.302000	14.620000	-55.000000	-33.000000	-99.000000
3166313.853000	38591202.600000	449.302000	14.540647	-55.000000	-33.000000	-99.000000
3166323.853000	38591192.600000	439.302000	16.131153	-55.000000	-33.000000	-99.000000
3166323.853000	38591192.600000	449.302000	15.938563	-55.000000	-33.000000	-99.000000
3166323.853000	38591202.600000	439.302000	16.131139	-55.000000	-33.000000	-99.000000
3166323.853000	38591202.600000	449.302000	15.938642	-55.000000	-33.000000	-99.000000
3166313.853000	38591192.600000	459.302000	14.717298	-55.000000	-33.000000	-99.000000
3166313.853000	38591192.600000	469.302000	14.719964	-55.000000	-33.000000	-99.000000
3166313.853000	38591202.600000	459.302000	14.717132	-55.000000	-33.000000	-99.000000
3166313.853000	38591202.600000	469.302000	14.719109	-55.000000	-33.000000	-99.000000
3166323.853000	38591192.600000	459.302000	15.708783	-55.000000	-33.000000	-99.000000
3166323.853000	38591192.600000	469.302000	15.415639	-55.000000	-33.000000	-99.000000
3166323.853000	38591202.600000	459.302000	15.708805	-55.000000	-33.000000	-99.000000
3166323.853000	38591202.600000	469.302000	15.415621	-55.000000	-33.000000	-99.000000
3166313.853000	38591212.600000	439.302000	14.620000	-55.000000	-33.000000	-99.000000
3166313.853000	38591212.600000	449.302000	14.540650	-55.000000	-33.000000	-99.000000
3166313.853000	38591222.600000	439.302000	14.620000	-55.000000	-33.000000	-99.000000
3166313.853000	38591222.600000	449.302000	14.540653	-55.000000	-33.000000	-99.000000
3166323.853000	38591212.600000	439.302000	16.131129	-55.000000	-33.000000	-99.000000
3166323.853000	38591212.600000	449.302000	15.938698	-55.000000	-33.000000	-99.000000
3166323.853000	38591222.600000	439.302000	16.131122	-55.000000	-33.000000	-99.000000
3166323.853000	38591222.600000	449.302000	15.938739	-55.000000	-33.000000	-99.000000
3166313.853000	38591212.600000	459.302000	14.717025	-55.000000	-33.000000	-99.000000
3166313.853000	38591212.600000	469.302000	14.718546	-55.000000	-33.000000	-99.000000
3166313.853000	38591222.600000	459.302000	14.716951	-55.000000	-33.000000	-99.000000
3166313.853000	38591222.600000	469.302000	14.718156	-55.000000	-33.000000	-99.000000
3166323.853000	38591212.600000	459.302000	15.708820	-55.000000	-33.000000	-99.000000
3166323.853000	38591212.600000	469.302000	15.415608	-55.000000	-33.000000	-99.000000
3166323.853000	38591222.600000	459.302000	15.708831	-55.000000	-33.000000	-99.000000
3166323.853000	38591222.600000	469.302000	15.415598	-55.000000	-33.000000	-99.000000
3166323.853000	38591232.600000	409.302000	14.323526	-55.000000	-33.000000	-99.000000
3166313.853000	38591232.600000	429.302000	14.620000	-55.000000	-33.000000	-99.000000
3166323.853000	38591232.600000	419.302000	16.672279	-55.000000	-33.000000	-99.000000
3166323.853000	38591232.600000	429.302000	16.663409	-55.000000	-33.000000	-99.000000
3166293.853000	38591232.600000	439.302000	14.620000	-55.000000	-33.000000	-99.000000
3166293.853000	38591232.600000	449.302000	15.648361	-55.000000	-33.000000	-99.000000
3166303.853000	38591232.600000	439.302000	14.620000	-55.000000	-33.000000	-99.000000
3166303.853000	38591232.600000	449.302000	14.540654	-55.000000	-33.000000	-99.000000
3166303.853000	38591232.600000	459.302000	14.716899	-55.000000	-33.000000	-99.000000
3166313.853000	38591232.600000	439.302000	14.620000	-55.000000	-33.000000	-99.000000
3166313.853000	38591232.600000	449.302000	14.540654	-55.000000	-33.000000	-99.000000
3166323.853000	38591232.600000	439.302000	16.131117	-55.000000	-33.000000	-99.000000
3166323.853000	38591232.600000	449.302000	15.938769	-55.000000	-33.000000	-99.000000
3166313.853000	38591232.600000	459.302000	14.716898	-55.000000	-33.000000	-99.000000
3166313.853000	38591232.600000	469.302000	14.717876	-55.000000	-33.000000	-99.000000
3166323.853000	38591232.600000	459.302000	15.708839	-55.000000	-33.000000	-99.000000
3166323.853000	38591232.600000	469.302000	15.415592	-55.000000	-33.000000	-99.000000
3166253.853000	38591192.600000	479.302000	18.330100	-55.000000	-33.000000	-99.000000
3166253.853000	38591202.600000	479.302000	18.330073	-55.000000	-33.000000	-99.000000
3166263.853000	38591192.600000	479.302000	18.330086	-55.000000	-33.000000	-99.000000
3166263.853000	38591202.600000	479.302000	18.330066	-55.000000	-33.000000	-99.000000
3166253.853000	38591212.600000	479.302000	18.330057	-55.000000	-33.000000	-99.000000
3166253.853000	38591222.600000	479.302000	18.330046	-55.000000	-33.000000	-99.000000
3166263.853000	38591212.600000	479.302000	18.330053	-55.000000	-33.000000	-99.000000
3166263.853000	38591222.600000	479.302000	18.330044	-55.000000	-33.000000	-99.000000
3166273.853000	38591192.600000	479.302000	18.330071	-55.000000	-33.000000	-99.000000
3166273.853000	38591202.600000	479.302000	18.330057	-55.000000	-33.000000	-99.000000
3166273.853000	38591212.600000	479.302000	18.330048	-55.000000	-33.000000	-99.000000
3166273.853000	38591222.600000	479.302000	18.330040	-55.000000	-33.000000	-99.000000
3166253.853000	38591232.600000	479.302000	18.330038	-55.000000	-33.000000	-99.000000
3166263.853000	38591232.600000	479.302000	18.330037	-55.000000	-33.000000	-99.000000
3166273.853000	38591232.600000	479.302000	18.330034	-55.000000	-33.000000	-99.000000
3166303.853000	38591192.600000	489.302000	16.542681	-55.000000	-33.000000	-99.000000
3166303.853000	38591202.600000	489.302000	16.542865	-55.000000	-33.000000	-99.000000
3166303.853000	38591212.600000	489.302000	16.542982	-55.000000	-33.000000	-99.000000
3166303.853000	38591222.600000	489.302000	16.543062	-55.000000	-33.000000	-99.000000
3166313.853000	38591192.600000	479.302000	16.536470	-55.000000	-33.000000	-99.000000
3166313.853000	38591192.600000	489.302000	16.542684	-55.000000	-33.000000	-99.000000
3166313.853000	38591202.600000	479.302000	16.538277	-55.000000	-33.000000	-99.000000
3166313.853000	38591202.600000	489.302000	16.542867	-55.000000	-33.000000	-99.000000
3166323.853000	38591192.600000	479.302000	15.233967	-55.000000	-33.000000	-99.000000
3166323.853000	38591192.600000	489.302000	15.020690	-55.000000	-33.000000	-99.000000
3166323.853000	38591202.600000	479.302000	15.233943	-55.000000	-33.000000	-99.000000
3166323.853000	38591202.600000	489.302000	15.020661	-55.000000	-33.000000	-99.000000
3166313.853000	38591212.600000	479.302000	16.539460	-55.000000	-33.000000	-99.000000
3166313.853000	38591212.600000	489.302000	16.542983	-55.000000	-33.000000	-99.000000
3166313.853000	38591222.600000	479.302000	16.540276	-55.000000	-33.000000	-99.000000
3166313.853000	38591222.600000	489.302000	16.543062	-55.000000	-33.000000	-99.000000
3166323.853000	38591212.600000	479.302000	15.233926	-55.000000	-33.000000	-99.000000
3166323.853000	38591212.600000	489.302000	15.020641	-55.000000	-33.000000	-99.000000
3166323.853000	38591222.600000	479.302000	15.233914	-55.000000	-33.000000	-99.000000
3166323.853000	38591222.600000	489.302000	15.020627	-55.000000	-33.000000	-99.000000
3166303.853000	38591232.600000	489.302000	16.543118	-55.000000	-33.000000	-99.000000
3166313.853000	38591232.600000	479.302000	16.540860	-55.000000	-33.000000	-99.000000
3166313.853000	38591232.600000	489.302000	16.543118	-55.000000	-33.000000	-99.000000
3166323.853000	38591232.600000	479.302000	15.233905	-55.000000	-33.000000	-99.000000
3166323.853000	38591232.600000	489.302000	15.020616	-55.000000	-33.000000	-99.000000
3166333.853000	38591112.600000	399.302000	13.665051	-55.000000	-33.000000	-99.000000
3166333.853000	38591112.600000	409.302000	14.324356	-55.000000	-33.000000	-99.000000
3166333.853000	38591122.600000	399.302000	13.665633	-55.000000	-33.000000	-99.000000
3166333.853000	38591122.600000	409.302000	14.324920	-55.000000	-33.000000	-99.000000
3166343.853000	38591112.600000	399.302000	13.665446	-55.000000	-33.000000	-99.000000
3166343.853000	38591112.600000	409.302000	14.324706	-55.000000	-33.000000	-99.000000
3166343.853000	38591122.600000	399.302000	13.666735	-55.000000	-33.000000	-99.000000
3166343.853000	38591122.600000	409.302000	14.325928	-55.000000	-33.000000	-99.000000
3166333.853000	38591112.600000	419.302000	16.672742	-55.000000	-33.000000	-99.000000
3166333.853000	38591112.600000	429.302000	14.620000	-55.000000	-33.000000	-99.000000
3166333.853000	38591122.600000	419.302000	16.673021	-55.000000	-33.000000	-99.000000
3166333.853000	38591122.600000	429.302000	16.205580	-55.000000	-33.000000	-99.000000
3166343.853000	38591112.600000	419.302000	16.672927	-55.000000	-33.000000	-99.000000
3166343.853000	38591112.600000	429.302000	16.664248	-55.000000	-33.000000	-99.000000
3166343.853000	38591122.600000	419.302000	16.673541	-55.000000	-33.000000	-99.000000
3166343.853000	38591122.600000	429.302000	16.664998	-55.000000	-33.000000	-99.000000
3166333.853000	38591132.600000	399.302000	13.666388	-55.000000	-33.000000	-99.000000
3166333.853000	38591132.600000	409.302000	14.325680	-55.000000	-33.000000	-99.000000
3166333.853000	38591142.600000	399.302000	13.666775	-55.000000	-33.000000	-99.000000
3166333.853000	38591142.600000	409.302000	14.326128	-55.000000	-33.000000	-99.000000
3166343.853000	38591132.600000	399.302000	13.669619	-55.000000	-33.000000	-99.000000
3166343.853000	38591132.600000	409.302000	14.328724	-55.000000	-33.000000	-99.000000
3166343.853000	38591142.600000	399.302000	13.672389	-55.000000	-33.000000	-99.000000
3166343.853000	38591142.600000	409.302000	14.331578	-55.000000	-33.000000	-99.000000
3166333.853000	38591132.600000	419.302000	16.673387	-55.000000	-33.000000	-99.000000
3166333.853000	38591132.600000	429.302000	16.664778	-55.000000	-33.000000	-99.000000
3166333.853000	38591142.600000	419.302000	16.673582	-55.000000	-33.000000	-99.000000
3166333.853000	38591142.600000	429.302000	16.664987	-55.000000	-33.000000	-99.000000
3166343.853000	38591132.600000	419.302000	16.674920	-55.000000	-33.000000	-99.000000
3166343.853000	38591132.600000	429.302000	16.666682	-55.000000	-33.000000	-99.000000
3166343.853000	38591142.600000	419.302000	16.676268	-55.000000	-33.000000	-99.000000
3166343.853000	38591142.600000	429.302000	16.668305	-55.000000	-33.000000	-99.000000
3166353.853000	38591112.600000	399.302000	13.665731	-55.000000	-33.000000	-99.000000
3166353.853000	38591112.600000	409.302000	14.324959	-55.000000	-33.000000	-99.000000
3166353.853000	38591122.600000	399.302000	13.667889	-55.000000	-33.000000	-99.000000
3166353.853000	38591122.600000	409.302000	14.326983	-55.000000	-33.000000	-99.000000
3166363.853000	38591112.600000	399.302000	13.665666	-55.000000	-33.000000	-99.000000
3166363.853000	38591122.600000	399.302000	13.667591	-55.000000	-33.000000	-99.000000
3166353.853000	38591112.600000	419.302000	16.673061	-55.000000	-33.000000	-99.000000
3166353.853000	38591112.600000	429.302000	16.664418	-55.000000	-33.000000	-99.000000
3166353.853000	38591122.600000	419.302000	16.674084	-55.000000	-33.000000	-99.000000
3166353.853000	38591122.600000	429.302000	16.665681	-55.000000	-33.000000	-99.000000
3166363.853000	38591112.600000	419.302000	16.673031	-55.000000	-33.000000	-99.000000
3166363.853000	38591112.600000	429.302000	16.664379	-55.000000	-33.000000	-99.000000
3166363.853000	38591122.600000	419.302000	16.673944	-55.000000	-33.000000	-99.000000
3166363.853000	38591122.600000	429.302000	16.665505	-55.000000	-33.000000	-99.000000
3166353.853000	38591132.600000	399.302000	13.677927	-55.000000	-33.000000	-99.000000
3166353.853000	38591132.600000	409.302000	14.336495	-55.000000	-33.000000	-99.000000
3166353.853000	38591142.600000	399.302000	13.751475	-55.000000	-33.000000	-99.000000
3166353.853000	38591142.600000	409.302000	14.398132	-55.000000	-33.000000	-99.000000
3166363.853000	38591132.600000	399.302000	13.929929	-55.000000	-33.000000	-99.000000
3166363.853000	38591142.600000	399.302000	13.693976	-55.000000	-33.000000	-99.000000
3166353.853000	38591132.600000	419.302000	16.678800	-55.000000	-33.000000	-99.000000
3166353.853000	38591132.600000	429.302000	16.671700	-55.000000	-33.000000	-99.000000
3166353.853000	38591142.600000	419.302000	16.708377	-55.000000	-33.000000	-99.000000
3166353.853000	38591142.600000	429.302000	16.722245	-55.000000	-33.000000	-99.000000
3166363.853000	38591132.600000	419.302000	16.677346	-55.000000	-33.000000	-99.000000
3166363.853000	38591132.600000	429.302000	16.669785	-55.000000	-33.000000	-99.000000
3166363.853000	38591142.600000	419.302000	16.686221	-55.000000	-33.000000	-99.000000
3166363.853000	38591142.600000	429.302000	16.681945	-55.000000	-33.000000	-99.000000
3166333.853000	38591112.600000	439.302000	14.491804	-55.000000	-33.000000	-99.000000
3166333.853000	38591112.600000	449.302000	14.415353	-55.000000	-33.000000	-99.000000
3166333.853000	38591122.600000	439.302000	14.620000	-55.000000	-33.000000	-99.000000
3166333.853000	38591122.600000	449.302000	14.540652	-55.000000	-33.000000	-99.000000
3166343.853000	38591112.600000	439.302000	15.405132	-55.000000	-33.000000	-99.000000
3166343.853000	38591112.600000	449.302000	15.194184	-55.000000	-33.000000	-99.000000
3166343.853000	38591122.600000	439.302000	16.131540	-55.000000	-33.000000	-99.000000
3166343.853000	38591122.600000	449.302000	15.936735	-55.000000	-33.000000	-99.000000
3166333.853000	38591112.600000	459.302000	14.732423	-55.000000	-33.000000	-99.000000
3166333.853000	38591112.600000	469.302000	14.725831	-55.000000	-33.000000	-99.000000
3166333.853000	38591122.600000	459.302000	14.719157	-55.000000	-33.000000	-99.000000
3166333.853000	38591122.600000	469.302000	15.039311	-55.000000	-33.000000	-99.000000
3166343.853000	38591112.600000	459.302000	15.086822	-55.000000	-33.000000	-99.000000
3166343.853000	38591112.600000	469.302000	15.033308	-55.000000	-33.000000	-99.000000
3166343.853000	38591122.600000	459.302000	15.708191	-55.000000	-33.000000	-99.000000
3166343.853000	38591122.600000	469.302000	15.416126	-55.000000	-33.000000	-99.000000
3166333.853000	38591132.600000	439.302000	16.131479	-55.000000	-33.000000	-99.000000
3166333.853000	38591132.600000	449.302000	15.936977	-55.000000	-33.000000	-99.000000
3166333.853000	38591142.600000	439.302000	16.131533	-55.000000	-33.000000	-99.000000
3166333.853000	38591142.600000	449.302000	15.936651	-55.000000	-33.000000	-99.000000
3166343.853000	38591132.600000	439.302000	16.132013	-55.000000	-33.000000	-99.000000
3166343.853000	38591132.600000	449.302000	15.934499	-55.000000	-33.000000	-99.000000
3166343.853000	38591142.600000	439.302000	16.132503	-55.000000	-33.000000	-99.000000
3166343.853000	38591142.600000	449.302000	15.932277	-55.000000	-33.000000	-99.000000
3166333.853000	38591132.600000	459.302000	15.708283	-55.000000	-33.000000	-99.000000
3166333.853000	38591132.600000	469.302000	15.416053	-55.000000	-33.000000	-99.000000
3166333.853000	38591142.600000	459.302000	15.708203	-55.000000	-33.000000	-99.000000
3166333.853000	38591142.600000	469.302000	15.416123	-55.000000	-33.000000	-99.000000
3166343.853000	38591132.600000	459.302000	15.707518	-55.000000	-33.000000	-99.000000
3166343.853000	38591132.600000	469.302000	15.416691	-55.000000	-33.000000	-99.000000
3166343.853000	38591142.600000	459.302000	15.706873	-55.000000	-33.000000	-99.000000
3166343.853000	38591142.600000	469.302000	15.417242	-55.000000	-33.000000	-99.000000
3166353.853000	38591112.600000	439.302000	16.131385	-55.000000	-33.000000	-99.000000
3166353.853000	38591112.600000	449.302000	15.937514	-55.000000	-33.000000	-99.000000
3166353.853000	38591122.600000	439.302000	16.131729	-55.000000	-33.000000	-99.000000
3166353.853000	38591122.600000	449.302000	15.935863	-55.000000	-33.000000	-99.000000
3166363.853000	38591112.600000	439.302000	16.131375	-55.000000	-33.000000	-99.000000
3166363.853000	38591112.600000	449.302000	15.937562	-55.000000	-33.000000	-99.000000
3166363.853000	38591122.600000	439.302000	16.131680	-55.000000	-33.000000	-99.000000
3166363.853000	38591122.600000	449.302000	15.936087	-55.000000	-33.000000	-99.000000
3166353.853000	38591112.600000	459.302000	15.708424	-55.000000	-33.000000	-99.000000
3166353.853000	38591112.600000	469.302000	15.415932	-55.000000	-33.000000	-99.000000
3166353.853000	38591122.600000	459.302000	15.707916	-55.000000	-33.000000	-99.000000
3166353.853000	38591122.600000	469.302000	15.416355	-55.000000	-33.000000	-99.000000
3166363.853000	38591112.600000	459.302000	15.708439	-55.000000	-33.000000	-99.000000
3166363.853000	38591112.600000	469.302000	15.415919	-55.000000	-33.000000	-99.000000
3166363.853000	38591122.600000	459.302000	15.707987	-55.000000	-33.000000	-99.000000
3166363.853000	38591122.600000	469.302000	15.416296	-55.000000	-33.000000	-99.000000
3166353.853000	38591132.600000	439.302000	16.133611	-55.000000	-33.000000	-99.000000
3166353.853000	38591132.600000	449.302000	15.928261	-55.000000	-33.000000	-99.000000
3166353.853000	38591142.600000	439.302000	16.163445	-55.000000	-33.000000	-99.000000
3166353.853000	38591142.600000	449.302000	15.879064	-55.000000	-33.000000	-99.000000
3166363.853000	38591132.600000	439.302000	16.132970	-55.000000	-33.000000	-99.000000
3166363.853000	38591132.600000	449.302000	15.930594	-55.000000	-33.000000	-99.000000
3166363.853000	38591142.600000	439.302000	16.137801	-55.000000	-33.000000	-99.000000
3166363.853000	38591142.600000	449.302000	15.915983	-55.000000	-33.000000	-99.000000
3166353.853000	38591132.600000	459.302000	15.705524	-55.000000	-33.000000	-99.000000
3166353.853000	38591132.600000	469.302000	15.418365	-55.000000	-33.000000	-99.000000
3166353.853000	38591142.600000	459.302000	15.685728	-55.000000	-33.000000	-99.000000
3166353.853000	38591142.600000	469.302000	15.436117	-55.000000	-33.000000	-99.000000
3166363.853000	38591132.600000	459.302000	15.706281	-55.000000	-33.000000	-99.000000
3166363.853000	38591132.600000	469.302000	15.417728	-55.000000	-33.000000	-99.000000
3166363.853000	38591142.600000	459.302000	15.701448	-55.000000	-33.000000	-99.000000
3166363.853000	38591142.600000	469.302000	15.421888	-55.000000	-33.000000	-99.000000
3166333.853000	38591152.600000	399.302000	13.666286	-55.000000	-33.000000	-99.000000
3166333.853000	38591152.600000	409.302000	14.325722	-55.000000	-33.000000	-99.000000
3166333.853000	38591162.600000	399.302000	13.665511	-55.000000	-33.000000	-99.000000
3166333.853000	38591162.600000	409.302000	14.324994	-55.000000	-33.000000	-99.000000
3166343.853000	38591152.600000	399.302000	13.669266	-55.000000	-33.000000	-99.000000
3166343.853000	38591152.600000	409.302000	14.328709	-55.000000	-33.000000	-99.000000
3166343.853000	38591162.600000	399.302000	13.666497	-55.000000	-33.000000	-99.000000
3166343.853000	38591162.600000	409.302000	14.326012	-55.000000	-33.000000	-99.000000
3166333.853000	38591152.600000	419.302000	16.673357	-55.000000	-33.000000	-99.000000
3166333.853000	38591152.600000	429.302000	16.664687	-55.000000	-33.000000	-99.000000
3166333.853000	38591162.600000	419.302000	16.672987	-55.000000	-33.000000	-99.000000
3166333.853000	38591162.600000	429.302000	16.664233	-55.000000	-33.000000	-99.000000
3166343.853000	38591152.600000	419.302000	16.674802	-55.000000	-33.000000	-99.000000
3166343.853000	38591152.600000	429.302000	16.666416	-55.000000	-33.000000	-99.000000
3166343.853000	38591162.600000	419.302000	16.673470	-55.000000	-33.000000	-99.000000
3166343.853000	38591162.600000	429.302000	16.664791	-55.000000	-33.000000	-99.000000
3166333.853000	38591172.600000	399.302000	13.664944	-55.000000	-33.000000	-99.000000
3166333.853000	38591172.600000	409.302000	14.324442	-55.000000	-33.000000	-99.000000
3166333.853000	38591182.600000	399.302000	13.664597	-55.000000	-33.000000	-99.000000
3166333.853000	38591182.600000	409.302000	14.324095	-55.000000	-33.000000	-99.000000
3166343.853000	38591172.600000	399.302000	13.665291	-55.000000	-33.000000	-99.000000
3166343.853000	38591172.600000	409.302000	14.324810	-55.000000	-33.000000	-99.000000
3166343.853000	38591182.600000	399.302000	13.664738	-55.000000	-33.000000	-99.000000
3166343.853000	38591182.600000	409.302000	14.324249	-55.000000	-33.000000	-99.000000
3166333.853000	38591172.600000	419.302000	16.672714	-55.000000	-33.000000	-99.000000
3166333.853000	38591172.600000	429.302000	16.663907	-55.000000	-33.000000	-99.000000
3166333.853000	38591182.600000	419.302000	16.672545	-55.000000	-33.000000	-99.000000
3166333.853000	38591182.600000	429.302000	16.663710	-55.000000	-33.000000	-99.000000
3166343.853000	38591172.600000	419.302000	16.672885	-55.000000	-33.000000	-99.000000
3166343.853000	38591172.600000	429.302000	16.664099	-55.000000	-33.000000	-99.000000
3166343.853000	38591182.600000	419.302000	16.672616	-55.000000	-33.000000	-99.000000
3166343.853000	38591182.600000	429.302000	16.663787	-55.000000	-33.000000	-99.000000
3166353.853000	38591152.600000	399.302000	13.676365	-55.000000	-33.000000	-99.000000
3166353.853000	38591152.600000	409.302000	14.335805	-55.000000	-33.000000	-99.000000
3166353.853000	38591162.600000	399.302000	13.667499	-55.000000	-33.000000	-99.000000
3166353.853000	38591162.600000	409.302000	14.327048	-55.000000	-33.000000	-99.000000
3166363.853000	38591152.600000	399.302000	13.673773	-55.000000	-33.000000	-99.000000
3166363.853000	38591162.600000	399.302000	13.667243	-55.000000	-33.000000	-99.000000
3166353.853000	38591152.600000	419.302000	16.678230	-55.000000	-33.000000	-99.000000
3166353.853000	38591152.600000	429.302000	16.670694	-55.000000	-33.000000	-99.000000
3166353.853000	38591162.600000	419.302000	16.673961	-55.000000	-33.000000	-99.000000
3166353.853000	38591162.600000	429.302000	16.665364	-55.000000	-33.000000	-99.000000
3166363.853000	38591152.600000	419.302000	16.676982	-55.000000	-33.000000	-99.000000
3166363.853000	38591152.600000	429.302000	16.669107	-55.000000	-33.000000	-99.000000
3166363.853000	38591162.600000	419.302000	16.673835	-55.000000	-33.000000	-99.000000
3166363.853000	38591162.600000	429.302000	16.665217	-55.000000	-33.000000	-99.000000
3166353.853000	38591172.600000	399.302000	13.665538	-55.000000	-33.000000	-99.000000
3166353.853000	38591172.600000	409.302000	14.325073	-55.000000	-33.000000	-99.000000
3166353.853000	38591182.600000	399.302000	13.664823	-55.000000	-33.000000	-99.000000
3166353.853000	38591182.600000	409.302000	14.324342	-55.000000	-33.000000	-99.000000
3166363.853000	38591172.600000	399.302000	13.665482	-55.000000	-33.000000	-99.000000
3166363.853000	38591182.600000	399.302000	13.664805	-55.000000	-33.000000	-99.000000
3166353.853000	38591172.600000	419.302000	16.673007	-55.000000	-33.000000	-99.000000
3166353.853000	38591172.600000	429.302000	16.664237	-55.000000	-33.000000	-99.000000
3166353.853000	38591182.600000	419.302000	16.672658	-55.000000	-33.000000	-99.000000
3166353.853000	38591182.600000	429.302000	16.663833	-55.000000	-33.000000	-99.000000
3166363.853000	38591172.600000	419.302000	16.672979	-55.000000	-33.000000	-99.000000
3166363.853000	38591172.600000	429.302000	16.664206	-55.000000	-33.000000	-99.000000
3166363.853000	38591182.600000	419.302000	16.672649	-55.000000	-33.000000	-99.000000
3166363.853000	38591182.600000	429.302000	16.663823	-55.000000	-33.000000	-99.000000
3166333.853000	38591152.600000	439.302000	16.131451	-55.000000	-33.000000	-99.000000
3166333.853000	38591152.600000	449.302000	15.937012	-55.000000	-33.000000	-99.000000
3166333.853000	38591162.600000	439.302000	16.131329	-55.000000	-33.000000	-99.000000
3166333.853000	38591162.600000	449.302000	15.937612	-55.000000	-33.000000	-99.000000
3166343.853000	38591152.600000	439.302000	16.131934	-55.000000	-33.000000	-99.000000
3166343.853000	38591152.600000	449.302000	15.934642	-55.000000	-33.000000	-99.000000
3166343.853000	38591162.600000	439.302000	16.131477	-55.000000	-33.000000	-99.000000
3166343.853000	38591162.600000	449.302000	15.936819	-55.000000	-33.000000	-99.000000
3166333.853000	38591152.600000	459.302000	15.708326	-55.000000	-33.000000	-99.000000
3166333.853000	38591152.600000	469.302000	15.416022	-55.000000	-33.000000	-99.000000
3166333.853000	38591162.600000	459.302000	15.708510	-55.000000	-33.000000	-99.000000
3166333.853000	38591162.600000	469.302000	15.415869	-55.000000	-33.000000	-99.000000
3166343.853000	38591152.600000	459.302000	15.707634	-55.000000	-33.000000	-99.000000
3166343.853000	38591152.600000	469.302000	15.416608	-55.000000	-33.000000	-99.000000
3166343.853000	38591162.600000	459.302000	15.708288	-55.000000	-33.000000	-99.000000
3166343.853000	38591162.600000	469.302000	15.416058	-55.000000	-33.000000	-99.000000
3166333.853000	38591172.600000	439.302000	16.131243	-55.000000	-33.000000	-99.000000
3166333.853000	38591172.600000	449.302000	15.938057	-55.000000	-33.000000	-99.000000
3166333.853000	38591182.600000	439.302000	16.131193	-55.000000	-33.000000	-99.000000
3166333.853000	38591182.600000	449.302000	15.938332	-55.000000	-33.000000	-99.000000
3166343.853000	38591172.600000	439.302000	16.131293	-55.000000	-33.000000	-99.000000
3166343.853000	38591172.600000	449.302000	15.937776	-55.000000	-33.000000	-99.000000
3166343.853000	38591182.600000	439.302000	16.131212	-55.000000	-33.000000	-99.000000
3166343.853000	38591182.600000	449.302000	15.938217	-55.000000	-33.000000	-99.000000
3166333.853000	38591172.600000	459.302000	15.708641	-55.000000	-33.000000	-99.000000
3166333.853000	38591172.600000	469.302000	15.415759	-55.000000	-33.000000	-99.000000
3166333.853000	38591182.600000	459.302000	15.708720	-55.000000	-33.000000	-99.000000
3166333.853000	38591182.600000	469.302000	15.415693	-55.000000	-33.000000	-99.000000
3166343.853000	38591172.600000	459.302000	15.708565	-55.000000	-33.000000	-99.000000
3166343.853000	38591172.600000	469.302000	15.415824	-55.000000	-33.000000	-99.000000
3166343.853000	38591182.600000	459.302000	15.708690	-55.000000	-33.000000	-99.000000
3166343.853000	38591182.600000	469.302000	15.415718	-55.000000	-33.000000	-99.000000
3166353.853000	38591152.600000	439.302000	16.133297	-55.000000	-33.000000	-99.000000
3166353.853000	38591152.600000	449.302000	15.928974	-55.000000	-33.000000	-99.000000
3166353.853000	38591162.600000	439.302000	16.131633	-55.000000	-33.000000	-99.000000
3166353.853000	38591162.600000	449.302000	15.936010	-55.000000	-33.000000	-99.000000
3166363.853000	38591152.600000	439.302000	16.132764	-55.000000	-33.000000	-99.000000
3166363.853000	38591152.600000	449.302000	15.931046	-55.000000	-33.000000	-99.000000
3166363.853000	38591162.600000	439.302000	16.131592	-55.000000	-33.000000	-99.000000
3166363.853000	38591162.600000	449.302000	15.936216	-55.000000	-33.000000	-99.000000
3166353.853000	38591152.600000	459.302000	15.705915	-55.000000	-33.000000	-99.000000
3166353.853000	38591152.600000	469.302000	15.418072	-55.000000	-33.000000	-99.000000
3166353.853000	38591162.600000	459.302000	15.708060	-55.000000	-33.000000	-99.000000
3166353.853000	38591162.600000	469.302000	15.416252	-55.000000	-33.000000	-99.000000
3166363.853000	38591152.600000	459.302000	15.706554	-55.000000	-33.000000	-99.000000
3166363.853000	38591152.600000	469.302000	15.417526	-55.000000	-33.000000	-99.000000
3166363.853000	38591162.600000	459.302000	15.708118	-55.000000	-33.000000	-99.000000
3166363.853000	38591162.600000	469.302000	15.416202	-55.000000	-33.000000	-99.000000
3166353.853000	38591172.600000	439.302000	16.131328	-55.000000	-33.000000	-99.000000
3166353.853000	38591172.600000	449.302000	15.937575	-55.000000	-33.000000	-99.000000
3166353.853000	38591182.600000	439.302000	16.131223	-55.000000	-33.000000	-99.000000
3166353.853000	38591182.600000	449.302000	15.938147	-55.000000	-33.000000	-99.000000
3166363.853000	38591172.600000	439.302000	16.131320	-55.000000	-33.000000	-99.000000
3166363.853000	38591172.600000	449.302000	15.937620	-55.000000	-33.000000	-99.000000
3166363.853000	38591182.600000	439.302000	16.131221	-55.000000	-33.000000	-99.000000
3166363.853000	38591182.600000	449.302000	15.938162	-55.000000	-33.000000	-99.000000
3166353.853000	38591172.600000	459.302000	15.708511	-55.000000	-33.000000	-99.000000
3166353.853000	38591172.600000	469.302000	15.415870	-55.000000	-33.000000	-99.000000
3166353.853000	38591182.600000	459.302000	15.708672	-55.000000	-33.000000	-99.000000
3166353.853000	38591182.600000	469.302000	15.415734	-55.000000	-33.000000	-99.000000
3166363.853000	38591172.600000	459.302000	15.708523	-55.000000	-33.000000	-99.000000
3166363.853000	38591172.600000	469.302000	15.415860	-55.000000	-33.000000	-99.000000
3166363.853000	38591182.600000	459.302000	15.708676	-55.000000	-33.000000	-99.000000
3166363.853000	38591182.600000	469.302000	15.415731	-55.000000	-33.000000	-99.000000
3166373.853000	38591112.600000	429.302000	16.664171	-55.000000	-33.000000	-99.000000
3166373.853000	38591122.600000	429.302000	16.664753	-55.000000	-33.000000	-99.000000
3166373.853000	38591132.600000	429.302000	16.665802	-55.000000	-33.000000	-99.000000
3166373.853000	38591142.600000	429.302000	16.666556	-55.000000	-33.000000	-99.000000
3166373.853000	38591112.600000	439.302000	15.431420	-55.000000	-33.000000	-99.000000
3166373.853000	38591112.600000	449.302000	15.215690	-55.000000	-33.000000	-99.000000
3166373.853000	38591122.600000	439.302000	16.131473	-55.000000	-33.000000	-99.000000
3166373.853000	38591122.600000	449.302000	15.937051	-55.000000	-33.000000	-99.000000
3166373.853000	38591112.600000	459.302000	15.105900	-55.000000	-33.000000	-99.000000
3166373.853000	38591112.600000	469.302000	15.051134	-55.000000	-33.000000	-99.000000
3166373.853000	38591122.600000	459.302000	15.708290	-55.000000	-33.000000	-99.000000
3166373.853000	38591122.600000	469.302000	15.416044	-55.000000	-33.000000	-99.000000
3166373.853000	38591132.600000	439.302000	16.131761	-55.000000	-33.000000	-99.000000
3166373.853000	38591132.600000	449.302000	15.935636	-55.000000	-33.000000	-99.000000
3166373.853000	38591142.600000	439.302000	16.131976	-55.000000	-33.000000	-99.000000
3166373.853000	38591142.600000	449.302000	15.934559	-55.000000	-33.000000	-99.000000
3166373.853000	38591132.600000	459.302000	15.707871	-55.000000	-33.000000	-99.000000
3166373.853000	38591132.600000	469.302000	15.416397	-55.000000	-33.000000	-99.000000
3166373.853000	38591142.600000	459.302000	15.707573	-55.000000	-33.000000	-99.000000
3166373.853000	38591142.600000	469.302000	15.416652	-55.000000	-33.000000	-99.000000
3166373.853000	38591152.600000	429.302000	16.665625	-55.000000	-33.000000	-99.000000
3166373.853000	38591162.600000	429.302000	16.664582	-55.000000	-33.000000	-99.000000
3166373.853000	38591172.600000	429.302000	16.664036	-55.000000	-33.000000	-99.000000
3166373.853000	38591182.600000	429.302000	16.663763	-55.000000	-33.000000	-99.000000
3166373.853000	38591152.600000	439.302000	16.131708	-55.000000	-33.000000	-99.000000
3166373.853000	38591152.600000	449.302000	15.935721	-55.000000	-33.000000	-99.000000
3166373.853000	38591162.600000	439.302000	16.131421	-55.000000	-33.000000	-99.000000
3166373.853000	38591162.600000	449.302000	15.937116	-55.000000	-33.000000	-99.000000
3166373.853000	38591152.600000	459.302000	15.707951	-55.000000	-33.000000	-99.000000
3166373.853000	38591152.600000	469.302000	15.416339	-55.000000	-33.000000	-99.000000
3166373.853000	38591162.600000	459.302000	15.708371	-55.000000	-33.000000	-99.000000
3166373.853000	38591162.600000	469.302000	15.415987	-55.000000	-33.000000	-99.000000
3166373.853000	38591172.600000	439.302000	16.131276	-55.000000	-33.000000	-99.000000
3166373.853000	38591172.600000	449.302000	15.937869	-55.000000	-33.000000	-99.000000
3166373.853000	38591182.600000	439.302000	16.131206	-55.000000	-33.000000	-99.000000
3166373.853000	38591182.600000	449.302000	15.938252	-55.000000	-33.000000	-99.000000
3166373.853000	38591172.600000	459.302000	15.708590	-55.000000	-33.000000	-99.000000
3166373.853000	38591172.600000	469.302000	15.415802	-55.000000	-33.000000	-99.000000
3166373.853000	38591182.600000	459.302000	15.708699	-55.000000	-33.000000	-99.000000
3166373.853000	38591182.600000	469.302000	15.415711	-55.000000	-33.000000	-99.000000
3166333.853000	38591112.600000	479.302000	16.523970	-55.000000	-33.000000	-99.000000
3166333.853000	38591112.600000	489.302000	16.541151	-55.000000	-33.000000	-99.000000
3166333.853000	38591122.600000	479.302000	15.876791	-55.000000	-33.000000	-99.000000
3166333.853000	38591122.600000	489.302000	16.540303	-55.000000	-33.000000	-99.000000
3166343.853000	38591112.600000	479.302000	15.234229	-55.000000	-33.000000	-99.000000
3166343.853000	38591112.600000	489.302000	15.020961	-55.000000	-33.000000	-99.000000
3166343.853000	38591122.600000	479.302000	15.234534	-55.000000	-33.000000	-99.000000
3166343.853000	38591122.600000	489.302000	15.021305	-55.000000	-33.000000	-99.000000
3166333.853000	38591132.600000	479.302000	15.234457	-55.000000	-33.000000	-99.000000
3166333.853000	38591132.600000	489.302000	15.021230	-55.000000	-33.000000	-99.000000
3166333.853000	38591142.600000	479.302000	15.234556	-55.000000	-33.000000	-99.000000
3166333.853000	38591142.600000	489.302000	15.021353	-55.000000	-33.000000	-99.000000
3166343.853000	38591132.600000	479.302000	15.235226	-55.000000	-33.000000	-99.000000
3166343.853000	38591132.600000	489.302000	15.022100	-55.000000	-33.000000	-99.000000
3166343.853000	38591142.600000	479.302000	15.235925	-55.000000	-33.000000	-99.000000
3166343.853000	38591142.600000	489.302000	15.022937	-55.000000	-33.000000	-99.000000
3166353.853000	38591112.600000	479.302000	15.234295	-55.000000	-33.000000	-99.000000
3166353.853000	38591112.600000	489.302000	15.021033	-55.000000	-33.000000	-99.000000
3166353.853000	38591122.600000	479.302000	15.234804	-55.000000	-33.000000	-99.000000
3166353.853000	38591122.600000	489.302000	15.021605	-55.000000	-33.000000	-99.000000
3166363.853000	38591112.600000	479.302000	15.234280	-55.000000	-33.000000	-99.000000
3166363.853000	38591112.600000	489.302000	15.021017	-55.000000	-33.000000	-99.000000
3166363.853000	38591122.600000	479.302000	15.234734	-55.000000	-33.000000	-99.000000
3166363.853000	38591122.600000	489.302000	15.021528	-55.000000	-33.000000	-99.000000
3166353.853000	38591112.600000	499.302000	15.326360	-55.000000	-33.000000	-99.000000
3166353.853000	38591122.600000	499.302000	15.323341	-55.000000	-33.000000	-99.000000
3166363.853000	38591112.600000	499.302000	15.326448	-55.000000	-33.000000	-99.000000
3166363.853000	38591122.600000	499.302000	15.323748	-55.000000	-33.000000	-99.000000
3166353.853000	38591132.600000	479.302000	15.237200	-55.000000	-33.000000	-99.000000
3166353.853000	38591132.600000	489.302000	15.024369	-55.000000	-33.000000	-99.000000
3166353.853000	38591142.600000	479.302000	15.256770	-55.000000	-33.000000	-99.000000
3166353.853000	38591142.600000	489.302000	15.049603	-55.000000	-33.000000	-99.000000
3166363.853000	38591132.600000	479.302000	15.236455	-55.000000	-33.000000	-99.000000
3166363.853000	38591132.600000	489.302000	15.023507	-55.000000	-33.000000	-99.000000
3166363.853000	38591142.600000	479.302000	15.241396	-55.000000	-33.000000	-99.000000
3166363.853000	38591142.600000	489.302000	15.029524	-55.000000	-33.000000	-99.000000
3166353.853000	38591132.600000	499.302000	15.309295	-55.000000	-33.000000	-99.000000
3166353.853000	38591142.600000	499.302000	15.208095	-55.000000	-33.000000	-99.000000
3166363.853000	38591132.600000	499.302000	15.313590	-55.000000	-33.000000	-99.000000
3166363.853000	38591142.600000	499.302000	15.285100	-55.000000	-33.000000	-99.000000
3166333.853000	38591152.600000	479.302000	15.234443	-55.000000	-33.000000	-99.000000
3166333.853000	38591152.600000	489.302000	15.021234	-55.000000	-33.000000	-99.000000
3166333.853000	38591162.600000	479.302000	15.234257	-55.000000	-33.000000	-99.000000
3166333.853000	38591162.600000	489.302000	15.021025	-55.000000	-33.000000	-99.000000
3166343.853000	38591152.600000	479.302000	15.235178	-55.000000	-33.000000	-99.000000
3166343.853000	38591152.600000	489.302000	15.022094	-55.000000	-33.000000	-99.000000
3166343.853000	38591162.600000	479.302000	15.234500	-55.000000	-33.000000	-99.000000
3166343.853000	38591162.600000	489.302000	15.021312	-55.000000	-33.000000	-99.000000
3166333.853000	38591172.600000	479.302000	15.234121	-55.000000	-33.000000	-99.000000
3166333.853000	38591172.600000	489.302000	15.020869	-55.000000	-33.000000	-99.000000
3166333.853000	38591182.600000	479.302000	15.234037	-55.000000	-33.000000	-99.000000
3166333.853000	38591182.600000	489.302000	15.020772	-55.000000	-33.000000	-99.000000
3166343.853000	38591172.600000	479.302000	15.234206	-55.000000	-33.000000	-99.000000
3166343.853000	38591172.600000	489.302000	15.020971	-55.000000	-33.000000	-99.000000
3166343.853000	38591182.600000	479.302000	15.234071	-55.000000	-33.000000	-99.000000
3166343.853000	38591182.600000	489.302000	15.020814	-55.000000	-33.000000	-99.000000
3166353.853000	38591152.600000	479.302000	15.236997	-55.000000	-33.000000	-99.000000
3166353.853000	38591152.600000	489.302000	15.024262	-55.000000	-33.000000	-99.000000
3166353.853000	38591162.600000	479.302000	15.234750	-55.000000	-33.000000	-99.000000
3166353.853000	38591162.600000	489.302000	15.021608	-55.000000	-33.000000	-99.000000
3166363.853000	38591152.600000	479.302000	15.236322	-55.000000	-33.000000	-99.000000
3166363.853000	38591152.600000	489.302000	15.023451	-55.000000	-33.000000	-99.000000
3166363.853000	38591162.600000	479.302000	15.234686	-55.000000	-33.000000	-99.000000
3166363.853000	38591162.600000	489.302000	15.021532	-55.000000	-33.000000	-99.000000
3166353.853000	38591152.600000	499.302000	15.309893	-55.000000	-33.000000	-99.000000
3166353.853000	38591162.600000	499.302000	15.323391	-55.000000	-33.000000	-99.000000
3166363.853000	38591152.600000	499.302000	15.313938	-55.000000	-33.000000	-99.000000
3166363.853000	38591162.600000	499.302000	15.323787	-55.000000	-33.000000	-99.000000
3166353.853000	38591172.600000	479.302000	15.234267	-55.000000	-33.000000	-99.000000
3166353.853000	38591172.600000	489.302000	15.021044	-55.000000	-33.000000	-99.000000
3166353.853000	38591182.600000	479.302000	15.234092	-55.000000	-33.000000	-99.000000
3166353.853000	38591182.600000	489.302000	15.020839	-55.000000	-33.000000	-99.000000
3166363.853000	38591172.600000	479.302000	15.234253	-55.000000	-33.000000	-99.000000
3166363.853000	38591172.600000	489.302000	15.021027	-55.000000	-33.000000	-99.000000
3166363.853000	38591182.600000	479.302000	15.234088	-55.000000	-33.000000	-99.000000
3166363.853000	38591182.600000	489.302000	15.020834	-55.000000	-33.000000	-99.000000
3166353.853000	38591172.600000	499.302000	15.326351	-55.000000	-33.000000	-99.000000
3166353.853000	38591182.600000	499.302000	15.327431	-55.000000	-33.000000	-99.000000
3166363.853000	38591172.600000	499.302000	15.326438	-55.000000	-33.000000	-99.000000
3166363.853000	38591182.600000	499.302000	15.327460	-55.000000	-33.000000	-99.000000
3166373.853000	38591112.600000	479.302000	15.234198	-55.000000	-33.000000	-99.000000
3166373.853000	38591112.600000	489.302000	15.020927	-55.000000	-33.000000	-99.000000
3166373.853000	38591122.600000	479.302000	15.234436	-55.000000	-33.000000	-99.000000
3166373.853000	38591122.600000	489.302000	15.021197	-55.000000	-33.000000	-99.000000
3166383.853000	38591112.600000	489.302000	15.020830	-55.000000	-33.000000	-99.000000
3166383.853000	38591122.600000	489.302000	15.020951	-55.000000	-33.000000	-99.000000
3166373.853000	38591112.600000	499.302000	15.326926	-55.000000	-33.000000	-99.000000
3166373.853000	38591122.600000	499.302000	15.325498	-55.000000	-33.000000	-99.000000
3166383.853000	38591112.600000	499.302000	15.327447	-55.000000	-33.000000	-99.000000
3166383.853000	38591122.600000	499.302000	15.326807	-55.000000	-33.000000	-99.000000
3166373.853000	38591132.600000	479.302000	15.234872	-55.000000	-33.000000	-99.000000
3166373.853000	38591132.600000	489.302000	15.021699	-55.000000	-33.000000	-99.000000
3166373.853000	38591142.600000	479.302000	15.235205	-55.000000	-33.000000	-99.000000
3166373.853000	38591142.600000	489.302000	15.022101	-55.000000	-33.000000	-99.000000
3166383.853000	38591132.600000	489.302000	15.021095	-55.000000	-33.000000	-99.000000
3166383.853000	38591142.600000	489.302000	15.021171	-55.000000	-33.000000	-99.000000
3166373.853000	38591132.600000	499.302000	15.322867	-55.000000	-33.000000	-99.000000
3166373.853000	38591142.600000	499.302000	15.320792	-55.000000	-33.000000	-99.000000
3166383.853000	38591132.600000	499.302000	15.326048	-55.000000	-33.000000	-99.000000
3166383.853000	38591142.600000	499.302000	15.325655	-55.000000	-33.000000	-99.000000
3166373.853000	38591152.600000	479.302000	15.234842	-55.000000	-33.000000	-99.000000
3166373.853000	38591152.600000	489.302000	15.021699	-55.000000	-33.000000	-99.000000
3166373.853000	38591162.600000	479.302000	15.234409	-55.000000	-33.000000	-99.000000
3166373.853000	38591162.600000	489.302000	15.021204	-55.000000	-33.000000	-99.000000
3166383.853000	38591152.600000	489.302000	15.021099	-55.000000	-33.000000	-99.000000
3166383.853000	38591162.600000	489.302000	15.020957	-55.000000	-33.000000	-99.000000
3166373.853000	38591152.600000	499.302000	15.322900	-55.000000	-33.000000	-99.000000
3166373.853000	38591162.600000	499.302000	15.325501	-55.000000	-33.000000	-99.000000
3166383.853000	38591152.600000	499.302000	15.326046	-55.000000	-33.000000	-99.000000
3166383.853000	38591162.600000	499.302000	15.326798	-55.000000	-33.000000	-99.000000
3166373.853000	38591172.600000	479.302000	15.234178	-55.000000	-33.000000	-99.000000
3166373.853000	38591172.600000	489.302000	15.020937	-55.000000	-33.000000	-99.000000
3166373.853000	38591182.600000	479.302000	15.234061	-55.000000	-33.000000	-99.000000
3166373.853000	38591182.600000	489.302000	15.020801	-55.000000	-33.000000	-99.000000
3166383.853000	38591172.600000	489.302000	15.020838	-55.000000	-33.000000	-99.000000
3166383.853000	38591182.600000	489.302000	15.020757	-55.000000	-33.000000	-99.000000
3166373.853000	38591172.600000	499.302000	15.326912	-55.000000	-33.000000	-99.000000
3166373.853000	38591182.600000	499.302000	15.327633	-55.000000	-33.000000	-99.000000
3166383.853000	38591172.600000	499.302000	15.327433	-55.000000	-33.000000	-99.000000
3166383.853000	38591182.600000	499.302000	15.327862	-55.000000	-33.000000	-99.000000
3166333.853000	38591192.600000	399.302000	13.664386	-55.000000	-33.000000	-99.000000
3166333.853000	38591192.600000	409.302000	14.323880	-55.000000	-33.000000	-99.000000
3166333.853000	38591202.600000	399.302000	13.664253	-55.000000	-33.000000	-99.000000
3166333.853000	38591202.600000	409.302000	14.323742	-55.000000	-33.000000	-99.000000
3166343.853000	38591192.600000	399.302000	13.664451	-55.000000	-33.000000	-99.000000
3166343.853000	38591192.600000	409.302000	14.323953	-55.000000	-33.000000	-99.000000
3166343.853000	38591202.600000	399.302000	13.664287	-55.000000	-33.000000	-99.000000
3166343.853000	38591202.600000	409.302000	14.323781	-55.000000	-33.000000	-99.000000
3166333.853000	38591192.600000	419.302000	16.672443	-55.000000	-33.000000	-99.000000
3166333.853000	38591192.600000	429.302000	16.663591	-55.000000	-33.000000	-99.000000
3166333.853000	38591202.600000	419.302000	16.672378	-55.000000	-33.000000	-99.000000
3166333.853000	38591202.600000	429.302000	16.663518	-55.000000	-33.000000	-99.000000
3166343.853000	38591192.600000	419.302000	16.672475	-55.000000	-33.000000	-99.000000
3166343.853000	38591192.600000	429.302000	16.663626	-55.000000	-33.000000	-99.000000
3166343.853000	38591202.600000	419.302000	16.672395	-55.000000	-33.000000	-99.000000
3166343.853000	38591202.600000	429.302000	16.663535	-55.000000	-33.000000	-99.000000
3166333.853000	38591212.600000	399.302000	13.664165	-55.000000	-33.000000	-99.000000
3166333.853000	38591212.600000	409.302000	14.323649	-55.000000	-33.000000	-99.000000
3166333.853000	38591222.600000	399.302000	13.664105	-55.000000	-33.000000	-99.000000
3166333.853000	38591222.600000	409.302000	14.323585	-55.000000	-33.000000	-99.000000
3166343.853000	38591212.600000	399.302000	13.664184	-55.000000	-33.000000	-99.000000
3166343.853000	38591212.600000	409.302000	14.323672	-55.000000	-33.000000	-99.000000
3166343.853000	38591222.600000	399.302000	13.664117	-55.000000	-33.000000	-99.000000
3166343.853000	38591222.600000	409.302000	14.323599	-55.000000	-33.000000	-99.000000
3166333.853000	38591212.600000	419.302000	16.672335	-55.000000	-33.000000	-99.000000
3166333.853000	38591212.600000	429.302000	16.663470	-55.000000	-33.000000	-99.000000
3166333.853000	38591222.600000	419.302000	16.672305	-55.000000	-33.000000	-99.000000
3166333.853000	38591222.600000	429.302000	16.663437	-55.000000	-33.000000	-99.000000
3166343.853000	38591212.600000	419.302000	16.672344	-55.000000	-33.000000	-99.000000
3166343.853000	38591212.600000	429.302000	16.663479	-55.000000	-33.000000	-99.000000
3166343.853000	38591222.600000	419.302000	16.672311	-55.000000	-33.000000	-99.000000
3166343.853000	38591222.600000	429.302000	16.663443	-55.000000	-33.000000	-99.000000
3166353.853000	38591192.600000	399.302000	13.664487	-55.000000	-33.000000	-99.000000
3166353.853000	38591192.600000	409.302000	14.323994	-55.000000	-33.000000	-99.000000
3166353.853000	38591202.600000	399.302000	13.664304	-55.000000	-33.000000	-99.000000
3166353.853000	38591202.600000	409.302000	14.323801	-55.000000	-33.000000	-99.000000
3166363.853000	38591192.600000	399.302000	13.664480	-55.000000	-33.000000	-99.000000
3166363.853000	38591202.600000	399.302000	13.664301	-55.000000	-33.000000	-99.000000
3166353.853000	38591192.600000	419.302000	16.672493	-55.000000	-33.000000	-99.000000
3166353.853000	38591192.600000	429.302000	16.663646	-55.000000	-33.000000	-99.000000
3166353.853000	38591202.600000	419.302000	16.672403	-55.000000	-33.000000	-99.000000
3166353.853000	38591202.600000	429.302000	16.663545	-55.000000	-33.000000	-99.000000
3166363.853000	38591192.600000	419.302000	16.672490	-55.000000	-33.000000	-99.000000
3166363.853000	38591192.600000	429.302000	16.663642	-55.000000	-33.000000	-99.000000
3166363.853000	38591202.600000	419.302000	16.672402	-55.000000	-33.000000	-99.000000
3166363.853000	38591202.600000	429.302000	16.663543	-55.000000	-33.000000	-99.000000
3166353.853000	38591212.600000	399.302000	13.664194	-55.000000	-33.000000	-99.000000
3166353.853000	38591212.600000	409.302000	14.323684	-55.000000	-33.000000	-99.000000
3166353.853000	38591222.600000	399.302000	13.664122	-55.000000	-33.000000	-99.000000
3166353.853000	38591222.600000	409.302000	14.323606	-55.000000	-33.000000	-99.000000
3166363.853000	38591212.600000	399.302000	13.664192	-55.000000	-33.000000	-99.000000
3166363.853000	38591222.600000	399.302000	13.664121	-55.000000	-33.000000	-99.000000
3166353.853000	38591212.600000	419.302000	16.672349	-55.000000	-33.000000	-99.000000
3166353.853000	38591212.600000	429.302000	16.663484	-55.000000	-33.000000	-99.000000
3166353.853000	38591222.600000	419.302000	16.672314	-55.000000	-33.000000	-99.000000
3166353.853000	38591222.600000	429.302000	16.663445	-55.000000	-33.000000	-99.000000
3166363.853000	38591212.600000	419.302000	16.672348	-55.000000	-33.000000	-99.000000
3166363.853000	38591212.600000	429.302000	16.663483	-55.000000	-33.000000	-99.000000
3166363.853000	38591222.600000	419.302000	16.672313	-55.000000	-33.000000	-99.000000
3166363.853000	38591222.600000	429.302000	16.663445	-55.000000	-33.000000	-99.000000
[truncated: 10,894 more rows]
