# Supplementary material for: A new method for estimating ore grade based on sample length weighting
Source: Sci Rep. 2023 Apr 17;13:6208. doi: 10.1038/s41598-023-33509-0 (PMC10110572; doi:10.1038/s41598-023-33509-0)
Supplement: Supplementary file 1 — Supplementary Information. [file 41598_2023_33509_MOESM1_ESM.zip › Data for paper-SR/Results/Composite_Sample_P3_Fe.txt]

3166093.853000	38590632.600000	489.302000	1.233327	-55.000000	-33.000000	-99.000000
3166093.853000	38590642.600000	489.302000	1.233326	-55.000000	-33.000000	-99.000000
3166103.853000	38590632.600000	489.302000	1.233327	-55.000000	-33.000000	-99.000000
3166103.853000	38590642.600000	489.302000	1.233325	-55.000000	-33.000000	-99.000000
3166093.853000	38590632.600000	499.302000	1.216569	-55.000000	-33.000000	-99.000000
3166093.853000	38590632.600000	509.302000	1.216397	-55.000000	-33.000000	-99.000000
3166093.853000	38590642.600000	499.302000	1.216539	-55.000000	-33.000000	-99.000000
3166093.853000	38590642.600000	509.302000	1.216319	-55.000000	-33.000000	-99.000000
3166103.853000	38590632.600000	499.302000	1.216560	-55.000000	-33.000000	-99.000000
3166103.853000	38590632.600000	509.302000	1.216374	-55.000000	-33.000000	-99.000000
3166103.853000	38590642.600000	499.302000	1.216524	-55.000000	-33.000000	-99.000000
3166103.853000	38590642.600000	509.302000	1.216280	-55.000000	-33.000000	-99.000000
3166093.853000	38590652.600000	489.302000	1.233323	-55.000000	-33.000000	-99.000000
3166093.853000	38590662.600000	489.302000	1.233320	-55.000000	-33.000000	-99.000000
3166103.853000	38590652.600000	489.302000	1.233322	-55.000000	-33.000000	-99.000000
3166103.853000	38590662.600000	489.302000	1.233316	-55.000000	-33.000000	-99.000000
3166093.853000	38590652.600000	499.302000	1.216496	-55.000000	-33.000000	-99.000000
3166093.853000	38590652.600000	509.302000	1.216207	-55.000000	-33.000000	-99.000000
3166093.853000	38590662.600000	499.302000	1.216430	-55.000000	-33.000000	-99.000000
3166093.853000	38590662.600000	509.302000	1.216044	-55.000000	-33.000000	-99.000000
3166103.853000	38590652.600000	499.302000	1.216467	-55.000000	-33.000000	-99.000000
3166103.853000	38590652.600000	509.302000	1.216136	-55.000000	-33.000000	-99.000000
3166103.853000	38590662.600000	499.302000	1.216372	-55.000000	-33.000000	-99.000000
3166103.853000	38590662.600000	509.302000	1.215907	-55.000000	-33.000000	-99.000000
3166113.853000	38590632.600000	489.302000	1.233326	-55.000000	-33.000000	-99.000000
3166113.853000	38590642.600000	489.302000	1.233324	-55.000000	-33.000000	-99.000000
3166123.853000	38590632.600000	489.302000	1.233326	-55.000000	-33.000000	-99.000000
3166123.853000	38590642.600000	489.302000	1.233324	-55.000000	-33.000000	-99.000000
3166113.853000	38590632.600000	499.302000	1.216555	-55.000000	-33.000000	-99.000000
3166113.853000	38590632.600000	509.302000	1.216359	-55.000000	-33.000000	-99.000000
3166113.853000	38590642.600000	499.302000	1.216514	-55.000000	-33.000000	-99.000000
3166113.853000	38590642.600000	509.302000	1.216254	-55.000000	-33.000000	-99.000000
3166113.853000	38590652.600000	489.302000	1.233320	-55.000000	-33.000000	-99.000000
3166113.853000	38590662.600000	489.302000	1.233313	-55.000000	-33.000000	-99.000000
3166123.853000	38590652.600000	489.302000	1.233320	-55.000000	-33.000000	-99.000000
3166123.853000	38590662.600000	489.302000	1.233313	-55.000000	-33.000000	-99.000000
3166113.853000	38590652.600000	499.302000	1.216447	-55.000000	-33.000000	-99.000000
3166113.853000	38590652.600000	509.302000	1.216086	-55.000000	-33.000000	-99.000000
3166113.853000	38590662.600000	499.302000	1.216325	-55.000000	-33.000000	-99.000000
3166113.853000	38590662.600000	509.302000	1.215801	-55.000000	-33.000000	-99.000000
3166093.853000	38590672.600000	489.302000	1.233314	-55.000000	-33.000000	-99.000000
3166093.853000	38590682.600000	489.302000	1.233306	-55.000000	-33.000000	-99.000000
3166103.853000	38590672.600000	489.302000	1.233306	-55.000000	-33.000000	-99.000000
3166103.853000	38590682.600000	489.302000	1.233288	-55.000000	-33.000000	-99.000000
3166093.853000	38590672.600000	499.302000	1.216330	-55.000000	-33.000000	-99.000000
3166093.853000	38590672.600000	509.302000	1.215812	-55.000000	-33.000000	-99.000000
3166093.853000	38590682.600000	499.302000	1.216188	-55.000000	-33.000000	-99.000000
3166093.853000	38590682.600000	509.302000	1.215508	-55.000000	-33.000000	-99.000000
3166103.853000	38590672.600000	499.302000	1.216199	-55.000000	-33.000000	-99.000000
3166103.853000	38590672.600000	509.302000	1.215529	-55.000000	-33.000000	-99.000000
3166103.853000	38590682.600000	499.302000	1.215873	-55.000000	-33.000000	-99.000000
3166103.853000	38590682.600000	509.302000	1.214919	-55.000000	-33.000000	-99.000000
3166093.853000	38590692.600000	489.302000	1.233298	-55.000000	-33.000000	-99.000000
3166093.853000	38590702.600000	489.302000	1.233296	-55.000000	-33.000000	-99.000000
3166103.853000	38590692.600000	489.302000	1.233258	-55.000000	-33.000000	-99.000000
3166103.853000	38590702.600000	489.302000	1.233243	-55.000000	-33.000000	-99.000000
3166093.853000	38590692.600000	499.302000	1.216035	-55.000000	-33.000000	-99.000000
3166093.853000	38590692.600000	509.302000	1.215210	-55.000000	-33.000000	-99.000000
3166093.853000	38590702.600000	499.302000	1.215977	-55.000000	-33.000000	-99.000000
3166093.853000	38590702.600000	509.302000	1.215104	-55.000000	-33.000000	-99.000000
3166103.853000	38590692.600000	499.302000	1.215345	-55.000000	-33.000000	-99.000000
3166103.853000	38590692.600000	509.302000	1.214136	-55.000000	-33.000000	-99.000000
3166103.853000	38590702.600000	499.302000	1.215065	-55.000000	-33.000000	-99.000000
3166103.853000	38590702.600000	509.302000	1.213798	-55.000000	-33.000000	-99.000000
3166113.853000	38590672.600000	489.302000	1.233299	-55.000000	-33.000000	-99.000000
3166113.853000	38590682.600000	489.302000	1.233261	-55.000000	-33.000000	-99.000000
3166123.853000	38590672.600000	489.302000	1.233297	-55.000000	-33.000000	-99.000000
3166123.853000	38590682.600000	489.302000	1.233251	-55.000000	-33.000000	-99.000000
3166113.853000	38590672.600000	499.302000	1.216071	-55.000000	-33.000000	-99.000000
3166113.853000	38590672.600000	509.302000	1.215274	-55.000000	-33.000000	-99.000000
3166113.853000	38590682.600000	499.302000	1.215420	-55.000000	-33.000000	-99.000000
3166113.853000	38590682.600000	509.302000	1.214233	-55.000000	-33.000000	-99.000000
3166113.853000	38590692.600000	489.302000	1.233126	-55.000000	-33.000000	-99.000000
3166113.853000	38590702.600000	489.302000	1.232929	-55.000000	-33.000000	-99.000000
3166123.853000	38590692.600000	489.302000	1.233023	-55.000000	-33.000000	-99.000000
3166123.853000	38590702.600000	489.302000	1.232284	-55.000000	-33.000000	-99.000000
3166113.853000	38590692.600000	499.302000	1.213301	-55.000000	-33.000000	-99.000000
3166113.853000	38590692.600000	509.302000	1.212373	-55.000000	-33.000000	-99.000000
3166113.853000	38590702.600000	499.302000	1.210519	-55.000000	-33.000000	-99.000000
3166113.853000	38590702.600000	509.302000	1.211284	-55.000000	-33.000000	-99.000000
3166123.853000	38590702.600000	499.302000	1.201880	-55.000000	-33.000000	-99.000000
3166093.853000	38590712.600000	489.302000	1.233302	-55.000000	-33.000000	-99.000000
3166093.853000	38590722.600000	489.302000	1.233311	-55.000000	-33.000000	-99.000000
3166103.853000	38590712.600000	489.302000	1.233270	-55.000000	-33.000000	-99.000000
3166103.853000	38590722.600000	489.302000	1.233298	-55.000000	-33.000000	-99.000000
3166093.853000	38590712.600000	499.302000	1.216073	-55.000000	-33.000000	-99.000000
3166093.853000	38590722.600000	499.302000	1.216229	-55.000000	-33.000000	-99.000000
3166103.853000	38590712.600000	499.302000	1.215506	-55.000000	-33.000000	-99.000000
3166103.853000	38590712.600000	509.302000	1.214356	-55.000000	-33.000000	-99.000000
3166103.853000	38590722.600000	499.302000	1.215984	-55.000000	-33.000000	-99.000000
3166103.853000	38590722.600000	509.302000	1.215120	-55.000000	-33.000000	-99.000000
3166093.853000	38590732.600000	489.302000	1.233318	-55.000000	-33.000000	-99.000000
3166093.853000	38590742.600000	489.302000	1.233323	-55.000000	-33.000000	-99.000000
3166103.853000	38590732.600000	489.302000	1.233313	-55.000000	-33.000000	-99.000000
3166103.853000	38590742.600000	489.302000	1.233320	-55.000000	-33.000000	-99.000000
3166093.853000	38590732.600000	499.302000	1.216359	-55.000000	-33.000000	-99.000000
3166093.853000	38590742.600000	499.302000	1.216448	-55.000000	-33.000000	-99.000000
3166103.853000	38590732.600000	499.302000	1.216256	-55.000000	-33.000000	-99.000000
3166103.853000	38590732.600000	509.302000	1.215656	-55.000000	-33.000000	-99.000000
3166103.853000	38590742.600000	499.302000	1.216401	-55.000000	-33.000000	-99.000000
3166103.853000	38590742.600000	509.302000	1.215982	-55.000000	-33.000000	-99.000000
3166113.853000	38590712.600000	489.302000	1.233192	-55.000000	-33.000000	-99.000000
3166113.853000	38590722.600000	489.302000	1.233281	-55.000000	-33.000000	-99.000000
3166123.853000	38590712.600000	489.302000	1.233149	-55.000000	-33.000000	-99.000000
3166123.853000	38590722.600000	489.302000	1.233276	-55.000000	-33.000000	-99.000000
3166113.853000	38590712.600000	499.302000	1.214197	-55.000000	-33.000000	-99.000000
3166113.853000	38590712.600000	509.302000	1.212978	-55.000000	-33.000000	-99.000000
3166113.853000	38590722.600000	499.302000	1.215677	-55.000000	-33.000000	-99.000000
3166113.853000	38590722.600000	509.302000	1.214609	-55.000000	-33.000000	-99.000000
3166123.853000	38590712.600000	499.302000	1.213514	-55.000000	-33.000000	-99.000000
3166123.853000	38590712.600000	509.302000	1.212502	-55.000000	-33.000000	-99.000000
3166123.853000	38590722.600000	499.302000	1.215585	-55.000000	-33.000000	-99.000000
3166123.853000	38590722.600000	509.302000	1.214470	-55.000000	-33.000000	-99.000000
3166113.853000	38590732.600000	489.302000	1.233308	-55.000000	-33.000000	-99.000000
3166113.853000	38590742.600000	489.302000	1.233318	-55.000000	-33.000000	-99.000000
3166123.853000	38590732.600000	489.302000	1.233306	-55.000000	-33.000000	-99.000000
3166123.853000	38590742.600000	489.302000	1.233318	-55.000000	-33.000000	-99.000000
3166113.853000	38590732.600000	499.302000	1.216161	-55.000000	-33.000000	-99.000000
3166113.853000	38590732.600000	509.302000	1.215460	-55.000000	-33.000000	-99.000000
3166113.853000	38590742.600000	499.302000	1.216365	-55.000000	-33.000000	-99.000000
3166113.853000	38590742.600000	509.302000	1.215898	-55.000000	-33.000000	-99.000000
3166123.853000	38590732.600000	499.302000	1.216138	-55.000000	-33.000000	-99.000000
3166123.853000	38590732.600000	509.302000	1.215414	-55.000000	-33.000000	-99.000000
3166123.853000	38590742.600000	499.302000	1.216356	-55.000000	-33.000000	-99.000000
3166123.853000	38590742.600000	509.302000	1.215879	-55.000000	-33.000000	-99.000000
3166093.853000	38590752.600000	489.302000	1.233326	-55.000000	-33.000000	-99.000000
3166103.853000	38590752.600000	489.302000	1.233325	-55.000000	-33.000000	-99.000000
3166103.853000	38590762.600000	489.302000	1.233327	-55.000000	-33.000000	-99.000000
3166103.853000	38590752.600000	499.302000	1.216483	-55.000000	-33.000000	-99.000000
3166103.853000	38590762.600000	499.302000	1.216533	-55.000000	-33.000000	-99.000000
3166103.853000	38590772.600000	489.302000	1.233329	-55.000000	-33.000000	-99.000000
3166103.853000	38590782.600000	489.302000	1.233330	-55.000000	-33.000000	-99.000000
3166103.853000	38590772.600000	499.302000	1.216566	-55.000000	-33.000000	-99.000000
3166103.853000	38590782.600000	499.302000	1.216588	-55.000000	-33.000000	-99.000000
3166113.853000	38590752.600000	489.302000	1.233324	-55.000000	-33.000000	-99.000000
3166113.853000	38590762.600000	489.302000	1.233327	-55.000000	-33.000000	-99.000000
3166123.853000	38590752.600000	489.302000	1.233324	-55.000000	-33.000000	-99.000000
3166123.853000	38590762.600000	489.302000	1.233327	-55.000000	-33.000000	-99.000000
3166113.853000	38590752.600000	499.302000	1.216467	-55.000000	-33.000000	-99.000000
3166113.853000	38590752.600000	509.302000	1.216140	-55.000000	-33.000000	-99.000000
3166113.853000	38590762.600000	499.302000	1.216525	-55.000000	-33.000000	-99.000000
3166113.853000	38590762.600000	509.302000	1.216286	-55.000000	-33.000000	-99.000000
3166123.853000	38590752.600000	499.302000	1.216463	-55.000000	-33.000000	-99.000000
3166123.853000	38590752.600000	509.302000	1.216132	-55.000000	-33.000000	-99.000000
3166123.853000	38590762.600000	499.302000	1.216523	-55.000000	-33.000000	-99.000000
3166123.853000	38590762.600000	509.302000	1.216282	-55.000000	-33.000000	-99.000000
3166113.853000	38590772.600000	489.302000	1.233329	-55.000000	-33.000000	-99.000000
3166113.853000	38590782.600000	479.302000	1.183161	-55.000000	-33.000000	-99.000000
3166113.853000	38590782.600000	489.302000	1.233330	-55.000000	-33.000000	-99.000000
3166123.853000	38590772.600000	489.302000	1.233328	-55.000000	-33.000000	-99.000000
3166123.853000	38590782.600000	489.302000	1.233330	-55.000000	-33.000000	-99.000000
3166113.853000	38590772.600000	499.302000	1.216561	-55.000000	-33.000000	-99.000000
3166113.853000	38590772.600000	509.302000	1.216380	-55.000000	-33.000000	-99.000000
3166113.853000	38590782.600000	499.302000	1.216585	-55.000000	-33.000000	-99.000000
3166113.853000	38590782.600000	509.302000	1.216443	-55.000000	-33.000000	-99.000000
3166123.853000	38590772.600000	499.302000	1.216560	-55.000000	-33.000000	-99.000000
3166123.853000	38590772.600000	509.302000	1.216377	-55.000000	-33.000000	-99.000000
3166123.853000	38590782.600000	499.302000	1.216584	-55.000000	-33.000000	-99.000000
3166123.853000	38590782.600000	509.302000	1.216441	-55.000000	-33.000000	-99.000000
3166133.853000	38590722.600000	489.302000	1.233290	-55.000000	-33.000000	-99.000000
3166133.853000	38590732.600000	489.302000	1.233310	-55.000000	-33.000000	-99.000000
3166133.853000	38590742.600000	489.302000	1.233319	-55.000000	-33.000000	-99.000000
3166133.853000	38590752.600000	489.302000	1.233324	-55.000000	-33.000000	-99.000000
3166133.853000	38590762.600000	489.302000	1.233327	-55.000000	-33.000000	-99.000000
3166133.853000	38590752.600000	499.302000	1.216474	-55.000000	-33.000000	-99.000000
3166133.853000	38590762.600000	499.302000	1.216529	-55.000000	-33.000000	-99.000000
3166133.853000	38590762.600000	509.302000	1.216296	-55.000000	-33.000000	-99.000000
3166133.853000	38590772.600000	489.302000	1.233329	-55.000000	-33.000000	-99.000000
3166133.853000	38590782.600000	489.302000	1.233330	-55.000000	-33.000000	-99.000000
3166143.853000	38590782.600000	489.302000	1.233330	-55.000000	-33.000000	-99.000000
3166133.853000	38590772.600000	499.302000	1.216563	-55.000000	-33.000000	-99.000000
3166133.853000	38590772.600000	509.302000	1.216385	-55.000000	-33.000000	-99.000000
3166133.853000	38590782.600000	499.302000	1.216586	-55.000000	-33.000000	-99.000000
3166133.853000	38590782.600000	509.302000	1.216446	-55.000000	-33.000000	-99.000000
3166103.853000	38590792.600000	489.302000	1.233331	-55.000000	-33.000000	-99.000000
3166113.853000	38590792.600000	479.302000	1.183197	-55.000000	-33.000000	-99.000000
3166113.853000	38590792.600000	489.302000	1.233331	-55.000000	-33.000000	-99.000000
3166113.853000	38590802.600000	479.302000	1.183222	-55.000000	-33.000000	-99.000000
3166113.853000	38590802.600000	489.302000	1.233331	-55.000000	-33.000000	-99.000000
3166123.853000	38590792.600000	489.302000	1.233330	-55.000000	-33.000000	-99.000000
3166123.853000	38590802.600000	479.302000	1.183222	-55.000000	-33.000000	-99.000000
3166123.853000	38590802.600000	489.302000	1.233331	-55.000000	-33.000000	-99.000000
3166113.853000	38590792.600000	499.302000	1.216601	-55.000000	-33.000000	-99.000000
3166113.853000	38590802.600000	499.302000	1.216613	-55.000000	-33.000000	-99.000000
3166123.853000	38590792.600000	499.302000	1.216601	-55.000000	-33.000000	-99.000000
3166123.853000	38590792.600000	509.302000	1.216486	-55.000000	-33.000000	-99.000000
3166123.853000	38590802.600000	499.302000	1.216613	-55.000000	-33.000000	-99.000000
3166123.853000	38590802.600000	509.302000	1.216519	-55.000000	-33.000000	-99.000000
3166113.853000	38590812.600000	479.302000	1.183241	-55.000000	-33.000000	-99.000000
3166113.853000	38590812.600000	489.302000	1.233332	-55.000000	-33.000000	-99.000000
3166113.853000	38590822.600000	479.302000	1.183256	-55.000000	-33.000000	-99.000000
3166113.853000	38590822.600000	489.302000	1.233332	-55.000000	-33.000000	-99.000000
3166123.853000	38590812.600000	479.302000	1.183241	-55.000000	-33.000000	-99.000000
3166123.853000	38590812.600000	489.302000	1.233332	-55.000000	-33.000000	-99.000000
3166123.853000	38590822.600000	479.302000	1.183256	-55.000000	-33.000000	-99.000000
3166123.853000	38590822.600000	489.302000	1.233332	-55.000000	-33.000000	-99.000000
3166113.853000	38590812.600000	499.302000	1.216622	-55.000000	-33.000000	-99.000000
3166113.853000	38590822.600000	499.302000	1.216629	-55.000000	-33.000000	-99.000000
3166123.853000	38590812.600000	499.302000	1.216622	-55.000000	-33.000000	-99.000000
3166123.853000	38590812.600000	509.302000	1.216544	-55.000000	-33.000000	-99.000000
3166123.853000	38590822.600000	499.302000	1.216629	-55.000000	-33.000000	-99.000000
3166123.853000	38590822.600000	509.302000	1.216563	-55.000000	-33.000000	-99.000000
3166113.853000	38590832.600000	489.302000	1.233332	-55.000000	-33.000000	-99.000000
3166113.853000	38590842.600000	489.302000	1.233332	-55.000000	-33.000000	-99.000000
3166123.853000	38590832.600000	479.302000	1.183267	-55.000000	-33.000000	-99.000000
3166123.853000	38590832.600000	489.302000	1.233332	-55.000000	-33.000000	-99.000000
3166123.853000	38590842.600000	479.302000	1.183276	-55.000000	-33.000000	-99.000000
3166123.853000	38590842.600000	489.302000	1.233332	-55.000000	-33.000000	-99.000000
3166123.853000	38590832.600000	499.302000	1.216635	-55.000000	-33.000000	-99.000000
3166123.853000	38590842.600000	499.302000	1.216639	-55.000000	-33.000000	-99.000000
3166123.853000	38590852.600000	479.302000	1.183284	-55.000000	-33.000000	-99.000000
3166123.853000	38590852.600000	489.302000	1.233332	-55.000000	-33.000000	-99.000000
3166123.853000	38590862.600000	479.302000	1.183290	-55.000000	-33.000000	-99.000000
3166123.853000	38590862.600000	489.302000	1.233333	-55.000000	-33.000000	-99.000000
3166123.853000	38590852.600000	499.302000	1.216642	-55.000000	-33.000000	-99.000000
3166123.853000	38590862.600000	499.302000	1.216645	-55.000000	-33.000000	-99.000000
3166133.853000	38590792.600000	489.302000	1.233331	-55.000000	-33.000000	-99.000000
3166133.853000	38590802.600000	489.302000	1.233331	-55.000000	-33.000000	-99.000000
3166143.853000	38590792.600000	489.302000	1.233331	-55.000000	-33.000000	-99.000000
3166143.853000	38590802.600000	489.302000	1.233331	-55.000000	-33.000000	-99.000000
3166133.853000	38590792.600000	499.302000	1.216602	-55.000000	-33.000000	-99.000000
3166133.853000	38590792.600000	509.302000	1.216490	-55.000000	-33.000000	-99.000000
3166133.853000	38590802.600000	499.302000	1.216614	-55.000000	-33.000000	-99.000000
3166133.853000	38590802.600000	509.302000	1.216521	-55.000000	-33.000000	-99.000000
3166143.853000	38590802.600000	499.302000	1.216616	-55.000000	-33.000000	-99.000000
3166143.853000	38590802.600000	509.302000	1.216526	-55.000000	-33.000000	-99.000000
3166133.853000	38590812.600000	489.302000	1.233332	-55.000000	-33.000000	-99.000000
3166133.853000	38590822.600000	489.302000	1.233332	-55.000000	-33.000000	-99.000000
3166143.853000	38590812.600000	489.302000	1.233332	-55.000000	-33.000000	-99.000000
3166143.853000	38590822.600000	489.302000	1.233332	-55.000000	-33.000000	-99.000000
3166133.853000	38590812.600000	499.302000	1.216623	-55.000000	-33.000000	-99.000000
3166133.853000	38590812.600000	509.302000	1.216545	-55.000000	-33.000000	-99.000000
3166133.853000	38590822.600000	499.302000	1.216629	-55.000000	-33.000000	-99.000000
3166133.853000	38590822.600000	509.302000	1.216564	-55.000000	-33.000000	-99.000000
3166143.853000	38590812.600000	499.302000	1.216624	-55.000000	-33.000000	-99.000000
3166143.853000	38590812.600000	509.302000	1.216549	-55.000000	-33.000000	-99.000000
3166143.853000	38590822.600000	499.302000	1.216630	-55.000000	-33.000000	-99.000000
3166143.853000	38590822.600000	509.302000	1.216566	-55.000000	-33.000000	-99.000000
3166133.853000	38590832.600000	479.302000	1.183268	-55.000000	-33.000000	-99.000000
3166133.853000	38590832.600000	489.302000	1.233332	-55.000000	-33.000000	-99.000000
3166133.853000	38590842.600000	479.302000	1.183277	-55.000000	-33.000000	-99.000000
3166133.853000	38590842.600000	489.302000	1.233332	-55.000000	-33.000000	-99.000000
3166143.853000	38590832.600000	489.302000	1.233332	-55.000000	-33.000000	-99.000000
3166143.853000	38590842.600000	489.302000	1.233332	-55.000000	-33.000000	-99.000000
3166133.853000	38590832.600000	499.302000	1.216635	-55.000000	-33.000000	-99.000000
3166133.853000	38590832.600000	509.302000	1.216579	-55.000000	-33.000000	-99.000000
3166133.853000	38590842.600000	499.302000	1.216639	-55.000000	-33.000000	-99.000000
3166133.853000	38590842.600000	509.302000	1.216590	-55.000000	-33.000000	-99.000000
3166143.853000	38590832.600000	499.302000	1.216635	-55.000000	-33.000000	-99.000000
3166143.853000	38590832.600000	509.302000	1.216580	-55.000000	-33.000000	-99.000000
3166143.853000	38590842.600000	499.302000	1.216640	-55.000000	-33.000000	-99.000000
3166143.853000	38590842.600000	509.302000	1.216592	-55.000000	-33.000000	-99.000000
3166133.853000	38590852.600000	479.302000	1.183284	-55.000000	-33.000000	-99.000000
3166133.853000	38590852.600000	489.302000	1.233332	-55.000000	-33.000000	-99.000000
3166133.853000	38590862.600000	479.302000	1.183290	-55.000000	-33.000000	-99.000000
3166133.853000	38590862.600000	489.302000	1.233333	-55.000000	-33.000000	-99.000000
3166143.853000	38590852.600000	489.302000	1.233332	-55.000000	-33.000000	-99.000000
3166143.853000	38590862.600000	479.302000	1.183291	-55.000000	-33.000000	-99.000000
3166143.853000	38590862.600000	489.302000	1.233333	-55.000000	-33.000000	-99.000000
3166133.853000	38590852.600000	499.302000	1.216643	-55.000000	-33.000000	-99.000000
3166133.853000	38590862.600000	499.302000	1.216645	-55.000000	-33.000000	-99.000000
3166143.853000	38590852.600000	499.302000	1.216643	-55.000000	-33.000000	-99.000000
3166143.853000	38590852.600000	509.302000	1.216601	-55.000000	-33.000000	-99.000000
3166143.853000	38590862.600000	499.302000	1.216646	-55.000000	-33.000000	-99.000000
3166143.853000	38590862.600000	509.302000	1.216609	-55.000000	-33.000000	-99.000000
3166153.853000	38590842.600000	489.302000	1.233332	-55.000000	-33.000000	-99.000000
3166153.853000	38590842.600000	499.302000	1.216640	-55.000000	-33.000000	-99.000000
3166153.853000	38590842.600000	509.302000	1.216594	-55.000000	-33.000000	-99.000000
3166153.853000	38590852.600000	489.302000	1.233332	-55.000000	-33.000000	-99.000000
3166153.853000	38590862.600000	489.302000	1.233333	-55.000000	-33.000000	-99.000000
3166153.853000	38590852.600000	499.302000	1.216643	-55.000000	-33.000000	-99.000000
3166153.853000	38590852.600000	509.302000	1.216602	-55.000000	-33.000000	-99.000000
3166153.853000	38590862.600000	499.302000	1.216646	-55.000000	-33.000000	-99.000000
3166153.853000	38590862.600000	509.302000	1.216610	-55.000000	-33.000000	-99.000000
3166133.853000	38590922.600000	469.302000	1.183280	-55.000000	-33.000000	-99.000000
3166143.853000	38590922.600000	469.302000	1.183281	-55.000000	-33.000000	-99.000000
3166143.853000	38590932.600000	469.302000	1.183285	-55.000000	-33.000000	-99.000000
3166143.853000	38590942.600000	469.302000	1.366668	-55.000000	-33.000000	-99.000000
3166153.853000	38590942.600000	469.302000	1.366668	-55.000000	-33.000000	-99.000000
3166123.853000	38590872.600000	479.302000	1.183295	-55.000000	-33.000000	-99.000000
3166123.853000	38590872.600000	489.302000	1.233333	-55.000000	-33.000000	-99.000000
3166123.853000	38590882.600000	479.302000	1.183299	-55.000000	-33.000000	-99.000000
3166123.853000	38590882.600000	489.302000	1.233333	-55.000000	-33.000000	-99.000000
3166123.853000	38590892.600000	479.302000	1.183302	-55.000000	-33.000000	-99.000000
3166123.853000	38590892.600000	489.302000	1.233333	-55.000000	-33.000000	-99.000000
3166133.853000	38590872.600000	479.302000	1.183295	-55.000000	-33.000000	-99.000000
3166133.853000	38590872.600000	489.302000	1.233333	-55.000000	-33.000000	-99.000000
3166133.853000	38590882.600000	479.302000	1.183299	-55.000000	-33.000000	-99.000000
3166133.853000	38590882.600000	489.302000	1.233333	-55.000000	-33.000000	-99.000000
3166143.853000	38590872.600000	479.302000	1.183295	-55.000000	-33.000000	-99.000000
3166143.853000	38590872.600000	489.302000	1.233333	-55.000000	-33.000000	-99.000000
3166143.853000	38590882.600000	479.302000	1.183299	-55.000000	-33.000000	-99.000000
3166143.853000	38590882.600000	489.302000	1.233333	-55.000000	-33.000000	-99.000000
3166133.853000	38590872.600000	499.302000	1.216648	-55.000000	-33.000000	-99.000000
3166133.853000	38590882.600000	499.302000	1.216650	-55.000000	-33.000000	-99.000000
3166143.853000	38590872.600000	499.302000	1.216648	-55.000000	-33.000000	-99.000000
3166143.853000	38590872.600000	509.302000	1.216615	-55.000000	-33.000000	-99.000000
3166143.853000	38590882.600000	499.302000	1.216650	-55.000000	-33.000000	-99.000000
3166143.853000	38590882.600000	509.302000	1.216620	-55.000000	-33.000000	-99.000000
3166133.853000	38590892.600000	479.302000	1.183303	-55.000000	-33.000000	-99.000000
3166133.853000	38590892.600000	489.302000	1.233333	-55.000000	-33.000000	-99.000000
3166133.853000	38590902.600000	479.302000	1.183306	-55.000000	-33.000000	-99.000000
3166133.853000	38590902.600000	489.302000	1.233333	-55.000000	-33.000000	-99.000000
3166143.853000	38590892.600000	479.302000	1.183303	-55.000000	-33.000000	-99.000000
3166143.853000	38590892.600000	489.302000	1.233333	-55.000000	-33.000000	-99.000000
3166143.853000	38590902.600000	479.302000	1.183306	-55.000000	-33.000000	-99.000000
3166143.853000	38590902.600000	489.302000	1.233333	-55.000000	-33.000000	-99.000000
3166133.853000	38590892.600000	499.302000	1.216651	-55.000000	-33.000000	-99.000000
3166133.853000	38590902.600000	499.302000	1.216653	-55.000000	-33.000000	-99.000000
3166143.853000	38590892.600000	499.302000	1.216652	-55.000000	-33.000000	-99.000000
3166143.853000	38590902.600000	499.302000	1.216653	-55.000000	-33.000000	-99.000000
3166153.853000	38590872.600000	489.302000	1.233333	-55.000000	-33.000000	-99.000000
3166153.853000	38590882.600000	489.302000	1.233333	-55.000000	-33.000000	-99.000000
3166153.853000	38590872.600000	499.302000	1.216648	-55.000000	-33.000000	-99.000000
3166153.853000	38590872.600000	509.302000	1.216616	-55.000000	-33.000000	-99.000000
3166153.853000	38590882.600000	499.302000	1.216650	-55.000000	-33.000000	-99.000000
3166153.853000	38590882.600000	509.302000	1.216621	-55.000000	-33.000000	-99.000000
3166163.853000	38590882.600000	509.302000	1.216622	-55.000000	-33.000000	-99.000000
3166153.853000	38590892.600000	479.302000	1.183303	-55.000000	-33.000000	-99.000000
3166153.853000	38590892.600000	489.302000	1.233333	-55.000000	-33.000000	-99.000000
3166153.853000	38590902.600000	479.302000	1.183306	-55.000000	-33.000000	-99.000000
3166153.853000	38590902.600000	489.302000	1.233333	-55.000000	-33.000000	-99.000000
3166163.853000	38590902.600000	489.302000	1.233333	-55.000000	-33.000000	-99.000000
3166153.853000	38590892.600000	499.302000	1.216652	-55.000000	-33.000000	-99.000000
3166153.853000	38590892.600000	509.302000	1.216625	-55.000000	-33.000000	-99.000000
3166153.853000	38590902.600000	499.302000	1.216653	-55.000000	-33.000000	-99.000000
3166153.853000	38590902.600000	509.302000	1.216629	-55.000000	-33.000000	-99.000000
3166163.853000	38590892.600000	499.302000	1.216652	-55.000000	-33.000000	-99.000000
3166163.853000	38590892.600000	509.302000	1.216626	-55.000000	-33.000000	-99.000000
3166163.853000	38590902.600000	499.302000	1.216653	-55.000000	-33.000000	-99.000000
3166163.853000	38590902.600000	509.302000	1.216630	-55.000000	-33.000000	-99.000000
3166133.853000	38590912.600000	479.302000	1.183308	-55.000000	-33.000000	-99.000000
3166133.853000	38590912.600000	489.302000	1.233333	-55.000000	-33.000000	-99.000000
3166133.853000	38590922.600000	479.302000	1.183311	-55.000000	-33.000000	-99.000000
3166133.853000	38590922.600000	489.302000	1.233333	-55.000000	-33.000000	-99.000000
3166143.853000	38590912.600000	479.302000	1.183308	-55.000000	-33.000000	-99.000000
3166143.853000	38590912.600000	489.302000	1.233333	-55.000000	-33.000000	-99.000000
3166143.853000	38590922.600000	479.302000	1.183311	-55.000000	-33.000000	-99.000000
3166143.853000	38590922.600000	489.302000	1.233333	-55.000000	-33.000000	-99.000000
3166133.853000	38590912.600000	499.302000	1.216654	-55.000000	-33.000000	-99.000000
3166143.853000	38590912.600000	499.302000	1.216654	-55.000000	-33.000000	-99.000000
3166143.853000	38590922.600000	499.302000	1.216655	-55.000000	-33.000000	-99.000000
3166133.853000	38590932.600000	479.302000	1.268451	-55.000000	-33.000000	-99.000000
3166133.853000	38590932.600000	489.302000	1.317374	-55.000000	-33.000000	-99.000000
3166133.853000	38590942.600000	479.302000	1.345122	-55.000000	-33.000000	-99.000000
3166143.853000	38590932.600000	479.302000	1.268631	-55.000000	-33.000000	-99.000000
3166143.853000	38590932.600000	489.302000	1.317446	-55.000000	-33.000000	-99.000000
3166143.853000	38590942.600000	479.302000	1.300000	-55.000000	-33.000000	-99.000000
3166143.853000	38590942.600000	489.302000	1.300025	-55.000000	-33.000000	-99.000000
3166143.853000	38590932.600000	499.302000	1.283966	-55.000000	-33.000000	-99.000000
3166143.853000	38590942.600000	499.302000	1.300051	-55.000000	-33.000000	-99.000000
3166153.853000	38590912.600000	479.302000	1.183309	-55.000000	-33.000000	-99.000000
3166153.853000	38590912.600000	489.302000	1.233333	-55.000000	-33.000000	-99.000000
3166153.853000	38590922.600000	479.302000	1.183311	-55.000000	-33.000000	-99.000000
3166153.853000	38590922.600000	489.302000	1.233333	-55.000000	-33.000000	-99.000000
3166163.853000	38590912.600000	489.302000	1.233333	-55.000000	-33.000000	-99.000000
3166163.853000	38590922.600000	489.302000	1.233333	-55.000000	-33.000000	-99.000000
3166153.853000	38590912.600000	499.302000	1.216654	-55.000000	-33.000000	-99.000000
3166153.853000	38590912.600000	509.302000	1.216633	-55.000000	-33.000000	-99.000000
3166153.853000	38590922.600000	499.302000	1.216655	-55.000000	-33.000000	-99.000000
3166153.853000	38590922.600000	509.302000	1.216636	-55.000000	-33.000000	-99.000000
3166163.853000	38590912.600000	499.302000	1.216655	-55.000000	-33.000000	-99.000000
3166163.853000	38590912.600000	509.302000	1.216633	-55.000000	-33.000000	-99.000000
3166163.853000	38590922.600000	499.302000	1.216656	-55.000000	-33.000000	-99.000000
3166163.853000	38590922.600000	509.302000	1.216636	-55.000000	-33.000000	-99.000000
3166153.853000	38590932.600000	479.302000	1.300000	-55.000000	-33.000000	-99.000000
3166153.853000	38590932.600000	489.302000	1.311680	-55.000000	-33.000000	-99.000000
3166153.853000	38590942.600000	479.302000	1.300000	-55.000000	-33.000000	-99.000000
3166153.853000	38590942.600000	489.302000	1.300026	-55.000000	-33.000000	-99.000000
3166163.853000	38590932.600000	479.302000	1.300000	-55.000000	-33.000000	-99.000000
3166163.853000	38590932.600000	489.302000	1.300025	-55.000000	-33.000000	-99.000000
3166163.853000	38590942.600000	479.302000	1.300000	-55.000000	-33.000000	-99.000000
3166163.853000	38590942.600000	489.302000	1.300027	-55.000000	-33.000000	-99.000000
3166153.853000	38590932.600000	499.302000	1.285730	-55.000000	-33.000000	-99.000000
3166153.853000	38590942.600000	499.302000	1.300053	-55.000000	-33.000000	-99.000000
3166163.853000	38590932.600000	499.302000	1.300050	-55.000000	-33.000000	-99.000000
3166163.853000	38590932.600000	509.302000	1.300075	-55.000000	-33.000000	-99.000000
3166163.853000	38590942.600000	499.302000	1.300055	-55.000000	-33.000000	-99.000000
3166163.853000	38590942.600000	509.302000	1.300081	-55.000000	-33.000000	-99.000000
3166173.853000	38590922.600000	509.302000	1.216637	-55.000000	-33.000000	-99.000000
3166173.853000	38590942.600000	489.302000	1.300028	-55.000000	-33.000000	-99.000000
3166173.853000	38590932.600000	499.302000	1.350000	-55.000000	-33.000000	-99.000000
3166173.853000	38590932.600000	509.302000	1.350000	-55.000000	-33.000000	-99.000000
3166173.853000	38590942.600000	499.302000	1.300056	-55.000000	-33.000000	-99.000000
3166173.853000	38590942.600000	509.302000	1.300084	-55.000000	-33.000000	-99.000000
3166143.853000	38590952.600000	469.302000	1.366649	-55.000000	-33.000000	-99.000000
3166143.853000	38590962.600000	469.302000	1.366668	-55.000000	-33.000000	-99.000000
3166143.853000	38590972.600000	469.302000	1.366668	-55.000000	-33.000000	-99.000000
3166143.853000	38590982.600000	469.302000	1.366668	-55.000000	-33.000000	-99.000000
3166153.853000	38590952.600000	469.302000	1.363958	-55.000000	-33.000000	-99.000000
3166153.853000	38590962.600000	469.302000	1.366668	-55.000000	-33.000000	-99.000000
3166153.853000	38590972.600000	469.302000	1.366668	-55.000000	-33.000000	-99.000000
3166153.853000	38590982.600000	469.302000	1.366668	-55.000000	-33.000000	-99.000000
3166163.853000	38590972.600000	469.302000	1.366668	-55.000000	-33.000000	-99.000000
3166163.853000	38590982.600000	469.302000	1.366668	-55.000000	-33.000000	-99.000000
3166143.853000	38590992.600000	469.302000	1.366668	-55.000000	-33.000000	-99.000000
3166153.853000	38590992.600000	469.302000	1.366668	-55.000000	-33.000000	-99.000000
3166153.853000	38591002.600000	469.302000	1.366669	-55.000000	-33.000000	-99.000000
3166163.853000	38590992.600000	469.302000	1.366668	-55.000000	-33.000000	-99.000000
3166163.853000	38591002.600000	469.302000	1.366669	-55.000000	-33.000000	-99.000000
3166153.853000	38591012.600000	469.302000	1.366669	-55.000000	-33.000000	-99.000000
3166153.853000	38591022.600000	469.302000	1.366669	-55.000000	-33.000000	-99.000000
3166163.853000	38591012.600000	469.302000	1.366669	-55.000000	-33.000000	-99.000000
3166163.853000	38591022.600000	469.302000	1.366669	-55.000000	-33.000000	-99.000000
3166143.853000	38590952.600000	479.302000	1.219594	-55.000000	-33.000000	-99.000000
3166143.853000	38590952.600000	489.302000	1.219594	-55.000000	-33.000000	-99.000000
3166143.853000	38590962.600000	479.302000	1.219594	-55.000000	-33.000000	-99.000000
3166143.853000	38590962.600000	489.302000	1.219594	-55.000000	-33.000000	-99.000000
3166143.853000	38590952.600000	499.302000	1.219594	-55.000000	-33.000000	-99.000000
3166143.853000	38590972.600000	479.302000	1.219594	-55.000000	-33.000000	-99.000000
3166143.853000	38590972.600000	489.302000	1.219594	-55.000000	-33.000000	-99.000000
3166143.853000	38590982.600000	479.302000	1.219594	-55.000000	-33.000000	-99.000000
3166143.853000	38590982.600000	489.302000	1.219594	-55.000000	-33.000000	-99.000000
3166153.853000	38590952.600000	479.302000	1.219594	-55.000000	-33.000000	-99.000000
3166153.853000	38590952.600000	489.302000	1.219594	-55.000000	-33.000000	-99.000000
3166153.853000	38590962.600000	479.302000	1.219594	-55.000000	-33.000000	-99.000000
3166153.853000	38590962.600000	489.302000	1.219594	-55.000000	-33.000000	-99.000000
3166163.853000	38590952.600000	479.302000	1.219594	-55.000000	-33.000000	-99.000000
3166163.853000	38590952.600000	489.302000	1.219594	-55.000000	-33.000000	-99.000000
3166163.853000	38590962.600000	479.302000	1.219594	-55.000000	-33.000000	-99.000000
3166163.853000	38590962.600000	489.302000	1.219594	-55.000000	-33.000000	-99.000000
3166153.853000	38590952.600000	499.302000	1.219594	-55.000000	-33.000000	-99.000000
3166153.853000	38590962.600000	499.302000	1.219594	-55.000000	-33.000000	-99.000000
3166163.853000	38590952.600000	499.302000	1.219594	-55.000000	-33.000000	-99.000000
3166163.853000	38590952.600000	509.302000	1.219594	-55.000000	-33.000000	-99.000000
3166163.853000	38590962.600000	499.302000	1.219594	-55.000000	-33.000000	-99.000000
3166163.853000	38590962.600000	509.302000	1.219594	-55.000000	-33.000000	-99.000000
3166153.853000	38590972.600000	479.302000	1.219594	-55.000000	-33.000000	-99.000000
3166153.853000	38590972.600000	489.302000	1.219594	-55.000000	-33.000000	-99.000000
3166153.853000	38590982.600000	479.302000	1.219594	-55.000000	-33.000000	-99.000000
3166153.853000	38590982.600000	489.302000	1.219594	-55.000000	-33.000000	-99.000000
3166163.853000	38590972.600000	479.302000	1.219594	-55.000000	-33.000000	-99.000000
3166163.853000	38590972.600000	489.302000	1.219594	-55.000000	-33.000000	-99.000000
3166163.853000	38590982.600000	479.302000	1.219594	-55.000000	-33.000000	-99.000000
3166163.853000	38590982.600000	489.302000	1.219594	-55.000000	-33.000000	-99.000000
3166153.853000	38590972.600000	499.302000	1.219594	-55.000000	-33.000000	-99.000000
3166153.853000	38590982.600000	499.302000	1.219594	-55.000000	-33.000000	-99.000000
3166163.853000	38590972.600000	499.302000	1.219594	-55.000000	-33.000000	-99.000000
3166163.853000	38590982.600000	499.302000	1.219594	-55.000000	-33.000000	-99.000000
3166143.853000	38590992.600000	479.302000	1.219594	-55.000000	-33.000000	-99.000000
3166153.853000	38590992.600000	479.302000	1.345600	-55.000000	-33.000000	-99.000000
3166153.853000	38590992.600000	489.302000	1.350000	-55.000000	-33.000000	-99.000000
3166153.853000	38591002.600000	479.302000	1.345446	-55.000000	-33.000000	-99.000000
3166153.853000	38591002.600000	489.302000	1.350000	-55.000000	-33.000000	-99.000000
3166163.853000	38590992.600000	479.302000	1.345517	-55.000000	-33.000000	-99.000000
3166163.853000	38590992.600000	489.302000	1.350000	-55.000000	-33.000000	-99.000000
3166163.853000	38591002.600000	479.302000	1.300000	-55.000000	-33.000000	-99.000000
3166163.853000	38591002.600000	489.302000	1.300048	-55.000000	-33.000000	-99.000000
3166153.853000	38590992.600000	499.302000	1.350000	-55.000000	-33.000000	-99.000000
3166163.853000	38590992.600000	499.302000	1.350000	-55.000000	-33.000000	-99.000000
3166163.853000	38591002.600000	499.302000	1.300096	-55.000000	-33.000000	-99.000000
3166153.853000	38591012.600000	479.302000	1.300000	-55.000000	-33.000000	-99.000000
3166153.853000	38591012.600000	489.302000	1.300051	-55.000000	-33.000000	-99.000000
3166153.853000	38591022.600000	479.302000	1.300000	-55.000000	-33.000000	-99.000000
3166163.853000	38591012.600000	479.302000	1.300000	-55.000000	-33.000000	-99.000000
3166163.853000	38591012.600000	489.302000	1.300054	-55.000000	-33.000000	-99.000000
3166163.853000	38591022.600000	479.302000	1.300000	-55.000000	-33.000000	-99.000000
3166163.853000	38591022.600000	489.302000	1.300060	-55.000000	-33.000000	-99.000000
3166163.853000	38591012.600000	499.302000	1.300107	-55.000000	-33.000000	-99.000000
3166163.853000	38591032.600000	469.302000	1.366669	-55.000000	-33.000000	-99.000000
3166163.853000	38591042.600000	469.302000	1.366670	-55.000000	-33.000000	-99.000000
3166163.853000	38591052.600000	469.302000	1.366670	-55.000000	-33.000000	-99.000000
3166163.853000	38591062.600000	469.302000	1.366670	-55.000000	-33.000000	-99.000000
3166163.853000	38591072.600000	469.302000	1.366671	-55.000000	-33.000000	-99.000000
3166163.853000	38591082.600000	469.302000	1.366671	-55.000000	-33.000000	-99.000000
3166163.853000	38591092.600000	469.302000	1.366672	-55.000000	-33.000000	-99.000000
3166163.853000	38591102.600000	469.302000	1.366672	-55.000000	-33.000000	-99.000000
3166153.853000	38591032.600000	479.302000	1.346408	-55.000000	-33.000000	-99.000000
3166153.853000	38591042.600000	479.302000	1.346256	-55.000000	-33.000000	-99.000000
3166163.853000	38591032.600000	479.302000	1.346295	-55.000000	-33.000000	-99.000000
3166163.853000	38591032.600000	489.302000	1.350000	-55.000000	-33.000000	-99.000000
3166163.853000	38591042.600000	479.302000	1.346126	-55.000000	-33.000000	-99.000000
3166153.853000	38591052.600000	479.302000	1.346098	-55.000000	-33.000000	-99.000000
3166163.853000	38591052.600000	479.302000	1.345947	-55.000000	-33.000000	-99.000000
3166163.853000	38591062.600000	479.302000	1.345759	-55.000000	-33.000000	-99.000000
3166163.853000	38591072.600000	479.302000	1.345564	-55.000000	-33.000000	-99.000000
3166163.853000	38591082.600000	479.302000	1.345365	-55.000000	-33.000000	-99.000000
3166163.853000	38591092.600000	479.302000	1.300000	-55.000000	-33.000000	-99.000000
3166163.853000	38591102.600000	479.302000	1.300001	-55.000000	-33.000000	-99.000000
3166173.853000	38591002.600000	469.302000	1.231094	-55.000000	-33.000000	-99.000000
3166173.853000	38591012.600000	469.302000	1.231094	-55.000000	-33.000000	-99.000000
3166173.853000	38591022.600000	469.302000	1.360943	-55.000000	-33.000000	-99.000000
3166183.853000	38591022.600000	469.302000	1.361211	-55.000000	-33.000000	-99.000000
3166173.853000	38590952.600000	489.302000	1.350000	-55.000000	-33.000000	-99.000000
3166173.853000	38590962.600000	489.302000	1.350000	-55.000000	-33.000000	-99.000000
3166173.853000	38590952.600000	499.302000	1.350000	-55.000000	-33.000000	-99.000000
3166173.853000	38590952.600000	509.302000	1.350000	-55.000000	-33.000000	-99.000000
3166173.853000	38590962.600000	499.302000	1.350000	-55.000000	-33.000000	-99.000000
3166173.853000	38590962.600000	509.302000	1.350000	-55.000000	-33.000000	-99.000000
3166173.853000	38590972.600000	479.302000	1.350000	-55.000000	-33.000000	-99.000000
3166173.853000	38590972.600000	489.302000	1.350000	-55.000000	-33.000000	-99.000000
3166173.853000	38590982.600000	479.302000	1.350000	-55.000000	-33.000000	-99.000000
3166173.853000	38590982.600000	489.302000	1.350000	-55.000000	-33.000000	-99.000000
3166183.853000	38590982.600000	489.302000	1.231094	-55.000000	-33.000000	-99.000000
3166173.853000	38590972.600000	499.302000	1.231094	-55.000000	-33.000000	-99.000000
3166173.853000	38590972.600000	509.302000	1.231094	-55.000000	-33.000000	-99.000000
3166173.853000	38590982.600000	499.302000	1.231094	-55.000000	-33.000000	-99.000000
3166173.853000	38590982.600000	509.302000	1.231094	-55.000000	-33.000000	-99.000000
3166183.853000	38590972.600000	499.302000	1.231094	-55.000000	-33.000000	-99.000000
3166183.853000	38590972.600000	509.302000	1.231094	-55.000000	-33.000000	-99.000000
3166183.853000	38590982.600000	499.302000	1.231094	-55.000000	-33.000000	-99.000000
3166183.853000	38590982.600000	509.302000	1.231094	-55.000000	-33.000000	-99.000000
3166173.853000	38590992.600000	479.302000	1.231094	-55.000000	-33.000000	-99.000000
3166173.853000	38590992.600000	489.302000	1.231094	-55.000000	-33.000000	-99.000000
3166173.853000	38591002.600000	479.302000	1.231094	-55.000000	-33.000000	-99.000000
3166173.853000	38591002.600000	489.302000	1.231094	-55.000000	-33.000000	-99.000000
3166183.853000	38590992.600000	489.302000	1.231094	-55.000000	-33.000000	-99.000000
3166183.853000	38591002.600000	479.302000	1.231094	-55.000000	-33.000000	-99.000000
3166183.853000	38591002.600000	489.302000	1.231094	-55.000000	-33.000000	-99.000000
3166173.853000	38590992.600000	499.302000	1.231094	-55.000000	-33.000000	-99.000000
3166173.853000	38590992.600000	509.302000	1.231094	-55.000000	-33.000000	-99.000000
3166173.853000	38591002.600000	499.302000	1.231094	-55.000000	-33.000000	-99.000000
3166173.853000	38591002.600000	509.302000	1.231094	-55.000000	-33.000000	-99.000000
3166183.853000	38590992.600000	499.302000	1.231094	-55.000000	-33.000000	-99.000000
3166183.853000	38590992.600000	509.302000	1.231094	-55.000000	-33.000000	-99.000000
3166183.853000	38591002.600000	499.302000	1.231094	-55.000000	-33.000000	-99.000000
3166183.853000	38591002.600000	509.302000	1.231094	-55.000000	-33.000000	-99.000000
3166173.853000	38591012.600000	479.302000	1.231094	-55.000000	-33.000000	-99.000000
3166173.853000	38591012.600000	489.302000	1.231094	-55.000000	-33.000000	-99.000000
3166173.853000	38591022.600000	479.302000	1.346353	-55.000000	-33.000000	-99.000000
3166173.853000	38591022.600000	489.302000	1.350000	-55.000000	-33.000000	-99.000000
3166183.853000	38591012.600000	479.302000	1.231094	-55.000000	-33.000000	-99.000000
3166183.853000	38591012.600000	489.302000	1.231094	-55.000000	-33.000000	-99.000000
3166183.853000	38591022.600000	479.302000	1.346263	-55.000000	-33.000000	-99.000000
3166183.853000	38591022.600000	489.302000	1.350000	-55.000000	-33.000000	-99.000000
3166173.853000	38591012.600000	499.302000	1.231094	-55.000000	-33.000000	-99.000000
3166173.853000	38591022.600000	499.302000	1.350000	-55.000000	-33.000000	-99.000000
3166183.853000	38591012.600000	499.302000	1.231094	-55.000000	-33.000000	-99.000000
3166183.853000	38591012.600000	509.302000	1.231094	-55.000000	-33.000000	-99.000000
3166183.853000	38591022.600000	499.302000	1.350000	-55.000000	-33.000000	-99.000000
3166183.853000	38591022.600000	509.302000	1.350000	-55.000000	-33.000000	-99.000000
3166193.853000	38591012.600000	489.302000	1.350000	-55.000000	-33.000000	-99.000000
3166193.853000	38591022.600000	479.302000	1.346182	-55.000000	-33.000000	-99.000000
3166193.853000	38591022.600000	489.302000	1.350000	-55.000000	-33.000000	-99.000000
3166193.853000	38591012.600000	499.302000	1.350000	-55.000000	-33.000000	-99.000000
3166193.853000	38591012.600000	509.302000	1.350000	-55.000000	-33.000000	-99.000000
3166193.853000	38591022.600000	499.302000	1.350000	-55.000000	-33.000000	-99.000000
3166193.853000	38591022.600000	509.302000	1.350000	-55.000000	-33.000000	-99.000000
3166173.853000	38591032.600000	469.302000	1.361468	-55.000000	-33.000000	-99.000000
3166173.853000	38591042.600000	469.302000	1.362032	-55.000000	-33.000000	-99.000000
3166183.853000	38591032.600000	469.302000	1.361783	-55.000000	-33.000000	-99.000000
3166183.853000	38591042.600000	469.302000	1.362404	-55.000000	-33.000000	-99.000000
3166173.853000	38591052.600000	469.302000	1.362636	-55.000000	-33.000000	-99.000000
3166173.853000	38591062.600000	469.302000	1.363280	-55.000000	-33.000000	-99.000000
3166183.853000	38591052.600000	469.302000	1.363078	-55.000000	-33.000000	-99.000000
3166183.853000	38591062.600000	469.302000	1.363808	-55.000000	-33.000000	-99.000000
3166193.853000	38591042.600000	469.302000	1.350000	-55.000000	-33.000000	-99.000000
3166193.853000	38591052.600000	469.302000	1.363496	-55.000000	-33.000000	-99.000000
3166193.853000	38591062.600000	469.302000	1.364315	-55.000000	-33.000000	-99.000000
3166203.853000	38591062.600000	469.302000	1.366672	-55.000000	-33.000000	-99.000000
3166173.853000	38591072.600000	469.302000	1.364236	-55.000000	-33.000000	-99.000000
3166173.853000	38591082.600000	469.302000	1.366672	-55.000000	-33.000000	-99.000000
3166183.853000	38591072.600000	469.302000	1.366672	-55.000000	-33.000000	-99.000000
3166183.853000	38591082.600000	469.302000	1.366673	-55.000000	-33.000000	-99.000000
3166173.853000	38591092.600000	469.302000	1.366673	-55.000000	-33.000000	-99.000000
3166173.853000	38591102.600000	469.302000	1.366673	-55.000000	-33.000000	-99.000000
3166183.853000	38591092.600000	469.302000	1.366674	-55.000000	-33.000000	-99.000000
3166183.853000	38591102.600000	469.302000	1.366675	-55.000000	-33.000000	-99.000000
3166193.853000	38591072.600000	469.302000	1.366673	-55.000000	-33.000000	-99.000000
3166193.853000	38591082.600000	469.302000	1.366674	-55.000000	-33.000000	-99.000000
3166203.853000	38591072.600000	469.302000	1.366673	-55.000000	-33.000000	-99.000000
3166203.853000	38591082.600000	469.302000	1.366675	-55.000000	-33.000000	-99.000000
3166193.853000	38591092.600000	469.302000	1.366675	-55.000000	-33.000000	-99.000000
3166193.853000	38591102.600000	469.302000	1.366677	-55.000000	-33.000000	-99.000000
3166203.853000	38591092.600000	469.302000	1.366677	-55.000000	-33.000000	-99.000000
3166203.853000	38591102.600000	469.302000	1.366679	-55.000000	-33.000000	-99.000000
3166213.853000	38591072.600000	469.302000	1.362311	-55.000000	-33.000000	-99.000000
3166213.853000	38591082.600000	469.302000	1.363421	-55.000000	-33.000000	-99.000000
3166223.853000	38591082.600000	469.302000	1.366677	-55.000000	-33.000000	-99.000000
3166213.853000	38591092.600000	469.302000	1.366678	-55.000000	-33.000000	-99.000000
3166213.853000	38591102.600000	469.302000	1.366682	-55.000000	-33.000000	-99.000000
3166223.853000	38591092.600000	469.302000	1.366680	-55.000000	-33.000000	-99.000000
3166223.853000	38591102.600000	469.302000	1.366685	-55.000000	-33.000000	-99.000000
3166233.853000	38591092.600000	469.302000	1.366681	-55.000000	-33.000000	-99.000000
3166233.853000	38591102.600000	469.302000	1.366687	-55.000000	-33.000000	-99.000000
3166173.853000	38591032.600000	479.302000	1.247345	-55.000000	-33.000000	-99.000000
3166173.853000	38591032.600000	489.302000	1.247345	-55.000000	-33.000000	-99.000000
3166173.853000	38591042.600000	479.302000	1.247345	-55.000000	-33.000000	-99.000000
3166173.853000	38591042.600000	489.302000	1.247345	-55.000000	-33.000000	-99.000000
3166183.853000	38591032.600000	479.302000	1.247345	-55.000000	-33.000000	-99.000000
3166183.853000	38591032.600000	489.302000	1.247345	-55.000000	-33.000000	-99.000000
3166183.853000	38591042.600000	479.302000	1.247345	-55.000000	-33.000000	-99.000000
3166183.853000	38591042.600000	489.302000	1.247345	-55.000000	-33.000000	-99.000000
3166173.853000	38591032.600000	499.302000	1.247345	-55.000000	-33.000000	-99.000000
3166183.853000	38591032.600000	499.302000	1.247345	-55.000000	-33.000000	-99.000000
3166183.853000	38591042.600000	499.302000	1.247345	-55.000000	-33.000000	-99.000000
3166173.853000	38591052.600000	479.302000	1.247345	-55.000000	-33.000000	-99.000000
3166173.853000	38591052.600000	489.302000	1.247345	-55.000000	-33.000000	-99.000000
3166173.853000	38591062.600000	479.302000	1.247345	-55.000000	-33.000000	-99.000000
3166183.853000	38591052.600000	479.302000	1.247345	-55.000000	-33.000000	-99.000000
3166183.853000	38591052.600000	489.302000	1.247345	-55.000000	-33.000000	-99.000000
3166183.853000	38591062.600000	479.302000	1.247345	-55.000000	-33.000000	-99.000000
3166183.853000	38591062.600000	489.302000	1.247345	-55.000000	-33.000000	-99.000000
3166193.853000	38591032.600000	479.302000	1.247345	-55.000000	-33.000000	-99.000000
3166193.853000	38591032.600000	489.302000	1.247345	-55.000000	-33.000000	-99.000000
3166193.853000	38591042.600000	479.302000	1.247345	-55.000000	-33.000000	-99.000000
3166193.853000	38591042.600000	489.302000	1.247345	-55.000000	-33.000000	-99.000000
3166203.853000	38591032.600000	489.302000	1.247345	-55.000000	-33.000000	-99.000000
3166203.853000	38591042.600000	479.302000	1.247345	-55.000000	-33.000000	-99.000000
3166203.853000	38591042.600000	489.302000	1.247345	-55.000000	-33.000000	-99.000000
3166193.853000	38591032.600000	499.302000	1.247345	-55.000000	-33.000000	-99.000000
3166193.853000	38591032.600000	509.302000	1.247345	-55.000000	-33.000000	-99.000000
3166193.853000	38591042.600000	499.302000	1.247345	-55.000000	-33.000000	-99.000000
3166203.853000	38591032.600000	499.302000	1.247345	-55.000000	-33.000000	-99.000000
3166203.853000	38591042.600000	499.302000	1.247345	-55.000000	-33.000000	-99.000000
3166193.853000	38591052.600000	479.302000	1.247345	-55.000000	-33.000000	-99.000000
3166193.853000	38591052.600000	489.302000	1.247345	-55.000000	-33.000000	-99.000000
3166193.853000	38591062.600000	479.302000	1.247345	-55.000000	-33.000000	-99.000000
3166193.853000	38591062.600000	489.302000	1.247345	-55.000000	-33.000000	-99.000000
3166203.853000	38591052.600000	479.302000	1.247345	-55.000000	-33.000000	-99.000000
3166203.853000	38591052.600000	489.302000	1.247345	-55.000000	-33.000000	-99.000000
3166203.853000	38591062.600000	479.302000	1.247345	-55.000000	-33.000000	-99.000000
3166203.853000	38591062.600000	489.302000	1.247345	-55.000000	-33.000000	-99.000000
3166193.853000	38591052.600000	499.302000	1.247345	-55.000000	-33.000000	-99.000000
3166203.853000	38591052.600000	499.302000	1.247345	-55.000000	-33.000000	-99.000000
3166203.853000	38591062.600000	499.302000	1.247345	-55.000000	-33.000000	-99.000000
3166173.853000	38591072.600000	479.302000	1.247345	-55.000000	-33.000000	-99.000000
3166173.853000	38591082.600000	479.302000	1.247345	-55.000000	-33.000000	-99.000000
3166183.853000	38591072.600000	479.302000	1.247345	-55.000000	-33.000000	-99.000000
3166183.853000	38591072.600000	489.302000	1.247345	-55.000000	-33.000000	-99.000000
3166183.853000	38591082.600000	479.302000	1.247345	-55.000000	-33.000000	-99.000000
3166173.853000	38591092.600000	479.302000	1.247345	-55.000000	-33.000000	-99.000000
3166173.853000	38591102.600000	479.302000	1.247345	-55.000000	-33.000000	-99.000000
3166183.853000	38591092.600000	479.302000	1.247345	-55.000000	-33.000000	-99.000000
3166183.853000	38591102.600000	479.302000	1.346357	-55.000000	-33.000000	-99.000000
3166193.853000	38591072.600000	479.302000	1.247345	-55.000000	-33.000000	-99.000000
3166193.853000	38591072.600000	489.302000	1.247345	-55.000000	-33.000000	-99.000000
3166193.853000	38591082.600000	479.302000	1.247345	-55.000000	-33.000000	-99.000000
3166193.853000	38591082.600000	489.302000	1.247345	-55.000000	-33.000000	-99.000000
3166203.853000	38591072.600000	479.302000	1.247345	-55.000000	-33.000000	-99.000000
3166203.853000	38591072.600000	489.302000	1.247345	-55.000000	-33.000000	-99.000000
3166203.853000	38591082.600000	479.302000	1.346423	-55.000000	-33.000000	-99.000000
3166203.853000	38591082.600000	489.302000	1.350000	-55.000000	-33.000000	-99.000000
3166203.853000	38591072.600000	499.302000	1.247345	-55.000000	-33.000000	-99.000000
3166193.853000	38591092.600000	479.302000	1.346342	-55.000000	-33.000000	-99.000000
3166193.853000	38591092.600000	489.302000	1.350000	-55.000000	-33.000000	-99.000000
3166193.853000	38591102.600000	479.302000	1.346053	-55.000000	-33.000000	-99.000000
3166203.853000	38591092.600000	479.302000	1.346096	-55.000000	-33.000000	-99.000000
3166203.853000	38591092.600000	489.302000	1.350000	-55.000000	-33.000000	-99.000000
3166203.853000	38591102.600000	479.302000	1.345728	-55.000000	-33.000000	-99.000000
3166203.853000	38591102.600000	489.302000	1.350000	-55.000000	-33.000000	-99.000000
3166213.853000	38591042.600000	489.302000	1.350000	-55.000000	-33.000000	-99.000000
3166213.853000	38591052.600000	489.302000	1.350000	-55.000000	-33.000000	-99.000000
3166213.853000	38591062.600000	479.302000	1.350000	-55.000000	-33.000000	-99.000000
3166213.853000	38591062.600000	489.302000	1.350000	-55.000000	-33.000000	-99.000000
3166223.853000	38591062.600000	489.302000	1.350000	-55.000000	-33.000000	-99.000000
3166213.853000	38591062.600000	499.302000	1.350000	-55.000000	-33.000000	-99.000000
3166213.853000	38591072.600000	479.302000	1.350000	-55.000000	-33.000000	-99.000000
3166213.853000	38591072.600000	489.302000	1.350000	-55.000000	-33.000000	-99.000000
3166213.853000	38591082.600000	479.302000	1.350000	-55.000000	-33.000000	-99.000000
3166213.853000	38591082.600000	489.302000	1.350000	-55.000000	-33.000000	-99.000000
3166223.853000	38591072.600000	489.302000	1.350000	-55.000000	-33.000000	-99.000000
3166223.853000	38591082.600000	479.302000	1.346113	-55.000000	-33.000000	-99.000000
3166223.853000	38591082.600000	489.302000	1.350000	-55.000000	-33.000000	-99.000000
3166213.853000	38591072.600000	499.302000	1.350000	-55.000000	-33.000000	-99.000000
3166213.853000	38591082.600000	499.302000	1.350000	-55.000000	-33.000000	-99.000000
3166213.853000	38591092.600000	479.302000	1.345863	-55.000000	-33.000000	-99.000000
3166213.853000	38591092.600000	489.302000	1.350000	-55.000000	-33.000000	-99.000000
3166213.853000	38591102.600000	479.302000	1.300002	-55.000000	-33.000000	-99.000000
3166213.853000	38591102.600000	489.302000	1.300443	-55.000000	-33.000000	-99.000000
3166223.853000	38591092.600000	479.302000	1.300001	-55.000000	-33.000000	-99.000000
3166223.853000	38591092.600000	489.302000	1.300376	-55.000000	-33.000000	-99.000000
3166223.853000	38591102.600000	479.302000	1.300002	-55.000000	-33.000000	-99.000000
3166223.853000	38591102.600000	489.302000	1.300526	-55.000000	-33.000000	-99.000000
3166233.853000	38591072.600000	489.302000	1.350000	-55.000000	-33.000000	-99.000000
3166233.853000	38591082.600000	489.302000	1.300298	-55.000000	-33.000000	-99.000000
3166233.853000	38591092.600000	489.302000	1.300408	-55.000000	-33.000000	-99.000000
3166233.853000	38591102.600000	479.302000	1.300002	-55.000000	-33.000000	-99.000000
3166233.853000	38591102.600000	489.302000	1.300590	-55.000000	-33.000000	-99.000000
3166243.853000	38591092.600000	479.302000	1.300001	-55.000000	-33.000000	-99.000000
3166243.853000	38591092.600000	489.302000	1.300418	-55.000000	-33.000000	-99.000000
3166243.853000	38591102.600000	479.302000	1.300002	-55.000000	-33.000000	-99.000000
3166243.853000	38591102.600000	489.302000	1.300611	-55.000000	-33.000000	-99.000000
3166163.853000	38591112.600000	469.302000	1.221180	-55.000000	-33.000000	-99.000000
3166163.853000	38591122.600000	469.302000	1.221180	-55.000000	-33.000000	-99.000000
3166163.853000	38591112.600000	479.302000	1.221180	-55.000000	-33.000000	-99.000000
3166163.853000	38591122.600000	479.302000	1.221180	-55.000000	-33.000000	-99.000000
3166173.853000	38591112.600000	469.302000	1.221180	-55.000000	-33.000000	-99.000000
3166173.853000	38591122.600000	469.302000	1.221180	-55.000000	-33.000000	-99.000000
3166183.853000	38591112.600000	469.302000	1.351323	-55.000000	-33.000000	-99.000000
3166183.853000	38591122.600000	469.302000	1.351391	-55.000000	-33.000000	-99.000000
3166173.853000	38591132.600000	469.302000	1.351298	-55.000000	-33.000000	-99.000000
3166173.853000	38591142.600000	469.302000	1.366675	-55.000000	-33.000000	-99.000000
3166183.853000	38591132.600000	469.302000	1.366678	-55.000000	-33.000000	-99.000000
3166183.853000	38591142.600000	469.302000	1.366678	-55.000000	-33.000000	-99.000000
3166193.853000	38591112.600000	469.302000	1.366581	-55.000000	-33.000000	-99.000000
3166193.853000	38591122.600000	469.302000	1.366681	-55.000000	-33.000000	-99.000000
3166203.853000	38591112.600000	459.302000	1.364908	-55.000000	-33.000000	-99.000000
3166203.853000	38591112.600000	469.302000	1.366682	-55.000000	-33.000000	-99.000000
3166203.853000	38591122.600000	459.302000	1.364883	-55.000000	-33.000000	-99.000000
3166203.853000	38591122.600000	469.302000	1.366686	-55.000000	-33.000000	-99.000000
3166193.853000	38591132.600000	469.302000	1.366683	-55.000000	-33.000000	-99.000000
3166193.853000	38591142.600000	459.302000	1.364895	-55.000000	-33.000000	-99.000000
3166193.853000	38591142.600000	469.302000	1.366684	-55.000000	-33.000000	-99.000000
3166203.853000	38591132.600000	459.302000	1.364856	-55.000000	-33.000000	-99.000000
3166203.853000	38591132.600000	469.302000	1.366690	-55.000000	-33.000000	-99.000000
3166203.853000	38591142.600000	459.302000	1.364837	-55.000000	-33.000000	-99.000000
3166203.853000	38591142.600000	469.302000	1.366693	-55.000000	-33.000000	-99.000000
3166173.853000	38591152.600000	469.302000	1.366675	-55.000000	-33.000000	-99.000000
3166173.853000	38591162.600000	469.302000	1.366675	-55.000000	-33.000000	-99.000000
3166183.853000	38591152.600000	469.302000	1.366678	-55.000000	-33.000000	-99.000000
3166183.853000	38591162.600000	469.302000	1.366677	-55.000000	-33.000000	-99.000000
3166173.853000	38591172.600000	469.302000	1.366674	-55.000000	-33.000000	-99.000000
3166173.853000	38591182.600000	469.302000	1.366673	-55.000000	-33.000000	-99.000000
3166183.853000	38591172.600000	469.302000	1.366676	-55.000000	-33.000000	-99.000000
3166183.853000	38591182.600000	469.302000	1.366675	-55.000000	-33.000000	-99.000000
3166193.853000	38591152.600000	459.302000	1.364894	-55.000000	-33.000000	-99.000000
3166193.853000	38591152.600000	469.302000	1.366683	-55.000000	-33.000000	-99.000000
3166193.853000	38591162.600000	459.302000	1.364902	-55.000000	-33.000000	-99.000000
3166193.853000	38591162.600000	469.302000	1.366682	-55.000000	-33.000000	-99.000000
3166203.853000	38591152.600000	459.302000	1.364836	-55.000000	-33.000000	-99.000000
3166203.853000	38591152.600000	469.302000	1.366693	-55.000000	-33.000000	-99.000000
3166203.853000	38591162.600000	459.302000	1.364853	-55.000000	-33.000000	-99.000000
3166203.853000	38591162.600000	469.302000	1.366689	-55.000000	-33.000000	-99.000000
3166193.853000	38591172.600000	459.302000	1.364914	-55.000000	-33.000000	-99.000000
3166193.853000	38591172.600000	469.302000	1.366680	-55.000000	-33.000000	-99.000000
3166193.853000	38591182.600000	459.302000	1.364928	-55.000000	-33.000000	-99.000000
3166193.853000	38591182.600000	469.302000	1.366677	-55.000000	-33.000000	-99.000000
3166203.853000	38591172.600000	459.302000	1.364879	-55.000000	-33.000000	-99.000000
3166203.853000	38591172.600000	469.302000	1.366685	-55.000000	-33.000000	-99.000000
3166203.853000	38591182.600000	459.302000	1.364905	-55.000000	-33.000000	-99.000000
3166203.853000	38591182.600000	469.302000	1.366681	-55.000000	-33.000000	-99.000000
3166213.853000	38591112.600000	469.302000	1.366687	-55.000000	-33.000000	-99.000000
3166213.853000	38591122.600000	459.302000	1.364831	-55.000000	-33.000000	-99.000000
3166213.853000	38591122.600000	469.302000	1.366695	-55.000000	-33.000000	-99.000000
3166223.853000	38591112.600000	469.302000	1.366693	-55.000000	-33.000000	-99.000000
3166223.853000	38591122.600000	469.302000	1.366708	-55.000000	-33.000000	-99.000000
3166213.853000	38591132.600000	459.302000	1.364770	-55.000000	-33.000000	-99.000000
3166213.853000	38591132.600000	469.302000	1.366705	-55.000000	-33.000000	-99.000000
3166213.853000	38591142.600000	459.302000	1.364716	-55.000000	-33.000000	-99.000000
3166213.853000	38591142.600000	469.302000	1.366713	-55.000000	-33.000000	-99.000000
3166223.853000	38591132.600000	459.302000	1.364601	-55.000000	-33.000000	-99.000000
3166223.853000	38591132.600000	469.302000	1.366735	-55.000000	-33.000000	-99.000000
3166223.853000	38591142.600000	459.302000	1.364407	-55.000000	-33.000000	-99.000000
3166223.853000	38591142.600000	469.302000	1.366768	-55.000000	-33.000000	-99.000000
3166233.853000	38591112.600000	469.302000	1.366699	-55.000000	-33.000000	-99.000000
3166233.853000	38591122.600000	469.302000	1.366724	-55.000000	-33.000000	-99.000000
3166243.853000	38591112.600000	469.302000	1.366701	-55.000000	-33.000000	-99.000000
3166243.853000	38591122.600000	469.302000	1.366730	-55.000000	-33.000000	-99.000000
3166233.853000	38591132.600000	469.302000	1.366790	-55.000000	-33.000000	-99.000000
3166233.853000	38591142.600000	459.302000	1.363353	-55.000000	-33.000000	-99.000000
3166233.853000	38591142.600000	469.302000	1.366990	-55.000000	-33.000000	-99.000000
3166243.853000	38591132.600000	469.302000	1.366827	-55.000000	-33.000000	-99.000000
3166243.853000	38591142.600000	459.302000	1.361550	-55.000000	-33.000000	-99.000000
3166243.853000	38591142.600000	469.302000	1.367540	-55.000000	-33.000000	-99.000000
3166213.853000	38591152.600000	459.302000	1.364712	-55.000000	-33.000000	-99.000000
3166213.853000	38591152.600000	469.302000	1.366713	-55.000000	-33.000000	-99.000000
3166213.853000	38591162.600000	459.302000	1.364761	-55.000000	-33.000000	-99.000000
3166213.853000	38591162.600000	469.302000	1.366704	-55.000000	-33.000000	-99.000000
3166223.853000	38591152.600000	459.302000	1.364385	-55.000000	-33.000000	-99.000000
3166223.853000	38591152.600000	469.302000	1.366770	-55.000000	-33.000000	-99.000000
3166223.853000	38591162.600000	459.302000	1.364572	-55.000000	-33.000000	-99.000000
3166223.853000	38591162.600000	469.302000	1.366735	-55.000000	-33.000000	-99.000000
3166213.853000	38591172.600000	459.302000	1.364824	-55.000000	-33.000000	-99.000000
3166213.853000	38591172.600000	469.302000	1.366693	-55.000000	-33.000000	-99.000000
3166213.853000	38591182.600000	459.302000	1.364874	-55.000000	-33.000000	-99.000000
3166213.853000	38591182.600000	469.302000	1.366685	-55.000000	-33.000000	-99.000000
3166223.853000	38591172.600000	459.302000	1.364738	-55.000000	-33.000000	-99.000000
3166223.853000	38591172.600000	469.302000	1.366707	-55.000000	-33.000000	-99.000000
3166223.853000	38591182.600000	459.302000	1.364836	-55.000000	-33.000000	-99.000000
3166223.853000	38591182.600000	469.302000	1.366691	-55.000000	-33.000000	-99.000000
3166233.853000	38591152.600000	459.302000	1.363168	-55.000000	-33.000000	-99.000000
3166233.853000	38591152.600000	469.302000	1.367029	-55.000000	-33.000000	-99.000000
3166233.853000	38591162.600000	459.302000	1.364205	-55.000000	-33.000000	-99.000000
3166233.853000	38591162.600000	469.302000	1.366800	-55.000000	-33.000000	-99.000000
3166243.853000	38591152.600000	459.302000	1.360507	-55.000000	-33.000000	-99.000000
3166243.853000	38591152.600000	469.302000	1.367956	-55.000000	-33.000000	-99.000000
3166243.853000	38591162.600000	459.302000	1.363945	-55.000000	-33.000000	-99.000000
3166243.853000	38591162.600000	469.302000	1.366850	-55.000000	-33.000000	-99.000000
3166233.853000	38591172.600000	459.302000	1.364635	-55.000000	-33.000000	-99.000000
3166233.853000	38591172.600000	469.302000	1.366723	-55.000000	-33.000000	-99.000000
3166233.853000	38591182.600000	459.302000	1.364800	-55.000000	-33.000000	-99.000000
3166233.853000	38591182.600000	469.302000	1.366696	-55.000000	-33.000000	-99.000000
3166243.853000	38591172.600000	459.302000	1.364588	-55.000000	-33.000000	-99.000000
3166243.853000	38591172.600000	469.302000	1.366731	-55.000000	-33.000000	-99.000000
3166243.853000	38591182.600000	459.302000	1.364787	-55.000000	-33.000000	-99.000000
3166243.853000	38591182.600000	469.302000	1.366699	-55.000000	-33.000000	-99.000000
3166173.853000	38591112.600000	479.302000	1.347190	-55.000000	-33.000000	-99.000000
3166173.853000	38591122.600000	479.302000	1.347065	-55.000000	-33.000000	-99.000000
3166183.853000	38591112.600000	479.302000	1.346908	-55.000000	-33.000000	-99.000000
3166183.853000	38591122.600000	479.302000	1.346735	-55.000000	-33.000000	-99.000000
3166173.853000	38591132.600000	479.302000	1.346970	-55.000000	-33.000000	-99.000000
3166173.853000	38591142.600000	479.302000	1.346916	-55.000000	-33.000000	-99.000000
3166183.853000	38591132.600000	479.302000	1.346598	-55.000000	-33.000000	-99.000000
3166193.853000	38591112.600000	479.302000	1.346581	-55.000000	-33.000000	-99.000000
3166193.853000	38591122.600000	479.302000	1.346334	-55.000000	-33.000000	-99.000000
3166203.853000	38591112.600000	479.302000	1.346208	-55.000000	-33.000000	-99.000000
3166203.853000	38591112.600000	489.302000	1.350000	-55.000000	-33.000000	-99.000000
3166203.853000	38591122.600000	479.302000	1.345846	-55.000000	-33.000000	-99.000000
3166193.853000	38591132.600000	479.302000	1.346128	-55.000000	-33.000000	-99.000000
3166193.853000	38591142.600000	479.302000	1.346005	-55.000000	-33.000000	-99.000000
3166203.853000	38591132.600000	479.302000	1.345522	-55.000000	-33.000000	-99.000000
3166203.853000	38591142.600000	479.302000	1.345314	-55.000000	-33.000000	-99.000000
3166173.853000	38591152.600000	479.302000	1.346912	-55.000000	-33.000000	-99.000000
3166173.853000	38591162.600000	479.302000	1.346958	-55.000000	-33.000000	-99.000000
3166173.853000	38591172.600000	479.302000	1.347047	-55.000000	-33.000000	-99.000000
3166173.853000	38591182.600000	479.302000	1.347168	-55.000000	-33.000000	-99.000000
3166193.853000	38591152.600000	479.302000	1.345995	-55.000000	-33.000000	-99.000000
3166193.853000	38591162.600000	479.302000	1.346101	-55.000000	-33.000000	-99.000000
3166203.853000	38591152.600000	479.302000	1.345297	-55.000000	-33.000000	-99.000000
3166203.853000	38591162.600000	479.302000	1.345477	-55.000000	-33.000000	-99.000000
3166193.853000	38591172.600000	479.302000	1.346296	-55.000000	-33.000000	-99.000000
3166193.853000	38591182.600000	479.302000	1.300005	-55.000000	-33.000000	-99.000000
3166203.853000	38591172.600000	479.302000	1.300008	-55.000000	-33.000000	-99.000000
3166203.853000	38591182.600000	479.302000	1.300007	-55.000000	-33.000000	-99.000000
3166213.853000	38591112.600000	479.302000	1.300003	-55.000000	-33.000000	-99.000000
3166213.853000	38591112.600000	489.302000	1.300605	-55.000000	-33.000000	-99.000000
3166213.853000	38591122.600000	479.302000	1.300005	-55.000000	-33.000000	-99.000000
3166223.853000	38591112.600000	479.302000	1.300004	-55.000000	-33.000000	-99.000000
3166223.853000	38591112.600000	489.302000	1.300770	-55.000000	-33.000000	-99.000000
3166223.853000	38591122.600000	479.302000	1.300008	-55.000000	-33.000000	-99.000000
3166223.853000	38591122.600000	489.302000	1.301187	-55.000000	-33.000000	-99.000000
3166213.853000	38591132.600000	479.302000	1.300009	-55.000000	-33.000000	-99.000000
3166213.853000	38591142.600000	479.302000	1.300013	-55.000000	-33.000000	-99.000000
3166223.853000	38591132.600000	479.302000	1.300016	-55.000000	-33.000000	-99.000000
3166223.853000	38591142.600000	479.302000	1.300030	-55.000000	-33.000000	-99.000000
3166233.853000	38591112.600000	479.302000	1.300005	-55.000000	-33.000000	-99.000000
3166233.853000	38591112.600000	489.302000	1.300916	-55.000000	-33.000000	-99.000000
3166233.853000	38591122.600000	479.302000	1.300011	-55.000000	-33.000000	-99.000000
3166233.853000	38591122.600000	489.302000	1.301574	-55.000000	-33.000000	-99.000000
3166243.853000	38591112.600000	479.302000	1.300005	-55.000000	-33.000000	-99.000000
3166243.853000	38591112.600000	489.302000	1.300969	-55.000000	-33.000000	-99.000000
3166243.853000	38591122.600000	479.302000	1.300013	-55.000000	-33.000000	-99.000000
3166243.853000	38591122.600000	489.302000	1.301736	-55.000000	-33.000000	-99.000000
3166233.853000	38591132.600000	479.302000	1.300031	-55.000000	-33.000000	-99.000000
3166233.853000	38591132.600000	489.302000	1.303055	-55.000000	-33.000000	-99.000000
3166233.853000	38591142.600000	479.302000	1.300113	-55.000000	-33.000000	-99.000000
3166243.853000	38591132.600000	479.302000	1.300042	-55.000000	-33.000000	-99.000000
3166243.853000	38591132.600000	489.302000	1.303736	-55.000000	-33.000000	-99.000000
3166243.853000	38591142.600000	479.302000	1.300452	-55.000000	-33.000000	-99.000000
3166213.853000	38591152.600000	479.302000	1.300015	-55.000000	-33.000000	-99.000000
3166213.853000	38591162.600000	479.302000	1.300014	-55.000000	-33.000000	-99.000000
3166223.853000	38591152.600000	479.302000	1.300036	-55.000000	-33.000000	-99.000000
3166223.853000	38591162.600000	479.302000	1.300027	-55.000000	-33.000000	-99.000000
3166213.853000	38591172.600000	479.302000	1.300011	-55.000000	-33.000000	-99.000000
3166213.853000	38591182.600000	479.302000	1.300009	-55.000000	-33.000000	-99.000000
3166223.853000	38591172.600000	479.302000	1.300017	-55.000000	-33.000000	-99.000000
3166223.853000	38591182.600000	479.302000	1.300012	-55.000000	-33.000000	-99.000000
3166233.853000	38591152.600000	479.302000	1.300149	-55.000000	-33.000000	-99.000000
3166233.853000	38591162.600000	479.302000	1.300054	-55.000000	-33.000000	-99.000000
3166243.853000	38591152.600000	479.302000	1.301024	-55.000000	-33.000000	-99.000000
3166243.853000	38591162.600000	479.302000	1.300077	-55.000000	-33.000000	-99.000000
3166233.853000	38591172.600000	479.302000	1.300025	-55.000000	-33.000000	-99.000000
3166233.853000	38591182.600000	479.302000	1.300014	-55.000000	-33.000000	-99.000000
3166243.853000	38591172.600000	479.302000	1.300028	-55.000000	-33.000000	-99.000000
3166243.853000	38591182.600000	479.302000	1.300015	-55.000000	-33.000000	-99.000000
3166173.853000	38591192.600000	469.302000	1.258120	-55.000000	-33.000000	-99.000000
3166173.853000	38591202.600000	469.302000	1.350857	-55.000000	-33.000000	-99.000000
3166183.853000	38591192.600000	469.302000	1.362772	-55.000000	-33.000000	-99.000000
3166183.853000	38591202.600000	469.302000	1.366672	-55.000000	-33.000000	-99.000000
3166173.853000	38591212.600000	469.302000	1.366671	-55.000000	-33.000000	-99.000000
3166173.853000	38591222.600000	469.302000	1.366670	-55.000000	-33.000000	-99.000000
3166183.853000	38591212.600000	469.302000	1.366671	-55.000000	-33.000000	-99.000000
3166183.853000	38591222.600000	469.302000	1.366670	-55.000000	-33.000000	-99.000000
3166193.853000	38591192.600000	459.302000	1.364941	-55.000000	-33.000000	-99.000000
3166193.853000	38591192.600000	469.302000	1.366675	-55.000000	-33.000000	-99.000000
3166193.853000	38591202.600000	459.302000	1.364952	-55.000000	-33.000000	-99.000000
3166193.853000	38591202.600000	469.302000	1.366673	-55.000000	-33.000000	-99.000000
3166203.853000	38591192.600000	459.302000	1.364927	-55.000000	-33.000000	-99.000000
3166203.853000	38591192.600000	469.302000	1.366677	-55.000000	-33.000000	-99.000000
3166203.853000	38591202.600000	459.302000	1.364943	-55.000000	-33.000000	-99.000000
3166203.853000	38591202.600000	469.302000	1.366675	-55.000000	-33.000000	-99.000000
3166193.853000	38591212.600000	459.302000	1.364961	-55.000000	-33.000000	-99.000000
3166193.853000	38591212.600000	469.302000	1.366672	-55.000000	-33.000000	-99.000000
3166193.853000	38591222.600000	459.302000	1.364968	-55.000000	-33.000000	-99.000000
3166193.853000	38591222.600000	469.302000	1.366671	-55.000000	-33.000000	-99.000000
3166203.853000	38591212.600000	459.302000	1.364955	-55.000000	-33.000000	-99.000000
3166203.853000	38591212.600000	469.302000	1.366673	-55.000000	-33.000000	-99.000000
3166203.853000	38591222.600000	459.302000	1.364964	-55.000000	-33.000000	-99.000000
3166203.853000	38591222.600000	469.302000	1.366671	-55.000000	-33.000000	-99.000000
3166173.853000	38591232.600000	469.302000	1.351398	-55.000000	-33.000000	-99.000000
3166183.853000	38591232.600000	469.302000	1.366670	-55.000000	-33.000000	-99.000000
3166193.853000	38591232.600000	459.302000	1.364973	-55.000000	-33.000000	-99.000000
3166193.853000	38591232.600000	469.302000	1.366670	-55.000000	-33.000000	-99.000000
3166203.853000	38591232.600000	459.302000	1.364970	-55.000000	-33.000000	-99.000000
3166203.853000	38591232.600000	469.302000	1.366670	-55.000000	-33.000000	-99.000000
3166213.853000	38591192.600000	459.302000	1.364909	-55.000000	-33.000000	-99.000000
3166213.853000	38591192.600000	469.302000	1.366680	-55.000000	-33.000000	-99.000000
3166213.853000	38591202.600000	459.302000	1.364932	-55.000000	-33.000000	-99.000000
3166213.853000	38591202.600000	469.302000	1.366676	-55.000000	-33.000000	-99.000000
3166223.853000	38591192.600000	459.302000	1.364890	-55.000000	-33.000000	-99.000000
3166223.853000	38591192.600000	469.302000	1.366682	-55.000000	-33.000000	-99.000000
3166223.853000	38591202.600000	459.302000	1.364923	-55.000000	-33.000000	-99.000000
3166223.853000	38591202.600000	469.302000	1.366677	-55.000000	-33.000000	-99.000000
3166213.853000	38591212.600000	459.302000	1.364949	-55.000000	-33.000000	-99.000000
3166213.853000	38591212.600000	469.302000	1.366674	-55.000000	-33.000000	-99.000000
3166213.853000	38591222.600000	459.302000	1.364960	-55.000000	-33.000000	-99.000000
3166213.853000	38591222.600000	469.302000	1.366672	-55.000000	-33.000000	-99.000000
3166223.853000	38591212.600000	459.302000	1.364943	-55.000000	-33.000000	-99.000000
3166223.853000	38591212.600000	469.302000	1.366674	-55.000000	-33.000000	-99.000000
3166223.853000	38591222.600000	459.302000	1.364956	-55.000000	-33.000000	-99.000000
3166223.853000	38591222.600000	469.302000	1.366672	-55.000000	-33.000000	-99.000000
3166233.853000	38591192.600000	459.302000	1.364876	-55.000000	-33.000000	-99.000000
3166233.853000	38591192.600000	469.302000	1.366685	-55.000000	-33.000000	-99.000000
3166233.853000	38591202.600000	459.302000	1.364916	-55.000000	-33.000000	-99.000000
3166233.853000	38591202.600000	469.302000	1.366678	-55.000000	-33.000000	-99.000000
3166243.853000	38591192.600000	459.302000	1.364871	-55.000000	-33.000000	-99.000000
3166243.853000	38591192.600000	469.302000	1.366685	-55.000000	-33.000000	-99.000000
3166243.853000	38591202.600000	459.302000	1.364913	-55.000000	-33.000000	-99.000000
3166243.853000	38591202.600000	469.302000	1.366679	-55.000000	-33.000000	-99.000000
3166233.853000	38591212.600000	459.302000	1.364939	-55.000000	-33.000000	-99.000000
3166233.853000	38591212.600000	469.302000	1.366675	-55.000000	-33.000000	-99.000000
3166233.853000	38591222.600000	459.302000	1.364954	-55.000000	-33.000000	-99.000000
3166233.853000	38591222.600000	469.302000	1.366673	-55.000000	-33.000000	-99.000000
3166243.853000	38591212.600000	459.302000	1.364938	-55.000000	-33.000000	-99.000000
3166243.853000	38591212.600000	469.302000	1.366675	-55.000000	-33.000000	-99.000000
3166243.853000	38591222.600000	459.302000	1.364954	-55.000000	-33.000000	-99.000000
3166243.853000	38591222.600000	469.302000	1.366673	-55.000000	-33.000000	-99.000000
3166213.853000	38591232.600000	459.302000	1.350000	-55.000000	-33.000000	-99.000000
3166213.853000	38591232.600000	469.302000	1.351481	-55.000000	-33.000000	-99.000000
3166223.853000	38591232.600000	459.302000	1.364966	-55.000000	-33.000000	-99.000000
3166223.853000	38591232.600000	469.302000	1.366671	-55.000000	-33.000000	-99.000000
3166233.853000	38591232.600000	459.302000	1.364964	-55.000000	-33.000000	-99.000000
3166233.853000	38591232.600000	469.302000	1.366671	-55.000000	-33.000000	-99.000000
3166243.853000	38591232.600000	459.302000	1.364964	-55.000000	-33.000000	-99.000000
3166243.853000	38591232.600000	469.302000	1.366671	-55.000000	-33.000000	-99.000000
3166173.853000	38591192.600000	479.302000	1.300003	-55.000000	-33.000000	-99.000000
3166173.853000	38591202.600000	479.302000	1.345110	-55.000000	-33.000000	-99.000000
3166173.853000	38591212.600000	479.302000	1.345343	-55.000000	-33.000000	-99.000000
3166173.853000	38591222.600000	479.302000	1.345572	-55.000000	-33.000000	-99.000000
3166193.853000	38591192.600000	479.302000	1.300005	-55.000000	-33.000000	-99.000000
3166193.853000	38591202.600000	479.302000	1.300004	-55.000000	-33.000000	-99.000000
3166203.853000	38591192.600000	479.302000	1.300006	-55.000000	-33.000000	-99.000000
3166203.853000	38591202.600000	479.302000	1.300005	-55.000000	-33.000000	-99.000000
3166193.853000	38591212.600000	479.302000	1.300004	-55.000000	-33.000000	-99.000000
3166193.853000	38591222.600000	479.302000	1.345153	-55.000000	-33.000000	-99.000000
3166203.853000	38591212.600000	479.302000	1.300004	-55.000000	-33.000000	-99.000000
3166203.853000	38591222.600000	479.302000	1.300004	-55.000000	-33.000000	-99.000000
3166173.853000	38591232.600000	479.302000	1.350000	-55.000000	-33.000000	-99.000000
3166193.853000	38591232.600000	479.302000	1.345448	-55.000000	-33.000000	-99.000000
3166203.853000	38591232.600000	479.302000	1.345292	-55.000000	-33.000000	-99.000000
3166213.853000	38591192.600000	479.302000	1.300007	-55.000000	-33.000000	-99.000000
3166213.853000	38591202.600000	479.302000	1.300006	-55.000000	-33.000000	-99.000000
3166223.853000	38591192.600000	479.302000	1.300009	-55.000000	-33.000000	-99.000000
3166223.853000	38591202.600000	479.302000	1.300006	-55.000000	-33.000000	-99.000000
3166213.853000	38591212.600000	479.302000	1.300005	-55.000000	-33.000000	-99.000000
3166213.853000	38591222.600000	479.302000	1.300004	-55.000000	-33.000000	-99.000000
3166223.853000	38591212.600000	479.302000	1.300005	-55.000000	-33.000000	-99.000000
3166223.853000	38591222.600000	479.302000	1.300004	-55.000000	-33.000000	-99.000000
3166233.853000	38591192.600000	479.302000	1.300010	-55.000000	-33.000000	-99.000000
3166233.853000	38591202.600000	479.302000	1.300007	-55.000000	-33.000000	-99.000000
3166243.853000	38591192.600000	479.302000	1.300010	-55.000000	-33.000000	-99.000000
3166243.853000	38591202.600000	479.302000	1.300007	-55.000000	-33.000000	-99.000000
3166233.853000	38591212.600000	479.302000	1.300005	-55.000000	-33.000000	-99.000000
3166233.853000	38591222.600000	479.302000	1.300004	-55.000000	-33.000000	-99.000000
3166243.853000	38591212.600000	479.302000	1.300006	-55.000000	-33.000000	-99.000000
3166243.853000	38591222.600000	479.302000	1.300004	-55.000000	-33.000000	-99.000000
3166213.853000	38591232.600000	479.302000	1.345544	-55.000000	-33.000000	-99.000000
3166223.853000	38591232.600000	479.302000	1.300004	-55.000000	-33.000000	-99.000000
3166233.853000	38591232.600000	479.302000	1.300004	-55.000000	-33.000000	-99.000000
3166243.853000	38591232.600000	479.302000	1.300004	-55.000000	-33.000000	-99.000000
3166323.853000	38591082.600000	409.302000	1.119587	-55.000000	-33.000000	-99.000000
3166313.853000	38591082.600000	429.302000	1.119767	-55.000000	-33.000000	-99.000000
3166323.853000	38591082.600000	419.302000	1.119663	-55.000000	-33.000000	-99.000000
3166323.853000	38591082.600000	429.302000	1.119784	-55.000000	-33.000000	-99.000000
3166323.853000	38591092.600000	409.302000	1.119464	-55.000000	-33.000000	-99.000000
3166323.853000	38591102.600000	409.302000	1.119299	-55.000000	-33.000000	-99.000000
3166313.853000	38591092.600000	429.302000	1.119657	-55.000000	-33.000000	-99.000000
3166313.853000	38591102.600000	429.302000	1.119454	-55.000000	-33.000000	-99.000000
3166323.853000	38591092.600000	419.302000	1.119540	-55.000000	-33.000000	-99.000000
3166323.853000	38591092.600000	429.302000	1.119692	-55.000000	-33.000000	-99.000000
3166323.853000	38591102.600000	419.302000	1.119355	-55.000000	-33.000000	-99.000000
3166323.853000	38591102.600000	429.302000	1.119536	-55.000000	-33.000000	-99.000000
3166293.853000	38591082.600000	439.302000	1.119940	-55.000000	-33.000000	-99.000000
3166293.853000	38591082.600000	449.302000	1.126652	-55.000000	-33.000000	-99.000000
3166303.853000	38591082.600000	439.302000	1.119936	-55.000000	-33.000000	-99.000000
3166303.853000	38591082.600000	449.302000	1.126651	-55.000000	-33.000000	-99.000000
3166303.853000	38591082.600000	459.302000	0.936591	-55.000000	-33.000000	-99.000000
3166293.853000	38591092.600000	439.302000	1.119912	-55.000000	-33.000000	-99.000000
3166293.853000	38591092.600000	449.302000	1.126645	-55.000000	-33.000000	-99.000000
3166293.853000	38591102.600000	439.302000	1.119860	-55.000000	-33.000000	-99.000000
3166293.853000	38591102.600000	449.302000	1.126632	-55.000000	-33.000000	-99.000000
3166303.853000	38591092.600000	439.302000	1.119903	-55.000000	-33.000000	-99.000000
3166303.853000	38591092.600000	449.302000	1.126643	-55.000000	-33.000000	-99.000000
3166303.853000	38591102.600000	439.302000	1.119835	-55.000000	-33.000000	-99.000000
3166303.853000	38591102.600000	449.302000	1.126626	-55.000000	-33.000000	-99.000000
3166303.853000	38591092.600000	459.302000	0.936550	-55.000000	-33.000000	-99.000000
3166303.853000	38591102.600000	459.302000	0.936465	-55.000000	-33.000000	-99.000000
3166313.853000	38591082.600000	439.302000	1.119936	-55.000000	-33.000000	-99.000000
3166313.853000	38591082.600000	449.302000	1.126652	-55.000000	-33.000000	-99.000000
3166323.853000	38591082.600000	439.302000	1.119941	-55.000000	-33.000000	-99.000000
3166323.853000	38591082.600000	449.302000	1.126653	-55.000000	-33.000000	-99.000000
3166313.853000	38591082.600000	459.302000	0.936591	-55.000000	-33.000000	-99.000000
3166313.853000	38591082.600000	469.302000	0.936264	-55.000000	-33.000000	-99.000000
3166323.853000	38591082.600000	459.302000	0.936597	-55.000000	-33.000000	-99.000000
3166323.853000	38591082.600000	469.302000	0.936293	-55.000000	-33.000000	-99.000000
3166313.853000	38591092.600000	439.302000	1.119904	-55.000000	-33.000000	-99.000000
3166313.853000	38591092.600000	449.302000	1.126643	-55.000000	-33.000000	-99.000000
3166313.853000	38591102.600000	439.302000	1.119838	-55.000000	-33.000000	-99.000000
3166313.853000	38591102.600000	449.302000	1.126626	-55.000000	-33.000000	-99.000000
3166323.853000	38591092.600000	439.302000	1.119914	-55.000000	-33.000000	-99.000000
3166323.853000	38591092.600000	449.302000	1.126646	-55.000000	-33.000000	-99.000000
3166323.853000	38591102.600000	439.302000	1.119865	-55.000000	-33.000000	-99.000000
3166323.853000	38591102.600000	449.302000	1.126633	-55.000000	-33.000000	-99.000000
3166313.853000	38591092.600000	459.302000	0.936551	-55.000000	-33.000000	-99.000000
3166313.853000	38591092.600000	469.302000	0.936069	-55.000000	-33.000000	-99.000000
3166313.853000	38591102.600000	459.302000	0.936469	-55.000000	-33.000000	-99.000000
3166313.853000	38591102.600000	469.302000	0.935703	-55.000000	-33.000000	-99.000000
3166323.853000	38591092.600000	459.302000	0.936564	-55.000000	-33.000000	-99.000000
3166323.853000	38591092.600000	469.302000	0.936130	-55.000000	-33.000000	-99.000000
3166323.853000	38591102.600000	459.302000	0.936502	-55.000000	-33.000000	-99.000000
3166323.853000	38591102.600000	469.302000	0.935851	-55.000000	-33.000000	-99.000000
3166303.853000	38591082.600000	489.302000	0.949819	-55.000000	-33.000000	-99.000000
3166303.853000	38591092.600000	489.302000	0.949725	-55.000000	-33.000000	-99.000000
3166303.853000	38591102.600000	489.302000	0.949533	-55.000000	-33.000000	-99.000000
3166313.853000	38591082.600000	479.302000	0.948781	-55.000000	-33.000000	-99.000000
3166313.853000	38591082.600000	489.302000	0.949820	-55.000000	-33.000000	-99.000000
3166323.853000	38591082.600000	479.302000	0.948867	-55.000000	-33.000000	-99.000000
3166323.853000	38591082.600000	489.302000	0.949833	-55.000000	-33.000000	-99.000000
3166313.853000	38591092.600000	479.302000	0.948191	-55.000000	-33.000000	-99.000000
3166313.853000	38591092.600000	489.302000	0.949728	-55.000000	-33.000000	-99.000000
3166313.853000	38591102.600000	479.302000	0.947076	-55.000000	-33.000000	-99.000000
3166313.853000	38591102.600000	489.302000	0.949541	-55.000000	-33.000000	-99.000000
3166323.853000	38591092.600000	479.302000	0.948374	-55.000000	-33.000000	-99.000000
3166323.853000	38591092.600000	489.302000	0.949757	-55.000000	-33.000000	-99.000000
3166323.853000	38591102.600000	479.302000	0.947528	-55.000000	-33.000000	-99.000000
3166323.853000	38591102.600000	489.302000	0.949620	-55.000000	-33.000000	-99.000000
3166333.853000	38591082.600000	399.302000	0.752303	-55.000000	-33.000000	-99.000000
3166333.853000	38591082.600000	409.302000	0.738910	-55.000000	-33.000000	-99.000000
3166343.853000	38591082.600000	399.302000	0.752310	-55.000000	-33.000000	-99.000000
3166343.853000	38591082.600000	409.302000	0.738911	-55.000000	-33.000000	-99.000000
3166333.853000	38591082.600000	419.302000	1.119699	-55.000000	-33.000000	-99.000000
3166333.853000	38591082.600000	429.302000	1.119809	-55.000000	-33.000000	-99.000000
3166343.853000	38591082.600000	419.302000	0.871146	-55.000000	-33.000000	-99.000000
3166343.853000	38591082.600000	429.302000	0.894505	-55.000000	-33.000000	-99.000000
3166333.853000	38591092.600000	399.302000	0.752328	-55.000000	-33.000000	-99.000000
3166333.853000	38591092.600000	409.302000	0.738914	-55.000000	-33.000000	-99.000000
3166333.853000	38591102.600000	399.302000	0.752366	-55.000000	-33.000000	-99.000000
3166333.853000	38591102.600000	409.302000	0.738920	-55.000000	-33.000000	-99.000000
3166343.853000	38591092.600000	399.302000	0.752341	-55.000000	-33.000000	-99.000000
3166343.853000	38591092.600000	409.302000	0.738916	-55.000000	-33.000000	-99.000000
3166343.853000	38591102.600000	399.302000	0.752394	-55.000000	-33.000000	-99.000000
3166343.853000	38591102.600000	409.302000	0.738924	-55.000000	-33.000000	-99.000000
3166333.853000	38591092.600000	419.302000	1.035571	-55.000000	-33.000000	-99.000000
3166333.853000	38591092.600000	429.302000	1.119741	-55.000000	-33.000000	-99.000000
3166333.853000	38591102.600000	419.302000	0.970523	-55.000000	-33.000000	-99.000000
3166333.853000	38591102.600000	429.302000	1.119640	-55.000000	-33.000000	-99.000000
3166343.853000	38591092.600000	419.302000	0.871164	-55.000000	-33.000000	-99.000000
3166343.853000	38591092.600000	429.302000	0.894519	-55.000000	-33.000000	-99.000000
3166343.853000	38591102.600000	419.302000	0.871195	-55.000000	-33.000000	-99.000000
3166343.853000	38591102.600000	429.302000	0.894544	-55.000000	-33.000000	-99.000000
3166353.853000	38591082.600000	399.302000	0.752314	-55.000000	-33.000000	-99.000000
3166353.853000	38591082.600000	409.302000	0.738911	-55.000000	-33.000000	-99.000000
3166363.853000	38591082.600000	399.302000	0.752313	-55.000000	-33.000000	-99.000000
3166353.853000	38591082.600000	419.302000	0.871148	-55.000000	-33.000000	-99.000000
3166353.853000	38591082.600000	429.302000	0.894507	-55.000000	-33.000000	-99.000000
3166363.853000	38591082.600000	419.302000	0.871147	-55.000000	-33.000000	-99.000000
3166363.853000	38591082.600000	429.302000	0.894506	-55.000000	-33.000000	-99.000000
3166353.853000	38591092.600000	399.302000	0.752348	-55.000000	-33.000000	-99.000000
3166353.853000	38591092.600000	409.302000	0.738917	-55.000000	-33.000000	-99.000000
3166353.853000	38591102.600000	399.302000	0.752411	-55.000000	-33.000000	-99.000000
3166353.853000	38591102.600000	409.302000	0.738927	-55.000000	-33.000000	-99.000000
3166363.853000	38591092.600000	399.302000	0.752347	-55.000000	-33.000000	-99.000000
3166363.853000	38591102.600000	399.302000	0.752407	-55.000000	-33.000000	-99.000000
3166353.853000	38591092.600000	419.302000	0.871168	-55.000000	-33.000000	-99.000000
3166353.853000	38591092.600000	429.302000	0.894523	-55.000000	-33.000000	-99.000000
3166353.853000	38591102.600000	419.302000	0.871205	-55.000000	-33.000000	-99.000000
3166353.853000	38591102.600000	429.302000	0.894552	-55.000000	-33.000000	-99.000000
3166363.853000	38591092.600000	419.302000	0.871167	-55.000000	-33.000000	-99.000000
3166363.853000	38591092.600000	429.302000	0.894522	-55.000000	-33.000000	-99.000000
3166363.853000	38591102.600000	419.302000	0.871203	-55.000000	-33.000000	-99.000000
3166363.853000	38591102.600000	429.302000	0.894551	-55.000000	-33.000000	-99.000000
3166333.853000	38591082.600000	439.302000	1.119948	-55.000000	-33.000000	-99.000000
3166333.853000	38591082.600000	449.302000	1.126654	-55.000000	-33.000000	-99.000000
3166343.853000	38591082.600000	439.302000	0.863894	-55.000000	-33.000000	-99.000000
3166343.853000	38591082.600000	449.302000	0.807198	-55.000000	-33.000000	-99.000000
3166333.853000	38591082.600000	459.302000	0.936606	-55.000000	-33.000000	-99.000000
3166333.853000	38591082.600000	469.302000	0.936337	-55.000000	-33.000000	-99.000000
3166343.853000	38591082.600000	459.302000	0.783338	-55.000000	-33.000000	-99.000000
3166343.853000	38591082.600000	469.302000	0.809489	-55.000000	-33.000000	-99.000000
3166333.853000	38591092.600000	439.302000	1.119929	-55.000000	-33.000000	-99.000000
3166333.853000	38591092.600000	449.302000	1.126649	-55.000000	-33.000000	-99.000000
3166333.853000	38591102.600000	439.302000	1.119899	-55.000000	-33.000000	-99.000000
3166333.853000	38591102.600000	449.302000	1.126642	-55.000000	-33.000000	-99.000000
3166343.853000	38591092.600000	439.302000	0.863906	-55.000000	-33.000000	-99.000000
3166343.853000	38591092.600000	449.302000	0.807184	-55.000000	-33.000000	-99.000000
3166343.853000	38591102.600000	439.302000	0.863927	-55.000000	-33.000000	-99.000000
3166343.853000	38591102.600000	449.302000	0.807159	-55.000000	-33.000000	-99.000000
3166333.853000	38591092.600000	459.302000	0.936581	-55.000000	-33.000000	-99.000000
3166333.853000	38591092.600000	469.302000	0.936217	-55.000000	-33.000000	-99.000000
3166333.853000	38591102.600000	459.302000	0.936543	-55.000000	-33.000000	-99.000000
3166333.853000	38591102.600000	469.302000	0.936036	-55.000000	-33.000000	-99.000000
3166343.853000	38591092.600000	459.302000	0.783340	-55.000000	-33.000000	-99.000000
3166343.853000	38591092.600000	469.302000	0.809499	-55.000000	-33.000000	-99.000000
3166343.853000	38591102.600000	459.302000	0.783344	-55.000000	-33.000000	-99.000000
3166343.853000	38591102.600000	469.302000	0.809516	-55.000000	-33.000000	-99.000000
3166353.853000	38591082.600000	439.302000	0.863895	-55.000000	-33.000000	-99.000000
3166353.853000	38591082.600000	449.302000	0.807197	-55.000000	-33.000000	-99.000000
3166363.853000	38591082.600000	439.302000	0.863895	-55.000000	-33.000000	-99.000000
3166363.853000	38591082.600000	449.302000	0.807197	-55.000000	-33.000000	-99.000000
3166353.853000	38591082.600000	459.302000	0.783339	-55.000000	-33.000000	-99.000000
3166353.853000	38591082.600000	469.302000	0.809490	-55.000000	-33.000000	-99.000000
3166363.853000	38591082.600000	459.302000	0.783338	-55.000000	-33.000000	-99.000000
3166363.853000	38591082.600000	469.302000	0.809490	-55.000000	-33.000000	-99.000000
3166353.853000	38591092.600000	439.302000	0.863909	-55.000000	-33.000000	-99.000000
3166353.853000	38591092.600000	449.302000	0.807181	-55.000000	-33.000000	-99.000000
3166353.853000	38591102.600000	439.302000	0.863933	-55.000000	-33.000000	-99.000000
3166353.853000	38591102.600000	449.302000	0.807152	-55.000000	-33.000000	-99.000000
3166363.853000	38591092.600000	439.302000	0.863908	-55.000000	-33.000000	-99.000000
3166363.853000	38591092.600000	449.302000	0.807181	-55.000000	-33.000000	-99.000000
3166363.853000	38591102.600000	439.302000	0.863932	-55.000000	-33.000000	-99.000000
3166363.853000	38591102.600000	449.302000	0.807153	-55.000000	-33.000000	-99.000000
3166353.853000	38591092.600000	459.302000	0.783341	-55.000000	-33.000000	-99.000000
3166353.853000	38591092.600000	469.302000	0.809501	-55.000000	-33.000000	-99.000000
3166353.853000	38591102.600000	459.302000	0.783345	-55.000000	-33.000000	-99.000000
3166353.853000	38591102.600000	469.302000	0.809521	-55.000000	-33.000000	-99.000000
3166363.853000	38591092.600000	459.302000	0.783341	-55.000000	-33.000000	-99.000000
3166363.853000	38591092.600000	469.302000	0.809501	-55.000000	-33.000000	-99.000000
3166363.853000	38591102.600000	459.302000	0.783345	-55.000000	-33.000000	-99.000000
3166363.853000	38591102.600000	469.302000	0.809520	-55.000000	-33.000000	-99.000000
3166373.853000	38591082.600000	429.302000	0.894504	-55.000000	-33.000000	-99.000000
3166373.853000	38591092.600000	429.302000	0.894517	-55.000000	-33.000000	-99.000000
3166373.853000	38591102.600000	429.302000	0.894540	-55.000000	-33.000000	-99.000000
3166373.853000	38591082.600000	439.302000	0.863894	-55.000000	-33.000000	-99.000000
3166373.853000	38591082.600000	449.302000	0.807199	-55.000000	-33.000000	-99.000000
3166373.853000	38591082.600000	459.302000	0.783338	-55.000000	-33.000000	-99.000000
3166373.853000	38591082.600000	469.302000	0.809489	-55.000000	-33.000000	-99.000000
3166373.853000	38591092.600000	439.302000	0.863905	-55.000000	-33.000000	-99.000000
3166373.853000	38591092.600000	449.302000	0.807186	-55.000000	-33.000000	-99.000000
3166373.853000	38591102.600000	439.302000	0.863924	-55.000000	-33.000000	-99.000000
3166373.853000	38591102.600000	449.302000	0.807163	-55.000000	-33.000000	-99.000000
3166373.853000	38591092.600000	459.302000	0.783340	-55.000000	-33.000000	-99.000000
3166373.853000	38591092.600000	469.302000	0.809498	-55.000000	-33.000000	-99.000000
3166373.853000	38591102.600000	459.302000	0.783344	-55.000000	-33.000000	-99.000000
3166373.853000	38591102.600000	469.302000	0.809514	-55.000000	-33.000000	-99.000000
3166333.853000	38591082.600000	479.302000	0.949002	-55.000000	-33.000000	-99.000000
3166333.853000	38591082.600000	489.302000	0.949854	-55.000000	-33.000000	-99.000000
3166343.853000	38591082.600000	479.302000	0.844432	-55.000000	-33.000000	-99.000000
3166343.853000	38591082.600000	489.302000	0.805542	-55.000000	-33.000000	-99.000000
3166333.853000	38591092.600000	479.302000	0.948639	-55.000000	-33.000000	-99.000000
3166333.853000	38591092.600000	489.302000	0.949799	-55.000000	-33.000000	-99.000000
3166333.853000	38591102.600000	479.302000	0.948094	-55.000000	-33.000000	-99.000000
3166333.853000	38591102.600000	489.302000	0.949714	-55.000000	-33.000000	-99.000000
3166343.853000	38591092.600000	479.302000	0.844431	-55.000000	-33.000000	-99.000000
3166343.853000	38591092.600000	489.302000	0.805546	-55.000000	-33.000000	-99.000000
3166343.853000	38591102.600000	479.302000	0.844430	-55.000000	-33.000000	-99.000000
3166343.853000	38591102.600000	489.302000	0.805552	-55.000000	-33.000000	-99.000000
3166353.853000	38591082.600000	479.302000	0.844432	-55.000000	-33.000000	-99.000000
3166353.853000	38591082.600000	489.302000	0.805543	-55.000000	-33.000000	-99.000000
3166363.853000	38591082.600000	479.302000	0.844432	-55.000000	-33.000000	-99.000000
3166363.853000	38591082.600000	489.302000	0.805542	-55.000000	-33.000000	-99.000000
3166353.853000	38591082.600000	499.302000	1.068275	-55.000000	-33.000000	-99.000000
3166363.853000	38591082.600000	499.302000	1.068276	-55.000000	-33.000000	-99.000000
3166353.853000	38591092.600000	479.302000	0.844431	-55.000000	-33.000000	-99.000000
3166353.853000	38591092.600000	489.302000	0.805547	-55.000000	-33.000000	-99.000000
3166353.853000	38591102.600000	479.302000	0.844429	-55.000000	-33.000000	-99.000000
3166353.853000	38591102.600000	489.302000	0.805554	-55.000000	-33.000000	-99.000000
3166363.853000	38591092.600000	479.302000	0.844431	-55.000000	-33.000000	-99.000000
3166363.853000	38591092.600000	489.302000	0.805546	-55.000000	-33.000000	-99.000000
3166363.853000	38591102.600000	479.302000	0.844429	-55.000000	-33.000000	-99.000000
3166363.853000	38591102.600000	489.302000	0.805553	-55.000000	-33.000000	-99.000000
3166353.853000	38591092.600000	499.302000	1.068250	-55.000000	-33.000000	-99.000000
3166353.853000	38591102.600000	499.302000	1.068203	-55.000000	-33.000000	-99.000000
3166363.853000	38591092.600000	499.302000	1.068251	-55.000000	-33.000000	-99.000000
3166363.853000	38591102.600000	499.302000	1.068206	-55.000000	-33.000000	-99.000000
3166373.853000	38591082.600000	479.302000	0.844432	-55.000000	-33.000000	-99.000000
3166373.853000	38591082.600000	489.302000	0.805542	-55.000000	-33.000000	-99.000000
3166383.853000	38591082.600000	489.302000	0.805541	-55.000000	-33.000000	-99.000000
3166373.853000	38591082.600000	499.302000	1.068279	-55.000000	-33.000000	-99.000000
3166383.853000	38591082.600000	499.302000	1.068285	-55.000000	-33.000000	-99.000000
3166373.853000	38591092.600000	479.302000	0.844431	-55.000000	-33.000000	-99.000000
3166373.853000	38591092.600000	489.302000	0.805545	-55.000000	-33.000000	-99.000000
3166373.853000	38591102.600000	479.302000	0.844430	-55.000000	-33.000000	-99.000000
3166373.853000	38591102.600000	489.302000	0.805551	-55.000000	-33.000000	-99.000000
3166383.853000	38591092.600000	489.302000	0.805544	-55.000000	-33.000000	-99.000000
3166383.853000	38591102.600000	489.302000	0.805548	-55.000000	-33.000000	-99.000000
3166373.853000	38591092.600000	499.302000	1.068258	-55.000000	-33.000000	-99.000000
3166373.853000	38591102.600000	499.302000	1.068221	-55.000000	-33.000000	-99.000000
3166383.853000	38591092.600000	499.302000	1.068268	-55.000000	-33.000000	-99.000000
3166383.853000	38591102.600000	499.302000	1.068242	-55.000000	-33.000000	-99.000000
3166253.853000	38591132.600000	469.302000	1.366777	-55.000000	-33.000000	-99.000000
3166253.853000	38591142.600000	459.302000	1.363680	-55.000000	-33.000000	-99.000000
3166253.853000	38591142.600000	469.302000	1.366915	-55.000000	-33.000000	-99.000000
3166253.853000	38591152.600000	459.302000	1.363565	-55.000000	-33.000000	-99.000000
3166253.853000	38591152.600000	469.302000	1.366935	-55.000000	-33.000000	-99.000000
3166253.853000	38591162.600000	459.302000	1.364290	-55.000000	-33.000000	-99.000000
3166253.853000	38591162.600000	469.302000	1.366785	-55.000000	-33.000000	-99.000000
3166263.853000	38591152.600000	459.302000	1.364481	-55.000000	-33.000000	-99.000000
3166263.853000	38591152.600000	469.302000	1.366753	-55.000000	-33.000000	-99.000000
3166263.853000	38591162.600000	459.302000	1.364621	-55.000000	-33.000000	-99.000000
3166263.853000	38591162.600000	469.302000	1.366727	-55.000000	-33.000000	-99.000000
3166253.853000	38591172.600000	459.302000	1.364654	-55.000000	-33.000000	-99.000000
3166253.853000	38591172.600000	469.302000	1.366720	-55.000000	-33.000000	-99.000000
3166253.853000	38591182.600000	459.302000	1.364806	-55.000000	-33.000000	-99.000000
3166253.853000	38591182.600000	469.302000	1.366696	-55.000000	-33.000000	-99.000000
3166263.853000	38591172.600000	459.302000	1.364757	-55.000000	-33.000000	-99.000000
3166263.853000	38591172.600000	469.302000	1.366704	-55.000000	-33.000000	-99.000000
3166263.853000	38591182.600000	459.302000	1.364843	-55.000000	-33.000000	-99.000000
3166263.853000	38591182.600000	469.302000	1.366690	-55.000000	-33.000000	-99.000000
3166323.853000	38591112.600000	409.302000	1.265043	-55.000000	-33.000000	-99.000000
3166323.853000	38591122.600000	409.302000	0.989779	-55.000000	-33.000000	-99.000000
3166313.853000	38591112.600000	429.302000	1.119034	-55.000000	-33.000000	-99.000000
3166313.853000	38591122.600000	429.302000	1.118129	-55.000000	-33.000000	-99.000000
3166323.853000	38591112.600000	419.302000	1.119086	-55.000000	-33.000000	-99.000000
3166323.853000	38591112.600000	429.302000	1.119265	-55.000000	-33.000000	-99.000000
3166323.853000	38591122.600000	419.302000	1.118762	-55.000000	-33.000000	-99.000000
3166323.853000	38591122.600000	429.302000	1.118841	-55.000000	-33.000000	-99.000000
3166323.853000	38591132.600000	409.302000	0.868296	-55.000000	-33.000000	-99.000000
3166323.853000	38591142.600000	409.302000	0.738940	-55.000000	-33.000000	-99.000000
3166313.853000	38591132.600000	429.302000	1.116961	-55.000000	-33.000000	-99.000000
3166313.853000	38591142.600000	429.302000	1.117689	-55.000000	-33.000000	-99.000000
3166323.853000	38591132.600000	419.302000	1.118558	-55.000000	-33.000000	-99.000000
3166323.853000	38591132.600000	429.302000	1.118491	-55.000000	-33.000000	-99.000000
3166323.853000	38591142.600000	419.302000	1.118669	-55.000000	-33.000000	-99.000000
3166323.853000	38591142.600000	429.302000	1.118691	-55.000000	-33.000000	-99.000000
3166293.853000	38591112.600000	439.302000	1.119752	-55.000000	-33.000000	-99.000000
3166293.853000	38591112.600000	449.302000	1.126603	-55.000000	-33.000000	-99.000000
3166293.853000	38591122.600000	439.302000	1.119524	-55.000000	-33.000000	-99.000000
3166293.853000	38591122.600000	449.302000	1.126540	-55.000000	-33.000000	-99.000000
3166303.853000	38591112.600000	439.302000	1.119664	-55.000000	-33.000000	-99.000000
3166303.853000	38591112.600000	449.302000	1.126580	-55.000000	-33.000000	-99.000000
3166303.853000	38591122.600000	439.302000	1.119027	-55.000000	-33.000000	-99.000000
3166303.853000	38591122.600000	449.302000	1.126401	-55.000000	-33.000000	-99.000000
3166303.853000	38591112.600000	459.302000	0.936247	-55.000000	-33.000000	-99.000000
3166303.853000	38591122.600000	459.302000	0.935404	-55.000000	-33.000000	-99.000000
3166293.853000	38591132.600000	439.302000	1.119243	-55.000000	-33.000000	-99.000000
3166293.853000	38591132.600000	449.302000	1.126458	-55.000000	-33.000000	-99.000000
3166293.853000	38591142.600000	439.302000	1.119420	-55.000000	-33.000000	-99.000000
3166293.853000	38591142.600000	449.302000	1.126505	-55.000000	-33.000000	-99.000000
3166303.853000	38591132.600000	439.302000	1.115633	-55.000000	-33.000000	-99.000000
3166303.853000	38591132.600000	449.302000	1.125214	-55.000000	-33.000000	-99.000000
3166303.853000	38591142.600000	439.302000	1.118428	-55.000000	-33.000000	-99.000000
3166303.853000	38591142.600000	449.302000	1.126200	-55.000000	-33.000000	-99.000000
3166303.853000	38591132.600000	459.302000	0.930264	-55.000000	-33.000000	-99.000000
3166303.853000	38591142.600000	459.302000	0.934504	-55.000000	-33.000000	-99.000000
3166313.853000	38591112.600000	439.302000	1.119675	-55.000000	-33.000000	-99.000000
3166313.853000	38591112.600000	449.302000	1.126583	-55.000000	-33.000000	-99.000000
3166313.853000	38591122.600000	439.302000	1.119117	-55.000000	-33.000000	-99.000000
3166313.853000	38591122.600000	449.302000	1.126427	-55.000000	-33.000000	-99.000000
3166323.853000	38591112.600000	439.302000	1.119770	-55.000000	-33.000000	-99.000000
3166323.853000	38591112.600000	449.302000	1.126608	-55.000000	-33.000000	-99.000000
3166323.853000	38591122.600000	439.302000	1.119586	-55.000000	-33.000000	-99.000000
3166323.853000	38591122.600000	449.302000	1.126557	-55.000000	-33.000000	-99.000000
3166313.853000	38591112.600000	459.302000	0.936262	-55.000000	-33.000000	-99.000000
3166313.853000	38591112.600000	469.302000	0.934928	-55.000000	-33.000000	-99.000000
3166313.853000	38591122.600000	459.302000	0.935525	-55.000000	-33.000000	-99.000000
3166313.853000	38591122.600000	469.302000	0.933150	-55.000000	-33.000000	-99.000000
3166323.853000	38591112.600000	459.302000	0.936381	-55.000000	-33.000000	-99.000000
3166323.853000	38591112.600000	469.302000	0.935357	-55.000000	-33.000000	-99.000000
3166323.853000	38591122.600000	459.302000	0.936140	-55.000000	-33.000000	-99.000000
3166323.853000	38591122.600000	469.302000	0.934555	-55.000000	-33.000000	-99.000000
3166313.853000	38591132.600000	439.302000	1.117065	-55.000000	-33.000000	-99.000000
3166313.853000	38591132.600000	449.302000	1.125750	-55.000000	-33.000000	-99.000000
3166313.853000	38591142.600000	439.302000	1.118655	-55.000000	-33.000000	-99.000000
3166313.853000	38591142.600000	449.302000	1.126273	-55.000000	-33.000000	-99.000000
3166323.853000	38591132.600000	439.302000	1.119390	-55.000000	-33.000000	-99.000000
3166323.853000	38591132.600000	449.302000	1.126500	-55.000000	-33.000000	-99.000000
3166323.853000	38591142.600000	439.302000	1.119510	-55.000000	-33.000000	-99.000000
3166323.853000	38591142.600000	449.302000	1.126531	-55.000000	-33.000000	-99.000000
3166313.853000	38591132.600000	459.302000	0.932521	-55.000000	-33.000000	-99.000000
3166313.853000	38591132.600000	469.302000	0.930610	-55.000000	-33.000000	-99.000000
3166313.853000	38591142.600000	459.302000	0.934832	-55.000000	-33.000000	-99.000000
3166313.853000	38591142.600000	469.302000	0.932196	-55.000000	-33.000000	-99.000000
3166323.853000	38591132.600000	459.302000	0.935872	-55.000000	-33.000000	-99.000000
3166323.853000	38591132.600000	469.302000	0.933864	-55.000000	-33.000000	-99.000000
3166323.853000	38591142.600000	459.302000	0.936022	-55.000000	-33.000000	-99.000000
3166323.853000	38591142.600000	469.302000	0.934247	-55.000000	-33.000000	-99.000000
3166323.853000	38591152.600000	409.302000	0.738938	-55.000000	-33.000000	-99.000000
3166323.853000	38591162.600000	409.302000	0.738931	-55.000000	-33.000000	-99.000000
3166313.853000	38591152.600000	429.302000	1.118807	-55.000000	-33.000000	-99.000000
3166313.853000	38591162.600000	429.302000	1.119352	-55.000000	-33.000000	-99.000000
3166323.853000	38591152.600000	419.302000	1.037711	-55.000000	-33.000000	-99.000000
3166323.853000	38591152.600000	429.302000	1.119143	-55.000000	-33.000000	-99.000000
3166323.853000	38591162.600000	419.302000	0.970967	-55.000000	-33.000000	-99.000000
3166323.853000	38591162.600000	429.302000	1.119465	-55.000000	-33.000000	-99.000000
3166323.853000	38591172.600000	409.302000	0.738923	-55.000000	-33.000000	-99.000000
3166323.853000	38591182.600000	409.302000	0.738918	-55.000000	-33.000000	-99.000000
3166313.853000	38591172.600000	429.302000	1.119607	-55.000000	-33.000000	-99.000000
3166313.853000	38591182.600000	429.302000	1.119741	-55.000000	-33.000000	-99.000000
3166323.853000	38591172.600000	419.302000	0.871177	-55.000000	-33.000000	-99.000000
3166323.853000	38591172.600000	429.302000	1.119652	-55.000000	-33.000000	-99.000000
3166323.853000	38591182.600000	419.302000	0.871157	-55.000000	-33.000000	-99.000000
3166323.853000	38591182.600000	429.302000	0.994775	-55.000000	-33.000000	-99.000000
3166293.853000	38591152.600000	439.302000	1.119700	-55.000000	-33.000000	-99.000000
3166293.853000	38591152.600000	449.302000	1.126583	-55.000000	-33.000000	-99.000000
3166293.853000	38591162.600000	439.302000	1.119838	-55.000000	-33.000000	-99.000000
3166293.853000	38591162.600000	449.302000	1.126621	-55.000000	-33.000000	-99.000000
3166303.853000	38591152.600000	439.302000	1.119553	-55.000000	-33.000000	-99.000000
3166303.853000	38591152.600000	449.302000	1.126540	-55.000000	-33.000000	-99.000000
3166303.853000	38591162.600000	439.302000	1.119802	-55.000000	-33.000000	-99.000000
3166303.853000	38591162.600000	449.302000	1.126611	-55.000000	-33.000000	-99.000000
3166303.853000	38591152.600000	459.302000	0.936070	-55.000000	-33.000000	-99.000000
3166303.853000	38591162.600000	459.302000	0.936402	-55.000000	-33.000000	-99.000000
3166293.853000	38591172.600000	439.302000	1.119902	-55.000000	-33.000000	-99.000000
3166293.853000	38591172.600000	449.302000	1.126639	-55.000000	-33.000000	-99.000000
3166293.853000	38591182.600000	439.302000	1.119936	-55.000000	-33.000000	-99.000000
3166293.853000	38591182.600000	449.302000	1.126648	-55.000000	-33.000000	-99.000000
3166303.853000	38591172.600000	439.302000	1.119890	-55.000000	-33.000000	-99.000000
3166303.853000	38591172.600000	449.302000	1.126635	-55.000000	-33.000000	-99.000000
3166303.853000	38591182.600000	439.302000	1.119931	-55.000000	-33.000000	-99.000000
3166303.853000	38591182.600000	449.302000	1.126646	-55.000000	-33.000000	-99.000000
3166303.853000	38591172.600000	459.302000	0.936518	-55.000000	-33.000000	-99.000000
3166303.853000	38591182.600000	459.302000	0.936572	-55.000000	-33.000000	-99.000000
3166313.853000	38591152.600000	439.302000	1.119574	-55.000000	-33.000000	-99.000000
3166313.853000	38591152.600000	449.302000	1.126546	-55.000000	-33.000000	-99.000000
3166313.853000	38591162.600000	439.302000	1.119806	-55.000000	-33.000000	-99.000000
3166313.853000	38591162.600000	449.302000	1.126612	-55.000000	-33.000000	-99.000000
3166323.853000	38591152.600000	439.302000	1.119726	-55.000000	-33.000000	-99.000000
3166323.853000	38591152.600000	449.302000	1.126590	-55.000000	-33.000000	-99.000000
3166323.853000	38591162.600000	439.302000	1.119846	-55.000000	-33.000000	-99.000000
3166323.853000	38591162.600000	449.302000	1.126623	-55.000000	-33.000000	-99.000000
3166313.853000	38591152.600000	459.302000	0.936098	-55.000000	-33.000000	-99.000000
3166313.853000	38591152.600000	469.302000	0.934464	-55.000000	-33.000000	-99.000000
3166313.853000	38591162.600000	459.302000	0.936407	-55.000000	-33.000000	-99.000000
3166313.853000	38591162.600000	469.302000	0.935494	-55.000000	-33.000000	-99.000000
3166323.853000	38591152.600000	459.302000	0.936304	-55.000000	-33.000000	-99.000000
3166323.853000	38591152.600000	469.302000	0.935107	-55.000000	-33.000000	-99.000000
3166323.853000	38591162.600000	459.302000	0.936460	-55.000000	-33.000000	-99.000000
3166323.853000	38591162.600000	469.302000	0.935704	-55.000000	-33.000000	-99.000000
3166313.853000	38591172.600000	439.302000	1.119892	-55.000000	-33.000000	-99.000000
3166313.853000	38591172.600000	449.302000	1.126635	-55.000000	-33.000000	-99.000000
3166313.853000	38591182.600000	439.302000	1.119931	-55.000000	-33.000000	-99.000000
3166313.853000	38591182.600000	449.302000	1.126647	-55.000000	-33.000000	-99.000000
3166323.853000	38591172.600000	439.302000	1.119905	-55.000000	-33.000000	-99.000000
3166323.853000	38591172.600000	449.302000	1.126639	-55.000000	-33.000000	-99.000000
3166323.853000	38591182.600000	439.302000	1.119937	-55.000000	-33.000000	-99.000000
3166323.853000	38591182.600000	449.302000	1.126648	-55.000000	-33.000000	-99.000000
3166313.853000	38591172.600000	459.302000	0.936520	-55.000000	-33.000000	-99.000000
3166313.853000	38591172.600000	469.302000	0.935962	-55.000000	-33.000000	-99.000000
3166313.853000	38591182.600000	459.302000	0.936572	-55.000000	-33.000000	-99.000000
3166313.853000	38591182.600000	469.302000	0.936203	-55.000000	-33.000000	-99.000000
3166323.853000	38591172.600000	459.302000	0.936538	-55.000000	-33.000000	-99.000000
3166323.853000	38591172.600000	469.302000	0.936044	-55.000000	-33.000000	-99.000000
3166323.853000	38591182.600000	459.302000	0.936580	-55.000000	-33.000000	-99.000000
3166323.853000	38591182.600000	469.302000	0.880074	-55.000000	-33.000000	-99.000000
3166253.853000	38591112.600000	479.302000	1.300005	-55.000000	-33.000000	-99.000000
3166253.853000	38591122.600000	479.302000	1.300011	-55.000000	-33.000000	-99.000000
3166253.853000	38591122.600000	489.302000	1.301506	-55.000000	-33.000000	-99.000000
3166263.853000	38591122.600000	479.302000	1.300007	-55.000000	-33.000000	-99.000000
3166253.853000	38591132.600000	479.302000	1.300028	-55.000000	-33.000000	-99.000000
3166253.853000	38591132.600000	489.302000	1.302808	-55.000000	-33.000000	-99.000000
3166253.853000	38591142.600000	479.302000	1.300082	-55.000000	-33.000000	-99.000000
3166263.853000	38591132.600000	479.302000	1.300014	-55.000000	-33.000000	-99.000000
3166263.853000	38591142.600000	479.302000	1.300025	-55.000000	-33.000000	-99.000000
3166273.853000	38591142.600000	479.302000	1.300012	-55.000000	-33.000000	-99.000000
3166253.853000	38591152.600000	479.302000	1.300104	-55.000000	-33.000000	-99.000000
3166253.853000	38591162.600000	479.302000	1.300047	-55.000000	-33.000000	-99.000000
3166263.853000	38591152.600000	479.302000	1.300029	-55.000000	-33.000000	-99.000000
3166263.853000	38591162.600000	479.302000	1.300023	-55.000000	-33.000000	-99.000000
3166253.853000	38591172.600000	479.302000	1.300023	-55.000000	-33.000000	-99.000000
3166253.853000	38591182.600000	479.302000	1.300014	-55.000000	-33.000000	-99.000000
3166263.853000	38591172.600000	479.302000	1.300016	-55.000000	-33.000000	-99.000000
3166263.853000	38591182.600000	479.302000	1.300011	-55.000000	-33.000000	-99.000000
3166273.853000	38591152.600000	479.302000	1.300013	-55.000000	-33.000000	-99.000000
3166273.853000	38591162.600000	479.302000	1.300013	-55.000000	-33.000000	-99.000000
3166273.853000	38591172.600000	479.302000	1.300011	-55.000000	-33.000000	-99.000000
3166273.853000	38591182.600000	479.302000	1.300008	-55.000000	-33.000000	-99.000000
3166303.853000	38591112.600000	489.302000	0.949041	-55.000000	-33.000000	-99.000000
3166303.853000	38591122.600000	489.302000	0.947123	-55.000000	-33.000000	-99.000000
3166303.853000	38591132.600000	489.302000	0.934271	-55.000000	-33.000000	-99.000000
3166303.853000	38591142.600000	489.302000	0.945051	-55.000000	-33.000000	-99.000000
3166313.853000	38591112.600000	479.302000	0.944688	-55.000000	-33.000000	-99.000000
3166313.853000	38591112.600000	489.302000	0.949074	-55.000000	-33.000000	-99.000000
3166313.853000	38591122.600000	479.302000	0.939052	-55.000000	-33.000000	-99.000000
3166313.853000	38591122.600000	489.302000	0.947403	-55.000000	-33.000000	-99.000000
3166323.853000	38591112.600000	479.302000	0.866018	-55.000000	-33.000000	-99.000000
3166323.853000	38591112.600000	489.302000	0.949348	-55.000000	-33.000000	-99.000000
3166323.853000	38591122.600000	479.302000	0.943529	-55.000000	-33.000000	-99.000000
3166323.853000	38591122.600000	489.302000	0.948812	-55.000000	-33.000000	-99.000000
3166313.853000	38591132.600000	479.302000	0.930522	-55.000000	-33.000000	-99.000000
3166313.853000	38591132.600000	489.302000	0.940163	-55.000000	-33.000000	-99.000000
3166313.853000	38591142.600000	479.302000	0.935868	-55.000000	-33.000000	-99.000000
3166313.853000	38591142.600000	489.302000	0.945834	-55.000000	-33.000000	-99.000000
3166323.853000	38591132.600000	479.302000	0.941340	-55.000000	-33.000000	-99.000000
3166323.853000	38591132.600000	489.302000	0.948220	-55.000000	-33.000000	-99.000000
3166323.853000	38591142.600000	479.302000	0.942558	-55.000000	-33.000000	-99.000000
3166323.853000	38591142.600000	489.302000	0.948578	-55.000000	-33.000000	-99.000000
3166303.853000	38591152.600000	489.302000	0.948701	-55.000000	-33.000000	-99.000000
3166303.853000	38591162.600000	489.302000	0.949437	-55.000000	-33.000000	-99.000000
3166303.853000	38591172.600000	489.302000	0.949691	-55.000000	-33.000000	-99.000000
3166303.853000	38591182.600000	489.302000	0.949806	-55.000000	-33.000000	-99.000000
3166313.853000	38591152.600000	479.302000	0.943247	-55.000000	-33.000000	-99.000000
3166313.853000	38591152.600000	489.302000	0.948763	-55.000000	-33.000000	-99.000000
3166313.853000	38591162.600000	479.302000	0.946463	-55.000000	-33.000000	-99.000000
3166313.853000	38591162.600000	489.302000	0.949449	-55.000000	-33.000000	-99.000000
3166323.853000	38591152.600000	479.302000	0.945264	-55.000000	-33.000000	-99.000000
3166323.853000	38591152.600000	489.302000	0.949215	-55.000000	-33.000000	-99.000000
3166323.853000	38591162.600000	479.302000	0.947107	-55.000000	-33.000000	-99.000000
3166323.853000	38591162.600000	489.302000	0.949562	-55.000000	-33.000000	-99.000000
3166313.853000	38591172.600000	479.302000	0.947896	-55.000000	-33.000000	-99.000000
3166313.853000	38591172.600000	489.302000	0.949694	-55.000000	-33.000000	-99.000000
3166313.853000	38591182.600000	479.302000	0.948622	-55.000000	-33.000000	-99.000000
3166313.853000	38591182.600000	489.302000	0.949807	-55.000000	-33.000000	-99.000000
3166323.853000	38591172.600000	479.302000	0.948142	-55.000000	-33.000000	-99.000000
3166323.853000	38591172.600000	489.302000	0.949733	-55.000000	-33.000000	-99.000000
3166323.853000	38591182.600000	479.302000	0.836188	-55.000000	-33.000000	-99.000000
3166323.853000	38591182.600000	489.302000	0.949823	-55.000000	-33.000000	-99.000000
3166253.853000	38591192.600000	459.302000	1.364878	-55.000000	-33.000000	-99.000000
3166253.853000	38591192.600000	469.302000	1.366684	-55.000000	-33.000000	-99.000000
3166253.853000	38591202.600000	459.302000	1.173535	-55.000000	-33.000000	-99.000000
3166253.853000	38591202.600000	469.302000	1.190011	-55.000000	-33.000000	-99.000000
3166263.853000	38591192.600000	459.302000	1.364894	-55.000000	-33.000000	-99.000000
3166263.853000	38591192.600000	469.302000	1.366682	-55.000000	-33.000000	-99.000000
3166263.853000	38591202.600000	459.302000	1.200402	-55.000000	-33.000000	-99.000000
3166263.853000	38591202.600000	469.302000	1.366677	-55.000000	-33.000000	-99.000000
3166253.853000	38591212.600000	459.302000	1.364940	-55.000000	-33.000000	-99.000000
3166253.853000	38591212.600000	469.302000	1.366675	-55.000000	-33.000000	-99.000000
3166253.853000	38591222.600000	459.302000	1.364955	-55.000000	-33.000000	-99.000000
3166253.853000	38591222.600000	469.302000	1.366673	-55.000000	-33.000000	-99.000000
3166263.853000	38591212.600000	459.302000	1.364944	-55.000000	-33.000000	-99.000000
3166263.853000	38591212.600000	469.302000	1.366674	-55.000000	-33.000000	-99.000000
3166263.853000	38591222.600000	459.302000	1.364957	-55.000000	-33.000000	-99.000000
3166263.853000	38591222.600000	469.302000	1.366672	-55.000000	-33.000000	-99.000000
3166253.853000	38591232.600000	459.302000	1.364965	-55.000000	-33.000000	-99.000000
3166253.853000	38591232.600000	469.302000	1.366671	-55.000000	-33.000000	-99.000000
3166263.853000	38591232.600000	459.302000	1.364966	-55.000000	-33.000000	-99.000000
3166263.853000	38591232.600000	469.302000	1.366671	-55.000000	-33.000000	-99.000000
3166323.853000	38591192.600000	409.302000	0.738913	-55.000000	-33.000000	-99.000000
3166323.853000	38591202.600000	409.302000	0.738910	-55.000000	-33.000000	-99.000000
3166313.853000	38591192.600000	429.302000	1.119817	-55.000000	-33.000000	-99.000000
3166313.853000	38591202.600000	429.302000	1.119865	-55.000000	-33.000000	-99.000000
3166323.853000	38591192.600000	419.302000	0.871142	-55.000000	-33.000000	-99.000000
3166323.853000	38591192.600000	429.302000	0.894497	-55.000000	-33.000000	-99.000000
3166323.853000	38591202.600000	419.302000	0.871132	-55.000000	-33.000000	-99.000000
3166323.853000	38591202.600000	429.302000	0.894489	-55.000000	-33.000000	-99.000000
3166323.853000	38591212.600000	409.302000	0.738908	-55.000000	-33.000000	-99.000000
3166323.853000	38591222.600000	409.302000	0.738907	-55.000000	-33.000000	-99.000000
3166313.853000	38591212.600000	429.302000	1.119896	-55.000000	-33.000000	-99.000000
3166313.853000	38591222.600000	429.302000	1.119918	-55.000000	-33.000000	-99.000000
3166323.853000	38591212.600000	419.302000	0.871125	-55.000000	-33.000000	-99.000000
3166323.853000	38591212.600000	429.302000	0.894484	-55.000000	-33.000000	-99.000000
3166323.853000	38591222.600000	419.302000	0.871120	-55.000000	-33.000000	-99.000000
3166323.853000	38591222.600000	429.302000	0.894480	-55.000000	-33.000000	-99.000000
3166293.853000	38591192.600000	439.302000	1.119955	-55.000000	-33.000000	-99.000000
3166293.853000	38591192.600000	449.302000	1.126653	-55.000000	-33.000000	-99.000000
3166293.853000	38591202.600000	439.302000	1.119967	-55.000000	-33.000000	-99.000000
3166293.853000	38591202.600000	449.302000	1.126657	-55.000000	-33.000000	-99.000000
3166303.853000	38591192.600000	439.302000	1.119953	-55.000000	-33.000000	-99.000000
3166303.853000	38591192.600000	449.302000	1.126652	-55.000000	-33.000000	-99.000000
3166303.853000	38591202.600000	439.302000	1.119966	-55.000000	-33.000000	-99.000000
3166303.853000	38591202.600000	449.302000	1.126656	-55.000000	-33.000000	-99.000000
3166303.853000	38591192.600000	459.302000	0.936601	-55.000000	-33.000000	-99.000000
3166303.853000	38591202.600000	459.302000	0.936618	-55.000000	-33.000000	-99.000000
3166293.853000	38591212.600000	439.302000	1.119975	-55.000000	-33.000000	-99.000000
3166293.853000	38591212.600000	449.302000	1.126659	-55.000000	-33.000000	-99.000000
3166293.853000	38591222.600000	439.302000	1.119980	-55.000000	-33.000000	-99.000000
3166293.853000	38591222.600000	449.302000	1.126660	-55.000000	-33.000000	-99.000000
3166303.853000	38591212.600000	439.302000	1.119974	-55.000000	-33.000000	-99.000000
3166303.853000	38591212.600000	449.302000	1.126659	-55.000000	-33.000000	-99.000000
3166303.853000	38591222.600000	439.302000	1.119980	-55.000000	-33.000000	-99.000000
3166303.853000	38591222.600000	449.302000	1.126660	-55.000000	-33.000000	-99.000000
3166303.853000	38591212.600000	459.302000	0.936629	-55.000000	-33.000000	-99.000000
3166303.853000	38591222.600000	459.302000	0.936637	-55.000000	-33.000000	-99.000000
3166313.853000	38591192.600000	439.302000	1.119953	-55.000000	-33.000000	-99.000000
3166313.853000	38591192.600000	449.302000	1.126653	-55.000000	-33.000000	-99.000000
3166313.853000	38591202.600000	439.302000	1.119966	-55.000000	-33.000000	-99.000000
3166313.853000	38591202.600000	449.302000	1.126656	-55.000000	-33.000000	-99.000000
3166323.853000	38591192.600000	439.302000	0.863899	-55.000000	-33.000000	-99.000000
3166323.853000	38591192.600000	449.302000	0.807199	-55.000000	-33.000000	-99.000000
3166323.853000	38591202.600000	439.302000	0.863892	-55.000000	-33.000000	-99.000000
3166323.853000	38591202.600000	449.302000	0.807207	-55.000000	-33.000000	-99.000000
3166313.853000	38591192.600000	459.302000	0.936601	-55.000000	-33.000000	-99.000000
3166313.853000	38591192.600000	469.302000	0.936340	-55.000000	-33.000000	-99.000000
3166313.853000	38591202.600000	459.302000	0.936618	-55.000000	-33.000000	-99.000000
3166313.853000	38591202.600000	469.302000	0.936424	-55.000000	-33.000000	-99.000000
3166323.853000	38591192.600000	459.302000	0.783339	-55.000000	-33.000000	-99.000000
3166323.853000	38591192.600000	469.302000	0.809494	-55.000000	-33.000000	-99.000000
3166323.853000	38591202.600000	459.302000	0.783338	-55.000000	-33.000000	-99.000000
3166323.853000	38591202.600000	469.302000	0.809487	-55.000000	-33.000000	-99.000000
3166313.853000	38591212.600000	439.302000	1.119974	-55.000000	-33.000000	-99.000000
3166313.853000	38591212.600000	449.302000	1.126659	-55.000000	-33.000000	-99.000000
3166313.853000	38591222.600000	439.302000	1.119980	-55.000000	-33.000000	-99.000000
3166313.853000	38591222.600000	449.302000	1.126660	-55.000000	-33.000000	-99.000000
3166323.853000	38591212.600000	439.302000	0.863887	-55.000000	-33.000000	-99.000000
3166323.853000	38591212.600000	449.302000	0.807213	-55.000000	-33.000000	-99.000000
3166323.853000	38591222.600000	439.302000	0.863883	-55.000000	-33.000000	-99.000000
3166323.853000	38591222.600000	449.302000	0.807217	-55.000000	-33.000000	-99.000000
3166313.853000	38591212.600000	459.302000	0.936629	-55.000000	-33.000000	-99.000000
3166313.853000	38591212.600000	469.302000	0.936480	-55.000000	-33.000000	-99.000000
3166313.853000	38591222.600000	459.302000	0.936637	-55.000000	-33.000000	-99.000000
3166313.853000	38591222.600000	469.302000	0.936519	-55.000000	-33.000000	-99.000000
3166323.853000	38591212.600000	459.302000	0.783337	-55.000000	-33.000000	-99.000000
3166323.853000	38591212.600000	469.302000	0.809483	-55.000000	-33.000000	-99.000000
3166323.853000	38591222.600000	459.302000	0.783336	-55.000000	-33.000000	-99.000000
3166323.853000	38591222.600000	469.302000	0.809480	-55.000000	-33.000000	-99.000000
3166323.853000	38591232.600000	409.302000	0.738906	-55.000000	-33.000000	-99.000000
3166313.853000	38591232.600000	429.302000	1.119933	-55.000000	-33.000000	-99.000000
3166323.853000	38591232.600000	419.302000	0.871116	-55.000000	-33.000000	-99.000000
3166323.853000	38591232.600000	429.302000	0.894477	-55.000000	-33.000000	-99.000000
3166293.853000	38591232.600000	439.302000	1.119984	-55.000000	-33.000000	-99.000000
3166293.853000	38591232.600000	449.302000	1.193403	-55.000000	-33.000000	-99.000000
3166303.853000	38591232.600000	439.302000	1.119984	-55.000000	-33.000000	-99.000000
3166303.853000	38591232.600000	449.302000	1.126661	-55.000000	-33.000000	-99.000000
3166303.853000	38591232.600000	459.302000	0.936643	-55.000000	-33.000000	-99.000000
3166313.853000	38591232.600000	439.302000	1.119984	-55.000000	-33.000000	-99.000000
3166313.853000	38591232.600000	449.302000	1.126661	-55.000000	-33.000000	-99.000000
3166323.853000	38591232.600000	439.302000	0.863880	-55.000000	-33.000000	-99.000000
3166323.853000	38591232.600000	449.302000	0.807220	-55.000000	-33.000000	-99.000000
3166313.853000	38591232.600000	459.302000	0.936643	-55.000000	-33.000000	-99.000000
3166313.853000	38591232.600000	469.302000	0.936547	-55.000000	-33.000000	-99.000000
3166323.853000	38591232.600000	459.302000	0.783336	-55.000000	-33.000000	-99.000000
3166323.853000	38591232.600000	469.302000	0.809478	-55.000000	-33.000000	-99.000000
3166253.853000	38591192.600000	479.302000	1.300010	-55.000000	-33.000000	-99.000000
3166253.853000	38591202.600000	479.302000	1.300007	-55.000000	-33.000000	-99.000000
3166263.853000	38591192.600000	479.302000	1.300008	-55.000000	-33.000000	-99.000000
3166263.853000	38591202.600000	479.302000	1.300006	-55.000000	-33.000000	-99.000000
3166253.853000	38591212.600000	479.302000	1.300005	-55.000000	-33.000000	-99.000000
3166253.853000	38591222.600000	479.302000	1.300004	-55.000000	-33.000000	-99.000000
3166263.853000	38591212.600000	479.302000	1.300005	-55.000000	-33.000000	-99.000000
3166263.853000	38591222.600000	479.302000	1.300004	-55.000000	-33.000000	-99.000000
3166273.853000	38591192.600000	479.302000	1.300007	-55.000000	-33.000000	-99.000000
3166273.853000	38591202.600000	479.302000	1.300005	-55.000000	-33.000000	-99.000000
3166273.853000	38591212.600000	479.302000	1.300005	-55.000000	-33.000000	-99.000000
3166273.853000	38591222.600000	479.302000	1.300004	-55.000000	-33.000000	-99.000000
3166253.853000	38591232.600000	479.302000	1.300004	-55.000000	-33.000000	-99.000000
3166263.853000	38591232.600000	479.302000	1.300003	-55.000000	-33.000000	-99.000000
3166273.853000	38591232.600000	479.302000	1.300003	-55.000000	-33.000000	-99.000000
3166303.853000	38591192.600000	489.302000	0.949867	-55.000000	-33.000000	-99.000000
3166303.853000	38591202.600000	489.302000	0.949904	-55.000000	-33.000000	-99.000000
3166303.853000	38591212.600000	489.302000	0.949927	-55.000000	-33.000000	-99.000000
3166303.853000	38591222.600000	489.302000	0.949943	-55.000000	-33.000000	-99.000000
3166313.853000	38591192.600000	479.302000	0.949034	-55.000000	-33.000000	-99.000000
3166313.853000	38591192.600000	489.302000	0.949868	-55.000000	-33.000000	-99.000000
3166313.853000	38591202.600000	479.302000	0.949287	-55.000000	-33.000000	-99.000000
3166313.853000	38591202.600000	489.302000	0.949904	-55.000000	-33.000000	-99.000000
3166323.853000	38591192.600000	479.302000	0.844431	-55.000000	-33.000000	-99.000000
3166323.853000	38591192.600000	489.302000	0.805542	-55.000000	-33.000000	-99.000000
3166323.853000	38591202.600000	479.302000	0.844432	-55.000000	-33.000000	-99.000000
3166323.853000	38591202.600000	489.302000	0.805540	-55.000000	-33.000000	-99.000000
3166313.853000	38591212.600000	479.302000	0.949453	-55.000000	-33.000000	-99.000000
3166313.853000	38591212.600000	489.302000	0.949927	-55.000000	-33.000000	-99.000000
3166313.853000	38591222.600000	479.302000	0.949568	-55.000000	-33.000000	-99.000000
3166313.853000	38591222.600000	489.302000	0.949943	-55.000000	-33.000000	-99.000000
3166323.853000	38591212.600000	479.302000	0.844432	-55.000000	-33.000000	-99.000000
3166323.853000	38591212.600000	489.302000	0.805539	-55.000000	-33.000000	-99.000000
3166323.853000	38591222.600000	479.302000	0.844432	-55.000000	-33.000000	-99.000000
3166323.853000	38591222.600000	489.302000	0.805538	-55.000000	-33.000000	-99.000000
3166303.853000	38591232.600000	489.302000	0.949954	-55.000000	-33.000000	-99.000000
3166313.853000	38591232.600000	479.302000	0.949650	-55.000000	-33.000000	-99.000000
3166313.853000	38591232.600000	489.302000	0.949955	-55.000000	-33.000000	-99.000000
3166323.853000	38591232.600000	479.302000	0.844433	-55.000000	-33.000000	-99.000000
3166323.853000	38591232.600000	489.302000	0.805537	-55.000000	-33.000000	-99.000000
3166333.853000	38591112.600000	399.302000	0.752429	-55.000000	-33.000000	-99.000000
3166333.853000	38591112.600000	409.302000	0.738930	-55.000000	-33.000000	-99.000000
3166333.853000	38591122.600000	399.302000	0.752528	-55.000000	-33.000000	-99.000000
3166333.853000	38591122.600000	409.302000	0.738946	-55.000000	-33.000000	-99.000000
3166343.853000	38591112.600000	399.302000	0.752495	-55.000000	-33.000000	-99.000000
3166343.853000	38591112.600000	409.302000	0.738940	-55.000000	-33.000000	-99.000000
3166343.853000	38591122.600000	399.302000	0.752714	-55.000000	-33.000000	-99.000000
3166343.853000	38591122.600000	409.302000	0.738976	-55.000000	-33.000000	-99.000000
3166333.853000	38591112.600000	419.302000	0.871216	-55.000000	-33.000000	-99.000000
3166333.853000	38591112.600000	429.302000	1.119496	-55.000000	-33.000000	-99.000000
3166333.853000	38591122.600000	419.302000	0.871275	-55.000000	-33.000000	-99.000000
3166333.853000	38591122.600000	429.302000	0.995106	-55.000000	-33.000000	-99.000000
3166343.853000	38591112.600000	419.302000	0.871255	-55.000000	-33.000000	-99.000000
3166343.853000	38591112.600000	429.302000	0.894592	-55.000000	-33.000000	-99.000000
3166343.853000	38591122.600000	419.302000	0.871385	-55.000000	-33.000000	-99.000000
3166343.853000	38591122.600000	429.302000	0.894694	-55.000000	-33.000000	-99.000000
3166333.853000	38591132.600000	399.302000	0.752657	-55.000000	-33.000000	-99.000000
3166333.853000	38591132.600000	409.302000	0.738969	-55.000000	-33.000000	-99.000000
3166333.853000	38591142.600000	399.302000	0.752725	-55.000000	-33.000000	-99.000000
3166333.853000	38591142.600000	409.302000	0.738982	-55.000000	-33.000000	-99.000000
3166343.853000	38591132.600000	399.302000	0.753197	-55.000000	-33.000000	-99.000000
3166343.853000	38591132.600000	409.302000	0.739058	-55.000000	-33.000000	-99.000000
3166343.853000	38591142.600000	399.302000	0.753656	-55.000000	-33.000000	-99.000000
3166343.853000	38591142.600000	409.302000	0.739142	-55.000000	-33.000000	-99.000000
3166333.853000	38591132.600000	419.302000	0.871351	-55.000000	-33.000000	-99.000000
3166333.853000	38591132.600000	429.302000	0.894664	-55.000000	-33.000000	-99.000000
3166333.853000	38591142.600000	419.302000	0.871392	-55.000000	-33.000000	-99.000000
3166333.853000	38591142.600000	429.302000	0.894693	-55.000000	-33.000000	-99.000000
3166343.853000	38591132.600000	419.302000	0.871676	-55.000000	-33.000000	-99.000000
3166343.853000	38591132.600000	429.302000	0.894925	-55.000000	-33.000000	-99.000000
3166343.853000	38591142.600000	419.302000	0.871957	-55.000000	-33.000000	-99.000000
3166343.853000	38591142.600000	429.302000	0.895147	-55.000000	-33.000000	-99.000000
3166353.853000	38591112.600000	399.302000	0.752544	-55.000000	-33.000000	-99.000000
3166353.853000	38591112.600000	409.302000	0.738948	-55.000000	-33.000000	-99.000000
3166353.853000	38591122.600000	399.302000	0.752907	-55.000000	-33.000000	-99.000000
3166353.853000	38591122.600000	409.302000	0.739007	-55.000000	-33.000000	-99.000000
3166363.853000	38591112.600000	399.302000	0.752533	-55.000000	-33.000000	-99.000000
3166363.853000	38591122.600000	399.302000	0.752857	-55.000000	-33.000000	-99.000000
3166353.853000	38591112.600000	419.302000	0.871284	-55.000000	-33.000000	-99.000000
3166353.853000	38591112.600000	429.302000	0.894615	-55.000000	-33.000000	-99.000000
3166353.853000	38591122.600000	419.302000	0.871501	-55.000000	-33.000000	-99.000000
3166353.853000	38591122.600000	429.302000	0.894788	-55.000000	-33.000000	-99.000000
3166363.853000	38591112.600000	419.302000	0.871277	-55.000000	-33.000000	-99.000000
3166363.853000	38591112.600000	429.302000	0.894610	-55.000000	-33.000000	-99.000000
3166363.853000	38591122.600000	419.302000	0.871471	-55.000000	-33.000000	-99.000000
3166363.853000	38591122.600000	429.302000	0.894764	-55.000000	-33.000000	-99.000000
3166353.853000	38591132.600000	399.302000	0.754533	-55.000000	-33.000000	-99.000000
3166353.853000	38591132.600000	409.302000	0.739287	-55.000000	-33.000000	-99.000000
3166353.853000	38591142.600000	399.302000	0.764494	-55.000000	-33.000000	-99.000000
3166353.853000	38591142.600000	409.302000	0.741149	-55.000000	-33.000000	-99.000000
3166363.853000	38591132.600000	399.302000	0.788811	-55.000000	-33.000000	-99.000000
3166363.853000	38591142.600000	399.302000	0.756955	-55.000000	-33.000000	-99.000000
3166353.853000	38591132.600000	419.302000	0.872494	-55.000000	-33.000000	-99.000000
3166353.853000	38591132.600000	429.302000	0.895611	-55.000000	-33.000000	-99.000000
3166353.853000	38591142.600000	419.302000	0.878519	-55.000000	-33.000000	-99.000000
3166353.853000	38591142.600000	429.302000	0.902533	-55.000000	-33.000000	-99.000000
3166363.853000	38591132.600000	419.302000	0.872188	-55.000000	-33.000000	-99.000000
3166363.853000	38591132.600000	429.302000	0.895349	-55.000000	-33.000000	-99.000000
3166363.853000	38591142.600000	419.302000	0.874035	-55.000000	-33.000000	-99.000000
3166363.853000	38591142.600000	429.302000	0.897014	-55.000000	-33.000000	-99.000000
3166333.853000	38591112.600000	439.302000	1.003505	-55.000000	-33.000000	-99.000000
3166333.853000	38591112.600000	449.302000	1.010000	-55.000000	-33.000000	-99.000000
3166333.853000	38591122.600000	439.302000	1.119795	-55.000000	-33.000000	-99.000000
3166333.853000	38591122.600000	449.302000	1.126613	-55.000000	-33.000000	-99.000000
3166343.853000	38591112.600000	439.302000	0.861290	-55.000000	-33.000000	-99.000000
3166343.853000	38591112.600000	449.302000	0.795035	-55.000000	-33.000000	-99.000000
3166343.853000	38591122.600000	439.302000	0.864055	-55.000000	-33.000000	-99.000000
3166343.853000	38591122.600000	449.302000	0.807009	-55.000000	-33.000000	-99.000000
3166333.853000	38591112.600000	459.302000	0.876347	-55.000000	-33.000000	-99.000000
3166333.853000	38591112.600000	469.302000	0.875381	-55.000000	-33.000000	-99.000000
3166333.853000	38591122.600000	459.302000	0.936408	-55.000000	-33.000000	-99.000000
3166333.853000	38591122.600000	469.302000	0.848812	-55.000000	-33.000000	-99.000000
3166343.853000	38591112.600000	459.302000	0.793412	-55.000000	-33.000000	-99.000000
3166343.853000	38591112.600000	469.302000	0.828692	-55.000000	-33.000000	-99.000000
3166343.853000	38591122.600000	459.302000	0.783368	-55.000000	-33.000000	-99.000000
3166343.853000	38591122.600000	469.302000	0.809622	-55.000000	-33.000000	-99.000000
3166333.853000	38591132.600000	439.302000	0.864037	-55.000000	-33.000000	-99.000000
3166333.853000	38591132.600000	449.302000	0.807035	-55.000000	-33.000000	-99.000000
3166333.853000	38591142.600000	439.302000	0.864068	-55.000000	-33.000000	-99.000000
3166333.853000	38591142.600000	449.302000	0.807001	-55.000000	-33.000000	-99.000000
3166343.853000	38591132.600000	439.302000	0.864258	-55.000000	-33.000000	-99.000000
3166343.853000	38591132.600000	449.302000	0.806778	-55.000000	-33.000000	-99.000000
3166343.853000	38591142.600000	439.302000	0.864468	-55.000000	-33.000000	-99.000000
3166343.853000	38591142.600000	449.302000	0.806549	-55.000000	-33.000000	-99.000000
3166333.853000	38591132.600000	459.302000	0.783365	-55.000000	-33.000000	-99.000000
3166333.853000	38591132.600000	469.302000	0.809607	-55.000000	-33.000000	-99.000000
3166333.853000	38591142.600000	459.302000	0.783371	-55.000000	-33.000000	-99.000000
3166333.853000	38591142.600000	469.302000	0.809633	-55.000000	-33.000000	-99.000000
3166343.853000	38591132.600000	459.302000	0.783406	-55.000000	-33.000000	-99.000000
3166343.853000	38591132.600000	469.302000	0.809787	-55.000000	-33.000000	-99.000000
3166343.853000	38591142.600000	459.302000	0.783446	-55.000000	-33.000000	-99.000000
3166343.853000	38591142.600000	469.302000	0.809957	-55.000000	-33.000000	-99.000000
3166353.853000	38591112.600000	439.302000	0.863985	-55.000000	-33.000000	-99.000000
3166353.853000	38591112.600000	449.302000	0.807090	-55.000000	-33.000000	-99.000000
3166353.853000	38591122.600000	439.302000	0.864132	-55.000000	-33.000000	-99.000000
3166353.853000	38591122.600000	449.302000	0.806919	-55.000000	-33.000000	-99.000000
3166363.853000	38591112.600000	439.302000	0.863981	-55.000000	-33.000000	-99.000000
3166363.853000	38591112.600000	449.302000	0.807095	-55.000000	-33.000000	-99.000000
3166363.853000	38591122.600000	439.302000	0.864112	-55.000000	-33.000000	-99.000000
3166363.853000	38591122.600000	449.302000	0.806942	-55.000000	-33.000000	-99.000000
3166353.853000	38591112.600000	459.302000	0.783355	-55.000000	-33.000000	-99.000000
3166353.853000	38591112.600000	469.302000	0.809564	-55.000000	-33.000000	-99.000000
3166353.853000	38591122.600000	459.302000	0.783382	-55.000000	-33.000000	-99.000000
3166353.853000	38591122.600000	469.302000	0.809684	-55.000000	-33.000000	-99.000000
3166363.853000	38591112.600000	459.302000	0.783354	-55.000000	-33.000000	-99.000000
3166363.853000	38591112.600000	469.302000	0.809561	-55.000000	-33.000000	-99.000000
3166363.853000	38591122.600000	459.302000	0.783379	-55.000000	-33.000000	-99.000000
3166363.853000	38591122.600000	469.302000	0.809668	-55.000000	-33.000000	-99.000000
3166353.853000	38591132.600000	439.302000	0.864834	-55.000000	-33.000000	-99.000000
3166353.853000	38591132.600000	449.302000	0.806134	-55.000000	-33.000000	-99.000000
3166353.853000	38591142.600000	439.302000	0.870348	-55.000000	-33.000000	-99.000000
3166353.853000	38591142.600000	449.302000	0.801080	-55.000000	-33.000000	-99.000000
3166363.853000	38591132.600000	439.302000	0.864616	-55.000000	-33.000000	-99.000000
3166363.853000	38591132.600000	449.302000	0.806375	-55.000000	-33.000000	-99.000000
3166363.853000	38591142.600000	439.302000	0.866052	-55.000000	-33.000000	-99.000000
3166363.853000	38591142.600000	449.302000	0.804869	-55.000000	-33.000000	-99.000000
3166353.853000	38591132.600000	459.302000	0.783517	-55.000000	-33.000000	-99.000000
3166353.853000	38591132.600000	469.302000	0.810239	-55.000000	-33.000000	-99.000000
3166353.853000	38591142.600000	459.302000	0.784829	-55.000000	-33.000000	-99.000000
3166353.853000	38591142.600000	469.302000	0.813891	-55.000000	-33.000000	-99.000000
3166363.853000	38591132.600000	459.302000	0.783474	-55.000000	-33.000000	-99.000000
3166363.853000	38591132.600000	469.302000	0.810070	-55.000000	-33.000000	-99.000000
3166363.853000	38591142.600000	459.302000	0.783770	-55.000000	-33.000000	-99.000000
3166363.853000	38591142.600000	469.302000	0.811169	-55.000000	-33.000000	-99.000000
3166333.853000	38591152.600000	399.302000	0.752643	-55.000000	-33.000000	-99.000000
3166333.853000	38591152.600000	409.302000	0.738970	-55.000000	-33.000000	-99.000000
3166333.853000	38591162.600000	399.302000	0.752512	-55.000000	-33.000000	-99.000000
3166333.853000	38591162.600000	409.302000	0.738949	-55.000000	-33.000000	-99.000000
3166343.853000	38591152.600000	399.302000	0.753146	-55.000000	-33.000000	-99.000000
3166343.853000	38591152.600000	409.302000	0.739057	-55.000000	-33.000000	-99.000000
3166343.853000	38591162.600000	399.302000	0.752681	-55.000000	-33.000000	-99.000000
3166343.853000	38591162.600000	409.302000	0.738978	-55.000000	-33.000000	-99.000000
3166333.853000	38591152.600000	419.302000	0.871343	-55.000000	-33.000000	-99.000000
3166333.853000	38591152.600000	429.302000	0.894652	-55.000000	-33.000000	-99.000000
3166333.853000	38591162.600000	419.302000	0.871265	-55.000000	-33.000000	-99.000000
3166333.853000	38591162.600000	429.302000	0.894590	-55.000000	-33.000000	-99.000000
3166343.853000	38591152.600000	419.302000	0.871646	-55.000000	-33.000000	-99.000000
3166343.853000	38591152.600000	429.302000	0.894889	-55.000000	-33.000000	-99.000000
3166343.853000	38591162.600000	419.302000	0.871366	-55.000000	-33.000000	-99.000000
3166343.853000	38591162.600000	429.302000	0.894666	-55.000000	-33.000000	-99.000000
3166333.853000	38591172.600000	399.302000	0.752415	-55.000000	-33.000000	-99.000000
3166333.853000	38591172.600000	409.302000	0.738932	-55.000000	-33.000000	-99.000000
3166333.853000	38591182.600000	399.302000	0.752355	-55.000000	-33.000000	-99.000000
3166333.853000	38591182.600000	409.302000	0.738922	-55.000000	-33.000000	-99.000000
3166343.853000	38591172.600000	399.302000	0.752475	-55.000000	-33.000000	-99.000000
3166343.853000	38591172.600000	409.302000	0.738943	-55.000000	-33.000000	-99.000000
3166343.853000	38591182.600000	399.302000	0.752380	-55.000000	-33.000000	-99.000000
3166343.853000	38591182.600000	409.302000	0.738927	-55.000000	-33.000000	-99.000000
3166333.853000	38591172.600000	419.302000	0.871207	-55.000000	-33.000000	-99.000000
3166333.853000	38591172.600000	429.302000	0.894545	-55.000000	-33.000000	-99.000000
3166333.853000	38591182.600000	419.302000	0.871172	-55.000000	-33.000000	-99.000000
3166333.853000	38591182.600000	429.302000	0.894518	-55.000000	-33.000000	-99.000000
3166343.853000	38591172.600000	419.302000	0.871243	-55.000000	-33.000000	-99.000000
3166343.853000	38591172.600000	429.302000	0.894572	-55.000000	-33.000000	-99.000000
3166343.853000	38591182.600000	419.302000	0.871186	-55.000000	-33.000000	-99.000000
3166343.853000	38591182.600000	429.302000	0.894529	-55.000000	-33.000000	-99.000000
3166353.853000	38591152.600000	399.302000	0.754303	-55.000000	-33.000000	-99.000000
3166353.853000	38591152.600000	409.302000	0.739266	-55.000000	-33.000000	-99.000000
3166353.853000	38591162.600000	399.302000	0.752852	-55.000000	-33.000000	-99.000000
3166353.853000	38591162.600000	409.302000	0.739009	-55.000000	-33.000000	-99.000000
3166363.853000	38591152.600000	399.302000	0.753887	-55.000000	-33.000000	-99.000000
3166363.853000	38591162.600000	399.302000	0.752809	-55.000000	-33.000000	-99.000000
3166353.853000	38591152.600000	419.302000	0.872364	-55.000000	-33.000000	-99.000000
3166353.853000	38591152.600000	429.302000	0.895474	-55.000000	-33.000000	-99.000000
3166353.853000	38591162.600000	419.302000	0.871469	-55.000000	-33.000000	-99.000000
3166353.853000	38591162.600000	429.302000	0.894745	-55.000000	-33.000000	-99.000000
3166363.853000	38591152.600000	419.302000	0.872103	-55.000000	-33.000000	-99.000000
3166363.853000	38591152.600000	429.302000	0.895257	-55.000000	-33.000000	-99.000000
3166363.853000	38591162.600000	419.302000	0.871442	-55.000000	-33.000000	-99.000000
3166363.853000	38591162.600000	429.302000	0.894725	-55.000000	-33.000000	-99.000000
3166353.853000	38591172.600000	399.302000	0.752518	-55.000000	-33.000000	-99.000000
3166353.853000	38591172.600000	409.302000	0.738951	-55.000000	-33.000000	-99.000000
3166353.853000	38591182.600000	399.302000	0.752395	-55.000000	-33.000000	-99.000000
3166353.853000	38591182.600000	409.302000	0.738929	-55.000000	-33.000000	-99.000000
3166363.853000	38591172.600000	399.302000	0.752509	-55.000000	-33.000000	-99.000000
3166363.853000	38591182.600000	399.302000	0.752392	-55.000000	-33.000000	-99.000000
3166353.853000	38591172.600000	419.302000	0.871268	-55.000000	-33.000000	-99.000000
3166353.853000	38591172.600000	429.302000	0.894590	-55.000000	-33.000000	-99.000000
3166353.853000	38591182.600000	419.302000	0.871195	-55.000000	-33.000000	-99.000000
3166353.853000	38591182.600000	429.302000	0.894535	-55.000000	-33.000000	-99.000000
3166363.853000	38591172.600000	419.302000	0.871263	-55.000000	-33.000000	-99.000000
3166363.853000	38591172.600000	429.302000	0.894586	-55.000000	-33.000000	-99.000000
3166363.853000	38591182.600000	419.302000	0.871193	-55.000000	-33.000000	-99.000000
3166363.853000	38591182.600000	429.302000	0.894534	-55.000000	-33.000000	-99.000000
3166333.853000	38591152.600000	439.302000	0.864038	-55.000000	-33.000000	-99.000000
3166333.853000	38591152.600000	449.302000	0.807038	-55.000000	-33.000000	-99.000000
3166333.853000	38591162.600000	439.302000	0.863985	-55.000000	-33.000000	-99.000000
3166333.853000	38591162.600000	449.302000	0.807100	-55.000000	-33.000000	-99.000000
3166343.853000	38591152.600000	439.302000	0.864256	-55.000000	-33.000000	-99.000000
3166343.853000	38591152.600000	449.302000	0.806794	-55.000000	-33.000000	-99.000000
3166343.853000	38591162.600000	439.302000	0.864059	-55.000000	-33.000000	-99.000000
3166343.853000	38591162.600000	449.302000	0.807019	-55.000000	-33.000000	-99.000000
3166333.853000	38591152.600000	459.302000	0.783365	-55.000000	-33.000000	-99.000000
3166333.853000	38591152.600000	469.302000	0.809608	-55.000000	-33.000000	-99.000000
3166333.853000	38591162.600000	459.302000	0.783355	-55.000000	-33.000000	-99.000000
3166333.853000	38591162.600000	469.302000	0.809565	-55.000000	-33.000000	-99.000000
3166343.853000	38591152.600000	459.302000	0.783406	-55.000000	-33.000000	-99.000000
3166343.853000	38591152.600000	469.302000	0.809787	-55.000000	-33.000000	-99.000000
3166343.853000	38591162.600000	459.302000	0.783369	-55.000000	-33.000000	-99.000000
3166343.853000	38591162.600000	469.302000	0.809625	-55.000000	-33.000000	-99.000000
3166333.853000	38591172.600000	439.302000	0.863945	-55.000000	-33.000000	-99.000000
3166333.853000	38591172.600000	449.302000	0.807146	-55.000000	-33.000000	-99.000000
3166333.853000	38591182.600000	439.302000	0.863920	-55.000000	-33.000000	-99.000000
3166333.853000	38591182.600000	449.302000	0.807175	-55.000000	-33.000000	-99.000000
3166343.853000	38591172.600000	439.302000	0.863972	-55.000000	-33.000000	-99.000000
3166343.853000	38591172.600000	449.302000	0.807117	-55.000000	-33.000000	-99.000000
3166343.853000	38591182.600000	439.302000	0.863931	-55.000000	-33.000000	-99.000000
3166343.853000	38591182.600000	449.302000	0.807163	-55.000000	-33.000000	-99.000000
3166333.853000	38591172.600000	459.302000	0.783348	-55.000000	-33.000000	-99.000000
3166333.853000	38591172.600000	469.302000	0.809532	-55.000000	-33.000000	-99.000000
3166333.853000	38591182.600000	459.302000	0.783343	-55.000000	-33.000000	-99.000000
3166333.853000	38591182.600000	469.302000	0.809511	-55.000000	-33.000000	-99.000000
3166343.853000	38591172.600000	459.302000	0.783353	-55.000000	-33.000000	-99.000000
3166343.853000	38591172.600000	469.302000	0.809554	-55.000000	-33.000000	-99.000000
3166343.853000	38591182.600000	459.302000	0.783345	-55.000000	-33.000000	-99.000000
3166343.853000	38591182.600000	469.302000	0.809520	-55.000000	-33.000000	-99.000000
3166353.853000	38591152.600000	439.302000	0.864787	-55.000000	-33.000000	-99.000000
3166353.853000	38591152.600000	449.302000	0.806209	-55.000000	-33.000000	-99.000000
3166353.853000	38591162.600000	439.302000	0.864134	-55.000000	-33.000000	-99.000000
3166353.853000	38591162.600000	449.302000	0.806935	-55.000000	-33.000000	-99.000000
3166363.853000	38591152.600000	439.302000	0.864591	-55.000000	-33.000000	-99.000000
3166363.853000	38591152.600000	449.302000	0.806423	-55.000000	-33.000000	-99.000000
3166363.853000	38591162.600000	439.302000	0.864114	-55.000000	-33.000000	-99.000000
3166363.853000	38591162.600000	449.302000	0.806956	-55.000000	-33.000000	-99.000000
3166353.853000	38591152.600000	459.302000	0.783510	-55.000000	-33.000000	-99.000000
3166353.853000	38591152.600000	469.302000	0.810217	-55.000000	-33.000000	-99.000000
3166353.853000	38591162.600000	459.302000	0.783383	-55.000000	-33.000000	-99.000000
3166353.853000	38591162.600000	469.302000	0.809687	-55.000000	-33.000000	-99.000000
3166363.853000	38591152.600000	459.302000	0.783471	-55.000000	-33.000000	-99.000000
3166363.853000	38591152.600000	469.302000	0.810059	-55.000000	-33.000000	-99.000000
3166363.853000	38591162.600000	459.302000	0.783379	-55.000000	-33.000000	-99.000000
3166363.853000	38591162.600000	469.302000	0.809672	-55.000000	-33.000000	-99.000000
3166353.853000	38591172.600000	439.302000	0.863990	-55.000000	-33.000000	-99.000000
3166353.853000	38591172.600000	449.302000	0.807097	-55.000000	-33.000000	-99.000000
3166353.853000	38591182.600000	439.302000	0.863938	-55.000000	-33.000000	-99.000000
3166353.853000	38591182.600000	449.302000	0.807156	-55.000000	-33.000000	-99.000000
3166363.853000	38591172.600000	439.302000	0.863986	-55.000000	-33.000000	-99.000000
3166363.853000	38591172.600000	449.302000	0.807101	-55.000000	-33.000000	-99.000000
3166363.853000	38591182.600000	439.302000	0.863936	-55.000000	-33.000000	-99.000000
3166363.853000	38591182.600000	449.302000	0.807157	-55.000000	-33.000000	-99.000000
3166353.853000	38591172.600000	459.302000	0.783356	-55.000000	-33.000000	-99.000000
3166353.853000	38591172.600000	469.302000	0.809569	-55.000000	-33.000000	-99.000000
3166353.853000	38591182.600000	459.302000	0.783347	-55.000000	-33.000000	-99.000000
3166353.853000	38591182.600000	469.302000	0.809526	-55.000000	-33.000000	-99.000000
3166363.853000	38591172.600000	459.302000	0.783355	-55.000000	-33.000000	-99.000000
3166363.853000	38591172.600000	469.302000	0.809566	-55.000000	-33.000000	-99.000000
3166363.853000	38591182.600000	459.302000	0.783346	-55.000000	-33.000000	-99.000000
3166363.853000	38591182.600000	469.302000	0.809525	-55.000000	-33.000000	-99.000000
3166373.853000	38591112.600000	429.302000	0.894581	-55.000000	-33.000000	-99.000000
3166373.853000	38591122.600000	429.302000	0.894661	-55.000000	-33.000000	-99.000000
3166373.853000	38591132.600000	429.302000	0.894804	-55.000000	-33.000000	-99.000000
3166373.853000	38591142.600000	429.302000	0.894908	-55.000000	-33.000000	-99.000000
3166373.853000	38591112.600000	439.302000	0.862238	-55.000000	-33.000000	-99.000000
3166373.853000	38591112.600000	449.302000	0.794460	-55.000000	-33.000000	-99.000000
3166373.853000	38591122.600000	439.302000	0.864028	-55.000000	-33.000000	-99.000000
3166373.853000	38591122.600000	449.302000	0.807042	-55.000000	-33.000000	-99.000000
3166373.853000	38591112.600000	459.302000	0.792797	-55.000000	-33.000000	-99.000000
3166373.853000	38591112.600000	469.302000	0.828893	-55.000000	-33.000000	-99.000000
3166373.853000	38591122.600000	459.302000	0.783363	-55.000000	-33.000000	-99.000000
3166373.853000	38591122.600000	469.302000	0.809599	-55.000000	-33.000000	-99.000000
3166373.853000	38591132.600000	439.302000	0.864156	-55.000000	-33.000000	-99.000000
3166373.853000	38591132.600000	449.302000	0.806896	-55.000000	-33.000000	-99.000000
3166373.853000	38591142.600000	439.302000	0.864258	-55.000000	-33.000000	-99.000000
3166373.853000	38591142.600000	449.302000	0.806785	-55.000000	-33.000000	-99.000000
3166373.853000	38591132.600000	459.302000	0.783387	-55.000000	-33.000000	-99.000000
3166373.853000	38591132.600000	469.302000	0.809704	-55.000000	-33.000000	-99.000000
3166373.853000	38591142.600000	459.302000	0.783406	-55.000000	-33.000000	-99.000000
3166373.853000	38591142.600000	469.302000	0.809788	-55.000000	-33.000000	-99.000000
3166373.853000	38591152.600000	429.302000	0.894780	-55.000000	-33.000000	-99.000000
3166373.853000	38591162.600000	429.302000	0.894638	-55.000000	-33.000000	-99.000000
3166373.853000	38591172.600000	429.302000	0.894563	-55.000000	-33.000000	-99.000000
3166373.853000	38591182.600000	429.302000	0.894526	-55.000000	-33.000000	-99.000000
3166373.853000	38591152.600000	439.302000	0.864156	-55.000000	-33.000000	-99.000000
3166373.853000	38591152.600000	449.302000	0.806905	-55.000000	-33.000000	-99.000000
3166373.853000	38591162.600000	439.302000	0.864031	-55.000000	-33.000000	-99.000000
3166373.853000	38591162.600000	449.302000	0.807049	-55.000000	-33.000000	-99.000000
3166373.853000	38591152.600000	459.302000	0.783387	-55.000000	-33.000000	-99.000000
3166373.853000	38591152.600000	469.302000	0.809706	-55.000000	-33.000000	-99.000000
3166373.853000	38591162.600000	459.302000	0.783364	-55.000000	-33.000000	-99.000000
3166373.853000	38591162.600000	469.302000	0.809603	-55.000000	-33.000000	-99.000000
3166373.853000	38591172.600000	439.302000	0.863963	-55.000000	-33.000000	-99.000000
3166373.853000	38591172.600000	449.302000	0.807127	-55.000000	-33.000000	-99.000000
3166373.853000	38591182.600000	439.302000	0.863928	-55.000000	-33.000000	-99.000000
3166373.853000	38591182.600000	449.302000	0.807167	-55.000000	-33.000000	-99.000000
3166373.853000	38591172.600000	459.302000	0.783351	-55.000000	-33.000000	-99.000000
3166373.853000	38591172.600000	469.302000	0.809546	-55.000000	-33.000000	-99.000000
3166373.853000	38591182.600000	459.302000	0.783345	-55.000000	-33.000000	-99.000000
3166373.853000	38591182.600000	469.302000	0.809517	-55.000000	-33.000000	-99.000000
3166333.853000	38591112.600000	479.302000	0.947306	-55.000000	-33.000000	-99.000000
3166333.853000	38591112.600000	489.302000	0.949584	-55.000000	-33.000000	-99.000000
3166333.853000	38591122.600000	479.302000	0.836294	-55.000000	-33.000000	-99.000000
3166333.853000	38591122.600000	489.302000	0.949418	-55.000000	-33.000000	-99.000000
3166343.853000	38591112.600000	479.302000	0.844427	-55.000000	-33.000000	-99.000000
3166343.853000	38591112.600000	489.302000	0.805564	-55.000000	-33.000000	-99.000000
3166343.853000	38591122.600000	479.302000	0.844421	-55.000000	-33.000000	-99.000000
3166343.853000	38591122.600000	489.302000	0.805590	-55.000000	-33.000000	-99.000000
3166333.853000	38591132.600000	479.302000	0.844423	-55.000000	-33.000000	-99.000000
3166333.853000	38591132.600000	489.302000	0.805584	-55.000000	-33.000000	-99.000000
3166333.853000	38591142.600000	479.302000	0.844421	-55.000000	-33.000000	-99.000000
3166333.853000	38591142.600000	489.302000	0.805593	-55.000000	-33.000000	-99.000000
3166343.853000	38591132.600000	479.302000	0.844408	-55.000000	-33.000000	-99.000000
3166343.853000	38591132.600000	489.302000	0.805650	-55.000000	-33.000000	-99.000000
3166343.853000	38591142.600000	479.302000	0.844393	-55.000000	-33.000000	-99.000000
3166343.853000	38591142.600000	489.302000	0.805712	-55.000000	-33.000000	-99.000000
3166353.853000	38591112.600000	479.302000	0.844426	-55.000000	-33.000000	-99.000000
3166353.853000	38591112.600000	489.302000	0.805570	-55.000000	-33.000000	-99.000000
3166353.853000	38591122.600000	479.302000	0.844416	-55.000000	-33.000000	-99.000000
3166353.853000	38591122.600000	489.302000	0.805613	-55.000000	-33.000000	-99.000000
3166363.853000	38591112.600000	479.302000	0.844426	-55.000000	-33.000000	-99.000000
3166363.853000	38591112.600000	489.302000	0.805568	-55.000000	-33.000000	-99.000000
3166363.853000	38591122.600000	479.302000	0.844418	-55.000000	-33.000000	-99.000000
3166363.853000	38591122.600000	489.302000	0.805607	-55.000000	-33.000000	-99.000000
3166353.853000	38591112.600000	499.302000	1.068103	-55.000000	-33.000000	-99.000000
3166353.853000	38591122.600000	499.302000	1.067825	-55.000000	-33.000000	-99.000000
3166363.853000	38591112.600000	499.302000	1.068111	-55.000000	-33.000000	-99.000000
3166363.853000	38591122.600000	499.302000	1.067862	-55.000000	-33.000000	-99.000000
3166353.853000	38591132.600000	479.302000	0.844365	-55.000000	-33.000000	-99.000000
3166353.853000	38591132.600000	489.302000	0.805822	-55.000000	-33.000000	-99.000000
3166353.853000	38591142.600000	479.302000	0.843633	-55.000000	-33.000000	-99.000000
3166353.853000	38591142.600000	489.302000	0.807674	-55.000000	-33.000000	-99.000000
3166363.853000	38591132.600000	479.302000	0.844382	-55.000000	-33.000000	-99.000000
3166363.853000	38591132.600000	489.302000	0.805757	-55.000000	-33.000000	-99.000000
3166363.853000	38591142.600000	479.302000	0.844252	-55.000000	-33.000000	-99.000000
3166363.853000	38591142.600000	489.302000	0.806204	-55.000000	-33.000000	-99.000000
3166353.853000	38591132.600000	499.302000	1.066531	-55.000000	-33.000000	-99.000000
3166353.853000	38591142.600000	499.302000	1.057203	-55.000000	-33.000000	-99.000000
3166363.853000	38591132.600000	499.302000	1.066927	-55.000000	-33.000000	-99.000000
3166363.853000	38591142.600000	499.302000	1.064303	-55.000000	-33.000000	-99.000000
3166333.853000	38591152.600000	479.302000	0.844422	-55.000000	-33.000000	-99.000000
3166333.853000	38591152.600000	489.302000	0.805583	-55.000000	-33.000000	-99.000000
3166333.853000	38591162.600000	479.302000	0.844426	-55.000000	-33.000000	-99.000000
3166333.853000	38591162.600000	489.302000	0.805567	-55.000000	-33.000000	-99.000000
3166343.853000	38591152.600000	479.302000	0.844408	-55.000000	-33.000000	-99.000000
3166343.853000	38591152.600000	489.302000	0.805648	-55.000000	-33.000000	-99.000000
3166343.853000	38591162.600000	479.302000	0.844421	-55.000000	-33.000000	-99.000000
3166343.853000	38591162.600000	489.302000	0.805589	-55.000000	-33.000000	-99.000000
3166333.853000	38591172.600000	479.302000	0.844428	-55.000000	-33.000000	-99.000000
3166333.853000	38591172.600000	489.302000	0.805556	-55.000000	-33.000000	-99.000000
3166333.853000	38591182.600000	479.302000	0.844430	-55.000000	-33.000000	-99.000000
3166333.853000	38591182.600000	489.302000	0.805548	-55.000000	-33.000000	-99.000000
3166343.853000	38591172.600000	479.302000	0.844427	-55.000000	-33.000000	-99.000000
3166343.853000	38591172.600000	489.302000	0.805563	-55.000000	-33.000000	-99.000000
3166343.853000	38591182.600000	479.302000	0.844429	-55.000000	-33.000000	-99.000000
3166343.853000	38591182.600000	489.302000	0.805551	-55.000000	-33.000000	-99.000000
3166353.853000	38591152.600000	479.302000	0.844368	-55.000000	-33.000000	-99.000000
3166353.853000	38591152.600000	489.302000	0.805809	-55.000000	-33.000000	-99.000000
3166353.853000	38591162.600000	479.302000	0.844416	-55.000000	-33.000000	-99.000000
3166353.853000	38591162.600000	489.302000	0.805611	-55.000000	-33.000000	-99.000000
3166363.853000	38591152.600000	479.302000	0.844383	-55.000000	-33.000000	-99.000000
3166363.853000	38591152.600000	489.302000	0.805749	-55.000000	-33.000000	-99.000000
3166363.853000	38591162.600000	479.302000	0.844417	-55.000000	-33.000000	-99.000000
3166363.853000	38591162.600000	489.302000	0.805605	-55.000000	-33.000000	-99.000000
3166353.853000	38591152.600000	499.302000	1.066587	-55.000000	-33.000000	-99.000000
3166353.853000	38591162.600000	499.302000	1.067829	-55.000000	-33.000000	-99.000000
3166363.853000	38591152.600000	499.302000	1.066959	-55.000000	-33.000000	-99.000000
3166363.853000	38591162.600000	499.302000	1.067866	-55.000000	-33.000000	-99.000000
3166353.853000	38591172.600000	479.302000	0.844425	-55.000000	-33.000000	-99.000000
3166353.853000	38591172.600000	489.302000	0.805568	-55.000000	-33.000000	-99.000000
3166353.853000	38591182.600000	479.302000	0.844429	-55.000000	-33.000000	-99.000000
3166353.853000	38591182.600000	489.302000	0.805553	-55.000000	-33.000000	-99.000000
3166363.853000	38591172.600000	479.302000	0.844426	-55.000000	-33.000000	-99.000000
3166363.853000	38591172.600000	489.302000	0.805567	-55.000000	-33.000000	-99.000000
3166363.853000	38591182.600000	479.302000	0.844429	-55.000000	-33.000000	-99.000000
3166363.853000	38591182.600000	489.302000	0.805553	-55.000000	-33.000000	-99.000000
3166353.853000	38591172.600000	499.302000	1.068102	-55.000000	-33.000000	-99.000000
3166353.853000	38591182.600000	499.302000	1.068201	-55.000000	-33.000000	-99.000000
3166363.853000	38591172.600000	499.302000	1.068110	-55.000000	-33.000000	-99.000000
3166363.853000	38591182.600000	499.302000	1.068204	-55.000000	-33.000000	-99.000000
3166373.853000	38591112.600000	479.302000	0.844428	-55.000000	-33.000000	-99.000000
3166373.853000	38591112.600000	489.302000	0.805561	-55.000000	-33.000000	-99.000000
3166373.853000	38591122.600000	479.302000	0.844423	-55.000000	-33.000000	-99.000000
3166373.853000	38591122.600000	489.302000	0.805582	-55.000000	-33.000000	-99.000000
3166383.853000	38591112.600000	489.302000	0.805554	-55.000000	-33.000000	-99.000000
3166383.853000	38591122.600000	489.302000	0.805563	-55.000000	-33.000000	-99.000000
3166373.853000	38591112.600000	499.302000	1.068155	-55.000000	-33.000000	-99.000000
3166373.853000	38591122.600000	499.302000	1.068023	-55.000000	-33.000000	-99.000000
3166383.853000	38591112.600000	499.302000	1.068203	-55.000000	-33.000000	-99.000000
3166383.853000	38591122.600000	499.302000	1.068144	-55.000000	-33.000000	-99.000000
3166373.853000	38591132.600000	479.302000	0.844415	-55.000000	-33.000000	-99.000000
3166373.853000	38591132.600000	489.302000	0.805620	-55.000000	-33.000000	-99.000000
3166373.853000	38591142.600000	479.302000	0.844408	-55.000000	-33.000000	-99.000000
3166373.853000	38591142.600000	489.302000	0.805649	-55.000000	-33.000000	-99.000000
3166383.853000	38591132.600000	489.302000	0.805574	-55.000000	-33.000000	-99.000000
3166383.853000	38591142.600000	489.302000	0.805579	-55.000000	-33.000000	-99.000000
3166373.853000	38591132.600000	499.302000	1.067781	-55.000000	-33.000000	-99.000000
3166373.853000	38591142.600000	499.302000	1.067590	-55.000000	-33.000000	-99.000000
3166383.853000	38591132.600000	499.302000	1.068074	-55.000000	-33.000000	-99.000000
3166383.853000	38591142.600000	499.302000	1.068038	-55.000000	-33.000000	-99.000000
3166373.853000	38591152.600000	479.302000	0.844415	-55.000000	-33.000000	-99.000000
3166373.853000	38591152.600000	489.302000	0.805618	-55.000000	-33.000000	-99.000000
3166373.853000	38591162.600000	479.302000	0.844423	-55.000000	-33.000000	-99.000000
3166373.853000	38591162.600000	489.302000	0.805581	-55.000000	-33.000000	-99.000000
3166383.853000	38591152.600000	489.302000	0.805573	-55.000000	-33.000000	-99.000000
3166383.853000	38591162.600000	489.302000	0.805562	-55.000000	-33.000000	-99.000000
3166373.853000	38591152.600000	499.302000	1.067784	-55.000000	-33.000000	-99.000000
3166373.853000	38591162.600000	499.302000	1.068024	-55.000000	-33.000000	-99.000000
3166383.853000	38591152.600000	499.302000	1.068074	-55.000000	-33.000000	-99.000000
3166383.853000	38591162.600000	499.302000	1.068143	-55.000000	-33.000000	-99.000000
3166373.853000	38591172.600000	479.302000	0.844427	-55.000000	-33.000000	-99.000000
3166373.853000	38591172.600000	489.302000	0.805561	-55.000000	-33.000000	-99.000000
3166373.853000	38591182.600000	479.302000	0.844429	-55.000000	-33.000000	-99.000000
3166373.853000	38591182.600000	489.302000	0.805550	-55.000000	-33.000000	-99.000000
3166383.853000	38591172.600000	489.302000	0.805553	-55.000000	-33.000000	-99.000000
3166383.853000	38591182.600000	489.302000	0.805547	-55.000000	-33.000000	-99.000000
3166373.853000	38591172.600000	499.302000	1.068154	-55.000000	-33.000000	-99.000000
3166373.853000	38591182.600000	499.302000	1.068220	-55.000000	-33.000000	-99.000000
3166383.853000	38591172.600000	499.302000	1.068201	-55.000000	-33.000000	-99.000000
3166383.853000	38591182.600000	499.302000	1.068241	-55.000000	-33.000000	-99.000000
3166333.853000	38591192.600000	399.302000	0.752319	-55.000000	-33.000000	-99.000000
3166333.853000	38591192.600000	409.302000	0.738916	-55.000000	-33.000000	-99.000000
3166333.853000	38591202.600000	399.302000	0.752296	-55.000000	-33.000000	-99.000000
3166333.853000	38591202.600000	409.302000	0.738912	-55.000000	-33.000000	-99.000000
3166343.853000	38591192.600000	399.302000	0.752330	-55.000000	-33.000000	-99.000000
3166343.853000	38591192.600000	409.302000	0.738918	-55.000000	-33.000000	-99.000000
3166343.853000	38591202.600000	399.302000	0.752302	-55.000000	-33.000000	-99.000000
3166343.853000	38591202.600000	409.302000	0.738913	-55.000000	-33.000000	-99.000000
3166333.853000	38591192.600000	419.302000	0.871150	-55.000000	-33.000000	-99.000000
3166333.853000	38591192.600000	429.302000	0.894502	-55.000000	-33.000000	-99.000000
3166333.853000	38591202.600000	419.302000	0.871137	-55.000000	-33.000000	-99.000000
3166333.853000	38591202.600000	429.302000	0.894492	-55.000000	-33.000000	-99.000000
3166343.853000	38591192.600000	419.302000	0.871157	-55.000000	-33.000000	-99.000000
3166343.853000	38591192.600000	429.302000	0.894507	-55.000000	-33.000000	-99.000000
3166343.853000	38591202.600000	419.302000	0.871140	-55.000000	-33.000000	-99.000000
3166343.853000	38591202.600000	429.302000	0.894494	-55.000000	-33.000000	-99.000000
3166333.853000	38591212.600000	399.302000	0.752281	-55.000000	-33.000000	-99.000000
3166333.853000	38591212.600000	409.302000	0.738909	-55.000000	-33.000000	-99.000000
3166333.853000	38591222.600000	399.302000	0.752270	-55.000000	-33.000000	-99.000000
3166333.853000	38591222.600000	409.302000	0.738907	-55.000000	-33.000000	-99.000000
3166343.853000	38591212.600000	399.302000	0.752284	-55.000000	-33.000000	-99.000000
3166343.853000	38591212.600000	409.302000	0.738910	-55.000000	-33.000000	-99.000000
3166343.853000	38591222.600000	399.302000	0.752272	-55.000000	-33.000000	-99.000000
3166343.853000	38591222.600000	409.302000	0.738908	-55.000000	-33.000000	-99.000000
3166333.853000	38591212.600000	419.302000	0.871128	-55.000000	-33.000000	-99.000000
3166333.853000	38591212.600000	429.302000	0.894485	-55.000000	-33.000000	-99.000000
3166333.853000	38591222.600000	419.302000	0.871121	-55.000000	-33.000000	-99.000000
3166333.853000	38591222.600000	429.302000	0.894481	-55.000000	-33.000000	-99.000000
3166343.853000	38591212.600000	419.302000	0.871130	-55.000000	-33.000000	-99.000000
3166343.853000	38591212.600000	429.302000	0.894487	-55.000000	-33.000000	-99.000000
3166343.853000	38591222.600000	419.302000	0.871123	-55.000000	-33.000000	-99.000000
3166343.853000	38591222.600000	429.302000	0.894482	-55.000000	-33.000000	-99.000000
3166353.853000	38591192.600000	399.302000	0.752337	-55.000000	-33.000000	-99.000000
3166353.853000	38591192.600000	409.302000	0.738919	-55.000000	-33.000000	-99.000000
3166353.853000	38591202.600000	399.302000	0.752305	-55.000000	-33.000000	-99.000000
3166353.853000	38591202.600000	409.302000	0.738914	-55.000000	-33.000000	-99.000000
3166363.853000	38591192.600000	399.302000	0.752335	-55.000000	-33.000000	-99.000000
3166363.853000	38591202.600000	399.302000	0.752304	-55.000000	-33.000000	-99.000000
3166353.853000	38591192.600000	419.302000	0.871161	-55.000000	-33.000000	-99.000000
3166353.853000	38591192.600000	429.302000	0.894509	-55.000000	-33.000000	-99.000000
3166353.853000	38591202.600000	419.302000	0.871142	-55.000000	-33.000000	-99.000000
3166353.853000	38591202.600000	429.302000	0.894496	-55.000000	-33.000000	-99.000000
3166363.853000	38591192.600000	419.302000	0.871160	-55.000000	-33.000000	-99.000000
3166363.853000	38591192.600000	429.302000	0.894509	-55.000000	-33.000000	-99.000000
3166363.853000	38591202.600000	419.302000	0.871142	-55.000000	-33.000000	-99.000000
3166363.853000	38591202.600000	429.302000	0.894495	-55.000000	-33.000000	-99.000000
3166353.853000	38591212.600000	399.302000	0.752286	-55.000000	-33.000000	-99.000000
3166353.853000	38591212.600000	409.302000	0.738910	-55.000000	-33.000000	-99.000000
3166353.853000	38591222.600000	399.302000	0.752273	-55.000000	-33.000000	-99.000000
3166353.853000	38591222.600000	409.302000	0.738908	-55.000000	-33.000000	-99.000000
3166363.853000	38591212.600000	399.302000	0.752285	-55.000000	-33.000000	-99.000000
3166363.853000	38591222.600000	399.302000	0.752273	-55.000000	-33.000000	-99.000000
3166353.853000	38591212.600000	419.302000	0.871131	-55.000000	-33.000000	-99.000000
3166353.853000	38591212.600000	429.302000	0.894487	-55.000000	-33.000000	-99.000000
3166353.853000	38591222.600000	419.302000	0.871123	-55.000000	-33.000000	-99.000000
3166353.853000	38591222.600000	429.302000	0.894482	-55.000000	-33.000000	-99.000000
3166363.853000	38591212.600000	419.302000	0.871130	-55.000000	-33.000000	-99.000000
3166363.853000	38591212.600000	429.302000	0.894487	-55.000000	-33.000000	-99.000000
3166363.853000	38591222.600000	419.302000	0.871123	-55.000000	-33.000000	-99.000000
3166363.853000	38591222.600000	429.302000	0.894482	-55.000000	-33.000000	-99.000000
[truncated: 10,894 more rows]
