# Supplementary material for: A new method for estimating ore grade based on sample length weighting
Source: Sci Rep. 2023 Apr 17;13:6208. doi: 10.1038/s41598-023-33509-0 (PMC10110572; doi:10.1038/s41598-023-33509-0)
Supplement: Supplementary file 1 — Supplementary Information. [file 41598_2023_33509_MOESM1_ESM.zip › Data for paper-SR/Results/Composite_Sample_P3_li.txt]

3166093.853000	38590632.600000	489.302000	0.286661	-55.000000	-33.000000	-99.000000
3166093.853000	38590642.600000	489.302000	0.286660	-55.000000	-33.000000	-99.000000
3166103.853000	38590632.600000	489.302000	0.286661	-55.000000	-33.000000	-99.000000
3166103.853000	38590642.600000	489.302000	0.286659	-55.000000	-33.000000	-99.000000
3166093.853000	38590632.600000	499.302000	0.283306	-55.000000	-33.000000	-99.000000
3166093.853000	38590632.600000	509.302000	0.283254	-55.000000	-33.000000	-99.000000
3166093.853000	38590642.600000	499.302000	0.283297	-55.000000	-33.000000	-99.000000
3166093.853000	38590642.600000	509.302000	0.283231	-55.000000	-33.000000	-99.000000
3166103.853000	38590632.600000	499.302000	0.283303	-55.000000	-33.000000	-99.000000
3166103.853000	38590632.600000	509.302000	0.283247	-55.000000	-33.000000	-99.000000
3166103.853000	38590642.600000	499.302000	0.283293	-55.000000	-33.000000	-99.000000
3166103.853000	38590642.600000	509.302000	0.283219	-55.000000	-33.000000	-99.000000
3166093.853000	38590652.600000	489.302000	0.286657	-55.000000	-33.000000	-99.000000
3166093.853000	38590662.600000	489.302000	0.286654	-55.000000	-33.000000	-99.000000
3166103.853000	38590652.600000	489.302000	0.286656	-55.000000	-33.000000	-99.000000
3166103.853000	38590662.600000	489.302000	0.286651	-55.000000	-33.000000	-99.000000
3166093.853000	38590652.600000	499.302000	0.283285	-55.000000	-33.000000	-99.000000
3166093.853000	38590652.600000	509.302000	0.283198	-55.000000	-33.000000	-99.000000
3166093.853000	38590662.600000	499.302000	0.283266	-55.000000	-33.000000	-99.000000
3166093.853000	38590662.600000	509.302000	0.283149	-55.000000	-33.000000	-99.000000
3166103.853000	38590652.600000	499.302000	0.283277	-55.000000	-33.000000	-99.000000
3166103.853000	38590652.600000	509.302000	0.283176	-55.000000	-33.000000	-99.000000
3166103.853000	38590662.600000	499.302000	0.283250	-55.000000	-33.000000	-99.000000
3166103.853000	38590662.600000	509.302000	0.283108	-55.000000	-33.000000	-99.000000
3166113.853000	38590632.600000	489.302000	0.286660	-55.000000	-33.000000	-99.000000
3166113.853000	38590642.600000	489.302000	0.286658	-55.000000	-33.000000	-99.000000
3166123.853000	38590632.600000	489.302000	0.286660	-55.000000	-33.000000	-99.000000
3166123.853000	38590642.600000	489.302000	0.286658	-55.000000	-33.000000	-99.000000
3166113.853000	38590632.600000	499.302000	0.283302	-55.000000	-33.000000	-99.000000
3166113.853000	38590632.600000	509.302000	0.283243	-55.000000	-33.000000	-99.000000
3166113.853000	38590642.600000	499.302000	0.283290	-55.000000	-33.000000	-99.000000
3166113.853000	38590642.600000	509.302000	0.283211	-55.000000	-33.000000	-99.000000
3166113.853000	38590652.600000	489.302000	0.286654	-55.000000	-33.000000	-99.000000
3166113.853000	38590662.600000	489.302000	0.286648	-55.000000	-33.000000	-99.000000
3166123.853000	38590652.600000	489.302000	0.286654	-55.000000	-33.000000	-99.000000
3166123.853000	38590662.600000	489.302000	0.286647	-55.000000	-33.000000	-99.000000
3166113.853000	38590652.600000	499.302000	0.283271	-55.000000	-33.000000	-99.000000
3166113.853000	38590652.600000	509.302000	0.283162	-55.000000	-33.000000	-99.000000
3166113.853000	38590662.600000	499.302000	0.283237	-55.000000	-33.000000	-99.000000
3166113.853000	38590662.600000	509.302000	0.283077	-55.000000	-33.000000	-99.000000
3166093.853000	38590672.600000	489.302000	0.286649	-55.000000	-33.000000	-99.000000
3166093.853000	38590682.600000	489.302000	0.286641	-55.000000	-33.000000	-99.000000
3166103.853000	38590672.600000	489.302000	0.286641	-55.000000	-33.000000	-99.000000
3166103.853000	38590682.600000	489.302000	0.286624	-55.000000	-33.000000	-99.000000
3166093.853000	38590672.600000	499.302000	0.283238	-55.000000	-33.000000	-99.000000
3166093.853000	38590672.600000	509.302000	0.283080	-55.000000	-33.000000	-99.000000
3166093.853000	38590682.600000	499.302000	0.283198	-55.000000	-33.000000	-99.000000
3166093.853000	38590682.600000	509.302000	0.282989	-55.000000	-33.000000	-99.000000
3166103.853000	38590672.600000	499.302000	0.283201	-55.000000	-33.000000	-99.000000
3166103.853000	38590672.600000	509.302000	0.282995	-55.000000	-33.000000	-99.000000
3166103.853000	38590682.600000	499.302000	0.283107	-55.000000	-33.000000	-99.000000
3166103.853000	38590682.600000	509.302000	0.282811	-55.000000	-33.000000	-99.000000
3166093.853000	38590692.600000	489.302000	0.286633	-55.000000	-33.000000	-99.000000
3166093.853000	38590702.600000	489.302000	0.286631	-55.000000	-33.000000	-99.000000
3166103.853000	38590692.600000	489.302000	0.286595	-55.000000	-33.000000	-99.000000
3166103.853000	38590702.600000	489.302000	0.286580	-55.000000	-33.000000	-99.000000
3166093.853000	38590692.600000	499.302000	0.283154	-55.000000	-33.000000	-99.000000
3166093.853000	38590692.600000	509.302000	0.282899	-55.000000	-33.000000	-99.000000
3166093.853000	38590702.600000	499.302000	0.283137	-55.000000	-33.000000	-99.000000
3166093.853000	38590702.600000	509.302000	0.282867	-55.000000	-33.000000	-99.000000
3166103.853000	38590692.600000	499.302000	0.282955	-55.000000	-33.000000	-99.000000
3166103.853000	38590692.600000	509.302000	0.282571	-55.000000	-33.000000	-99.000000
3166103.853000	38590702.600000	499.302000	0.282873	-55.000000	-33.000000	-99.000000
3166103.853000	38590702.600000	509.302000	0.282467	-55.000000	-33.000000	-99.000000
3166113.853000	38590672.600000	489.302000	0.286634	-55.000000	-33.000000	-99.000000
3166113.853000	38590682.600000	489.302000	0.286598	-55.000000	-33.000000	-99.000000
3166123.853000	38590672.600000	489.302000	0.286632	-55.000000	-33.000000	-99.000000
3166123.853000	38590682.600000	489.302000	0.286589	-55.000000	-33.000000	-99.000000
3166113.853000	38590672.600000	499.302000	0.283164	-55.000000	-33.000000	-99.000000
3166113.853000	38590672.600000	509.302000	0.282918	-55.000000	-33.000000	-99.000000
3166113.853000	38590682.600000	499.302000	0.282976	-55.000000	-33.000000	-99.000000
3166113.853000	38590682.600000	509.302000	0.282601	-55.000000	-33.000000	-99.000000
3166113.853000	38590692.600000	489.302000	0.286468	-55.000000	-33.000000	-99.000000
3166113.853000	38590702.600000	489.302000	0.286269	-55.000000	-33.000000	-99.000000
3166123.853000	38590692.600000	489.302000	0.286366	-55.000000	-33.000000	-99.000000
3166123.853000	38590702.600000	489.302000	0.285416	-55.000000	-33.000000	-99.000000
3166113.853000	38590692.600000	499.302000	0.282347	-55.000000	-33.000000	-99.000000
3166113.853000	38590692.600000	509.302000	0.282019	-55.000000	-33.000000	-99.000000
3166113.853000	38590702.600000	499.302000	0.281481	-55.000000	-33.000000	-99.000000
3166113.853000	38590702.600000	509.302000	0.281672	-55.000000	-33.000000	-99.000000
3166123.853000	38590702.600000	499.302000	0.278606	-55.000000	-33.000000	-99.000000
3166093.853000	38590712.600000	489.302000	0.286637	-55.000000	-33.000000	-99.000000
3166093.853000	38590722.600000	489.302000	0.286645	-55.000000	-33.000000	-99.000000
3166103.853000	38590712.600000	489.302000	0.286606	-55.000000	-33.000000	-99.000000
3166103.853000	38590722.600000	489.302000	0.286633	-55.000000	-33.000000	-99.000000
3166093.853000	38590712.600000	499.302000	0.283165	-55.000000	-33.000000	-99.000000
3166093.853000	38590722.600000	499.302000	0.283210	-55.000000	-33.000000	-99.000000
3166103.853000	38590712.600000	499.302000	0.283002	-55.000000	-33.000000	-99.000000
3166103.853000	38590712.600000	509.302000	0.282639	-55.000000	-33.000000	-99.000000
3166103.853000	38590722.600000	499.302000	0.283140	-55.000000	-33.000000	-99.000000
3166103.853000	38590722.600000	509.302000	0.282872	-55.000000	-33.000000	-99.000000
3166093.853000	38590732.600000	489.302000	0.286652	-55.000000	-33.000000	-99.000000
3166093.853000	38590742.600000	489.302000	0.286656	-55.000000	-33.000000	-99.000000
3166103.853000	38590732.600000	489.302000	0.286647	-55.000000	-33.000000	-99.000000
3166103.853000	38590742.600000	489.302000	0.286654	-55.000000	-33.000000	-99.000000
3166093.853000	38590732.600000	499.302000	0.283247	-55.000000	-33.000000	-99.000000
3166093.853000	38590742.600000	499.302000	0.283272	-55.000000	-33.000000	-99.000000
3166103.853000	38590732.600000	499.302000	0.283217	-55.000000	-33.000000	-99.000000
3166103.853000	38590732.600000	509.302000	0.283034	-55.000000	-33.000000	-99.000000
3166103.853000	38590742.600000	499.302000	0.283258	-55.000000	-33.000000	-99.000000
3166103.853000	38590742.600000	509.302000	0.283131	-55.000000	-33.000000	-99.000000
3166113.853000	38590712.600000	489.302000	0.286531	-55.000000	-33.000000	-99.000000
3166113.853000	38590722.600000	489.302000	0.286617	-55.000000	-33.000000	-99.000000
3166123.853000	38590712.600000	489.302000	0.286489	-55.000000	-33.000000	-99.000000
3166123.853000	38590722.600000	489.302000	0.286612	-55.000000	-33.000000	-99.000000
3166113.853000	38590712.600000	499.302000	0.282617	-55.000000	-33.000000	-99.000000
3166113.853000	38590712.600000	509.302000	0.282211	-55.000000	-33.000000	-99.000000
3166113.853000	38590722.600000	499.302000	0.283052	-55.000000	-33.000000	-99.000000
3166113.853000	38590722.600000	509.302000	0.282716	-55.000000	-33.000000	-99.000000
3166123.853000	38590712.600000	499.302000	0.282412	-55.000000	-33.000000	-99.000000
3166123.853000	38590712.600000	509.302000	0.282060	-55.000000	-33.000000	-99.000000
3166123.853000	38590722.600000	499.302000	0.283025	-55.000000	-33.000000	-99.000000
3166123.853000	38590722.600000	509.302000	0.282674	-55.000000	-33.000000	-99.000000
3166113.853000	38590732.600000	489.302000	0.286642	-55.000000	-33.000000	-99.000000
3166113.853000	38590742.600000	489.302000	0.286652	-55.000000	-33.000000	-99.000000
3166123.853000	38590732.600000	489.302000	0.286641	-55.000000	-33.000000	-99.000000
3166123.853000	38590742.600000	489.302000	0.286652	-55.000000	-33.000000	-99.000000
3166113.853000	38590732.600000	499.302000	0.283190	-55.000000	-33.000000	-99.000000
3166113.853000	38590732.600000	509.302000	0.282975	-55.000000	-33.000000	-99.000000
3166113.853000	38590742.600000	499.302000	0.283248	-55.000000	-33.000000	-99.000000
3166113.853000	38590742.600000	509.302000	0.283106	-55.000000	-33.000000	-99.000000
3166123.853000	38590732.600000	499.302000	0.283184	-55.000000	-33.000000	-99.000000
3166123.853000	38590732.600000	509.302000	0.282961	-55.000000	-33.000000	-99.000000
3166123.853000	38590742.600000	499.302000	0.283246	-55.000000	-33.000000	-99.000000
3166123.853000	38590742.600000	509.302000	0.283100	-55.000000	-33.000000	-99.000000
3166093.853000	38590752.600000	489.302000	0.286659	-55.000000	-33.000000	-99.000000
3166103.853000	38590752.600000	489.302000	0.286658	-55.000000	-33.000000	-99.000000
3166103.853000	38590762.600000	489.302000	0.286661	-55.000000	-33.000000	-99.000000
3166103.853000	38590752.600000	499.302000	0.283282	-55.000000	-33.000000	-99.000000
3166103.853000	38590762.600000	499.302000	0.283296	-55.000000	-33.000000	-99.000000
3166103.853000	38590772.600000	489.302000	0.286662	-55.000000	-33.000000	-99.000000
3166103.853000	38590782.600000	489.302000	0.286663	-55.000000	-33.000000	-99.000000
3166103.853000	38590772.600000	499.302000	0.283305	-55.000000	-33.000000	-99.000000
3166103.853000	38590782.600000	499.302000	0.283311	-55.000000	-33.000000	-99.000000
3166113.853000	38590752.600000	489.302000	0.286657	-55.000000	-33.000000	-99.000000
3166113.853000	38590762.600000	489.302000	0.286660	-55.000000	-33.000000	-99.000000
3166123.853000	38590752.600000	489.302000	0.286657	-55.000000	-33.000000	-99.000000
3166123.853000	38590762.600000	489.302000	0.286660	-55.000000	-33.000000	-99.000000
3166113.853000	38590752.600000	499.302000	0.283277	-55.000000	-33.000000	-99.000000
3166113.853000	38590752.600000	509.302000	0.283178	-55.000000	-33.000000	-99.000000
3166113.853000	38590762.600000	499.302000	0.283293	-55.000000	-33.000000	-99.000000
3166113.853000	38590762.600000	509.302000	0.283221	-55.000000	-33.000000	-99.000000
3166123.853000	38590752.600000	499.302000	0.283276	-55.000000	-33.000000	-99.000000
3166123.853000	38590752.600000	509.302000	0.283176	-55.000000	-33.000000	-99.000000
3166123.853000	38590762.600000	499.302000	0.283293	-55.000000	-33.000000	-99.000000
3166123.853000	38590762.600000	509.302000	0.283220	-55.000000	-33.000000	-99.000000
3166113.853000	38590772.600000	489.302000	0.286662	-55.000000	-33.000000	-99.000000
3166113.853000	38590782.600000	479.302000	0.279986	-55.000000	-33.000000	-99.000000
3166113.853000	38590782.600000	489.302000	0.286663	-55.000000	-33.000000	-99.000000
3166123.853000	38590772.600000	489.302000	0.286662	-55.000000	-33.000000	-99.000000
3166123.853000	38590782.600000	489.302000	0.286663	-55.000000	-33.000000	-99.000000
3166113.853000	38590772.600000	499.302000	0.283304	-55.000000	-33.000000	-99.000000
3166113.853000	38590772.600000	509.302000	0.283249	-55.000000	-33.000000	-99.000000
3166113.853000	38590782.600000	499.302000	0.283310	-55.000000	-33.000000	-99.000000
3166113.853000	38590782.600000	509.302000	0.283268	-55.000000	-33.000000	-99.000000
3166123.853000	38590772.600000	499.302000	0.283303	-55.000000	-33.000000	-99.000000
3166123.853000	38590772.600000	509.302000	0.283248	-55.000000	-33.000000	-99.000000
3166123.853000	38590782.600000	499.302000	0.283310	-55.000000	-33.000000	-99.000000
3166123.853000	38590782.600000	509.302000	0.283267	-55.000000	-33.000000	-99.000000
3166133.853000	38590722.600000	489.302000	0.286625	-55.000000	-33.000000	-99.000000
3166133.853000	38590732.600000	489.302000	0.286644	-55.000000	-33.000000	-99.000000
3166133.853000	38590742.600000	489.302000	0.286653	-55.000000	-33.000000	-99.000000
3166133.853000	38590752.600000	489.302000	0.286658	-55.000000	-33.000000	-99.000000
3166133.853000	38590762.600000	489.302000	0.286660	-55.000000	-33.000000	-99.000000
3166133.853000	38590752.600000	499.302000	0.283279	-55.000000	-33.000000	-99.000000
3166133.853000	38590762.600000	499.302000	0.283295	-55.000000	-33.000000	-99.000000
3166133.853000	38590762.600000	509.302000	0.283224	-55.000000	-33.000000	-99.000000
3166133.853000	38590772.600000	489.302000	0.286662	-55.000000	-33.000000	-99.000000
3166133.853000	38590782.600000	489.302000	0.286663	-55.000000	-33.000000	-99.000000
3166143.853000	38590782.600000	489.302000	0.286663	-55.000000	-33.000000	-99.000000
3166133.853000	38590772.600000	499.302000	0.283304	-55.000000	-33.000000	-99.000000
3166133.853000	38590772.600000	509.302000	0.283251	-55.000000	-33.000000	-99.000000
3166133.853000	38590782.600000	499.302000	0.283311	-55.000000	-33.000000	-99.000000
3166133.853000	38590782.600000	509.302000	0.283269	-55.000000	-33.000000	-99.000000
3166103.853000	38590792.600000	489.302000	0.286664	-55.000000	-33.000000	-99.000000
3166113.853000	38590792.600000	479.302000	0.279989	-55.000000	-33.000000	-99.000000
3166113.853000	38590792.600000	489.302000	0.286664	-55.000000	-33.000000	-99.000000
3166113.853000	38590802.600000	479.302000	0.279991	-55.000000	-33.000000	-99.000000
3166113.853000	38590802.600000	489.302000	0.286664	-55.000000	-33.000000	-99.000000
3166123.853000	38590792.600000	489.302000	0.286664	-55.000000	-33.000000	-99.000000
3166123.853000	38590802.600000	479.302000	0.279991	-55.000000	-33.000000	-99.000000
3166123.853000	38590802.600000	489.302000	0.286664	-55.000000	-33.000000	-99.000000
3166113.853000	38590792.600000	499.302000	0.283315	-55.000000	-33.000000	-99.000000
3166113.853000	38590802.600000	499.302000	0.283318	-55.000000	-33.000000	-99.000000
3166123.853000	38590792.600000	499.302000	0.283315	-55.000000	-33.000000	-99.000000
3166123.853000	38590792.600000	509.302000	0.283280	-55.000000	-33.000000	-99.000000
3166123.853000	38590802.600000	499.302000	0.283318	-55.000000	-33.000000	-99.000000
3166123.853000	38590802.600000	509.302000	0.283290	-55.000000	-33.000000	-99.000000
3166113.853000	38590812.600000	479.302000	0.279992	-55.000000	-33.000000	-99.000000
3166113.853000	38590812.600000	489.302000	0.286665	-55.000000	-33.000000	-99.000000
3166113.853000	38590822.600000	479.302000	0.279994	-55.000000	-33.000000	-99.000000
3166113.853000	38590822.600000	489.302000	0.286665	-55.000000	-33.000000	-99.000000
3166123.853000	38590812.600000	479.302000	0.279992	-55.000000	-33.000000	-99.000000
3166123.853000	38590812.600000	489.302000	0.286665	-55.000000	-33.000000	-99.000000
3166123.853000	38590822.600000	479.302000	0.279994	-55.000000	-33.000000	-99.000000
3166123.853000	38590822.600000	489.302000	0.286665	-55.000000	-33.000000	-99.000000
3166113.853000	38590812.600000	499.302000	0.283321	-55.000000	-33.000000	-99.000000
3166113.853000	38590822.600000	499.302000	0.283323	-55.000000	-33.000000	-99.000000
3166123.853000	38590812.600000	499.302000	0.283321	-55.000000	-33.000000	-99.000000
3166123.853000	38590812.600000	509.302000	0.283297	-55.000000	-33.000000	-99.000000
3166123.853000	38590822.600000	499.302000	0.283323	-55.000000	-33.000000	-99.000000
3166123.853000	38590822.600000	509.302000	0.283303	-55.000000	-33.000000	-99.000000
3166113.853000	38590832.600000	489.302000	0.286665	-55.000000	-33.000000	-99.000000
3166113.853000	38590842.600000	489.302000	0.286666	-55.000000	-33.000000	-99.000000
3166123.853000	38590832.600000	479.302000	0.279994	-55.000000	-33.000000	-99.000000
3166123.853000	38590832.600000	489.302000	0.286665	-55.000000	-33.000000	-99.000000
3166123.853000	38590842.600000	479.302000	0.279995	-55.000000	-33.000000	-99.000000
3166123.853000	38590842.600000	489.302000	0.286666	-55.000000	-33.000000	-99.000000
3166123.853000	38590832.600000	499.302000	0.283324	-55.000000	-33.000000	-99.000000
3166123.853000	38590842.600000	499.302000	0.283326	-55.000000	-33.000000	-99.000000
3166123.853000	38590852.600000	479.302000	0.279996	-55.000000	-33.000000	-99.000000
3166123.853000	38590852.600000	489.302000	0.286666	-55.000000	-33.000000	-99.000000
3166123.853000	38590862.600000	479.302000	0.279996	-55.000000	-33.000000	-99.000000
3166123.853000	38590862.600000	489.302000	0.286666	-55.000000	-33.000000	-99.000000
3166123.853000	38590852.600000	499.302000	0.283327	-55.000000	-33.000000	-99.000000
3166123.853000	38590862.600000	499.302000	0.283327	-55.000000	-33.000000	-99.000000
3166133.853000	38590792.600000	489.302000	0.286664	-55.000000	-33.000000	-99.000000
3166133.853000	38590802.600000	489.302000	0.286664	-55.000000	-33.000000	-99.000000
3166143.853000	38590792.600000	489.302000	0.286664	-55.000000	-33.000000	-99.000000
3166143.853000	38590802.600000	489.302000	0.286665	-55.000000	-33.000000	-99.000000
3166133.853000	38590792.600000	499.302000	0.283315	-55.000000	-33.000000	-99.000000
3166133.853000	38590792.600000	509.302000	0.283281	-55.000000	-33.000000	-99.000000
3166133.853000	38590802.600000	499.302000	0.283319	-55.000000	-33.000000	-99.000000
3166133.853000	38590802.600000	509.302000	0.283291	-55.000000	-33.000000	-99.000000
3166143.853000	38590802.600000	499.302000	0.283319	-55.000000	-33.000000	-99.000000
3166143.853000	38590802.600000	509.302000	0.283292	-55.000000	-33.000000	-99.000000
3166133.853000	38590812.600000	489.302000	0.286665	-55.000000	-33.000000	-99.000000
3166133.853000	38590822.600000	489.302000	0.286665	-55.000000	-33.000000	-99.000000
3166143.853000	38590812.600000	489.302000	0.286665	-55.000000	-33.000000	-99.000000
3166143.853000	38590822.600000	489.302000	0.286665	-55.000000	-33.000000	-99.000000
3166133.853000	38590812.600000	499.302000	0.283321	-55.000000	-33.000000	-99.000000
3166133.853000	38590812.600000	509.302000	0.283298	-55.000000	-33.000000	-99.000000
3166133.853000	38590822.600000	499.302000	0.283323	-55.000000	-33.000000	-99.000000
3166133.853000	38590822.600000	509.302000	0.283303	-55.000000	-33.000000	-99.000000
3166143.853000	38590812.600000	499.302000	0.283321	-55.000000	-33.000000	-99.000000
3166143.853000	38590812.600000	509.302000	0.283299	-55.000000	-33.000000	-99.000000
3166143.853000	38590822.600000	499.302000	0.283323	-55.000000	-33.000000	-99.000000
3166143.853000	38590822.600000	509.302000	0.283304	-55.000000	-33.000000	-99.000000
3166133.853000	38590832.600000	479.302000	0.279995	-55.000000	-33.000000	-99.000000
3166133.853000	38590832.600000	489.302000	0.286665	-55.000000	-33.000000	-99.000000
3166133.853000	38590842.600000	479.302000	0.279995	-55.000000	-33.000000	-99.000000
3166133.853000	38590842.600000	489.302000	0.286666	-55.000000	-33.000000	-99.000000
3166143.853000	38590832.600000	489.302000	0.286665	-55.000000	-33.000000	-99.000000
3166143.853000	38590842.600000	489.302000	0.286666	-55.000000	-33.000000	-99.000000
3166133.853000	38590832.600000	499.302000	0.283324	-55.000000	-33.000000	-99.000000
3166133.853000	38590832.600000	509.302000	0.283308	-55.000000	-33.000000	-99.000000
3166133.853000	38590842.600000	499.302000	0.283326	-55.000000	-33.000000	-99.000000
3166133.853000	38590842.600000	509.302000	0.283311	-55.000000	-33.000000	-99.000000
3166143.853000	38590832.600000	499.302000	0.283325	-55.000000	-33.000000	-99.000000
3166143.853000	38590832.600000	509.302000	0.283308	-55.000000	-33.000000	-99.000000
3166143.853000	38590842.600000	499.302000	0.283326	-55.000000	-33.000000	-99.000000
3166143.853000	38590842.600000	509.302000	0.283311	-55.000000	-33.000000	-99.000000
3166133.853000	38590852.600000	479.302000	0.279996	-55.000000	-33.000000	-99.000000
3166133.853000	38590852.600000	489.302000	0.286666	-55.000000	-33.000000	-99.000000
3166133.853000	38590862.600000	479.302000	0.279996	-55.000000	-33.000000	-99.000000
3166133.853000	38590862.600000	489.302000	0.286666	-55.000000	-33.000000	-99.000000
3166143.853000	38590852.600000	489.302000	0.286666	-55.000000	-33.000000	-99.000000
3166143.853000	38590862.600000	479.302000	0.279996	-55.000000	-33.000000	-99.000000
3166143.853000	38590862.600000	489.302000	0.286666	-55.000000	-33.000000	-99.000000
3166133.853000	38590852.600000	499.302000	0.283327	-55.000000	-33.000000	-99.000000
3166133.853000	38590862.600000	499.302000	0.283327	-55.000000	-33.000000	-99.000000
3166143.853000	38590852.600000	499.302000	0.283327	-55.000000	-33.000000	-99.000000
3166143.853000	38590852.600000	509.302000	0.283314	-55.000000	-33.000000	-99.000000
3166143.853000	38590862.600000	499.302000	0.283327	-55.000000	-33.000000	-99.000000
3166143.853000	38590862.600000	509.302000	0.283316	-55.000000	-33.000000	-99.000000
3166153.853000	38590842.600000	489.302000	0.286666	-55.000000	-33.000000	-99.000000
3166153.853000	38590842.600000	499.302000	0.283326	-55.000000	-33.000000	-99.000000
3166153.853000	38590842.600000	509.302000	0.283312	-55.000000	-33.000000	-99.000000
3166153.853000	38590852.600000	489.302000	0.286666	-55.000000	-33.000000	-99.000000
3166153.853000	38590862.600000	489.302000	0.286666	-55.000000	-33.000000	-99.000000
3166153.853000	38590852.600000	499.302000	0.283327	-55.000000	-33.000000	-99.000000
3166153.853000	38590852.600000	509.302000	0.283315	-55.000000	-33.000000	-99.000000
3166153.853000	38590862.600000	499.302000	0.283328	-55.000000	-33.000000	-99.000000
3166153.853000	38590862.600000	509.302000	0.283317	-55.000000	-33.000000	-99.000000
3166133.853000	38590922.600000	469.302000	0.279996	-55.000000	-33.000000	-99.000000
3166143.853000	38590922.600000	469.302000	0.279996	-55.000000	-33.000000	-99.000000
3166143.853000	38590932.600000	469.302000	0.279996	-55.000000	-33.000000	-99.000000
3166143.853000	38590942.600000	469.302000	0.307333	-55.000000	-33.000000	-99.000000
3166153.853000	38590942.600000	469.302000	0.307333	-55.000000	-33.000000	-99.000000
3166123.853000	38590872.600000	479.302000	0.279997	-55.000000	-33.000000	-99.000000
3166123.853000	38590872.600000	489.302000	0.286666	-55.000000	-33.000000	-99.000000
3166123.853000	38590882.600000	479.302000	0.279997	-55.000000	-33.000000	-99.000000
3166123.853000	38590882.600000	489.302000	0.286666	-55.000000	-33.000000	-99.000000
3166123.853000	38590892.600000	479.302000	0.279997	-55.000000	-33.000000	-99.000000
3166123.853000	38590892.600000	489.302000	0.286666	-55.000000	-33.000000	-99.000000
3166133.853000	38590872.600000	479.302000	0.279997	-55.000000	-33.000000	-99.000000
3166133.853000	38590872.600000	489.302000	0.286666	-55.000000	-33.000000	-99.000000
3166133.853000	38590882.600000	479.302000	0.279997	-55.000000	-33.000000	-99.000000
3166133.853000	38590882.600000	489.302000	0.286666	-55.000000	-33.000000	-99.000000
3166143.853000	38590872.600000	479.302000	0.279997	-55.000000	-33.000000	-99.000000
3166143.853000	38590872.600000	489.302000	0.286666	-55.000000	-33.000000	-99.000000
3166143.853000	38590882.600000	479.302000	0.279997	-55.000000	-33.000000	-99.000000
3166143.853000	38590882.600000	489.302000	0.286666	-55.000000	-33.000000	-99.000000
3166133.853000	38590872.600000	499.302000	0.283328	-55.000000	-33.000000	-99.000000
3166133.853000	38590882.600000	499.302000	0.283329	-55.000000	-33.000000	-99.000000
3166143.853000	38590872.600000	499.302000	0.283328	-55.000000	-33.000000	-99.000000
3166143.853000	38590872.600000	509.302000	0.283318	-55.000000	-33.000000	-99.000000
3166143.853000	38590882.600000	499.302000	0.283329	-55.000000	-33.000000	-99.000000
3166143.853000	38590882.600000	509.302000	0.283320	-55.000000	-33.000000	-99.000000
3166133.853000	38590892.600000	479.302000	0.279997	-55.000000	-33.000000	-99.000000
3166133.853000	38590892.600000	489.302000	0.286666	-55.000000	-33.000000	-99.000000
3166133.853000	38590902.600000	479.302000	0.279998	-55.000000	-33.000000	-99.000000
3166133.853000	38590902.600000	489.302000	0.286666	-55.000000	-33.000000	-99.000000
3166143.853000	38590892.600000	479.302000	0.279997	-55.000000	-33.000000	-99.000000
3166143.853000	38590892.600000	489.302000	0.286666	-55.000000	-33.000000	-99.000000
3166143.853000	38590902.600000	479.302000	0.279998	-55.000000	-33.000000	-99.000000
3166143.853000	38590902.600000	489.302000	0.286666	-55.000000	-33.000000	-99.000000
3166133.853000	38590892.600000	499.302000	0.283329	-55.000000	-33.000000	-99.000000
3166133.853000	38590902.600000	499.302000	0.283329	-55.000000	-33.000000	-99.000000
3166143.853000	38590892.600000	499.302000	0.283329	-55.000000	-33.000000	-99.000000
3166143.853000	38590902.600000	499.302000	0.283330	-55.000000	-33.000000	-99.000000
3166153.853000	38590872.600000	489.302000	0.286666	-55.000000	-33.000000	-99.000000
3166153.853000	38590882.600000	489.302000	0.286666	-55.000000	-33.000000	-99.000000
3166153.853000	38590872.600000	499.302000	0.283328	-55.000000	-33.000000	-99.000000
3166153.853000	38590872.600000	509.302000	0.283318	-55.000000	-33.000000	-99.000000
3166153.853000	38590882.600000	499.302000	0.283329	-55.000000	-33.000000	-99.000000
3166153.853000	38590882.600000	509.302000	0.283320	-55.000000	-33.000000	-99.000000
3166163.853000	38590882.600000	509.302000	0.283320	-55.000000	-33.000000	-99.000000
3166153.853000	38590892.600000	479.302000	0.279997	-55.000000	-33.000000	-99.000000
3166153.853000	38590892.600000	489.302000	0.286666	-55.000000	-33.000000	-99.000000
3166153.853000	38590902.600000	479.302000	0.279998	-55.000000	-33.000000	-99.000000
3166153.853000	38590902.600000	489.302000	0.286666	-55.000000	-33.000000	-99.000000
3166163.853000	38590902.600000	489.302000	0.286666	-55.000000	-33.000000	-99.000000
3166153.853000	38590892.600000	499.302000	0.283329	-55.000000	-33.000000	-99.000000
3166153.853000	38590892.600000	509.302000	0.283321	-55.000000	-33.000000	-99.000000
3166153.853000	38590902.600000	499.302000	0.283330	-55.000000	-33.000000	-99.000000
3166153.853000	38590902.600000	509.302000	0.283322	-55.000000	-33.000000	-99.000000
3166163.853000	38590892.600000	499.302000	0.283329	-55.000000	-33.000000	-99.000000
3166163.853000	38590892.600000	509.302000	0.283322	-55.000000	-33.000000	-99.000000
3166163.853000	38590902.600000	499.302000	0.283330	-55.000000	-33.000000	-99.000000
3166163.853000	38590902.600000	509.302000	0.283323	-55.000000	-33.000000	-99.000000
3166133.853000	38590912.600000	479.302000	0.279998	-55.000000	-33.000000	-99.000000
3166133.853000	38590912.600000	489.302000	0.286666	-55.000000	-33.000000	-99.000000
3166133.853000	38590922.600000	479.302000	0.279998	-55.000000	-33.000000	-99.000000
3166133.853000	38590922.600000	489.302000	0.286666	-55.000000	-33.000000	-99.000000
3166143.853000	38590912.600000	479.302000	0.279998	-55.000000	-33.000000	-99.000000
3166143.853000	38590912.600000	489.302000	0.286666	-55.000000	-33.000000	-99.000000
3166143.853000	38590922.600000	479.302000	0.279998	-55.000000	-33.000000	-99.000000
3166143.853000	38590922.600000	489.302000	0.286666	-55.000000	-33.000000	-99.000000
3166133.853000	38590912.600000	499.302000	0.283330	-55.000000	-33.000000	-99.000000
3166143.853000	38590912.600000	499.302000	0.283330	-55.000000	-33.000000	-99.000000
3166143.853000	38590922.600000	499.302000	0.283330	-55.000000	-33.000000	-99.000000
3166133.853000	38590932.600000	479.302000	0.303585	-55.000000	-33.000000	-99.000000
3166133.853000	38590932.600000	489.302000	0.306846	-55.000000	-33.000000	-99.000000
3166133.853000	38590942.600000	479.302000	0.312726	-55.000000	-33.000000	-99.000000
3166143.853000	38590932.600000	479.302000	0.303611	-55.000000	-33.000000	-99.000000
3166143.853000	38590932.600000	489.302000	0.306864	-55.000000	-33.000000	-99.000000
3166143.853000	38590942.600000	479.302000	0.302333	-55.000000	-33.000000	-99.000000
3166143.853000	38590942.600000	489.302000	0.302337	-55.000000	-33.000000	-99.000000
3166143.853000	38590932.600000	499.302000	0.296829	-55.000000	-33.000000	-99.000000
3166143.853000	38590942.600000	499.302000	0.302341	-55.000000	-33.000000	-99.000000
3166153.853000	38590912.600000	479.302000	0.279998	-55.000000	-33.000000	-99.000000
3166153.853000	38590912.600000	489.302000	0.286666	-55.000000	-33.000000	-99.000000
3166153.853000	38590922.600000	479.302000	0.279998	-55.000000	-33.000000	-99.000000
3166153.853000	38590922.600000	489.302000	0.286666	-55.000000	-33.000000	-99.000000
3166163.853000	38590912.600000	489.302000	0.286666	-55.000000	-33.000000	-99.000000
3166163.853000	38590922.600000	489.302000	0.286666	-55.000000	-33.000000	-99.000000
3166153.853000	38590912.600000	499.302000	0.283330	-55.000000	-33.000000	-99.000000
3166153.853000	38590912.600000	509.302000	0.283323	-55.000000	-33.000000	-99.000000
3166153.853000	38590922.600000	499.302000	0.283330	-55.000000	-33.000000	-99.000000
3166153.853000	38590922.600000	509.302000	0.283324	-55.000000	-33.000000	-99.000000
3166163.853000	38590912.600000	499.302000	0.283330	-55.000000	-33.000000	-99.000000
3166163.853000	38590912.600000	509.302000	0.283324	-55.000000	-33.000000	-99.000000
3166163.853000	38590922.600000	499.302000	0.283330	-55.000000	-33.000000	-99.000000
3166163.853000	38590922.600000	509.302000	0.283324	-55.000000	-33.000000	-99.000000
3166153.853000	38590932.600000	479.302000	0.302333	-55.000000	-33.000000	-99.000000
3166153.853000	38590932.600000	489.302000	0.302669	-55.000000	-33.000000	-99.000000
3166153.853000	38590942.600000	479.302000	0.302333	-55.000000	-33.000000	-99.000000
3166153.853000	38590942.600000	489.302000	0.302337	-55.000000	-33.000000	-99.000000
3166163.853000	38590932.600000	479.302000	0.302333	-55.000000	-33.000000	-99.000000
3166163.853000	38590932.600000	489.302000	0.302337	-55.000000	-33.000000	-99.000000
3166163.853000	38590942.600000	479.302000	0.302333	-55.000000	-33.000000	-99.000000
3166163.853000	38590942.600000	489.302000	0.302338	-55.000000	-33.000000	-99.000000
3166153.853000	38590932.600000	499.302000	0.297314	-55.000000	-33.000000	-99.000000
3166153.853000	38590942.600000	499.302000	0.302342	-55.000000	-33.000000	-99.000000
3166163.853000	38590932.600000	499.302000	0.302341	-55.000000	-33.000000	-99.000000
3166163.853000	38590932.600000	509.302000	0.302345	-55.000000	-33.000000	-99.000000
3166163.853000	38590942.600000	499.302000	0.302342	-55.000000	-33.000000	-99.000000
3166163.853000	38590942.600000	509.302000	0.302346	-55.000000	-33.000000	-99.000000
3166173.853000	38590922.600000	509.302000	0.283325	-55.000000	-33.000000	-99.000000
3166173.853000	38590942.600000	489.302000	0.302338	-55.000000	-33.000000	-99.000000
3166173.853000	38590932.600000	499.302000	0.313366	-55.000000	-33.000000	-99.000000
3166173.853000	38590932.600000	509.302000	0.313371	-55.000000	-33.000000	-99.000000
3166173.853000	38590942.600000	499.302000	0.302342	-55.000000	-33.000000	-99.000000
3166173.853000	38590942.600000	509.302000	0.302346	-55.000000	-33.000000	-99.000000
3166143.853000	38590952.600000	469.302000	0.304006	-55.000000	-33.000000	-99.000000
3166143.853000	38590962.600000	469.302000	0.307332	-55.000000	-33.000000	-99.000000
3166143.853000	38590972.600000	469.302000	0.294668	-55.000000	-33.000000	-99.000000
3166143.853000	38590982.600000	469.302000	0.294668	-55.000000	-33.000000	-99.000000
3166153.853000	38590952.600000	469.302000	0.310971	-55.000000	-33.000000	-99.000000
3166153.853000	38590962.600000	469.302000	0.307332	-55.000000	-33.000000	-99.000000
3166153.853000	38590972.600000	469.302000	0.294668	-55.000000	-33.000000	-99.000000
3166153.853000	38590982.600000	469.302000	0.294668	-55.000000	-33.000000	-99.000000
3166163.853000	38590972.600000	469.302000	0.294668	-55.000000	-33.000000	-99.000000
3166163.853000	38590982.600000	469.302000	0.294668	-55.000000	-33.000000	-99.000000
3166143.853000	38590992.600000	469.302000	0.294668	-55.000000	-33.000000	-99.000000
3166153.853000	38590992.600000	469.302000	0.294668	-55.000000	-33.000000	-99.000000
3166153.853000	38591002.600000	469.302000	0.294668	-55.000000	-33.000000	-99.000000
3166163.853000	38590992.600000	469.302000	0.294668	-55.000000	-33.000000	-99.000000
3166163.853000	38591002.600000	469.302000	0.294668	-55.000000	-33.000000	-99.000000
3166153.853000	38591012.600000	469.302000	0.294668	-55.000000	-33.000000	-99.000000
3166153.853000	38591022.600000	469.302000	0.294668	-55.000000	-33.000000	-99.000000
3166163.853000	38591012.600000	469.302000	0.294668	-55.000000	-33.000000	-99.000000
3166163.853000	38591022.600000	469.302000	0.294668	-55.000000	-33.000000	-99.000000
3166143.853000	38590952.600000	479.302000	0.304862	-55.000000	-33.000000	-99.000000
3166143.853000	38590952.600000	489.302000	0.304862	-55.000000	-33.000000	-99.000000
3166143.853000	38590962.600000	479.302000	0.304862	-55.000000	-33.000000	-99.000000
3166143.853000	38590962.600000	489.302000	0.304862	-55.000000	-33.000000	-99.000000
3166143.853000	38590952.600000	499.302000	0.304862	-55.000000	-33.000000	-99.000000
3166143.853000	38590972.600000	479.302000	0.304862	-55.000000	-33.000000	-99.000000
3166143.853000	38590972.600000	489.302000	0.304862	-55.000000	-33.000000	-99.000000
3166143.853000	38590982.600000	479.302000	0.304862	-55.000000	-33.000000	-99.000000
3166143.853000	38590982.600000	489.302000	0.304862	-55.000000	-33.000000	-99.000000
3166153.853000	38590952.600000	479.302000	0.304862	-55.000000	-33.000000	-99.000000
3166153.853000	38590952.600000	489.302000	0.304862	-55.000000	-33.000000	-99.000000
3166153.853000	38590962.600000	479.302000	0.304862	-55.000000	-33.000000	-99.000000
3166153.853000	38590962.600000	489.302000	0.304862	-55.000000	-33.000000	-99.000000
3166163.853000	38590952.600000	479.302000	0.304862	-55.000000	-33.000000	-99.000000
3166163.853000	38590952.600000	489.302000	0.304862	-55.000000	-33.000000	-99.000000
3166163.853000	38590962.600000	479.302000	0.304862	-55.000000	-33.000000	-99.000000
3166163.853000	38590962.600000	489.302000	0.304862	-55.000000	-33.000000	-99.000000
3166153.853000	38590952.600000	499.302000	0.304862	-55.000000	-33.000000	-99.000000
3166153.853000	38590962.600000	499.302000	0.304862	-55.000000	-33.000000	-99.000000
3166163.853000	38590952.600000	499.302000	0.304862	-55.000000	-33.000000	-99.000000
3166163.853000	38590952.600000	509.302000	0.304862	-55.000000	-33.000000	-99.000000
3166163.853000	38590962.600000	499.302000	0.304862	-55.000000	-33.000000	-99.000000
3166163.853000	38590962.600000	509.302000	0.304862	-55.000000	-33.000000	-99.000000
3166153.853000	38590972.600000	479.302000	0.304862	-55.000000	-33.000000	-99.000000
3166153.853000	38590972.600000	489.302000	0.304862	-55.000000	-33.000000	-99.000000
3166153.853000	38590982.600000	479.302000	0.304862	-55.000000	-33.000000	-99.000000
3166153.853000	38590982.600000	489.302000	0.304862	-55.000000	-33.000000	-99.000000
3166163.853000	38590972.600000	479.302000	0.304862	-55.000000	-33.000000	-99.000000
3166163.853000	38590972.600000	489.302000	0.304862	-55.000000	-33.000000	-99.000000
3166163.853000	38590982.600000	479.302000	0.304862	-55.000000	-33.000000	-99.000000
3166163.853000	38590982.600000	489.302000	0.304862	-55.000000	-33.000000	-99.000000
3166153.853000	38590972.600000	499.302000	0.304862	-55.000000	-33.000000	-99.000000
3166153.853000	38590982.600000	499.302000	0.304862	-55.000000	-33.000000	-99.000000
3166163.853000	38590972.600000	499.302000	0.304862	-55.000000	-33.000000	-99.000000
3166163.853000	38590982.600000	499.302000	0.304862	-55.000000	-33.000000	-99.000000
3166143.853000	38590992.600000	479.302000	0.304862	-55.000000	-33.000000	-99.000000
3166153.853000	38590992.600000	479.302000	0.312952	-55.000000	-33.000000	-99.000000
3166153.853000	38590992.600000	489.302000	0.313539	-55.000000	-33.000000	-99.000000
3166153.853000	38591002.600000	479.302000	0.312880	-55.000000	-33.000000	-99.000000
3166153.853000	38591002.600000	489.302000	0.313488	-55.000000	-33.000000	-99.000000
3166163.853000	38590992.600000	479.302000	0.312913	-55.000000	-33.000000	-99.000000
3166163.853000	38590992.600000	489.302000	0.313511	-55.000000	-33.000000	-99.000000
3166163.853000	38591002.600000	479.302000	0.302333	-55.000000	-33.000000	-99.000000
3166163.853000	38591002.600000	489.302000	0.302341	-55.000000	-33.000000	-99.000000
3166153.853000	38590992.600000	499.302000	0.313395	-55.000000	-33.000000	-99.000000
3166163.853000	38590992.600000	499.302000	0.313366	-55.000000	-33.000000	-99.000000
3166163.853000	38591002.600000	499.302000	0.302348	-55.000000	-33.000000	-99.000000
3166153.853000	38591012.600000	479.302000	0.302333	-55.000000	-33.000000	-99.000000
3166153.853000	38591012.600000	489.302000	0.302341	-55.000000	-33.000000	-99.000000
3166153.853000	38591022.600000	479.302000	0.302333	-55.000000	-33.000000	-99.000000
3166163.853000	38591012.600000	479.302000	0.302333	-55.000000	-33.000000	-99.000000
3166163.853000	38591012.600000	489.302000	0.302342	-55.000000	-33.000000	-99.000000
3166163.853000	38591022.600000	479.302000	0.302333	-55.000000	-33.000000	-99.000000
3166163.853000	38591022.600000	489.302000	0.302343	-55.000000	-33.000000	-99.000000
3166163.853000	38591012.600000	499.302000	0.302350	-55.000000	-33.000000	-99.000000
3166163.853000	38591032.600000	469.302000	0.294669	-55.000000	-33.000000	-99.000000
3166163.853000	38591042.600000	469.302000	0.294669	-55.000000	-33.000000	-99.000000
3166163.853000	38591052.600000	469.302000	0.294669	-55.000000	-33.000000	-99.000000
3166163.853000	38591062.600000	469.302000	0.294669	-55.000000	-33.000000	-99.000000
3166163.853000	38591072.600000	469.302000	0.294670	-55.000000	-33.000000	-99.000000
3166163.853000	38591082.600000	469.302000	0.294670	-55.000000	-33.000000	-99.000000
3166163.853000	38591092.600000	469.302000	0.294670	-55.000000	-33.000000	-99.000000
3166163.853000	38591102.600000	469.302000	0.294671	-55.000000	-33.000000	-99.000000
3166153.853000	38591032.600000	479.302000	0.313337	-55.000000	-33.000000	-99.000000
3166153.853000	38591042.600000	479.302000	0.313266	-55.000000	-33.000000	-99.000000
3166163.853000	38591032.600000	479.302000	0.313284	-55.000000	-33.000000	-99.000000
3166163.853000	38591032.600000	489.302000	0.313780	-55.000000	-33.000000	-99.000000
3166163.853000	38591042.600000	479.302000	0.313205	-55.000000	-33.000000	-99.000000
3166153.853000	38591052.600000	479.302000	0.313192	-55.000000	-33.000000	-99.000000
3166163.853000	38591052.600000	479.302000	0.313121	-55.000000	-33.000000	-99.000000
3166163.853000	38591062.600000	479.302000	0.313034	-55.000000	-33.000000	-99.000000
3166163.853000	38591072.600000	479.302000	0.312942	-55.000000	-33.000000	-99.000000
3166163.853000	38591082.600000	479.302000	0.312849	-55.000000	-33.000000	-99.000000
3166163.853000	38591092.600000	479.302000	0.302333	-55.000000	-33.000000	-99.000000
3166163.853000	38591102.600000	479.302000	0.302333	-55.000000	-33.000000	-99.000000
3166173.853000	38591002.600000	469.302000	0.354205	-55.000000	-33.000000	-99.000000
3166173.853000	38591012.600000	469.302000	0.354205	-55.000000	-33.000000	-99.000000
3166173.853000	38591022.600000	469.302000	0.311806	-55.000000	-33.000000	-99.000000
3166183.853000	38591022.600000	469.302000	0.311728	-55.000000	-33.000000	-99.000000
3166173.853000	38590952.600000	489.302000	0.316211	-55.000000	-33.000000	-99.000000
3166173.853000	38590962.600000	489.302000	0.316211	-55.000000	-33.000000	-99.000000
3166173.853000	38590952.600000	499.302000	0.316211	-55.000000	-33.000000	-99.000000
3166173.853000	38590952.600000	509.302000	0.316211	-55.000000	-33.000000	-99.000000
3166173.853000	38590962.600000	499.302000	0.316211	-55.000000	-33.000000	-99.000000
3166173.853000	38590962.600000	509.302000	0.316211	-55.000000	-33.000000	-99.000000
3166173.853000	38590972.600000	479.302000	0.316211	-55.000000	-33.000000	-99.000000
3166173.853000	38590972.600000	489.302000	0.316211	-55.000000	-33.000000	-99.000000
3166173.853000	38590982.600000	479.302000	0.316211	-55.000000	-33.000000	-99.000000
3166173.853000	38590982.600000	489.302000	0.316211	-55.000000	-33.000000	-99.000000
3166183.853000	38590982.600000	489.302000	0.354205	-55.000000	-33.000000	-99.000000
3166173.853000	38590972.600000	499.302000	0.354205	-55.000000	-33.000000	-99.000000
3166173.853000	38590972.600000	509.302000	0.354205	-55.000000	-33.000000	-99.000000
3166173.853000	38590982.600000	499.302000	0.354205	-55.000000	-33.000000	-99.000000
3166173.853000	38590982.600000	509.302000	0.354205	-55.000000	-33.000000	-99.000000
3166183.853000	38590972.600000	499.302000	0.354205	-55.000000	-33.000000	-99.000000
3166183.853000	38590972.600000	509.302000	0.354205	-55.000000	-33.000000	-99.000000
3166183.853000	38590982.600000	499.302000	0.354205	-55.000000	-33.000000	-99.000000
3166183.853000	38590982.600000	509.302000	0.354205	-55.000000	-33.000000	-99.000000
3166173.853000	38590992.600000	479.302000	0.354205	-55.000000	-33.000000	-99.000000
3166173.853000	38590992.600000	489.302000	0.354205	-55.000000	-33.000000	-99.000000
3166173.853000	38591002.600000	479.302000	0.354205	-55.000000	-33.000000	-99.000000
3166173.853000	38591002.600000	489.302000	0.354205	-55.000000	-33.000000	-99.000000
3166183.853000	38590992.600000	489.302000	0.354205	-55.000000	-33.000000	-99.000000
3166183.853000	38591002.600000	479.302000	0.354205	-55.000000	-33.000000	-99.000000
3166183.853000	38591002.600000	489.302000	0.354205	-55.000000	-33.000000	-99.000000
3166173.853000	38590992.600000	499.302000	0.354205	-55.000000	-33.000000	-99.000000
3166173.853000	38590992.600000	509.302000	0.354205	-55.000000	-33.000000	-99.000000
3166173.853000	38591002.600000	499.302000	0.354205	-55.000000	-33.000000	-99.000000
3166173.853000	38591002.600000	509.302000	0.354205	-55.000000	-33.000000	-99.000000
3166183.853000	38590992.600000	499.302000	0.354205	-55.000000	-33.000000	-99.000000
3166183.853000	38590992.600000	509.302000	0.354205	-55.000000	-33.000000	-99.000000
3166183.853000	38591002.600000	499.302000	0.354205	-55.000000	-33.000000	-99.000000
3166183.853000	38591002.600000	509.302000	0.354205	-55.000000	-33.000000	-99.000000
3166173.853000	38591012.600000	479.302000	0.354205	-55.000000	-33.000000	-99.000000
3166173.853000	38591012.600000	489.302000	0.354205	-55.000000	-33.000000	-99.000000
3166173.853000	38591022.600000	479.302000	0.313265	-55.000000	-33.000000	-99.000000
3166173.853000	38591022.600000	489.302000	0.313752	-55.000000	-33.000000	-99.000000
3166183.853000	38591012.600000	479.302000	0.354205	-55.000000	-33.000000	-99.000000
3166183.853000	38591012.600000	489.302000	0.354205	-55.000000	-33.000000	-99.000000
3166183.853000	38591022.600000	479.302000	0.313223	-55.000000	-33.000000	-99.000000
3166183.853000	38591022.600000	489.302000	0.313723	-55.000000	-33.000000	-99.000000
3166173.853000	38591012.600000	499.302000	0.354205	-55.000000	-33.000000	-99.000000
3166173.853000	38591022.600000	499.302000	0.313757	-55.000000	-33.000000	-99.000000
3166183.853000	38591012.600000	499.302000	0.354205	-55.000000	-33.000000	-99.000000
3166183.853000	38591012.600000	509.302000	0.354205	-55.000000	-33.000000	-99.000000
3166183.853000	38591022.600000	499.302000	0.313728	-55.000000	-33.000000	-99.000000
3166183.853000	38591022.600000	509.302000	0.313738	-55.000000	-33.000000	-99.000000
3166193.853000	38591012.600000	489.302000	0.313758	-55.000000	-33.000000	-99.000000
3166193.853000	38591022.600000	479.302000	0.313185	-55.000000	-33.000000	-99.000000
3166193.853000	38591022.600000	489.302000	0.313696	-55.000000	-33.000000	-99.000000
3166193.853000	38591012.600000	499.302000	0.313763	-55.000000	-33.000000	-99.000000
3166193.853000	38591012.600000	509.302000	0.313772	-55.000000	-33.000000	-99.000000
3166193.853000	38591022.600000	499.302000	0.313702	-55.000000	-33.000000	-99.000000
3166193.853000	38591022.600000	509.302000	0.313713	-55.000000	-33.000000	-99.000000
3166173.853000	38591032.600000	469.302000	0.311654	-55.000000	-33.000000	-99.000000
3166173.853000	38591042.600000	469.302000	0.311492	-55.000000	-33.000000	-99.000000
3166183.853000	38591032.600000	469.302000	0.311564	-55.000000	-33.000000	-99.000000
3166183.853000	38591042.600000	469.302000	0.311385	-55.000000	-33.000000	-99.000000
3166173.853000	38591052.600000	469.302000	0.311318	-55.000000	-33.000000	-99.000000
3166173.853000	38591062.600000	469.302000	0.311133	-55.000000	-33.000000	-99.000000
3166183.853000	38591052.600000	469.302000	0.311191	-55.000000	-33.000000	-99.000000
3166183.853000	38591062.600000	469.302000	0.310981	-55.000000	-33.000000	-99.000000
3166193.853000	38591042.600000	469.302000	0.316501	-55.000000	-33.000000	-99.000000
3166193.853000	38591052.600000	469.302000	0.311070	-55.000000	-33.000000	-99.000000
3166193.853000	38591062.600000	469.302000	0.310835	-55.000000	-33.000000	-99.000000
3166203.853000	38591062.600000	469.302000	0.294671	-55.000000	-33.000000	-99.000000
3166173.853000	38591072.600000	469.302000	0.310899	-55.000000	-33.000000	-99.000000
3166173.853000	38591082.600000	469.302000	0.294671	-55.000000	-33.000000	-99.000000
3166183.853000	38591072.600000	469.302000	0.294671	-55.000000	-33.000000	-99.000000
3166183.853000	38591082.600000	469.302000	0.294671	-55.000000	-33.000000	-99.000000
3166173.853000	38591092.600000	469.302000	0.294671	-55.000000	-33.000000	-99.000000
3166173.853000	38591102.600000	469.302000	0.294672	-55.000000	-33.000000	-99.000000
3166183.853000	38591092.600000	469.302000	0.294672	-55.000000	-33.000000	-99.000000
3166183.853000	38591102.600000	469.302000	0.294673	-55.000000	-33.000000	-99.000000
3166193.853000	38591072.600000	469.302000	0.294671	-55.000000	-33.000000	-99.000000
3166193.853000	38591082.600000	469.302000	0.294672	-55.000000	-33.000000	-99.000000
3166203.853000	38591072.600000	469.302000	0.294672	-55.000000	-33.000000	-99.000000
3166203.853000	38591082.600000	469.302000	0.294673	-55.000000	-33.000000	-99.000000
3166193.853000	38591092.600000	469.302000	0.294673	-55.000000	-33.000000	-99.000000
3166193.853000	38591102.600000	469.302000	0.294674	-55.000000	-33.000000	-99.000000
3166203.853000	38591092.600000	469.302000	0.294674	-55.000000	-33.000000	-99.000000
3166203.853000	38591102.600000	469.302000	0.294676	-55.000000	-33.000000	-99.000000
3166213.853000	38591072.600000	469.302000	0.311473	-55.000000	-33.000000	-99.000000
3166213.853000	38591082.600000	469.302000	0.311151	-55.000000	-33.000000	-99.000000
3166223.853000	38591082.600000	469.302000	0.294674	-55.000000	-33.000000	-99.000000
3166213.853000	38591092.600000	469.302000	0.294676	-55.000000	-33.000000	-99.000000
3166213.853000	38591102.600000	469.302000	0.294679	-55.000000	-33.000000	-99.000000
3166223.853000	38591092.600000	469.302000	0.294677	-55.000000	-33.000000	-99.000000
3166223.853000	38591102.600000	469.302000	0.294681	-55.000000	-33.000000	-99.000000
3166233.853000	38591092.600000	469.302000	0.294678	-55.000000	-33.000000	-99.000000
3166233.853000	38591102.600000	469.302000	0.294683	-55.000000	-33.000000	-99.000000
3166173.853000	38591032.600000	479.302000	0.307067	-55.000000	-33.000000	-99.000000
3166173.853000	38591032.600000	489.302000	0.307067	-55.000000	-33.000000	-99.000000
3166173.853000	38591042.600000	479.302000	0.307067	-55.000000	-33.000000	-99.000000
3166173.853000	38591042.600000	489.302000	0.307067	-55.000000	-33.000000	-99.000000
3166183.853000	38591032.600000	479.302000	0.307067	-55.000000	-33.000000	-99.000000
3166183.853000	38591032.600000	489.302000	0.307067	-55.000000	-33.000000	-99.000000
3166183.853000	38591042.600000	479.302000	0.307067	-55.000000	-33.000000	-99.000000
3166183.853000	38591042.600000	489.302000	0.307067	-55.000000	-33.000000	-99.000000
3166173.853000	38591032.600000	499.302000	0.307067	-55.000000	-33.000000	-99.000000
3166183.853000	38591032.600000	499.302000	0.307067	-55.000000	-33.000000	-99.000000
3166183.853000	38591042.600000	499.302000	0.307067	-55.000000	-33.000000	-99.000000
3166173.853000	38591052.600000	479.302000	0.307067	-55.000000	-33.000000	-99.000000
3166173.853000	38591052.600000	489.302000	0.307067	-55.000000	-33.000000	-99.000000
3166173.853000	38591062.600000	479.302000	0.307067	-55.000000	-33.000000	-99.000000
3166183.853000	38591052.600000	479.302000	0.307067	-55.000000	-33.000000	-99.000000
3166183.853000	38591052.600000	489.302000	0.307067	-55.000000	-33.000000	-99.000000
3166183.853000	38591062.600000	479.302000	0.307067	-55.000000	-33.000000	-99.000000
3166183.853000	38591062.600000	489.302000	0.307067	-55.000000	-33.000000	-99.000000
3166193.853000	38591032.600000	479.302000	0.307067	-55.000000	-33.000000	-99.000000
3166193.853000	38591032.600000	489.302000	0.307067	-55.000000	-33.000000	-99.000000
3166193.853000	38591042.600000	479.302000	0.307067	-55.000000	-33.000000	-99.000000
3166193.853000	38591042.600000	489.302000	0.307067	-55.000000	-33.000000	-99.000000
3166203.853000	38591032.600000	489.302000	0.307067	-55.000000	-33.000000	-99.000000
3166203.853000	38591042.600000	479.302000	0.307067	-55.000000	-33.000000	-99.000000
3166203.853000	38591042.600000	489.302000	0.307067	-55.000000	-33.000000	-99.000000
3166193.853000	38591032.600000	499.302000	0.307067	-55.000000	-33.000000	-99.000000
3166193.853000	38591032.600000	509.302000	0.307067	-55.000000	-33.000000	-99.000000
3166193.853000	38591042.600000	499.302000	0.307067	-55.000000	-33.000000	-99.000000
3166203.853000	38591032.600000	499.302000	0.307067	-55.000000	-33.000000	-99.000000
3166203.853000	38591042.600000	499.302000	0.307067	-55.000000	-33.000000	-99.000000
3166193.853000	38591052.600000	479.302000	0.307067	-55.000000	-33.000000	-99.000000
3166193.853000	38591052.600000	489.302000	0.307067	-55.000000	-33.000000	-99.000000
3166193.853000	38591062.600000	479.302000	0.307067	-55.000000	-33.000000	-99.000000
3166193.853000	38591062.600000	489.302000	0.307067	-55.000000	-33.000000	-99.000000
3166203.853000	38591052.600000	479.302000	0.307067	-55.000000	-33.000000	-99.000000
3166203.853000	38591052.600000	489.302000	0.307067	-55.000000	-33.000000	-99.000000
3166203.853000	38591062.600000	479.302000	0.307067	-55.000000	-33.000000	-99.000000
3166203.853000	38591062.600000	489.302000	0.307067	-55.000000	-33.000000	-99.000000
3166193.853000	38591052.600000	499.302000	0.307067	-55.000000	-33.000000	-99.000000
3166203.853000	38591052.600000	499.302000	0.307067	-55.000000	-33.000000	-99.000000
3166203.853000	38591062.600000	499.302000	0.307067	-55.000000	-33.000000	-99.000000
3166173.853000	38591072.600000	479.302000	0.307067	-55.000000	-33.000000	-99.000000
3166173.853000	38591082.600000	479.302000	0.307067	-55.000000	-33.000000	-99.000000
3166183.853000	38591072.600000	479.302000	0.307067	-55.000000	-33.000000	-99.000000
3166183.853000	38591072.600000	489.302000	0.307067	-55.000000	-33.000000	-99.000000
3166183.853000	38591082.600000	479.302000	0.307067	-55.000000	-33.000000	-99.000000
3166173.853000	38591092.600000	479.302000	0.307067	-55.000000	-33.000000	-99.000000
3166173.853000	38591102.600000	479.302000	0.307067	-55.000000	-33.000000	-99.000000
3166183.853000	38591092.600000	479.302000	0.307067	-55.000000	-33.000000	-99.000000
3166183.853000	38591102.600000	479.302000	0.313350	-55.000000	-33.000000	-99.000000
3166193.853000	38591072.600000	479.302000	0.307067	-55.000000	-33.000000	-99.000000
3166193.853000	38591072.600000	489.302000	0.307067	-55.000000	-33.000000	-99.000000
3166193.853000	38591082.600000	479.302000	0.307067	-55.000000	-33.000000	-99.000000
3166193.853000	38591082.600000	489.302000	0.307067	-55.000000	-33.000000	-99.000000
3166203.853000	38591072.600000	479.302000	0.307067	-55.000000	-33.000000	-99.000000
3166203.853000	38591072.600000	489.302000	0.307067	-55.000000	-33.000000	-99.000000
3166203.853000	38591082.600000	479.302000	0.313381	-55.000000	-33.000000	-99.000000
3166203.853000	38591082.600000	489.302000	0.313861	-55.000000	-33.000000	-99.000000
3166203.853000	38591072.600000	499.302000	0.307067	-55.000000	-33.000000	-99.000000
3166193.853000	38591092.600000	479.302000	0.313343	-55.000000	-33.000000	-99.000000
3166193.853000	38591092.600000	489.302000	0.313834	-55.000000	-33.000000	-99.000000
3166193.853000	38591102.600000	479.302000	0.313207	-55.000000	-33.000000	-99.000000
3166203.853000	38591092.600000	479.302000	0.313227	-55.000000	-33.000000	-99.000000
3166203.853000	38591092.600000	489.302000	0.313752	-55.000000	-33.000000	-99.000000
3166203.853000	38591102.600000	479.302000	0.313054	-55.000000	-33.000000	-99.000000
3166203.853000	38591102.600000	489.302000	0.313630	-55.000000	-33.000000	-99.000000
3166213.853000	38591042.600000	489.302000	0.313630	-55.000000	-33.000000	-99.000000
3166213.853000	38591052.600000	489.302000	0.313630	-55.000000	-33.000000	-99.000000
3166213.853000	38591062.600000	479.302000	0.313630	-55.000000	-33.000000	-99.000000
3166213.853000	38591062.600000	489.302000	0.313630	-55.000000	-33.000000	-99.000000
3166223.853000	38591062.600000	489.302000	0.313630	-55.000000	-33.000000	-99.000000
3166213.853000	38591062.600000	499.302000	0.313630	-55.000000	-33.000000	-99.000000
3166213.853000	38591072.600000	479.302000	0.313630	-55.000000	-33.000000	-99.000000
3166213.853000	38591072.600000	489.302000	0.313630	-55.000000	-33.000000	-99.000000
3166213.853000	38591082.600000	479.302000	0.313630	-55.000000	-33.000000	-99.000000
3166213.853000	38591082.600000	489.302000	0.313630	-55.000000	-33.000000	-99.000000
3166223.853000	38591072.600000	489.302000	0.313630	-55.000000	-33.000000	-99.000000
3166223.853000	38591082.600000	479.302000	0.313235	-55.000000	-33.000000	-99.000000
3166223.853000	38591082.600000	489.302000	0.313758	-55.000000	-33.000000	-99.000000
3166213.853000	38591072.600000	499.302000	0.313758	-55.000000	-33.000000	-99.000000
3166213.853000	38591082.600000	499.302000	0.313758	-55.000000	-33.000000	-99.000000
3166213.853000	38591092.600000	479.302000	0.313117	-55.000000	-33.000000	-99.000000
3166213.853000	38591092.600000	489.302000	0.313674	-55.000000	-33.000000	-99.000000
3166213.853000	38591102.600000	479.302000	0.302334	-55.000000	-33.000000	-99.000000
3166213.853000	38591102.600000	489.302000	0.302402	-55.000000	-33.000000	-99.000000
3166223.853000	38591092.600000	479.302000	0.302334	-55.000000	-33.000000	-99.000000
3166223.853000	38591092.600000	489.302000	0.302392	-55.000000	-33.000000	-99.000000
3166223.853000	38591102.600000	479.302000	0.302334	-55.000000	-33.000000	-99.000000
3166223.853000	38591102.600000	489.302000	0.302415	-55.000000	-33.000000	-99.000000
3166233.853000	38591072.600000	489.302000	0.313478	-55.000000	-33.000000	-99.000000
3166233.853000	38591082.600000	489.302000	0.302380	-55.000000	-33.000000	-99.000000
3166233.853000	38591092.600000	489.302000	0.302397	-55.000000	-33.000000	-99.000000
3166233.853000	38591102.600000	479.302000	0.302334	-55.000000	-33.000000	-99.000000
3166233.853000	38591102.600000	489.302000	0.302425	-55.000000	-33.000000	-99.000000
3166243.853000	38591092.600000	479.302000	0.302334	-55.000000	-33.000000	-99.000000
3166243.853000	38591092.600000	489.302000	0.302399	-55.000000	-33.000000	-99.000000
3166243.853000	38591102.600000	479.302000	0.302334	-55.000000	-33.000000	-99.000000
3166243.853000	38591102.600000	489.302000	0.302429	-55.000000	-33.000000	-99.000000
3166163.853000	38591112.600000	469.302000	0.357243	-55.000000	-33.000000	-99.000000
3166163.853000	38591122.600000	469.302000	0.357243	-55.000000	-33.000000	-99.000000
3166163.853000	38591112.600000	479.302000	0.357243	-55.000000	-33.000000	-99.000000
3166163.853000	38591122.600000	479.302000	0.357243	-55.000000	-33.000000	-99.000000
3166173.853000	38591112.600000	469.302000	0.357243	-55.000000	-33.000000	-99.000000
3166173.853000	38591122.600000	469.302000	0.357243	-55.000000	-33.000000	-99.000000
3166183.853000	38591112.600000	469.302000	0.310767	-55.000000	-33.000000	-99.000000
3166183.853000	38591122.600000	469.302000	0.310567	-55.000000	-33.000000	-99.000000
3166173.853000	38591132.600000	469.302000	0.310839	-55.000000	-33.000000	-99.000000
3166173.853000	38591142.600000	469.302000	0.294674	-55.000000	-33.000000	-99.000000
3166183.853000	38591132.600000	469.302000	0.294676	-55.000000	-33.000000	-99.000000
3166183.853000	38591142.600000	469.302000	0.294676	-55.000000	-33.000000	-99.000000
3166193.853000	38591112.600000	469.302000	0.307398	-55.000000	-33.000000	-99.000000
3166193.853000	38591122.600000	469.302000	0.294678	-55.000000	-33.000000	-99.000000
3166203.853000	38591112.600000	459.302000	0.314037	-55.000000	-33.000000	-99.000000
3166203.853000	38591112.600000	469.302000	0.294679	-55.000000	-33.000000	-99.000000
3166203.853000	38591122.600000	459.302000	0.314047	-55.000000	-33.000000	-99.000000
3166203.853000	38591122.600000	469.302000	0.294682	-55.000000	-33.000000	-99.000000
3166193.853000	38591132.600000	469.302000	0.294680	-55.000000	-33.000000	-99.000000
3166193.853000	38591142.600000	459.302000	0.314042	-55.000000	-33.000000	-99.000000
3166193.853000	38591142.600000	469.302000	0.294681	-55.000000	-33.000000	-99.000000
3166203.853000	38591132.600000	459.302000	0.314058	-55.000000	-33.000000	-99.000000
3166203.853000	38591132.600000	469.302000	0.294686	-55.000000	-33.000000	-99.000000
3166203.853000	38591142.600000	459.302000	0.314065	-55.000000	-33.000000	-99.000000
3166203.853000	38591142.600000	469.302000	0.294688	-55.000000	-33.000000	-99.000000
3166173.853000	38591152.600000	469.302000	0.294674	-55.000000	-33.000000	-99.000000
3166173.853000	38591162.600000	469.302000	0.294673	-55.000000	-33.000000	-99.000000
3166183.853000	38591152.600000	469.302000	0.294676	-55.000000	-33.000000	-99.000000
3166183.853000	38591162.600000	469.302000	0.294676	-55.000000	-33.000000	-99.000000
3166173.853000	38591172.600000	469.302000	0.294673	-55.000000	-33.000000	-99.000000
3166173.853000	38591182.600000	469.302000	0.294672	-55.000000	-33.000000	-99.000000
3166183.853000	38591172.600000	469.302000	0.294675	-55.000000	-33.000000	-99.000000
3166183.853000	38591182.600000	469.302000	0.294674	-55.000000	-33.000000	-99.000000
3166193.853000	38591152.600000	459.302000	0.314042	-55.000000	-33.000000	-99.000000
3166193.853000	38591152.600000	469.302000	0.294681	-55.000000	-33.000000	-99.000000
3166193.853000	38591162.600000	459.302000	0.314039	-55.000000	-33.000000	-99.000000
3166193.853000	38591162.600000	469.302000	0.294680	-55.000000	-33.000000	-99.000000
3166203.853000	38591152.600000	459.302000	0.314066	-55.000000	-33.000000	-99.000000
3166203.853000	38591152.600000	469.302000	0.294688	-55.000000	-33.000000	-99.000000
3166203.853000	38591162.600000	459.302000	0.314059	-55.000000	-33.000000	-99.000000
3166203.853000	38591162.600000	469.302000	0.294686	-55.000000	-33.000000	-99.000000
3166193.853000	38591172.600000	459.302000	0.314034	-55.000000	-33.000000	-99.000000
3166193.853000	38591172.600000	469.302000	0.294678	-55.000000	-33.000000	-99.000000
3166193.853000	38591182.600000	459.302000	0.314029	-55.000000	-33.000000	-99.000000
3166193.853000	38591182.600000	469.302000	0.294676	-55.000000	-33.000000	-99.000000
3166203.853000	38591172.600000	459.302000	0.314048	-55.000000	-33.000000	-99.000000
3166203.853000	38591172.600000	469.302000	0.294682	-55.000000	-33.000000	-99.000000
3166203.853000	38591182.600000	459.302000	0.314038	-55.000000	-33.000000	-99.000000
3166203.853000	38591182.600000	469.302000	0.294679	-55.000000	-33.000000	-99.000000
3166213.853000	38591112.600000	469.302000	0.294683	-55.000000	-33.000000	-99.000000
3166213.853000	38591122.600000	459.302000	0.314068	-55.000000	-33.000000	-99.000000
3166213.853000	38591122.600000	469.302000	0.294689	-55.000000	-33.000000	-99.000000
3166223.853000	38591112.600000	469.302000	0.294688	-55.000000	-33.000000	-99.000000
3166223.853000	38591122.600000	469.302000	0.294700	-55.000000	-33.000000	-99.000000
3166213.853000	38591132.600000	459.302000	0.314092	-55.000000	-33.000000	-99.000000
3166213.853000	38591132.600000	469.302000	0.294698	-55.000000	-33.000000	-99.000000
3166213.853000	38591142.600000	459.302000	0.314113	-55.000000	-33.000000	-99.000000
3166213.853000	38591142.600000	469.302000	0.294705	-55.000000	-33.000000	-99.000000
3166223.853000	38591132.600000	459.302000	0.314159	-55.000000	-33.000000	-99.000000
3166223.853000	38591132.600000	469.302000	0.294722	-55.000000	-33.000000	-99.000000
3166223.853000	38591142.600000	459.302000	0.314237	-55.000000	-33.000000	-99.000000
3166223.853000	38591142.600000	469.302000	0.294750	-55.000000	-33.000000	-99.000000
3166233.853000	38591112.600000	469.302000	0.294692	-55.000000	-33.000000	-99.000000
3166233.853000	38591122.600000	469.302000	0.294712	-55.000000	-33.000000	-99.000000
3166243.853000	38591112.600000	469.302000	0.294694	-55.000000	-33.000000	-99.000000
3166243.853000	38591122.600000	469.302000	0.294718	-55.000000	-33.000000	-99.000000
3166233.853000	38591132.600000	469.302000	0.294767	-55.000000	-33.000000	-99.000000
3166233.853000	38591142.600000	459.302000	0.314659	-55.000000	-33.000000	-99.000000
3166233.853000	38591142.600000	469.302000	0.294935	-55.000000	-33.000000	-99.000000
3166243.853000	38591132.600000	469.302000	0.294797	-55.000000	-33.000000	-99.000000
3166243.853000	38591142.600000	459.302000	0.315380	-55.000000	-33.000000	-99.000000
3166243.853000	38591142.600000	469.302000	0.295405	-55.000000	-33.000000	-99.000000
3166213.853000	38591152.600000	459.302000	0.314115	-55.000000	-33.000000	-99.000000
3166213.853000	38591152.600000	469.302000	0.294706	-55.000000	-33.000000	-99.000000
3166213.853000	38591162.600000	459.302000	0.314096	-55.000000	-33.000000	-99.000000
3166213.853000	38591162.600000	469.302000	0.294699	-55.000000	-33.000000	-99.000000
3166223.853000	38591152.600000	459.302000	0.314246	-55.000000	-33.000000	-99.000000
3166223.853000	38591152.600000	469.302000	0.294753	-55.000000	-33.000000	-99.000000
3166223.853000	38591162.600000	459.302000	0.314171	-55.000000	-33.000000	-99.000000
3166223.853000	38591162.600000	469.302000	0.294725	-55.000000	-33.000000	-99.000000
3166213.853000	38591172.600000	459.302000	0.314071	-55.000000	-33.000000	-99.000000
3166213.853000	38591172.600000	469.302000	0.294690	-55.000000	-33.000000	-99.000000
3166213.853000	38591182.600000	459.302000	0.314050	-55.000000	-33.000000	-99.000000
3166213.853000	38591182.600000	469.302000	0.294683	-55.000000	-33.000000	-99.000000
3166223.853000	38591172.600000	459.302000	0.314105	-55.000000	-33.000000	-99.000000
3166223.853000	38591172.600000	469.302000	0.294701	-55.000000	-33.000000	-99.000000
3166223.853000	38591182.600000	459.302000	0.314066	-55.000000	-33.000000	-99.000000
3166223.853000	38591182.600000	469.302000	0.294688	-55.000000	-33.000000	-99.000000
3166233.853000	38591152.600000	459.302000	0.314733	-55.000000	-33.000000	-99.000000
3166233.853000	38591152.600000	469.302000	0.294973	-55.000000	-33.000000	-99.000000
3166233.853000	38591162.600000	459.302000	0.314318	-55.000000	-33.000000	-99.000000
3166233.853000	38591162.600000	469.302000	0.294781	-55.000000	-33.000000	-99.000000
3166243.853000	38591152.600000	459.302000	0.315797	-55.000000	-33.000000	-99.000000
3166243.853000	38591152.600000	469.302000	0.295808	-55.000000	-33.000000	-99.000000
3166243.853000	38591162.600000	459.302000	0.314422	-55.000000	-33.000000	-99.000000
3166243.853000	38591162.600000	469.302000	0.294824	-55.000000	-33.000000	-99.000000
3166233.853000	38591172.600000	459.302000	0.314146	-55.000000	-33.000000	-99.000000
3166233.853000	38591172.600000	469.302000	0.294716	-55.000000	-33.000000	-99.000000
3166233.853000	38591182.600000	459.302000	0.314080	-55.000000	-33.000000	-99.000000
3166233.853000	38591182.600000	469.302000	0.294693	-55.000000	-33.000000	-99.000000
3166243.853000	38591172.600000	459.302000	0.314165	-55.000000	-33.000000	-99.000000
3166243.853000	38591172.600000	469.302000	0.294723	-55.000000	-33.000000	-99.000000
3166243.853000	38591182.600000	459.302000	0.314085	-55.000000	-33.000000	-99.000000
3166243.853000	38591182.600000	469.302000	0.294695	-55.000000	-33.000000	-99.000000
3166173.853000	38591112.600000	479.302000	0.313779	-55.000000	-33.000000	-99.000000
3166173.853000	38591122.600000	479.302000	0.313720	-55.000000	-33.000000	-99.000000
3166183.853000	38591112.600000	479.302000	0.313646	-55.000000	-33.000000	-99.000000
3166183.853000	38591122.600000	479.302000	0.313564	-55.000000	-33.000000	-99.000000
3166173.853000	38591132.600000	479.302000	0.313675	-55.000000	-33.000000	-99.000000
3166173.853000	38591142.600000	479.302000	0.313650	-55.000000	-33.000000	-99.000000
3166183.853000	38591132.600000	479.302000	0.313499	-55.000000	-33.000000	-99.000000
3166193.853000	38591112.600000	479.302000	0.313491	-55.000000	-33.000000	-99.000000
3166193.853000	38591122.600000	479.302000	0.313373	-55.000000	-33.000000	-99.000000
3166203.853000	38591112.600000	479.302000	0.313314	-55.000000	-33.000000	-99.000000
3166203.853000	38591112.600000	489.302000	0.313827	-55.000000	-33.000000	-99.000000
3166203.853000	38591122.600000	479.302000	0.313142	-55.000000	-33.000000	-99.000000
3166193.853000	38591132.600000	479.302000	0.313276	-55.000000	-33.000000	-99.000000
3166193.853000	38591142.600000	479.302000	0.313217	-55.000000	-33.000000	-99.000000
3166203.853000	38591132.600000	479.302000	0.312988	-55.000000	-33.000000	-99.000000
3166203.853000	38591142.600000	479.302000	0.312890	-55.000000	-33.000000	-99.000000
3166173.853000	38591152.600000	479.302000	0.313648	-55.000000	-33.000000	-99.000000
3166173.853000	38591162.600000	479.302000	0.313669	-55.000000	-33.000000	-99.000000
3166173.853000	38591172.600000	479.302000	0.313712	-55.000000	-33.000000	-99.000000
3166173.853000	38591182.600000	479.302000	0.313769	-55.000000	-33.000000	-99.000000
3166193.853000	38591152.600000	479.302000	0.313213	-55.000000	-33.000000	-99.000000
3166193.853000	38591162.600000	479.302000	0.313263	-55.000000	-33.000000	-99.000000
3166203.853000	38591152.600000	479.302000	0.312882	-55.000000	-33.000000	-99.000000
3166203.853000	38591162.600000	479.302000	0.312967	-55.000000	-33.000000	-99.000000
3166193.853000	38591172.600000	479.302000	0.313355	-55.000000	-33.000000	-99.000000
3166193.853000	38591182.600000	479.302000	0.302334	-55.000000	-33.000000	-99.000000
3166203.853000	38591172.600000	479.302000	0.302335	-55.000000	-33.000000	-99.000000
3166203.853000	38591182.600000	479.302000	0.302334	-55.000000	-33.000000	-99.000000
3166213.853000	38591112.600000	479.302000	0.302334	-55.000000	-33.000000	-99.000000
3166213.853000	38591112.600000	489.302000	0.302428	-55.000000	-33.000000	-99.000000
3166213.853000	38591122.600000	479.302000	0.302334	-55.000000	-33.000000	-99.000000
3166223.853000	38591112.600000	479.302000	0.302334	-55.000000	-33.000000	-99.000000
3166223.853000	38591112.600000	489.302000	0.302453	-55.000000	-33.000000	-99.000000
3166223.853000	38591122.600000	479.302000	0.302335	-55.000000	-33.000000	-99.000000
3166223.853000	38591122.600000	489.302000	0.302518	-55.000000	-33.000000	-99.000000
3166213.853000	38591132.600000	479.302000	0.302335	-55.000000	-33.000000	-99.000000
3166213.853000	38591142.600000	479.302000	0.302336	-55.000000	-33.000000	-99.000000
3166223.853000	38591132.600000	479.302000	0.302336	-55.000000	-33.000000	-99.000000
3166223.853000	38591142.600000	479.302000	0.302339	-55.000000	-33.000000	-99.000000
3166233.853000	38591112.600000	479.302000	0.302334	-55.000000	-33.000000	-99.000000
3166233.853000	38591112.600000	489.302000	0.302476	-55.000000	-33.000000	-99.000000
3166233.853000	38591122.600000	479.302000	0.302336	-55.000000	-33.000000	-99.000000
3166233.853000	38591122.600000	489.302000	0.302578	-55.000000	-33.000000	-99.000000
3166243.853000	38591112.600000	479.302000	0.302334	-55.000000	-33.000000	-99.000000
3166243.853000	38591112.600000	489.302000	0.302484	-55.000000	-33.000000	-99.000000
3166243.853000	38591122.600000	479.302000	0.302336	-55.000000	-33.000000	-99.000000
3166243.853000	38591122.600000	489.302000	0.302604	-55.000000	-33.000000	-99.000000
3166233.853000	38591132.600000	479.302000	0.302339	-55.000000	-33.000000	-99.000000
3166233.853000	38591132.600000	489.302000	0.302809	-55.000000	-33.000000	-99.000000
3166233.853000	38591142.600000	479.302000	0.302354	-55.000000	-33.000000	-99.000000
3166243.853000	38591132.600000	479.302000	0.302341	-55.000000	-33.000000	-99.000000
3166243.853000	38591132.600000	489.302000	0.302915	-55.000000	-33.000000	-99.000000
3166243.853000	38591142.600000	479.302000	0.302412	-55.000000	-33.000000	-99.000000
3166213.853000	38591152.600000	479.302000	0.302336	-55.000000	-33.000000	-99.000000
3166213.853000	38591162.600000	479.302000	0.302336	-55.000000	-33.000000	-99.000000
3166223.853000	38591152.600000	479.302000	0.302340	-55.000000	-33.000000	-99.000000
3166223.853000	38591162.600000	479.302000	0.302338	-55.000000	-33.000000	-99.000000
3166213.853000	38591172.600000	479.302000	0.302335	-55.000000	-33.000000	-99.000000
3166213.853000	38591182.600000	479.302000	0.302335	-55.000000	-33.000000	-99.000000
3166223.853000	38591172.600000	479.302000	0.302336	-55.000000	-33.000000	-99.000000
3166223.853000	38591182.600000	479.302000	0.302335	-55.000000	-33.000000	-99.000000
3166233.853000	38591152.600000	479.302000	0.302360	-55.000000	-33.000000	-99.000000
3166233.853000	38591162.600000	479.302000	0.302343	-55.000000	-33.000000	-99.000000
3166243.853000	38591152.600000	479.302000	0.302508	-55.000000	-33.000000	-99.000000
3166243.853000	38591162.600000	479.302000	0.302347	-55.000000	-33.000000	-99.000000
3166233.853000	38591172.600000	479.302000	0.302338	-55.000000	-33.000000	-99.000000
3166233.853000	38591182.600000	479.302000	0.302336	-55.000000	-33.000000	-99.000000
3166243.853000	38591172.600000	479.302000	0.302338	-55.000000	-33.000000	-99.000000
3166243.853000	38591182.600000	479.302000	0.302336	-55.000000	-33.000000	-99.000000
3166173.853000	38591192.600000	469.302000	0.345086	-55.000000	-33.000000	-99.000000
3166173.853000	38591202.600000	469.302000	0.312191	-55.000000	-33.000000	-99.000000
3166183.853000	38591192.600000	469.302000	0.310292	-55.000000	-33.000000	-99.000000
3166183.853000	38591202.600000	469.302000	0.294672	-55.000000	-33.000000	-99.000000
3166173.853000	38591212.600000	469.302000	0.294670	-55.000000	-33.000000	-99.000000
3166173.853000	38591222.600000	469.302000	0.294670	-55.000000	-33.000000	-99.000000
3166183.853000	38591212.600000	469.302000	0.294671	-55.000000	-33.000000	-99.000000
3166183.853000	38591222.600000	469.302000	0.294670	-55.000000	-33.000000	-99.000000
3166193.853000	38591192.600000	459.302000	0.314024	-55.000000	-33.000000	-99.000000
3166193.853000	38591192.600000	469.302000	0.294674	-55.000000	-33.000000	-99.000000
3166193.853000	38591202.600000	459.302000	0.314019	-55.000000	-33.000000	-99.000000
3166193.853000	38591202.600000	469.302000	0.294673	-55.000000	-33.000000	-99.000000
3166203.853000	38591192.600000	459.302000	0.314029	-55.000000	-33.000000	-99.000000
3166203.853000	38591192.600000	469.302000	0.294676	-55.000000	-33.000000	-99.000000
3166203.853000	38591202.600000	459.302000	0.314023	-55.000000	-33.000000	-99.000000
3166203.853000	38591202.600000	469.302000	0.294674	-55.000000	-33.000000	-99.000000
3166193.853000	38591212.600000	459.302000	0.314016	-55.000000	-33.000000	-99.000000
3166193.853000	38591212.600000	469.302000	0.294672	-55.000000	-33.000000	-99.000000
3166193.853000	38591222.600000	459.302000	0.314013	-55.000000	-33.000000	-99.000000
3166193.853000	38591222.600000	469.302000	0.294671	-55.000000	-33.000000	-99.000000
3166203.853000	38591212.600000	459.302000	0.314018	-55.000000	-33.000000	-99.000000
3166203.853000	38591212.600000	469.302000	0.294672	-55.000000	-33.000000	-99.000000
3166203.853000	38591222.600000	459.302000	0.314015	-55.000000	-33.000000	-99.000000
3166203.853000	38591222.600000	469.302000	0.294671	-55.000000	-33.000000	-99.000000
3166173.853000	38591232.600000	469.302000	0.310820	-55.000000	-33.000000	-99.000000
3166183.853000	38591232.600000	469.302000	0.294670	-55.000000	-33.000000	-99.000000
3166193.853000	38591232.600000	459.302000	0.314011	-55.000000	-33.000000	-99.000000
3166193.853000	38591232.600000	469.302000	0.294670	-55.000000	-33.000000	-99.000000
3166203.853000	38591232.600000	459.302000	0.314012	-55.000000	-33.000000	-99.000000
3166203.853000	38591232.600000	469.302000	0.294670	-55.000000	-33.000000	-99.000000
3166213.853000	38591192.600000	459.302000	0.314036	-55.000000	-33.000000	-99.000000
3166213.853000	38591192.600000	469.302000	0.294678	-55.000000	-33.000000	-99.000000
3166213.853000	38591202.600000	459.302000	0.314027	-55.000000	-33.000000	-99.000000
3166213.853000	38591202.600000	469.302000	0.294675	-55.000000	-33.000000	-99.000000
3166223.853000	38591192.600000	459.302000	0.314044	-55.000000	-33.000000	-99.000000
3166223.853000	38591192.600000	469.302000	0.294681	-55.000000	-33.000000	-99.000000
3166223.853000	38591202.600000	459.302000	0.314031	-55.000000	-33.000000	-99.000000
3166223.853000	38591202.600000	469.302000	0.294677	-55.000000	-33.000000	-99.000000
3166213.853000	38591212.600000	459.302000	0.314021	-55.000000	-33.000000	-99.000000
3166213.853000	38591212.600000	469.302000	0.294673	-55.000000	-33.000000	-99.000000
3166213.853000	38591222.600000	459.302000	0.314016	-55.000000	-33.000000	-99.000000
3166213.853000	38591222.600000	469.302000	0.294672	-55.000000	-33.000000	-99.000000
3166223.853000	38591212.600000	459.302000	0.314023	-55.000000	-33.000000	-99.000000
3166223.853000	38591212.600000	469.302000	0.294674	-55.000000	-33.000000	-99.000000
3166223.853000	38591222.600000	459.302000	0.314017	-55.000000	-33.000000	-99.000000
3166223.853000	38591222.600000	469.302000	0.294672	-55.000000	-33.000000	-99.000000
3166233.853000	38591192.600000	459.302000	0.314050	-55.000000	-33.000000	-99.000000
3166233.853000	38591192.600000	469.302000	0.294683	-55.000000	-33.000000	-99.000000
3166233.853000	38591202.600000	459.302000	0.314034	-55.000000	-33.000000	-99.000000
3166233.853000	38591202.600000	469.302000	0.294677	-55.000000	-33.000000	-99.000000
3166243.853000	38591192.600000	459.302000	0.314052	-55.000000	-33.000000	-99.000000
3166243.853000	38591192.600000	469.302000	0.294683	-55.000000	-33.000000	-99.000000
3166243.853000	38591202.600000	459.302000	0.314035	-55.000000	-33.000000	-99.000000
3166243.853000	38591202.600000	469.302000	0.294678	-55.000000	-33.000000	-99.000000
3166233.853000	38591212.600000	459.302000	0.314024	-55.000000	-33.000000	-99.000000
3166233.853000	38591212.600000	469.302000	0.294674	-55.000000	-33.000000	-99.000000
3166233.853000	38591222.600000	459.302000	0.314018	-55.000000	-33.000000	-99.000000
3166233.853000	38591222.600000	469.302000	0.294672	-55.000000	-33.000000	-99.000000
3166243.853000	38591212.600000	459.302000	0.314025	-55.000000	-33.000000	-99.000000
3166243.853000	38591212.600000	469.302000	0.294675	-55.000000	-33.000000	-99.000000
3166243.853000	38591222.600000	459.302000	0.314019	-55.000000	-33.000000	-99.000000
3166243.853000	38591222.600000	469.302000	0.294672	-55.000000	-33.000000	-99.000000
3166213.853000	38591232.600000	459.302000	0.316498	-55.000000	-33.000000	-99.000000
3166213.853000	38591232.600000	469.302000	0.310574	-55.000000	-33.000000	-99.000000
3166223.853000	38591232.600000	459.302000	0.314014	-55.000000	-33.000000	-99.000000
3166223.853000	38591232.600000	469.302000	0.294671	-55.000000	-33.000000	-99.000000
3166233.853000	38591232.600000	459.302000	0.314014	-55.000000	-33.000000	-99.000000
3166233.853000	38591232.600000	469.302000	0.294671	-55.000000	-33.000000	-99.000000
3166243.853000	38591232.600000	459.302000	0.314014	-55.000000	-33.000000	-99.000000
3166243.853000	38591232.600000	469.302000	0.294671	-55.000000	-33.000000	-99.000000
3166173.853000	38591192.600000	479.302000	0.302334	-55.000000	-33.000000	-99.000000
3166173.853000	38591202.600000	479.302000	0.312731	-55.000000	-33.000000	-99.000000
3166173.853000	38591212.600000	479.302000	0.312840	-55.000000	-33.000000	-99.000000
3166173.853000	38591222.600000	479.302000	0.312947	-55.000000	-33.000000	-99.000000
3166193.853000	38591192.600000	479.302000	0.302334	-55.000000	-33.000000	-99.000000
3166193.853000	38591202.600000	479.302000	0.302334	-55.000000	-33.000000	-99.000000
3166203.853000	38591192.600000	479.302000	0.302334	-55.000000	-33.000000	-99.000000
3166203.853000	38591202.600000	479.302000	0.302334	-55.000000	-33.000000	-99.000000
3166193.853000	38591212.600000	479.302000	0.302334	-55.000000	-33.000000	-99.000000
3166193.853000	38591222.600000	479.302000	0.312751	-55.000000	-33.000000	-99.000000
3166203.853000	38591212.600000	479.302000	0.302334	-55.000000	-33.000000	-99.000000
3166203.853000	38591222.600000	479.302000	0.302334	-55.000000	-33.000000	-99.000000
3166173.853000	38591232.600000	479.302000	0.313333	-55.000000	-33.000000	-99.000000
3166193.853000	38591232.600000	479.302000	0.312889	-55.000000	-33.000000	-99.000000
3166203.853000	38591232.600000	479.302000	0.312816	-55.000000	-33.000000	-99.000000
3166213.853000	38591192.600000	479.302000	0.302335	-55.000000	-33.000000	-99.000000
3166213.853000	38591202.600000	479.302000	0.302334	-55.000000	-33.000000	-99.000000
3166223.853000	38591192.600000	479.302000	0.302335	-55.000000	-33.000000	-99.000000
3166223.853000	38591202.600000	479.302000	0.302334	-55.000000	-33.000000	-99.000000
3166213.853000	38591212.600000	479.302000	0.302334	-55.000000	-33.000000	-99.000000
3166213.853000	38591222.600000	479.302000	0.302334	-55.000000	-33.000000	-99.000000
3166223.853000	38591212.600000	479.302000	0.302334	-55.000000	-33.000000	-99.000000
3166223.853000	38591222.600000	479.302000	0.302334	-55.000000	-33.000000	-99.000000
3166233.853000	38591192.600000	479.302000	0.302335	-55.000000	-33.000000	-99.000000
3166233.853000	38591202.600000	479.302000	0.302335	-55.000000	-33.000000	-99.000000
3166243.853000	38591192.600000	479.302000	0.302335	-55.000000	-33.000000	-99.000000
3166243.853000	38591202.600000	479.302000	0.302335	-55.000000	-33.000000	-99.000000
3166233.853000	38591212.600000	479.302000	0.302334	-55.000000	-33.000000	-99.000000
3166233.853000	38591222.600000	479.302000	0.302334	-55.000000	-33.000000	-99.000000
3166243.853000	38591212.600000	479.302000	0.302334	-55.000000	-33.000000	-99.000000
3166243.853000	38591222.600000	479.302000	0.302334	-55.000000	-33.000000	-99.000000
3166213.853000	38591232.600000	479.302000	0.312873	-55.000000	-33.000000	-99.000000
3166223.853000	38591232.600000	479.302000	0.302334	-55.000000	-33.000000	-99.000000
3166233.853000	38591232.600000	479.302000	0.302334	-55.000000	-33.000000	-99.000000
3166243.853000	38591232.600000	479.302000	0.302334	-55.000000	-33.000000	-99.000000
3166323.853000	38591082.600000	409.302000	0.300000	-55.000000	-33.000000	-99.000000
3166313.853000	38591082.600000	429.302000	0.300000	-55.000000	-33.000000	-99.000000
3166323.853000	38591082.600000	419.302000	0.300000	-55.000000	-33.000000	-99.000000
3166323.853000	38591082.600000	429.302000	0.300000	-55.000000	-33.000000	-99.000000
3166323.853000	38591092.600000	409.302000	0.300000	-55.000000	-33.000000	-99.000000
3166323.853000	38591102.600000	409.302000	0.300000	-55.000000	-33.000000	-99.000000
3166313.853000	38591092.600000	429.302000	0.300000	-55.000000	-33.000000	-99.000000
3166313.853000	38591102.600000	429.302000	0.300000	-55.000000	-33.000000	-99.000000
3166323.853000	38591092.600000	419.302000	0.300000	-55.000000	-33.000000	-99.000000
3166323.853000	38591092.600000	429.302000	0.300000	-55.000000	-33.000000	-99.000000
3166323.853000	38591102.600000	419.302000	0.300000	-55.000000	-33.000000	-99.000000
3166323.853000	38591102.600000	429.302000	0.300000	-55.000000	-33.000000	-99.000000
3166293.853000	38591082.600000	439.302000	0.300000	-55.000000	-33.000000	-99.000000
3166293.853000	38591082.600000	449.302000	0.287558	-55.000000	-33.000000	-99.000000
3166303.853000	38591082.600000	439.302000	0.300000	-55.000000	-33.000000	-99.000000
3166303.853000	38591082.600000	449.302000	0.287558	-55.000000	-33.000000	-99.000000
3166303.853000	38591082.600000	459.302000	0.286657	-55.000000	-33.000000	-99.000000
3166293.853000	38591092.600000	439.302000	0.300000	-55.000000	-33.000000	-99.000000
3166293.853000	38591092.600000	449.302000	0.287554	-55.000000	-33.000000	-99.000000
3166293.853000	38591102.600000	439.302000	0.300000	-55.000000	-33.000000	-99.000000
3166293.853000	38591102.600000	449.302000	0.287546	-55.000000	-33.000000	-99.000000
3166303.853000	38591092.600000	439.302000	0.300000	-55.000000	-33.000000	-99.000000
3166303.853000	38591092.600000	449.302000	0.287553	-55.000000	-33.000000	-99.000000
3166303.853000	38591102.600000	439.302000	0.300000	-55.000000	-33.000000	-99.000000
3166303.853000	38591102.600000	449.302000	0.287542	-55.000000	-33.000000	-99.000000
3166303.853000	38591092.600000	459.302000	0.286651	-55.000000	-33.000000	-99.000000
3166303.853000	38591102.600000	459.302000	0.286640	-55.000000	-33.000000	-99.000000
3166313.853000	38591082.600000	439.302000	0.300000	-55.000000	-33.000000	-99.000000
3166313.853000	38591082.600000	449.302000	0.287558	-55.000000	-33.000000	-99.000000
3166323.853000	38591082.600000	439.302000	0.300000	-55.000000	-33.000000	-99.000000
3166323.853000	38591082.600000	449.302000	0.287558	-55.000000	-33.000000	-99.000000
3166313.853000	38591082.600000	459.302000	0.286657	-55.000000	-33.000000	-99.000000
3166313.853000	38591082.600000	469.302000	0.286608	-55.000000	-33.000000	-99.000000
3166323.853000	38591082.600000	459.302000	0.286658	-55.000000	-33.000000	-99.000000
3166323.853000	38591082.600000	469.302000	0.286613	-55.000000	-33.000000	-99.000000
3166313.853000	38591092.600000	439.302000	0.300000	-55.000000	-33.000000	-99.000000
3166313.853000	38591092.600000	449.302000	0.287553	-55.000000	-33.000000	-99.000000
3166313.853000	38591102.600000	439.302000	0.300000	-55.000000	-33.000000	-99.000000
3166313.853000	38591102.600000	449.302000	0.287543	-55.000000	-33.000000	-99.000000
3166323.853000	38591092.600000	439.302000	0.300000	-55.000000	-33.000000	-99.000000
3166323.853000	38591092.600000	449.302000	0.287554	-55.000000	-33.000000	-99.000000
3166323.853000	38591102.600000	439.302000	0.300000	-55.000000	-33.000000	-99.000000
3166323.853000	38591102.600000	449.302000	0.287547	-55.000000	-33.000000	-99.000000
3166313.853000	38591092.600000	459.302000	0.286652	-55.000000	-33.000000	-99.000000
3166313.853000	38591092.600000	469.302000	0.286580	-55.000000	-33.000000	-99.000000
3166313.853000	38591102.600000	459.302000	0.286641	-55.000000	-33.000000	-99.000000
3166313.853000	38591102.600000	469.302000	0.286527	-55.000000	-33.000000	-99.000000
3166323.853000	38591092.600000	459.302000	0.286653	-55.000000	-33.000000	-99.000000
3166323.853000	38591092.600000	469.302000	0.286589	-55.000000	-33.000000	-99.000000
3166323.853000	38591102.600000	459.302000	0.286645	-55.000000	-33.000000	-99.000000
3166323.853000	38591102.600000	469.302000	0.286548	-55.000000	-33.000000	-99.000000
3166303.853000	38591082.600000	489.302000	0.489953	-55.000000	-33.000000	-99.000000
3166303.853000	38591092.600000	489.302000	0.489929	-55.000000	-33.000000	-99.000000
3166303.853000	38591102.600000	489.302000	0.489879	-55.000000	-33.000000	-99.000000
3166313.853000	38591082.600000	479.302000	0.489748	-55.000000	-33.000000	-99.000000
3166313.853000	38591082.600000	489.302000	0.489954	-55.000000	-33.000000	-99.000000
3166323.853000	38591082.600000	479.302000	0.489765	-55.000000	-33.000000	-99.000000
3166323.853000	38591082.600000	489.302000	0.489957	-55.000000	-33.000000	-99.000000
3166313.853000	38591092.600000	479.302000	0.489626	-55.000000	-33.000000	-99.000000
3166313.853000	38591092.600000	489.302000	0.489930	-55.000000	-33.000000	-99.000000
3166313.853000	38591102.600000	479.302000	0.489399	-55.000000	-33.000000	-99.000000
3166313.853000	38591102.600000	489.302000	0.489881	-55.000000	-33.000000	-99.000000
3166323.853000	38591092.600000	479.302000	0.489664	-55.000000	-33.000000	-99.000000
3166323.853000	38591092.600000	489.302000	0.489937	-55.000000	-33.000000	-99.000000
3166323.853000	38591102.600000	479.302000	0.489491	-55.000000	-33.000000	-99.000000
3166323.853000	38591102.600000	489.302000	0.489901	-55.000000	-33.000000	-99.000000
3166333.853000	38591082.600000	399.302000	0.241198	-55.000000	-33.000000	-99.000000
3166333.853000	38591082.600000	409.302000	0.225573	-55.000000	-33.000000	-99.000000
3166343.853000	38591082.600000	399.302000	0.241205	-55.000000	-33.000000	-99.000000
3166343.853000	38591082.600000	409.302000	0.225573	-55.000000	-33.000000	-99.000000
3166333.853000	38591082.600000	419.302000	0.300000	-55.000000	-33.000000	-99.000000
3166333.853000	38591082.600000	429.302000	0.300000	-55.000000	-33.000000	-99.000000
3166343.853000	38591082.600000	419.302000	0.318893	-55.000000	-33.000000	-99.000000
3166343.853000	38591082.600000	429.302000	0.333335	-55.000000	-33.000000	-99.000000
3166333.853000	38591092.600000	399.302000	0.241221	-55.000000	-33.000000	-99.000000
3166333.853000	38591092.600000	409.302000	0.225575	-55.000000	-33.000000	-99.000000
3166333.853000	38591102.600000	399.302000	0.241257	-55.000000	-33.000000	-99.000000
3166333.853000	38591102.600000	409.302000	0.225579	-55.000000	-33.000000	-99.000000
3166343.853000	38591092.600000	399.302000	0.241233	-55.000000	-33.000000	-99.000000
3166343.853000	38591092.600000	409.302000	0.225576	-55.000000	-33.000000	-99.000000
3166343.853000	38591102.600000	399.302000	0.241282	-55.000000	-33.000000	-99.000000
3166343.853000	38591102.600000	409.302000	0.225582	-55.000000	-33.000000	-99.000000
3166333.853000	38591092.600000	419.302000	0.306556	-55.000000	-33.000000	-99.000000
3166333.853000	38591092.600000	429.302000	0.300000	-55.000000	-33.000000	-99.000000
3166333.853000	38591102.600000	419.302000	0.308865	-55.000000	-33.000000	-99.000000
3166333.853000	38591102.600000	429.302000	0.300000	-55.000000	-33.000000	-99.000000
3166343.853000	38591092.600000	419.302000	0.318890	-55.000000	-33.000000	-99.000000
3166343.853000	38591092.600000	429.302000	0.333336	-55.000000	-33.000000	-99.000000
3166343.853000	38591102.600000	419.302000	0.318885	-55.000000	-33.000000	-99.000000
3166343.853000	38591102.600000	429.302000	0.333337	-55.000000	-33.000000	-99.000000
3166353.853000	38591082.600000	399.302000	0.241208	-55.000000	-33.000000	-99.000000
3166353.853000	38591082.600000	409.302000	0.225574	-55.000000	-33.000000	-99.000000
3166363.853000	38591082.600000	399.302000	0.241207	-55.000000	-33.000000	-99.000000
3166353.853000	38591082.600000	419.302000	0.318892	-55.000000	-33.000000	-99.000000
3166353.853000	38591082.600000	429.302000	0.333335	-55.000000	-33.000000	-99.000000
3166363.853000	38591082.600000	419.302000	0.318892	-55.000000	-33.000000	-99.000000
3166363.853000	38591082.600000	429.302000	0.333335	-55.000000	-33.000000	-99.000000
3166353.853000	38591092.600000	399.302000	0.241240	-55.000000	-33.000000	-99.000000
3166353.853000	38591092.600000	409.302000	0.225577	-55.000000	-33.000000	-99.000000
3166353.853000	38591102.600000	399.302000	0.241298	-55.000000	-33.000000	-99.000000
3166353.853000	38591102.600000	409.302000	0.225583	-55.000000	-33.000000	-99.000000
3166363.853000	38591092.600000	399.302000	0.241238	-55.000000	-33.000000	-99.000000
3166363.853000	38591102.600000	399.302000	0.241294	-55.000000	-33.000000	-99.000000
3166353.853000	38591092.600000	419.302000	0.318889	-55.000000	-33.000000	-99.000000
3166353.853000	38591092.600000	429.302000	0.333336	-55.000000	-33.000000	-99.000000
3166353.853000	38591102.600000	419.302000	0.318883	-55.000000	-33.000000	-99.000000
3166353.853000	38591102.600000	429.302000	0.333337	-55.000000	-33.000000	-99.000000
3166363.853000	38591092.600000	419.302000	0.318889	-55.000000	-33.000000	-99.000000
3166363.853000	38591092.600000	429.302000	0.333336	-55.000000	-33.000000	-99.000000
3166363.853000	38591102.600000	419.302000	0.318884	-55.000000	-33.000000	-99.000000
3166363.853000	38591102.600000	429.302000	0.333337	-55.000000	-33.000000	-99.000000
3166333.853000	38591082.600000	439.302000	0.300000	-55.000000	-33.000000	-99.000000
3166333.853000	38591082.600000	449.302000	0.287559	-55.000000	-33.000000	-99.000000
3166343.853000	38591082.600000	439.302000	0.326660	-55.000000	-33.000000	-99.000000
3166343.853000	38591082.600000	449.302000	0.369417	-55.000000	-33.000000	-99.000000
3166333.853000	38591082.600000	459.302000	0.286659	-55.000000	-33.000000	-99.000000
3166333.853000	38591082.600000	469.302000	0.286619	-55.000000	-33.000000	-99.000000
3166343.853000	38591082.600000	459.302000	0.382188	-55.000000	-33.000000	-99.000000
3166343.853000	38591082.600000	469.302000	0.386094	-55.000000	-33.000000	-99.000000
3166333.853000	38591092.600000	439.302000	0.300000	-55.000000	-33.000000	-99.000000
3166333.853000	38591092.600000	449.302000	0.287556	-55.000000	-33.000000	-99.000000
3166333.853000	38591102.600000	439.302000	0.300000	-55.000000	-33.000000	-99.000000
3166333.853000	38591102.600000	449.302000	0.287552	-55.000000	-33.000000	-99.000000
3166343.853000	38591092.600000	439.302000	0.326657	-55.000000	-33.000000	-99.000000
3166343.853000	38591092.600000	449.302000	0.369410	-55.000000	-33.000000	-99.000000
3166343.853000	38591102.600000	439.302000	0.326652	-55.000000	-33.000000	-99.000000
3166343.853000	38591102.600000	449.302000	0.369398	-55.000000	-33.000000	-99.000000
3166333.853000	38591092.600000	459.302000	0.286656	-55.000000	-33.000000	-99.000000
3166333.853000	38591092.600000	469.302000	0.286602	-55.000000	-33.000000	-99.000000
3166333.853000	38591102.600000	459.302000	0.286651	-55.000000	-33.000000	-99.000000
3166333.853000	38591102.600000	469.302000	0.286575	-55.000000	-33.000000	-99.000000
3166343.853000	38591092.600000	459.302000	0.382183	-55.000000	-33.000000	-99.000000
3166343.853000	38591092.600000	469.302000	0.386091	-55.000000	-33.000000	-99.000000
3166343.853000	38591102.600000	459.302000	0.382176	-55.000000	-33.000000	-99.000000
3166343.853000	38591102.600000	469.302000	0.386086	-55.000000	-33.000000	-99.000000
3166353.853000	38591082.600000	439.302000	0.326660	-55.000000	-33.000000	-99.000000
3166353.853000	38591082.600000	449.302000	0.369416	-55.000000	-33.000000	-99.000000
3166363.853000	38591082.600000	439.302000	0.326660	-55.000000	-33.000000	-99.000000
3166363.853000	38591082.600000	449.302000	0.369416	-55.000000	-33.000000	-99.000000
3166353.853000	38591082.600000	459.302000	0.382187	-55.000000	-33.000000	-99.000000
3166353.853000	38591082.600000	469.302000	0.386093	-55.000000	-33.000000	-99.000000
3166363.853000	38591082.600000	459.302000	0.382187	-55.000000	-33.000000	-99.000000
3166363.853000	38591082.600000	469.302000	0.386093	-55.000000	-33.000000	-99.000000
3166353.853000	38591092.600000	439.302000	0.326657	-55.000000	-33.000000	-99.000000
3166353.853000	38591092.600000	449.302000	0.369409	-55.000000	-33.000000	-99.000000
3166353.853000	38591102.600000	439.302000	0.326651	-55.000000	-33.000000	-99.000000
3166353.853000	38591102.600000	449.302000	0.369395	-55.000000	-33.000000	-99.000000
3166363.853000	38591092.600000	439.302000	0.326657	-55.000000	-33.000000	-99.000000
3166363.853000	38591092.600000	449.302000	0.369409	-55.000000	-33.000000	-99.000000
3166363.853000	38591102.600000	439.302000	0.326651	-55.000000	-33.000000	-99.000000
3166363.853000	38591102.600000	449.302000	0.369396	-55.000000	-33.000000	-99.000000
3166353.853000	38591092.600000	459.302000	0.382182	-55.000000	-33.000000	-99.000000
3166353.853000	38591092.600000	469.302000	0.386090	-55.000000	-33.000000	-99.000000
3166353.853000	38591102.600000	459.302000	0.382173	-55.000000	-33.000000	-99.000000
3166353.853000	38591102.600000	469.302000	0.386085	-55.000000	-33.000000	-99.000000
3166363.853000	38591092.600000	459.302000	0.382182	-55.000000	-33.000000	-99.000000
3166363.853000	38591092.600000	469.302000	0.386090	-55.000000	-33.000000	-99.000000
3166363.853000	38591102.600000	459.302000	0.382174	-55.000000	-33.000000	-99.000000
3166363.853000	38591102.600000	469.302000	0.386085	-55.000000	-33.000000	-99.000000
3166373.853000	38591082.600000	429.302000	0.333335	-55.000000	-33.000000	-99.000000
3166373.853000	38591092.600000	429.302000	0.333336	-55.000000	-33.000000	-99.000000
3166373.853000	38591102.600000	429.302000	0.333337	-55.000000	-33.000000	-99.000000
3166373.853000	38591082.600000	439.302000	0.326660	-55.000000	-33.000000	-99.000000
3166373.853000	38591082.600000	449.302000	0.369417	-55.000000	-33.000000	-99.000000
3166373.853000	38591082.600000	459.302000	0.382188	-55.000000	-33.000000	-99.000000
3166373.853000	38591082.600000	469.302000	0.386094	-55.000000	-33.000000	-99.000000
3166373.853000	38591092.600000	439.302000	0.326658	-55.000000	-33.000000	-99.000000
3166373.853000	38591092.600000	449.302000	0.369411	-55.000000	-33.000000	-99.000000
3166373.853000	38591102.600000	439.302000	0.326653	-55.000000	-33.000000	-99.000000
3166373.853000	38591102.600000	449.302000	0.369400	-55.000000	-33.000000	-99.000000
3166373.853000	38591092.600000	459.302000	0.382184	-55.000000	-33.000000	-99.000000
3166373.853000	38591092.600000	469.302000	0.386091	-55.000000	-33.000000	-99.000000
3166373.853000	38591102.600000	459.302000	0.382177	-55.000000	-33.000000	-99.000000
3166373.853000	38591102.600000	469.302000	0.386087	-55.000000	-33.000000	-99.000000
3166333.853000	38591082.600000	479.302000	0.489793	-55.000000	-33.000000	-99.000000
3166333.853000	38591082.600000	489.302000	0.489962	-55.000000	-33.000000	-99.000000
3166343.853000	38591082.600000	479.302000	0.376660	-55.000000	-33.000000	-99.000000
3166343.853000	38591082.600000	489.302000	0.351677	-55.000000	-33.000000	-99.000000
3166333.853000	38591092.600000	479.302000	0.489718	-55.000000	-33.000000	-99.000000
3166333.853000	38591092.600000	489.302000	0.489948	-55.000000	-33.000000	-99.000000
3166333.853000	38591102.600000	479.302000	0.489606	-55.000000	-33.000000	-99.000000
3166333.853000	38591102.600000	489.302000	0.489926	-55.000000	-33.000000	-99.000000
3166343.853000	38591092.600000	479.302000	0.376657	-55.000000	-33.000000	-99.000000
3166343.853000	38591092.600000	489.302000	0.351681	-55.000000	-33.000000	-99.000000
3166343.853000	38591102.600000	479.302000	0.376652	-55.000000	-33.000000	-99.000000
3166343.853000	38591102.600000	489.302000	0.351688	-55.000000	-33.000000	-99.000000
3166353.853000	38591082.600000	479.302000	0.376659	-55.000000	-33.000000	-99.000000
3166353.853000	38591082.600000	489.302000	0.351678	-55.000000	-33.000000	-99.000000
3166363.853000	38591082.600000	479.302000	0.376660	-55.000000	-33.000000	-99.000000
3166363.853000	38591082.600000	489.302000	0.351678	-55.000000	-33.000000	-99.000000
3166353.853000	38591082.600000	499.302000	0.277803	-55.000000	-33.000000	-99.000000
3166363.853000	38591082.600000	499.302000	0.277803	-55.000000	-33.000000	-99.000000
3166353.853000	38591092.600000	479.302000	0.376656	-55.000000	-33.000000	-99.000000
3166353.853000	38591092.600000	489.302000	0.351682	-55.000000	-33.000000	-99.000000
3166353.853000	38591102.600000	479.302000	0.376651	-55.000000	-33.000000	-99.000000
3166353.853000	38591102.600000	489.302000	0.351690	-55.000000	-33.000000	-99.000000
3166363.853000	38591092.600000	479.302000	0.376657	-55.000000	-33.000000	-99.000000
3166363.853000	38591092.600000	489.302000	0.351682	-55.000000	-33.000000	-99.000000
3166363.853000	38591102.600000	479.302000	0.376651	-55.000000	-33.000000	-99.000000
3166363.853000	38591102.600000	489.302000	0.351690	-55.000000	-33.000000	-99.000000
3166353.853000	38591092.600000	499.302000	0.277804	-55.000000	-33.000000	-99.000000
3166353.853000	38591102.600000	499.302000	0.277805	-55.000000	-33.000000	-99.000000
3166363.853000	38591092.600000	499.302000	0.277804	-55.000000	-33.000000	-99.000000
3166363.853000	38591102.600000	499.302000	0.277805	-55.000000	-33.000000	-99.000000
3166373.853000	38591082.600000	479.302000	0.376660	-55.000000	-33.000000	-99.000000
3166373.853000	38591082.600000	489.302000	0.351677	-55.000000	-33.000000	-99.000000
3166383.853000	38591082.600000	489.302000	0.351676	-55.000000	-33.000000	-99.000000
3166373.853000	38591082.600000	499.302000	0.277803	-55.000000	-33.000000	-99.000000
3166383.853000	38591082.600000	499.302000	0.277802	-55.000000	-33.000000	-99.000000
3166373.853000	38591092.600000	479.302000	0.376657	-55.000000	-33.000000	-99.000000
3166373.853000	38591092.600000	489.302000	0.351681	-55.000000	-33.000000	-99.000000
3166373.853000	38591102.600000	479.302000	0.376653	-55.000000	-33.000000	-99.000000
3166373.853000	38591102.600000	489.302000	0.351687	-55.000000	-33.000000	-99.000000
3166383.853000	38591092.600000	489.302000	0.351679	-55.000000	-33.000000	-99.000000
3166383.853000	38591102.600000	489.302000	0.351683	-55.000000	-33.000000	-99.000000
3166373.853000	38591092.600000	499.302000	0.277803	-55.000000	-33.000000	-99.000000
3166373.853000	38591102.600000	499.302000	0.277804	-55.000000	-33.000000	-99.000000
3166383.853000	38591092.600000	499.302000	0.277803	-55.000000	-33.000000	-99.000000
3166383.853000	38591102.600000	499.302000	0.277804	-55.000000	-33.000000	-99.000000
3166253.853000	38591132.600000	469.302000	0.294756	-55.000000	-33.000000	-99.000000
3166253.853000	38591142.600000	459.302000	0.314528	-55.000000	-33.000000	-99.000000
3166253.853000	38591142.600000	469.302000	0.294872	-55.000000	-33.000000	-99.000000
3166253.853000	38591152.600000	459.302000	0.314574	-55.000000	-33.000000	-99.000000
3166253.853000	38591152.600000	469.302000	0.294893	-55.000000	-33.000000	-99.000000
3166253.853000	38591162.600000	459.302000	0.314284	-55.000000	-33.000000	-99.000000
3166253.853000	38591162.600000	469.302000	0.294768	-55.000000	-33.000000	-99.000000
3166263.853000	38591152.600000	459.302000	0.314208	-55.000000	-33.000000	-99.000000
3166263.853000	38591152.600000	469.302000	0.294739	-55.000000	-33.000000	-99.000000
3166263.853000	38591162.600000	459.302000	0.314152	-55.000000	-33.000000	-99.000000
3166263.853000	38591162.600000	469.302000	0.294718	-55.000000	-33.000000	-99.000000
3166253.853000	38591172.600000	459.302000	0.314138	-55.000000	-33.000000	-99.000000
3166253.853000	38591172.600000	469.302000	0.294713	-55.000000	-33.000000	-99.000000
3166253.853000	38591182.600000	459.302000	0.314078	-55.000000	-33.000000	-99.000000
3166253.853000	38591182.600000	469.302000	0.294692	-55.000000	-33.000000	-99.000000
3166263.853000	38591172.600000	459.302000	0.314097	-55.000000	-33.000000	-99.000000
3166263.853000	38591172.600000	469.302000	0.294699	-55.000000	-33.000000	-99.000000
3166263.853000	38591182.600000	459.302000	0.314063	-55.000000	-33.000000	-99.000000
3166263.853000	38591182.600000	469.302000	0.294687	-55.000000	-33.000000	-99.000000
3166323.853000	38591112.600000	409.302000	0.309957	-55.000000	-33.000000	-99.000000
3166323.853000	38591122.600000	409.302000	0.274061	-55.000000	-33.000000	-99.000000
3166313.853000	38591112.600000	429.302000	0.300000	-55.000000	-33.000000	-99.000000
3166313.853000	38591122.600000	429.302000	0.300000	-55.000000	-33.000000	-99.000000
3166323.853000	38591112.600000	419.302000	0.300000	-55.000000	-33.000000	-99.000000
3166323.853000	38591112.600000	429.302000	0.300000	-55.000000	-33.000000	-99.000000
3166323.853000	38591122.600000	419.302000	0.300000	-55.000000	-33.000000	-99.000000
3166323.853000	38591122.600000	429.302000	0.300000	-55.000000	-33.000000	-99.000000
3166323.853000	38591132.600000	409.302000	0.256961	-55.000000	-33.000000	-99.000000
3166323.853000	38591142.600000	409.302000	0.225592	-55.000000	-33.000000	-99.000000
3166313.853000	38591132.600000	429.302000	0.300000	-55.000000	-33.000000	-99.000000
3166313.853000	38591142.600000	429.302000	0.300000	-55.000000	-33.000000	-99.000000
3166323.853000	38591132.600000	419.302000	0.300000	-55.000000	-33.000000	-99.000000
3166323.853000	38591132.600000	429.302000	0.300000	-55.000000	-33.000000	-99.000000
3166323.853000	38591142.600000	419.302000	0.300000	-55.000000	-33.000000	-99.000000
3166323.853000	38591142.600000	429.302000	0.300000	-55.000000	-33.000000	-99.000000
3166293.853000	38591112.600000	439.302000	0.300000	-55.000000	-33.000000	-99.000000
3166293.853000	38591112.600000	449.302000	0.287530	-55.000000	-33.000000	-99.000000
3166293.853000	38591122.600000	439.302000	0.300000	-55.000000	-33.000000	-99.000000
3166293.853000	38591122.600000	449.302000	0.287493	-55.000000	-33.000000	-99.000000
3166303.853000	38591112.600000	439.302000	0.300000	-55.000000	-33.000000	-99.000000
3166303.853000	38591112.600000	449.302000	0.287516	-55.000000	-33.000000	-99.000000
3166303.853000	38591122.600000	439.302000	0.300000	-55.000000	-33.000000	-99.000000
3166303.853000	38591122.600000	449.302000	0.287411	-55.000000	-33.000000	-99.000000
3166303.853000	38591112.600000	459.302000	0.286612	-55.000000	-33.000000	-99.000000
3166303.853000	38591122.600000	459.302000	0.286502	-55.000000	-33.000000	-99.000000
3166293.853000	38591132.600000	439.302000	0.300000	-55.000000	-33.000000	-99.000000
3166293.853000	38591132.600000	449.302000	0.287445	-55.000000	-33.000000	-99.000000
3166293.853000	38591142.600000	439.302000	0.300000	-55.000000	-33.000000	-99.000000
3166293.853000	38591142.600000	449.302000	0.287473	-55.000000	-33.000000	-99.000000
3166303.853000	38591132.600000	439.302000	0.300000	-55.000000	-33.000000	-99.000000
3166303.853000	38591132.600000	449.302000	0.286696	-55.000000	-33.000000	-99.000000
3166303.853000	38591142.600000	439.302000	0.300000	-55.000000	-33.000000	-99.000000
3166303.853000	38591142.600000	449.302000	0.287296	-55.000000	-33.000000	-99.000000
3166303.853000	38591132.600000	459.302000	0.285818	-55.000000	-33.000000	-99.000000
3166303.853000	38591142.600000	459.302000	0.286385	-55.000000	-33.000000	-99.000000
3166313.853000	38591112.600000	439.302000	0.300000	-55.000000	-33.000000	-99.000000
3166313.853000	38591112.600000	449.302000	0.287518	-55.000000	-33.000000	-99.000000
3166313.853000	38591122.600000	439.302000	0.300000	-55.000000	-33.000000	-99.000000
3166313.853000	38591122.600000	449.302000	0.287426	-55.000000	-33.000000	-99.000000
3166323.853000	38591112.600000	439.302000	0.300000	-55.000000	-33.000000	-99.000000
3166323.853000	38591112.600000	449.302000	0.287532	-55.000000	-33.000000	-99.000000
3166323.853000	38591122.600000	439.302000	0.300000	-55.000000	-33.000000	-99.000000
3166323.853000	38591122.600000	449.302000	0.287503	-55.000000	-33.000000	-99.000000
3166313.853000	38591112.600000	459.302000	0.286614	-55.000000	-33.000000	-99.000000
3166313.853000	38591112.600000	469.302000	0.286412	-55.000000	-33.000000	-99.000000
3166313.853000	38591122.600000	459.302000	0.286518	-55.000000	-33.000000	-99.000000
3166313.853000	38591122.600000	469.302000	0.286144	-55.000000	-33.000000	-99.000000
3166323.853000	38591112.600000	459.302000	0.286630	-55.000000	-33.000000	-99.000000
3166323.853000	38591112.600000	469.302000	0.286476	-55.000000	-33.000000	-99.000000
3166323.853000	38591122.600000	459.302000	0.286598	-55.000000	-33.000000	-99.000000
3166323.853000	38591122.600000	469.302000	0.286357	-55.000000	-33.000000	-99.000000
3166313.853000	38591132.600000	439.302000	0.300000	-55.000000	-33.000000	-99.000000
3166313.853000	38591132.600000	449.302000	0.287026	-55.000000	-33.000000	-99.000000
3166313.853000	38591142.600000	439.302000	0.300000	-55.000000	-33.000000	-99.000000
3166313.853000	38591142.600000	449.302000	0.287339	-55.000000	-33.000000	-99.000000
3166323.853000	38591132.600000	439.302000	0.300000	-55.000000	-33.000000	-99.000000
3166323.853000	38591132.600000	449.302000	0.287470	-55.000000	-33.000000	-99.000000
3166323.853000	38591142.600000	439.302000	0.300000	-55.000000	-33.000000	-99.000000
3166323.853000	38591142.600000	449.302000	0.287488	-55.000000	-33.000000	-99.000000
3166313.853000	38591132.600000	459.302000	0.286122	-55.000000	-33.000000	-99.000000
3166313.853000	38591132.600000	469.302000	0.285746	-55.000000	-33.000000	-99.000000
3166313.853000	38591142.600000	459.302000	0.286428	-55.000000	-33.000000	-99.000000
3166313.853000	38591142.600000	469.302000	0.285997	-55.000000	-33.000000	-99.000000
3166323.853000	38591132.600000	459.302000	0.286563	-55.000000	-33.000000	-99.000000
3166323.853000	38591132.600000	469.302000	0.286253	-55.000000	-33.000000	-99.000000
3166323.853000	38591142.600000	459.302000	0.286583	-55.000000	-33.000000	-99.000000
3166323.853000	38591142.600000	469.302000	0.286311	-55.000000	-33.000000	-99.000000
3166323.853000	38591152.600000	409.302000	0.225591	-55.000000	-33.000000	-99.000000
3166323.853000	38591162.600000	409.302000	0.225586	-55.000000	-33.000000	-99.000000
3166313.853000	38591152.600000	429.302000	0.300000	-55.000000	-33.000000	-99.000000
3166313.853000	38591162.600000	429.302000	0.300000	-55.000000	-33.000000	-99.000000
3166323.853000	38591152.600000	419.302000	0.306347	-55.000000	-33.000000	-99.000000
3166323.853000	38591152.600000	429.302000	0.300000	-55.000000	-33.000000	-99.000000
3166323.853000	38591162.600000	419.302000	0.308835	-55.000000	-33.000000	-99.000000
3166323.853000	38591162.600000	429.302000	0.300000	-55.000000	-33.000000	-99.000000
3166323.853000	38591172.600000	409.302000	0.225582	-55.000000	-33.000000	-99.000000
3166323.853000	38591182.600000	409.302000	0.225578	-55.000000	-33.000000	-99.000000
3166313.853000	38591172.600000	429.302000	0.300000	-55.000000	-33.000000	-99.000000
3166313.853000	38591182.600000	429.302000	0.300000	-55.000000	-33.000000	-99.000000
3166323.853000	38591172.600000	419.302000	0.318888	-55.000000	-33.000000	-99.000000
3166323.853000	38591172.600000	429.302000	0.300000	-55.000000	-33.000000	-99.000000
3166323.853000	38591182.600000	419.302000	0.318892	-55.000000	-33.000000	-99.000000
3166323.853000	38591182.600000	429.302000	0.319949	-55.000000	-33.000000	-99.000000
3166293.853000	38591152.600000	439.302000	0.300000	-55.000000	-33.000000	-99.000000
3166293.853000	38591152.600000	449.302000	0.287519	-55.000000	-33.000000	-99.000000
3166293.853000	38591162.600000	439.302000	0.300000	-55.000000	-33.000000	-99.000000
3166293.853000	38591162.600000	449.302000	0.287540	-55.000000	-33.000000	-99.000000
3166303.853000	38591152.600000	439.302000	0.300000	-55.000000	-33.000000	-99.000000
3166303.853000	38591152.600000	449.302000	0.287494	-55.000000	-33.000000	-99.000000
3166303.853000	38591162.600000	439.302000	0.300000	-55.000000	-33.000000	-99.000000
3166303.853000	38591162.600000	449.302000	0.287535	-55.000000	-33.000000	-99.000000
3166303.853000	38591152.600000	459.302000	0.286589	-55.000000	-33.000000	-99.000000
3166303.853000	38591162.600000	459.302000	0.286632	-55.000000	-33.000000	-99.000000
3166293.853000	38591172.600000	439.302000	0.300000	-55.000000	-33.000000	-99.000000
3166293.853000	38591172.600000	449.302000	0.287551	-55.000000	-33.000000	-99.000000
3166293.853000	38591182.600000	439.302000	0.300000	-55.000000	-33.000000	-99.000000
3166293.853000	38591182.600000	449.302000	0.287556	-55.000000	-33.000000	-99.000000
3166303.853000	38591172.600000	439.302000	0.300000	-55.000000	-33.000000	-99.000000
3166303.853000	38591172.600000	449.302000	0.287549	-55.000000	-33.000000	-99.000000
3166303.853000	38591182.600000	439.302000	0.300000	-55.000000	-33.000000	-99.000000
3166303.853000	38591182.600000	449.302000	0.287555	-55.000000	-33.000000	-99.000000
3166303.853000	38591172.600000	459.302000	0.286647	-55.000000	-33.000000	-99.000000
3166303.853000	38591182.600000	459.302000	0.286654	-55.000000	-33.000000	-99.000000
3166313.853000	38591152.600000	439.302000	0.300000	-55.000000	-33.000000	-99.000000
3166313.853000	38591152.600000	449.302000	0.287498	-55.000000	-33.000000	-99.000000
3166313.853000	38591162.600000	439.302000	0.300000	-55.000000	-33.000000	-99.000000
3166313.853000	38591162.600000	449.302000	0.287535	-55.000000	-33.000000	-99.000000
3166323.853000	38591152.600000	439.302000	0.300000	-55.000000	-33.000000	-99.000000
3166323.853000	38591152.600000	449.302000	0.287523	-55.000000	-33.000000	-99.000000
3166323.853000	38591162.600000	439.302000	0.300000	-55.000000	-33.000000	-99.000000
3166323.853000	38591162.600000	449.302000	0.287542	-55.000000	-33.000000	-99.000000
3166313.853000	38591152.600000	459.302000	0.286593	-55.000000	-33.000000	-99.000000
3166313.853000	38591152.600000	469.302000	0.286343	-55.000000	-33.000000	-99.000000
3166313.853000	38591162.600000	459.302000	0.286633	-55.000000	-33.000000	-99.000000
3166313.853000	38591162.600000	469.302000	0.286496	-55.000000	-33.000000	-99.000000
3166323.853000	38591152.600000	459.302000	0.286620	-55.000000	-33.000000	-99.000000
3166323.853000	38591152.600000	469.302000	0.286439	-55.000000	-33.000000	-99.000000
3166323.853000	38591162.600000	459.302000	0.286640	-55.000000	-33.000000	-99.000000
3166323.853000	38591162.600000	469.302000	0.286527	-55.000000	-33.000000	-99.000000
3166313.853000	38591172.600000	439.302000	0.300000	-55.000000	-33.000000	-99.000000
3166313.853000	38591172.600000	449.302000	0.287549	-55.000000	-33.000000	-99.000000
3166313.853000	38591182.600000	439.302000	0.300000	-55.000000	-33.000000	-99.000000
3166313.853000	38591182.600000	449.302000	0.287555	-55.000000	-33.000000	-99.000000
3166323.853000	38591172.600000	439.302000	0.300000	-55.000000	-33.000000	-99.000000
3166323.853000	38591172.600000	449.302000	0.287551	-55.000000	-33.000000	-99.000000
3166323.853000	38591182.600000	439.302000	0.300000	-55.000000	-33.000000	-99.000000
3166323.853000	38591182.600000	449.302000	0.287556	-55.000000	-33.000000	-99.000000
3166313.853000	38591172.600000	459.302000	0.286648	-55.000000	-33.000000	-99.000000
3166313.853000	38591172.600000	469.302000	0.286565	-55.000000	-33.000000	-99.000000
3166313.853000	38591182.600000	459.302000	0.286654	-55.000000	-33.000000	-99.000000
3166313.853000	38591182.600000	469.302000	0.286600	-55.000000	-33.000000	-99.000000
3166323.853000	38591172.600000	459.302000	0.286650	-55.000000	-33.000000	-99.000000
3166323.853000	38591172.600000	469.302000	0.286577	-55.000000	-33.000000	-99.000000
3166323.853000	38591182.600000	459.302000	0.286655	-55.000000	-33.000000	-99.000000
3166323.853000	38591182.600000	469.302000	0.312976	-55.000000	-33.000000	-99.000000
3166253.853000	38591112.600000	479.302000	0.302334	-55.000000	-33.000000	-99.000000
3166253.853000	38591122.600000	479.302000	0.302335	-55.000000	-33.000000	-99.000000
3166253.853000	38591122.600000	489.302000	0.302568	-55.000000	-33.000000	-99.000000
3166263.853000	38591122.600000	479.302000	0.302335	-55.000000	-33.000000	-99.000000
3166253.853000	38591132.600000	479.302000	0.302339	-55.000000	-33.000000	-99.000000
3166253.853000	38591132.600000	489.302000	0.302770	-55.000000	-33.000000	-99.000000
3166253.853000	38591142.600000	479.302000	0.302348	-55.000000	-33.000000	-99.000000
3166263.853000	38591132.600000	479.302000	0.302336	-55.000000	-33.000000	-99.000000
3166263.853000	38591142.600000	479.302000	0.302338	-55.000000	-33.000000	-99.000000
3166273.853000	38591142.600000	479.302000	0.302335	-55.000000	-33.000000	-99.000000
3166253.853000	38591152.600000	479.302000	0.302352	-55.000000	-33.000000	-99.000000
3166253.853000	38591162.600000	479.302000	0.302342	-55.000000	-33.000000	-99.000000
3166263.853000	38591152.600000	479.302000	0.302339	-55.000000	-33.000000	-99.000000
3166263.853000	38591162.600000	479.302000	0.302337	-55.000000	-33.000000	-99.000000
3166253.853000	38591172.600000	479.302000	0.302337	-55.000000	-33.000000	-99.000000
3166253.853000	38591182.600000	479.302000	0.302336	-55.000000	-33.000000	-99.000000
3166263.853000	38591172.600000	479.302000	0.302336	-55.000000	-33.000000	-99.000000
3166263.853000	38591182.600000	479.302000	0.302335	-55.000000	-33.000000	-99.000000
3166273.853000	38591152.600000	479.302000	0.302336	-55.000000	-33.000000	-99.000000
3166273.853000	38591162.600000	479.302000	0.302336	-55.000000	-33.000000	-99.000000
3166273.853000	38591172.600000	479.302000	0.302335	-55.000000	-33.000000	-99.000000
3166273.853000	38591182.600000	479.302000	0.302335	-55.000000	-33.000000	-99.000000
3166303.853000	38591112.600000	489.302000	0.489750	-55.000000	-33.000000	-99.000000
3166303.853000	38591122.600000	489.302000	0.489244	-55.000000	-33.000000	-99.000000
3166303.853000	38591132.600000	489.302000	0.485767	-55.000000	-33.000000	-99.000000
3166303.853000	38591142.600000	489.302000	0.488683	-55.000000	-33.000000	-99.000000
3166313.853000	38591112.600000	479.302000	0.488919	-55.000000	-33.000000	-99.000000
3166313.853000	38591112.600000	489.302000	0.489758	-55.000000	-33.000000	-99.000000
3166313.853000	38591122.600000	479.302000	0.487834	-55.000000	-33.000000	-99.000000
3166313.853000	38591122.600000	489.302000	0.489318	-55.000000	-33.000000	-99.000000
3166323.853000	38591112.600000	479.302000	0.405913	-55.000000	-33.000000	-99.000000
3166323.853000	38591112.600000	489.302000	0.489830	-55.000000	-33.000000	-99.000000
3166323.853000	38591122.600000	479.302000	0.488690	-55.000000	-33.000000	-99.000000
3166323.853000	38591122.600000	489.302000	0.489688	-55.000000	-33.000000	-99.000000
3166313.853000	38591132.600000	479.302000	0.486342	-55.000000	-33.000000	-99.000000
3166313.853000	38591132.600000	489.302000	0.487378	-55.000000	-33.000000	-99.000000
3166313.853000	38591142.600000	479.302000	0.487252	-55.000000	-33.000000	-99.000000
3166313.853000	38591142.600000	489.302000	0.488893	-55.000000	-33.000000	-99.000000
3166323.853000	38591132.600000	479.302000	0.488265	-55.000000	-33.000000	-99.000000
3166323.853000	38591132.600000	489.302000	0.489531	-55.000000	-33.000000	-99.000000
3166323.853000	38591142.600000	479.302000	0.488498	-55.000000	-33.000000	-99.000000
3166323.853000	38591142.600000	489.302000	0.489623	-55.000000	-33.000000	-99.000000
3166303.853000	38591152.600000	489.302000	0.489655	-55.000000	-33.000000	-99.000000
3166303.853000	38591162.600000	489.302000	0.489850	-55.000000	-33.000000	-99.000000
3166303.853000	38591172.600000	489.302000	0.489917	-55.000000	-33.000000	-99.000000
3166303.853000	38591182.600000	489.302000	0.489948	-55.000000	-33.000000	-99.000000
3166313.853000	38591152.600000	479.302000	0.488632	-55.000000	-33.000000	-99.000000
3166313.853000	38591152.600000	489.302000	0.489671	-55.000000	-33.000000	-99.000000
3166313.853000	38591162.600000	479.302000	0.489272	-55.000000	-33.000000	-99.000000
3166313.853000	38591162.600000	489.302000	0.489853	-55.000000	-33.000000	-99.000000
3166323.853000	38591152.600000	479.302000	0.489031	-55.000000	-33.000000	-99.000000
3166323.853000	38591152.600000	489.302000	0.489791	-55.000000	-33.000000	-99.000000
3166323.853000	38591162.600000	479.302000	0.489403	-55.000000	-33.000000	-99.000000
3166323.853000	38591162.600000	489.302000	0.489883	-55.000000	-33.000000	-99.000000
3166313.853000	38591172.600000	479.302000	0.489564	-55.000000	-33.000000	-99.000000
3166313.853000	38591172.600000	489.302000	0.489918	-55.000000	-33.000000	-99.000000
3166313.853000	38591182.600000	479.302000	0.489714	-55.000000	-33.000000	-99.000000
3166313.853000	38591182.600000	489.302000	0.489948	-55.000000	-33.000000	-99.000000
3166323.853000	38591172.600000	479.302000	0.489615	-55.000000	-33.000000	-99.000000
3166323.853000	38591172.600000	489.302000	0.489928	-55.000000	-33.000000	-99.000000
3166323.853000	38591182.600000	479.302000	0.434681	-55.000000	-33.000000	-99.000000
3166323.853000	38591182.600000	489.302000	0.489952	-55.000000	-33.000000	-99.000000
3166253.853000	38591192.600000	459.302000	0.314049	-55.000000	-33.000000	-99.000000
3166253.853000	38591192.600000	469.302000	0.294682	-55.000000	-33.000000	-99.000000
3166253.853000	38591202.600000	459.302000	0.376469	-55.000000	-33.000000	-99.000000
3166253.853000	38591202.600000	469.302000	0.364072	-55.000000	-33.000000	-99.000000
3166263.853000	38591192.600000	459.302000	0.314042	-55.000000	-33.000000	-99.000000
3166263.853000	38591192.600000	469.302000	0.294680	-55.000000	-33.000000	-99.000000
3166263.853000	38591202.600000	459.302000	0.306702	-55.000000	-33.000000	-99.000000
3166263.853000	38591202.600000	469.302000	0.294676	-55.000000	-33.000000	-99.000000
3166253.853000	38591212.600000	459.302000	0.314024	-55.000000	-33.000000	-99.000000
3166253.853000	38591212.600000	469.302000	0.294674	-55.000000	-33.000000	-99.000000
3166253.853000	38591222.600000	459.302000	0.314018	-55.000000	-33.000000	-99.000000
3166253.853000	38591222.600000	469.302000	0.294672	-55.000000	-33.000000	-99.000000
3166263.853000	38591212.600000	459.302000	0.314022	-55.000000	-33.000000	-99.000000
3166263.853000	38591212.600000	469.302000	0.294674	-55.000000	-33.000000	-99.000000
3166263.853000	38591222.600000	459.302000	0.314017	-55.000000	-33.000000	-99.000000
3166263.853000	38591222.600000	469.302000	0.294672	-55.000000	-33.000000	-99.000000
3166253.853000	38591232.600000	459.302000	0.314014	-55.000000	-33.000000	-99.000000
3166253.853000	38591232.600000	469.302000	0.294671	-55.000000	-33.000000	-99.000000
3166263.853000	38591232.600000	459.302000	0.314014	-55.000000	-33.000000	-99.000000
3166263.853000	38591232.600000	469.302000	0.294671	-55.000000	-33.000000	-99.000000
3166323.853000	38591192.600000	409.302000	0.225575	-55.000000	-33.000000	-99.000000
3166323.853000	38591202.600000	409.302000	0.225574	-55.000000	-33.000000	-99.000000
3166313.853000	38591192.600000	429.302000	0.300000	-55.000000	-33.000000	-99.000000
3166313.853000	38591202.600000	429.302000	0.300000	-55.000000	-33.000000	-99.000000
3166323.853000	38591192.600000	419.302000	0.318894	-55.000000	-33.000000	-99.000000
3166323.853000	38591192.600000	429.302000	0.333336	-55.000000	-33.000000	-99.000000
3166323.853000	38591202.600000	419.302000	0.318895	-55.000000	-33.000000	-99.000000
3166323.853000	38591202.600000	429.302000	0.333335	-55.000000	-33.000000	-99.000000
3166323.853000	38591212.600000	409.302000	0.225572	-55.000000	-33.000000	-99.000000
3166323.853000	38591222.600000	409.302000	0.225571	-55.000000	-33.000000	-99.000000
3166313.853000	38591212.600000	429.302000	0.300000	-55.000000	-33.000000	-99.000000
3166313.853000	38591222.600000	429.302000	0.300000	-55.000000	-33.000000	-99.000000
3166323.853000	38591212.600000	419.302000	0.318896	-55.000000	-33.000000	-99.000000
3166323.853000	38591212.600000	429.302000	0.333335	-55.000000	-33.000000	-99.000000
3166323.853000	38591222.600000	419.302000	0.318897	-55.000000	-33.000000	-99.000000
3166323.853000	38591222.600000	429.302000	0.333335	-55.000000	-33.000000	-99.000000
3166293.853000	38591192.600000	439.302000	0.300000	-55.000000	-33.000000	-99.000000
3166293.853000	38591192.600000	449.302000	0.287559	-55.000000	-33.000000	-99.000000
3166293.853000	38591202.600000	439.302000	0.300000	-55.000000	-33.000000	-99.000000
3166293.853000	38591202.600000	449.302000	0.287561	-55.000000	-33.000000	-99.000000
3166303.853000	38591192.600000	439.302000	0.300000	-55.000000	-33.000000	-99.000000
3166303.853000	38591192.600000	449.302000	0.287559	-55.000000	-33.000000	-99.000000
3166303.853000	38591202.600000	439.302000	0.300000	-55.000000	-33.000000	-99.000000
3166303.853000	38591202.600000	449.302000	0.287561	-55.000000	-33.000000	-99.000000
3166303.853000	38591192.600000	459.302000	0.286658	-55.000000	-33.000000	-99.000000
3166303.853000	38591202.600000	459.302000	0.286660	-55.000000	-33.000000	-99.000000
3166293.853000	38591212.600000	439.302000	0.300000	-55.000000	-33.000000	-99.000000
3166293.853000	38591212.600000	449.302000	0.287562	-55.000000	-33.000000	-99.000000
3166293.853000	38591222.600000	439.302000	0.300000	-55.000000	-33.000000	-99.000000
3166293.853000	38591222.600000	449.302000	0.287563	-55.000000	-33.000000	-99.000000
3166303.853000	38591212.600000	439.302000	0.300000	-55.000000	-33.000000	-99.000000
3166303.853000	38591212.600000	449.302000	0.287562	-55.000000	-33.000000	-99.000000
3166303.853000	38591222.600000	439.302000	0.300000	-55.000000	-33.000000	-99.000000
3166303.853000	38591222.600000	449.302000	0.287563	-55.000000	-33.000000	-99.000000
3166303.853000	38591212.600000	459.302000	0.286662	-55.000000	-33.000000	-99.000000
3166303.853000	38591222.600000	459.302000	0.286663	-55.000000	-33.000000	-99.000000
3166313.853000	38591192.600000	439.302000	0.300000	-55.000000	-33.000000	-99.000000
3166313.853000	38591192.600000	449.302000	0.287559	-55.000000	-33.000000	-99.000000
3166313.853000	38591202.600000	439.302000	0.300000	-55.000000	-33.000000	-99.000000
3166313.853000	38591202.600000	449.302000	0.287561	-55.000000	-33.000000	-99.000000
3166323.853000	38591192.600000	439.302000	0.326659	-55.000000	-33.000000	-99.000000
3166323.853000	38591192.600000	449.302000	0.369417	-55.000000	-33.000000	-99.000000
3166323.853000	38591202.600000	439.302000	0.326661	-55.000000	-33.000000	-99.000000
3166323.853000	38591202.600000	449.302000	0.369421	-55.000000	-33.000000	-99.000000
3166313.853000	38591192.600000	459.302000	0.286658	-55.000000	-33.000000	-99.000000
3166313.853000	38591192.600000	469.302000	0.286619	-55.000000	-33.000000	-99.000000
3166313.853000	38591202.600000	459.302000	0.286660	-55.000000	-33.000000	-99.000000
3166313.853000	38591202.600000	469.302000	0.286632	-55.000000	-33.000000	-99.000000
3166323.853000	38591192.600000	459.302000	0.382192	-55.000000	-33.000000	-99.000000
3166323.853000	38591192.600000	469.302000	0.386094	-55.000000	-33.000000	-99.000000
3166323.853000	38591202.600000	459.302000	0.382194	-55.000000	-33.000000	-99.000000
3166323.853000	38591202.600000	469.302000	0.386095	-55.000000	-33.000000	-99.000000
3166313.853000	38591212.600000	439.302000	0.300000	-55.000000	-33.000000	-99.000000
3166313.853000	38591212.600000	449.302000	0.287562	-55.000000	-33.000000	-99.000000
3166313.853000	38591222.600000	439.302000	0.300000	-55.000000	-33.000000	-99.000000
3166313.853000	38591222.600000	449.302000	0.287563	-55.000000	-33.000000	-99.000000
3166323.853000	38591212.600000	439.302000	0.326662	-55.000000	-33.000000	-99.000000
3166323.853000	38591212.600000	449.302000	0.369423	-55.000000	-33.000000	-99.000000
3166323.853000	38591222.600000	439.302000	0.326663	-55.000000	-33.000000	-99.000000
3166323.853000	38591222.600000	449.302000	0.369425	-55.000000	-33.000000	-99.000000
3166313.853000	38591212.600000	459.302000	0.286662	-55.000000	-33.000000	-99.000000
3166313.853000	38591212.600000	469.302000	0.286640	-55.000000	-33.000000	-99.000000
3166313.853000	38591222.600000	459.302000	0.286663	-55.000000	-33.000000	-99.000000
3166313.853000	38591222.600000	469.302000	0.286645	-55.000000	-33.000000	-99.000000
3166323.853000	38591212.600000	459.302000	0.382195	-55.000000	-33.000000	-99.000000
3166323.853000	38591212.600000	469.302000	0.386096	-55.000000	-33.000000	-99.000000
3166323.853000	38591222.600000	459.302000	0.382197	-55.000000	-33.000000	-99.000000
3166323.853000	38591222.600000	469.302000	0.386097	-55.000000	-33.000000	-99.000000
3166323.853000	38591232.600000	409.302000	0.225570	-55.000000	-33.000000	-99.000000
3166313.853000	38591232.600000	429.302000	0.300000	-55.000000	-33.000000	-99.000000
3166323.853000	38591232.600000	419.302000	0.318898	-55.000000	-33.000000	-99.000000
3166323.853000	38591232.600000	429.302000	0.333334	-55.000000	-33.000000	-99.000000
3166293.853000	38591232.600000	439.302000	0.300000	-55.000000	-33.000000	-99.000000
3166293.853000	38591232.600000	449.302000	0.294245	-55.000000	-33.000000	-99.000000
3166303.853000	38591232.600000	439.302000	0.300000	-55.000000	-33.000000	-99.000000
3166303.853000	38591232.600000	449.302000	0.287564	-55.000000	-33.000000	-99.000000
3166303.853000	38591232.600000	459.302000	0.286664	-55.000000	-33.000000	-99.000000
3166313.853000	38591232.600000	439.302000	0.300000	-55.000000	-33.000000	-99.000000
3166313.853000	38591232.600000	449.302000	0.287564	-55.000000	-33.000000	-99.000000
3166323.853000	38591232.600000	439.302000	0.326664	-55.000000	-33.000000	-99.000000
3166323.853000	38591232.600000	449.302000	0.369427	-55.000000	-33.000000	-99.000000
3166313.853000	38591232.600000	459.302000	0.286664	-55.000000	-33.000000	-99.000000
3166313.853000	38591232.600000	469.302000	0.286649	-55.000000	-33.000000	-99.000000
3166323.853000	38591232.600000	459.302000	0.382197	-55.000000	-33.000000	-99.000000
3166323.853000	38591232.600000	469.302000	0.386098	-55.000000	-33.000000	-99.000000
3166253.853000	38591192.600000	479.302000	0.302335	-55.000000	-33.000000	-99.000000
3166253.853000	38591202.600000	479.302000	0.302335	-55.000000	-33.000000	-99.000000
3166263.853000	38591192.600000	479.302000	0.302335	-55.000000	-33.000000	-99.000000
3166263.853000	38591202.600000	479.302000	0.302334	-55.000000	-33.000000	-99.000000
3166253.853000	38591212.600000	479.302000	0.302334	-55.000000	-33.000000	-99.000000
3166253.853000	38591222.600000	479.302000	0.302334	-55.000000	-33.000000	-99.000000
3166263.853000	38591212.600000	479.302000	0.302334	-55.000000	-33.000000	-99.000000
3166263.853000	38591222.600000	479.302000	0.302334	-55.000000	-33.000000	-99.000000
3166273.853000	38591192.600000	479.302000	0.302334	-55.000000	-33.000000	-99.000000
3166273.853000	38591202.600000	479.302000	0.302334	-55.000000	-33.000000	-99.000000
3166273.853000	38591212.600000	479.302000	0.302334	-55.000000	-33.000000	-99.000000
3166273.853000	38591222.600000	479.302000	0.302334	-55.000000	-33.000000	-99.000000
3166253.853000	38591232.600000	479.302000	0.302334	-55.000000	-33.000000	-99.000000
3166263.853000	38591232.600000	479.302000	0.302334	-55.000000	-33.000000	-99.000000
3166273.853000	38591232.600000	479.302000	0.302334	-55.000000	-33.000000	-99.000000
3166303.853000	38591192.600000	489.302000	0.489964	-55.000000	-33.000000	-99.000000
3166303.853000	38591202.600000	489.302000	0.489974	-55.000000	-33.000000	-99.000000
3166303.853000	38591212.600000	489.302000	0.489980	-55.000000	-33.000000	-99.000000
3166303.853000	38591222.600000	489.302000	0.489984	-55.000000	-33.000000	-99.000000
3166313.853000	38591192.600000	479.302000	0.489799	-55.000000	-33.000000	-99.000000
3166313.853000	38591192.600000	489.302000	0.489964	-55.000000	-33.000000	-99.000000
3166313.853000	38591202.600000	479.302000	0.489851	-55.000000	-33.000000	-99.000000
3166313.853000	38591202.600000	489.302000	0.489974	-55.000000	-33.000000	-99.000000
3166323.853000	38591192.600000	479.302000	0.376661	-55.000000	-33.000000	-99.000000
3166323.853000	38591192.600000	489.302000	0.351676	-55.000000	-33.000000	-99.000000
3166323.853000	38591202.600000	479.302000	0.376662	-55.000000	-33.000000	-99.000000
3166323.853000	38591202.600000	489.302000	0.351673	-55.000000	-33.000000	-99.000000
3166313.853000	38591212.600000	479.302000	0.489886	-55.000000	-33.000000	-99.000000
3166313.853000	38591212.600000	489.302000	0.489980	-55.000000	-33.000000	-99.000000
3166313.853000	38591222.600000	479.302000	0.489910	-55.000000	-33.000000	-99.000000
3166313.853000	38591222.600000	489.302000	0.489984	-55.000000	-33.000000	-99.000000
3166323.853000	38591212.600000	479.302000	0.376663	-55.000000	-33.000000	-99.000000
3166323.853000	38591212.600000	489.302000	0.351672	-55.000000	-33.000000	-99.000000
3166323.853000	38591222.600000	479.302000	0.376664	-55.000000	-33.000000	-99.000000
3166323.853000	38591222.600000	489.302000	0.351671	-55.000000	-33.000000	-99.000000
3166303.853000	38591232.600000	489.302000	0.489987	-55.000000	-33.000000	-99.000000
3166313.853000	38591232.600000	479.302000	0.489927	-55.000000	-33.000000	-99.000000
3166313.853000	38591232.600000	489.302000	0.489987	-55.000000	-33.000000	-99.000000
3166323.853000	38591232.600000	479.302000	0.376664	-55.000000	-33.000000	-99.000000
3166323.853000	38591232.600000	489.302000	0.351670	-55.000000	-33.000000	-99.000000
3166333.853000	38591112.600000	399.302000	0.241315	-55.000000	-33.000000	-99.000000
3166333.853000	38591112.600000	409.302000	0.225585	-55.000000	-33.000000	-99.000000
3166333.853000	38591122.600000	399.302000	0.241407	-55.000000	-33.000000	-99.000000
3166333.853000	38591122.600000	409.302000	0.225596	-55.000000	-33.000000	-99.000000
3166343.853000	38591112.600000	399.302000	0.241376	-55.000000	-33.000000	-99.000000
3166343.853000	38591112.600000	409.302000	0.225592	-55.000000	-33.000000	-99.000000
3166343.853000	38591122.600000	399.302000	0.241579	-55.000000	-33.000000	-99.000000
3166343.853000	38591122.600000	409.302000	0.225614	-55.000000	-33.000000	-99.000000
3166333.853000	38591112.600000	419.302000	0.318882	-55.000000	-33.000000	-99.000000
3166333.853000	38591112.600000	429.302000	0.300000	-55.000000	-33.000000	-99.000000
3166333.853000	38591122.600000	419.302000	0.318873	-55.000000	-33.000000	-99.000000
3166333.853000	38591122.600000	429.302000	0.319900	-55.000000	-33.000000	-99.000000
3166343.853000	38591112.600000	419.302000	0.318876	-55.000000	-33.000000	-99.000000
3166343.853000	38591112.600000	429.302000	0.333340	-55.000000	-33.000000	-99.000000
3166343.853000	38591122.600000	419.302000	0.318856	-55.000000	-33.000000	-99.000000
3166343.853000	38591122.600000	429.302000	0.333345	-55.000000	-33.000000	-99.000000
3166333.853000	38591132.600000	399.302000	0.241526	-55.000000	-33.000000	-99.000000
3166333.853000	38591132.600000	409.302000	0.225610	-55.000000	-33.000000	-99.000000
3166333.853000	38591142.600000	399.302000	0.241589	-55.000000	-33.000000	-99.000000
3166333.853000	38591142.600000	409.302000	0.225619	-55.000000	-33.000000	-99.000000
3166343.853000	38591132.600000	399.302000	0.242025	-55.000000	-33.000000	-99.000000
3166343.853000	38591132.600000	409.302000	0.225666	-55.000000	-33.000000	-99.000000
3166343.853000	38591142.600000	399.302000	0.242449	-55.000000	-33.000000	-99.000000
3166343.853000	38591142.600000	409.302000	0.225719	-55.000000	-33.000000	-99.000000
3166333.853000	38591132.600000	419.302000	0.318861	-55.000000	-33.000000	-99.000000
3166333.853000	38591132.600000	429.302000	0.333344	-55.000000	-33.000000	-99.000000
3166333.853000	38591142.600000	419.302000	0.318855	-55.000000	-33.000000	-99.000000
3166333.853000	38591142.600000	429.302000	0.333347	-55.000000	-33.000000	-99.000000
3166343.853000	38591132.600000	419.302000	0.318811	-55.000000	-33.000000	-99.000000
3166343.853000	38591132.600000	429.302000	0.333359	-55.000000	-33.000000	-99.000000
3166343.853000	38591142.600000	419.302000	0.318769	-55.000000	-33.000000	-99.000000
3166343.853000	38591142.600000	429.302000	0.333374	-55.000000	-33.000000	-99.000000
3166353.853000	38591112.600000	399.302000	0.241421	-55.000000	-33.000000	-99.000000
3166353.853000	38591112.600000	409.302000	0.225597	-55.000000	-33.000000	-99.000000
3166353.853000	38591122.600000	399.302000	0.241757	-55.000000	-33.000000	-99.000000
3166353.853000	38591122.600000	409.302000	0.225634	-55.000000	-33.000000	-99.000000
3166363.853000	38591112.600000	399.302000	0.241411	-55.000000	-33.000000	-99.000000
3166363.853000	38591122.600000	399.302000	0.241711	-55.000000	-33.000000	-99.000000
3166353.853000	38591112.600000	419.302000	0.318871	-55.000000	-33.000000	-99.000000
3166353.853000	38591112.600000	429.302000	0.333341	-55.000000	-33.000000	-99.000000
3166353.853000	38591122.600000	419.302000	0.318838	-55.000000	-33.000000	-99.000000
3166353.853000	38591122.600000	429.302000	0.333350	-55.000000	-33.000000	-99.000000
3166363.853000	38591112.600000	419.302000	0.318872	-55.000000	-33.000000	-99.000000
3166363.853000	38591112.600000	429.302000	0.333340	-55.000000	-33.000000	-99.000000
3166363.853000	38591122.600000	419.302000	0.318843	-55.000000	-33.000000	-99.000000
3166363.853000	38591122.600000	429.302000	0.333349	-55.000000	-33.000000	-99.000000
3166353.853000	38591132.600000	399.302000	0.243254	-55.000000	-33.000000	-99.000000
3166353.853000	38591132.600000	409.302000	0.225806	-55.000000	-33.000000	-99.000000
3166353.853000	38591142.600000	399.302000	0.252188	-55.000000	-33.000000	-99.000000
3166353.853000	38591142.600000	409.302000	0.226718	-55.000000	-33.000000	-99.000000
3166363.853000	38591132.600000	399.302000	0.274020	-55.000000	-33.000000	-99.000000
3166363.853000	38591142.600000	399.302000	0.245464	-55.000000	-33.000000	-99.000000
3166353.853000	38591132.600000	419.302000	0.318686	-55.000000	-33.000000	-99.000000
3166353.853000	38591132.600000	429.302000	0.333399	-55.000000	-33.000000	-99.000000
3166353.853000	38591142.600000	419.302000	0.317826	-55.000000	-33.000000	-99.000000
3166353.853000	38591142.600000	429.302000	0.333890	-55.000000	-33.000000	-99.000000
3166363.853000	38591132.600000	419.302000	0.318733	-55.000000	-33.000000	-99.000000
3166363.853000	38591132.600000	429.302000	0.333383	-55.000000	-33.000000	-99.000000
3166363.853000	38591142.600000	419.302000	0.318458	-55.000000	-33.000000	-99.000000
3166363.853000	38591142.600000	429.302000	0.333491	-55.000000	-33.000000	-99.000000
3166333.853000	38591112.600000	439.302000	0.300000	-55.000000	-33.000000	-99.000000
3166333.853000	38591112.600000	449.302000	0.287989	-55.000000	-33.000000	-99.000000
3166333.853000	38591122.600000	439.302000	0.300000	-55.000000	-33.000000	-99.000000
3166333.853000	38591122.600000	449.302000	0.287536	-55.000000	-33.000000	-99.000000
3166343.853000	38591112.600000	439.302000	0.315728	-55.000000	-33.000000	-99.000000
3166343.853000	38591112.600000	449.302000	0.337475	-55.000000	-33.000000	-99.000000
3166343.853000	38591122.600000	439.302000	0.326622	-55.000000	-33.000000	-99.000000
3166343.853000	38591122.600000	449.302000	0.369327	-55.000000	-33.000000	-99.000000
3166333.853000	38591112.600000	459.302000	0.289051	-55.000000	-33.000000	-99.000000
3166333.853000	38591112.600000	469.302000	0.289205	-55.000000	-33.000000	-99.000000
3166333.853000	38591122.600000	459.302000	0.286633	-55.000000	-33.000000	-99.000000
3166333.853000	38591122.600000	469.302000	0.317394	-55.000000	-33.000000	-99.000000
3166343.853000	38591112.600000	459.302000	0.339614	-55.000000	-33.000000	-99.000000
3166343.853000	38591112.600000	469.302000	0.353188	-55.000000	-33.000000	-99.000000
3166343.853000	38591122.600000	459.302000	0.382130	-55.000000	-33.000000	-99.000000
3166343.853000	38591122.600000	469.302000	0.386059	-55.000000	-33.000000	-99.000000
3166333.853000	38591132.600000	439.302000	0.326627	-55.000000	-33.000000	-99.000000
3166333.853000	38591132.600000	449.302000	0.369339	-55.000000	-33.000000	-99.000000
3166333.853000	38591142.600000	439.302000	0.326620	-55.000000	-33.000000	-99.000000
3166333.853000	38591142.600000	449.302000	0.369323	-55.000000	-33.000000	-99.000000
3166343.853000	38591132.600000	439.302000	0.326575	-55.000000	-33.000000	-99.000000
3166343.853000	38591132.600000	449.302000	0.369217	-55.000000	-33.000000	-99.000000
3166343.853000	38591142.600000	439.302000	0.326526	-55.000000	-33.000000	-99.000000
3166343.853000	38591142.600000	449.302000	0.369108	-55.000000	-33.000000	-99.000000
3166333.853000	38591132.600000	459.302000	0.382140	-55.000000	-33.000000	-99.000000
3166333.853000	38591132.600000	469.302000	0.386064	-55.000000	-33.000000	-99.000000
3166333.853000	38591142.600000	459.302000	0.382132	-55.000000	-33.000000	-99.000000
3166333.853000	38591142.600000	469.302000	0.386057	-55.000000	-33.000000	-99.000000
3166343.853000	38591132.600000	459.302000	0.382061	-55.000000	-33.000000	-99.000000
3166343.853000	38591132.600000	469.302000	0.386016	-55.000000	-33.000000	-99.000000
3166343.853000	38591142.600000	459.302000	0.381996	-55.000000	-33.000000	-99.000000
3166343.853000	38591142.600000	469.302000	0.385973	-55.000000	-33.000000	-99.000000
3166353.853000	38591112.600000	439.302000	0.326639	-55.000000	-33.000000	-99.000000
3166353.853000	38591112.600000	449.302000	0.369365	-55.000000	-33.000000	-99.000000
3166353.853000	38591122.600000	439.302000	0.326604	-55.000000	-33.000000	-99.000000
3166353.853000	38591122.600000	449.302000	0.369284	-55.000000	-33.000000	-99.000000
3166363.853000	38591112.600000	439.302000	0.326640	-55.000000	-33.000000	-99.000000
3166363.853000	38591112.600000	449.302000	0.369368	-55.000000	-33.000000	-99.000000
3166363.853000	38591122.600000	439.302000	0.326609	-55.000000	-33.000000	-99.000000
3166363.853000	38591122.600000	449.302000	0.369295	-55.000000	-33.000000	-99.000000
3166353.853000	38591112.600000	459.302000	0.382154	-55.000000	-33.000000	-99.000000
3166353.853000	38591112.600000	469.302000	0.386074	-55.000000	-33.000000	-99.000000
3166353.853000	38591122.600000	459.302000	0.382101	-55.000000	-33.000000	-99.000000
3166353.853000	38591122.600000	469.302000	0.386042	-55.000000	-33.000000	-99.000000
3166363.853000	38591112.600000	459.302000	0.382155	-55.000000	-33.000000	-99.000000
3166363.853000	38591112.600000	469.302000	0.386075	-55.000000	-33.000000	-99.000000
3166363.853000	38591122.600000	459.302000	0.382109	-55.000000	-33.000000	-99.000000
3166363.853000	38591122.600000	469.302000	0.386047	-55.000000	-33.000000	-99.000000
3166353.853000	38591132.600000	439.302000	0.326437	-55.000000	-33.000000	-99.000000
3166353.853000	38591132.600000	449.302000	0.368911	-55.000000	-33.000000	-99.000000
3166353.853000	38591142.600000	439.302000	0.324930	-55.000000	-33.000000	-99.000000
3166353.853000	38591142.600000	449.302000	0.366473	-55.000000	-33.000000	-99.000000
3166363.853000	38591132.600000	439.302000	0.326490	-55.000000	-33.000000	-99.000000
3166363.853000	38591132.600000	449.302000	0.369026	-55.000000	-33.000000	-99.000000
3166363.853000	38591142.600000	439.302000	0.326134	-55.000000	-33.000000	-99.000000
3166363.853000	38591142.600000	449.302000	0.368305	-55.000000	-33.000000	-99.000000
3166353.853000	38591132.600000	459.302000	0.381856	-55.000000	-33.000000	-99.000000
3166353.853000	38591132.600000	469.302000	0.385895	-55.000000	-33.000000	-99.000000
3166353.853000	38591142.600000	459.302000	0.379865	-55.000000	-33.000000	-99.000000
3166353.853000	38591142.600000	469.302000	0.384772	-55.000000	-33.000000	-99.000000
3166363.853000	38591132.600000	459.302000	0.381934	-55.000000	-33.000000	-99.000000
3166363.853000	38591132.600000	469.302000	0.385941	-55.000000	-33.000000	-99.000000
3166363.853000	38591142.600000	459.302000	0.381443	-55.000000	-33.000000	-99.000000
3166363.853000	38591142.600000	469.302000	0.385643	-55.000000	-33.000000	-99.000000
3166333.853000	38591152.600000	399.302000	0.241514	-55.000000	-33.000000	-99.000000
3166333.853000	38591152.600000	409.302000	0.225611	-55.000000	-33.000000	-99.000000
3166333.853000	38591162.600000	399.302000	0.241392	-55.000000	-33.000000	-99.000000
3166333.853000	38591162.600000	409.302000	0.225598	-55.000000	-33.000000	-99.000000
3166343.853000	38591152.600000	399.302000	0.241979	-55.000000	-33.000000	-99.000000
3166343.853000	38591152.600000	409.302000	0.225667	-55.000000	-33.000000	-99.000000
3166343.853000	38591162.600000	399.302000	0.241549	-55.000000	-33.000000	-99.000000
3166343.853000	38591162.600000	409.302000	0.225617	-55.000000	-33.000000	-99.000000
3166333.853000	38591152.600000	419.302000	0.318863	-55.000000	-33.000000	-99.000000
3166333.853000	38591152.600000	429.302000	0.333345	-55.000000	-33.000000	-99.000000
3166333.853000	38591162.600000	419.302000	0.318875	-55.000000	-33.000000	-99.000000
3166333.853000	38591162.600000	429.302000	0.333341	-55.000000	-33.000000	-99.000000
3166343.853000	38591152.600000	419.302000	0.318817	-55.000000	-33.000000	-99.000000
3166343.853000	38591152.600000	429.302000	0.333360	-55.000000	-33.000000	-99.000000
3166343.853000	38591162.600000	419.302000	0.318860	-55.000000	-33.000000	-99.000000
3166343.853000	38591162.600000	429.302000	0.333346	-55.000000	-33.000000	-99.000000
3166333.853000	38591172.600000	399.302000	0.241303	-55.000000	-33.000000	-99.000000
3166333.853000	38591172.600000	409.302000	0.225588	-55.000000	-33.000000	-99.000000
3166333.853000	38591182.600000	399.302000	0.241247	-55.000000	-33.000000	-99.000000
3166333.853000	38591182.600000	409.302000	0.225581	-55.000000	-33.000000	-99.000000
3166343.853000	38591172.600000	399.302000	0.241358	-55.000000	-33.000000	-99.000000
3166343.853000	38591172.600000	409.302000	0.225595	-55.000000	-33.000000	-99.000000
3166343.853000	38591182.600000	399.302000	0.241270	-55.000000	-33.000000	-99.000000
3166343.853000	38591182.600000	409.302000	0.225584	-55.000000	-33.000000	-99.000000
3166333.853000	38591172.600000	419.302000	0.318884	-55.000000	-33.000000	-99.000000
3166333.853000	38591172.600000	429.302000	0.333339	-55.000000	-33.000000	-99.000000
3166333.853000	38591182.600000	419.302000	0.318889	-55.000000	-33.000000	-99.000000
3166333.853000	38591182.600000	429.302000	0.333337	-55.000000	-33.000000	-99.000000
3166343.853000	38591172.600000	419.302000	0.318879	-55.000000	-33.000000	-99.000000
3166343.853000	38591172.600000	429.302000	0.333341	-55.000000	-33.000000	-99.000000
3166343.853000	38591182.600000	419.302000	0.318887	-55.000000	-33.000000	-99.000000
3166343.853000	38591182.600000	429.302000	0.333338	-55.000000	-33.000000	-99.000000
3166353.853000	38591152.600000	399.302000	0.243046	-55.000000	-33.000000	-99.000000
3166353.853000	38591152.600000	409.302000	0.225796	-55.000000	-33.000000	-99.000000
3166353.853000	38591162.600000	399.302000	0.241707	-55.000000	-33.000000	-99.000000
3166353.853000	38591162.600000	409.302000	0.225636	-55.000000	-33.000000	-99.000000
3166363.853000	38591152.600000	399.302000	0.242663	-55.000000	-33.000000	-99.000000
3166363.853000	38591162.600000	399.302000	0.241667	-55.000000	-33.000000	-99.000000
3166353.853000	38591152.600000	419.302000	0.318709	-55.000000	-33.000000	-99.000000
3166353.853000	38591152.600000	429.302000	0.333397	-55.000000	-33.000000	-99.000000
3166353.853000	38591162.600000	419.302000	0.318844	-55.000000	-33.000000	-99.000000
3166353.853000	38591162.600000	429.302000	0.333352	-55.000000	-33.000000	-99.000000
3166363.853000	38591152.600000	419.302000	0.318748	-55.000000	-33.000000	-99.000000
3166363.853000	38591152.600000	429.302000	0.333383	-55.000000	-33.000000	-99.000000
3166363.853000	38591162.600000	419.302000	0.318848	-55.000000	-33.000000	-99.000000
3166363.853000	38591162.600000	429.302000	0.333350	-55.000000	-33.000000	-99.000000
3166353.853000	38591172.600000	399.302000	0.241398	-55.000000	-33.000000	-99.000000
3166353.853000	38591172.600000	409.302000	0.225600	-55.000000	-33.000000	-99.000000
3166353.853000	38591182.600000	399.302000	0.241284	-55.000000	-33.000000	-99.000000
3166353.853000	38591182.600000	409.302000	0.225586	-55.000000	-33.000000	-99.000000
3166363.853000	38591172.600000	399.302000	0.241389	-55.000000	-33.000000	-99.000000
3166363.853000	38591182.600000	399.302000	0.241281	-55.000000	-33.000000	-99.000000
3166353.853000	38591172.600000	419.302000	0.318875	-55.000000	-33.000000	-99.000000
3166353.853000	38591172.600000	429.302000	0.333342	-55.000000	-33.000000	-99.000000
3166353.853000	38591182.600000	419.302000	0.318886	-55.000000	-33.000000	-99.000000
3166353.853000	38591182.600000	429.302000	0.333338	-55.000000	-33.000000	-99.000000
3166363.853000	38591172.600000	419.302000	0.318876	-55.000000	-33.000000	-99.000000
3166363.853000	38591172.600000	429.302000	0.333342	-55.000000	-33.000000	-99.000000
3166363.853000	38591182.600000	419.302000	0.318886	-55.000000	-33.000000	-99.000000
3166363.853000	38591182.600000	429.302000	0.333338	-55.000000	-33.000000	-99.000000
3166333.853000	38591152.600000	439.302000	0.326627	-55.000000	-33.000000	-99.000000
3166333.853000	38591152.600000	449.302000	0.369341	-55.000000	-33.000000	-99.000000
3166333.853000	38591162.600000	439.302000	0.326639	-55.000000	-33.000000	-99.000000
3166333.853000	38591162.600000	449.302000	0.369370	-55.000000	-33.000000	-99.000000
3166343.853000	38591152.600000	439.302000	0.326576	-55.000000	-33.000000	-99.000000
3166343.853000	38591152.600000	449.302000	0.369224	-55.000000	-33.000000	-99.000000
3166343.853000	38591162.600000	439.302000	0.326623	-55.000000	-33.000000	-99.000000
3166343.853000	38591162.600000	449.302000	0.369331	-55.000000	-33.000000	-99.000000
3166333.853000	38591152.600000	459.302000	0.382145	-55.000000	-33.000000	-99.000000
3166333.853000	38591152.600000	469.302000	0.386064	-55.000000	-33.000000	-99.000000
3166333.853000	38591162.600000	459.302000	0.382164	-55.000000	-33.000000	-99.000000
3166333.853000	38591162.600000	469.302000	0.386076	-55.000000	-33.000000	-99.000000
3166343.853000	38591152.600000	459.302000	0.382074	-55.000000	-33.000000	-99.000000
3166343.853000	38591152.600000	469.302000	0.386019	-55.000000	-33.000000	-99.000000
3166343.853000	38591162.600000	459.302000	0.382141	-55.000000	-33.000000	-99.000000
3166343.853000	38591162.600000	469.302000	0.386061	-55.000000	-33.000000	-99.000000
3166333.853000	38591172.600000	439.302000	0.326649	-55.000000	-33.000000	-99.000000
3166333.853000	38591172.600000	449.302000	0.369392	-55.000000	-33.000000	-99.000000
3166333.853000	38591182.600000	439.302000	0.326654	-55.000000	-33.000000	-99.000000
3166333.853000	38591182.600000	449.302000	0.369405	-55.000000	-33.000000	-99.000000
3166343.853000	38591172.600000	439.302000	0.326643	-55.000000	-33.000000	-99.000000
3166343.853000	38591172.600000	449.302000	0.369378	-55.000000	-33.000000	-99.000000
3166343.853000	38591182.600000	439.302000	0.326652	-55.000000	-33.000000	-99.000000
3166343.853000	38591182.600000	449.302000	0.369400	-55.000000	-33.000000	-99.000000
3166333.853000	38591172.600000	459.302000	0.382177	-55.000000	-33.000000	-99.000000
3166333.853000	38591172.600000	469.302000	0.386084	-55.000000	-33.000000	-99.000000
3166333.853000	38591182.600000	459.302000	0.382185	-55.000000	-33.000000	-99.000000
3166333.853000	38591182.600000	469.302000	0.386089	-55.000000	-33.000000	-99.000000
3166343.853000	38591172.600000	459.302000	0.382170	-55.000000	-33.000000	-99.000000
3166343.853000	38591172.600000	469.302000	0.386079	-55.000000	-33.000000	-99.000000
3166343.853000	38591182.600000	459.302000	0.382182	-55.000000	-33.000000	-99.000000
3166343.853000	38591182.600000	469.302000	0.386087	-55.000000	-33.000000	-99.000000
3166353.853000	38591152.600000	439.302000	0.326450	-55.000000	-33.000000	-99.000000
3166353.853000	38591152.600000	449.302000	0.368945	-55.000000	-33.000000	-99.000000
3166353.853000	38591162.600000	439.302000	0.326605	-55.000000	-33.000000	-99.000000
3166353.853000	38591162.600000	449.302000	0.369291	-55.000000	-33.000000	-99.000000
3166363.853000	38591152.600000	439.302000	0.326497	-55.000000	-33.000000	-99.000000
3166363.853000	38591152.600000	449.302000	0.369047	-55.000000	-33.000000	-99.000000
3166363.853000	38591162.600000	439.302000	0.326610	-55.000000	-33.000000	-99.000000
3166363.853000	38591162.600000	449.302000	0.369301	-55.000000	-33.000000	-99.000000
3166353.853000	38591152.600000	459.302000	0.381899	-55.000000	-33.000000	-99.000000
3166353.853000	38591152.600000	469.302000	0.385908	-55.000000	-33.000000	-99.000000
3166353.853000	38591162.600000	459.302000	0.382118	-55.000000	-33.000000	-99.000000
3166353.853000	38591162.600000	469.302000	0.386045	-55.000000	-33.000000	-99.000000
3166363.853000	38591152.600000	459.302000	0.381964	-55.000000	-33.000000	-99.000000
3166363.853000	38591152.600000	469.302000	0.385949	-55.000000	-33.000000	-99.000000
3166363.853000	38591162.600000	459.302000	0.382124	-55.000000	-33.000000	-99.000000
3166363.853000	38591162.600000	469.302000	0.386049	-55.000000	-33.000000	-99.000000
3166353.853000	38591172.600000	439.302000	0.326638	-55.000000	-33.000000	-99.000000
3166353.853000	38591172.600000	449.302000	0.369368	-55.000000	-33.000000	-99.000000
3166353.853000	38591182.600000	439.302000	0.326651	-55.000000	-33.000000	-99.000000
3166353.853000	38591182.600000	449.302000	0.369396	-55.000000	-33.000000	-99.000000
3166363.853000	38591172.600000	439.302000	0.326639	-55.000000	-33.000000	-99.000000
3166363.853000	38591172.600000	449.302000	0.369370	-55.000000	-33.000000	-99.000000
3166363.853000	38591182.600000	439.302000	0.326651	-55.000000	-33.000000	-99.000000
3166363.853000	38591182.600000	449.302000	0.369397	-55.000000	-33.000000	-99.000000
3166353.853000	38591172.600000	459.302000	0.382164	-55.000000	-33.000000	-99.000000
3166353.853000	38591172.600000	469.302000	0.386075	-55.000000	-33.000000	-99.000000
3166353.853000	38591182.600000	459.302000	0.382180	-55.000000	-33.000000	-99.000000
3166353.853000	38591182.600000	469.302000	0.386086	-55.000000	-33.000000	-99.000000
3166363.853000	38591172.600000	459.302000	0.382165	-55.000000	-33.000000	-99.000000
3166363.853000	38591172.600000	469.302000	0.386076	-55.000000	-33.000000	-99.000000
3166363.853000	38591182.600000	459.302000	0.382181	-55.000000	-33.000000	-99.000000
3166363.853000	38591182.600000	469.302000	0.386086	-55.000000	-33.000000	-99.000000
3166373.853000	38591112.600000	429.302000	0.333339	-55.000000	-33.000000	-99.000000
3166373.853000	38591122.600000	429.302000	0.333344	-55.000000	-33.000000	-99.000000
3166373.853000	38591132.600000	429.302000	0.333352	-55.000000	-33.000000	-99.000000
3166373.853000	38591142.600000	429.302000	0.333359	-55.000000	-33.000000	-99.000000
3166373.853000	38591112.600000	439.302000	0.316091	-55.000000	-33.000000	-99.000000
3166373.853000	38591112.600000	449.302000	0.338338	-55.000000	-33.000000	-99.000000
3166373.853000	38591122.600000	439.302000	0.326629	-55.000000	-33.000000	-99.000000
3166373.853000	38591122.600000	449.302000	0.369343	-55.000000	-33.000000	-99.000000
3166373.853000	38591112.600000	459.302000	0.340528	-55.000000	-33.000000	-99.000000
3166373.853000	38591112.600000	469.302000	0.354416	-55.000000	-33.000000	-99.000000
3166373.853000	38591122.600000	459.302000	0.382140	-55.000000	-33.000000	-99.000000
3166373.853000	38591122.600000	469.302000	0.386065	-55.000000	-33.000000	-99.000000
3166373.853000	38591132.600000	439.302000	0.326599	-55.000000	-33.000000	-99.000000
3166373.853000	38591132.600000	449.302000	0.369273	-55.000000	-33.000000	-99.000000
3166373.853000	38591142.600000	439.302000	0.326575	-55.000000	-33.000000	-99.000000
3166373.853000	38591142.600000	449.302000	0.369220	-55.000000	-33.000000	-99.000000
3166373.853000	38591132.600000	459.302000	0.382097	-55.000000	-33.000000	-99.000000
3166373.853000	38591132.600000	469.302000	0.386038	-55.000000	-33.000000	-99.000000
3166373.853000	38591142.600000	459.302000	0.382067	-55.000000	-33.000000	-99.000000
3166373.853000	38591142.600000	469.302000	0.386017	-55.000000	-33.000000	-99.000000
3166373.853000	38591152.600000	429.302000	0.333353	-55.000000	-33.000000	-99.000000
3166373.853000	38591162.600000	429.302000	0.333345	-55.000000	-33.000000	-99.000000
3166373.853000	38591172.600000	429.302000	0.333340	-55.000000	-33.000000	-99.000000
3166373.853000	38591182.600000	429.302000	0.333338	-55.000000	-33.000000	-99.000000
3166373.853000	38591152.600000	439.302000	0.326600	-55.000000	-33.000000	-99.000000
3166373.853000	38591152.600000	449.302000	0.369277	-55.000000	-33.000000	-99.000000
3166373.853000	38591162.600000	439.302000	0.326629	-55.000000	-33.000000	-99.000000
3166373.853000	38591162.600000	449.302000	0.369346	-55.000000	-33.000000	-99.000000
3166373.853000	38591152.600000	459.302000	0.382107	-55.000000	-33.000000	-99.000000
3166373.853000	38591152.600000	469.302000	0.386040	-55.000000	-33.000000	-99.000000
3166373.853000	38591162.600000	459.302000	0.382150	-55.000000	-33.000000	-99.000000
3166373.853000	38591162.600000	469.302000	0.386066	-55.000000	-33.000000	-99.000000
3166373.853000	38591172.600000	439.302000	0.326645	-55.000000	-33.000000	-99.000000
3166373.853000	38591172.600000	449.302000	0.369383	-55.000000	-33.000000	-99.000000
3166373.853000	38591182.600000	439.302000	0.326653	-55.000000	-33.000000	-99.000000
3166373.853000	38591182.600000	449.302000	0.369401	-55.000000	-33.000000	-99.000000
3166373.853000	38591172.600000	459.302000	0.382172	-55.000000	-33.000000	-99.000000
3166373.853000	38591172.600000	469.302000	0.386081	-55.000000	-33.000000	-99.000000
3166373.853000	38591182.600000	459.302000	0.382183	-55.000000	-33.000000	-99.000000
3166373.853000	38591182.600000	469.302000	0.386088	-55.000000	-33.000000	-99.000000
3166333.853000	38591112.600000	479.302000	0.489445	-55.000000	-33.000000	-99.000000
3166333.853000	38591112.600000	489.302000	0.489891	-55.000000	-33.000000	-99.000000
3166333.853000	38591122.600000	479.302000	0.435020	-55.000000	-33.000000	-99.000000
3166333.853000	38591122.600000	489.302000	0.489847	-55.000000	-33.000000	-99.000000
3166343.853000	38591112.600000	479.302000	0.376643	-55.000000	-33.000000	-99.000000
3166343.853000	38591112.600000	489.302000	0.351702	-55.000000	-33.000000	-99.000000
3166343.853000	38591122.600000	479.302000	0.376624	-55.000000	-33.000000	-99.000000
3166343.853000	38591122.600000	489.302000	0.351730	-55.000000	-33.000000	-99.000000
3166333.853000	38591132.600000	479.302000	0.376629	-55.000000	-33.000000	-99.000000
3166333.853000	38591132.600000	489.302000	0.351723	-55.000000	-33.000000	-99.000000
3166333.853000	38591142.600000	479.302000	0.376623	-55.000000	-33.000000	-99.000000
3166333.853000	38591142.600000	489.302000	0.351731	-55.000000	-33.000000	-99.000000
3166343.853000	38591132.600000	479.302000	0.376582	-55.000000	-33.000000	-99.000000
3166343.853000	38591132.600000	489.302000	0.351795	-55.000000	-33.000000	-99.000000
3166343.853000	38591142.600000	479.302000	0.376540	-55.000000	-33.000000	-99.000000
3166343.853000	38591142.600000	489.302000	0.351860	-55.000000	-33.000000	-99.000000
3166353.853000	38591112.600000	479.302000	0.376639	-55.000000	-33.000000	-99.000000
3166353.853000	38591112.600000	489.302000	0.351708	-55.000000	-33.000000	-99.000000
3166353.853000	38591122.600000	479.302000	0.376607	-55.000000	-33.000000	-99.000000
3166353.853000	38591122.600000	489.302000	0.351756	-55.000000	-33.000000	-99.000000
3166363.853000	38591112.600000	479.302000	0.376640	-55.000000	-33.000000	-99.000000
3166363.853000	38591112.600000	489.302000	0.351707	-55.000000	-33.000000	-99.000000
3166363.853000	38591122.600000	479.302000	0.376612	-55.000000	-33.000000	-99.000000
3166363.853000	38591122.600000	489.302000	0.351750	-55.000000	-33.000000	-99.000000
3166353.853000	38591112.600000	499.302000	0.277808	-55.000000	-33.000000	-99.000000
3166353.853000	38591122.600000	499.302000	0.277815	-55.000000	-33.000000	-99.000000
3166363.853000	38591112.600000	499.302000	0.277807	-55.000000	-33.000000	-99.000000
3166363.853000	38591122.600000	499.302000	0.277813	-55.000000	-33.000000	-99.000000
3166353.853000	38591132.600000	479.302000	0.376463	-55.000000	-33.000000	-99.000000
3166353.853000	38591132.600000	489.302000	0.351984	-55.000000	-33.000000	-99.000000
3166353.853000	38591142.600000	479.302000	0.375564	-55.000000	-33.000000	-99.000000
3166353.853000	38591142.600000	489.302000	0.353896	-55.000000	-33.000000	-99.000000
3166363.853000	38591132.600000	479.302000	0.376507	-55.000000	-33.000000	-99.000000
3166363.853000	38591132.600000	489.302000	0.351913	-55.000000	-33.000000	-99.000000
3166363.853000	38591142.600000	479.302000	0.376231	-55.000000	-33.000000	-99.000000
3166363.853000	38591142.600000	489.302000	0.352386	-55.000000	-33.000000	-99.000000
3166353.853000	38591132.600000	499.302000	0.277851	-55.000000	-33.000000	-99.000000
3166353.853000	38591142.600000	499.302000	0.278593	-55.000000	-33.000000	-99.000000
3166363.853000	38591132.600000	499.302000	0.277838	-55.000000	-33.000000	-99.000000
3166363.853000	38591142.600000	499.302000	0.277931	-55.000000	-33.000000	-99.000000
3166333.853000	38591152.600000	479.302000	0.376631	-55.000000	-33.000000	-99.000000
3166333.853000	38591152.600000	489.302000	0.351720	-55.000000	-33.000000	-99.000000
3166333.853000	38591162.600000	479.302000	0.376642	-55.000000	-33.000000	-99.000000
3166333.853000	38591162.600000	489.302000	0.351702	-55.000000	-33.000000	-99.000000
3166343.853000	38591152.600000	479.302000	0.376585	-55.000000	-33.000000	-99.000000
3166343.853000	38591152.600000	489.302000	0.351789	-55.000000	-33.000000	-99.000000
3166343.853000	38591162.600000	479.302000	0.376627	-55.000000	-33.000000	-99.000000
3166343.853000	38591162.600000	489.302000	0.351725	-55.000000	-33.000000	-99.000000
3166333.853000	38591172.600000	479.302000	0.376651	-55.000000	-33.000000	-99.000000
3166333.853000	38591172.600000	489.302000	0.351690	-55.000000	-33.000000	-99.000000
3166333.853000	38591182.600000	479.302000	0.376656	-55.000000	-33.000000	-99.000000
3166333.853000	38591182.600000	489.302000	0.351682	-55.000000	-33.000000	-99.000000
3166343.853000	38591172.600000	479.302000	0.376646	-55.000000	-33.000000	-99.000000
3166343.853000	38591172.600000	489.302000	0.351697	-55.000000	-33.000000	-99.000000
3166343.853000	38591182.600000	479.302000	0.376654	-55.000000	-33.000000	-99.000000
3166343.853000	38591182.600000	489.302000	0.351685	-55.000000	-33.000000	-99.000000
3166353.853000	38591152.600000	479.302000	0.376477	-55.000000	-33.000000	-99.000000
3166353.853000	38591152.600000	489.302000	0.351960	-55.000000	-33.000000	-99.000000
3166353.853000	38591162.600000	479.302000	0.376612	-55.000000	-33.000000	-99.000000
3166353.853000	38591162.600000	489.302000	0.351748	-55.000000	-33.000000	-99.000000
3166363.853000	38591152.600000	479.302000	0.376517	-55.000000	-33.000000	-99.000000
3166363.853000	38591152.600000	489.302000	0.351896	-55.000000	-33.000000	-99.000000
3166363.853000	38591162.600000	479.302000	0.376616	-55.000000	-33.000000	-99.000000
3166363.853000	38591162.600000	489.302000	0.351742	-55.000000	-33.000000	-99.000000
3166353.853000	38591152.600000	499.302000	0.277828	-55.000000	-33.000000	-99.000000
3166353.853000	38591162.600000	499.302000	0.277802	-55.000000	-33.000000	-99.000000
3166363.853000	38591152.600000	499.302000	0.277819	-55.000000	-33.000000	-99.000000
3166363.853000	38591162.600000	499.302000	0.277802	-55.000000	-33.000000	-99.000000
3166353.853000	38591172.600000	479.302000	0.376642	-55.000000	-33.000000	-99.000000
3166353.853000	38591172.600000	489.302000	0.351703	-55.000000	-33.000000	-99.000000
3166353.853000	38591182.600000	479.302000	0.376653	-55.000000	-33.000000	-99.000000
3166353.853000	38591182.600000	489.302000	0.351687	-55.000000	-33.000000	-99.000000
3166363.853000	38591172.600000	479.302000	0.376643	-55.000000	-33.000000	-99.000000
3166363.853000	38591172.600000	489.302000	0.351702	-55.000000	-33.000000	-99.000000
3166363.853000	38591182.600000	479.302000	0.376653	-55.000000	-33.000000	-99.000000
3166363.853000	38591182.600000	489.302000	0.351686	-55.000000	-33.000000	-99.000000
3166353.853000	38591172.600000	499.302000	0.277799	-55.000000	-33.000000	-99.000000
3166353.853000	38591182.600000	499.302000	0.277799	-55.000000	-33.000000	-99.000000
3166363.853000	38591172.600000	499.302000	0.277799	-55.000000	-33.000000	-99.000000
3166363.853000	38591182.600000	499.302000	0.277799	-55.000000	-33.000000	-99.000000
3166373.853000	38591112.600000	479.302000	0.376645	-55.000000	-33.000000	-99.000000
3166373.853000	38591112.600000	489.302000	0.351699	-55.000000	-33.000000	-99.000000
3166373.853000	38591122.600000	479.302000	0.376630	-55.000000	-33.000000	-99.000000
3166373.853000	38591122.600000	489.302000	0.351721	-55.000000	-33.000000	-99.000000
3166383.853000	38591112.600000	489.302000	0.351690	-55.000000	-33.000000	-99.000000
3166383.853000	38591122.600000	489.302000	0.351700	-55.000000	-33.000000	-99.000000
3166373.853000	38591112.600000	499.302000	0.277806	-55.000000	-33.000000	-99.000000
3166373.853000	38591122.600000	499.302000	0.277809	-55.000000	-33.000000	-99.000000
3166383.853000	38591112.600000	499.302000	0.277804	-55.000000	-33.000000	-99.000000
3166383.853000	38591122.600000	499.302000	0.277805	-55.000000	-33.000000	-99.000000
3166373.853000	38591132.600000	479.302000	0.376603	-55.000000	-33.000000	-99.000000
3166373.853000	38591132.600000	489.302000	0.351762	-55.000000	-33.000000	-99.000000
3166373.853000	38591142.600000	479.302000	0.376583	-55.000000	-33.000000	-99.000000
3166373.853000	38591142.600000	489.302000	0.351792	-55.000000	-33.000000	-99.000000
3166383.853000	38591132.600000	489.302000	0.351711	-55.000000	-33.000000	-99.000000
3166383.853000	38591142.600000	489.302000	0.351716	-55.000000	-33.000000	-99.000000
3166373.853000	38591132.600000	499.302000	0.277813	-55.000000	-33.000000	-99.000000
3166373.853000	38591142.600000	499.302000	0.277813	-55.000000	-33.000000	-99.000000
3166383.853000	38591132.600000	499.302000	0.277806	-55.000000	-33.000000	-99.000000
3166383.853000	38591142.600000	499.302000	0.277805	-55.000000	-33.000000	-99.000000
3166373.853000	38591152.600000	479.302000	0.376606	-55.000000	-33.000000	-99.000000
3166373.853000	38591152.600000	489.302000	0.351757	-55.000000	-33.000000	-99.000000
3166373.853000	38591162.600000	479.302000	0.376633	-55.000000	-33.000000	-99.000000
3166373.853000	38591162.600000	489.302000	0.351716	-55.000000	-33.000000	-99.000000
3166383.853000	38591152.600000	489.302000	0.351709	-55.000000	-33.000000	-99.000000
3166383.853000	38591162.600000	489.302000	0.351697	-55.000000	-33.000000	-99.000000
3166373.853000	38591152.600000	499.302000	0.277806	-55.000000	-33.000000	-99.000000
3166373.853000	38591162.600000	499.302000	0.277801	-55.000000	-33.000000	-99.000000
3166383.853000	38591152.600000	499.302000	0.277802	-55.000000	-33.000000	-99.000000
3166383.853000	38591162.600000	499.302000	0.277801	-55.000000	-33.000000	-99.000000
3166373.853000	38591172.600000	479.302000	0.376647	-55.000000	-33.000000	-99.000000
3166373.853000	38591172.600000	489.302000	0.351695	-55.000000	-33.000000	-99.000000
3166373.853000	38591182.600000	479.302000	0.376655	-55.000000	-33.000000	-99.000000
3166373.853000	38591182.600000	489.302000	0.351684	-55.000000	-33.000000	-99.000000
3166383.853000	38591172.600000	489.302000	0.351687	-55.000000	-33.000000	-99.000000
3166383.853000	38591182.600000	489.302000	0.351681	-55.000000	-33.000000	-99.000000
3166373.853000	38591172.600000	499.302000	0.277800	-55.000000	-33.000000	-99.000000
3166373.853000	38591182.600000	499.302000	0.277799	-55.000000	-33.000000	-99.000000
3166383.853000	38591172.600000	499.302000	0.277800	-55.000000	-33.000000	-99.000000
3166383.853000	38591182.600000	499.302000	0.277799	-55.000000	-33.000000	-99.000000
3166333.853000	38591192.600000	399.302000	0.241213	-55.000000	-33.000000	-99.000000
3166333.853000	38591192.600000	409.302000	0.225577	-55.000000	-33.000000	-99.000000
3166333.853000	38591202.600000	399.302000	0.241192	-55.000000	-33.000000	-99.000000
3166333.853000	38591202.600000	409.302000	0.225574	-55.000000	-33.000000	-99.000000
3166343.853000	38591192.600000	399.302000	0.241224	-55.000000	-33.000000	-99.000000
3166343.853000	38591192.600000	409.302000	0.225578	-55.000000	-33.000000	-99.000000
3166343.853000	38591202.600000	399.302000	0.241197	-55.000000	-33.000000	-99.000000
3166343.853000	38591202.600000	409.302000	0.225575	-55.000000	-33.000000	-99.000000
3166333.853000	38591192.600000	419.302000	0.318893	-55.000000	-33.000000	-99.000000
3166333.853000	38591192.600000	429.302000	0.333336	-55.000000	-33.000000	-99.000000
3166333.853000	38591202.600000	419.302000	0.318895	-55.000000	-33.000000	-99.000000
3166333.853000	38591202.600000	429.302000	0.333335	-55.000000	-33.000000	-99.000000
3166343.853000	38591192.600000	419.302000	0.318892	-55.000000	-33.000000	-99.000000
3166343.853000	38591192.600000	429.302000	0.333336	-55.000000	-33.000000	-99.000000
3166343.853000	38591202.600000	419.302000	0.318894	-55.000000	-33.000000	-99.000000
3166343.853000	38591202.600000	429.302000	0.333336	-55.000000	-33.000000	-99.000000
3166333.853000	38591212.600000	399.302000	0.241177	-55.000000	-33.000000	-99.000000
3166333.853000	38591212.600000	409.302000	0.225573	-55.000000	-33.000000	-99.000000
3166333.853000	38591222.600000	399.302000	0.241168	-55.000000	-33.000000	-99.000000
3166333.853000	38591222.600000	409.302000	0.225572	-55.000000	-33.000000	-99.000000
3166343.853000	38591212.600000	399.302000	0.241181	-55.000000	-33.000000	-99.000000
3166343.853000	38591212.600000	409.302000	0.225573	-55.000000	-33.000000	-99.000000
3166343.853000	38591222.600000	399.302000	0.241170	-55.000000	-33.000000	-99.000000
3166343.853000	38591222.600000	409.302000	0.225572	-55.000000	-33.000000	-99.000000
3166333.853000	38591212.600000	419.302000	0.318896	-55.000000	-33.000000	-99.000000
3166333.853000	38591212.600000	429.302000	0.333335	-55.000000	-33.000000	-99.000000
3166333.853000	38591222.600000	419.302000	0.318897	-55.000000	-33.000000	-99.000000
3166333.853000	38591222.600000	429.302000	0.333335	-55.000000	-33.000000	-99.000000
3166343.853000	38591212.600000	419.302000	0.318896	-55.000000	-33.000000	-99.000000
3166343.853000	38591212.600000	429.302000	0.333335	-55.000000	-33.000000	-99.000000
3166343.853000	38591222.600000	419.302000	0.318897	-55.000000	-33.000000	-99.000000
3166343.853000	38591222.600000	429.302000	0.333335	-55.000000	-33.000000	-99.000000
3166353.853000	38591192.600000	399.302000	0.241230	-55.000000	-33.000000	-99.000000
3166353.853000	38591192.600000	409.302000	0.225579	-55.000000	-33.000000	-99.000000
3166353.853000	38591202.600000	399.302000	0.241200	-55.000000	-33.000000	-99.000000
3166353.853000	38591202.600000	409.302000	0.225576	-55.000000	-33.000000	-99.000000
3166363.853000	38591192.600000	399.302000	0.241228	-55.000000	-33.000000	-99.000000
3166363.853000	38591202.600000	399.302000	0.241199	-55.000000	-33.000000	-99.000000
3166353.853000	38591192.600000	419.302000	0.318891	-55.000000	-33.000000	-99.000000
3166353.853000	38591192.600000	429.302000	0.333337	-55.000000	-33.000000	-99.000000
3166353.853000	38591202.600000	419.302000	0.318894	-55.000000	-33.000000	-99.000000
3166353.853000	38591202.600000	429.302000	0.333336	-55.000000	-33.000000	-99.000000
3166363.853000	38591192.600000	419.302000	0.318891	-55.000000	-33.000000	-99.000000
3166363.853000	38591192.600000	429.302000	0.333337	-55.000000	-33.000000	-99.000000
3166363.853000	38591202.600000	419.302000	0.318894	-55.000000	-33.000000	-99.000000
3166363.853000	38591202.600000	429.302000	0.333336	-55.000000	-33.000000	-99.000000
3166353.853000	38591212.600000	399.302000	0.241182	-55.000000	-33.000000	-99.000000
3166353.853000	38591212.600000	409.302000	0.225573	-55.000000	-33.000000	-99.000000
3166353.853000	38591222.600000	399.302000	0.241170	-55.000000	-33.000000	-99.000000
3166353.853000	38591222.600000	409.302000	0.225572	-55.000000	-33.000000	-99.000000
3166363.853000	38591212.600000	399.302000	0.241182	-55.000000	-33.000000	-99.000000
3166363.853000	38591222.600000	399.302000	0.241170	-55.000000	-33.000000	-99.000000
3166353.853000	38591212.600000	419.302000	0.318896	-55.000000	-33.000000	-99.000000
3166353.853000	38591212.600000	429.302000	0.333335	-55.000000	-33.000000	-99.000000
3166353.853000	38591222.600000	419.302000	0.318897	-55.000000	-33.000000	-99.000000
3166353.853000	38591222.600000	429.302000	0.333335	-55.000000	-33.000000	-99.000000
3166363.853000	38591212.600000	419.302000	0.318896	-55.000000	-33.000000	-99.000000
3166363.853000	38591212.600000	429.302000	0.333335	-55.000000	-33.000000	-99.000000
3166363.853000	38591222.600000	419.302000	0.318897	-55.000000	-33.000000	-99.000000
3166363.853000	38591222.600000	429.302000	0.333335	-55.000000	-33.000000	-99.000000
[truncated: 10,894 more rows]
