# Supplementary material for: A new method for estimating ore grade based on sample length weighting
Source: Sci Rep. 2023 Apr 17;13:6208. doi: 10.1038/s41598-023-33509-0 (PMC10110572; doi:10.1038/s41598-023-33509-0)
Supplement: Supplementary file 1 — Supplementary Information. [file 41598_2023_33509_MOESM1_ESM.zip › Data for paper-SR/Results/Composite_Sample_P4_Al.txt]

3166093.853000	38590632.600000	489.302000	16.537599	-55.000000	-33.000000	-99.000000
3166093.853000	38590642.600000	489.302000	16.537626	-55.000000	-33.000000	-99.000000
3166103.853000	38590632.600000	489.302000	16.537608	-55.000000	-33.000000	-99.000000
3166103.853000	38590642.600000	489.302000	16.537641	-55.000000	-33.000000	-99.000000
3166093.853000	38590632.600000	499.302000	16.311631	-55.000000	-33.000000	-99.000000
3166093.853000	38590632.600000	509.302000	16.310159	-55.000000	-33.000000	-99.000000
3166093.853000	38590642.600000	499.302000	16.311364	-55.000000	-33.000000	-99.000000
3166093.853000	38590642.600000	509.302000	16.309479	-55.000000	-33.000000	-99.000000
3166103.853000	38590632.600000	499.302000	16.311554	-55.000000	-33.000000	-99.000000
3166103.853000	38590632.600000	509.302000	16.309959	-55.000000	-33.000000	-99.000000
3166103.853000	38590642.600000	499.302000	16.311229	-55.000000	-33.000000	-99.000000
3166103.853000	38590642.600000	509.302000	16.309136	-55.000000	-33.000000	-99.000000
3166093.853000	38590652.600000	489.302000	16.537665	-55.000000	-33.000000	-99.000000
3166093.853000	38590662.600000	489.302000	16.537724	-55.000000	-33.000000	-99.000000
3166103.853000	38590652.600000	489.302000	16.537693	-55.000000	-33.000000	-99.000000
3166103.853000	38590662.600000	489.302000	16.537780	-55.000000	-33.000000	-99.000000
3166093.853000	38590652.600000	499.302000	16.310969	-55.000000	-33.000000	-99.000000
3166093.853000	38590652.600000	509.302000	16.308500	-55.000000	-33.000000	-99.000000
3166093.853000	38590662.600000	499.302000	16.310371	-55.000000	-33.000000	-99.000000
3166093.853000	38590662.600000	509.302000	16.307075	-55.000000	-33.000000	-99.000000
3166103.853000	38590652.600000	499.302000	16.310714	-55.000000	-33.000000	-99.000000
3166103.853000	38590652.600000	509.302000	16.307879	-55.000000	-33.000000	-99.000000
3166103.853000	38590662.600000	499.302000	16.309844	-55.000000	-33.000000	-99.000000
3166103.853000	38590662.600000	509.302000	16.305868	-55.000000	-33.000000	-99.000000
3166113.853000	38590632.600000	489.302000	16.537613	-55.000000	-33.000000	-99.000000
3166113.853000	38590642.600000	489.302000	16.537651	-55.000000	-33.000000	-99.000000
3166123.853000	38590632.600000	489.302000	16.537614	-55.000000	-33.000000	-99.000000
3166123.853000	38590642.600000	489.302000	16.537653	-55.000000	-33.000000	-99.000000
3166113.853000	38590632.600000	499.302000	16.311505	-55.000000	-33.000000	-99.000000
3166113.853000	38590632.600000	509.302000	16.309832	-55.000000	-33.000000	-99.000000
3166113.853000	38590642.600000	499.302000	16.311139	-55.000000	-33.000000	-99.000000
3166113.853000	38590642.600000	509.302000	16.308912	-55.000000	-33.000000	-99.000000
3166113.853000	38590652.600000	489.302000	16.537713	-55.000000	-33.000000	-99.000000
3166113.853000	38590662.600000	489.302000	16.537825	-55.000000	-33.000000	-99.000000
3166123.853000	38590652.600000	489.302000	16.537717	-55.000000	-33.000000	-99.000000
3166123.853000	38590662.600000	489.302000	16.537835	-55.000000	-33.000000	-99.000000
3166113.853000	38590652.600000	499.302000	16.310532	-55.000000	-33.000000	-99.000000
3166113.853000	38590652.600000	509.302000	16.307445	-55.000000	-33.000000	-99.000000
3166113.853000	38590662.600000	499.302000	16.309423	-55.000000	-33.000000	-99.000000
3166113.853000	38590662.600000	509.302000	16.304938	-55.000000	-33.000000	-99.000000
3166093.853000	38590672.600000	489.302000	16.537812	-55.000000	-33.000000	-99.000000
3166093.853000	38590682.600000	489.302000	16.537935	-55.000000	-33.000000	-99.000000
3166103.853000	38590672.600000	489.302000	16.537937	-55.000000	-33.000000	-99.000000
3166103.853000	38590682.600000	489.302000	16.538235	-55.000000	-33.000000	-99.000000
3166093.853000	38590672.600000	499.302000	16.309458	-55.000000	-33.000000	-99.000000
3166093.853000	38590672.600000	509.302000	16.305028	-55.000000	-33.000000	-99.000000
3166093.853000	38590682.600000	499.302000	16.308158	-55.000000	-33.000000	-99.000000
3166093.853000	38590682.600000	509.302000	16.302343	-55.000000	-33.000000	-99.000000
3166103.853000	38590672.600000	499.302000	16.308263	-55.000000	-33.000000	-99.000000
3166103.853000	38590672.600000	509.302000	16.302535	-55.000000	-33.000000	-99.000000
3166103.853000	38590682.600000	499.302000	16.305254	-55.000000	-33.000000	-99.000000
3166103.853000	38590682.600000	509.302000	16.297128	-55.000000	-33.000000	-99.000000
3166093.853000	38590692.600000	489.302000	16.538062	-55.000000	-33.000000	-99.000000
3166093.853000	38590702.600000	489.302000	16.538099	-55.000000	-33.000000	-99.000000
3166103.853000	38590692.600000	489.302000	16.538732	-55.000000	-33.000000	-99.000000
3166103.853000	38590702.600000	489.302000	16.538978	-55.000000	-33.000000	-99.000000
3166093.853000	38590692.600000	499.302000	16.306746	-55.000000	-33.000000	-99.000000
3166093.853000	38590692.600000	509.302000	16.299701	-55.000000	-33.000000	-99.000000
3166093.853000	38590702.600000	499.302000	16.306198	-55.000000	-33.000000	-99.000000
3166093.853000	38590702.600000	509.302000	16.298757	-55.000000	-33.000000	-99.000000
3166103.853000	38590692.600000	499.302000	16.300303	-55.000000	-33.000000	-99.000000
3166103.853000	38590692.600000	509.302000	16.290184	-55.000000	-33.000000	-99.000000
3166103.853000	38590702.600000	499.302000	16.297640	-55.000000	-33.000000	-99.000000
3166103.853000	38590702.600000	509.302000	16.287185	-55.000000	-33.000000	-99.000000
3166113.853000	38590672.600000	489.302000	16.538061	-55.000000	-33.000000	-99.000000
3166113.853000	38590682.600000	489.302000	16.538690	-55.000000	-33.000000	-99.000000
3166123.853000	38590672.600000	489.302000	16.538093	-55.000000	-33.000000	-99.000000
3166123.853000	38590682.600000	489.302000	16.538849	-55.000000	-33.000000	-99.000000
3166113.853000	38590672.600000	499.302000	16.307088	-55.000000	-33.000000	-99.000000
3166113.853000	38590672.600000	509.302000	16.300283	-55.000000	-33.000000	-99.000000
3166113.853000	38590682.600000	499.302000	16.301021	-55.000000	-33.000000	-99.000000
3166113.853000	38590682.600000	509.302000	16.291052	-55.000000	-33.000000	-99.000000
3166113.853000	38590692.600000	489.302000	16.541096	-55.000000	-33.000000	-99.000000
3166113.853000	38590702.600000	489.302000	16.545246	-55.000000	-33.000000	-99.000000
3166123.853000	38590692.600000	489.302000	16.543160	-55.000000	-33.000000	-99.000000
3166123.853000	38590702.600000	489.302000	16.574399	-55.000000	-33.000000	-99.000000
3166113.853000	38590692.600000	499.302000	16.280918	-55.000000	-33.000000	-99.000000
3166113.853000	38590692.600000	509.302000	16.274670	-55.000000	-33.000000	-99.000000
3166113.853000	38590702.600000	499.302000	16.254892	-55.000000	-33.000000	-99.000000
3166113.853000	38590702.600000	509.302000	16.265200	-55.000000	-33.000000	-99.000000
3166123.853000	38590702.600000	499.302000	16.180994	-55.000000	-33.000000	-99.000000
3166093.853000	38590712.600000	489.302000	16.537997	-55.000000	-33.000000	-99.000000
3166093.853000	38590722.600000	489.302000	16.537851	-55.000000	-33.000000	-99.000000
3166103.853000	38590712.600000	489.302000	16.538509	-55.000000	-33.000000	-99.000000
3166103.853000	38590722.600000	489.302000	16.538057	-55.000000	-33.000000	-99.000000
3166093.853000	38590712.600000	499.302000	16.307081	-55.000000	-33.000000	-99.000000
3166093.853000	38590722.600000	499.302000	16.308515	-55.000000	-33.000000	-99.000000
3166103.853000	38590712.600000	499.302000	16.301785	-55.000000	-33.000000	-99.000000
3166103.853000	38590712.600000	509.302000	16.292111	-55.000000	-33.000000	-99.000000
3166103.853000	38590722.600000	499.302000	16.306246	-55.000000	-33.000000	-99.000000
3166103.853000	38590722.600000	509.302000	16.298881	-55.000000	-33.000000	-99.000000
3166093.853000	38590732.600000	489.302000	16.537737	-55.000000	-33.000000	-99.000000
3166093.853000	38590742.600000	489.302000	16.537662	-55.000000	-33.000000	-99.000000
3166103.853000	38590732.600000	489.302000	16.537819	-55.000000	-33.000000	-99.000000
3166103.853000	38590742.600000	489.302000	16.537697	-55.000000	-33.000000	-99.000000
3166093.853000	38590732.600000	499.302000	16.309703	-55.000000	-33.000000	-99.000000
3166093.853000	38590742.600000	499.302000	16.310515	-55.000000	-33.000000	-99.000000
3166103.853000	38590732.600000	499.302000	16.308751	-55.000000	-33.000000	-99.000000
3166103.853000	38590732.600000	509.302000	16.303622	-55.000000	-33.000000	-99.000000
3166103.853000	38590742.600000	499.302000	16.310081	-55.000000	-33.000000	-99.000000
3166103.853000	38590742.600000	509.302000	16.306499	-55.000000	-33.000000	-99.000000
3166113.853000	38590712.600000	489.302000	16.539847	-55.000000	-33.000000	-99.000000
3166113.853000	38590722.600000	489.302000	16.538324	-55.000000	-33.000000	-99.000000
3166123.853000	38590712.600000	489.302000	16.540640	-55.000000	-33.000000	-99.000000
3166123.853000	38590722.600000	489.302000	16.538407	-55.000000	-33.000000	-99.000000
3166113.853000	38590712.600000	499.302000	16.289366	-55.000000	-33.000000	-99.000000
3166113.853000	38590712.600000	509.302000	16.279940	-55.000000	-33.000000	-99.000000
3166113.853000	38590722.600000	499.302000	16.303382	-55.000000	-33.000000	-99.000000
3166113.853000	38590722.600000	509.302000	16.294344	-55.000000	-33.000000	-99.000000
3166123.853000	38590712.600000	499.302000	16.282866	-55.000000	-33.000000	-99.000000
3166123.853000	38590712.600000	509.302000	16.275758	-55.000000	-33.000000	-99.000000
3166123.853000	38590722.600000	499.302000	16.302511	-55.000000	-33.000000	-99.000000
3166123.853000	38590722.600000	509.302000	16.293113	-55.000000	-33.000000	-99.000000
3166113.853000	38590732.600000	489.302000	16.537894	-55.000000	-33.000000	-99.000000
3166113.853000	38590742.600000	489.302000	16.537725	-55.000000	-33.000000	-99.000000
3166123.853000	38590732.600000	489.302000	16.537913	-55.000000	-33.000000	-99.000000
3166123.853000	38590742.600000	489.302000	16.537731	-55.000000	-33.000000	-99.000000
3166113.853000	38590732.600000	499.302000	16.307883	-55.000000	-33.000000	-99.000000
3166113.853000	38590732.600000	509.302000	16.301893	-55.000000	-33.000000	-99.000000
3166113.853000	38590742.600000	499.302000	16.309748	-55.000000	-33.000000	-99.000000
3166113.853000	38590742.600000	509.302000	16.305756	-55.000000	-33.000000	-99.000000
3166123.853000	38590732.600000	499.302000	16.307669	-55.000000	-33.000000	-99.000000
3166123.853000	38590732.600000	509.302000	16.301484	-55.000000	-33.000000	-99.000000
3166123.853000	38590742.600000	499.302000	16.309674	-55.000000	-33.000000	-99.000000
3166123.853000	38590742.600000	509.302000	16.305593	-55.000000	-33.000000	-99.000000
3166093.853000	38590752.600000	489.302000	16.537614	-55.000000	-33.000000	-99.000000
3166103.853000	38590752.600000	489.302000	16.537631	-55.000000	-33.000000	-99.000000
3166103.853000	38590762.600000	489.302000	16.537592	-55.000000	-33.000000	-99.000000
3166103.853000	38590752.600000	499.302000	16.310832	-55.000000	-33.000000	-99.000000
3166103.853000	38590762.600000	499.302000	16.311287	-55.000000	-33.000000	-99.000000
3166103.853000	38590772.600000	489.302000	16.537567	-55.000000	-33.000000	-99.000000
3166103.853000	38590782.600000	489.302000	16.537550	-55.000000	-33.000000	-99.000000
3166103.853000	38590772.600000	499.302000	16.311581	-55.000000	-33.000000	-99.000000
3166103.853000	38590782.600000	499.302000	16.311780	-55.000000	-33.000000	-99.000000
3166113.853000	38590752.600000	489.302000	16.537643	-55.000000	-33.000000	-99.000000
3166113.853000	38590762.600000	489.302000	16.537597	-55.000000	-33.000000	-99.000000
3166123.853000	38590752.600000	489.302000	16.537645	-55.000000	-33.000000	-99.000000
3166123.853000	38590762.600000	489.302000	16.537599	-55.000000	-33.000000	-99.000000
3166113.853000	38590752.600000	499.302000	16.310680	-55.000000	-33.000000	-99.000000
3166113.853000	38590752.600000	509.302000	16.307893	-55.000000	-33.000000	-99.000000
3166113.853000	38590762.600000	499.302000	16.311209	-55.000000	-33.000000	-99.000000
3166113.853000	38590762.600000	509.302000	16.309172	-55.000000	-33.000000	-99.000000
3166123.853000	38590752.600000	499.302000	16.310648	-55.000000	-33.000000	-99.000000
3166123.853000	38590752.600000	509.302000	16.307817	-55.000000	-33.000000	-99.000000
3166123.853000	38590762.600000	499.302000	16.311193	-55.000000	-33.000000	-99.000000
3166123.853000	38590762.600000	509.302000	16.309133	-55.000000	-33.000000	-99.000000
3166113.853000	38590772.600000	489.302000	16.537570	-55.000000	-33.000000	-99.000000
3166113.853000	38590782.600000	479.302000	16.537893	-55.000000	-33.000000	-99.000000
3166113.853000	38590782.600000	489.302000	16.537552	-55.000000	-33.000000	-99.000000
3166123.853000	38590772.600000	489.302000	16.537571	-55.000000	-33.000000	-99.000000
3166123.853000	38590782.600000	489.302000	16.537552	-55.000000	-33.000000	-99.000000
3166113.853000	38590772.600000	499.302000	16.311537	-55.000000	-33.000000	-99.000000
3166113.853000	38590772.600000	509.302000	16.309991	-55.000000	-33.000000	-99.000000
3166113.853000	38590782.600000	499.302000	16.311754	-55.000000	-33.000000	-99.000000
3166113.853000	38590782.600000	509.302000	16.310543	-55.000000	-33.000000	-99.000000
3166123.853000	38590772.600000	499.302000	16.311528	-55.000000	-33.000000	-99.000000
3166123.853000	38590772.600000	509.302000	16.309968	-55.000000	-33.000000	-99.000000
3166123.853000	38590782.600000	499.302000	16.311748	-55.000000	-33.000000	-99.000000
3166123.853000	38590782.600000	509.302000	16.310530	-55.000000	-33.000000	-99.000000
3166133.853000	38590722.600000	489.302000	16.538184	-55.000000	-33.000000	-99.000000
3166133.853000	38590732.600000	489.302000	16.537858	-55.000000	-33.000000	-99.000000
3166133.853000	38590742.600000	489.302000	16.537712	-55.000000	-33.000000	-99.000000
3166133.853000	38590752.600000	489.302000	16.537638	-55.000000	-33.000000	-99.000000
3166133.853000	38590762.600000	489.302000	16.537595	-55.000000	-33.000000	-99.000000
3166133.853000	38590752.600000	499.302000	16.310748	-55.000000	-33.000000	-99.000000
3166133.853000	38590762.600000	499.302000	16.311244	-55.000000	-33.000000	-99.000000
3166133.853000	38590762.600000	509.302000	16.309256	-55.000000	-33.000000	-99.000000
3166133.853000	38590772.600000	489.302000	16.537568	-55.000000	-33.000000	-99.000000
3166133.853000	38590782.600000	489.302000	16.537551	-55.000000	-33.000000	-99.000000
3166143.853000	38590782.600000	489.302000	16.537549	-55.000000	-33.000000	-99.000000
3166133.853000	38590772.600000	499.302000	16.311556	-55.000000	-33.000000	-99.000000
3166133.853000	38590772.600000	509.302000	16.310039	-55.000000	-33.000000	-99.000000
3166133.853000	38590782.600000	499.302000	16.311765	-55.000000	-33.000000	-99.000000
3166133.853000	38590782.600000	509.302000	16.310573	-55.000000	-33.000000	-99.000000
3166103.853000	38590792.600000	489.302000	16.537539	-55.000000	-33.000000	-99.000000
3166113.853000	38590792.600000	479.302000	16.537813	-55.000000	-33.000000	-99.000000
3166113.853000	38590792.600000	489.302000	16.537540	-55.000000	-33.000000	-99.000000
3166113.853000	38590802.600000	479.302000	16.537754	-55.000000	-33.000000	-99.000000
3166113.853000	38590802.600000	489.302000	16.537531	-55.000000	-33.000000	-99.000000
3166123.853000	38590792.600000	489.302000	16.537540	-55.000000	-33.000000	-99.000000
3166123.853000	38590802.600000	479.302000	16.537756	-55.000000	-33.000000	-99.000000
3166123.853000	38590802.600000	489.302000	16.537531	-55.000000	-33.000000	-99.000000
3166113.853000	38590792.600000	499.302000	16.311905	-55.000000	-33.000000	-99.000000
3166113.853000	38590802.600000	499.302000	16.312014	-55.000000	-33.000000	-99.000000
3166123.853000	38590792.600000	499.302000	16.311901	-55.000000	-33.000000	-99.000000
3166123.853000	38590792.600000	509.302000	16.310924	-55.000000	-33.000000	-99.000000
3166123.853000	38590802.600000	499.302000	16.312011	-55.000000	-33.000000	-99.000000
3166123.853000	38590802.600000	509.302000	16.311212	-55.000000	-33.000000	-99.000000
3166113.853000	38590812.600000	479.302000	16.537711	-55.000000	-33.000000	-99.000000
3166113.853000	38590812.600000	489.302000	16.537525	-55.000000	-33.000000	-99.000000
3166113.853000	38590822.600000	479.302000	16.537677	-55.000000	-33.000000	-99.000000
3166113.853000	38590822.600000	489.302000	16.537520	-55.000000	-33.000000	-99.000000
3166123.853000	38590812.600000	479.302000	16.537712	-55.000000	-33.000000	-99.000000
3166123.853000	38590812.600000	489.302000	16.537525	-55.000000	-33.000000	-99.000000
3166123.853000	38590822.600000	479.302000	16.537678	-55.000000	-33.000000	-99.000000
3166123.853000	38590822.600000	489.302000	16.537520	-55.000000	-33.000000	-99.000000
3166113.853000	38590812.600000	499.302000	16.312095	-55.000000	-33.000000	-99.000000
3166113.853000	38590822.600000	499.302000	16.312158	-55.000000	-33.000000	-99.000000
3166123.853000	38590812.600000	499.302000	16.312094	-55.000000	-33.000000	-99.000000
3166123.853000	38590812.600000	509.302000	16.311427	-55.000000	-33.000000	-99.000000
3166123.853000	38590822.600000	499.302000	16.312156	-55.000000	-33.000000	-99.000000
3166123.853000	38590822.600000	509.302000	16.311593	-55.000000	-33.000000	-99.000000
3166113.853000	38590832.600000	489.302000	16.537516	-55.000000	-33.000000	-99.000000
3166113.853000	38590842.600000	489.302000	16.537514	-55.000000	-33.000000	-99.000000
3166123.853000	38590832.600000	479.302000	16.537651	-55.000000	-33.000000	-99.000000
3166123.853000	38590832.600000	489.302000	16.537516	-55.000000	-33.000000	-99.000000
3166123.853000	38590842.600000	479.302000	16.537630	-55.000000	-33.000000	-99.000000
3166123.853000	38590842.600000	489.302000	16.537514	-55.000000	-33.000000	-99.000000
3166123.853000	38590832.600000	499.302000	16.312206	-55.000000	-33.000000	-99.000000
3166123.853000	38590842.600000	499.302000	16.312245	-55.000000	-33.000000	-99.000000
3166123.853000	38590852.600000	479.302000	16.537613	-55.000000	-33.000000	-99.000000
3166123.853000	38590852.600000	489.302000	16.537511	-55.000000	-33.000000	-99.000000
3166123.853000	38590862.600000	479.302000	16.537599	-55.000000	-33.000000	-99.000000
3166123.853000	38590862.600000	489.302000	16.537509	-55.000000	-33.000000	-99.000000
3166123.853000	38590852.600000	499.302000	16.312277	-55.000000	-33.000000	-99.000000
3166123.853000	38590862.600000	499.302000	16.312303	-55.000000	-33.000000	-99.000000
3166133.853000	38590792.600000	489.302000	16.537539	-55.000000	-33.000000	-99.000000
3166133.853000	38590802.600000	489.302000	16.537531	-55.000000	-33.000000	-99.000000
3166143.853000	38590792.600000	489.302000	16.537538	-55.000000	-33.000000	-99.000000
3166143.853000	38590802.600000	489.302000	16.537530	-55.000000	-33.000000	-99.000000
3166133.853000	38590792.600000	499.302000	16.311912	-55.000000	-33.000000	-99.000000
3166133.853000	38590792.600000	509.302000	16.310952	-55.000000	-33.000000	-99.000000
3166133.853000	38590802.600000	499.302000	16.312019	-55.000000	-33.000000	-99.000000
3166133.853000	38590802.600000	509.302000	16.311230	-55.000000	-33.000000	-99.000000
3166143.853000	38590802.600000	499.302000	16.312034	-55.000000	-33.000000	-99.000000
3166143.853000	38590802.600000	509.302000	16.311271	-55.000000	-33.000000	-99.000000
3166133.853000	38590812.600000	489.302000	16.537525	-55.000000	-33.000000	-99.000000
3166133.853000	38590822.600000	489.302000	16.537520	-55.000000	-33.000000	-99.000000
3166143.853000	38590812.600000	489.302000	16.537524	-55.000000	-33.000000	-99.000000
3166143.853000	38590822.600000	489.302000	16.537519	-55.000000	-33.000000	-99.000000
3166133.853000	38590812.600000	499.302000	16.312099	-55.000000	-33.000000	-99.000000
3166133.853000	38590812.600000	509.302000	16.311440	-55.000000	-33.000000	-99.000000
3166133.853000	38590822.600000	499.302000	16.312160	-55.000000	-33.000000	-99.000000
3166133.853000	38590822.600000	509.302000	16.311602	-55.000000	-33.000000	-99.000000
3166143.853000	38590812.600000	499.302000	16.312109	-55.000000	-33.000000	-99.000000
3166143.853000	38590812.600000	509.302000	16.311468	-55.000000	-33.000000	-99.000000
3166143.853000	38590822.600000	499.302000	16.312168	-55.000000	-33.000000	-99.000000
3166143.853000	38590822.600000	509.302000	16.311622	-55.000000	-33.000000	-99.000000
3166133.853000	38590832.600000	479.302000	16.537650	-55.000000	-33.000000	-99.000000
3166133.853000	38590832.600000	489.302000	16.537516	-55.000000	-33.000000	-99.000000
3166133.853000	38590842.600000	479.302000	16.537629	-55.000000	-33.000000	-99.000000
3166133.853000	38590842.600000	489.302000	16.537513	-55.000000	-33.000000	-99.000000
3166143.853000	38590832.600000	489.302000	16.537516	-55.000000	-33.000000	-99.000000
3166143.853000	38590842.600000	489.302000	16.537513	-55.000000	-33.000000	-99.000000
3166133.853000	38590832.600000	499.302000	16.312208	-55.000000	-33.000000	-99.000000
3166133.853000	38590832.600000	509.302000	16.311730	-55.000000	-33.000000	-99.000000
3166133.853000	38590842.600000	499.302000	16.312247	-55.000000	-33.000000	-99.000000
3166133.853000	38590842.600000	509.302000	16.311832	-55.000000	-33.000000	-99.000000
3166143.853000	38590832.600000	499.302000	16.312214	-55.000000	-33.000000	-99.000000
3166143.853000	38590832.600000	509.302000	16.311745	-55.000000	-33.000000	-99.000000
3166143.853000	38590842.600000	499.302000	16.312251	-55.000000	-33.000000	-99.000000
3166143.853000	38590842.600000	509.302000	16.311843	-55.000000	-33.000000	-99.000000
3166133.853000	38590852.600000	479.302000	16.537612	-55.000000	-33.000000	-99.000000
3166133.853000	38590852.600000	489.302000	16.537511	-55.000000	-33.000000	-99.000000
3166133.853000	38590862.600000	479.302000	16.537599	-55.000000	-33.000000	-99.000000
3166133.853000	38590862.600000	489.302000	16.537509	-55.000000	-33.000000	-99.000000
3166143.853000	38590852.600000	489.302000	16.537511	-55.000000	-33.000000	-99.000000
3166143.853000	38590862.600000	479.302000	16.537597	-55.000000	-33.000000	-99.000000
3166143.853000	38590862.600000	489.302000	16.537509	-55.000000	-33.000000	-99.000000
3166133.853000	38590852.600000	499.302000	16.312278	-55.000000	-33.000000	-99.000000
3166133.853000	38590862.600000	499.302000	16.312304	-55.000000	-33.000000	-99.000000
3166143.853000	38590852.600000	499.302000	16.312281	-55.000000	-33.000000	-99.000000
3166143.853000	38590852.600000	509.302000	16.311924	-55.000000	-33.000000	-99.000000
3166143.853000	38590862.600000	499.302000	16.312307	-55.000000	-33.000000	-99.000000
3166143.853000	38590862.600000	509.302000	16.311990	-55.000000	-33.000000	-99.000000
3166153.853000	38590842.600000	489.302000	16.537513	-55.000000	-33.000000	-99.000000
3166153.853000	38590842.600000	499.302000	16.312258	-55.000000	-33.000000	-99.000000
3166153.853000	38590842.600000	509.302000	16.311860	-55.000000	-33.000000	-99.000000
3166153.853000	38590852.600000	489.302000	16.537511	-55.000000	-33.000000	-99.000000
3166153.853000	38590862.600000	489.302000	16.537509	-55.000000	-33.000000	-99.000000
3166153.853000	38590852.600000	499.302000	16.312287	-55.000000	-33.000000	-99.000000
3166153.853000	38590852.600000	509.302000	16.311937	-55.000000	-33.000000	-99.000000
3166153.853000	38590862.600000	499.302000	16.312310	-55.000000	-33.000000	-99.000000
3166153.853000	38590862.600000	509.302000	16.312001	-55.000000	-33.000000	-99.000000
3166133.853000	38590922.600000	469.302000	16.537598	-55.000000	-33.000000	-99.000000
3166143.853000	38590922.600000	469.302000	16.537598	-55.000000	-33.000000	-99.000000
3166143.853000	38590932.600000	469.302000	16.537589	-55.000000	-33.000000	-99.000000
3166143.853000	38590942.600000	469.302000	18.341987	-55.000000	-33.000000	-99.000000
3166153.853000	38590942.600000	469.302000	18.341986	-55.000000	-33.000000	-99.000000
3166123.853000	38590872.600000	479.302000	16.537588	-55.000000	-33.000000	-99.000000
3166123.853000	38590872.600000	489.302000	16.537508	-55.000000	-33.000000	-99.000000
3166123.853000	38590882.600000	479.302000	16.537578	-55.000000	-33.000000	-99.000000
3166123.853000	38590882.600000	489.302000	16.537507	-55.000000	-33.000000	-99.000000
3166123.853000	38590892.600000	479.302000	16.537570	-55.000000	-33.000000	-99.000000
3166123.853000	38590892.600000	489.302000	16.537506	-55.000000	-33.000000	-99.000000
3166133.853000	38590872.600000	479.302000	16.537587	-55.000000	-33.000000	-99.000000
3166133.853000	38590872.600000	489.302000	16.537508	-55.000000	-33.000000	-99.000000
3166133.853000	38590882.600000	479.302000	16.537578	-55.000000	-33.000000	-99.000000
3166133.853000	38590882.600000	489.302000	16.537507	-55.000000	-33.000000	-99.000000
3166143.853000	38590872.600000	479.302000	16.537586	-55.000000	-33.000000	-99.000000
3166143.853000	38590872.600000	489.302000	16.537508	-55.000000	-33.000000	-99.000000
3166143.853000	38590882.600000	479.302000	16.537577	-55.000000	-33.000000	-99.000000
3166143.853000	38590882.600000	489.302000	16.537507	-55.000000	-33.000000	-99.000000
3166133.853000	38590872.600000	499.302000	16.312325	-55.000000	-33.000000	-99.000000
3166133.853000	38590882.600000	499.302000	16.312343	-55.000000	-33.000000	-99.000000
3166143.853000	38590872.600000	499.302000	16.312327	-55.000000	-33.000000	-99.000000
3166143.853000	38590872.600000	509.302000	16.312046	-55.000000	-33.000000	-99.000000
3166143.853000	38590882.600000	499.302000	16.312345	-55.000000	-33.000000	-99.000000
3166143.853000	38590882.600000	509.302000	16.312093	-55.000000	-33.000000	-99.000000
3166133.853000	38590892.600000	479.302000	16.537569	-55.000000	-33.000000	-99.000000
3166133.853000	38590892.600000	489.302000	16.537506	-55.000000	-33.000000	-99.000000
3166133.853000	38590902.600000	479.302000	16.537562	-55.000000	-33.000000	-99.000000
3166133.853000	38590902.600000	489.302000	16.537505	-55.000000	-33.000000	-99.000000
3166143.853000	38590892.600000	479.302000	16.537569	-55.000000	-33.000000	-99.000000
3166143.853000	38590892.600000	489.302000	16.537506	-55.000000	-33.000000	-99.000000
3166143.853000	38590902.600000	479.302000	16.537562	-55.000000	-33.000000	-99.000000
3166143.853000	38590902.600000	489.302000	16.537505	-55.000000	-33.000000	-99.000000
3166133.853000	38590892.600000	499.302000	16.312359	-55.000000	-33.000000	-99.000000
3166133.853000	38590902.600000	499.302000	16.312372	-55.000000	-33.000000	-99.000000
3166143.853000	38590892.600000	499.302000	16.312360	-55.000000	-33.000000	-99.000000
3166143.853000	38590902.600000	499.302000	16.312373	-55.000000	-33.000000	-99.000000
3166153.853000	38590872.600000	489.302000	16.537508	-55.000000	-33.000000	-99.000000
3166153.853000	38590882.600000	489.302000	16.537506	-55.000000	-33.000000	-99.000000
3166153.853000	38590872.600000	499.302000	16.312331	-55.000000	-33.000000	-99.000000
3166153.853000	38590872.600000	509.302000	16.312054	-55.000000	-33.000000	-99.000000
3166153.853000	38590882.600000	499.302000	16.312348	-55.000000	-33.000000	-99.000000
3166153.853000	38590882.600000	509.302000	16.312100	-55.000000	-33.000000	-99.000000
3166163.853000	38590882.600000	509.302000	16.312108	-55.000000	-33.000000	-99.000000
3166153.853000	38590892.600000	479.302000	16.537568	-55.000000	-33.000000	-99.000000
3166153.853000	38590892.600000	489.302000	16.537506	-55.000000	-33.000000	-99.000000
3166153.853000	38590902.600000	479.302000	16.537561	-55.000000	-33.000000	-99.000000
3166153.853000	38590902.600000	489.302000	16.537505	-55.000000	-33.000000	-99.000000
3166163.853000	38590902.600000	489.302000	16.537505	-55.000000	-33.000000	-99.000000
3166153.853000	38590892.600000	499.302000	16.312362	-55.000000	-33.000000	-99.000000
3166153.853000	38590892.600000	509.302000	16.312139	-55.000000	-33.000000	-99.000000
3166153.853000	38590902.600000	499.302000	16.312375	-55.000000	-33.000000	-99.000000
3166153.853000	38590902.600000	509.302000	16.312172	-55.000000	-33.000000	-99.000000
3166163.853000	38590892.600000	499.302000	16.312365	-55.000000	-33.000000	-99.000000
3166163.853000	38590892.600000	509.302000	16.312146	-55.000000	-33.000000	-99.000000
3166163.853000	38590902.600000	499.302000	16.312377	-55.000000	-33.000000	-99.000000
3166163.853000	38590902.600000	509.302000	16.312178	-55.000000	-33.000000	-99.000000
3166133.853000	38590912.600000	479.302000	16.537556	-55.000000	-33.000000	-99.000000
3166133.853000	38590912.600000	489.302000	16.537504	-55.000000	-33.000000	-99.000000
3166133.853000	38590922.600000	479.302000	16.537551	-55.000000	-33.000000	-99.000000
3166133.853000	38590922.600000	489.302000	16.537503	-55.000000	-33.000000	-99.000000
3166143.853000	38590912.600000	479.302000	16.537556	-55.000000	-33.000000	-99.000000
3166143.853000	38590912.600000	489.302000	16.537504	-55.000000	-33.000000	-99.000000
3166143.853000	38590922.600000	479.302000	16.537551	-55.000000	-33.000000	-99.000000
3166143.853000	38590922.600000	489.302000	16.537503	-55.000000	-33.000000	-99.000000
3166133.853000	38590912.600000	499.302000	16.312383	-55.000000	-33.000000	-99.000000
3166143.853000	38590912.600000	499.302000	16.312384	-55.000000	-33.000000	-99.000000
3166143.853000	38590922.600000	499.302000	16.312394	-55.000000	-33.000000	-99.000000
3166133.853000	38590932.600000	479.302000	17.435765	-55.000000	-33.000000	-99.000000
3166133.853000	38590932.600000	489.302000	17.543780	-55.000000	-33.000000	-99.000000
3166133.853000	38590942.600000	479.302000	18.235437	-55.000000	-33.000000	-99.000000
3166143.853000	38590932.600000	479.302000	17.437366	-55.000000	-33.000000	-99.000000
3166143.853000	38590932.600000	489.302000	17.545203	-55.000000	-33.000000	-99.000000
3166143.853000	38590942.600000	479.302000	18.497971	-55.000000	-33.000000	-99.000000
3166143.853000	38590942.600000	489.302000	18.498032	-55.000000	-33.000000	-99.000000
3166143.853000	38590932.600000	499.302000	17.192029	-55.000000	-33.000000	-99.000000
3166143.853000	38590942.600000	499.302000	18.498093	-55.000000	-33.000000	-99.000000
3166153.853000	38590912.600000	479.302000	16.537555	-55.000000	-33.000000	-99.000000
3166153.853000	38590912.600000	489.302000	16.537504	-55.000000	-33.000000	-99.000000
3166153.853000	38590922.600000	479.302000	16.537550	-55.000000	-33.000000	-99.000000
3166153.853000	38590922.600000	489.302000	16.537503	-55.000000	-33.000000	-99.000000
3166163.853000	38590912.600000	489.302000	16.537504	-55.000000	-33.000000	-99.000000
3166163.853000	38590922.600000	489.302000	16.537503	-55.000000	-33.000000	-99.000000
3166153.853000	38590912.600000	499.302000	16.312386	-55.000000	-33.000000	-99.000000
3166153.853000	38590912.600000	509.302000	16.312201	-55.000000	-33.000000	-99.000000
3166153.853000	38590922.600000	499.302000	16.312395	-55.000000	-33.000000	-99.000000
3166153.853000	38590922.600000	509.302000	16.312227	-55.000000	-33.000000	-99.000000
3166163.853000	38590912.600000	499.302000	16.312388	-55.000000	-33.000000	-99.000000
3166163.853000	38590912.600000	509.302000	16.312206	-55.000000	-33.000000	-99.000000
3166163.853000	38590922.600000	499.302000	16.312397	-55.000000	-33.000000	-99.000000
3166163.853000	38590922.600000	509.302000	16.312231	-55.000000	-33.000000	-99.000000
3166153.853000	38590932.600000	479.302000	18.497973	-55.000000	-33.000000	-99.000000
3166153.853000	38590932.600000	489.302000	17.720082	-55.000000	-33.000000	-99.000000
3166153.853000	38590942.600000	479.302000	18.497970	-55.000000	-33.000000	-99.000000
3166153.853000	38590942.600000	489.302000	18.498033	-55.000000	-33.000000	-99.000000
3166163.853000	38590932.600000	479.302000	18.497972	-55.000000	-33.000000	-99.000000
3166163.853000	38590932.600000	489.302000	18.498032	-55.000000	-33.000000	-99.000000
3166163.853000	38590942.600000	479.302000	18.497969	-55.000000	-33.000000	-99.000000
3166163.853000	38590942.600000	489.302000	18.498034	-55.000000	-33.000000	-99.000000
3166153.853000	38590932.600000	499.302000	17.216538	-55.000000	-33.000000	-99.000000
3166153.853000	38590942.600000	499.302000	18.498096	-55.000000	-33.000000	-99.000000
3166163.853000	38590932.600000	499.302000	18.498091	-55.000000	-33.000000	-99.000000
3166163.853000	38590932.600000	509.302000	18.498150	-55.000000	-33.000000	-99.000000
3166163.853000	38590942.600000	499.302000	18.498099	-55.000000	-33.000000	-99.000000
3166163.853000	38590942.600000	509.302000	18.498163	-55.000000	-33.000000	-99.000000
3166173.853000	38590922.600000	509.302000	16.312235	-55.000000	-33.000000	-99.000000
3166173.853000	38590942.600000	489.302000	18.498035	-55.000000	-33.000000	-99.000000
3166173.853000	38590932.600000	499.302000	18.586670	-55.000000	-33.000000	-99.000000
3166173.853000	38590932.600000	509.302000	18.586259	-55.000000	-33.000000	-99.000000
3166173.853000	38590942.600000	499.302000	18.498102	-55.000000	-33.000000	-99.000000
3166173.853000	38590942.600000	509.302000	18.498168	-55.000000	-33.000000	-99.000000
3166143.853000	38590952.600000	469.302000	18.306954	-55.000000	-33.000000	-99.000000
3166143.853000	38590962.600000	469.302000	18.341985	-55.000000	-33.000000	-99.000000
3166143.853000	38590972.600000	469.302000	18.341984	-55.000000	-33.000000	-99.000000
3166143.853000	38590982.600000	469.302000	18.341983	-55.000000	-33.000000	-99.000000
3166153.853000	38590952.600000	469.302000	18.311245	-55.000000	-33.000000	-99.000000
3166153.853000	38590962.600000	469.302000	18.341985	-55.000000	-33.000000	-99.000000
3166153.853000	38590972.600000	469.302000	18.341984	-55.000000	-33.000000	-99.000000
3166153.853000	38590982.600000	469.302000	18.341983	-55.000000	-33.000000	-99.000000
3166163.853000	38590972.600000	469.302000	18.341983	-55.000000	-33.000000	-99.000000
3166163.853000	38590982.600000	469.302000	18.341982	-55.000000	-33.000000	-99.000000
3166143.853000	38590992.600000	469.302000	18.341982	-55.000000	-33.000000	-99.000000
3166153.853000	38590992.600000	469.302000	18.341981	-55.000000	-33.000000	-99.000000
3166153.853000	38591002.600000	469.302000	18.341980	-55.000000	-33.000000	-99.000000
3166163.853000	38590992.600000	469.302000	18.341980	-55.000000	-33.000000	-99.000000
3166163.853000	38591002.600000	469.302000	18.341979	-55.000000	-33.000000	-99.000000
3166153.853000	38591012.600000	469.302000	18.341979	-55.000000	-33.000000	-99.000000
3166153.853000	38591022.600000	469.302000	18.341977	-55.000000	-33.000000	-99.000000
3166163.853000	38591012.600000	469.302000	18.341977	-55.000000	-33.000000	-99.000000
3166163.853000	38591022.600000	469.302000	18.341975	-55.000000	-33.000000	-99.000000
3166143.853000	38590952.600000	479.302000	17.003469	-55.000000	-33.000000	-99.000000
3166143.853000	38590952.600000	489.302000	17.003469	-55.000000	-33.000000	-99.000000
3166143.853000	38590962.600000	479.302000	17.003469	-55.000000	-33.000000	-99.000000
3166143.853000	38590962.600000	489.302000	17.003469	-55.000000	-33.000000	-99.000000
3166143.853000	38590952.600000	499.302000	17.003469	-55.000000	-33.000000	-99.000000
3166143.853000	38590972.600000	479.302000	17.003469	-55.000000	-33.000000	-99.000000
3166143.853000	38590972.600000	489.302000	17.003469	-55.000000	-33.000000	-99.000000
3166143.853000	38590982.600000	479.302000	17.003469	-55.000000	-33.000000	-99.000000
3166143.853000	38590982.600000	489.302000	17.003469	-55.000000	-33.000000	-99.000000
3166153.853000	38590952.600000	479.302000	17.003469	-55.000000	-33.000000	-99.000000
3166153.853000	38590952.600000	489.302000	17.003469	-55.000000	-33.000000	-99.000000
3166153.853000	38590962.600000	479.302000	17.003469	-55.000000	-33.000000	-99.000000
3166153.853000	38590962.600000	489.302000	17.003469	-55.000000	-33.000000	-99.000000
3166163.853000	38590952.600000	479.302000	17.003469	-55.000000	-33.000000	-99.000000
3166163.853000	38590952.600000	489.302000	17.003469	-55.000000	-33.000000	-99.000000
3166163.853000	38590962.600000	479.302000	17.003469	-55.000000	-33.000000	-99.000000
3166163.853000	38590962.600000	489.302000	17.003469	-55.000000	-33.000000	-99.000000
3166153.853000	38590952.600000	499.302000	17.003469	-55.000000	-33.000000	-99.000000
3166153.853000	38590962.600000	499.302000	17.003469	-55.000000	-33.000000	-99.000000
3166163.853000	38590952.600000	499.302000	17.003469	-55.000000	-33.000000	-99.000000
3166163.853000	38590952.600000	509.302000	17.003469	-55.000000	-33.000000	-99.000000
3166163.853000	38590962.600000	499.302000	17.003469	-55.000000	-33.000000	-99.000000
3166163.853000	38590962.600000	509.302000	17.003469	-55.000000	-33.000000	-99.000000
3166153.853000	38590972.600000	479.302000	17.003469	-55.000000	-33.000000	-99.000000
3166153.853000	38590972.600000	489.302000	17.003469	-55.000000	-33.000000	-99.000000
3166153.853000	38590982.600000	479.302000	17.003469	-55.000000	-33.000000	-99.000000
3166153.853000	38590982.600000	489.302000	17.003469	-55.000000	-33.000000	-99.000000
3166163.853000	38590972.600000	479.302000	17.003469	-55.000000	-33.000000	-99.000000
3166163.853000	38590972.600000	489.302000	17.003469	-55.000000	-33.000000	-99.000000
3166163.853000	38590982.600000	479.302000	17.003469	-55.000000	-33.000000	-99.000000
3166163.853000	38590982.600000	489.302000	17.003469	-55.000000	-33.000000	-99.000000
3166153.853000	38590972.600000	499.302000	17.003469	-55.000000	-33.000000	-99.000000
3166153.853000	38590982.600000	499.302000	17.003469	-55.000000	-33.000000	-99.000000
3166163.853000	38590972.600000	499.302000	17.003469	-55.000000	-33.000000	-99.000000
3166163.853000	38590982.600000	499.302000	17.003469	-55.000000	-33.000000	-99.000000
3166143.853000	38590992.600000	479.302000	17.003469	-55.000000	-33.000000	-99.000000
3166153.853000	38590992.600000	479.302000	18.247710	-55.000000	-33.000000	-99.000000
3166153.853000	38590992.600000	489.302000	18.571682	-55.000000	-33.000000	-99.000000
3166153.853000	38591002.600000	479.302000	18.243630	-55.000000	-33.000000	-99.000000
3166153.853000	38591002.600000	489.302000	18.576315	-55.000000	-33.000000	-99.000000
3166163.853000	38590992.600000	479.302000	18.245488	-55.000000	-33.000000	-99.000000
3166163.853000	38590992.600000	489.302000	18.574204	-55.000000	-33.000000	-99.000000
3166163.853000	38591002.600000	479.302000	18.497945	-55.000000	-33.000000	-99.000000
3166163.853000	38591002.600000	489.302000	18.498060	-55.000000	-33.000000	-99.000000
3166153.853000	38590992.600000	499.302000	18.584022	-55.000000	-33.000000	-99.000000
3166163.853000	38590992.600000	499.302000	18.586517	-55.000000	-33.000000	-99.000000
3166163.853000	38591002.600000	499.302000	18.498175	-55.000000	-33.000000	-99.000000
3166153.853000	38591012.600000	479.302000	18.497942	-55.000000	-33.000000	-99.000000
3166153.853000	38591012.600000	489.302000	18.498063	-55.000000	-33.000000	-99.000000
3166153.853000	38591022.600000	479.302000	18.497936	-55.000000	-33.000000	-99.000000
3166163.853000	38591012.600000	479.302000	18.497938	-55.000000	-33.000000	-99.000000
3166163.853000	38591012.600000	489.302000	18.498067	-55.000000	-33.000000	-99.000000
3166163.853000	38591022.600000	479.302000	18.497931	-55.000000	-33.000000	-99.000000
3166163.853000	38591022.600000	489.302000	18.498075	-55.000000	-33.000000	-99.000000
3166163.853000	38591012.600000	499.302000	18.498195	-55.000000	-33.000000	-99.000000
3166163.853000	38591032.600000	469.302000	18.341973	-55.000000	-33.000000	-99.000000
3166163.853000	38591042.600000	469.302000	18.341971	-55.000000	-33.000000	-99.000000
3166163.853000	38591052.600000	469.302000	18.341969	-55.000000	-33.000000	-99.000000
3166163.853000	38591062.600000	469.302000	18.341966	-55.000000	-33.000000	-99.000000
3166163.853000	38591072.600000	469.302000	18.341963	-55.000000	-33.000000	-99.000000
3166163.853000	38591082.600000	469.302000	18.341959	-55.000000	-33.000000	-99.000000
3166163.853000	38591092.600000	469.302000	18.341956	-55.000000	-33.000000	-99.000000
3166163.853000	38591102.600000	469.302000	18.341953	-55.000000	-33.000000	-99.000000
3166153.853000	38591032.600000	479.302000	18.269577	-55.000000	-33.000000	-99.000000
3166153.853000	38591042.600000	479.302000	18.265222	-55.000000	-33.000000	-99.000000
3166163.853000	38591032.600000	479.302000	18.266325	-55.000000	-33.000000	-99.000000
3166163.853000	38591032.600000	489.302000	18.549201	-55.000000	-33.000000	-99.000000
3166163.853000	38591042.600000	479.302000	18.261532	-55.000000	-33.000000	-99.000000
3166153.853000	38591052.600000	479.302000	18.260748	-55.000000	-33.000000	-99.000000
3166163.853000	38591052.600000	479.302000	18.256557	-55.000000	-33.000000	-99.000000
3166163.853000	38591062.600000	479.302000	18.251438	-55.000000	-33.000000	-99.000000
3166163.853000	38591072.600000	479.302000	18.246234	-55.000000	-33.000000	-99.000000
3166163.853000	38591082.600000	479.302000	18.241034	-55.000000	-33.000000	-99.000000
3166163.853000	38591092.600000	479.302000	18.497835	-55.000000	-33.000000	-99.000000
3166163.853000	38591102.600000	479.302000	18.497814	-55.000000	-33.000000	-99.000000
3166173.853000	38591002.600000	469.302000	17.210109	-55.000000	-33.000000	-99.000000
3166173.853000	38591012.600000	469.302000	17.210109	-55.000000	-33.000000	-99.000000
3166173.853000	38591022.600000	469.302000	18.329302	-55.000000	-33.000000	-99.000000
3166183.853000	38591022.600000	469.302000	18.327837	-55.000000	-33.000000	-99.000000
3166173.853000	38590952.600000	489.302000	18.402131	-55.000000	-33.000000	-99.000000
3166173.853000	38590962.600000	489.302000	18.402131	-55.000000	-33.000000	-99.000000
3166173.853000	38590952.600000	499.302000	18.402131	-55.000000	-33.000000	-99.000000
3166173.853000	38590952.600000	509.302000	18.402131	-55.000000	-33.000000	-99.000000
3166173.853000	38590962.600000	499.302000	18.402131	-55.000000	-33.000000	-99.000000
3166173.853000	38590962.600000	509.302000	18.402131	-55.000000	-33.000000	-99.000000
3166173.853000	38590972.600000	479.302000	18.402131	-55.000000	-33.000000	-99.000000
3166173.853000	38590972.600000	489.302000	18.402131	-55.000000	-33.000000	-99.000000
3166173.853000	38590982.600000	479.302000	18.402131	-55.000000	-33.000000	-99.000000
3166173.853000	38590982.600000	489.302000	18.402131	-55.000000	-33.000000	-99.000000
3166183.853000	38590982.600000	489.302000	17.210109	-55.000000	-33.000000	-99.000000
3166173.853000	38590972.600000	499.302000	17.210109	-55.000000	-33.000000	-99.000000
3166173.853000	38590972.600000	509.302000	17.210109	-55.000000	-33.000000	-99.000000
3166173.853000	38590982.600000	499.302000	17.210109	-55.000000	-33.000000	-99.000000
3166173.853000	38590982.600000	509.302000	17.210109	-55.000000	-33.000000	-99.000000
3166183.853000	38590972.600000	499.302000	17.210109	-55.000000	-33.000000	-99.000000
3166183.853000	38590972.600000	509.302000	17.210109	-55.000000	-33.000000	-99.000000
3166183.853000	38590982.600000	499.302000	17.210109	-55.000000	-33.000000	-99.000000
3166183.853000	38590982.600000	509.302000	17.210109	-55.000000	-33.000000	-99.000000
3166173.853000	38590992.600000	479.302000	17.210109	-55.000000	-33.000000	-99.000000
3166173.853000	38590992.600000	489.302000	17.210109	-55.000000	-33.000000	-99.000000
3166173.853000	38591002.600000	479.302000	17.210109	-55.000000	-33.000000	-99.000000
3166173.853000	38591002.600000	489.302000	17.210109	-55.000000	-33.000000	-99.000000
3166183.853000	38590992.600000	489.302000	17.210109	-55.000000	-33.000000	-99.000000
3166183.853000	38591002.600000	479.302000	17.210109	-55.000000	-33.000000	-99.000000
3166183.853000	38591002.600000	489.302000	17.210109	-55.000000	-33.000000	-99.000000
3166173.853000	38590992.600000	499.302000	17.210109	-55.000000	-33.000000	-99.000000
3166173.853000	38590992.600000	509.302000	17.210109	-55.000000	-33.000000	-99.000000
3166173.853000	38591002.600000	499.302000	17.210109	-55.000000	-33.000000	-99.000000
3166173.853000	38591002.600000	509.302000	17.210109	-55.000000	-33.000000	-99.000000
3166183.853000	38590992.600000	499.302000	17.210109	-55.000000	-33.000000	-99.000000
3166183.853000	38590992.600000	509.302000	17.210109	-55.000000	-33.000000	-99.000000
3166183.853000	38591002.600000	499.302000	17.210109	-55.000000	-33.000000	-99.000000
3166183.853000	38591002.600000	509.302000	17.210109	-55.000000	-33.000000	-99.000000
3166173.853000	38591012.600000	479.302000	17.210109	-55.000000	-33.000000	-99.000000
3166173.853000	38591012.600000	489.302000	17.210109	-55.000000	-33.000000	-99.000000
3166173.853000	38591022.600000	479.302000	18.271437	-55.000000	-33.000000	-99.000000
3166173.853000	38591022.600000	489.302000	18.550784	-55.000000	-33.000000	-99.000000
3166183.853000	38591012.600000	479.302000	17.892841	-55.000000	-33.000000	-99.000000
3166183.853000	38591012.600000	489.302000	17.923525	-55.000000	-33.000000	-99.000000
3166183.853000	38591022.600000	479.302000	18.268839	-55.000000	-33.000000	-99.000000
3166183.853000	38591022.600000	489.302000	18.553654	-55.000000	-33.000000	-99.000000
3166173.853000	38591012.600000	499.302000	17.210109	-55.000000	-33.000000	-99.000000
3166173.853000	38591022.600000	499.302000	18.550239	-55.000000	-33.000000	-99.000000
3166183.853000	38591012.600000	499.302000	17.210109	-55.000000	-33.000000	-99.000000
3166183.853000	38591012.600000	509.302000	17.210109	-55.000000	-33.000000	-99.000000
3166183.853000	38591022.600000	499.302000	18.553070	-55.000000	-33.000000	-99.000000
3166183.853000	38591022.600000	509.302000	18.552045	-55.000000	-33.000000	-99.000000
3166193.853000	38591012.600000	489.302000	18.550235	-55.000000	-33.000000	-99.000000
3166193.853000	38591022.600000	479.302000	18.266495	-55.000000	-33.000000	-99.000000
3166193.853000	38591022.600000	489.302000	18.556243	-55.000000	-33.000000	-99.000000
3166193.853000	38591012.600000	499.302000	18.549697	-55.000000	-33.000000	-99.000000
3166193.853000	38591012.600000	509.302000	18.548754	-55.000000	-33.000000	-99.000000
3166193.853000	38591022.600000	499.302000	18.555622	-55.000000	-33.000000	-99.000000
3166193.853000	38591022.600000	509.302000	18.554532	-55.000000	-33.000000	-99.000000
3166173.853000	38591032.600000	469.302000	18.326445	-55.000000	-33.000000	-99.000000
3166173.853000	38591042.600000	469.302000	18.323432	-55.000000	-33.000000	-99.000000
3166183.853000	38591032.600000	469.302000	18.324756	-55.000000	-33.000000	-99.000000
3166183.853000	38591042.600000	469.302000	18.321478	-55.000000	-33.000000	-99.000000
3166173.853000	38591052.600000	469.302000	18.320271	-55.000000	-33.000000	-99.000000
3166173.853000	38591062.600000	469.302000	18.316977	-55.000000	-33.000000	-99.000000
3166183.853000	38591052.600000	469.302000	18.318000	-55.000000	-33.000000	-99.000000
3166183.853000	38591062.600000	469.302000	18.314328	-55.000000	-33.000000	-99.000000
3166193.853000	38591042.600000	469.302000	18.401537	-55.000000	-33.000000	-99.000000
3166193.853000	38591052.600000	469.302000	18.315887	-55.000000	-33.000000	-99.000000
3166193.853000	38591062.600000	469.302000	18.311829	-55.000000	-33.000000	-99.000000
3166203.853000	38591062.600000	469.302000	18.341948	-55.000000	-33.000000	-99.000000
3166173.853000	38591072.600000	469.302000	18.309294	-55.000000	-33.000000	-99.000000
3166173.853000	38591082.600000	469.302000	18.341953	-55.000000	-33.000000	-99.000000
3166183.853000	38591072.600000	469.302000	18.341951	-55.000000	-33.000000	-99.000000
3166183.853000	38591082.600000	469.302000	18.341945	-55.000000	-33.000000	-99.000000
3166173.853000	38591092.600000	469.302000	18.341948	-55.000000	-33.000000	-99.000000
3166173.853000	38591102.600000	469.302000	18.341943	-55.000000	-33.000000	-99.000000
3166183.853000	38591092.600000	469.302000	18.341938	-55.000000	-33.000000	-99.000000
3166183.853000	38591102.600000	469.302000	18.341930	-55.000000	-33.000000	-99.000000
3166193.853000	38591072.600000	469.302000	18.341945	-55.000000	-33.000000	-99.000000
3166193.853000	38591082.600000	469.302000	18.341936	-55.000000	-33.000000	-99.000000
3166203.853000	38591072.600000	469.302000	18.341938	-55.000000	-33.000000	-99.000000
3166203.853000	38591082.600000	469.302000	18.341927	-55.000000	-33.000000	-99.000000
3166193.853000	38591092.600000	469.302000	18.341926	-55.000000	-33.000000	-99.000000
3166193.853000	38591102.600000	469.302000	18.341913	-55.000000	-33.000000	-99.000000
3166203.853000	38591092.600000	469.302000	18.341912	-55.000000	-33.000000	-99.000000
3166203.853000	38591102.600000	469.302000	18.341892	-55.000000	-33.000000	-99.000000
3166213.853000	38591072.600000	469.302000	18.317537	-55.000000	-33.000000	-99.000000
3166213.853000	38591082.600000	469.302000	18.312067	-55.000000	-33.000000	-99.000000
3166223.853000	38591082.600000	469.302000	18.341909	-55.000000	-33.000000	-99.000000
3166213.853000	38591092.600000	469.302000	18.341896	-55.000000	-33.000000	-99.000000
3166213.853000	38591102.600000	469.302000	18.341867	-55.000000	-33.000000	-99.000000
3166223.853000	38591092.600000	469.302000	18.341882	-55.000000	-33.000000	-99.000000
3166223.853000	38591102.600000	469.302000	18.341841	-55.000000	-33.000000	-99.000000
3166233.853000	38591092.600000	469.302000	18.341872	-55.000000	-33.000000	-99.000000
3166233.853000	38591102.600000	469.302000	18.341821	-55.000000	-33.000000	-99.000000
3166173.853000	38591032.600000	479.302000	17.247014	-55.000000	-33.000000	-99.000000
3166173.853000	38591032.600000	489.302000	17.247014	-55.000000	-33.000000	-99.000000
3166173.853000	38591042.600000	479.302000	17.247014	-55.000000	-33.000000	-99.000000
3166173.853000	38591042.600000	489.302000	17.247014	-55.000000	-33.000000	-99.000000
3166183.853000	38591032.600000	479.302000	17.247014	-55.000000	-33.000000	-99.000000
3166183.853000	38591032.600000	489.302000	17.247014	-55.000000	-33.000000	-99.000000
3166183.853000	38591042.600000	479.302000	17.247014	-55.000000	-33.000000	-99.000000
3166183.853000	38591042.600000	489.302000	17.247014	-55.000000	-33.000000	-99.000000
3166173.853000	38591032.600000	499.302000	17.247014	-55.000000	-33.000000	-99.000000
3166183.853000	38591032.600000	499.302000	17.247014	-55.000000	-33.000000	-99.000000
3166183.853000	38591042.600000	499.302000	17.247014	-55.000000	-33.000000	-99.000000
3166173.853000	38591052.600000	479.302000	17.247014	-55.000000	-33.000000	-99.000000
3166173.853000	38591052.600000	489.302000	17.247014	-55.000000	-33.000000	-99.000000
3166173.853000	38591062.600000	479.302000	17.247014	-55.000000	-33.000000	-99.000000
3166183.853000	38591052.600000	479.302000	17.247014	-55.000000	-33.000000	-99.000000
3166183.853000	38591052.600000	489.302000	17.247014	-55.000000	-33.000000	-99.000000
3166183.853000	38591062.600000	479.302000	17.247014	-55.000000	-33.000000	-99.000000
3166183.853000	38591062.600000	489.302000	17.247014	-55.000000	-33.000000	-99.000000
3166193.853000	38591032.600000	479.302000	17.247014	-55.000000	-33.000000	-99.000000
3166193.853000	38591032.600000	489.302000	17.247014	-55.000000	-33.000000	-99.000000
3166193.853000	38591042.600000	479.302000	17.247014	-55.000000	-33.000000	-99.000000
3166193.853000	38591042.600000	489.302000	17.247014	-55.000000	-33.000000	-99.000000
3166203.853000	38591032.600000	489.302000	17.247014	-55.000000	-33.000000	-99.000000
3166203.853000	38591042.600000	479.302000	17.247014	-55.000000	-33.000000	-99.000000
3166203.853000	38591042.600000	489.302000	17.247014	-55.000000	-33.000000	-99.000000
3166193.853000	38591032.600000	499.302000	17.247014	-55.000000	-33.000000	-99.000000
3166193.853000	38591032.600000	509.302000	17.247014	-55.000000	-33.000000	-99.000000
3166193.853000	38591042.600000	499.302000	17.247014	-55.000000	-33.000000	-99.000000
3166203.853000	38591032.600000	499.302000	17.247014	-55.000000	-33.000000	-99.000000
3166203.853000	38591042.600000	499.302000	17.247014	-55.000000	-33.000000	-99.000000
3166193.853000	38591052.600000	479.302000	17.247014	-55.000000	-33.000000	-99.000000
3166193.853000	38591052.600000	489.302000	17.247014	-55.000000	-33.000000	-99.000000
3166193.853000	38591062.600000	479.302000	17.247014	-55.000000	-33.000000	-99.000000
3166193.853000	38591062.600000	489.302000	17.247014	-55.000000	-33.000000	-99.000000
3166203.853000	38591052.600000	479.302000	17.247014	-55.000000	-33.000000	-99.000000
3166203.853000	38591052.600000	489.302000	17.247014	-55.000000	-33.000000	-99.000000
3166203.853000	38591062.600000	479.302000	17.247014	-55.000000	-33.000000	-99.000000
3166203.853000	38591062.600000	489.302000	17.247014	-55.000000	-33.000000	-99.000000
3166193.853000	38591052.600000	499.302000	17.247014	-55.000000	-33.000000	-99.000000
3166203.853000	38591052.600000	499.302000	17.247014	-55.000000	-33.000000	-99.000000
3166203.853000	38591062.600000	499.302000	17.247014	-55.000000	-33.000000	-99.000000
3166173.853000	38591072.600000	479.302000	17.247014	-55.000000	-33.000000	-99.000000
3166173.853000	38591082.600000	479.302000	17.247014	-55.000000	-33.000000	-99.000000
3166183.853000	38591072.600000	479.302000	17.247014	-55.000000	-33.000000	-99.000000
3166183.853000	38591072.600000	489.302000	17.247014	-55.000000	-33.000000	-99.000000
3166183.853000	38591082.600000	479.302000	17.247014	-55.000000	-33.000000	-99.000000
3166173.853000	38591092.600000	479.302000	17.247014	-55.000000	-33.000000	-99.000000
3166173.853000	38591102.600000	479.302000	17.247014	-55.000000	-33.000000	-99.000000
3166183.853000	38591092.600000	479.302000	17.844039	-55.000000	-33.000000	-99.000000
3166183.853000	38591102.600000	479.302000	18.265500	-55.000000	-33.000000	-99.000000
3166193.853000	38591072.600000	479.302000	17.247014	-55.000000	-33.000000	-99.000000
3166193.853000	38591072.600000	489.302000	17.247014	-55.000000	-33.000000	-99.000000
3166193.853000	38591082.600000	479.302000	17.842427	-55.000000	-33.000000	-99.000000
3166193.853000	38591082.600000	489.302000	17.871421	-55.000000	-33.000000	-99.000000
3166203.853000	38591072.600000	479.302000	17.247014	-55.000000	-33.000000	-99.000000
3166203.853000	38591072.600000	489.302000	17.247014	-55.000000	-33.000000	-99.000000
3166203.853000	38591082.600000	479.302000	18.267352	-55.000000	-33.000000	-99.000000
3166203.853000	38591082.600000	489.302000	18.541951	-55.000000	-33.000000	-99.000000
3166203.853000	38591072.600000	499.302000	17.247014	-55.000000	-33.000000	-99.000000
3166193.853000	38591092.600000	479.302000	18.265050	-55.000000	-33.000000	-99.000000
3166193.853000	38591092.600000	489.302000	18.544627	-55.000000	-33.000000	-99.000000
3166193.853000	38591102.600000	479.302000	18.257021	-55.000000	-33.000000	-99.000000
3166203.853000	38591092.600000	479.302000	18.258204	-55.000000	-33.000000	-99.000000
3166203.853000	38591092.600000	489.302000	18.552578	-55.000000	-33.000000	-99.000000
3166203.853000	38591102.600000	479.302000	18.248297	-55.000000	-33.000000	-99.000000
3166203.853000	38591102.600000	489.302000	18.564070	-55.000000	-33.000000	-99.000000
3166213.853000	38591042.600000	489.302000	18.405412	-55.000000	-33.000000	-99.000000
3166213.853000	38591052.600000	489.302000	18.405412	-55.000000	-33.000000	-99.000000
3166213.853000	38591062.600000	479.302000	18.405412	-55.000000	-33.000000	-99.000000
3166213.853000	38591062.600000	489.302000	18.405412	-55.000000	-33.000000	-99.000000
3166223.853000	38591062.600000	489.302000	18.405412	-55.000000	-33.000000	-99.000000
3166213.853000	38591062.600000	499.302000	18.405412	-55.000000	-33.000000	-99.000000
3166213.853000	38591072.600000	479.302000	18.405412	-55.000000	-33.000000	-99.000000
3166213.853000	38591072.600000	489.302000	18.405412	-55.000000	-33.000000	-99.000000
3166213.853000	38591082.600000	479.302000	18.405412	-55.000000	-33.000000	-99.000000
3166213.853000	38591082.600000	489.302000	18.405412	-55.000000	-33.000000	-99.000000
3166223.853000	38591072.600000	489.302000	18.405412	-55.000000	-33.000000	-99.000000
3166223.853000	38591082.600000	479.302000	18.258676	-55.000000	-33.000000	-99.000000
3166223.853000	38591082.600000	489.302000	18.552029	-55.000000	-33.000000	-99.000000
3166213.853000	38591072.600000	499.302000	18.402885	-55.000000	-33.000000	-99.000000
3166213.853000	38591082.600000	499.302000	18.581343	-55.000000	-33.000000	-99.000000
3166213.853000	38591092.600000	479.302000	18.251868	-55.000000	-33.000000	-99.000000
3166213.853000	38591092.600000	489.302000	18.559928	-55.000000	-33.000000	-99.000000
3166213.853000	38591102.600000	479.302000	18.497477	-55.000000	-33.000000	-99.000000
3166213.853000	38591102.600000	489.302000	18.498606	-55.000000	-33.000000	-99.000000
3166223.853000	38591092.600000	479.302000	18.497558	-55.000000	-33.000000	-99.000000
3166223.853000	38591092.600000	489.302000	18.498506	-55.000000	-33.000000	-99.000000
3166223.853000	38591102.600000	479.302000	18.497375	-55.000000	-33.000000	-99.000000
3166223.853000	38591102.600000	489.302000	18.498736	-55.000000	-33.000000	-99.000000
3166233.853000	38591072.600000	489.302000	18.572494	-55.000000	-33.000000	-99.000000
3166233.853000	38591082.600000	489.302000	18.498393	-55.000000	-33.000000	-99.000000
3166233.853000	38591092.600000	489.302000	18.498554	-55.000000	-33.000000	-99.000000
3166233.853000	38591102.600000	479.302000	18.497296	-55.000000	-33.000000	-99.000000
3166233.853000	38591102.600000	489.302000	18.498841	-55.000000	-33.000000	-99.000000
3166243.853000	38591092.600000	479.302000	18.497507	-55.000000	-33.000000	-99.000000
3166243.853000	38591092.600000	489.302000	18.498570	-55.000000	-33.000000	-99.000000
3166243.853000	38591102.600000	479.302000	18.497269	-55.000000	-33.000000	-99.000000
3166243.853000	38591102.600000	489.302000	18.498877	-55.000000	-33.000000	-99.000000
3166163.853000	38591112.600000	469.302000	17.175639	-55.000000	-33.000000	-99.000000
3166163.853000	38591122.600000	469.302000	17.175639	-55.000000	-33.000000	-99.000000
3166163.853000	38591112.600000	479.302000	17.175639	-55.000000	-33.000000	-99.000000
3166163.853000	38591122.600000	479.302000	17.175639	-55.000000	-33.000000	-99.000000
3166173.853000	38591112.600000	469.302000	17.175639	-55.000000	-33.000000	-99.000000
3166173.853000	38591122.600000	469.302000	17.818133	-55.000000	-33.000000	-99.000000
3166183.853000	38591112.600000	469.302000	18.341046	-55.000000	-33.000000	-99.000000
3166183.853000	38591122.600000	469.302000	18.337322	-55.000000	-33.000000	-99.000000
3166173.853000	38591132.600000	469.302000	18.342402	-55.000000	-33.000000	-99.000000
3166173.853000	38591142.600000	469.302000	18.341934	-55.000000	-33.000000	-99.000000
3166183.853000	38591132.600000	469.302000	18.341910	-55.000000	-33.000000	-99.000000
3166183.853000	38591142.600000	469.302000	18.341910	-55.000000	-33.000000	-99.000000
3166193.853000	38591112.600000	469.302000	18.304971	-55.000000	-33.000000	-99.000000
3166193.853000	38591122.600000	469.302000	18.341885	-55.000000	-33.000000	-99.000000
3166203.853000	38591112.600000	459.302000	18.074964	-55.000000	-33.000000	-99.000000
3166203.853000	38591112.600000	469.302000	18.341867	-55.000000	-33.000000	-99.000000
3166203.853000	38591122.600000	459.302000	18.074553	-55.000000	-33.000000	-99.000000
3166203.853000	38591122.600000	469.302000	18.341838	-55.000000	-33.000000	-99.000000
3166193.853000	38591132.600000	469.302000	18.341874	-55.000000	-33.000000	-99.000000
3166193.853000	38591142.600000	459.302000	18.074755	-55.000000	-33.000000	-99.000000
3166193.853000	38591142.600000	469.302000	18.341870	-55.000000	-33.000000	-99.000000
3166203.853000	38591132.600000	459.302000	18.074124	-55.000000	-33.000000	-99.000000
3166203.853000	38591132.600000	469.302000	18.341811	-55.000000	-33.000000	-99.000000
3166203.853000	38591142.600000	459.302000	18.073818	-55.000000	-33.000000	-99.000000
3166203.853000	38591142.600000	469.302000	18.341797	-55.000000	-33.000000	-99.000000
3166173.853000	38591152.600000	469.302000	18.341938	-55.000000	-33.000000	-99.000000
3166173.853000	38591162.600000	469.302000	18.341944	-55.000000	-33.000000	-99.000000
3166183.853000	38591152.600000	469.302000	18.341915	-55.000000	-33.000000	-99.000000
3166183.853000	38591162.600000	469.302000	18.341924	-55.000000	-33.000000	-99.000000
3166173.853000	38591172.600000	469.302000	18.341951	-55.000000	-33.000000	-99.000000
3166173.853000	38591182.600000	469.302000	18.341959	-55.000000	-33.000000	-99.000000
3166183.853000	38591172.600000	469.302000	18.341936	-55.000000	-33.000000	-99.000000
3166183.853000	38591182.600000	469.302000	18.341948	-55.000000	-33.000000	-99.000000
3166193.853000	38591152.600000	459.302000	18.074748	-55.000000	-33.000000	-99.000000
3166193.853000	38591152.600000	469.302000	18.341877	-55.000000	-33.000000	-99.000000
3166193.853000	38591162.600000	459.302000	18.074873	-55.000000	-33.000000	-99.000000
3166193.853000	38591162.600000	469.302000	18.341893	-55.000000	-33.000000	-99.000000
3166203.853000	38591152.600000	459.302000	18.073798	-55.000000	-33.000000	-99.000000
3166203.853000	38591152.600000	469.302000	18.341807	-55.000000	-33.000000	-99.000000
3166203.853000	38591162.600000	459.302000	18.074080	-55.000000	-33.000000	-99.000000
3166203.853000	38591162.600000	469.302000	18.341838	-55.000000	-33.000000	-99.000000
3166193.853000	38591172.600000	459.302000	18.075080	-55.000000	-33.000000	-99.000000
3166193.853000	38591172.600000	469.302000	18.341913	-55.000000	-33.000000	-99.000000
3166193.853000	38591182.600000	459.302000	18.075310	-55.000000	-33.000000	-99.000000
3166193.853000	38591182.600000	469.302000	18.341932	-55.000000	-33.000000	-99.000000
3166203.853000	38591172.600000	459.302000	18.074509	-55.000000	-33.000000	-99.000000
3166203.853000	38591172.600000	469.302000	18.341876	-55.000000	-33.000000	-99.000000
3166203.853000	38591182.600000	459.302000	18.074932	-55.000000	-33.000000	-99.000000
3166203.853000	38591182.600000	469.302000	18.341910	-55.000000	-33.000000	-99.000000
3166213.853000	38591112.600000	469.302000	18.341825	-55.000000	-33.000000	-99.000000
3166213.853000	38591122.600000	459.302000	18.073721	-55.000000	-33.000000	-99.000000
3166213.853000	38591122.600000	469.302000	18.341766	-55.000000	-33.000000	-99.000000
3166223.853000	38591112.600000	469.302000	18.341774	-55.000000	-33.000000	-99.000000
3166223.853000	38591122.600000	469.302000	18.341657	-55.000000	-33.000000	-99.000000
3166213.853000	38591132.600000	459.302000	18.072747	-55.000000	-33.000000	-99.000000
3166213.853000	38591132.600000	469.302000	18.341694	-55.000000	-33.000000	-99.000000
3166213.853000	38591142.600000	459.302000	18.071913	-55.000000	-33.000000	-99.000000
3166213.853000	38591142.600000	469.302000	18.341640	-55.000000	-33.000000	-99.000000
3166223.853000	38591132.600000	459.302000	18.070148	-55.000000	-33.000000	-99.000000
3166223.853000	38591132.600000	469.302000	18.341455	-55.000000	-33.000000	-99.000000
3166223.853000	38591142.600000	459.302000	18.067287	-55.000000	-33.000000	-99.000000
3166223.853000	38591142.600000	469.302000	18.341206	-55.000000	-33.000000	-99.000000
3166233.853000	38591112.600000	469.302000	18.341727	-55.000000	-33.000000	-99.000000
3166233.853000	38591122.600000	469.302000	18.341529	-55.000000	-33.000000	-99.000000
3166243.853000	38591112.600000	469.302000	18.341710	-55.000000	-33.000000	-99.000000
3166243.853000	38591122.600000	469.302000	18.341472	-55.000000	-33.000000	-99.000000
3166233.853000	38591132.600000	469.302000	18.341000	-55.000000	-33.000000	-99.000000
3166233.853000	38591142.600000	459.302000	18.053727	-55.000000	-33.000000	-99.000000
3166233.853000	38591142.600000	469.302000	18.339338	-55.000000	-33.000000	-99.000000
3166243.853000	38591132.600000	469.302000	18.340684	-55.000000	-33.000000	-99.000000
3166243.853000	38591142.600000	459.302000	18.035176	-55.000000	-33.000000	-99.000000
3166243.853000	38591142.600000	469.302000	18.334007	-55.000000	-33.000000	-99.000000
3166213.853000	38591152.600000	459.302000	18.071847	-55.000000	-33.000000	-99.000000
3166213.853000	38591152.600000	469.302000	18.341654	-55.000000	-33.000000	-99.000000
3166213.853000	38591162.600000	459.302000	18.072617	-55.000000	-33.000000	-99.000000
3166213.853000	38591162.600000	469.302000	18.341733	-55.000000	-33.000000	-99.000000
3166223.853000	38591152.600000	459.302000	18.066988	-55.000000	-33.000000	-99.000000
3166223.853000	38591152.600000	469.302000	18.341219	-55.000000	-33.000000	-99.000000
3166223.853000	38591162.600000	459.302000	18.069724	-55.000000	-33.000000	-99.000000
3166223.853000	38591162.600000	469.302000	18.341505	-55.000000	-33.000000	-99.000000
3166213.853000	38591172.600000	459.302000	18.073612	-55.000000	-33.000000	-99.000000
3166213.853000	38591172.600000	469.302000	18.341817	-55.000000	-33.000000	-99.000000
3166213.853000	38591182.600000	459.302000	18.074423	-55.000000	-33.000000	-99.000000
3166213.853000	38591182.600000	469.302000	18.341880	-55.000000	-33.000000	-99.000000
3166223.853000	38591172.600000	459.302000	18.072264	-55.000000	-33.000000	-99.000000
3166223.853000	38591172.600000	469.302000	18.341725	-55.000000	-33.000000	-99.000000
3166223.853000	38591182.600000	459.302000	18.073805	-55.000000	-33.000000	-99.000000
3166223.853000	38591182.600000	469.302000	18.341842	-55.000000	-33.000000	-99.000000
3166233.853000	38591152.600000	459.302000	18.051613	-55.000000	-33.000000	-99.000000
3166233.853000	38591152.600000	469.302000	18.339083	-55.000000	-33.000000	-99.000000
3166233.853000	38591162.600000	459.302000	18.064472	-55.000000	-33.000000	-99.000000
3166233.853000	38591162.600000	469.302000	18.341017	-55.000000	-33.000000	-99.000000
3166243.853000	38591152.600000	459.302000	18.025934	-55.000000	-33.000000	-99.000000
3166243.853000	38591152.600000	469.302000	18.329415	-55.000000	-33.000000	-99.000000
3166243.853000	38591162.600000	459.302000	18.061000	-55.000000	-33.000000	-99.000000
3166243.853000	38591162.600000	469.302000	18.340630	-55.000000	-33.000000	-99.000000
3166233.853000	38591172.600000	459.302000	18.070676	-55.000000	-33.000000	-99.000000
3166233.853000	38591172.600000	469.302000	18.341609	-55.000000	-33.000000	-99.000000
3166233.853000	38591182.600000	459.302000	18.073237	-55.000000	-33.000000	-99.000000
3166233.853000	38591182.600000	469.302000	18.341806	-55.000000	-33.000000	-99.000000
3166243.853000	38591172.600000	459.302000	18.069972	-55.000000	-33.000000	-99.000000
3166243.853000	38591172.600000	469.302000	18.341555	-55.000000	-33.000000	-99.000000
3166243.853000	38591182.600000	459.302000	18.073027	-55.000000	-33.000000	-99.000000
3166243.853000	38591182.600000	469.302000	18.341793	-55.000000	-33.000000	-99.000000
3166173.853000	38591112.600000	479.302000	18.287356	-55.000000	-33.000000	-99.000000
3166173.853000	38591122.600000	479.302000	18.283560	-55.000000	-33.000000	-99.000000
3166183.853000	38591112.600000	479.302000	18.278866	-55.000000	-33.000000	-99.000000
3166183.853000	38591122.600000	479.302000	18.273775	-55.000000	-33.000000	-99.000000
3166173.853000	38591132.600000	479.302000	18.280699	-55.000000	-33.000000	-99.000000
3166173.853000	38591142.600000	479.302000	18.279099	-55.000000	-33.000000	-99.000000
3166183.853000	38591132.600000	479.302000	18.269820	-55.000000	-33.000000	-99.000000
3166193.853000	38591112.600000	479.302000	18.269340	-55.000000	-33.000000	-99.000000
3166193.853000	38591122.600000	479.302000	18.262367	-55.000000	-33.000000	-99.000000
3166203.853000	38591112.600000	479.302000	18.258893	-55.000000	-33.000000	-99.000000
3166203.853000	38591112.600000	489.302000	18.546032	-55.000000	-33.000000	-99.000000
3166203.853000	38591122.600000	479.302000	18.249172	-55.000000	-33.000000	-99.000000
3166193.853000	38591132.600000	479.302000	18.256717	-55.000000	-33.000000	-99.000000
3166193.853000	38591142.600000	479.302000	18.253386	-55.000000	-33.000000	-99.000000
3166203.853000	38591132.600000	479.302000	18.240793	-55.000000	-33.000000	-99.000000
3166203.853000	38591142.600000	479.302000	18.235593	-55.000000	-33.000000	-99.000000
3166173.853000	38591152.600000	479.302000	18.278973	-55.000000	-33.000000	-99.000000
3166173.853000	38591162.600000	479.302000	18.280338	-55.000000	-33.000000	-99.000000
3166173.853000	38591172.600000	479.302000	18.283011	-55.000000	-33.000000	-99.000000
3166173.853000	38591182.600000	479.302000	18.286676	-55.000000	-33.000000	-99.000000
3166193.853000	38591152.600000	479.302000	18.253118	-55.000000	-33.000000	-99.000000
3166193.853000	38591162.600000	479.302000	18.255978	-55.000000	-33.000000	-99.000000
3166203.853000	38591152.600000	479.302000	18.235165	-55.000000	-33.000000	-99.000000
3166203.853000	38591162.600000	479.302000	18.239657	-55.000000	-33.000000	-99.000000
3166193.853000	38591172.600000	479.302000	18.261311	-55.000000	-33.000000	-99.000000
3166193.853000	38591182.600000	479.302000	18.497560	-55.000000	-33.000000	-99.000000
3166203.853000	38591172.600000	479.302000	18.497260	-55.000000	-33.000000	-99.000000
3166203.853000	38591182.600000	479.302000	18.497418	-55.000000	-33.000000	-99.000000
3166213.853000	38591112.600000	479.302000	18.497276	-55.000000	-33.000000	-99.000000
3166213.853000	38591112.600000	489.302000	18.498865	-55.000000	-33.000000	-99.000000
3166213.853000	38591122.600000	479.302000	18.496983	-55.000000	-33.000000	-99.000000
3166223.853000	38591112.600000	479.302000	18.497068	-55.000000	-33.000000	-99.000000
3166223.853000	38591112.600000	489.302000	18.499151	-55.000000	-33.000000	-99.000000
3166223.853000	38591122.600000	479.302000	18.496519	-55.000000	-33.000000	-99.000000
3166223.853000	38591122.600000	489.302000	18.499957	-55.000000	-33.000000	-99.000000
3166213.853000	38591132.600000	479.302000	18.496601	-55.000000	-33.000000	-99.000000
3166213.853000	38591142.600000	479.302000	18.496261	-55.000000	-33.000000	-99.000000
3166223.853000	38591132.600000	479.302000	18.495545	-55.000000	-33.000000	-99.000000
3166223.853000	38591142.600000	479.302000	18.494274	-55.000000	-33.000000	-99.000000
3166233.853000	38591112.600000	479.302000	18.496880	-55.000000	-33.000000	-99.000000
3166233.853000	38591112.600000	489.302000	18.499420	-55.000000	-33.000000	-99.000000
3166233.853000	38591122.600000	479.302000	18.495982	-55.000000	-33.000000	-99.000000
3166233.853000	38591122.600000	489.302000	18.500815	-55.000000	-33.000000	-99.000000
3166243.853000	38591112.600000	479.302000	18.496811	-55.000000	-33.000000	-99.000000
3166243.853000	38591112.600000	489.302000	18.499522	-55.000000	-33.000000	-99.000000
3166243.853000	38591122.600000	479.302000	18.495747	-55.000000	-33.000000	-99.000000
3166243.853000	38591122.600000	489.302000	18.501204	-55.000000	-33.000000	-99.000000
3166233.853000	38591132.600000	479.302000	18.493614	-55.000000	-33.000000	-99.000000
3166233.853000	38591132.600000	489.302000	18.504945	-55.000000	-33.000000	-99.000000
3166233.853000	38591142.600000	479.302000	18.486821	-55.000000	-33.000000	-99.000000
3166243.853000	38591132.600000	479.302000	18.492333	-55.000000	-33.000000	-99.000000
3166243.853000	38591132.600000	489.302000	18.507244	-55.000000	-33.000000	-99.000000
3166243.853000	38591142.600000	479.302000	18.472031	-55.000000	-33.000000	-99.000000
3166213.853000	38591152.600000	479.302000	18.496225	-55.000000	-33.000000	-99.000000
3166213.853000	38591162.600000	479.302000	18.496527	-55.000000	-33.000000	-99.000000
3166223.853000	38591152.600000	479.302000	18.494115	-55.000000	-33.000000	-99.000000
3166223.853000	38591162.600000	479.302000	18.495322	-55.000000	-33.000000	-99.000000
3166213.853000	38591172.600000	479.302000	18.496914	-55.000000	-33.000000	-99.000000
3166213.853000	38591182.600000	479.302000	18.497223	-55.000000	-33.000000	-99.000000
3166223.853000	38591172.600000	479.302000	18.496376	-55.000000	-33.000000	-99.000000
3166223.853000	38591182.600000	479.302000	18.496983	-55.000000	-33.000000	-99.000000
3166233.853000	38591152.600000	479.302000	18.485319	-55.000000	-33.000000	-99.000000
3166233.853000	38591162.600000	479.302000	18.492878	-55.000000	-33.000000	-99.000000
3166243.853000	38591152.600000	479.302000	18.463321	-55.000000	-33.000000	-99.000000
3166243.853000	38591162.600000	479.302000	18.491060	-55.000000	-33.000000	-99.000000
3166233.853000	38591172.600000	479.302000	18.495717	-55.000000	-33.000000	-99.000000
3166233.853000	38591182.600000	479.302000	18.496759	-55.000000	-33.000000	-99.000000
3166243.853000	38591172.600000	479.302000	18.495415	-55.000000	-33.000000	-99.000000
3166243.853000	38591182.600000	479.302000	18.496676	-55.000000	-33.000000	-99.000000
3166173.853000	38591192.600000	469.302000	17.964087	-55.000000	-33.000000	-99.000000
3166173.853000	38591202.600000	469.302000	18.363996	-55.000000	-33.000000	-99.000000
3166183.853000	38591192.600000	469.302000	18.266992	-55.000000	-33.000000	-99.000000
3166183.853000	38591202.600000	469.302000	18.341968	-55.000000	-33.000000	-99.000000
3166173.853000	38591212.600000	469.302000	18.341979	-55.000000	-33.000000	-99.000000
3166173.853000	38591222.600000	469.302000	18.341984	-55.000000	-33.000000	-99.000000
3166183.853000	38591212.600000	469.302000	18.341976	-55.000000	-33.000000	-99.000000
3166183.853000	38591222.600000	469.302000	18.341981	-55.000000	-33.000000	-99.000000
3166193.853000	38591192.600000	459.302000	18.075523	-55.000000	-33.000000	-99.000000
3166193.853000	38591192.600000	469.302000	18.341949	-55.000000	-33.000000	-99.000000
3166193.853000	38591202.600000	459.302000	18.075702	-55.000000	-33.000000	-99.000000
3166193.853000	38591202.600000	469.302000	18.341962	-55.000000	-33.000000	-99.000000
3166203.853000	38591192.600000	459.302000	18.075281	-55.000000	-33.000000	-99.000000
3166203.853000	38591192.600000	469.302000	18.341936	-55.000000	-33.000000	-99.000000
3166203.853000	38591202.600000	459.302000	18.075548	-55.000000	-33.000000	-99.000000
3166203.853000	38591202.600000	469.302000	18.341954	-55.000000	-33.000000	-99.000000
3166193.853000	38591212.600000	459.302000	18.075847	-55.000000	-33.000000	-99.000000
3166193.853000	38591212.600000	469.302000	18.341972	-55.000000	-33.000000	-99.000000
3166193.853000	38591222.600000	459.302000	18.075962	-55.000000	-33.000000	-99.000000
3166193.853000	38591222.600000	469.302000	18.341979	-55.000000	-33.000000	-99.000000
3166203.853000	38591212.600000	459.302000	18.075747	-55.000000	-33.000000	-99.000000
3166203.853000	38591212.600000	469.302000	18.341967	-55.000000	-33.000000	-99.000000
3166203.853000	38591222.600000	459.302000	18.075895	-55.000000	-33.000000	-99.000000
3166203.853000	38591222.600000	469.302000	18.341976	-55.000000	-33.000000	-99.000000
3166173.853000	38591232.600000	469.302000	18.317270	-55.000000	-33.000000	-99.000000
3166183.853000	38591232.600000	469.302000	18.341986	-55.000000	-33.000000	-99.000000
3166193.853000	38591232.600000	459.302000	18.076052	-55.000000	-33.000000	-99.000000
3166193.853000	38591232.600000	469.302000	18.341984	-55.000000	-33.000000	-99.000000
3166203.853000	38591232.600000	459.302000	18.076007	-55.000000	-33.000000	-99.000000
3166203.853000	38591232.600000	469.302000	18.341983	-55.000000	-33.000000	-99.000000
3166213.853000	38591192.600000	459.302000	18.074993	-55.000000	-33.000000	-99.000000
3166213.853000	38591192.600000	469.302000	18.341920	-55.000000	-33.000000	-99.000000
3166213.853000	38591202.600000	459.302000	18.075380	-55.000000	-33.000000	-99.000000
3166213.853000	38591202.600000	469.302000	18.341946	-55.000000	-33.000000	-99.000000
3166223.853000	38591192.600000	459.302000	18.074691	-55.000000	-33.000000	-99.000000
3166223.853000	38591192.600000	469.302000	18.341903	-55.000000	-33.000000	-99.000000
3166223.853000	38591202.600000	459.302000	18.075221	-55.000000	-33.000000	-99.000000
3166223.853000	38591202.600000	469.302000	18.341938	-55.000000	-33.000000	-99.000000
3166213.853000	38591212.600000	459.302000	18.075645	-55.000000	-33.000000	-99.000000
3166213.853000	38591212.600000	469.302000	18.341963	-55.000000	-33.000000	-99.000000
3166213.853000	38591222.600000	459.302000	18.075831	-55.000000	-33.000000	-99.000000
3166213.853000	38591222.600000	469.302000	18.341974	-55.000000	-33.000000	-99.000000
3166223.853000	38591212.600000	459.302000	18.075555	-55.000000	-33.000000	-99.000000
3166223.853000	38591212.600000	469.302000	18.341959	-55.000000	-33.000000	-99.000000
3166223.853000	38591222.600000	459.302000	18.075777	-55.000000	-33.000000	-99.000000
3166223.853000	38591222.600000	469.302000	18.341972	-55.000000	-33.000000	-99.000000
3166233.853000	38591192.600000	459.302000	18.074451	-55.000000	-33.000000	-99.000000
3166233.853000	38591192.600000	469.302000	18.341890	-55.000000	-33.000000	-99.000000
3166233.853000	38591202.600000	459.302000	18.075105	-55.000000	-33.000000	-99.000000
3166233.853000	38591202.600000	469.302000	18.341932	-55.000000	-33.000000	-99.000000
3166243.853000	38591192.600000	459.302000	18.074370	-55.000000	-33.000000	-99.000000
3166243.853000	38591192.600000	469.302000	18.341886	-55.000000	-33.000000	-99.000000
3166243.853000	38591202.600000	459.302000	18.075068	-55.000000	-33.000000	-99.000000
3166243.853000	38591202.600000	469.302000	18.341930	-55.000000	-33.000000	-99.000000
3166233.853000	38591212.600000	459.302000	18.075493	-55.000000	-33.000000	-99.000000
3166233.853000	38591212.600000	469.302000	18.341956	-55.000000	-33.000000	-99.000000
3166233.853000	38591222.600000	459.302000	18.075741	-55.000000	-33.000000	-99.000000
3166233.853000	38591222.600000	469.302000	18.341970	-55.000000	-33.000000	-99.000000
3166243.853000	38591212.600000	459.302000	18.075474	-55.000000	-33.000000	-99.000000
3166243.853000	38591212.600000	469.302000	18.341955	-55.000000	-33.000000	-99.000000
3166243.853000	38591222.600000	459.302000	18.075730	-55.000000	-33.000000	-99.000000
3166243.853000	38591222.600000	469.302000	18.341970	-55.000000	-33.000000	-99.000000
3166213.853000	38591232.600000	459.302000	18.188626	-55.000000	-33.000000	-99.000000
3166213.853000	38591232.600000	469.302000	18.313299	-55.000000	-33.000000	-99.000000
3166223.853000	38591232.600000	459.302000	18.075931	-55.000000	-33.000000	-99.000000
3166223.853000	38591232.600000	469.302000	18.341980	-55.000000	-33.000000	-99.000000
3166233.853000	38591232.600000	459.302000	18.075909	-55.000000	-33.000000	-99.000000
3166233.853000	38591232.600000	469.302000	18.341979	-55.000000	-33.000000	-99.000000
3166243.853000	38591232.600000	459.302000	18.075902	-55.000000	-33.000000	-99.000000
3166243.853000	38591232.600000	469.302000	18.341979	-55.000000	-33.000000	-99.000000
3166173.853000	38591192.600000	479.302000	18.497765	-55.000000	-33.000000	-99.000000
3166173.853000	38591202.600000	479.302000	18.234472	-55.000000	-33.000000	-99.000000
3166173.853000	38591212.600000	479.302000	18.240405	-55.000000	-33.000000	-99.000000
3166173.853000	38591222.600000	479.302000	18.246391	-55.000000	-33.000000	-99.000000
3166193.853000	38591192.600000	479.302000	18.497638	-55.000000	-33.000000	-99.000000
3166193.853000	38591202.600000	479.302000	18.497704	-55.000000	-33.000000	-99.000000
3166203.853000	38591192.600000	479.302000	18.497547	-55.000000	-33.000000	-99.000000
3166203.853000	38591202.600000	479.302000	18.497646	-55.000000	-33.000000	-99.000000
3166193.853000	38591212.600000	479.302000	18.497757	-55.000000	-33.000000	-99.000000
3166193.853000	38591222.600000	479.302000	18.235567	-55.000000	-33.000000	-99.000000
3166203.853000	38591212.600000	479.302000	18.497719	-55.000000	-33.000000	-99.000000
3166203.853000	38591222.600000	479.302000	18.497774	-55.000000	-33.000000	-99.000000
3166173.853000	38591232.600000	479.302000	18.401586	-55.000000	-33.000000	-99.000000
3166193.853000	38591232.600000	479.302000	18.243137	-55.000000	-33.000000	-99.000000
3166203.853000	38591232.600000	479.302000	18.239102	-55.000000	-33.000000	-99.000000
3166213.853000	38591192.600000	479.302000	18.497438	-55.000000	-33.000000	-99.000000
3166213.853000	38591202.600000	479.302000	18.497582	-55.000000	-33.000000	-99.000000
3166223.853000	38591192.600000	479.302000	18.497322	-55.000000	-33.000000	-99.000000
3166223.853000	38591202.600000	479.302000	18.497522	-55.000000	-33.000000	-99.000000
3166213.853000	38591212.600000	479.302000	18.497681	-55.000000	-33.000000	-99.000000
3166213.853000	38591222.600000	479.302000	18.497750	-55.000000	-33.000000	-99.000000
3166223.853000	38591212.600000	479.302000	18.497647	-55.000000	-33.000000	-99.000000
3166223.853000	38591222.600000	479.302000	18.497729	-55.000000	-33.000000	-99.000000
3166233.853000	38591192.600000	479.302000	18.497230	-55.000000	-33.000000	-99.000000
3166233.853000	38591202.600000	479.302000	18.497478	-55.000000	-33.000000	-99.000000
3166243.853000	38591192.600000	479.302000	18.497199	-55.000000	-33.000000	-99.000000
3166243.853000	38591202.600000	479.302000	18.497464	-55.000000	-33.000000	-99.000000
3166233.853000	38591212.600000	479.302000	18.497623	-55.000000	-33.000000	-99.000000
3166233.853000	38591222.600000	479.302000	18.497716	-55.000000	-33.000000	-99.000000
3166243.853000	38591212.600000	479.302000	18.497616	-55.000000	-33.000000	-99.000000
3166243.853000	38591222.600000	479.302000	18.497711	-55.000000	-33.000000	-99.000000
3166213.853000	38591232.600000	479.302000	18.250033	-55.000000	-33.000000	-99.000000
3166223.853000	38591232.600000	479.302000	18.497786	-55.000000	-33.000000	-99.000000
3166233.853000	38591232.600000	479.302000	18.497778	-55.000000	-33.000000	-99.000000
3166243.853000	38591232.600000	479.302000	18.497775	-55.000000	-33.000000	-99.000000
3166323.853000	38591082.600000	409.302000	14.651270	-55.000000	-33.000000	-99.000000
3166313.853000	38591082.600000	429.302000	14.651733	-55.000000	-33.000000	-99.000000
3166323.853000	38591082.600000	419.302000	14.651464	-55.000000	-33.000000	-99.000000
3166323.853000	38591082.600000	429.302000	14.651785	-55.000000	-33.000000	-99.000000
3166323.853000	38591092.600000	409.302000	14.650922	-55.000000	-33.000000	-99.000000
3166323.853000	38591102.600000	409.302000	14.617626	-55.000000	-33.000000	-99.000000
3166313.853000	38591092.600000	429.302000	14.651384	-55.000000	-33.000000	-99.000000
3166313.853000	38591102.600000	429.302000	14.650760	-55.000000	-33.000000	-99.000000
3166323.853000	38591092.600000	419.302000	14.651104	-55.000000	-33.000000	-99.000000
3166323.853000	38591092.600000	429.302000	14.651491	-55.000000	-33.000000	-99.000000
3166323.853000	38591102.600000	419.302000	14.650577	-55.000000	-33.000000	-99.000000
3166323.853000	38591102.600000	429.302000	14.651008	-55.000000	-33.000000	-99.000000
3166293.853000	38591082.600000	439.302000	14.652218	-55.000000	-33.000000	-99.000000
3166293.853000	38591082.600000	449.302000	14.446497	-55.000000	-33.000000	-99.000000
3166303.853000	38591082.600000	439.302000	14.652200	-55.000000	-33.000000	-99.000000
3166303.853000	38591082.600000	449.302000	14.446514	-55.000000	-33.000000	-99.000000
3166303.853000	38591082.600000	459.302000	14.601884	-55.000000	-33.000000	-99.000000
3166293.853000	38591092.600000	439.302000	14.652087	-55.000000	-33.000000	-99.000000
3166293.853000	38591092.600000	449.302000	14.446609	-55.000000	-33.000000	-99.000000
3166293.853000	38591102.600000	439.302000	14.651847	-55.000000	-33.000000	-99.000000
3166293.853000	38591102.600000	449.302000	14.446815	-55.000000	-33.000000	-99.000000
3166303.853000	38591092.600000	439.302000	14.652045	-55.000000	-33.000000	-99.000000
3166303.853000	38591092.600000	449.302000	14.446646	-55.000000	-33.000000	-99.000000
3166303.853000	38591102.600000	439.302000	14.651736	-55.000000	-33.000000	-99.000000
3166303.853000	38591102.600000	449.302000	14.446915	-55.000000	-33.000000	-99.000000
3166303.853000	38591092.600000	459.302000	14.602620	-55.000000	-33.000000	-99.000000
3166303.853000	38591102.600000	459.302000	14.604121	-55.000000	-33.000000	-99.000000
3166313.853000	38591082.600000	439.302000	14.652201	-55.000000	-33.000000	-99.000000
3166313.853000	38591082.600000	449.302000	14.446512	-55.000000	-33.000000	-99.000000
3166323.853000	38591082.600000	439.302000	14.652223	-55.000000	-33.000000	-99.000000
3166323.853000	38591082.600000	449.302000	14.446493	-55.000000	-33.000000	-99.000000
3166313.853000	38591082.600000	459.302000	14.601875	-55.000000	-33.000000	-99.000000
3166313.853000	38591082.600000	469.302000	14.606115	-55.000000	-33.000000	-99.000000
3166323.853000	38591082.600000	459.302000	14.601773	-55.000000	-33.000000	-99.000000
3166323.853000	38591082.600000	469.302000	14.605721	-55.000000	-33.000000	-99.000000
3166313.853000	38591092.600000	439.302000	14.652050	-55.000000	-33.000000	-99.000000
3166313.853000	38591092.600000	449.302000	14.446642	-55.000000	-33.000000	-99.000000
3166313.853000	38591102.600000	439.302000	14.651749	-55.000000	-33.000000	-99.000000
3166313.853000	38591102.600000	449.302000	14.446903	-55.000000	-33.000000	-99.000000
3166323.853000	38591092.600000	439.302000	14.652098	-55.000000	-33.000000	-99.000000
3166323.853000	38591092.600000	449.302000	14.446599	-55.000000	-33.000000	-99.000000
3166323.853000	38591102.600000	439.302000	14.651874	-55.000000	-33.000000	-99.000000
3166323.853000	38591102.600000	449.302000	14.446792	-55.000000	-33.000000	-99.000000
3166313.853000	38591092.600000	459.302000	14.602599	-55.000000	-33.000000	-99.000000
3166313.853000	38591092.600000	469.302000	14.608806	-55.000000	-33.000000	-99.000000
3166313.853000	38591102.600000	459.302000	14.604060	-55.000000	-33.000000	-99.000000
3166313.853000	38591102.600000	469.302000	14.613818	-55.000000	-33.000000	-99.000000
3166323.853000	38591092.600000	459.302000	14.602372	-55.000000	-33.000000	-99.000000
3166323.853000	38591092.600000	469.302000	14.607973	-55.000000	-33.000000	-99.000000
3166323.853000	38591102.600000	459.302000	14.603457	-55.000000	-33.000000	-99.000000
3166323.853000	38591102.600000	469.302000	14.611799	-55.000000	-33.000000	-99.000000
3166303.853000	38591082.600000	489.302000	16.754646	-55.000000	-33.000000	-99.000000
3166303.853000	38591092.600000	489.302000	16.753610	-55.000000	-33.000000	-99.000000
3166303.853000	38591102.600000	489.302000	16.751510	-55.000000	-33.000000	-99.000000
3166313.853000	38591082.600000	479.302000	16.745604	-55.000000	-33.000000	-99.000000
3166313.853000	38591082.600000	489.302000	16.754659	-55.000000	-33.000000	-99.000000
3166323.853000	38591082.600000	479.302000	16.746385	-55.000000	-33.000000	-99.000000
3166323.853000	38591082.600000	489.302000	16.754808	-55.000000	-33.000000	-99.000000
3166313.853000	38591092.600000	479.302000	16.740270	-55.000000	-33.000000	-99.000000
3166313.853000	38591092.600000	489.302000	16.753641	-55.000000	-33.000000	-99.000000
3166313.853000	38591102.600000	479.302000	16.730217	-55.000000	-33.000000	-99.000000
3166313.853000	38591102.600000	489.302000	16.751596	-55.000000	-33.000000	-99.000000
3166323.853000	38591092.600000	479.302000	16.741932	-55.000000	-33.000000	-99.000000
3166323.853000	38591092.600000	489.302000	16.753968	-55.000000	-33.000000	-99.000000
3166323.853000	38591102.600000	479.302000	16.734298	-55.000000	-33.000000	-99.000000
3166323.853000	38591102.600000	489.302000	16.752457	-55.000000	-33.000000	-99.000000
3166333.853000	38591082.600000	399.302000	13.899264	-55.000000	-33.000000	-99.000000
3166333.853000	38591082.600000	409.302000	14.681238	-55.000000	-33.000000	-99.000000
3166343.853000	38591082.600000	399.302000	13.899153	-55.000000	-33.000000	-99.000000
3166343.853000	38591082.600000	409.302000	14.681195	-55.000000	-33.000000	-99.000000
3166333.853000	38591082.600000	419.302000	15.165851	-55.000000	-33.000000	-99.000000
3166333.853000	38591082.600000	429.302000	14.651868	-55.000000	-33.000000	-99.000000
3166343.853000	38591082.600000	419.302000	16.443838	-55.000000	-33.000000	-99.000000
3166343.853000	38591082.600000	429.302000	16.588734	-55.000000	-33.000000	-99.000000
3166333.853000	38591092.600000	399.302000	13.898856	-55.000000	-33.000000	-99.000000
3166333.853000	38591092.600000	409.302000	14.681098	-55.000000	-33.000000	-99.000000
3166333.853000	38591102.600000	399.302000	13.898220	-55.000000	-33.000000	-99.000000
3166333.853000	38591102.600000	409.302000	14.680884	-55.000000	-33.000000	-99.000000
3166343.853000	38591092.600000	399.302000	13.898644	-55.000000	-33.000000	-99.000000
3166343.853000	38591092.600000	409.302000	14.681019	-55.000000	-33.000000	-99.000000
3166343.853000	38591102.600000	399.302000	13.897777	-55.000000	-33.000000	-99.000000
3166343.853000	38591102.600000	409.302000	14.680722	-55.000000	-33.000000	-99.000000
3166333.853000	38591092.600000	419.302000	15.709425	-55.000000	-33.000000	-99.000000
3166333.853000	38591092.600000	429.302000	14.651649	-55.000000	-33.000000	-99.000000
3166333.853000	38591102.600000	419.302000	16.154312	-55.000000	-33.000000	-99.000000
3166333.853000	38591102.600000	429.302000	14.651329	-55.000000	-33.000000	-99.000000
3166343.853000	38591092.600000	419.302000	16.444052	-55.000000	-33.000000	-99.000000
3166343.853000	38591092.600000	429.302000	16.588898	-55.000000	-33.000000	-99.000000
3166343.853000	38591102.600000	419.302000	16.444424	-55.000000	-33.000000	-99.000000
3166343.853000	38591102.600000	429.302000	16.589182	-55.000000	-33.000000	-99.000000
3166353.853000	38591082.600000	399.302000	13.899095	-55.000000	-33.000000	-99.000000
3166353.853000	38591082.600000	409.302000	14.681173	-55.000000	-33.000000	-99.000000
3166363.853000	38591082.600000	399.302000	13.899107	-55.000000	-33.000000	-99.000000
3166353.853000	38591082.600000	419.302000	16.443862	-55.000000	-33.000000	-99.000000
3166353.853000	38591082.600000	429.302000	16.588753	-55.000000	-33.000000	-99.000000
3166363.853000	38591082.600000	419.302000	16.443857	-55.000000	-33.000000	-99.000000
3166363.853000	38591082.600000	429.302000	16.588749	-55.000000	-33.000000	-99.000000
3166353.853000	38591092.600000	399.302000	13.898528	-55.000000	-33.000000	-99.000000
3166353.853000	38591092.600000	409.302000	14.680976	-55.000000	-33.000000	-99.000000
3166353.853000	38591102.600000	399.302000	13.897510	-55.000000	-33.000000	-99.000000
3166353.853000	38591102.600000	409.302000	14.680623	-55.000000	-33.000000	-99.000000
3166363.853000	38591092.600000	399.302000	13.898552	-55.000000	-33.000000	-99.000000
3166363.853000	38591102.600000	399.302000	13.897567	-55.000000	-33.000000	-99.000000
3166353.853000	38591092.600000	419.302000	16.444100	-55.000000	-33.000000	-99.000000
3166353.853000	38591092.600000	429.302000	16.588936	-55.000000	-33.000000	-99.000000
3166353.853000	38591102.600000	419.302000	16.444538	-55.000000	-33.000000	-99.000000
3166353.853000	38591102.600000	429.302000	16.589271	-55.000000	-33.000000	-99.000000
3166363.853000	38591092.600000	419.302000	16.444090	-55.000000	-33.000000	-99.000000
3166363.853000	38591092.600000	429.302000	16.588928	-55.000000	-33.000000	-99.000000
3166363.853000	38591102.600000	419.302000	16.444513	-55.000000	-33.000000	-99.000000
3166363.853000	38591102.600000	429.302000	16.589252	-55.000000	-33.000000	-99.000000
3166333.853000	38591082.600000	439.302000	14.652257	-55.000000	-33.000000	-99.000000
3166333.853000	38591082.600000	449.302000	14.446462	-55.000000	-33.000000	-99.000000
3166343.853000	38591082.600000	439.302000	15.961240	-55.000000	-33.000000	-99.000000
3166343.853000	38591082.600000	449.302000	15.816610	-55.000000	-33.000000	-99.000000
3166333.853000	38591082.600000	459.302000	14.601616	-55.000000	-33.000000	-99.000000
3166333.853000	38591082.600000	469.302000	14.605103	-55.000000	-33.000000	-99.000000
3166343.853000	38591082.600000	459.302000	15.888584	-55.000000	-33.000000	-99.000000
3166343.853000	38591082.600000	469.302000	15.237109	-55.000000	-33.000000	-99.000000
3166333.853000	38591092.600000	439.302000	14.652166	-55.000000	-33.000000	-99.000000
3166333.853000	38591092.600000	449.302000	14.446539	-55.000000	-33.000000	-99.000000
3166333.853000	38591102.600000	439.302000	14.652025	-55.000000	-33.000000	-99.000000
3166333.853000	38591102.600000	449.302000	14.446658	-55.000000	-33.000000	-99.000000
3166343.853000	38591092.600000	439.302000	15.961402	-55.000000	-33.000000	-99.000000
3166343.853000	38591092.600000	449.302000	15.816587	-55.000000	-33.000000	-99.000000
3166343.853000	38591102.600000	439.302000	15.961680	-55.000000	-33.000000	-99.000000
3166343.853000	38591102.600000	449.302000	15.816547	-55.000000	-33.000000	-99.000000
3166333.853000	38591092.600000	459.302000	14.602051	-55.000000	-33.000000	-99.000000
3166333.853000	38591092.600000	469.302000	14.606768	-55.000000	-33.000000	-99.000000
3166333.853000	38591102.600000	459.302000	14.602731	-55.000000	-33.000000	-99.000000
3166333.853000	38591102.600000	469.302000	14.609256	-55.000000	-33.000000	-99.000000
3166343.853000	38591092.600000	459.302000	15.888349	-55.000000	-33.000000	-99.000000
3166343.853000	38591092.600000	469.302000	15.237281	-55.000000	-33.000000	-99.000000
3166343.853000	38591102.600000	459.302000	15.887942	-55.000000	-33.000000	-99.000000
3166343.853000	38591102.600000	469.302000	15.237578	-55.000000	-33.000000	-99.000000
3166353.853000	38591082.600000	439.302000	15.961259	-55.000000	-33.000000	-99.000000
3166353.853000	38591082.600000	449.302000	15.816607	-55.000000	-33.000000	-99.000000
3166363.853000	38591082.600000	439.302000	15.961255	-55.000000	-33.000000	-99.000000
3166363.853000	38591082.600000	449.302000	15.816608	-55.000000	-33.000000	-99.000000
3166353.853000	38591082.600000	459.302000	15.888558	-55.000000	-33.000000	-99.000000
3166353.853000	38591082.600000	469.302000	15.237129	-55.000000	-33.000000	-99.000000
3166363.853000	38591082.600000	459.302000	15.888563	-55.000000	-33.000000	-99.000000
3166363.853000	38591082.600000	469.302000	15.237125	-55.000000	-33.000000	-99.000000
3166353.853000	38591092.600000	439.302000	15.961440	-55.000000	-33.000000	-99.000000
3166353.853000	38591092.600000	449.302000	15.816581	-55.000000	-33.000000	-99.000000
3166353.853000	38591102.600000	439.302000	15.961769	-55.000000	-33.000000	-99.000000
3166353.853000	38591102.600000	449.302000	15.816533	-55.000000	-33.000000	-99.000000
3166363.853000	38591092.600000	439.302000	15.961432	-55.000000	-33.000000	-99.000000
3166363.853000	38591092.600000	449.302000	15.816582	-55.000000	-33.000000	-99.000000
3166363.853000	38591102.600000	439.302000	15.961750	-55.000000	-33.000000	-99.000000
3166363.853000	38591102.600000	449.302000	15.816536	-55.000000	-33.000000	-99.000000
3166353.853000	38591092.600000	459.302000	15.888296	-55.000000	-33.000000	-99.000000
3166353.853000	38591092.600000	469.302000	15.237322	-55.000000	-33.000000	-99.000000
3166353.853000	38591102.600000	459.302000	15.887817	-55.000000	-33.000000	-99.000000
3166353.853000	38591102.600000	469.302000	15.237671	-55.000000	-33.000000	-99.000000
3166363.853000	38591092.600000	459.302000	15.888307	-55.000000	-33.000000	-99.000000
3166363.853000	38591092.600000	469.302000	15.237313	-55.000000	-33.000000	-99.000000
3166363.853000	38591102.600000	459.302000	15.887844	-55.000000	-33.000000	-99.000000
3166363.853000	38591102.600000	469.302000	15.237651	-55.000000	-33.000000	-99.000000
3166373.853000	38591082.600000	429.302000	16.588723	-55.000000	-33.000000	-99.000000
3166373.853000	38591092.600000	429.302000	16.588878	-55.000000	-33.000000	-99.000000
3166373.853000	38591102.600000	429.302000	16.589137	-55.000000	-33.000000	-99.000000
3166373.853000	38591082.600000	439.302000	15.961229	-55.000000	-33.000000	-99.000000
3166373.853000	38591082.600000	449.302000	15.816612	-55.000000	-33.000000	-99.000000
3166373.853000	38591082.600000	459.302000	15.888599	-55.000000	-33.000000	-99.000000
3166373.853000	38591082.600000	469.302000	15.237098	-55.000000	-33.000000	-99.000000
3166373.853000	38591092.600000	439.302000	15.961381	-55.000000	-33.000000	-99.000000
3166373.853000	38591092.600000	449.302000	15.816590	-55.000000	-33.000000	-99.000000
3166373.853000	38591102.600000	439.302000	15.961635	-55.000000	-33.000000	-99.000000
3166373.853000	38591102.600000	449.302000	15.816554	-55.000000	-33.000000	-99.000000
3166373.853000	38591092.600000	459.302000	15.888378	-55.000000	-33.000000	-99.000000
3166373.853000	38591092.600000	469.302000	15.237260	-55.000000	-33.000000	-99.000000
3166373.853000	38591102.600000	459.302000	15.888006	-55.000000	-33.000000	-99.000000
3166373.853000	38591102.600000	469.302000	15.237530	-55.000000	-33.000000	-99.000000
3166333.853000	38591082.600000	479.302000	16.747612	-55.000000	-33.000000	-99.000000
3166333.853000	38591082.600000	489.302000	16.755039	-55.000000	-33.000000	-99.000000
3166343.853000	38591082.600000	479.302000	15.100675	-55.000000	-33.000000	-99.000000
3166343.853000	38591082.600000	489.302000	15.050002	-55.000000	-33.000000	-99.000000
3166333.853000	38591092.600000	479.302000	16.744331	-55.000000	-33.000000	-99.000000
3166333.853000	38591092.600000	489.302000	16.754432	-55.000000	-33.000000	-99.000000
3166333.853000	38591102.600000	479.302000	16.739404	-55.000000	-33.000000	-99.000000
3166333.853000	38591102.600000	489.302000	16.753492	-55.000000	-33.000000	-99.000000
3166343.853000	38591092.600000	479.302000	15.100792	-55.000000	-33.000000	-99.000000
3166343.853000	38591092.600000	489.302000	15.050004	-55.000000	-33.000000	-99.000000
3166343.853000	38591102.600000	479.302000	15.100996	-55.000000	-33.000000	-99.000000
3166343.853000	38591102.600000	489.302000	15.050007	-55.000000	-33.000000	-99.000000
3166353.853000	38591082.600000	479.302000	15.100688	-55.000000	-33.000000	-99.000000
3166353.853000	38591082.600000	489.302000	15.050003	-55.000000	-33.000000	-99.000000
3166363.853000	38591082.600000	479.302000	15.100685	-55.000000	-33.000000	-99.000000
3166363.853000	38591082.600000	489.302000	15.050002	-55.000000	-33.000000	-99.000000
3166353.853000	38591082.600000	499.302000	15.203355	-55.000000	-33.000000	-99.000000
3166363.853000	38591082.600000	499.302000	15.203355	-55.000000	-33.000000	-99.000000
3166353.853000	38591092.600000	479.302000	15.100818	-55.000000	-33.000000	-99.000000
3166353.853000	38591092.600000	489.302000	15.050004	-55.000000	-33.000000	-99.000000
3166353.853000	38591102.600000	479.302000	15.101057	-55.000000	-33.000000	-99.000000
3166353.853000	38591102.600000	489.302000	15.050008	-55.000000	-33.000000	-99.000000
3166363.853000	38591092.600000	479.302000	15.100812	-55.000000	-33.000000	-99.000000
3166363.853000	38591092.600000	489.302000	15.050004	-55.000000	-33.000000	-99.000000
3166363.853000	38591102.600000	479.302000	15.101044	-55.000000	-33.000000	-99.000000
3166363.853000	38591102.600000	489.302000	15.050008	-55.000000	-33.000000	-99.000000
3166353.853000	38591092.600000	499.302000	15.203369	-55.000000	-33.000000	-99.000000
3166353.853000	38591102.600000	499.302000	15.203392	-55.000000	-33.000000	-99.000000
3166363.853000	38591092.600000	499.302000	15.203369	-55.000000	-33.000000	-99.000000
3166363.853000	38591102.600000	499.302000	15.203391	-55.000000	-33.000000	-99.000000
3166373.853000	38591082.600000	479.302000	15.100668	-55.000000	-33.000000	-99.000000
3166373.853000	38591082.600000	489.302000	15.050002	-55.000000	-33.000000	-99.000000
3166383.853000	38591082.600000	489.302000	15.050002	-55.000000	-33.000000	-99.000000
3166373.853000	38591082.600000	499.302000	15.203354	-55.000000	-33.000000	-99.000000
3166383.853000	38591082.600000	499.302000	15.203351	-55.000000	-33.000000	-99.000000
3166373.853000	38591092.600000	479.302000	15.100778	-55.000000	-33.000000	-99.000000
3166373.853000	38591092.600000	489.302000	15.050004	-55.000000	-33.000000	-99.000000
3166373.853000	38591102.600000	479.302000	15.100964	-55.000000	-33.000000	-99.000000
3166373.853000	38591102.600000	489.302000	15.050006	-55.000000	-33.000000	-99.000000
3166383.853000	38591092.600000	489.302000	15.050003	-55.000000	-33.000000	-99.000000
3166383.853000	38591102.600000	489.302000	15.050005	-55.000000	-33.000000	-99.000000
3166373.853000	38591092.600000	499.302000	15.203366	-55.000000	-33.000000	-99.000000
3166373.853000	38591102.600000	499.302000	15.203384	-55.000000	-33.000000	-99.000000
3166383.853000	38591092.600000	499.302000	15.203361	-55.000000	-33.000000	-99.000000
3166383.853000	38591102.600000	499.302000	15.203375	-55.000000	-33.000000	-99.000000
3166253.853000	38591132.600000	469.302000	18.341104	-55.000000	-33.000000	-99.000000
3166253.853000	38591142.600000	459.302000	18.057640	-55.000000	-33.000000	-99.000000
3166253.853000	38591142.600000	469.302000	18.339991	-55.000000	-33.000000	-99.000000
3166253.853000	38591152.600000	459.302000	18.056246	-55.000000	-33.000000	-99.000000
3166253.853000	38591152.600000	469.302000	18.339883	-55.000000	-33.000000	-99.000000
3166253.853000	38591162.600000	459.302000	18.065643	-55.000000	-33.000000	-99.000000
3166253.853000	38591162.600000	469.302000	18.341135	-55.000000	-33.000000	-99.000000
3166263.853000	38591152.600000	459.302000	18.068366	-55.000000	-33.000000	-99.000000
3166263.853000	38591152.600000	469.302000	18.341351	-55.000000	-33.000000	-99.000000
3166263.853000	38591162.600000	459.302000	18.070454	-55.000000	-33.000000	-99.000000
3166263.853000	38591162.600000	469.302000	18.341565	-55.000000	-33.000000	-99.000000
3166253.853000	38591172.600000	459.302000	18.070964	-55.000000	-33.000000	-99.000000
3166253.853000	38591172.600000	469.302000	18.341631	-55.000000	-33.000000	-99.000000
3166253.853000	38591182.600000	459.302000	18.073330	-55.000000	-33.000000	-99.000000
3166253.853000	38591182.600000	469.302000	18.341812	-55.000000	-33.000000	-99.000000
3166263.853000	38591172.600000	459.302000	18.072562	-55.000000	-33.000000	-99.000000
3166263.853000	38591172.600000	469.302000	18.341746	-55.000000	-33.000000	-99.000000
3166263.853000	38591182.600000	459.302000	18.073929	-55.000000	-33.000000	-99.000000
3166263.853000	38591182.600000	469.302000	18.341850	-55.000000	-33.000000	-99.000000
3166323.853000	38591112.600000	409.302000	16.504349	-55.000000	-33.000000	-99.000000
3166323.853000	38591122.600000	409.302000	14.668920	-55.000000	-33.000000	-99.000000
3166313.853000	38591112.600000	429.302000	14.649558	-55.000000	-33.000000	-99.000000
3166313.853000	38591122.600000	429.302000	14.647266	-55.000000	-33.000000	-99.000000
3166323.853000	38591112.600000	419.302000	14.649847	-55.000000	-33.000000	-99.000000
3166323.853000	38591112.600000	429.302000	14.650207	-55.000000	-33.000000	-99.000000
3166323.853000	38591122.600000	419.302000	14.649014	-55.000000	-33.000000	-99.000000
3166323.853000	38591122.600000	429.302000	14.649036	-55.000000	-33.000000	-99.000000
3166323.853000	38591132.600000	409.302000	14.399694	-55.000000	-33.000000	-99.000000
3166323.853000	38591142.600000	409.302000	14.680377	-55.000000	-33.000000	-99.000000
3166313.853000	38591132.600000	429.302000	14.644757	-55.000000	-33.000000	-99.000000
3166313.853000	38591142.600000	429.302000	14.646267	-55.000000	-33.000000	-99.000000
3166323.853000	38591132.600000	419.302000	14.648510	-55.000000	-33.000000	-99.000000
3166323.853000	38591132.600000	429.302000	14.648137	-55.000000	-33.000000	-99.000000
3166323.853000	38591142.600000	419.302000	15.123553	-55.000000	-33.000000	-99.000000
3166323.853000	38591142.600000	429.302000	14.648640	-55.000000	-33.000000	-99.000000
3166293.853000	38591112.600000	439.302000	14.651367	-55.000000	-33.000000	-99.000000
3166293.853000	38591112.600000	449.302000	14.447238	-55.000000	-33.000000	-99.000000
3166293.853000	38591122.600000	439.302000	14.650398	-55.000000	-33.000000	-99.000000
3166293.853000	38591122.600000	449.302000	14.448144	-55.000000	-33.000000	-99.000000
3166303.853000	38591112.600000	439.302000	14.650985	-55.000000	-33.000000	-99.000000
3166303.853000	38591112.600000	449.302000	14.447596	-55.000000	-33.000000	-99.000000
3166303.853000	38591122.600000	439.302000	14.648524	-55.000000	-33.000000	-99.000000
3166303.853000	38591122.600000	449.302000	14.450189	-55.000000	-33.000000	-99.000000
3166303.853000	38591112.600000	459.302000	14.607914	-55.000000	-33.000000	-99.000000
3166303.853000	38591122.600000	459.302000	14.621825	-55.000000	-33.000000	-99.000000
3166293.853000	38591132.600000	439.302000	14.649294	-55.000000	-33.000000	-99.000000
3166293.853000	38591132.600000	449.302000	14.449256	-55.000000	-33.000000	-99.000000
3166293.853000	38591142.600000	439.302000	14.649965	-55.000000	-33.000000	-99.000000
3166293.853000	38591142.600000	449.302000	14.448512	-55.000000	-33.000000	-99.000000
3166303.853000	38591132.600000	439.302000	14.640027	-55.000000	-33.000000	-99.000000
3166303.853000	38591132.600000	449.302000	14.466124	-55.000000	-33.000000	-99.000000
3166303.853000	38591142.600000	439.302000	14.646552	-55.000000	-33.000000	-99.000000
3166303.853000	38591142.600000	449.302000	14.452603	-55.000000	-33.000000	-99.000000
3166303.853000	38591132.600000	459.302000	14.694231	-55.000000	-33.000000	-99.000000
3166303.853000	38591142.600000	459.302000	14.635524	-55.000000	-33.000000	-99.000000
3166313.853000	38591112.600000	439.302000	14.651034	-55.000000	-33.000000	-99.000000
3166313.853000	38591112.600000	449.302000	14.447550	-55.000000	-33.000000	-99.000000
3166313.853000	38591122.600000	439.302000	14.648845	-55.000000	-33.000000	-99.000000
3166313.853000	38591122.600000	449.302000	14.449811	-55.000000	-33.000000	-99.000000
3166323.853000	38591112.600000	439.302000	14.651445	-55.000000	-33.000000	-99.000000
3166323.853000	38591112.600000	449.302000	14.447167	-55.000000	-33.000000	-99.000000
3166323.853000	38591122.600000	439.302000	14.650653	-55.000000	-33.000000	-99.000000
3166323.853000	38591122.600000	449.302000	14.447893	-55.000000	-33.000000	-99.000000
3166313.853000	38591112.600000	459.302000	14.607665	-55.000000	-33.000000	-99.000000
3166313.853000	38591112.600000	469.302000	14.624269	-55.000000	-33.000000	-99.000000
3166313.853000	38591122.600000	459.302000	14.619886	-55.000000	-33.000000	-99.000000
3166313.853000	38591122.600000	469.302000	14.647663	-55.000000	-33.000000	-99.000000
3166323.853000	38591112.600000	459.302000	14.605586	-55.000000	-33.000000	-99.000000
3166323.853000	38591112.600000	469.302000	14.618510	-55.000000	-33.000000	-99.000000
3166323.853000	38591122.600000	459.302000	14.609714	-55.000000	-33.000000	-99.000000
3166323.853000	38591122.600000	469.302000	14.629216	-55.000000	-33.000000	-99.000000
3166313.853000	38591132.600000	439.302000	14.642993	-55.000000	-33.000000	-99.000000
3166313.853000	38591132.600000	449.302000	14.458866	-55.000000	-33.000000	-99.000000
3166313.853000	38591142.600000	439.302000	14.647255	-55.000000	-33.000000	-99.000000
3166313.853000	38591142.600000	449.302000	14.451642	-55.000000	-33.000000	-99.000000
3166323.853000	38591132.600000	439.302000	14.649855	-55.000000	-33.000000	-99.000000
3166323.853000	38591132.600000	449.302000	14.448661	-55.000000	-33.000000	-99.000000
3166323.853000	38591142.600000	439.302000	14.650328	-55.000000	-33.000000	-99.000000
3166323.853000	38591142.600000	449.302000	14.448152	-55.000000	-33.000000	-99.000000
3166313.853000	38591132.600000	459.302000	14.663970	-55.000000	-33.000000	-99.000000
3166313.853000	38591132.600000	469.302000	14.680418	-55.000000	-33.000000	-99.000000
3166313.853000	38591142.600000	459.302000	14.630575	-55.000000	-33.000000	-99.000000
3166313.853000	38591142.600000	469.302000	14.659998	-55.000000	-33.000000	-99.000000
3166323.853000	38591132.600000	459.302000	14.614174	-55.000000	-33.000000	-99.000000
3166323.853000	38591132.600000	469.302000	14.638323	-55.000000	-33.000000	-99.000000
3166323.853000	38591142.600000	459.302000	14.611637	-55.000000	-33.000000	-99.000000
3166323.853000	38591142.600000	469.302000	14.633277	-55.000000	-33.000000	-99.000000
3166323.853000	38591152.600000	409.302000	14.680532	-55.000000	-33.000000	-99.000000
3166323.853000	38591162.600000	409.302000	14.680793	-55.000000	-33.000000	-99.000000
3166313.853000	38591152.600000	429.302000	14.648940	-55.000000	-33.000000	-99.000000
3166313.853000	38591162.600000	429.302000	14.650450	-55.000000	-33.000000	-99.000000
3166323.853000	38591152.600000	419.302000	15.682913	-55.000000	-33.000000	-99.000000
3166323.853000	38591152.600000	429.302000	14.649852	-55.000000	-33.000000	-99.000000
3166323.853000	38591162.600000	419.302000	16.150271	-55.000000	-33.000000	-99.000000
3166323.853000	38591162.600000	429.302000	14.650788	-55.000000	-33.000000	-99.000000
3166323.853000	38591172.600000	409.302000	14.681037	-55.000000	-33.000000	-99.000000
3166323.853000	38591182.600000	409.302000	14.681220	-55.000000	-33.000000	-99.000000
3166313.853000	38591172.600000	429.302000	14.651222	-55.000000	-33.000000	-99.000000
3166313.853000	38591182.600000	429.302000	14.651641	-55.000000	-33.000000	-99.000000
3166323.853000	38591172.600000	419.302000	16.444307	-55.000000	-33.000000	-99.000000
3166323.853000	38591172.600000	429.302000	15.246689	-55.000000	-33.000000	-99.000000
3166323.853000	38591182.600000	419.302000	16.444058	-55.000000	-33.000000	-99.000000
3166323.853000	38591182.600000	429.302000	16.149380	-55.000000	-33.000000	-99.000000
3166293.853000	38591152.600000	439.302000	14.651118	-55.000000	-33.000000	-99.000000
3166293.853000	38591152.600000	449.302000	14.447395	-55.000000	-33.000000	-99.000000
3166293.853000	38591162.600000	439.302000	14.651731	-55.000000	-33.000000	-99.000000
3166293.853000	38591162.600000	449.302000	14.446858	-55.000000	-33.000000	-99.000000
3166303.853000	38591152.600000	439.302000	14.650497	-55.000000	-33.000000	-99.000000
3166303.853000	38591152.600000	449.302000	14.447962	-55.000000	-33.000000	-99.000000
3166303.853000	38591162.600000	439.302000	14.651570	-55.000000	-33.000000	-99.000000
3166303.853000	38591162.600000	449.302000	14.446991	-55.000000	-33.000000	-99.000000
3166303.853000	38591152.600000	459.302000	14.610800	-55.000000	-33.000000	-99.000000
3166303.853000	38591162.600000	459.302000	14.605138	-55.000000	-33.000000	-99.000000
3166293.853000	38591172.600000	439.302000	14.652030	-55.000000	-33.000000	-99.000000
3166293.853000	38591172.600000	449.302000	14.446610	-55.000000	-33.000000	-99.000000
3166293.853000	38591182.600000	439.302000	14.652188	-55.000000	-33.000000	-99.000000
3166293.853000	38591182.600000	449.302000	14.446483	-55.000000	-33.000000	-99.000000
3166303.853000	38591172.600000	439.302000	14.651974	-55.000000	-33.000000	-99.000000
3166303.853000	38591172.600000	449.302000	14.446654	-55.000000	-33.000000	-99.000000
3166303.853000	38591182.600000	439.302000	14.652164	-55.000000	-33.000000	-99.000000
3166303.853000	38591182.600000	449.302000	14.446501	-55.000000	-33.000000	-99.000000
3166303.853000	38591172.600000	459.302000	14.603107	-55.000000	-33.000000	-99.000000
3166303.853000	38591182.600000	459.302000	14.602165	-55.000000	-33.000000	-99.000000
3166313.853000	38591152.600000	439.302000	14.650581	-55.000000	-33.000000	-99.000000
3166313.853000	38591152.600000	449.302000	14.447883	-55.000000	-33.000000	-99.000000
3166313.853000	38591162.600000	439.302000	14.651589	-55.000000	-33.000000	-99.000000
3166313.853000	38591162.600000	449.302000	14.446975	-55.000000	-33.000000	-99.000000
3166323.853000	38591152.600000	439.302000	14.651234	-55.000000	-33.000000	-99.000000
3166323.853000	38591152.600000	449.302000	14.447293	-55.000000	-33.000000	-99.000000
3166323.853000	38591162.600000	439.302000	14.651768	-55.000000	-33.000000	-99.000000
3166323.853000	38591162.600000	449.302000	14.446827	-55.000000	-33.000000	-99.000000
3166313.853000	38591152.600000	459.302000	14.610335	-55.000000	-33.000000	-99.000000
3166313.853000	38591152.600000	469.302000	14.630397	-55.000000	-33.000000	-99.000000
3166313.853000	38591162.600000	459.302000	14.605042	-55.000000	-33.000000	-99.000000
3166313.853000	38591162.600000	469.302000	14.616622	-55.000000	-33.000000	-99.000000
3166323.853000	38591152.600000	459.302000	14.606844	-55.000000	-33.000000	-99.000000
3166323.853000	38591152.600000	469.302000	14.621832	-55.000000	-33.000000	-99.000000
3166323.853000	38591162.600000	459.302000	14.604126	-55.000000	-33.000000	-99.000000
3166323.853000	38591162.600000	469.302000	14.613771	-55.000000	-33.000000	-99.000000
3166313.853000	38591172.600000	439.302000	14.651980	-55.000000	-33.000000	-99.000000
3166313.853000	38591172.600000	449.302000	14.446649	-55.000000	-33.000000	-99.000000
3166313.853000	38591182.600000	439.302000	14.652167	-55.000000	-33.000000	-99.000000
3166313.853000	38591182.600000	449.302000	14.446499	-55.000000	-33.000000	-99.000000
3166323.853000	38591172.600000	439.302000	14.652044	-55.000000	-33.000000	-99.000000
3166323.853000	38591172.600000	449.302000	14.446599	-55.000000	-33.000000	-99.000000
3166323.853000	38591182.600000	439.302000	14.652194	-55.000000	-33.000000	-99.000000
3166323.853000	38591182.600000	449.302000	14.446478	-55.000000	-33.000000	-99.000000
3166313.853000	38591172.600000	459.302000	14.603076	-55.000000	-33.000000	-99.000000
3166313.853000	38591172.600000	469.302000	14.610246	-55.000000	-33.000000	-99.000000
3166313.853000	38591182.600000	459.302000	14.602153	-55.000000	-33.000000	-99.000000
3166313.853000	38591182.600000	469.302000	14.898964	-55.000000	-33.000000	-99.000000
3166323.853000	38591172.600000	459.302000	14.602755	-55.000000	-33.000000	-99.000000
3166323.853000	38591172.600000	469.302000	14.966379	-55.000000	-33.000000	-99.000000
3166323.853000	38591182.600000	459.302000	14.602015	-55.000000	-33.000000	-99.000000
3166323.853000	38591182.600000	469.302000	15.219867	-55.000000	-33.000000	-99.000000
3166253.853000	38591112.600000	479.302000	18.496910	-55.000000	-33.000000	-99.000000
3166253.853000	38591122.600000	479.302000	18.496078	-55.000000	-33.000000	-99.000000
3166253.853000	38591122.600000	489.302000	18.500657	-55.000000	-33.000000	-99.000000
3166263.853000	38591122.600000	479.302000	18.496621	-55.000000	-33.000000	-99.000000
3166253.853000	38591132.600000	479.302000	18.494045	-55.000000	-33.000000	-99.000000
3166253.853000	38591132.600000	489.302000	18.504170	-55.000000	-33.000000	-99.000000
3166253.853000	38591142.600000	479.302000	18.489248	-55.000000	-33.000000	-99.000000
3166263.853000	38591132.600000	479.302000	18.495813	-55.000000	-33.000000	-99.000000
3166263.853000	38591142.600000	479.302000	18.494856	-55.000000	-33.000000	-99.000000
3166273.853000	38591142.600000	479.302000	18.496461	-55.000000	-33.000000	-99.000000
3166253.853000	38591152.600000	479.302000	18.488347	-55.000000	-33.000000	-99.000000
3166253.853000	38591162.600000	479.302000	18.493454	-55.000000	-33.000000	-99.000000
3166263.853000	38591152.600000	479.302000	18.494742	-55.000000	-33.000000	-99.000000
3166263.853000	38591162.600000	479.302000	18.495635	-55.000000	-33.000000	-99.000000
3166253.853000	38591172.600000	479.302000	18.495838	-55.000000	-33.000000	-99.000000
3166253.853000	38591182.600000	479.302000	18.496796	-55.000000	-33.000000	-99.000000
3166263.853000	38591172.600000	479.302000	18.496497	-55.000000	-33.000000	-99.000000
3166263.853000	38591182.600000	479.302000	18.497032	-55.000000	-33.000000	-99.000000
3166273.853000	38591152.600000	479.302000	18.496432	-55.000000	-33.000000	-99.000000
3166273.853000	38591162.600000	479.302000	18.496672	-55.000000	-33.000000	-99.000000
3166273.853000	38591172.600000	479.302000	18.496994	-55.000000	-33.000000	-99.000000
3166273.853000	38591182.600000	479.302000	18.497265	-55.000000	-33.000000	-99.000000
3166303.853000	38591112.600000	489.302000	16.746223	-55.000000	-33.000000	-99.000000
3166303.853000	38591122.600000	489.302000	16.726760	-55.000000	-33.000000	-99.000000
3166303.853000	38591132.600000	489.302000	16.622517	-55.000000	-33.000000	-99.000000
3166303.853000	38591142.600000	489.302000	16.707637	-55.000000	-33.000000	-99.000000
3166313.853000	38591112.600000	479.302000	16.708710	-55.000000	-33.000000	-99.000000
3166313.853000	38591112.600000	489.302000	16.746574	-55.000000	-33.000000	-99.000000
3166313.853000	38591122.600000	479.302000	16.657546	-55.000000	-33.000000	-99.000000
3166313.853000	38591122.600000	489.302000	16.729503	-55.000000	-33.000000	-99.000000
3166323.853000	38591112.600000	479.302000	16.178480	-55.000000	-33.000000	-99.000000
3166323.853000	38591112.600000	489.302000	16.749510	-55.000000	-33.000000	-99.000000
3166323.853000	38591122.600000	479.302000	16.698277	-55.000000	-33.000000	-99.000000
3166323.853000	38591122.600000	489.302000	16.743825	-55.000000	-33.000000	-99.000000
3166313.853000	38591132.600000	479.302000	16.577010	-55.000000	-33.000000	-99.000000
3166313.853000	38591132.600000	489.302000	16.666390	-55.000000	-33.000000	-99.000000
3166313.853000	38591142.600000	479.302000	16.628170	-55.000000	-33.000000	-99.000000
3166313.853000	38591142.600000	489.302000	16.714759	-55.000000	-33.000000	-99.000000
3166323.853000	38591132.600000	479.302000	16.678490	-55.000000	-33.000000	-99.000000
3166323.853000	38591132.600000	489.302000	16.737750	-55.000000	-33.000000	-99.000000
3166323.853000	38591142.600000	479.302000	16.689569	-55.000000	-33.000000	-99.000000
3166323.853000	38591142.600000	489.302000	16.741460	-55.000000	-33.000000	-99.000000
3166303.853000	38591152.600000	489.302000	16.742774	-55.000000	-33.000000	-99.000000
3166303.853000	38591162.600000	489.302000	16.750550	-55.000000	-33.000000	-99.000000
3166303.853000	38591172.600000	489.302000	16.753292	-55.000000	-33.000000	-99.000000
3166303.853000	38591182.600000	489.302000	16.754549	-55.000000	-33.000000	-99.000000
3166313.853000	38591152.600000	479.302000	16.695831	-55.000000	-33.000000	-99.000000
3166313.853000	38591152.600000	489.302000	16.743411	-55.000000	-33.000000	-99.000000
3166313.853000	38591162.600000	479.302000	16.724798	-55.000000	-33.000000	-99.000000
3166313.853000	38591162.600000	489.302000	16.750677	-55.000000	-33.000000	-99.000000
3166323.853000	38591152.600000	479.302000	16.260070	-55.000000	-33.000000	-99.000000
3166323.853000	38591152.600000	489.302000	16.748164	-55.000000	-33.000000	-99.000000
3166323.853000	38591162.600000	479.302000	16.730588	-55.000000	-33.000000	-99.000000
3166323.853000	38591162.600000	489.302000	16.751895	-55.000000	-33.000000	-99.000000
3166313.853000	38591172.600000	479.302000	16.737692	-55.000000	-33.000000	-99.000000
3166313.853000	38591172.600000	489.302000	16.753332	-55.000000	-33.000000	-99.000000
3166313.853000	38591182.600000	479.302000	16.744241	-55.000000	-33.000000	-99.000000
3166313.853000	38591182.600000	489.302000	16.754565	-55.000000	-33.000000	-99.000000
3166323.853000	38591172.600000	479.302000	16.739908	-55.000000	-33.000000	-99.000000
3166323.853000	38591172.600000	489.302000	16.753751	-55.000000	-33.000000	-99.000000
3166323.853000	38591182.600000	479.302000	15.631161	-55.000000	-33.000000	-99.000000
3166323.853000	38591182.600000	489.302000	16.754741	-55.000000	-33.000000	-99.000000
3166253.853000	38591192.600000	459.302000	18.074488	-55.000000	-33.000000	-99.000000
3166253.853000	38591192.600000	469.302000	18.341892	-55.000000	-33.000000	-99.000000
3166253.853000	38591202.600000	459.302000	17.287790	-55.000000	-33.000000	-99.000000
3166253.853000	38591202.600000	469.302000	17.669773	-55.000000	-33.000000	-99.000000
3166263.853000	38591192.600000	459.302000	18.074748	-55.000000	-33.000000	-99.000000
3166263.853000	38591192.600000	469.302000	18.341907	-55.000000	-33.000000	-99.000000
3166263.853000	38591202.600000	459.302000	17.251730	-55.000000	-33.000000	-99.000000
3166263.853000	38591202.600000	469.302000	18.341939	-55.000000	-33.000000	-99.000000
3166253.853000	38591212.600000	459.302000	18.075502	-55.000000	-33.000000	-99.000000
3166253.853000	38591212.600000	469.302000	18.341956	-55.000000	-33.000000	-99.000000
3166253.853000	38591222.600000	459.302000	18.075746	-55.000000	-33.000000	-99.000000
3166253.853000	38591222.600000	469.302000	18.341970	-55.000000	-33.000000	-99.000000
3166263.853000	38591212.600000	459.302000	18.075571	-55.000000	-33.000000	-99.000000
3166263.853000	38591212.600000	469.302000	18.341959	-55.000000	-33.000000	-99.000000
3166263.853000	38591222.600000	459.302000	18.075786	-55.000000	-33.000000	-99.000000
3166263.853000	38591222.600000	469.302000	18.341972	-55.000000	-33.000000	-99.000000
3166253.853000	38591232.600000	459.302000	18.075912	-55.000000	-33.000000	-99.000000
3166253.853000	38591232.600000	469.302000	18.341979	-55.000000	-33.000000	-99.000000
3166263.853000	38591232.600000	459.302000	18.075936	-55.000000	-33.000000	-99.000000
3166263.853000	38591232.600000	469.302000	18.341980	-55.000000	-33.000000	-99.000000
3166323.853000	38591192.600000	409.302000	14.681348	-55.000000	-33.000000	-99.000000
3166323.853000	38591202.600000	409.302000	14.681435	-55.000000	-33.000000	-99.000000
3166313.853000	38591192.600000	429.302000	14.651889	-55.000000	-33.000000	-99.000000
3166313.853000	38591202.600000	429.302000	14.652045	-55.000000	-33.000000	-99.000000
3166323.853000	38591192.600000	419.302000	16.443879	-55.000000	-33.000000	-99.000000
3166323.853000	38591192.600000	429.302000	16.588717	-55.000000	-33.000000	-99.000000
3166323.853000	38591202.600000	419.302000	16.443752	-55.000000	-33.000000	-99.000000
3166323.853000	38591202.600000	429.302000	16.588624	-55.000000	-33.000000	-99.000000
3166323.853000	38591212.600000	409.302000	14.681496	-55.000000	-33.000000	-99.000000
3166323.853000	38591222.600000	409.302000	14.681539	-55.000000	-33.000000	-99.000000
3166313.853000	38591212.600000	429.302000	14.652148	-55.000000	-33.000000	-99.000000
3166313.853000	38591222.600000	429.302000	14.652221	-55.000000	-33.000000	-99.000000
3166323.853000	38591212.600000	419.302000	16.443661	-55.000000	-33.000000	-99.000000
3166323.853000	38591212.600000	429.302000	16.588558	-55.000000	-33.000000	-99.000000
3166323.853000	38591222.600000	419.302000	16.443595	-55.000000	-33.000000	-99.000000
3166323.853000	38591222.600000	429.302000	16.588510	-55.000000	-33.000000	-99.000000
3166293.853000	38591192.600000	439.302000	14.652279	-55.000000	-33.000000	-99.000000
3166293.853000	38591192.600000	449.302000	14.446411	-55.000000	-33.000000	-99.000000
3166293.853000	38591202.600000	439.302000	14.652336	-55.000000	-33.000000	-99.000000
3166293.853000	38591202.600000	449.302000	14.446367	-55.000000	-33.000000	-99.000000
3166303.853000	38591192.600000	439.302000	14.652268	-55.000000	-33.000000	-99.000000
3166303.853000	38591192.600000	449.302000	14.446420	-55.000000	-33.000000	-99.000000
3166303.853000	38591202.600000	439.302000	14.652330	-55.000000	-33.000000	-99.000000
3166303.853000	38591202.600000	449.302000	14.446371	-55.000000	-33.000000	-99.000000
3166303.853000	38591192.600000	459.302000	14.601655	-55.000000	-33.000000	-99.000000
3166303.853000	38591202.600000	459.302000	14.601349	-55.000000	-33.000000	-99.000000
3166293.853000	38591212.600000	439.302000	14.652374	-55.000000	-33.000000	-99.000000
3166293.853000	38591212.600000	449.302000	14.446338	-55.000000	-33.000000	-99.000000
3166293.853000	38591222.600000	439.302000	14.652400	-55.000000	-33.000000	-99.000000
3166293.853000	38591222.600000	449.302000	14.446318	-55.000000	-33.000000	-99.000000
3166303.853000	38591212.600000	439.302000	14.652371	-55.000000	-33.000000	-99.000000
3166303.853000	38591212.600000	449.302000	14.446341	-55.000000	-33.000000	-99.000000
3166303.853000	38591222.600000	439.302000	14.652398	-55.000000	-33.000000	-99.000000
3166303.853000	38591222.600000	449.302000	14.446320	-55.000000	-33.000000	-99.000000
3166303.853000	38591212.600000	459.302000	14.601151	-55.000000	-33.000000	-99.000000
3166303.853000	38591222.600000	459.302000	14.601015	-55.000000	-33.000000	-99.000000
3166313.853000	38591192.600000	439.302000	14.652269	-55.000000	-33.000000	-99.000000
3166313.853000	38591192.600000	449.302000	14.446419	-55.000000	-33.000000	-99.000000
3166313.853000	38591202.600000	439.302000	14.652331	-55.000000	-33.000000	-99.000000
3166313.853000	38591202.600000	449.302000	14.446371	-55.000000	-33.000000	-99.000000
3166323.853000	38591192.600000	439.302000	15.753896	-55.000000	-33.000000	-99.000000
3166323.853000	38591192.600000	449.302000	15.641875	-55.000000	-33.000000	-99.000000
3166323.853000	38591202.600000	439.302000	15.961097	-55.000000	-33.000000	-99.000000
3166323.853000	38591202.600000	449.302000	15.816647	-55.000000	-33.000000	-99.000000
3166313.853000	38591192.600000	459.302000	14.601649	-55.000000	-33.000000	-99.000000
3166313.853000	38591192.600000	469.302000	14.899259	-55.000000	-33.000000	-99.000000
3166313.853000	38591202.600000	459.302000	14.601346	-55.000000	-33.000000	-99.000000
3166313.853000	38591202.600000	469.302000	14.899453	-55.000000	-33.000000	-99.000000
3166323.853000	38591192.600000	459.302000	15.564321	-55.000000	-33.000000	-99.000000
3166323.853000	38591192.600000	469.302000	15.237079	-55.000000	-33.000000	-99.000000
3166323.853000	38591202.600000	459.302000	15.620136	-55.000000	-33.000000	-99.000000
3166323.853000	38591202.600000	469.302000	15.236982	-55.000000	-33.000000	-99.000000
3166313.853000	38591212.600000	439.302000	14.652371	-55.000000	-33.000000	-99.000000
3166313.853000	38591212.600000	449.302000	14.446340	-55.000000	-33.000000	-99.000000
3166313.853000	38591222.600000	439.302000	14.652398	-55.000000	-33.000000	-99.000000
3166313.853000	38591222.600000	449.302000	14.446320	-55.000000	-33.000000	-99.000000
3166323.853000	38591212.600000	439.302000	15.961034	-55.000000	-33.000000	-99.000000
3166323.853000	38591212.600000	449.302000	15.816655	-55.000000	-33.000000	-99.000000
3166323.853000	38591222.600000	439.302000	15.960990	-55.000000	-33.000000	-99.000000
3166323.853000	38591222.600000	449.302000	15.816660	-55.000000	-33.000000	-99.000000
3166313.853000	38591212.600000	459.302000	14.601149	-55.000000	-33.000000	-99.000000
3166313.853000	38591212.600000	469.302000	14.899585	-55.000000	-33.000000	-99.000000
3166313.853000	38591222.600000	459.302000	14.601014	-55.000000	-33.000000	-99.000000
3166313.853000	38591222.600000	469.302000	14.899678	-55.000000	-33.000000	-99.000000
3166323.853000	38591212.600000	459.302000	15.620101	-55.000000	-33.000000	-99.000000
3166323.853000	38591212.600000	469.302000	15.236913	-55.000000	-33.000000	-99.000000
3166323.853000	38591222.600000	459.302000	15.620076	-55.000000	-33.000000	-99.000000
3166323.853000	38591222.600000	469.302000	15.236864	-55.000000	-33.000000	-99.000000
3166323.853000	38591232.600000	409.302000	14.681570	-55.000000	-33.000000	-99.000000
3166313.853000	38591232.600000	429.302000	15.259048	-55.000000	-33.000000	-99.000000
3166323.853000	38591232.600000	419.302000	16.443547	-55.000000	-33.000000	-99.000000
3166323.853000	38591232.600000	429.302000	16.588075	-55.000000	-33.000000	-99.000000
3166293.853000	38591232.600000	439.302000	14.652419	-55.000000	-33.000000	-99.000000
3166293.853000	38591232.600000	449.302000	15.391491	-55.000000	-33.000000	-99.000000
3166303.853000	38591232.600000	439.302000	14.652418	-55.000000	-33.000000	-99.000000
3166303.853000	38591232.600000	449.302000	14.446305	-55.000000	-33.000000	-99.000000
3166303.853000	38591232.600000	459.302000	14.600918	-55.000000	-33.000000	-99.000000
3166313.853000	38591232.600000	439.302000	14.652418	-55.000000	-33.000000	-99.000000
3166313.853000	38591232.600000	449.302000	14.446305	-55.000000	-33.000000	-99.000000
3166323.853000	38591232.600000	439.302000	15.960957	-55.000000	-33.000000	-99.000000
3166323.853000	38591232.600000	449.302000	15.816664	-55.000000	-33.000000	-99.000000
3166313.853000	38591232.600000	459.302000	14.600917	-55.000000	-33.000000	-99.000000
3166313.853000	38591232.600000	469.302000	14.968519	-55.000000	-33.000000	-99.000000
3166323.853000	38591232.600000	459.302000	15.620057	-55.000000	-33.000000	-99.000000
3166323.853000	38591232.600000	469.302000	15.236827	-55.000000	-33.000000	-99.000000
3166253.853000	38591192.600000	479.302000	18.497244	-55.000000	-33.000000	-99.000000
3166253.853000	38591202.600000	479.302000	18.497484	-55.000000	-33.000000	-99.000000
3166263.853000	38591192.600000	479.302000	18.497344	-55.000000	-33.000000	-99.000000
3166263.853000	38591202.600000	479.302000	18.497533	-55.000000	-33.000000	-99.000000
3166253.853000	38591212.600000	479.302000	18.497627	-55.000000	-33.000000	-99.000000
3166253.853000	38591222.600000	479.302000	18.497718	-55.000000	-33.000000	-99.000000
3166263.853000	38591212.600000	479.302000	18.497653	-55.000000	-33.000000	-99.000000
3166263.853000	38591222.600000	479.302000	18.497733	-55.000000	-33.000000	-99.000000
3166273.853000	38591192.600000	479.302000	18.497460	-55.000000	-33.000000	-99.000000
3166273.853000	38591202.600000	479.302000	18.497595	-55.000000	-33.000000	-99.000000
3166273.853000	38591212.600000	479.302000	18.497688	-55.000000	-33.000000	-99.000000
3166273.853000	38591222.600000	479.302000	18.497754	-55.000000	-33.000000	-99.000000
3166253.853000	38591232.600000	479.302000	18.497779	-55.000000	-33.000000	-99.000000
3166263.853000	38591232.600000	479.302000	18.497788	-55.000000	-33.000000	-99.000000
3166273.853000	38591232.600000	479.302000	18.497802	-55.000000	-33.000000	-99.000000
3166303.853000	38591192.600000	489.302000	16.755223	-55.000000	-33.000000	-99.000000
3166303.853000	38591202.600000	489.302000	16.755624	-55.000000	-33.000000	-99.000000
3166303.853000	38591212.600000	489.302000	16.755882	-55.000000	-33.000000	-99.000000
3166303.853000	38591222.600000	489.302000	16.756057	-55.000000	-33.000000	-99.000000
3166313.853000	38591192.600000	479.302000	16.747953	-55.000000	-33.000000	-99.000000
3166313.853000	38591192.600000	489.302000	16.755230	-55.000000	-33.000000	-99.000000
3166313.853000	38591202.600000	479.302000	16.750240	-55.000000	-33.000000	-99.000000
3166313.853000	38591202.600000	489.302000	16.755628	-55.000000	-33.000000	-99.000000
3166323.853000	38591192.600000	479.302000	15.100718	-55.000000	-33.000000	-99.000000
3166323.853000	38591192.600000	489.302000	15.392476	-55.000000	-33.000000	-99.000000
3166323.853000	38591202.600000	479.302000	15.100647	-55.000000	-33.000000	-99.000000
3166323.853000	38591202.600000	489.302000	15.050003	-55.000000	-33.000000	-99.000000
3166313.853000	38591212.600000	479.302000	16.751741	-55.000000	-33.000000	-99.000000
3166313.853000	38591212.600000	489.302000	16.755884	-55.000000	-33.000000	-99.000000
3166313.853000	38591222.600000	479.302000	16.752777	-55.000000	-33.000000	-99.000000
3166313.853000	38591222.600000	489.302000	16.756058	-55.000000	-33.000000	-99.000000
3166323.853000	38591212.600000	479.302000	15.100595	-55.000000	-33.000000	-99.000000
3166323.853000	38591212.600000	489.302000	15.050003	-55.000000	-33.000000	-99.000000
3166323.853000	38591222.600000	479.302000	15.100558	-55.000000	-33.000000	-99.000000
3166323.853000	38591222.600000	489.302000	15.050002	-55.000000	-33.000000	-99.000000
3166303.853000	38591232.600000	489.302000	16.756181	-55.000000	-33.000000	-99.000000
3166313.853000	38591232.600000	479.302000	16.753521	-55.000000	-33.000000	-99.000000
3166313.853000	38591232.600000	489.302000	16.756182	-55.000000	-33.000000	-99.000000
3166323.853000	38591232.600000	479.302000	15.100530	-55.000000	-33.000000	-99.000000
3166323.853000	38591232.600000	489.302000	15.355889	-55.000000	-33.000000	-99.000000
3166333.853000	38591112.600000	399.302000	13.897203	-55.000000	-33.000000	-99.000000
3166333.853000	38591112.600000	409.302000	14.680545	-55.000000	-33.000000	-99.000000
3166333.853000	38591122.600000	399.302000	13.895624	-55.000000	-33.000000	-99.000000
3166333.853000	38591122.600000	409.302000	14.680021	-55.000000	-33.000000	-99.000000
3166343.853000	38591112.600000	399.302000	13.896159	-55.000000	-33.000000	-99.000000
3166343.853000	38591112.600000	409.302000	14.680164	-55.000000	-33.000000	-99.000000
3166343.853000	38591122.600000	399.302000	13.892860	-55.000000	-33.000000	-99.000000
3166343.853000	38591122.600000	409.302000	14.678999	-55.000000	-33.000000	-99.000000
3166333.853000	38591112.600000	419.302000	16.444679	-55.000000	-33.000000	-99.000000
3166333.853000	38591112.600000	429.302000	15.242343	-55.000000	-33.000000	-99.000000
3166333.853000	38591122.600000	419.302000	16.445394	-55.000000	-33.000000	-99.000000
3166333.853000	38591122.600000	429.302000	16.146262	-55.000000	-33.000000	-99.000000
3166343.853000	38591112.600000	419.302000	16.445141	-55.000000	-33.000000	-99.000000
3166343.853000	38591112.600000	429.302000	16.589726	-55.000000	-33.000000	-99.000000
3166343.853000	38591122.600000	419.302000	16.446700	-55.000000	-33.000000	-99.000000
3166343.853000	38591122.600000	429.302000	16.590903	-55.000000	-33.000000	-99.000000
3166333.853000	38591132.600000	399.302000	13.893640	-55.000000	-33.000000	-99.000000
3166333.853000	38591132.600000	409.302000	14.679373	-55.000000	-33.000000	-99.000000
3166333.853000	38591142.600000	399.302000	13.892606	-55.000000	-33.000000	-99.000000
3166333.853000	38591142.600000	409.302000	14.679088	-55.000000	-33.000000	-99.000000
3166343.853000	38591132.600000	399.302000	13.886390	-55.000000	-33.000000	-99.000000
3166343.853000	38591132.600000	409.302000	14.676546	-55.000000	-33.000000	-99.000000
3166343.853000	38591142.600000	399.302000	13.881098	-55.000000	-33.000000	-99.000000
3166343.853000	38591142.600000	409.302000	14.674439	-55.000000	-33.000000	-99.000000
3166333.853000	38591132.600000	419.302000	16.446341	-55.000000	-33.000000	-99.000000
3166333.853000	38591132.600000	429.302000	16.590605	-55.000000	-33.000000	-99.000000
3166333.853000	38591142.600000	419.302000	16.446870	-55.000000	-33.000000	-99.000000
3166333.853000	38591142.600000	429.302000	16.590976	-55.000000	-33.000000	-99.000000
3166343.853000	38591132.600000	419.302000	16.450206	-55.000000	-33.000000	-99.000000
3166343.853000	38591132.600000	429.302000	16.593530	-55.000000	-33.000000	-99.000000
3166343.853000	38591142.600000	419.302000	16.453669	-55.000000	-33.000000	-99.000000
3166343.853000	38591142.600000	429.302000	16.596085	-55.000000	-33.000000	-99.000000
3166353.853000	38591112.600000	399.302000	13.895421	-55.000000	-33.000000	-99.000000
3166353.853000	38591112.600000	409.302000	14.679891	-55.000000	-33.000000	-99.000000
3166353.853000	38591122.600000	399.302000	13.890179	-55.000000	-33.000000	-99.000000
3166353.853000	38591122.600000	409.302000	14.677952	-55.000000	-33.000000	-99.000000
3166363.853000	38591112.600000	399.302000	13.895586	-55.000000	-33.000000	-99.000000
3166363.853000	38591122.600000	399.302000	13.890851	-55.000000	-33.000000	-99.000000
3166353.853000	38591112.600000	419.302000	16.445474	-55.000000	-33.000000	-99.000000
3166353.853000	38591112.600000	429.302000	16.589983	-55.000000	-33.000000	-99.000000
3166353.853000	38591122.600000	419.302000	16.448059	-55.000000	-33.000000	-99.000000
3166353.853000	38591122.600000	429.302000	16.591941	-55.000000	-33.000000	-99.000000
3166363.853000	38591112.600000	419.302000	16.445398	-55.000000	-33.000000	-99.000000
3166363.853000	38591112.600000	429.302000	16.589925	-55.000000	-33.000000	-99.000000
3166363.853000	38591122.600000	419.302000	16.447710	-55.000000	-33.000000	-99.000000
3166363.853000	38591122.600000	429.302000	16.591674	-55.000000	-33.000000	-99.000000
3166353.853000	38591132.600000	399.302000	13.873400	-55.000000	-33.000000	-99.000000
3166353.853000	38591132.600000	409.302000	14.670074	-55.000000	-33.000000	-99.000000
3166353.853000	38591142.600000	399.302000	13.867402	-55.000000	-33.000000	-99.000000
3166353.853000	38591142.600000	409.302000	14.644615	-55.000000	-33.000000	-99.000000
3166363.853000	38591132.600000	399.302000	13.840923	-55.000000	-33.000000	-99.000000
3166363.853000	38591142.600000	399.302000	13.861071	-55.000000	-33.000000	-99.000000
3166353.853000	38591132.600000	419.302000	16.459840	-55.000000	-33.000000	-99.000000
3166353.853000	38591132.600000	429.302000	16.600882	-55.000000	-33.000000	-99.000000
3166353.853000	38591142.600000	419.302000	16.529340	-55.000000	-33.000000	-99.000000
3166353.853000	38591142.600000	429.302000	16.662558	-55.000000	-33.000000	-99.000000
3166363.853000	38591132.600000	419.302000	16.456252	-55.000000	-33.000000	-99.000000
3166363.853000	38591132.600000	429.302000	16.598132	-55.000000	-33.000000	-99.000000
3166363.853000	38591142.600000	419.302000	16.478036	-55.000000	-33.000000	-99.000000
3166363.853000	38591142.600000	429.302000	16.615027	-55.000000	-33.000000	-99.000000
3166333.853000	38591112.600000	439.302000	14.522694	-55.000000	-33.000000	-99.000000
3166333.853000	38591112.600000	449.302000	14.464996	-55.000000	-33.000000	-99.000000
3166333.853000	38591122.600000	439.302000	14.651550	-55.000000	-33.000000	-99.000000
3166333.853000	38591122.600000	449.302000	14.447059	-55.000000	-33.000000	-99.000000
3166343.853000	38591112.600000	439.302000	15.639300	-55.000000	-33.000000	-99.000000
3166343.853000	38591112.600000	449.302000	15.496333	-55.000000	-33.000000	-99.000000
3166343.853000	38591122.600000	439.302000	15.963350	-55.000000	-33.000000	-99.000000
3166343.853000	38591122.600000	449.302000	15.816305	-55.000000	-33.000000	-99.000000
3166333.853000	38591112.600000	459.302000	14.594696	-55.000000	-33.000000	-99.000000
3166333.853000	38591112.600000	469.302000	14.594776	-55.000000	-33.000000	-99.000000
3166333.853000	38591122.600000	459.302000	14.605099	-55.000000	-33.000000	-99.000000
3166333.853000	38591122.600000	469.302000	15.070861	-55.000000	-33.000000	-99.000000
3166343.853000	38591112.600000	459.302000	15.327442	-55.000000	-33.000000	-99.000000
3166343.853000	38591112.600000	469.302000	15.111603	-55.000000	-33.000000	-99.000000
3166343.853000	38591122.600000	459.302000	15.885474	-55.000000	-33.000000	-99.000000
3166343.853000	38591122.600000	469.302000	15.239363	-55.000000	-33.000000	-99.000000
3166333.853000	38591132.600000	439.302000	15.963041	-55.000000	-33.000000	-99.000000
3166333.853000	38591132.600000	449.302000	15.816360	-55.000000	-33.000000	-99.000000
3166333.853000	38591142.600000	439.302000	15.963381	-55.000000	-33.000000	-99.000000
3166333.853000	38591142.600000	449.302000	15.816320	-55.000000	-33.000000	-99.000000
3166343.853000	38591132.600000	439.302000	15.965877	-55.000000	-33.000000	-99.000000
3166343.853000	38591132.600000	449.302000	15.815920	-55.000000	-33.000000	-99.000000
3166343.853000	38591142.600000	439.302000	15.968306	-55.000000	-33.000000	-99.000000
3166343.853000	38591142.600000	449.302000	15.815532	-55.000000	-33.000000	-99.000000
3166333.853000	38591132.600000	459.302000	15.565912	-55.000000	-33.000000	-99.000000
3166333.853000	38591132.600000	469.302000	15.239053	-55.000000	-33.000000	-99.000000
3166333.853000	38591142.600000	459.302000	15.885276	-55.000000	-33.000000	-99.000000
3166333.853000	38591142.600000	469.302000	15.239437	-55.000000	-33.000000	-99.000000
3166343.853000	38591132.600000	459.302000	15.881745	-55.000000	-33.000000	-99.000000
3166343.853000	38591132.600000	469.302000	15.242062	-55.000000	-33.000000	-99.000000
3166343.853000	38591142.600000	459.302000	15.878098	-55.000000	-33.000000	-99.000000
3166343.853000	38591142.600000	469.302000	15.244689	-55.000000	-33.000000	-99.000000
3166353.853000	38591112.600000	439.302000	15.962464	-55.000000	-33.000000	-99.000000
3166353.853000	38591112.600000	449.302000	15.816432	-55.000000	-33.000000	-99.000000
3166353.853000	38591122.600000	439.302000	15.964363	-55.000000	-33.000000	-99.000000
3166353.853000	38591122.600000	449.302000	15.816148	-55.000000	-33.000000	-99.000000
3166363.853000	38591112.600000	439.302000	15.962406	-55.000000	-33.000000	-99.000000
3166363.853000	38591112.600000	449.302000	15.816441	-55.000000	-33.000000	-99.000000
3166363.853000	38591122.600000	439.302000	15.964102	-55.000000	-33.000000	-99.000000
3166363.853000	38591122.600000	449.302000	15.816188	-55.000000	-33.000000	-99.000000
3166353.853000	38591112.600000	459.302000	15.886799	-55.000000	-33.000000	-99.000000
3166353.853000	38591112.600000	469.302000	15.238412	-55.000000	-33.000000	-99.000000
3166353.853000	38591122.600000	459.302000	15.884026	-55.000000	-33.000000	-99.000000
3166353.853000	38591122.600000	469.302000	15.240431	-55.000000	-33.000000	-99.000000
3166363.853000	38591112.600000	459.302000	15.886881	-55.000000	-33.000000	-99.000000
3166363.853000	38591112.600000	469.302000	15.238352	-55.000000	-33.000000	-99.000000
3166363.853000	38591122.600000	459.302000	15.884397	-55.000000	-33.000000	-99.000000
3166363.853000	38591122.600000	469.302000	15.240157	-55.000000	-33.000000	-99.000000
3166353.853000	38591132.600000	439.302000	15.972963	-55.000000	-33.000000	-99.000000
3166353.853000	38591132.600000	449.302000	15.814646	-55.000000	-33.000000	-99.000000
3166353.853000	38591142.600000	439.302000	16.034055	-55.000000	-33.000000	-99.000000
3166353.853000	38591142.600000	449.302000	15.798370	-55.000000	-33.000000	-99.000000
3166363.853000	38591132.600000	439.302000	15.970318	-55.000000	-33.000000	-99.000000
3166363.853000	38591132.600000	449.302000	15.815149	-55.000000	-33.000000	-99.000000
3166363.853000	38591142.600000	439.302000	15.986571	-55.000000	-33.000000	-99.000000
3166363.853000	38591142.600000	449.302000	15.811620	-55.000000	-33.000000	-99.000000
3166353.853000	38591132.600000	459.302000	15.871998	-55.000000	-33.000000	-99.000000
3166353.853000	38591132.600000	469.302000	15.249395	-55.000000	-33.000000	-99.000000
3166353.853000	38591142.600000	459.302000	15.809444	-55.000000	-33.000000	-99.000000
3166353.853000	38591142.600000	469.302000	15.302661	-55.000000	-33.000000	-99.000000
3166363.853000	38591132.600000	459.302000	15.875551	-55.000000	-33.000000	-99.000000
3166363.853000	38591132.600000	469.302000	15.246690	-55.000000	-33.000000	-99.000000
3166363.853000	38591142.600000	459.302000	15.854442	-55.000000	-33.000000	-99.000000
3166363.853000	38591142.600000	469.302000	15.263174	-55.000000	-33.000000	-99.000000
3166333.853000	38591152.600000	399.302000	13.893760	-55.000000	-33.000000	-99.000000
3166333.853000	38591152.600000	409.302000	14.679573	-55.000000	-33.000000	-99.000000
3166333.853000	38591162.600000	399.302000	13.895753	-55.000000	-33.000000	-99.000000
3166333.853000	38591162.600000	409.302000	14.680283	-55.000000	-33.000000	-99.000000
3166343.853000	38591152.600000	399.302000	13.886839	-55.000000	-33.000000	-99.000000
3166343.853000	38591152.600000	409.302000	14.677079	-55.000000	-33.000000	-99.000000
3166343.853000	38591162.600000	399.302000	13.893146	-55.000000	-33.000000	-99.000000
3166343.853000	38591162.600000	409.302000	14.679452	-55.000000	-33.000000	-99.000000
3166333.853000	38591152.600000	419.302000	16.446321	-55.000000	-33.000000	-99.000000
3166333.853000	38591152.600000	429.302000	16.590542	-55.000000	-33.000000	-99.000000
3166333.853000	38591162.600000	419.302000	16.445386	-55.000000	-33.000000	-99.000000
3166333.853000	38591162.600000	429.302000	16.589833	-55.000000	-33.000000	-99.000000
3166343.853000	38591152.600000	419.302000	16.450031	-55.000000	-33.000000	-99.000000
3166343.853000	38591152.600000	429.302000	16.593295	-55.000000	-33.000000	-99.000000
3166343.853000	38591162.600000	419.302000	16.446644	-55.000000	-33.000000	-99.000000
3166343.853000	38591162.600000	429.302000	16.590755	-55.000000	-33.000000	-99.000000
3166333.853000	38591172.600000	399.302000	13.897302	-55.000000	-33.000000	-99.000000
3166333.853000	38591172.600000	409.302000	14.680794	-55.000000	-33.000000	-99.000000
3166333.853000	38591182.600000	399.302000	13.898291	-55.000000	-33.000000	-99.000000
3166333.853000	38591182.600000	409.302000	14.681103	-55.000000	-33.000000	-99.000000
3166343.853000	38591172.600000	399.302000	13.896316	-55.000000	-33.000000	-99.000000
3166343.853000	38591172.600000	409.302000	14.680505	-55.000000	-33.000000	-99.000000
3166343.853000	38591182.600000	399.302000	13.897872	-55.000000	-33.000000	-99.000000
3166343.853000	38591182.600000	409.302000	14.680988	-55.000000	-33.000000	-99.000000
3166333.853000	38591172.600000	419.302000	16.444685	-55.000000	-33.000000	-99.000000
3166333.853000	38591172.600000	429.302000	16.589309	-55.000000	-33.000000	-99.000000
3166333.853000	38591182.600000	419.302000	16.444249	-55.000000	-33.000000	-99.000000
3166333.853000	38591182.600000	429.302000	16.588986	-55.000000	-33.000000	-99.000000
3166343.853000	38591172.600000	419.302000	16.445136	-55.000000	-33.000000	-99.000000
3166343.853000	38591172.600000	429.302000	16.589636	-55.000000	-33.000000	-99.000000
3166343.853000	38591182.600000	419.302000	16.444436	-55.000000	-33.000000	-99.000000
3166343.853000	38591182.600000	429.302000	16.589120	-55.000000	-33.000000	-99.000000
3166353.853000	38591152.600000	399.302000	13.874870	-55.000000	-33.000000	-99.000000
3166353.853000	38591152.600000	409.302000	14.671705	-55.000000	-33.000000	-99.000000
3166353.853000	38591162.600000	399.302000	13.890672	-55.000000	-33.000000	-99.000000
3166353.853000	38591162.600000	409.302000	14.678623	-55.000000	-33.000000	-99.000000
3166363.853000	38591152.600000	399.302000	13.878632	-55.000000	-33.000000	-99.000000
3166363.853000	38591162.600000	399.302000	13.891287	-55.000000	-33.000000	-99.000000
3166353.853000	38591152.600000	419.302000	16.458700	-55.000000	-33.000000	-99.000000
3166353.853000	38591152.600000	429.302000	16.599791	-55.000000	-33.000000	-99.000000
3166353.853000	38591162.600000	419.302000	16.447919	-55.000000	-33.000000	-99.000000
3166353.853000	38591162.600000	429.302000	16.591691	-55.000000	-33.000000	-99.000000
3166363.853000	38591152.600000	419.302000	16.455564	-55.000000	-33.000000	-99.000000
3166363.853000	38591152.600000	429.302000	16.597429	-55.000000	-33.000000	-99.000000
3166363.853000	38591162.600000	419.302000	16.447594	-55.000000	-33.000000	-99.000000
3166363.853000	38591162.600000	429.302000	16.591452	-55.000000	-33.000000	-99.000000
3166353.853000	38591172.600000	399.302000	13.895627	-55.000000	-33.000000	-99.000000
3166353.853000	38591172.600000	409.302000	14.680300	-55.000000	-33.000000	-99.000000
3166353.853000	38591182.600000	399.302000	13.897621	-55.000000	-33.000000	-99.000000
3166353.853000	38591182.600000	409.302000	14.680918	-55.000000	-33.000000	-99.000000
3166363.853000	38591172.600000	399.302000	13.895781	-55.000000	-33.000000	-99.000000
3166363.853000	38591182.600000	399.302000	13.897675	-55.000000	-33.000000	-99.000000
3166353.853000	38591172.600000	419.302000	16.445458	-55.000000	-33.000000	-99.000000
3166353.853000	38591172.600000	429.302000	16.589869	-55.000000	-33.000000	-99.000000
3166353.853000	38591182.600000	419.302000	16.444549	-55.000000	-33.000000	-99.000000
3166353.853000	38591182.600000	429.302000	16.589201	-55.000000	-33.000000	-99.000000
3166363.853000	38591172.600000	419.302000	16.445386	-55.000000	-33.000000	-99.000000
3166363.853000	38591172.600000	429.302000	16.589817	-55.000000	-33.000000	-99.000000
3166363.853000	38591182.600000	419.302000	16.444525	-55.000000	-33.000000	-99.000000
3166363.853000	38591182.600000	429.302000	16.589184	-55.000000	-33.000000	-99.000000
3166333.853000	38591152.600000	439.302000	15.962945	-55.000000	-33.000000	-99.000000
3166333.853000	38591152.600000	449.302000	15.816391	-55.000000	-33.000000	-99.000000
3166333.853000	38591162.600000	439.302000	15.962254	-55.000000	-33.000000	-99.000000
3166333.853000	38591162.600000	449.302000	15.816493	-55.000000	-33.000000	-99.000000
3166343.853000	38591152.600000	439.302000	15.965585	-55.000000	-33.000000	-99.000000
3166343.853000	38591152.600000	449.302000	15.816000	-55.000000	-33.000000	-99.000000
3166343.853000	38591162.600000	439.302000	15.963130	-55.000000	-33.000000	-99.000000
3166343.853000	38591162.600000	449.302000	15.816375	-55.000000	-33.000000	-99.000000
3166333.853000	38591152.600000	459.302000	15.885863	-55.000000	-33.000000	-99.000000
3166333.853000	38591152.600000	469.302000	15.238985	-55.000000	-33.000000	-99.000000
3166333.853000	38591162.600000	459.302000	15.886880	-55.000000	-33.000000	-99.000000
3166333.853000	38591162.600000	469.302000	15.238245	-55.000000	-33.000000	-99.000000
3166343.853000	38591152.600000	459.302000	15.881870	-55.000000	-33.000000	-99.000000
3166343.853000	38591152.600000	469.302000	15.241846	-55.000000	-33.000000	-99.000000
3166343.853000	38591162.600000	459.302000	15.885506	-55.000000	-33.000000	-99.000000
3166343.853000	38591162.600000	469.302000	15.239206	-55.000000	-33.000000	-99.000000
3166333.853000	38591172.600000	439.302000	15.961749	-55.000000	-33.000000	-99.000000
3166333.853000	38591172.600000	449.302000	15.816563	-55.000000	-33.000000	-99.000000
3166333.853000	38591182.600000	439.302000	15.961439	-55.000000	-33.000000	-99.000000
3166333.853000	38591182.600000	449.302000	15.816604	-55.000000	-33.000000	-99.000000
3166343.853000	38591172.600000	439.302000	15.962056	-55.000000	-33.000000	-99.000000
3166343.853000	38591172.600000	449.302000	15.816525	-55.000000	-33.000000	-99.000000
3166343.853000	38591182.600000	439.302000	15.961564	-55.000000	-33.000000	-99.000000
3166343.853000	38591182.600000	449.302000	15.816590	-55.000000	-33.000000	-99.000000
3166333.853000	38591172.600000	459.302000	15.887648	-55.000000	-33.000000	-99.000000
3166333.853000	38591172.600000	469.302000	15.237697	-55.000000	-33.000000	-99.000000
3166333.853000	38591182.600000	459.302000	15.888129	-55.000000	-33.000000	-99.000000
3166333.853000	38591182.600000	469.302000	15.237359	-55.000000	-33.000000	-99.000000
3166343.853000	38591172.600000	459.302000	15.887152	-55.000000	-33.000000	-99.000000
3166343.853000	38591172.600000	469.302000	15.238037	-55.000000	-33.000000	-99.000000
3166343.853000	38591182.600000	459.302000	15.887922	-55.000000	-33.000000	-99.000000
3166343.853000	38591182.600000	469.302000	15.237498	-55.000000	-33.000000	-99.000000
3166353.853000	38591152.600000	439.302000	15.971838	-55.000000	-33.000000	-99.000000
3166353.853000	38591152.600000	449.302000	15.814915	-55.000000	-33.000000	-99.000000
3166353.853000	38591162.600000	439.302000	15.964021	-55.000000	-33.000000	-99.000000
3166353.853000	38591162.600000	449.302000	15.816250	-55.000000	-33.000000	-99.000000
3166363.853000	38591152.600000	439.302000	15.969560	-55.000000	-33.000000	-99.000000
3166363.853000	38591152.600000	449.302000	15.815335	-55.000000	-33.000000	-99.000000
3166363.853000	38591162.600000	439.302000	15.963794	-55.000000	-33.000000	-99.000000
3166363.853000	38591162.600000	449.302000	15.816282	-55.000000	-33.000000	-99.000000
3166353.853000	38591152.600000	459.302000	15.872829	-55.000000	-33.000000	-99.000000
3166353.853000	38591152.600000	469.302000	15.248543	-55.000000	-33.000000	-99.000000
3166353.853000	38591162.600000	459.302000	15.884120	-55.000000	-33.000000	-99.000000
3166353.853000	38591162.600000	469.302000	15.240183	-55.000000	-33.000000	-99.000000
3166363.853000	38591152.600000	459.302000	15.876056	-55.000000	-33.000000	-99.000000
3166363.853000	38591152.600000	469.302000	15.246118	-55.000000	-33.000000	-99.000000
3166363.853000	38591162.600000	459.302000	15.884472	-55.000000	-33.000000	-99.000000
3166363.853000	38591162.600000	469.302000	15.239933	-55.000000	-33.000000	-99.000000
3166353.853000	38591172.600000	439.302000	15.962276	-55.000000	-33.000000	-99.000000
3166353.853000	38591172.600000	449.302000	15.816497	-55.000000	-33.000000	-99.000000
3166353.853000	38591182.600000	439.302000	15.961639	-55.000000	-33.000000	-99.000000
3166353.853000	38591182.600000	449.302000	15.816581	-55.000000	-33.000000	-99.000000
3166363.853000	38591172.600000	439.302000	15.962226	-55.000000	-33.000000	-99.000000
3166363.853000	38591172.600000	449.302000	15.816503	-55.000000	-33.000000	-99.000000
3166363.853000	38591182.600000	439.302000	15.961623	-55.000000	-33.000000	-99.000000
3166363.853000	38591182.600000	449.302000	15.816583	-55.000000	-33.000000	-99.000000
3166353.853000	38591172.600000	459.302000	15.886798	-55.000000	-33.000000	-99.000000
3166353.853000	38591172.600000	469.302000	15.238280	-55.000000	-33.000000	-99.000000
3166353.853000	38591182.600000	459.302000	15.887798	-55.000000	-33.000000	-99.000000
3166353.853000	38591182.600000	469.302000	15.237582	-55.000000	-33.000000	-99.000000
3166363.853000	38591172.600000	459.302000	15.886878	-55.000000	-33.000000	-99.000000
3166363.853000	38591172.600000	469.302000	15.238226	-55.000000	-33.000000	-99.000000
3166363.853000	38591182.600000	459.302000	15.887824	-55.000000	-33.000000	-99.000000
3166363.853000	38591182.600000	469.302000	15.237564	-55.000000	-33.000000	-99.000000
3166373.853000	38591112.600000	429.302000	16.589608	-55.000000	-33.000000	-99.000000
3166373.853000	38591122.600000	429.302000	16.590527	-55.000000	-33.000000	-99.000000
3166373.853000	38591132.600000	429.302000	16.592189	-55.000000	-33.000000	-99.000000
3166373.853000	38591142.600000	429.302000	16.593425	-55.000000	-33.000000	-99.000000
3166373.853000	38591112.600000	439.302000	15.663167	-55.000000	-33.000000	-99.000000
3166373.853000	38591112.600000	449.302000	15.517849	-55.000000	-33.000000	-99.000000
3166373.853000	38591122.600000	439.302000	15.962982	-55.000000	-33.000000	-99.000000
3166373.853000	38591122.600000	449.302000	15.816361	-55.000000	-33.000000	-99.000000
3166373.853000	38591112.600000	459.302000	15.345973	-55.000000	-33.000000	-99.000000
3166373.853000	38591112.600000	469.302000	15.126375	-55.000000	-33.000000	-99.000000
3166373.853000	38591122.600000	459.302000	15.886002	-55.000000	-33.000000	-99.000000
3166373.853000	38591122.600000	469.302000	15.238974	-55.000000	-33.000000	-99.000000
3166373.853000	38591132.600000	439.302000	15.964578	-55.000000	-33.000000	-99.000000
3166373.853000	38591132.600000	449.302000	15.816127	-55.000000	-33.000000	-99.000000
3166373.853000	38591142.600000	439.302000	15.965743	-55.000000	-33.000000	-99.000000
3166373.853000	38591142.600000	449.302000	15.815958	-55.000000	-33.000000	-99.000000
3166373.853000	38591132.600000	459.302000	15.883611	-55.000000	-33.000000	-99.000000
3166373.853000	38591132.600000	469.302000	15.240689	-55.000000	-33.000000	-99.000000
3166373.853000	38591142.600000	459.302000	15.881788	-55.000000	-33.000000	-99.000000
3166373.853000	38591142.600000	469.302000	15.241968	-55.000000	-33.000000	-99.000000
3166373.853000	38591152.600000	429.302000	16.592046	-55.000000	-33.000000	-99.000000
3166373.853000	38591162.600000	429.302000	16.590410	-55.000000	-33.000000	-99.000000
3166373.853000	38591172.600000	429.302000	16.589528	-55.000000	-33.000000	-99.000000
3166373.853000	38591182.600000	429.302000	16.589079	-55.000000	-33.000000	-99.000000
3166373.853000	38591152.600000	439.302000	15.964386	-55.000000	-33.000000	-99.000000
3166373.853000	38591152.600000	449.302000	15.816183	-55.000000	-33.000000	-99.000000
3166373.853000	38591162.600000	439.302000	15.962803	-55.000000	-33.000000	-99.000000
3166373.853000	38591162.600000	449.302000	15.816420	-55.000000	-33.000000	-99.000000
3166373.853000	38591152.600000	459.302000	15.883670	-55.000000	-33.000000	-99.000000
3166373.853000	38591152.600000	469.302000	15.240549	-55.000000	-33.000000	-99.000000
3166373.853000	38591162.600000	459.302000	15.886018	-55.000000	-33.000000	-99.000000
3166373.853000	38591162.600000	469.302000	15.238847	-55.000000	-33.000000	-99.000000
3166373.853000	38591172.600000	439.302000	15.961955	-55.000000	-33.000000	-99.000000
3166373.853000	38591172.600000	449.302000	15.816537	-55.000000	-33.000000	-99.000000
3166373.853000	38591182.600000	439.302000	15.961525	-55.000000	-33.000000	-99.000000
3166373.853000	38591182.600000	449.302000	15.816594	-55.000000	-33.000000	-99.000000
3166373.853000	38591172.600000	459.302000	15.887316	-55.000000	-33.000000	-99.000000
3166373.853000	38591172.600000	469.302000	15.237925	-55.000000	-33.000000	-99.000000
3166373.853000	38591182.600000	459.302000	15.887986	-55.000000	-33.000000	-99.000000
3166373.853000	38591182.600000	469.302000	15.237456	-55.000000	-33.000000	-99.000000
3166333.853000	38591112.600000	479.302000	16.732306	-55.000000	-33.000000	-99.000000
3166333.853000	38591112.600000	489.302000	16.752074	-55.000000	-33.000000	-99.000000
3166333.853000	38591122.600000	479.302000	15.630420	-55.000000	-33.000000	-99.000000
3166333.853000	38591122.600000	489.302000	16.750279	-55.000000	-33.000000	-99.000000
3166343.853000	38591112.600000	479.302000	15.101390	-55.000000	-33.000000	-99.000000
3166343.853000	38591112.600000	489.302000	15.050014	-55.000000	-33.000000	-99.000000
3166343.853000	38591122.600000	479.302000	15.102250	-55.000000	-33.000000	-99.000000
3166343.853000	38591122.600000	489.302000	15.050037	-55.000000	-33.000000	-99.000000
3166333.853000	38591132.600000	479.302000	15.102069	-55.000000	-33.000000	-99.000000
3166333.853000	38591132.600000	489.302000	15.387941	-55.000000	-33.000000	-99.000000
3166333.853000	38591142.600000	479.302000	15.102379	-55.000000	-33.000000	-99.000000
3166333.853000	38591142.600000	489.302000	15.050043	-55.000000	-33.000000	-99.000000
3166343.853000	38591132.600000	479.302000	15.104199	-55.000000	-33.000000	-99.000000
3166343.853000	38591132.600000	489.302000	15.050121	-55.000000	-33.000000	-99.000000
3166343.853000	38591142.600000	479.302000	15.106194	-55.000000	-33.000000	-99.000000
3166343.853000	38591142.600000	489.302000	15.050253	-55.000000	-33.000000	-99.000000
3166353.853000	38591112.600000	479.302000	15.101570	-55.000000	-33.000000	-99.000000
3166353.853000	38591112.600000	489.302000	15.050018	-55.000000	-33.000000	-99.000000
3166353.853000	38591122.600000	479.302000	15.102989	-55.000000	-33.000000	-99.000000
3166353.853000	38591122.600000	489.302000	15.050063	-55.000000	-33.000000	-99.000000
3166363.853000	38591112.600000	479.302000	15.101529	-55.000000	-33.000000	-99.000000
3166363.853000	38591112.600000	489.302000	15.050017	-55.000000	-33.000000	-99.000000
3166363.853000	38591122.600000	479.302000	15.102799	-55.000000	-33.000000	-99.000000
3166363.853000	38591122.600000	489.302000	15.050056	-55.000000	-33.000000	-99.000000
3166353.853000	38591112.600000	499.302000	15.203425	-55.000000	-33.000000	-99.000000
3166353.853000	38591122.600000	499.302000	15.203417	-55.000000	-33.000000	-99.000000
3166363.853000	38591112.600000	499.302000	15.203424	-55.000000	-33.000000	-99.000000
3166363.853000	38591122.600000	499.302000	15.203428	-55.000000	-33.000000	-99.000000
3166353.853000	38591132.600000	479.302000	15.109476	-55.000000	-33.000000	-99.000000
3166353.853000	38591132.600000	489.302000	15.050559	-55.000000	-33.000000	-99.000000
3166353.853000	38591142.600000	479.302000	15.152087	-55.000000	-33.000000	-99.000000
3166353.853000	38591142.600000	489.302000	15.064342	-55.000000	-33.000000	-99.000000
3166363.853000	38591132.600000	479.302000	15.107516	-55.000000	-33.000000	-99.000000
3166363.853000	38591132.600000	489.302000	15.050361	-55.000000	-33.000000	-99.000000
3166363.853000	38591142.600000	479.302000	15.120150	-55.000000	-33.000000	-99.000000
3166363.853000	38591142.600000	489.302000	15.052366	-55.000000	-33.000000	-99.000000
3166353.853000	38591132.600000	499.302000	15.201668	-55.000000	-33.000000	-99.000000
3166353.853000	38591142.600000	499.302000	15.150516	-55.000000	-33.000000	-99.000000
3166363.853000	38591132.600000	499.302000	15.202473	-55.000000	-33.000000	-99.000000
3166363.853000	38591142.600000	499.302000	15.194052	-55.000000	-33.000000	-99.000000
3166333.853000	38591152.600000	479.302000	15.102087	-55.000000	-33.000000	-99.000000
3166333.853000	38591152.600000	489.302000	15.050034	-55.000000	-33.000000	-99.000000
3166333.853000	38591162.600000	479.302000	15.101568	-55.000000	-33.000000	-99.000000
3166333.853000	38591162.600000	489.302000	15.050021	-55.000000	-33.000000	-99.000000
3166343.853000	38591152.600000	479.302000	15.104197	-55.000000	-33.000000	-99.000000
3166343.853000	38591152.600000	489.302000	15.050124	-55.000000	-33.000000	-99.000000
3166343.853000	38591162.600000	479.302000	15.102286	-55.000000	-33.000000	-99.000000
3166343.853000	38591162.600000	489.302000	15.050041	-55.000000	-33.000000	-99.000000
3166333.853000	38591172.600000	479.302000	15.101175	-55.000000	-33.000000	-99.000000
3166333.853000	38591172.600000	489.302000	15.050012	-55.000000	-33.000000	-99.000000
3166333.853000	38591182.600000	479.302000	15.100929	-55.000000	-33.000000	-99.000000
3166333.853000	38591182.600000	489.302000	15.050008	-55.000000	-33.000000	-99.000000
3166343.853000	38591172.600000	479.302000	15.101433	-55.000000	-33.000000	-99.000000
3166343.853000	38591172.600000	489.302000	15.050018	-55.000000	-33.000000	-99.000000
3166343.853000	38591182.600000	479.302000	15.101036	-55.000000	-33.000000	-99.000000
3166343.853000	38591182.600000	489.302000	15.050010	-55.000000	-33.000000	-99.000000
3166353.853000	38591152.600000	479.302000	15.109224	-55.000000	-33.000000	-99.000000
3166353.853000	38591152.600000	489.302000	15.050541	-55.000000	-33.000000	-99.000000
3166353.853000	38591162.600000	479.302000	15.103020	-55.000000	-33.000000	-99.000000
3166353.853000	38591162.600000	489.302000	15.050069	-55.000000	-33.000000	-99.000000
3166363.853000	38591152.600000	479.302000	15.107389	-55.000000	-33.000000	-99.000000
3166363.853000	38591152.600000	489.302000	15.050356	-55.000000	-33.000000	-99.000000
3166363.853000	38591162.600000	479.302000	15.102832	-55.000000	-33.000000	-99.000000
3166363.853000	38591162.600000	489.302000	15.050061	-55.000000	-33.000000	-99.000000
3166353.853000	38591152.600000	499.302000	15.201883	-55.000000	-33.000000	-99.000000
3166353.853000	38591162.600000	499.302000	15.203479	-55.000000	-33.000000	-99.000000
3166363.853000	38591152.600000	499.302000	15.202603	-55.000000	-33.000000	-99.000000
3166363.853000	38591162.600000	499.302000	15.203485	-55.000000	-33.000000	-99.000000
3166353.853000	38591172.600000	479.302000	15.101618	-55.000000	-33.000000	-99.000000
3166353.853000	38591172.600000	489.302000	15.050022	-55.000000	-33.000000	-99.000000
3166353.853000	38591182.600000	479.302000	15.101101	-55.000000	-33.000000	-99.000000
3166353.853000	38591182.600000	489.302000	15.050011	-55.000000	-33.000000	-99.000000
3166363.853000	38591172.600000	479.302000	15.101577	-55.000000	-33.000000	-99.000000
3166363.853000	38591172.600000	489.302000	15.050021	-55.000000	-33.000000	-99.000000
3166363.853000	38591182.600000	479.302000	15.101087	-55.000000	-33.000000	-99.000000
3166363.853000	38591182.600000	489.302000	15.050011	-55.000000	-33.000000	-99.000000
3166353.853000	38591172.600000	499.302000	15.203469	-55.000000	-33.000000	-99.000000
3166353.853000	38591182.600000	499.302000	15.203426	-55.000000	-33.000000	-99.000000
3166363.853000	38591172.600000	499.302000	15.203466	-55.000000	-33.000000	-99.000000
3166363.853000	38591182.600000	499.302000	15.203424	-55.000000	-33.000000	-99.000000
3166373.853000	38591112.600000	479.302000	15.101306	-55.000000	-33.000000	-99.000000
3166373.853000	38591112.600000	489.302000	15.050013	-55.000000	-33.000000	-99.000000
3166373.853000	38591122.600000	479.302000	15.101981	-55.000000	-33.000000	-99.000000
3166373.853000	38591122.600000	489.302000	15.050029	-55.000000	-33.000000	-99.000000
3166383.853000	38591112.600000	489.302000	15.050008	-55.000000	-33.000000	-99.000000
3166383.853000	38591122.600000	489.302000	15.050014	-55.000000	-33.000000	-99.000000
3166373.853000	38591112.600000	499.302000	15.203413	-55.000000	-33.000000	-99.000000
3166373.853000	38591122.600000	499.302000	15.203444	-55.000000	-33.000000	-99.000000
3166383.853000	38591112.600000	499.302000	15.203396	-55.000000	-33.000000	-99.000000
3166383.853000	38591122.600000	499.302000	15.203422	-55.000000	-33.000000	-99.000000
3166373.853000	38591132.600000	479.302000	15.103224	-55.000000	-33.000000	-99.000000
3166373.853000	38591132.600000	489.302000	15.050074	-55.000000	-33.000000	-99.000000
3166373.853000	38591142.600000	479.302000	15.104209	-55.000000	-33.000000	-99.000000
3166373.853000	38591142.600000	489.302000	15.050123	-55.000000	-33.000000	-99.000000
3166383.853000	38591132.600000	489.302000	15.050023	-55.000000	-33.000000	-99.000000
3166383.853000	38591142.600000	489.302000	15.050029	-55.000000	-33.000000	-99.000000
3166373.853000	38591132.600000	499.302000	15.203417	-55.000000	-33.000000	-99.000000
3166373.853000	38591142.600000	499.302000	15.203333	-55.000000	-33.000000	-99.000000
3166383.853000	38591132.600000	499.302000	15.203446	-55.000000	-33.000000	-99.000000
3166383.853000	38591142.600000	499.302000	15.203461	-55.000000	-33.000000	-99.000000
3166373.853000	38591152.600000	479.302000	15.103238	-55.000000	-33.000000	-99.000000
3166373.853000	38591152.600000	489.302000	15.050077	-55.000000	-33.000000	-99.000000
3166373.853000	38591162.600000	479.302000	15.102017	-55.000000	-33.000000	-99.000000
3166373.853000	38591162.600000	489.302000	15.050033	-55.000000	-33.000000	-99.000000
3166383.853000	38591152.600000	489.302000	15.050025	-55.000000	-33.000000	-99.000000
3166383.853000	38591162.600000	489.302000	15.050017	-55.000000	-33.000000	-99.000000
3166373.853000	38591152.600000	499.302000	15.203451	-55.000000	-33.000000	-99.000000
3166373.853000	38591162.600000	499.302000	15.203482	-55.000000	-33.000000	-99.000000
3166383.853000	38591152.600000	499.302000	15.203462	-55.000000	-33.000000	-99.000000
3166383.853000	38591162.600000	499.302000	15.203446	-55.000000	-33.000000	-99.000000
3166373.853000	38591172.600000	479.302000	15.101348	-55.000000	-33.000000	-99.000000
3166373.853000	38591172.600000	489.302000	15.050016	-55.000000	-33.000000	-99.000000
3166373.853000	38591182.600000	479.302000	15.101003	-55.000000	-33.000000	-99.000000
3166373.853000	38591182.600000	489.302000	15.050009	-55.000000	-33.000000	-99.000000
3166383.853000	38591172.600000	489.302000	15.050011	-55.000000	-33.000000	-99.000000
3166383.853000	38591182.600000	489.302000	15.050007	-55.000000	-33.000000	-99.000000
3166373.853000	38591172.600000	499.302000	15.203447	-55.000000	-33.000000	-99.000000
3166373.853000	38591182.600000	499.302000	15.203414	-55.000000	-33.000000	-99.000000
3166383.853000	38591172.600000	499.302000	15.203421	-55.000000	-33.000000	-99.000000
3166383.853000	38591182.600000	499.302000	15.203400	-55.000000	-33.000000	-99.000000
3166333.853000	38591192.600000	399.302000	13.898909	-55.000000	-33.000000	-99.000000
3166333.853000	38591192.600000	409.302000	14.681288	-55.000000	-33.000000	-99.000000
3166333.853000	38591202.600000	399.302000	13.899306	-55.000000	-33.000000	-99.000000
3166333.853000	38591202.600000	409.302000	14.681403	-55.000000	-33.000000	-99.000000
3166343.853000	38591192.600000	399.302000	13.898708	-55.000000	-33.000000	-99.000000
3166343.853000	38591192.600000	409.302000	14.681236	-55.000000	-33.000000	-99.000000
3166343.853000	38591202.600000	399.302000	13.899200	-55.000000	-33.000000	-99.000000
3166343.853000	38591202.600000	409.302000	14.681377	-55.000000	-33.000000	-99.000000
3166333.853000	38591192.600000	419.302000	16.443980	-55.000000	-33.000000	-99.000000
3166333.853000	38591192.600000	429.302000	16.588789	-55.000000	-33.000000	-99.000000
3166333.853000	38591202.600000	419.302000	16.443809	-55.000000	-33.000000	-99.000000
3166333.853000	38591202.600000	429.302000	16.588664	-55.000000	-33.000000	-99.000000
3166343.853000	38591192.600000	419.302000	16.444069	-55.000000	-33.000000	-99.000000
3166343.853000	38591192.600000	429.302000	16.588852	-55.000000	-33.000000	-99.000000
3166343.853000	38591202.600000	419.302000	16.443856	-55.000000	-33.000000	-99.000000
3166343.853000	38591202.600000	429.302000	16.588697	-55.000000	-33.000000	-99.000000
3166333.853000	38591212.600000	399.302000	13.899571	-55.000000	-33.000000	-99.000000
3166333.853000	38591212.600000	409.302000	14.681478	-55.000000	-33.000000	-99.000000
3166333.853000	38591222.600000	399.302000	13.899754	-55.000000	-33.000000	-99.000000
3166333.853000	38591222.600000	409.302000	14.681528	-55.000000	-33.000000	-99.000000
3166343.853000	38591212.600000	399.302000	13.899510	-55.000000	-33.000000	-99.000000
3166343.853000	38591212.600000	409.302000	14.681463	-55.000000	-33.000000	-99.000000
3166343.853000	38591222.600000	399.302000	13.899717	-55.000000	-33.000000	-99.000000
3166343.853000	38591222.600000	409.302000	14.681520	-55.000000	-33.000000	-99.000000
3166333.853000	38591212.600000	419.302000	16.443696	-55.000000	-33.000000	-99.000000
3166333.853000	38591212.600000	429.302000	16.588582	-55.000000	-33.000000	-99.000000
3166333.853000	38591222.600000	419.302000	16.443617	-55.000000	-33.000000	-99.000000
3166333.853000	38591222.600000	429.302000	16.588525	-55.000000	-33.000000	-99.000000
3166343.853000	38591212.600000	419.302000	16.443722	-55.000000	-33.000000	-99.000000
3166343.853000	38591212.600000	429.302000	16.588600	-55.000000	-33.000000	-99.000000
3166343.853000	38591222.600000	419.302000	16.443633	-55.000000	-33.000000	-99.000000
3166343.853000	38591222.600000	429.302000	16.588536	-55.000000	-33.000000	-99.000000
3166353.853000	38591192.600000	399.302000	13.898598	-55.000000	-33.000000	-99.000000
3166353.853000	38591192.600000	409.302000	14.681207	-55.000000	-33.000000	-99.000000
3166353.853000	38591202.600000	399.302000	13.899145	-55.000000	-33.000000	-99.000000
3166353.853000	38591202.600000	409.302000	14.681363	-55.000000	-33.000000	-99.000000
3166363.853000	38591192.600000	399.302000	13.898621	-55.000000	-33.000000	-99.000000
3166363.853000	38591202.600000	399.302000	13.899156	-55.000000	-33.000000	-99.000000
3166353.853000	38591192.600000	419.302000	16.444118	-55.000000	-33.000000	-99.000000
3166353.853000	38591192.600000	429.302000	16.588886	-55.000000	-33.000000	-99.000000
3166353.853000	38591202.600000	419.302000	16.443880	-55.000000	-33.000000	-99.000000
3166353.853000	38591202.600000	429.302000	16.588714	-55.000000	-33.000000	-99.000000
3166363.853000	38591192.600000	419.302000	16.444107	-55.000000	-33.000000	-99.000000
3166363.853000	38591192.600000	429.302000	16.588879	-55.000000	-33.000000	-99.000000
3166363.853000	38591202.600000	419.302000	16.443875	-55.000000	-33.000000	-99.000000
3166363.853000	38591202.600000	429.302000	16.588710	-55.000000	-33.000000	-99.000000
3166353.853000	38591212.600000	399.302000	13.899480	-55.000000	-33.000000	-99.000000
3166353.853000	38591212.600000	409.302000	14.681456	-55.000000	-33.000000	-99.000000
3166353.853000	38591222.600000	399.302000	13.899699	-55.000000	-33.000000	-99.000000
3166353.853000	38591222.600000	409.302000	14.681516	-55.000000	-33.000000	-99.000000
3166363.853000	38591212.600000	399.302000	13.899486	-55.000000	-33.000000	-99.000000
3166363.853000	38591222.600000	399.302000	13.899703	-55.000000	-33.000000	-99.000000
3166353.853000	38591212.600000	419.302000	16.443736	-55.000000	-33.000000	-99.000000
3166353.853000	38591212.600000	429.302000	16.588609	-55.000000	-33.000000	-99.000000
3166353.853000	38591222.600000	419.302000	16.443641	-55.000000	-33.000000	-99.000000
3166353.853000	38591222.600000	429.302000	16.588542	-55.000000	-33.000000	-99.000000
3166363.853000	38591212.600000	419.302000	16.443733	-55.000000	-33.000000	-99.000000
3166363.853000	38591212.600000	429.302000	16.588607	-55.000000	-33.000000	-99.000000
3166363.853000	38591222.600000	419.302000	16.443640	-55.000000	-33.000000	-99.000000
3166363.853000	38591222.600000	429.302000	16.588541	-55.000000	-33.000000	-99.000000
[truncated: 10,894 more rows]
