# Supplementary material for: A new method for estimating ore grade based on sample length weighting
Source: Sci Rep. 2023 Apr 17;13:6208. doi: 10.1038/s41598-023-33509-0 (PMC10110572; doi:10.1038/s41598-023-33509-0)
Supplement: Supplementary file 1 — Supplementary Information. [file 41598_2023_33509_MOESM1_ESM.zip › Data for paper-SR/Results/Composite_Sample_P4_Fe.txt]

3166093.853000	38590632.600000	489.302000	1.200030	-55.000000	-33.000000	-99.000000
3166093.853000	38590642.600000	489.302000	1.200041	-55.000000	-33.000000	-99.000000
3166103.853000	38590632.600000	489.302000	1.200033	-55.000000	-33.000000	-99.000000
3166103.853000	38590642.600000	489.302000	1.200045	-55.000000	-33.000000	-99.000000
3166093.853000	38590632.600000	499.302000	1.212455	-55.000000	-33.000000	-99.000000
3166093.853000	38590632.600000	509.302000	1.212356	-55.000000	-33.000000	-99.000000
3166093.853000	38590642.600000	499.302000	1.212441	-55.000000	-33.000000	-99.000000
3166093.853000	38590642.600000	509.302000	1.212313	-55.000000	-33.000000	-99.000000
3166103.853000	38590632.600000	499.302000	1.212451	-55.000000	-33.000000	-99.000000
3166103.853000	38590632.600000	509.302000	1.212343	-55.000000	-33.000000	-99.000000
3166103.853000	38590642.600000	499.302000	1.212434	-55.000000	-33.000000	-99.000000
3166103.853000	38590642.600000	509.302000	1.212292	-55.000000	-33.000000	-99.000000
3166093.853000	38590652.600000	489.302000	1.200056	-55.000000	-33.000000	-99.000000
3166093.853000	38590662.600000	489.302000	1.200079	-55.000000	-33.000000	-99.000000
3166103.853000	38590652.600000	489.302000	1.200065	-55.000000	-33.000000	-99.000000
3166103.853000	38590662.600000	489.302000	1.200098	-55.000000	-33.000000	-99.000000
3166093.853000	38590652.600000	499.302000	1.212420	-55.000000	-33.000000	-99.000000
3166093.853000	38590652.600000	509.302000	1.212251	-55.000000	-33.000000	-99.000000
3166093.853000	38590662.600000	499.302000	1.212389	-55.000000	-33.000000	-99.000000
3166093.853000	38590662.600000	509.302000	1.212161	-55.000000	-33.000000	-99.000000
3166103.853000	38590652.600000	499.302000	1.212407	-55.000000	-33.000000	-99.000000
3166103.853000	38590652.600000	509.302000	1.212212	-55.000000	-33.000000	-99.000000
3166103.853000	38590662.600000	499.302000	1.212361	-55.000000	-33.000000	-99.000000
3166103.853000	38590662.600000	509.302000	1.212083	-55.000000	-33.000000	-99.000000
3166113.853000	38590632.600000	489.302000	1.200035	-55.000000	-33.000000	-99.000000
3166113.853000	38590642.600000	489.302000	1.200049	-55.000000	-33.000000	-99.000000
3166123.853000	38590632.600000	489.302000	1.200035	-55.000000	-33.000000	-99.000000
3166123.853000	38590642.600000	489.302000	1.200049	-55.000000	-33.000000	-99.000000
3166113.853000	38590632.600000	499.302000	1.212448	-55.000000	-33.000000	-99.000000
3166113.853000	38590632.600000	509.302000	1.212335	-55.000000	-33.000000	-99.000000
3166113.853000	38590642.600000	499.302000	1.212429	-55.000000	-33.000000	-99.000000
3166113.853000	38590642.600000	509.302000	1.212277	-55.000000	-33.000000	-99.000000
3166113.853000	38590652.600000	489.302000	1.200072	-55.000000	-33.000000	-99.000000
3166113.853000	38590662.600000	489.302000	1.200114	-55.000000	-33.000000	-99.000000
3166123.853000	38590652.600000	489.302000	1.200073	-55.000000	-33.000000	-99.000000
3166123.853000	38590662.600000	489.302000	1.200118	-55.000000	-33.000000	-99.000000
3166113.853000	38590652.600000	499.302000	1.212397	-55.000000	-33.000000	-99.000000
3166113.853000	38590652.600000	509.302000	1.212184	-55.000000	-33.000000	-99.000000
3166113.853000	38590662.600000	499.302000	1.212338	-55.000000	-33.000000	-99.000000
3166113.853000	38590662.600000	509.302000	1.212022	-55.000000	-33.000000	-99.000000
3166093.853000	38590672.600000	489.302000	1.200115	-55.000000	-33.000000	-99.000000
3166093.853000	38590682.600000	489.302000	1.200167	-55.000000	-33.000000	-99.000000
3166103.853000	38590672.600000	489.302000	1.200160	-55.000000	-33.000000	-99.000000
3166103.853000	38590682.600000	489.302000	1.200280	-55.000000	-33.000000	-99.000000
3166093.853000	38590672.600000	499.302000	1.212340	-55.000000	-33.000000	-99.000000
3166093.853000	38590672.600000	509.302000	1.212028	-55.000000	-33.000000	-99.000000
3166093.853000	38590682.600000	499.302000	1.212270	-55.000000	-33.000000	-99.000000
3166093.853000	38590682.600000	509.302000	1.211850	-55.000000	-33.000000	-99.000000
3166103.853000	38590672.600000	499.302000	1.212275	-55.000000	-33.000000	-99.000000
3166103.853000	38590672.600000	509.302000	1.211863	-55.000000	-33.000000	-99.000000
3166103.853000	38590682.600000	499.302000	1.212107	-55.000000	-33.000000	-99.000000
3166103.853000	38590682.600000	509.302000	1.211494	-55.000000	-33.000000	-99.000000
3166093.853000	38590692.600000	489.302000	1.200225	-55.000000	-33.000000	-99.000000
3166093.853000	38590702.600000	489.302000	1.200251	-55.000000	-33.000000	-99.000000
3166103.853000	38590692.600000	489.302000	1.200483	-55.000000	-33.000000	-99.000000
3166103.853000	38590702.600000	489.302000	1.200601	-55.000000	-33.000000	-99.000000
3166093.853000	38590692.600000	499.302000	1.212192	-55.000000	-33.000000	-99.000000
3166093.853000	38590692.600000	509.302000	1.211672	-55.000000	-33.000000	-99.000000
3166093.853000	38590702.600000	499.302000	1.212162	-55.000000	-33.000000	-99.000000
3166093.853000	38590702.600000	509.302000	1.211607	-55.000000	-33.000000	-99.000000
3166103.853000	38590692.600000	499.302000	1.211818	-55.000000	-33.000000	-99.000000
3166103.853000	38590692.600000	509.302000	1.210997	-55.000000	-33.000000	-99.000000
3166103.853000	38590702.600000	499.302000	1.211657	-55.000000	-33.000000	-99.000000
3166103.853000	38590702.600000	509.302000	1.210777	-55.000000	-33.000000	-99.000000
3166113.853000	38590672.600000	489.302000	1.200205	-55.000000	-33.000000	-99.000000
3166113.853000	38590682.600000	489.302000	1.200447	-55.000000	-33.000000	-99.000000
3166123.853000	38590672.600000	489.302000	1.200216	-55.000000	-33.000000	-99.000000
3166123.853000	38590682.600000	489.302000	1.200505	-55.000000	-33.000000	-99.000000
3166113.853000	38590672.600000	499.302000	1.212210	-55.000000	-33.000000	-99.000000
3166113.853000	38590672.600000	509.302000	1.211711	-55.000000	-33.000000	-99.000000
3166113.853000	38590682.600000	499.302000	1.211860	-55.000000	-33.000000	-99.000000
3166113.853000	38590682.600000	509.302000	1.211060	-55.000000	-33.000000	-99.000000
3166113.853000	38590692.600000	489.302000	1.201322	-55.000000	-33.000000	-99.000000
3166113.853000	38590702.600000	489.302000	1.202677	-55.000000	-33.000000	-99.000000
3166123.853000	38590692.600000	489.302000	1.201979	-55.000000	-33.000000	-99.000000
3166123.853000	38590702.600000	489.302000	1.208457	-55.000000	-33.000000	-99.000000
3166113.853000	38590692.600000	499.302000	1.210552	-55.000000	-33.000000	-99.000000
3166113.853000	38590692.600000	509.302000	1.209806	-55.000000	-33.000000	-99.000000
3166113.853000	38590702.600000	499.302000	1.208582	-55.000000	-33.000000	-99.000000
3166113.853000	38590702.600000	509.302000	1.209030	-55.000000	-33.000000	-99.000000
3166123.853000	38590702.600000	499.302000	1.201614	-55.000000	-33.000000	-99.000000
3166093.853000	38590712.600000	489.302000	1.200219	-55.000000	-33.000000	-99.000000
3166093.853000	38590722.600000	489.302000	1.200163	-55.000000	-33.000000	-99.000000
3166103.853000	38590712.600000	489.302000	1.200436	-55.000000	-33.000000	-99.000000
3166103.853000	38590722.600000	489.302000	1.200256	-55.000000	-33.000000	-99.000000
3166093.853000	38590712.600000	499.302000	1.212211	-55.000000	-33.000000	-99.000000
3166093.853000	38590722.600000	499.302000	1.212290	-55.000000	-33.000000	-99.000000
3166103.853000	38590712.600000	499.302000	1.211908	-55.000000	-33.000000	-99.000000
3166103.853000	38590712.600000	509.302000	1.211139	-55.000000	-33.000000	-99.000000
3166103.853000	38590722.600000	499.302000	1.212165	-55.000000	-33.000000	-99.000000
3166103.853000	38590722.600000	509.302000	1.211617	-55.000000	-33.000000	-99.000000
3166093.853000	38590732.600000	489.302000	1.200116	-55.000000	-33.000000	-99.000000
3166093.853000	38590742.600000	489.302000	1.200083	-55.000000	-33.000000	-99.000000
3166103.853000	38590732.600000	489.302000	1.200155	-55.000000	-33.000000	-99.000000
3166103.853000	38590742.600000	489.302000	1.200102	-55.000000	-33.000000	-99.000000
3166093.853000	38590732.600000	499.302000	1.212354	-55.000000	-33.000000	-99.000000
3166093.853000	38590742.600000	499.302000	1.212397	-55.000000	-33.000000	-99.000000
3166103.853000	38590732.600000	499.302000	1.212303	-55.000000	-33.000000	-99.000000
3166103.853000	38590732.600000	509.302000	1.211937	-55.000000	-33.000000	-99.000000
3166103.853000	38590742.600000	499.302000	1.212374	-55.000000	-33.000000	-99.000000
3166103.853000	38590742.600000	509.302000	1.212125	-55.000000	-33.000000	-99.000000
3166113.853000	38590712.600000	489.302000	1.200971	-55.000000	-33.000000	-99.000000
3166113.853000	38590722.600000	489.302000	1.200376	-55.000000	-33.000000	-99.000000
3166123.853000	38590712.600000	489.302000	1.201267	-55.000000	-33.000000	-99.000000
3166123.853000	38590722.600000	489.302000	1.200412	-55.000000	-33.000000	-99.000000
3166113.853000	38590712.600000	499.302000	1.211131	-55.000000	-33.000000	-99.000000
3166113.853000	38590712.600000	509.302000	1.210225	-55.000000	-33.000000	-99.000000
3166113.853000	38590722.600000	499.302000	1.212002	-55.000000	-33.000000	-99.000000
3166113.853000	38590722.600000	509.302000	1.211300	-55.000000	-33.000000	-99.000000
3166123.853000	38590712.600000	499.302000	1.210692	-55.000000	-33.000000	-99.000000
3166123.853000	38590712.600000	509.302000	1.209896	-55.000000	-33.000000	-99.000000
3166123.853000	38590722.600000	499.302000	1.211951	-55.000000	-33.000000	-99.000000
3166123.853000	38590722.600000	509.302000	1.211212	-55.000000	-33.000000	-99.000000
3166113.853000	38590732.600000	489.302000	1.200192	-55.000000	-33.000000	-99.000000
3166113.853000	38590742.600000	489.302000	1.200116	-55.000000	-33.000000	-99.000000
3166123.853000	38590732.600000	489.302000	1.200201	-55.000000	-33.000000	-99.000000
3166123.853000	38590742.600000	489.302000	1.200119	-55.000000	-33.000000	-99.000000
3166113.853000	38590732.600000	499.302000	1.212256	-55.000000	-33.000000	-99.000000
3166113.853000	38590732.600000	509.302000	1.211822	-55.000000	-33.000000	-99.000000
3166113.853000	38590742.600000	499.302000	1.212357	-55.000000	-33.000000	-99.000000
3166113.853000	38590742.600000	509.302000	1.212077	-55.000000	-33.000000	-99.000000
3166123.853000	38590732.600000	499.302000	1.212244	-55.000000	-33.000000	-99.000000
3166123.853000	38590732.600000	509.302000	1.211795	-55.000000	-33.000000	-99.000000
3166123.853000	38590742.600000	499.302000	1.212353	-55.000000	-33.000000	-99.000000
3166123.853000	38590742.600000	509.302000	1.212067	-55.000000	-33.000000	-99.000000
3166093.853000	38590752.600000	489.302000	1.200062	-55.000000	-33.000000	-99.000000
3166103.853000	38590752.600000	489.302000	1.200071	-55.000000	-33.000000	-99.000000
3166103.853000	38590762.600000	489.302000	1.200052	-55.000000	-33.000000	-99.000000
3166103.853000	38590752.600000	499.302000	1.212414	-55.000000	-33.000000	-99.000000
3166103.853000	38590762.600000	499.302000	1.212438	-55.000000	-33.000000	-99.000000
3166103.853000	38590772.600000	489.302000	1.200040	-55.000000	-33.000000	-99.000000
3166103.853000	38590782.600000	489.302000	1.200032	-55.000000	-33.000000	-99.000000
3166103.853000	38590772.600000	499.302000	1.212453	-55.000000	-33.000000	-99.000000
3166103.853000	38590782.600000	499.302000	1.212463	-55.000000	-33.000000	-99.000000
3166113.853000	38590752.600000	489.302000	1.200078	-55.000000	-33.000000	-99.000000
3166113.853000	38590762.600000	489.302000	1.200056	-55.000000	-33.000000	-99.000000
3166123.853000	38590752.600000	489.302000	1.200079	-55.000000	-33.000000	-99.000000
3166123.853000	38590762.600000	489.302000	1.200056	-55.000000	-33.000000	-99.000000
3166113.853000	38590752.600000	499.302000	1.212406	-55.000000	-33.000000	-99.000000
3166113.853000	38590752.600000	509.302000	1.212214	-55.000000	-33.000000	-99.000000
3166113.853000	38590762.600000	499.302000	1.212434	-55.000000	-33.000000	-99.000000
3166113.853000	38590762.600000	509.302000	1.212295	-55.000000	-33.000000	-99.000000
3166123.853000	38590752.600000	499.302000	1.212404	-55.000000	-33.000000	-99.000000
3166123.853000	38590752.600000	509.302000	1.212210	-55.000000	-33.000000	-99.000000
3166123.853000	38590762.600000	499.302000	1.212433	-55.000000	-33.000000	-99.000000
3166123.853000	38590762.600000	509.302000	1.212293	-55.000000	-33.000000	-99.000000
3166113.853000	38590772.600000	489.302000	1.200042	-55.000000	-33.000000	-99.000000
3166113.853000	38590782.600000	479.302000	1.199756	-55.000000	-33.000000	-99.000000
3166113.853000	38590782.600000	489.302000	1.200033	-55.000000	-33.000000	-99.000000
3166123.853000	38590772.600000	489.302000	1.200043	-55.000000	-33.000000	-99.000000
3166123.853000	38590782.600000	489.302000	1.200033	-55.000000	-33.000000	-99.000000
3166113.853000	38590772.600000	499.302000	1.212451	-55.000000	-33.000000	-99.000000
3166113.853000	38590772.600000	509.302000	1.212346	-55.000000	-33.000000	-99.000000
3166113.853000	38590782.600000	499.302000	1.212462	-55.000000	-33.000000	-99.000000
3166113.853000	38590782.600000	509.302000	1.212381	-55.000000	-33.000000	-99.000000
3166123.853000	38590772.600000	499.302000	1.212450	-55.000000	-33.000000	-99.000000
3166123.853000	38590772.600000	509.302000	1.212345	-55.000000	-33.000000	-99.000000
3166123.853000	38590782.600000	499.302000	1.212462	-55.000000	-33.000000	-99.000000
3166123.853000	38590782.600000	509.302000	1.212380	-55.000000	-33.000000	-99.000000
3166133.853000	38590722.600000	489.302000	1.200313	-55.000000	-33.000000	-99.000000
3166133.853000	38590732.600000	489.302000	1.200174	-55.000000	-33.000000	-99.000000
3166133.853000	38590742.600000	489.302000	1.200109	-55.000000	-33.000000	-99.000000
3166133.853000	38590752.600000	489.302000	1.200075	-55.000000	-33.000000	-99.000000
3166133.853000	38590762.600000	489.302000	1.200054	-55.000000	-33.000000	-99.000000
3166133.853000	38590752.600000	499.302000	1.212410	-55.000000	-33.000000	-99.000000
3166133.853000	38590762.600000	499.302000	1.212436	-55.000000	-33.000000	-99.000000
3166133.853000	38590762.600000	509.302000	1.212300	-55.000000	-33.000000	-99.000000
3166133.853000	38590772.600000	489.302000	1.200041	-55.000000	-33.000000	-99.000000
3166133.853000	38590782.600000	489.302000	1.200033	-55.000000	-33.000000	-99.000000
3166143.853000	38590782.600000	489.302000	1.200031	-55.000000	-33.000000	-99.000000
3166133.853000	38590772.600000	499.302000	1.212452	-55.000000	-33.000000	-99.000000
3166133.853000	38590772.600000	509.302000	1.212349	-55.000000	-33.000000	-99.000000
3166133.853000	38590782.600000	499.302000	1.212463	-55.000000	-33.000000	-99.000000
3166133.853000	38590782.600000	509.302000	1.212382	-55.000000	-33.000000	-99.000000
3166103.853000	38590792.600000	489.302000	1.200026	-55.000000	-33.000000	-99.000000
3166113.853000	38590792.600000	479.302000	1.199806	-55.000000	-33.000000	-99.000000
3166113.853000	38590792.600000	489.302000	1.200027	-55.000000	-33.000000	-99.000000
3166113.853000	38590802.600000	479.302000	1.199843	-55.000000	-33.000000	-99.000000
3166113.853000	38590802.600000	489.302000	1.200022	-55.000000	-33.000000	-99.000000
3166123.853000	38590792.600000	489.302000	1.200027	-55.000000	-33.000000	-99.000000
3166123.853000	38590802.600000	479.302000	1.199842	-55.000000	-33.000000	-99.000000
3166123.853000	38590802.600000	489.302000	1.200022	-55.000000	-33.000000	-99.000000
3166113.853000	38590792.600000	499.302000	1.212470	-55.000000	-33.000000	-99.000000
3166113.853000	38590802.600000	499.302000	1.212475	-55.000000	-33.000000	-99.000000
3166123.853000	38590792.600000	499.302000	1.212470	-55.000000	-33.000000	-99.000000
3166123.853000	38590792.600000	509.302000	1.212404	-55.000000	-33.000000	-99.000000
3166123.853000	38590802.600000	499.302000	1.212475	-55.000000	-33.000000	-99.000000
3166123.853000	38590802.600000	509.302000	1.212422	-55.000000	-33.000000	-99.000000
3166113.853000	38590812.600000	479.302000	1.199869	-55.000000	-33.000000	-99.000000
3166113.853000	38590812.600000	489.302000	1.200019	-55.000000	-33.000000	-99.000000
3166113.853000	38590822.600000	479.302000	1.199890	-55.000000	-33.000000	-99.000000
3166113.853000	38590822.600000	489.302000	1.200016	-55.000000	-33.000000	-99.000000
3166123.853000	38590812.600000	479.302000	1.199869	-55.000000	-33.000000	-99.000000
3166123.853000	38590812.600000	489.302000	1.200019	-55.000000	-33.000000	-99.000000
3166123.853000	38590822.600000	479.302000	1.199890	-55.000000	-33.000000	-99.000000
3166123.853000	38590822.600000	489.302000	1.200016	-55.000000	-33.000000	-99.000000
3166113.853000	38590812.600000	499.302000	1.212479	-55.000000	-33.000000	-99.000000
3166113.853000	38590822.600000	499.302000	1.212483	-55.000000	-33.000000	-99.000000
3166123.853000	38590812.600000	499.302000	1.212479	-55.000000	-33.000000	-99.000000
3166123.853000	38590812.600000	509.302000	1.212435	-55.000000	-33.000000	-99.000000
3166123.853000	38590822.600000	499.302000	1.212483	-55.000000	-33.000000	-99.000000
3166123.853000	38590822.600000	509.302000	1.212445	-55.000000	-33.000000	-99.000000
3166113.853000	38590832.600000	489.302000	1.200014	-55.000000	-33.000000	-99.000000
3166113.853000	38590842.600000	489.302000	1.200012	-55.000000	-33.000000	-99.000000
3166123.853000	38590832.600000	479.302000	1.199906	-55.000000	-33.000000	-99.000000
3166123.853000	38590832.600000	489.302000	1.200014	-55.000000	-33.000000	-99.000000
3166123.853000	38590842.600000	479.302000	1.199919	-55.000000	-33.000000	-99.000000
3166123.853000	38590842.600000	489.302000	1.200012	-55.000000	-33.000000	-99.000000
3166123.853000	38590832.600000	499.302000	1.212485	-55.000000	-33.000000	-99.000000
3166123.853000	38590842.600000	499.302000	1.212487	-55.000000	-33.000000	-99.000000
3166123.853000	38590852.600000	479.302000	1.199929	-55.000000	-33.000000	-99.000000
3166123.853000	38590852.600000	489.302000	1.200011	-55.000000	-33.000000	-99.000000
3166123.853000	38590862.600000	479.302000	1.199938	-55.000000	-33.000000	-99.000000
3166123.853000	38590862.600000	489.302000	1.200010	-55.000000	-33.000000	-99.000000
3166123.853000	38590852.600000	499.302000	1.212489	-55.000000	-33.000000	-99.000000
3166123.853000	38590862.600000	499.302000	1.212490	-55.000000	-33.000000	-99.000000
3166133.853000	38590792.600000	489.302000	1.200026	-55.000000	-33.000000	-99.000000
3166133.853000	38590802.600000	489.302000	1.200022	-55.000000	-33.000000	-99.000000
3166143.853000	38590792.600000	489.302000	1.200025	-55.000000	-33.000000	-99.000000
3166143.853000	38590802.600000	489.302000	1.200021	-55.000000	-33.000000	-99.000000
3166133.853000	38590792.600000	499.302000	1.212470	-55.000000	-33.000000	-99.000000
3166133.853000	38590792.600000	509.302000	1.212406	-55.000000	-33.000000	-99.000000
3166133.853000	38590802.600000	499.302000	1.212476	-55.000000	-33.000000	-99.000000
3166133.853000	38590802.600000	509.302000	1.212423	-55.000000	-33.000000	-99.000000
3166143.853000	38590802.600000	499.302000	1.212476	-55.000000	-33.000000	-99.000000
3166143.853000	38590802.600000	509.302000	1.212425	-55.000000	-33.000000	-99.000000
3166133.853000	38590812.600000	489.302000	1.200019	-55.000000	-33.000000	-99.000000
3166133.853000	38590822.600000	489.302000	1.200016	-55.000000	-33.000000	-99.000000
3166143.853000	38590812.600000	489.302000	1.200018	-55.000000	-33.000000	-99.000000
3166143.853000	38590822.600000	489.302000	1.200016	-55.000000	-33.000000	-99.000000
3166133.853000	38590812.600000	499.302000	1.212480	-55.000000	-33.000000	-99.000000
3166133.853000	38590812.600000	509.302000	1.212436	-55.000000	-33.000000	-99.000000
3166133.853000	38590822.600000	499.302000	1.212483	-55.000000	-33.000000	-99.000000
3166133.853000	38590822.600000	509.302000	1.212446	-55.000000	-33.000000	-99.000000
3166143.853000	38590812.600000	499.302000	1.212480	-55.000000	-33.000000	-99.000000
3166143.853000	38590812.600000	509.302000	1.212437	-55.000000	-33.000000	-99.000000
3166143.853000	38590822.600000	499.302000	1.212483	-55.000000	-33.000000	-99.000000
3166143.853000	38590822.600000	509.302000	1.212447	-55.000000	-33.000000	-99.000000
3166133.853000	38590832.600000	479.302000	1.199907	-55.000000	-33.000000	-99.000000
3166133.853000	38590832.600000	489.302000	1.200014	-55.000000	-33.000000	-99.000000
3166133.853000	38590842.600000	479.302000	1.199920	-55.000000	-33.000000	-99.000000
3166133.853000	38590842.600000	489.302000	1.200012	-55.000000	-33.000000	-99.000000
3166143.853000	38590832.600000	489.302000	1.200014	-55.000000	-33.000000	-99.000000
3166143.853000	38590842.600000	489.302000	1.200012	-55.000000	-33.000000	-99.000000
3166133.853000	38590832.600000	499.302000	1.212485	-55.000000	-33.000000	-99.000000
3166133.853000	38590832.600000	509.302000	1.212453	-55.000000	-33.000000	-99.000000
3166133.853000	38590842.600000	499.302000	1.212487	-55.000000	-33.000000	-99.000000
3166133.853000	38590842.600000	509.302000	1.212460	-55.000000	-33.000000	-99.000000
3166143.853000	38590832.600000	499.302000	1.212486	-55.000000	-33.000000	-99.000000
3166143.853000	38590832.600000	509.302000	1.212454	-55.000000	-33.000000	-99.000000
3166143.853000	38590842.600000	499.302000	1.212487	-55.000000	-33.000000	-99.000000
3166143.853000	38590842.600000	509.302000	1.212460	-55.000000	-33.000000	-99.000000
3166133.853000	38590852.600000	479.302000	1.199930	-55.000000	-33.000000	-99.000000
3166133.853000	38590852.600000	489.302000	1.200011	-55.000000	-33.000000	-99.000000
3166133.853000	38590862.600000	479.302000	1.199938	-55.000000	-33.000000	-99.000000
3166133.853000	38590862.600000	489.302000	1.200010	-55.000000	-33.000000	-99.000000
3166143.853000	38590852.600000	489.302000	1.200011	-55.000000	-33.000000	-99.000000
3166143.853000	38590862.600000	479.302000	1.199939	-55.000000	-33.000000	-99.000000
3166143.853000	38590862.600000	489.302000	1.200009	-55.000000	-33.000000	-99.000000
3166133.853000	38590852.600000	499.302000	1.212489	-55.000000	-33.000000	-99.000000
3166133.853000	38590862.600000	499.302000	1.212490	-55.000000	-33.000000	-99.000000
3166143.853000	38590852.600000	499.302000	1.212489	-55.000000	-33.000000	-99.000000
3166143.853000	38590852.600000	509.302000	1.212465	-55.000000	-33.000000	-99.000000
3166143.853000	38590862.600000	499.302000	1.212490	-55.000000	-33.000000	-99.000000
3166143.853000	38590862.600000	509.302000	1.212469	-55.000000	-33.000000	-99.000000
3166153.853000	38590842.600000	489.302000	1.200012	-55.000000	-33.000000	-99.000000
3166153.853000	38590842.600000	499.302000	1.212488	-55.000000	-33.000000	-99.000000
3166153.853000	38590842.600000	509.302000	1.212461	-55.000000	-33.000000	-99.000000
3166153.853000	38590852.600000	489.302000	1.200010	-55.000000	-33.000000	-99.000000
3166153.853000	38590862.600000	489.302000	1.200009	-55.000000	-33.000000	-99.000000
3166153.853000	38590852.600000	499.302000	1.212489	-55.000000	-33.000000	-99.000000
3166153.853000	38590852.600000	509.302000	1.212466	-55.000000	-33.000000	-99.000000
3166153.853000	38590862.600000	499.302000	1.212490	-55.000000	-33.000000	-99.000000
3166153.853000	38590862.600000	509.302000	1.212470	-55.000000	-33.000000	-99.000000
3166133.853000	38590922.600000	469.302000	1.199930	-55.000000	-33.000000	-99.000000
3166143.853000	38590922.600000	469.302000	1.199930	-55.000000	-33.000000	-99.000000
3166143.853000	38590932.600000	469.302000	1.199936	-55.000000	-33.000000	-99.000000
3166143.853000	38590942.600000	469.302000	1.362501	-55.000000	-33.000000	-99.000000
3166153.853000	38590942.600000	469.302000	1.362501	-55.000000	-33.000000	-99.000000
3166123.853000	38590872.600000	479.302000	1.199945	-55.000000	-33.000000	-99.000000
3166123.853000	38590872.600000	489.302000	1.200009	-55.000000	-33.000000	-99.000000
3166123.853000	38590882.600000	479.302000	1.199951	-55.000000	-33.000000	-99.000000
3166123.853000	38590882.600000	489.302000	1.200008	-55.000000	-33.000000	-99.000000
3166123.853000	38590892.600000	479.302000	1.199956	-55.000000	-33.000000	-99.000000
3166123.853000	38590892.600000	489.302000	1.200007	-55.000000	-33.000000	-99.000000
3166133.853000	38590872.600000	479.302000	1.199945	-55.000000	-33.000000	-99.000000
3166133.853000	38590872.600000	489.302000	1.200009	-55.000000	-33.000000	-99.000000
3166133.853000	38590882.600000	479.302000	1.199951	-55.000000	-33.000000	-99.000000
3166133.853000	38590882.600000	489.302000	1.200008	-55.000000	-33.000000	-99.000000
3166143.853000	38590872.600000	479.302000	1.199946	-55.000000	-33.000000	-99.000000
3166143.853000	38590872.600000	489.302000	1.200009	-55.000000	-33.000000	-99.000000
3166143.853000	38590882.600000	479.302000	1.199952	-55.000000	-33.000000	-99.000000
3166143.853000	38590882.600000	489.302000	1.200008	-55.000000	-33.000000	-99.000000
3166133.853000	38590872.600000	499.302000	1.212491	-55.000000	-33.000000	-99.000000
3166133.853000	38590882.600000	499.302000	1.212492	-55.000000	-33.000000	-99.000000
3166143.853000	38590872.600000	499.302000	1.212491	-55.000000	-33.000000	-99.000000
3166143.853000	38590872.600000	509.302000	1.212473	-55.000000	-33.000000	-99.000000
3166143.853000	38590882.600000	499.302000	1.212492	-55.000000	-33.000000	-99.000000
3166143.853000	38590882.600000	509.302000	1.212476	-55.000000	-33.000000	-99.000000
3166133.853000	38590892.600000	479.302000	1.199956	-55.000000	-33.000000	-99.000000
3166133.853000	38590892.600000	489.302000	1.200007	-55.000000	-33.000000	-99.000000
3166133.853000	38590902.600000	479.302000	1.199961	-55.000000	-33.000000	-99.000000
3166133.853000	38590902.600000	489.302000	1.200007	-55.000000	-33.000000	-99.000000
3166143.853000	38590892.600000	479.302000	1.199957	-55.000000	-33.000000	-99.000000
3166143.853000	38590892.600000	489.302000	1.200007	-55.000000	-33.000000	-99.000000
3166143.853000	38590902.600000	479.302000	1.199961	-55.000000	-33.000000	-99.000000
3166143.853000	38590902.600000	489.302000	1.200006	-55.000000	-33.000000	-99.000000
3166133.853000	38590892.600000	499.302000	1.212493	-55.000000	-33.000000	-99.000000
3166133.853000	38590902.600000	499.302000	1.212494	-55.000000	-33.000000	-99.000000
3166143.853000	38590892.600000	499.302000	1.212493	-55.000000	-33.000000	-99.000000
3166143.853000	38590902.600000	499.302000	1.212494	-55.000000	-33.000000	-99.000000
3166153.853000	38590872.600000	489.302000	1.200008	-55.000000	-33.000000	-99.000000
3166153.853000	38590882.600000	489.302000	1.200008	-55.000000	-33.000000	-99.000000
3166153.853000	38590872.600000	499.302000	1.212491	-55.000000	-33.000000	-99.000000
3166153.853000	38590872.600000	509.302000	1.212473	-55.000000	-33.000000	-99.000000
3166153.853000	38590882.600000	499.302000	1.212492	-55.000000	-33.000000	-99.000000
3166153.853000	38590882.600000	509.302000	1.212476	-55.000000	-33.000000	-99.000000
3166163.853000	38590882.600000	509.302000	1.212476	-55.000000	-33.000000	-99.000000
3166153.853000	38590892.600000	479.302000	1.199957	-55.000000	-33.000000	-99.000000
3166153.853000	38590892.600000	489.302000	1.200007	-55.000000	-33.000000	-99.000000
3166153.853000	38590902.600000	479.302000	1.199961	-55.000000	-33.000000	-99.000000
3166153.853000	38590902.600000	489.302000	1.200006	-55.000000	-33.000000	-99.000000
3166163.853000	38590902.600000	489.302000	1.200006	-55.000000	-33.000000	-99.000000
3166153.853000	38590892.600000	499.302000	1.212493	-55.000000	-33.000000	-99.000000
3166153.853000	38590892.600000	509.302000	1.212478	-55.000000	-33.000000	-99.000000
3166153.853000	38590902.600000	499.302000	1.212494	-55.000000	-33.000000	-99.000000
3166153.853000	38590902.600000	509.302000	1.212480	-55.000000	-33.000000	-99.000000
3166163.853000	38590892.600000	499.302000	1.212493	-55.000000	-33.000000	-99.000000
3166163.853000	38590892.600000	509.302000	1.212479	-55.000000	-33.000000	-99.000000
3166163.853000	38590902.600000	499.302000	1.212494	-55.000000	-33.000000	-99.000000
3166163.853000	38590902.600000	509.302000	1.212481	-55.000000	-33.000000	-99.000000
3166133.853000	38590912.600000	479.302000	1.199964	-55.000000	-33.000000	-99.000000
3166133.853000	38590912.600000	489.302000	1.200006	-55.000000	-33.000000	-99.000000
3166133.853000	38590922.600000	479.302000	1.199968	-55.000000	-33.000000	-99.000000
3166133.853000	38590922.600000	489.302000	1.200006	-55.000000	-33.000000	-99.000000
3166143.853000	38590912.600000	479.302000	1.199965	-55.000000	-33.000000	-99.000000
3166143.853000	38590912.600000	489.302000	1.200006	-55.000000	-33.000000	-99.000000
3166143.853000	38590922.600000	479.302000	1.199968	-55.000000	-33.000000	-99.000000
3166143.853000	38590922.600000	489.302000	1.200006	-55.000000	-33.000000	-99.000000
3166133.853000	38590912.600000	499.302000	1.212494	-55.000000	-33.000000	-99.000000
3166143.853000	38590912.600000	499.302000	1.212494	-55.000000	-33.000000	-99.000000
3166143.853000	38590922.600000	499.302000	1.212495	-55.000000	-33.000000	-99.000000
3166133.853000	38590932.600000	479.302000	1.251619	-55.000000	-33.000000	-99.000000
3166133.853000	38590932.600000	489.302000	1.288501	-55.000000	-33.000000	-99.000000
3166133.853000	38590942.600000	479.302000	1.313191	-55.000000	-33.000000	-99.000000
3166143.853000	38590932.600000	479.302000	1.251782	-55.000000	-33.000000	-99.000000
3166143.853000	38590932.600000	489.302000	1.288603	-55.000000	-33.000000	-99.000000
3166143.853000	38590942.600000	479.302000	1.312498	-55.000000	-33.000000	-99.000000
3166143.853000	38590942.600000	489.302000	1.312506	-55.000000	-33.000000	-99.000000
3166143.853000	38590932.600000	499.302000	1.275537	-55.000000	-33.000000	-99.000000
3166143.853000	38590942.600000	499.302000	1.312515	-55.000000	-33.000000	-99.000000
3166153.853000	38590912.600000	479.302000	1.199965	-55.000000	-33.000000	-99.000000
3166153.853000	38590912.600000	489.302000	1.200006	-55.000000	-33.000000	-99.000000
3166153.853000	38590922.600000	479.302000	1.199968	-55.000000	-33.000000	-99.000000
3166153.853000	38590922.600000	489.302000	1.200005	-55.000000	-33.000000	-99.000000
3166163.853000	38590912.600000	489.302000	1.200006	-55.000000	-33.000000	-99.000000
3166163.853000	38590922.600000	489.302000	1.200005	-55.000000	-33.000000	-99.000000
3166153.853000	38590912.600000	499.302000	1.212494	-55.000000	-33.000000	-99.000000
3166153.853000	38590912.600000	509.302000	1.212482	-55.000000	-33.000000	-99.000000
3166153.853000	38590922.600000	499.302000	1.212495	-55.000000	-33.000000	-99.000000
3166153.853000	38590922.600000	509.302000	1.212484	-55.000000	-33.000000	-99.000000
3166163.853000	38590912.600000	499.302000	1.212494	-55.000000	-33.000000	-99.000000
3166163.853000	38590912.600000	509.302000	1.212482	-55.000000	-33.000000	-99.000000
3166163.853000	38590922.600000	499.302000	1.212495	-55.000000	-33.000000	-99.000000
3166163.853000	38590922.600000	509.302000	1.212484	-55.000000	-33.000000	-99.000000
3166153.853000	38590932.600000	479.302000	1.312498	-55.000000	-33.000000	-99.000000
3166153.853000	38590932.600000	489.302000	1.283769	-55.000000	-33.000000	-99.000000
3166153.853000	38590942.600000	479.302000	1.312498	-55.000000	-33.000000	-99.000000
3166153.853000	38590942.600000	489.302000	1.312507	-55.000000	-33.000000	-99.000000
3166163.853000	38590932.600000	479.302000	1.312498	-55.000000	-33.000000	-99.000000
3166163.853000	38590932.600000	489.302000	1.312506	-55.000000	-33.000000	-99.000000
3166163.853000	38590942.600000	479.302000	1.312498	-55.000000	-33.000000	-99.000000
3166163.853000	38590942.600000	489.302000	1.312507	-55.000000	-33.000000	-99.000000
3166153.853000	38590932.600000	499.302000	1.277042	-55.000000	-33.000000	-99.000000
3166153.853000	38590942.600000	499.302000	1.312516	-55.000000	-33.000000	-99.000000
3166163.853000	38590932.600000	499.302000	1.312515	-55.000000	-33.000000	-99.000000
3166163.853000	38590932.600000	509.302000	1.312523	-55.000000	-33.000000	-99.000000
3166163.853000	38590942.600000	499.302000	1.312516	-55.000000	-33.000000	-99.000000
3166163.853000	38590942.600000	509.302000	1.312525	-55.000000	-33.000000	-99.000000
3166173.853000	38590922.600000	509.302000	1.212484	-55.000000	-33.000000	-99.000000
3166173.853000	38590942.600000	489.302000	1.312507	-55.000000	-33.000000	-99.000000
3166173.853000	38590932.600000	499.302000	1.346330	-55.000000	-33.000000	-99.000000
3166173.853000	38590932.600000	509.302000	1.346340	-55.000000	-33.000000	-99.000000
3166173.853000	38590942.600000	499.302000	1.312517	-55.000000	-33.000000	-99.000000
3166173.853000	38590942.600000	509.302000	1.312526	-55.000000	-33.000000	-99.000000
3166143.853000	38590952.600000	469.302000	1.362491	-55.000000	-33.000000	-99.000000
3166143.853000	38590962.600000	469.302000	1.362501	-55.000000	-33.000000	-99.000000
3166143.853000	38590972.600000	469.302000	1.362502	-55.000000	-33.000000	-99.000000
3166143.853000	38590982.600000	469.302000	1.362502	-55.000000	-33.000000	-99.000000
3166153.853000	38590952.600000	469.302000	1.361837	-55.000000	-33.000000	-99.000000
3166153.853000	38590962.600000	469.302000	1.362501	-55.000000	-33.000000	-99.000000
3166153.853000	38590972.600000	469.302000	1.362502	-55.000000	-33.000000	-99.000000
3166153.853000	38590982.600000	469.302000	1.362502	-55.000000	-33.000000	-99.000000
3166163.853000	38590972.600000	469.302000	1.362502	-55.000000	-33.000000	-99.000000
3166163.853000	38590982.600000	469.302000	1.362502	-55.000000	-33.000000	-99.000000
3166143.853000	38590992.600000	469.302000	1.362502	-55.000000	-33.000000	-99.000000
3166153.853000	38590992.600000	469.302000	1.362502	-55.000000	-33.000000	-99.000000
3166153.853000	38591002.600000	469.302000	1.362502	-55.000000	-33.000000	-99.000000
3166163.853000	38590992.600000	469.302000	1.362502	-55.000000	-33.000000	-99.000000
3166163.853000	38591002.600000	469.302000	1.362502	-55.000000	-33.000000	-99.000000
3166153.853000	38591012.600000	469.302000	1.362502	-55.000000	-33.000000	-99.000000
3166153.853000	38591022.600000	469.302000	1.362503	-55.000000	-33.000000	-99.000000
3166163.853000	38591012.600000	469.302000	1.362502	-55.000000	-33.000000	-99.000000
3166163.853000	38591022.600000	469.302000	1.362503	-55.000000	-33.000000	-99.000000
3166143.853000	38590952.600000	479.302000	1.136802	-55.000000	-33.000000	-99.000000
3166143.853000	38590952.600000	489.302000	1.136802	-55.000000	-33.000000	-99.000000
3166143.853000	38590962.600000	479.302000	1.136802	-55.000000	-33.000000	-99.000000
3166143.853000	38590962.600000	489.302000	1.136802	-55.000000	-33.000000	-99.000000
3166143.853000	38590952.600000	499.302000	1.136802	-55.000000	-33.000000	-99.000000
3166143.853000	38590972.600000	479.302000	1.136802	-55.000000	-33.000000	-99.000000
3166143.853000	38590972.600000	489.302000	1.136802	-55.000000	-33.000000	-99.000000
3166143.853000	38590982.600000	479.302000	1.136802	-55.000000	-33.000000	-99.000000
3166143.853000	38590982.600000	489.302000	1.136802	-55.000000	-33.000000	-99.000000
3166153.853000	38590952.600000	479.302000	1.136802	-55.000000	-33.000000	-99.000000
3166153.853000	38590952.600000	489.302000	1.136802	-55.000000	-33.000000	-99.000000
3166153.853000	38590962.600000	479.302000	1.136802	-55.000000	-33.000000	-99.000000
3166153.853000	38590962.600000	489.302000	1.136802	-55.000000	-33.000000	-99.000000
3166163.853000	38590952.600000	479.302000	1.136802	-55.000000	-33.000000	-99.000000
3166163.853000	38590952.600000	489.302000	1.136802	-55.000000	-33.000000	-99.000000
3166163.853000	38590962.600000	479.302000	1.136802	-55.000000	-33.000000	-99.000000
3166163.853000	38590962.600000	489.302000	1.136802	-55.000000	-33.000000	-99.000000
3166153.853000	38590952.600000	499.302000	1.136802	-55.000000	-33.000000	-99.000000
3166153.853000	38590962.600000	499.302000	1.136802	-55.000000	-33.000000	-99.000000
3166163.853000	38590952.600000	499.302000	1.136802	-55.000000	-33.000000	-99.000000
3166163.853000	38590952.600000	509.302000	1.136802	-55.000000	-33.000000	-99.000000
3166163.853000	38590962.600000	499.302000	1.136802	-55.000000	-33.000000	-99.000000
3166163.853000	38590962.600000	509.302000	1.136802	-55.000000	-33.000000	-99.000000
3166153.853000	38590972.600000	479.302000	1.136802	-55.000000	-33.000000	-99.000000
3166153.853000	38590972.600000	489.302000	1.136802	-55.000000	-33.000000	-99.000000
3166153.853000	38590982.600000	479.302000	1.136802	-55.000000	-33.000000	-99.000000
3166153.853000	38590982.600000	489.302000	1.136802	-55.000000	-33.000000	-99.000000
3166163.853000	38590972.600000	479.302000	1.136802	-55.000000	-33.000000	-99.000000
3166163.853000	38590972.600000	489.302000	1.136802	-55.000000	-33.000000	-99.000000
3166163.853000	38590982.600000	479.302000	1.136802	-55.000000	-33.000000	-99.000000
3166163.853000	38590982.600000	489.302000	1.136802	-55.000000	-33.000000	-99.000000
3166153.853000	38590972.600000	499.302000	1.136802	-55.000000	-33.000000	-99.000000
3166153.853000	38590982.600000	499.302000	1.136802	-55.000000	-33.000000	-99.000000
3166163.853000	38590972.600000	499.302000	1.136802	-55.000000	-33.000000	-99.000000
3166163.853000	38590982.600000	499.302000	1.136802	-55.000000	-33.000000	-99.000000
3166143.853000	38590992.600000	479.302000	1.136802	-55.000000	-33.000000	-99.000000
3166153.853000	38590992.600000	479.302000	1.315984	-55.000000	-33.000000	-99.000000
3166153.853000	38590992.600000	489.302000	1.346601	-55.000000	-33.000000	-99.000000
3166153.853000	38591002.600000	479.302000	1.315068	-55.000000	-33.000000	-99.000000
3166153.853000	38591002.600000	489.302000	1.346510	-55.000000	-33.000000	-99.000000
3166163.853000	38590992.600000	479.302000	1.315486	-55.000000	-33.000000	-99.000000
3166163.853000	38590992.600000	489.302000	1.346552	-55.000000	-33.000000	-99.000000
3166163.853000	38591002.600000	479.302000	1.312496	-55.000000	-33.000000	-99.000000
3166163.853000	38591002.600000	489.302000	1.312512	-55.000000	-33.000000	-99.000000
3166153.853000	38590992.600000	499.302000	1.346397	-55.000000	-33.000000	-99.000000
3166163.853000	38590992.600000	499.302000	1.346347	-55.000000	-33.000000	-99.000000
3166163.853000	38591002.600000	499.302000	1.312528	-55.000000	-33.000000	-99.000000
3166153.853000	38591012.600000	479.302000	1.312496	-55.000000	-33.000000	-99.000000
3166153.853000	38591012.600000	489.302000	1.312513	-55.000000	-33.000000	-99.000000
3166153.853000	38591022.600000	479.302000	1.312495	-55.000000	-33.000000	-99.000000
3166163.853000	38591012.600000	479.302000	1.312495	-55.000000	-33.000000	-99.000000
3166163.853000	38591012.600000	489.302000	1.312514	-55.000000	-33.000000	-99.000000
3166163.853000	38591022.600000	479.302000	1.312495	-55.000000	-33.000000	-99.000000
3166163.853000	38591022.600000	489.302000	1.312515	-55.000000	-33.000000	-99.000000
3166163.853000	38591012.600000	499.302000	1.312532	-55.000000	-33.000000	-99.000000
3166163.853000	38591032.600000	469.302000	1.362503	-55.000000	-33.000000	-99.000000
3166163.853000	38591042.600000	469.302000	1.362503	-55.000000	-33.000000	-99.000000
3166163.853000	38591052.600000	469.302000	1.362504	-55.000000	-33.000000	-99.000000
3166163.853000	38591062.600000	469.302000	1.362504	-55.000000	-33.000000	-99.000000
3166163.853000	38591072.600000	469.302000	1.362505	-55.000000	-33.000000	-99.000000
3166163.853000	38591082.600000	469.302000	1.362505	-55.000000	-33.000000	-99.000000
3166163.853000	38591092.600000	469.302000	1.362506	-55.000000	-33.000000	-99.000000
3166163.853000	38591102.600000	469.302000	1.362507	-55.000000	-33.000000	-99.000000
3166153.853000	38591032.600000	479.302000	1.321024	-55.000000	-33.000000	-99.000000
3166153.853000	38591042.600000	479.302000	1.320044	-55.000000	-33.000000	-99.000000
3166163.853000	38591032.600000	479.302000	1.320292	-55.000000	-33.000000	-99.000000
3166163.853000	38591032.600000	489.302000	1.347034	-55.000000	-33.000000	-99.000000
3166163.853000	38591042.600000	479.302000	1.319214	-55.000000	-33.000000	-99.000000
3166153.853000	38591052.600000	479.302000	1.319037	-55.000000	-33.000000	-99.000000
3166163.853000	38591052.600000	479.302000	1.318094	-55.000000	-33.000000	-99.000000
3166163.853000	38591062.600000	479.302000	1.316941	-55.000000	-33.000000	-99.000000
3166163.853000	38591072.600000	479.302000	1.315769	-55.000000	-33.000000	-99.000000
3166163.853000	38591082.600000	479.302000	1.314599	-55.000000	-33.000000	-99.000000
3166163.853000	38591092.600000	479.302000	1.312488	-55.000000	-33.000000	-99.000000
3166163.853000	38591102.600000	479.302000	1.312486	-55.000000	-33.000000	-99.000000
3166173.853000	38591002.600000	469.302000	1.167821	-55.000000	-33.000000	-99.000000
3166173.853000	38591012.600000	469.302000	1.167821	-55.000000	-33.000000	-99.000000
3166173.853000	38591022.600000	469.302000	1.359780	-55.000000	-33.000000	-99.000000
3166183.853000	38591022.600000	469.302000	1.359972	-55.000000	-33.000000	-99.000000
3166173.853000	38590952.600000	489.302000	1.350000	-55.000000	-33.000000	-99.000000
3166173.853000	38590962.600000	489.302000	1.350000	-55.000000	-33.000000	-99.000000
3166173.853000	38590952.600000	499.302000	1.350000	-55.000000	-33.000000	-99.000000
3166173.853000	38590952.600000	509.302000	1.350000	-55.000000	-33.000000	-99.000000
3166173.853000	38590962.600000	499.302000	1.350000	-55.000000	-33.000000	-99.000000
3166173.853000	38590962.600000	509.302000	1.350000	-55.000000	-33.000000	-99.000000
3166173.853000	38590972.600000	479.302000	1.350000	-55.000000	-33.000000	-99.000000
3166173.853000	38590972.600000	489.302000	1.350000	-55.000000	-33.000000	-99.000000
3166173.853000	38590982.600000	479.302000	1.350000	-55.000000	-33.000000	-99.000000
3166173.853000	38590982.600000	489.302000	1.350000	-55.000000	-33.000000	-99.000000
3166183.853000	38590982.600000	489.302000	1.167821	-55.000000	-33.000000	-99.000000
3166173.853000	38590972.600000	499.302000	1.167821	-55.000000	-33.000000	-99.000000
3166173.853000	38590972.600000	509.302000	1.167821	-55.000000	-33.000000	-99.000000
3166173.853000	38590982.600000	499.302000	1.167821	-55.000000	-33.000000	-99.000000
3166173.853000	38590982.600000	509.302000	1.167821	-55.000000	-33.000000	-99.000000
3166183.853000	38590972.600000	499.302000	1.167821	-55.000000	-33.000000	-99.000000
3166183.853000	38590972.600000	509.302000	1.167821	-55.000000	-33.000000	-99.000000
3166183.853000	38590982.600000	499.302000	1.167821	-55.000000	-33.000000	-99.000000
3166183.853000	38590982.600000	509.302000	1.167821	-55.000000	-33.000000	-99.000000
3166173.853000	38590992.600000	479.302000	1.167821	-55.000000	-33.000000	-99.000000
3166173.853000	38590992.600000	489.302000	1.167821	-55.000000	-33.000000	-99.000000
3166173.853000	38591002.600000	479.302000	1.167821	-55.000000	-33.000000	-99.000000
3166173.853000	38591002.600000	489.302000	1.167821	-55.000000	-33.000000	-99.000000
3166183.853000	38590992.600000	489.302000	1.167821	-55.000000	-33.000000	-99.000000
3166183.853000	38591002.600000	479.302000	1.167821	-55.000000	-33.000000	-99.000000
3166183.853000	38591002.600000	489.302000	1.167821	-55.000000	-33.000000	-99.000000
3166173.853000	38590992.600000	499.302000	1.167821	-55.000000	-33.000000	-99.000000
3166173.853000	38590992.600000	509.302000	1.167821	-55.000000	-33.000000	-99.000000
3166173.853000	38591002.600000	499.302000	1.167821	-55.000000	-33.000000	-99.000000
3166173.853000	38591002.600000	509.302000	1.167821	-55.000000	-33.000000	-99.000000
3166183.853000	38590992.600000	499.302000	1.167821	-55.000000	-33.000000	-99.000000
3166183.853000	38590992.600000	509.302000	1.167821	-55.000000	-33.000000	-99.000000
3166183.853000	38591002.600000	499.302000	1.167821	-55.000000	-33.000000	-99.000000
3166183.853000	38591002.600000	509.302000	1.167821	-55.000000	-33.000000	-99.000000
3166173.853000	38591012.600000	479.302000	1.167821	-55.000000	-33.000000	-99.000000
3166173.853000	38591012.600000	489.302000	1.167821	-55.000000	-33.000000	-99.000000
3166173.853000	38591022.600000	479.302000	1.320664	-55.000000	-33.000000	-99.000000
3166173.853000	38591022.600000	489.302000	1.347071	-55.000000	-33.000000	-99.000000
3166183.853000	38591012.600000	479.302000	1.251023	-55.000000	-33.000000	-99.000000
3166183.853000	38591012.600000	489.302000	1.253879	-55.000000	-33.000000	-99.000000
3166183.853000	38591022.600000	479.302000	1.320089	-55.000000	-33.000000	-99.000000
3166183.853000	38591022.600000	489.302000	1.347014	-55.000000	-33.000000	-99.000000
3166173.853000	38591012.600000	499.302000	1.167821	-55.000000	-33.000000	-99.000000
3166173.853000	38591022.600000	499.302000	1.347084	-55.000000	-33.000000	-99.000000
3166183.853000	38591012.600000	499.302000	1.167821	-55.000000	-33.000000	-99.000000
3166183.853000	38591012.600000	509.302000	1.167821	-55.000000	-33.000000	-99.000000
3166183.853000	38591022.600000	499.302000	1.347028	-55.000000	-33.000000	-99.000000
3166183.853000	38591022.600000	509.302000	1.347051	-55.000000	-33.000000	-99.000000
3166193.853000	38591012.600000	489.302000	1.347082	-55.000000	-33.000000	-99.000000
3166193.853000	38591022.600000	479.302000	1.319570	-55.000000	-33.000000	-99.000000
3166193.853000	38591022.600000	489.302000	1.346962	-55.000000	-33.000000	-99.000000
3166193.853000	38591012.600000	499.302000	1.347095	-55.000000	-33.000000	-99.000000
3166193.853000	38591012.600000	509.302000	1.347116	-55.000000	-33.000000	-99.000000
3166193.853000	38591022.600000	499.302000	1.346977	-55.000000	-33.000000	-99.000000
3166193.853000	38591022.600000	509.302000	1.347002	-55.000000	-33.000000	-99.000000
3166173.853000	38591032.600000	469.302000	1.360154	-55.000000	-33.000000	-99.000000
3166173.853000	38591042.600000	469.302000	1.360548	-55.000000	-33.000000	-99.000000
3166183.853000	38591032.600000	469.302000	1.360375	-55.000000	-33.000000	-99.000000
3166183.853000	38591042.600000	469.302000	1.360804	-55.000000	-33.000000	-99.000000
3166173.853000	38591052.600000	469.302000	1.360962	-55.000000	-33.000000	-99.000000
3166173.853000	38591062.600000	469.302000	1.361393	-55.000000	-33.000000	-99.000000
3166183.853000	38591052.600000	469.302000	1.361259	-55.000000	-33.000000	-99.000000
3166183.853000	38591062.600000	469.302000	1.361740	-55.000000	-33.000000	-99.000000
3166193.853000	38591042.600000	469.302000	1.350000	-55.000000	-33.000000	-99.000000
3166193.853000	38591052.600000	469.302000	1.361536	-55.000000	-33.000000	-99.000000
3166193.853000	38591062.600000	469.302000	1.362067	-55.000000	-33.000000	-99.000000
3166203.853000	38591062.600000	469.302000	1.362506	-55.000000	-33.000000	-99.000000
3166173.853000	38591072.600000	469.302000	1.362016	-55.000000	-33.000000	-99.000000
3166173.853000	38591082.600000	469.302000	1.362506	-55.000000	-33.000000	-99.000000
3166183.853000	38591072.600000	469.302000	1.362506	-55.000000	-33.000000	-99.000000
3166183.853000	38591082.600000	469.302000	1.362507	-55.000000	-33.000000	-99.000000
3166173.853000	38591092.600000	469.302000	1.362507	-55.000000	-33.000000	-99.000000
3166173.853000	38591102.600000	469.302000	1.362508	-55.000000	-33.000000	-99.000000
3166183.853000	38591092.600000	469.302000	1.362508	-55.000000	-33.000000	-99.000000
3166183.853000	38591102.600000	469.302000	1.362510	-55.000000	-33.000000	-99.000000
3166193.853000	38591072.600000	469.302000	1.362507	-55.000000	-33.000000	-99.000000
3166193.853000	38591082.600000	469.302000	1.362508	-55.000000	-33.000000	-99.000000
3166203.853000	38591072.600000	469.302000	1.362508	-55.000000	-33.000000	-99.000000
3166203.853000	38591082.600000	469.302000	1.362510	-55.000000	-33.000000	-99.000000
3166193.853000	38591092.600000	469.302000	1.362510	-55.000000	-33.000000	-99.000000
3166193.853000	38591102.600000	469.302000	1.362512	-55.000000	-33.000000	-99.000000
3166203.853000	38591092.600000	469.302000	1.362512	-55.000000	-33.000000	-99.000000
3166203.853000	38591102.600000	469.302000	1.362515	-55.000000	-33.000000	-99.000000
3166213.853000	38591072.600000	469.302000	1.360740	-55.000000	-33.000000	-99.000000
3166213.853000	38591082.600000	469.302000	1.361486	-55.000000	-33.000000	-99.000000
3166223.853000	38591082.600000	469.302000	1.362512	-55.000000	-33.000000	-99.000000
3166213.853000	38591092.600000	469.302000	1.362514	-55.000000	-33.000000	-99.000000
3166213.853000	38591102.600000	469.302000	1.362519	-55.000000	-33.000000	-99.000000
3166223.853000	38591092.600000	469.302000	1.362516	-55.000000	-33.000000	-99.000000
3166223.853000	38591102.600000	469.302000	1.362522	-55.000000	-33.000000	-99.000000
3166233.853000	38591092.600000	469.302000	1.362517	-55.000000	-33.000000	-99.000000
3166233.853000	38591102.600000	469.302000	1.362525	-55.000000	-33.000000	-99.000000
3166173.853000	38591032.600000	479.302000	1.174655	-55.000000	-33.000000	-99.000000
3166173.853000	38591032.600000	489.302000	1.174655	-55.000000	-33.000000	-99.000000
3166173.853000	38591042.600000	479.302000	1.174655	-55.000000	-33.000000	-99.000000
3166173.853000	38591042.600000	489.302000	1.174655	-55.000000	-33.000000	-99.000000
3166183.853000	38591032.600000	479.302000	1.174655	-55.000000	-33.000000	-99.000000
3166183.853000	38591032.600000	489.302000	1.174655	-55.000000	-33.000000	-99.000000
3166183.853000	38591042.600000	479.302000	1.174655	-55.000000	-33.000000	-99.000000
3166183.853000	38591042.600000	489.302000	1.174655	-55.000000	-33.000000	-99.000000
3166173.853000	38591032.600000	499.302000	1.174655	-55.000000	-33.000000	-99.000000
3166183.853000	38591032.600000	499.302000	1.174655	-55.000000	-33.000000	-99.000000
3166183.853000	38591042.600000	499.302000	1.174655	-55.000000	-33.000000	-99.000000
3166173.853000	38591052.600000	479.302000	1.174655	-55.000000	-33.000000	-99.000000
3166173.853000	38591052.600000	489.302000	1.174655	-55.000000	-33.000000	-99.000000
3166173.853000	38591062.600000	479.302000	1.174655	-55.000000	-33.000000	-99.000000
3166183.853000	38591052.600000	479.302000	1.174655	-55.000000	-33.000000	-99.000000
3166183.853000	38591052.600000	489.302000	1.174655	-55.000000	-33.000000	-99.000000
3166183.853000	38591062.600000	479.302000	1.174655	-55.000000	-33.000000	-99.000000
3166183.853000	38591062.600000	489.302000	1.174655	-55.000000	-33.000000	-99.000000
3166193.853000	38591032.600000	479.302000	1.174655	-55.000000	-33.000000	-99.000000
3166193.853000	38591032.600000	489.302000	1.174655	-55.000000	-33.000000	-99.000000
3166193.853000	38591042.600000	479.302000	1.174655	-55.000000	-33.000000	-99.000000
3166193.853000	38591042.600000	489.302000	1.174655	-55.000000	-33.000000	-99.000000
3166203.853000	38591032.600000	489.302000	1.174655	-55.000000	-33.000000	-99.000000
3166203.853000	38591042.600000	479.302000	1.174655	-55.000000	-33.000000	-99.000000
3166203.853000	38591042.600000	489.302000	1.174655	-55.000000	-33.000000	-99.000000
3166193.853000	38591032.600000	499.302000	1.174655	-55.000000	-33.000000	-99.000000
3166193.853000	38591032.600000	509.302000	1.174655	-55.000000	-33.000000	-99.000000
3166193.853000	38591042.600000	499.302000	1.174655	-55.000000	-33.000000	-99.000000
3166203.853000	38591032.600000	499.302000	1.174655	-55.000000	-33.000000	-99.000000
3166203.853000	38591042.600000	499.302000	1.174655	-55.000000	-33.000000	-99.000000
3166193.853000	38591052.600000	479.302000	1.174655	-55.000000	-33.000000	-99.000000
3166193.853000	38591052.600000	489.302000	1.174655	-55.000000	-33.000000	-99.000000
3166193.853000	38591062.600000	479.302000	1.174655	-55.000000	-33.000000	-99.000000
3166193.853000	38591062.600000	489.302000	1.174655	-55.000000	-33.000000	-99.000000
3166203.853000	38591052.600000	479.302000	1.174655	-55.000000	-33.000000	-99.000000
3166203.853000	38591052.600000	489.302000	1.174655	-55.000000	-33.000000	-99.000000
3166203.853000	38591062.600000	479.302000	1.174655	-55.000000	-33.000000	-99.000000
3166203.853000	38591062.600000	489.302000	1.174655	-55.000000	-33.000000	-99.000000
3166193.853000	38591052.600000	499.302000	1.174655	-55.000000	-33.000000	-99.000000
3166203.853000	38591052.600000	499.302000	1.174655	-55.000000	-33.000000	-99.000000
3166203.853000	38591062.600000	499.302000	1.174655	-55.000000	-33.000000	-99.000000
3166173.853000	38591072.600000	479.302000	1.174655	-55.000000	-33.000000	-99.000000
3166173.853000	38591082.600000	479.302000	1.174655	-55.000000	-33.000000	-99.000000
3166183.853000	38591072.600000	479.302000	1.174655	-55.000000	-33.000000	-99.000000
3166183.853000	38591072.600000	489.302000	1.174655	-55.000000	-33.000000	-99.000000
3166183.853000	38591082.600000	479.302000	1.174655	-55.000000	-33.000000	-99.000000
3166173.853000	38591092.600000	479.302000	1.174655	-55.000000	-33.000000	-99.000000
3166173.853000	38591102.600000	479.302000	1.174655	-55.000000	-33.000000	-99.000000
3166183.853000	38591092.600000	479.302000	1.263603	-55.000000	-33.000000	-99.000000
3166183.853000	38591102.600000	479.302000	1.320705	-55.000000	-33.000000	-99.000000
3166193.853000	38591072.600000	479.302000	1.174655	-55.000000	-33.000000	-99.000000
3166193.853000	38591072.600000	489.302000	1.174655	-55.000000	-33.000000	-99.000000
3166193.853000	38591082.600000	479.302000	1.263468	-55.000000	-33.000000	-99.000000
3166193.853000	38591082.600000	489.302000	1.266174	-55.000000	-33.000000	-99.000000
3166203.853000	38591072.600000	479.302000	1.174655	-55.000000	-33.000000	-99.000000
3166203.853000	38591072.600000	489.302000	1.174655	-55.000000	-33.000000	-99.000000
3166203.853000	38591082.600000	479.302000	1.321128	-55.000000	-33.000000	-99.000000
3166203.853000	38591082.600000	489.302000	1.347128	-55.000000	-33.000000	-99.000000
3166203.853000	38591072.600000	499.302000	1.174655	-55.000000	-33.000000	-99.000000
3166193.853000	38591092.600000	479.302000	1.320602	-55.000000	-33.000000	-99.000000
3166193.853000	38591092.600000	489.302000	1.347076	-55.000000	-33.000000	-99.000000
3166193.853000	38591102.600000	479.302000	1.318768	-55.000000	-33.000000	-99.000000
3166203.853000	38591092.600000	479.302000	1.319038	-55.000000	-33.000000	-99.000000
3166203.853000	38591092.600000	489.302000	1.346924	-55.000000	-33.000000	-99.000000
3166203.853000	38591102.600000	479.302000	1.316774	-55.000000	-33.000000	-99.000000
3166203.853000	38591102.600000	489.302000	1.346704	-55.000000	-33.000000	-99.000000
3166213.853000	38591042.600000	489.302000	1.350000	-55.000000	-33.000000	-99.000000
3166213.853000	38591052.600000	489.302000	1.350000	-55.000000	-33.000000	-99.000000
3166213.853000	38591062.600000	479.302000	1.350000	-55.000000	-33.000000	-99.000000
3166213.853000	38591062.600000	489.302000	1.350000	-55.000000	-33.000000	-99.000000
3166223.853000	38591062.600000	489.302000	1.350000	-55.000000	-33.000000	-99.000000
3166213.853000	38591062.600000	499.302000	1.350000	-55.000000	-33.000000	-99.000000
3166213.853000	38591072.600000	479.302000	1.350000	-55.000000	-33.000000	-99.000000
3166213.853000	38591072.600000	489.302000	1.350000	-55.000000	-33.000000	-99.000000
3166213.853000	38591082.600000	479.302000	1.350000	-55.000000	-33.000000	-99.000000
3166213.853000	38591082.600000	489.302000	1.350000	-55.000000	-33.000000	-99.000000
3166223.853000	38591072.600000	489.302000	1.350000	-55.000000	-33.000000	-99.000000
3166223.853000	38591082.600000	479.302000	1.319146	-55.000000	-33.000000	-99.000000
3166223.853000	38591082.600000	489.302000	1.346934	-55.000000	-33.000000	-99.000000
3166213.853000	38591072.600000	499.302000	1.350000	-55.000000	-33.000000	-99.000000
3166213.853000	38591082.600000	499.302000	1.350000	-55.000000	-33.000000	-99.000000
3166213.853000	38591092.600000	479.302000	1.317591	-55.000000	-33.000000	-99.000000
3166213.853000	38591092.600000	489.302000	1.346783	-55.000000	-33.000000	-99.000000
3166213.853000	38591102.600000	479.302000	1.312461	-55.000000	-33.000000	-99.000000
3166213.853000	38591102.600000	489.302000	1.312616	-55.000000	-33.000000	-99.000000
3166223.853000	38591092.600000	479.302000	1.312467	-55.000000	-33.000000	-99.000000
3166223.853000	38591092.600000	489.302000	1.312598	-55.000000	-33.000000	-99.000000
3166223.853000	38591102.600000	479.302000	1.312454	-55.000000	-33.000000	-99.000000
3166223.853000	38591102.600000	489.302000	1.312639	-55.000000	-33.000000	-99.000000
3166233.853000	38591072.600000	489.302000	1.346936	-55.000000	-33.000000	-99.000000
3166233.853000	38591082.600000	489.302000	1.312577	-55.000000	-33.000000	-99.000000
3166233.853000	38591092.600000	489.302000	1.312607	-55.000000	-33.000000	-99.000000
3166233.853000	38591102.600000	479.302000	1.312448	-55.000000	-33.000000	-99.000000
3166233.853000	38591102.600000	489.302000	1.312657	-55.000000	-33.000000	-99.000000
3166243.853000	38591092.600000	479.302000	1.312464	-55.000000	-33.000000	-99.000000
3166243.853000	38591092.600000	489.302000	1.312609	-55.000000	-33.000000	-99.000000
3166243.853000	38591102.600000	479.302000	1.312446	-55.000000	-33.000000	-99.000000
3166243.853000	38591102.600000	489.302000	1.312663	-55.000000	-33.000000	-99.000000
3166163.853000	38591112.600000	469.302000	1.159223	-55.000000	-33.000000	-99.000000
3166163.853000	38591122.600000	469.302000	1.159223	-55.000000	-33.000000	-99.000000
3166163.853000	38591112.600000	479.302000	1.159223	-55.000000	-33.000000	-99.000000
3166163.853000	38591122.600000	479.302000	1.159223	-55.000000	-33.000000	-99.000000
3166173.853000	38591112.600000	469.302000	1.159223	-55.000000	-33.000000	-99.000000
3166173.853000	38591122.600000	469.302000	1.247957	-55.000000	-33.000000	-99.000000
3166183.853000	38591112.600000	469.302000	1.360459	-55.000000	-33.000000	-99.000000
3166183.853000	38591122.600000	469.302000	1.360882	-55.000000	-33.000000	-99.000000
3166173.853000	38591132.600000	469.302000	1.360305	-55.000000	-33.000000	-99.000000
3166173.853000	38591142.600000	469.302000	1.362511	-55.000000	-33.000000	-99.000000
3166183.853000	38591132.600000	469.302000	1.362514	-55.000000	-33.000000	-99.000000
3166183.853000	38591142.600000	469.302000	1.362515	-55.000000	-33.000000	-99.000000
3166193.853000	38591112.600000	469.302000	1.362454	-55.000000	-33.000000	-99.000000
3166193.853000	38591122.600000	469.302000	1.362518	-55.000000	-33.000000	-99.000000
3166203.853000	38591112.600000	459.302000	1.362461	-55.000000	-33.000000	-99.000000
3166203.853000	38591112.600000	469.302000	1.362520	-55.000000	-33.000000	-99.000000
3166203.853000	38591122.600000	459.302000	1.362450	-55.000000	-33.000000	-99.000000
3166203.853000	38591122.600000	469.302000	1.362525	-55.000000	-33.000000	-99.000000
3166193.853000	38591132.600000	469.302000	1.362520	-55.000000	-33.000000	-99.000000
3166193.853000	38591142.600000	459.302000	1.362456	-55.000000	-33.000000	-99.000000
3166193.853000	38591142.600000	469.302000	1.362522	-55.000000	-33.000000	-99.000000
3166203.853000	38591132.600000	459.302000	1.362439	-55.000000	-33.000000	-99.000000
3166203.853000	38591132.600000	469.302000	1.362530	-55.000000	-33.000000	-99.000000
3166203.853000	38591142.600000	459.302000	1.362430	-55.000000	-33.000000	-99.000000
3166203.853000	38591142.600000	469.302000	1.362534	-55.000000	-33.000000	-99.000000
3166173.853000	38591152.600000	469.302000	1.362511	-55.000000	-33.000000	-99.000000
3166173.853000	38591162.600000	469.302000	1.362511	-55.000000	-33.000000	-99.000000
3166183.853000	38591152.600000	469.302000	1.362515	-55.000000	-33.000000	-99.000000
3166183.853000	38591162.600000	469.302000	1.362514	-55.000000	-33.000000	-99.000000
3166173.853000	38591172.600000	469.302000	1.362510	-55.000000	-33.000000	-99.000000
3166173.853000	38591182.600000	469.302000	1.362509	-55.000000	-33.000000	-99.000000
3166183.853000	38591172.600000	469.302000	1.362513	-55.000000	-33.000000	-99.000000
3166183.853000	38591182.600000	469.302000	1.362511	-55.000000	-33.000000	-99.000000
3166193.853000	38591152.600000	459.302000	1.362455	-55.000000	-33.000000	-99.000000
3166193.853000	38591152.600000	469.302000	1.362522	-55.000000	-33.000000	-99.000000
3166193.853000	38591162.600000	459.302000	1.362459	-55.000000	-33.000000	-99.000000
3166193.853000	38591162.600000	469.302000	1.362520	-55.000000	-33.000000	-99.000000
3166203.853000	38591152.600000	459.302000	1.362430	-55.000000	-33.000000	-99.000000
3166203.853000	38591152.600000	469.302000	1.362534	-55.000000	-33.000000	-99.000000
3166203.853000	38591162.600000	459.302000	1.362437	-55.000000	-33.000000	-99.000000
3166203.853000	38591162.600000	469.302000	1.362530	-55.000000	-33.000000	-99.000000
3166193.853000	38591172.600000	459.302000	1.362464	-55.000000	-33.000000	-99.000000
3166193.853000	38591172.600000	469.302000	1.362517	-55.000000	-33.000000	-99.000000
3166193.853000	38591182.600000	459.302000	1.362470	-55.000000	-33.000000	-99.000000
3166193.853000	38591182.600000	469.302000	1.362514	-55.000000	-33.000000	-99.000000
3166203.853000	38591172.600000	459.302000	1.362449	-55.000000	-33.000000	-99.000000
3166203.853000	38591172.600000	469.302000	1.362525	-55.000000	-33.000000	-99.000000
3166203.853000	38591182.600000	459.302000	1.362460	-55.000000	-33.000000	-99.000000
3166203.853000	38591182.600000	469.302000	1.362519	-55.000000	-33.000000	-99.000000
3166213.853000	38591112.600000	469.302000	1.362526	-55.000000	-33.000000	-99.000000
3166213.853000	38591122.600000	459.302000	1.362428	-55.000000	-33.000000	-99.000000
3166213.853000	38591122.600000	469.302000	1.362536	-55.000000	-33.000000	-99.000000
3166223.853000	38591112.600000	469.302000	1.362533	-55.000000	-33.000000	-99.000000
3166223.853000	38591122.600000	469.302000	1.362552	-55.000000	-33.000000	-99.000000
3166213.853000	38591132.600000	459.302000	1.362400	-55.000000	-33.000000	-99.000000
3166213.853000	38591132.600000	469.302000	1.362549	-55.000000	-33.000000	-99.000000
3166213.853000	38591142.600000	459.302000	1.362376	-55.000000	-33.000000	-99.000000
3166213.853000	38591142.600000	469.302000	1.362560	-55.000000	-33.000000	-99.000000
3166223.853000	38591132.600000	459.302000	1.362322	-55.000000	-33.000000	-99.000000
3166223.853000	38591132.600000	469.302000	1.362587	-55.000000	-33.000000	-99.000000
3166223.853000	38591142.600000	459.302000	1.362227	-55.000000	-33.000000	-99.000000
3166223.853000	38591142.600000	469.302000	1.362631	-55.000000	-33.000000	-99.000000
3166233.853000	38591112.600000	469.302000	1.362540	-55.000000	-33.000000	-99.000000
3166233.853000	38591122.600000	469.302000	1.362572	-55.000000	-33.000000	-99.000000
3166243.853000	38591112.600000	469.302000	1.362542	-55.000000	-33.000000	-99.000000
3166243.853000	38591122.600000	469.302000	1.362580	-55.000000	-33.000000	-99.000000
3166233.853000	38591132.600000	469.302000	1.362657	-55.000000	-33.000000	-99.000000
3166233.853000	38591142.600000	459.302000	1.361639	-55.000000	-33.000000	-99.000000
3166233.853000	38591142.600000	469.302000	1.362920	-55.000000	-33.000000	-99.000000
3166243.853000	38591132.600000	469.302000	1.362705	-55.000000	-33.000000	-99.000000
3166243.853000	38591142.600000	459.302000	1.360436	-55.000000	-33.000000	-99.000000
3166243.853000	38591142.600000	469.302000	1.363650	-55.000000	-33.000000	-99.000000
3166213.853000	38591152.600000	459.302000	1.362374	-55.000000	-33.000000	-99.000000
3166213.853000	38591152.600000	469.302000	1.362561	-55.000000	-33.000000	-99.000000
3166213.853000	38591162.600000	459.302000	1.362396	-55.000000	-33.000000	-99.000000
3166213.853000	38591162.600000	469.302000	1.362550	-55.000000	-33.000000	-99.000000
3166223.853000	38591152.600000	459.302000	1.362216	-55.000000	-33.000000	-99.000000
3166223.853000	38591152.600000	469.302000	1.362635	-55.000000	-33.000000	-99.000000
3166223.853000	38591162.600000	459.302000	1.362308	-55.000000	-33.000000	-99.000000
3166223.853000	38591162.600000	469.302000	1.362591	-55.000000	-33.000000	-99.000000
3166213.853000	38591172.600000	459.302000	1.362424	-55.000000	-33.000000	-99.000000
3166213.853000	38591172.600000	469.302000	1.362536	-55.000000	-33.000000	-99.000000
3166213.853000	38591182.600000	459.302000	1.362446	-55.000000	-33.000000	-99.000000
3166213.853000	38591182.600000	469.302000	1.362525	-55.000000	-33.000000	-99.000000
3166223.853000	38591172.600000	459.302000	1.362386	-55.000000	-33.000000	-99.000000
3166223.853000	38591172.600000	469.302000	1.362554	-55.000000	-33.000000	-99.000000
3166223.853000	38591182.600000	459.302000	1.362430	-55.000000	-33.000000	-99.000000
3166223.853000	38591182.600000	469.302000	1.362533	-55.000000	-33.000000	-99.000000
3166233.853000	38591152.600000	459.302000	1.361524	-55.000000	-33.000000	-99.000000
3166233.853000	38591152.600000	469.302000	1.362977	-55.000000	-33.000000	-99.000000
3166233.853000	38591162.600000	459.302000	1.362123	-55.000000	-33.000000	-99.000000
3166233.853000	38591162.600000	469.302000	1.362678	-55.000000	-33.000000	-99.000000
3166243.853000	38591152.600000	459.302000	1.359665	-55.000000	-33.000000	-99.000000
3166243.853000	38591152.600000	469.302000	1.364253	-55.000000	-33.000000	-99.000000
3166243.853000	38591162.600000	459.302000	1.361982	-55.000000	-33.000000	-99.000000
3166243.853000	38591162.600000	469.302000	1.362745	-55.000000	-33.000000	-99.000000
3166233.853000	38591172.600000	459.302000	1.362338	-55.000000	-33.000000	-99.000000
3166233.853000	38591172.600000	469.302000	1.362577	-55.000000	-33.000000	-99.000000
3166233.853000	38591182.600000	459.302000	1.362414	-55.000000	-33.000000	-99.000000
3166233.853000	38591182.600000	469.302000	1.362541	-55.000000	-33.000000	-99.000000
3166243.853000	38591172.600000	459.302000	1.362316	-55.000000	-33.000000	-99.000000
3166243.853000	38591172.600000	469.302000	1.362587	-55.000000	-33.000000	-99.000000
3166243.853000	38591182.600000	459.302000	1.362408	-55.000000	-33.000000	-99.000000
3166243.853000	38591182.600000	469.302000	1.362544	-55.000000	-33.000000	-99.000000
3166173.853000	38591112.600000	479.302000	1.326346	-55.000000	-33.000000	-99.000000
3166173.853000	38591122.600000	479.302000	1.325468	-55.000000	-33.000000	-99.000000
3166183.853000	38591112.600000	479.302000	1.324382	-55.000000	-33.000000	-99.000000
3166183.853000	38591122.600000	479.302000	1.323204	-55.000000	-33.000000	-99.000000
3166173.853000	38591132.600000	479.302000	1.324806	-55.000000	-33.000000	-99.000000
3166173.853000	38591142.600000	479.302000	1.324436	-55.000000	-33.000000	-99.000000
3166183.853000	38591132.600000	479.302000	1.322289	-55.000000	-33.000000	-99.000000
3166193.853000	38591112.600000	479.302000	1.322177	-55.000000	-33.000000	-99.000000
3166193.853000	38591122.600000	479.302000	1.320563	-55.000000	-33.000000	-99.000000
3166203.853000	38591112.600000	479.302000	1.319758	-55.000000	-33.000000	-99.000000
3166203.853000	38591112.600000	489.302000	1.347008	-55.000000	-33.000000	-99.000000
3166203.853000	38591122.600000	479.302000	1.317504	-55.000000	-33.000000	-99.000000
3166193.853000	38591132.600000	479.302000	1.319254	-55.000000	-33.000000	-99.000000
3166193.853000	38591142.600000	479.302000	1.318482	-55.000000	-33.000000	-99.000000
3166203.853000	38591132.600000	479.302000	1.315560	-55.000000	-33.000000	-99.000000
3166203.853000	38591142.600000	479.302000	1.314352	-55.000000	-33.000000	-99.000000
3166173.853000	38591152.600000	479.302000	1.324407	-55.000000	-33.000000	-99.000000
3166173.853000	38591162.600000	479.302000	1.324722	-55.000000	-33.000000	-99.000000
3166173.853000	38591172.600000	479.302000	1.325341	-55.000000	-33.000000	-99.000000
3166173.853000	38591182.600000	479.302000	1.326189	-55.000000	-33.000000	-99.000000
3166193.853000	38591152.600000	479.302000	1.318419	-55.000000	-33.000000	-99.000000
3166193.853000	38591162.600000	479.302000	1.319082	-55.000000	-33.000000	-99.000000
3166203.853000	38591152.600000	479.302000	1.314252	-55.000000	-33.000000	-99.000000
3166203.853000	38591162.600000	479.302000	1.315296	-55.000000	-33.000000	-99.000000
3166193.853000	38591172.600000	479.302000	1.320318	-55.000000	-33.000000	-99.000000
3166193.853000	38591182.600000	479.302000	1.312468	-55.000000	-33.000000	-99.000000
3166203.853000	38591172.600000	479.302000	1.312446	-55.000000	-33.000000	-99.000000
3166203.853000	38591182.600000	479.302000	1.312458	-55.000000	-33.000000	-99.000000
3166213.853000	38591112.600000	479.302000	1.312447	-55.000000	-33.000000	-99.000000
3166213.853000	38591112.600000	489.302000	1.312662	-55.000000	-33.000000	-99.000000
3166213.853000	38591122.600000	479.302000	1.312425	-55.000000	-33.000000	-99.000000
3166223.853000	38591112.600000	479.302000	1.312431	-55.000000	-33.000000	-99.000000
3166223.853000	38591112.600000	489.302000	1.312710	-55.000000	-33.000000	-99.000000
3166223.853000	38591122.600000	479.302000	1.312391	-55.000000	-33.000000	-99.000000
3166223.853000	38591122.600000	489.302000	1.312838	-55.000000	-33.000000	-99.000000
3166213.853000	38591132.600000	479.302000	1.312397	-55.000000	-33.000000	-99.000000
3166213.853000	38591142.600000	479.302000	1.312373	-55.000000	-33.000000	-99.000000
3166223.853000	38591132.600000	479.302000	1.312320	-55.000000	-33.000000	-99.000000
3166223.853000	38591142.600000	479.302000	1.312228	-55.000000	-33.000000	-99.000000
3166233.853000	38591112.600000	479.302000	1.312417	-55.000000	-33.000000	-99.000000
3166233.853000	38591112.600000	489.302000	1.312753	-55.000000	-33.000000	-99.000000
3166233.853000	38591122.600000	479.302000	1.312352	-55.000000	-33.000000	-99.000000
3166233.853000	38591122.600000	489.302000	1.312965	-55.000000	-33.000000	-99.000000
3166243.853000	38591112.600000	479.302000	1.312412	-55.000000	-33.000000	-99.000000
3166243.853000	38591112.600000	489.302000	1.312770	-55.000000	-33.000000	-99.000000
3166243.853000	38591122.600000	479.302000	1.312335	-55.000000	-33.000000	-99.000000
3166243.853000	38591122.600000	489.302000	1.313021	-55.000000	-33.000000	-99.000000
3166233.853000	38591132.600000	479.302000	1.312179	-55.000000	-33.000000	-99.000000
3166233.853000	38591132.600000	489.302000	1.313521	-55.000000	-33.000000	-99.000000
3166233.853000	38591142.600000	479.302000	1.311688	-55.000000	-33.000000	-99.000000
3166243.853000	38591132.600000	479.302000	1.312086	-55.000000	-33.000000	-99.000000
3166243.853000	38591132.600000	489.302000	1.313809	-55.000000	-33.000000	-99.000000
3166243.853000	38591142.600000	479.302000	1.310648	-55.000000	-33.000000	-99.000000
3166213.853000	38591152.600000	479.302000	1.312371	-55.000000	-33.000000	-99.000000
3166213.853000	38591162.600000	479.302000	1.312393	-55.000000	-33.000000	-99.000000
3166223.853000	38591152.600000	479.302000	1.312217	-55.000000	-33.000000	-99.000000
3166223.853000	38591162.600000	479.302000	1.312305	-55.000000	-33.000000	-99.000000
3166213.853000	38591172.600000	479.302000	1.312421	-55.000000	-33.000000	-99.000000
3166213.853000	38591182.600000	479.302000	1.312444	-55.000000	-33.000000	-99.000000
3166223.853000	38591172.600000	479.302000	1.312382	-55.000000	-33.000000	-99.000000
3166223.853000	38591182.600000	479.302000	1.312426	-55.000000	-33.000000	-99.000000
3166233.853000	38591152.600000	479.302000	1.311582	-55.000000	-33.000000	-99.000000
3166233.853000	38591162.600000	479.302000	1.312128	-55.000000	-33.000000	-99.000000
3166243.853000	38591152.600000	479.302000	1.310103	-55.000000	-33.000000	-99.000000
3166243.853000	38591162.600000	479.302000	1.311997	-55.000000	-33.000000	-99.000000
3166233.853000	38591172.600000	479.302000	1.312334	-55.000000	-33.000000	-99.000000
3166233.853000	38591182.600000	479.302000	1.312410	-55.000000	-33.000000	-99.000000
3166243.853000	38591172.600000	479.302000	1.312312	-55.000000	-33.000000	-99.000000
3166243.853000	38591182.600000	479.302000	1.312404	-55.000000	-33.000000	-99.000000
3166173.853000	38591192.600000	469.302000	1.272952	-55.000000	-33.000000	-99.000000
3166173.853000	38591202.600000	469.302000	1.357315	-55.000000	-33.000000	-99.000000
3166183.853000	38591192.600000	469.302000	1.360176	-55.000000	-33.000000	-99.000000
3166183.853000	38591202.600000	469.302000	1.362508	-55.000000	-33.000000	-99.000000
3166173.853000	38591212.600000	469.302000	1.362506	-55.000000	-33.000000	-99.000000
3166173.853000	38591222.600000	469.302000	1.362505	-55.000000	-33.000000	-99.000000
3166183.853000	38591212.600000	469.302000	1.362507	-55.000000	-33.000000	-99.000000
3166183.853000	38591222.600000	469.302000	1.362506	-55.000000	-33.000000	-99.000000
3166193.853000	38591192.600000	459.302000	1.362475	-55.000000	-33.000000	-99.000000
3166193.853000	38591192.600000	469.302000	1.362512	-55.000000	-33.000000	-99.000000
3166193.853000	38591202.600000	459.302000	1.362480	-55.000000	-33.000000	-99.000000
3166193.853000	38591202.600000	469.302000	1.362509	-55.000000	-33.000000	-99.000000
3166203.853000	38591192.600000	459.302000	1.362469	-55.000000	-33.000000	-99.000000
3166203.853000	38591192.600000	469.302000	1.362515	-55.000000	-33.000000	-99.000000
3166203.853000	38591202.600000	459.302000	1.362476	-55.000000	-33.000000	-99.000000
3166203.853000	38591202.600000	469.302000	1.362511	-55.000000	-33.000000	-99.000000
3166193.853000	38591212.600000	459.302000	1.362484	-55.000000	-33.000000	-99.000000
3166193.853000	38591212.600000	469.302000	1.362508	-55.000000	-33.000000	-99.000000
3166193.853000	38591222.600000	459.302000	1.362486	-55.000000	-33.000000	-99.000000
3166193.853000	38591222.600000	469.302000	1.362506	-55.000000	-33.000000	-99.000000
3166203.853000	38591212.600000	459.302000	1.362481	-55.000000	-33.000000	-99.000000
3166203.853000	38591212.600000	469.302000	1.362509	-55.000000	-33.000000	-99.000000
3166203.853000	38591222.600000	459.302000	1.362485	-55.000000	-33.000000	-99.000000
3166203.853000	38591222.600000	469.302000	1.362507	-55.000000	-33.000000	-99.000000
3166173.853000	38591232.600000	469.302000	1.360925	-55.000000	-33.000000	-99.000000
3166183.853000	38591232.600000	469.302000	1.362505	-55.000000	-33.000000	-99.000000
3166193.853000	38591232.600000	459.302000	1.362489	-55.000000	-33.000000	-99.000000
3166193.853000	38591232.600000	469.302000	1.362505	-55.000000	-33.000000	-99.000000
3166203.853000	38591232.600000	459.302000	1.362488	-55.000000	-33.000000	-99.000000
3166203.853000	38591232.600000	469.302000	1.362506	-55.000000	-33.000000	-99.000000
3166213.853000	38591192.600000	459.302000	1.362461	-55.000000	-33.000000	-99.000000
3166213.853000	38591192.600000	469.302000	1.362518	-55.000000	-33.000000	-99.000000
3166213.853000	38591202.600000	459.302000	1.362472	-55.000000	-33.000000	-99.000000
3166213.853000	38591202.600000	469.302000	1.362513	-55.000000	-33.000000	-99.000000
3166223.853000	38591192.600000	459.302000	1.362453	-55.000000	-33.000000	-99.000000
3166223.853000	38591192.600000	469.302000	1.362522	-55.000000	-33.000000	-99.000000
3166223.853000	38591202.600000	459.302000	1.362467	-55.000000	-33.000000	-99.000000
3166223.853000	38591202.600000	469.302000	1.362515	-55.000000	-33.000000	-99.000000
3166213.853000	38591212.600000	459.302000	1.362478	-55.000000	-33.000000	-99.000000
3166213.853000	38591212.600000	469.302000	1.362510	-55.000000	-33.000000	-99.000000
3166213.853000	38591222.600000	459.302000	1.362483	-55.000000	-33.000000	-99.000000
3166213.853000	38591222.600000	469.302000	1.362508	-55.000000	-33.000000	-99.000000
3166223.853000	38591212.600000	459.302000	1.362476	-55.000000	-33.000000	-99.000000
3166223.853000	38591212.600000	469.302000	1.362511	-55.000000	-33.000000	-99.000000
3166223.853000	38591222.600000	459.302000	1.362482	-55.000000	-33.000000	-99.000000
3166223.853000	38591222.600000	469.302000	1.362508	-55.000000	-33.000000	-99.000000
3166233.853000	38591192.600000	459.302000	1.362447	-55.000000	-33.000000	-99.000000
3166233.853000	38591192.600000	469.302000	1.362525	-55.000000	-33.000000	-99.000000
3166233.853000	38591202.600000	459.302000	1.362464	-55.000000	-33.000000	-99.000000
3166233.853000	38591202.600000	469.302000	1.362517	-55.000000	-33.000000	-99.000000
3166243.853000	38591192.600000	459.302000	1.362445	-55.000000	-33.000000	-99.000000
3166243.853000	38591192.600000	469.302000	1.362526	-55.000000	-33.000000	-99.000000
3166243.853000	38591202.600000	459.302000	1.362463	-55.000000	-33.000000	-99.000000
3166243.853000	38591202.600000	469.302000	1.362517	-55.000000	-33.000000	-99.000000
3166233.853000	38591212.600000	459.302000	1.362474	-55.000000	-33.000000	-99.000000
3166233.853000	38591212.600000	469.302000	1.362512	-55.000000	-33.000000	-99.000000
3166233.853000	38591222.600000	459.302000	1.362481	-55.000000	-33.000000	-99.000000
3166233.853000	38591222.600000	469.302000	1.362509	-55.000000	-33.000000	-99.000000
3166243.853000	38591212.600000	459.302000	1.362474	-55.000000	-33.000000	-99.000000
3166243.853000	38591212.600000	469.302000	1.362512	-55.000000	-33.000000	-99.000000
3166243.853000	38591222.600000	459.302000	1.362481	-55.000000	-33.000000	-99.000000
3166243.853000	38591222.600000	469.302000	1.362509	-55.000000	-33.000000	-99.000000
3166213.853000	38591232.600000	459.302000	1.350000	-55.000000	-33.000000	-99.000000
3166213.853000	38591232.600000	469.302000	1.361426	-55.000000	-33.000000	-99.000000
3166223.853000	38591232.600000	459.302000	1.362486	-55.000000	-33.000000	-99.000000
3166223.853000	38591232.600000	469.302000	1.362507	-55.000000	-33.000000	-99.000000
3166233.853000	38591232.600000	459.302000	1.362485	-55.000000	-33.000000	-99.000000
3166233.853000	38591232.600000	469.302000	1.362507	-55.000000	-33.000000	-99.000000
3166243.853000	38591232.600000	459.302000	1.362485	-55.000000	-33.000000	-99.000000
3166243.853000	38591232.600000	469.302000	1.362507	-55.000000	-33.000000	-99.000000
3166173.853000	38591192.600000	479.302000	1.312483	-55.000000	-33.000000	-99.000000
3166173.853000	38591202.600000	479.302000	1.313133	-55.000000	-33.000000	-99.000000
3166173.853000	38591212.600000	479.302000	1.314470	-55.000000	-33.000000	-99.000000
3166173.853000	38591222.600000	479.302000	1.315819	-55.000000	-33.000000	-99.000000
3166193.853000	38591192.600000	479.302000	1.312474	-55.000000	-33.000000	-99.000000
3166193.853000	38591202.600000	479.302000	1.312479	-55.000000	-33.000000	-99.000000
3166203.853000	38591192.600000	479.302000	1.312467	-55.000000	-33.000000	-99.000000
3166203.853000	38591202.600000	479.302000	1.312474	-55.000000	-33.000000	-99.000000
3166193.853000	38591212.600000	479.302000	1.312482	-55.000000	-33.000000	-99.000000
3166193.853000	38591222.600000	479.302000	1.313380	-55.000000	-33.000000	-99.000000
3166203.853000	38591212.600000	479.302000	1.312480	-55.000000	-33.000000	-99.000000
3166203.853000	38591222.600000	479.302000	1.312484	-55.000000	-33.000000	-99.000000
3166173.853000	38591232.600000	479.302000	1.350000	-55.000000	-33.000000	-99.000000
3166193.853000	38591232.600000	479.302000	1.315086	-55.000000	-33.000000	-99.000000
3166203.853000	38591232.600000	479.302000	1.314177	-55.000000	-33.000000	-99.000000
3166213.853000	38591192.600000	479.302000	1.312459	-55.000000	-33.000000	-99.000000
3166213.853000	38591202.600000	479.302000	1.312470	-55.000000	-33.000000	-99.000000
3166223.853000	38591192.600000	479.302000	1.312451	-55.000000	-33.000000	-99.000000
3166223.853000	38591202.600000	479.302000	1.312465	-55.000000	-33.000000	-99.000000
3166213.853000	38591212.600000	479.302000	1.312477	-55.000000	-33.000000	-99.000000
3166213.853000	38591222.600000	479.302000	1.312482	-55.000000	-33.000000	-99.000000
3166223.853000	38591212.600000	479.302000	1.312475	-55.000000	-33.000000	-99.000000
3166223.853000	38591222.600000	479.302000	1.312481	-55.000000	-33.000000	-99.000000
3166233.853000	38591192.600000	479.302000	1.312444	-55.000000	-33.000000	-99.000000
3166233.853000	38591202.600000	479.302000	1.312462	-55.000000	-33.000000	-99.000000
3166243.853000	38591192.600000	479.302000	1.312442	-55.000000	-33.000000	-99.000000
3166243.853000	38591202.600000	479.302000	1.312461	-55.000000	-33.000000	-99.000000
3166233.853000	38591212.600000	479.302000	1.312473	-55.000000	-33.000000	-99.000000
3166233.853000	38591222.600000	479.302000	1.312480	-55.000000	-33.000000	-99.000000
3166243.853000	38591212.600000	479.302000	1.312472	-55.000000	-33.000000	-99.000000
3166243.853000	38591222.600000	479.302000	1.312479	-55.000000	-33.000000	-99.000000
3166213.853000	38591232.600000	479.302000	1.315657	-55.000000	-33.000000	-99.000000
3166223.853000	38591232.600000	479.302000	1.312485	-55.000000	-33.000000	-99.000000
3166233.853000	38591232.600000	479.302000	1.312484	-55.000000	-33.000000	-99.000000
3166243.853000	38591232.600000	479.302000	1.312484	-55.000000	-33.000000	-99.000000
3166323.853000	38591082.600000	409.302000	1.120649	-55.000000	-33.000000	-99.000000
3166313.853000	38591082.600000	429.302000	1.120801	-55.000000	-33.000000	-99.000000
3166323.853000	38591082.600000	419.302000	1.120713	-55.000000	-33.000000	-99.000000
3166323.853000	38591082.600000	429.302000	1.120815	-55.000000	-33.000000	-99.000000
3166323.853000	38591092.600000	409.302000	1.120543	-55.000000	-33.000000	-99.000000
3166323.853000	38591102.600000	409.302000	1.031624	-55.000000	-33.000000	-99.000000
3166313.853000	38591092.600000	429.302000	1.120706	-55.000000	-33.000000	-99.000000
3166313.853000	38591102.600000	429.302000	1.120529	-55.000000	-33.000000	-99.000000
3166323.853000	38591092.600000	419.302000	1.120607	-55.000000	-33.000000	-99.000000
3166323.853000	38591092.600000	429.302000	1.120735	-55.000000	-33.000000	-99.000000
3166323.853000	38591102.600000	419.302000	1.120447	-55.000000	-33.000000	-99.000000
3166323.853000	38591102.600000	429.302000	1.120601	-55.000000	-33.000000	-99.000000
3166293.853000	38591082.600000	439.302000	1.120946	-55.000000	-33.000000	-99.000000
3166293.853000	38591082.600000	449.302000	1.093823	-55.000000	-33.000000	-99.000000
3166303.853000	38591082.600000	439.302000	1.120942	-55.000000	-33.000000	-99.000000
3166303.853000	38591082.600000	449.302000	1.093828	-55.000000	-33.000000	-99.000000
3166303.853000	38591082.600000	459.302000	0.978639	-55.000000	-33.000000	-99.000000
3166293.853000	38591092.600000	439.302000	1.120921	-55.000000	-33.000000	-99.000000
3166293.853000	38591092.600000	449.302000	1.093857	-55.000000	-33.000000	-99.000000
3166293.853000	38591102.600000	439.302000	1.120874	-55.000000	-33.000000	-99.000000
3166293.853000	38591102.600000	449.302000	1.093919	-55.000000	-33.000000	-99.000000
3166303.853000	38591092.600000	439.302000	1.120913	-55.000000	-33.000000	-99.000000
3166303.853000	38591092.600000	449.302000	1.093868	-55.000000	-33.000000	-99.000000
3166303.853000	38591102.600000	439.302000	1.120852	-55.000000	-33.000000	-99.000000
3166303.853000	38591102.600000	449.302000	1.093949	-55.000000	-33.000000	-99.000000
3166303.853000	38591092.600000	459.302000	0.978448	-55.000000	-33.000000	-99.000000
3166303.853000	38591102.600000	459.302000	0.978062	-55.000000	-33.000000	-99.000000
3166313.853000	38591082.600000	439.302000	1.120943	-55.000000	-33.000000	-99.000000
3166313.853000	38591082.600000	449.302000	1.093828	-55.000000	-33.000000	-99.000000
3166323.853000	38591082.600000	439.302000	1.120947	-55.000000	-33.000000	-99.000000
3166323.853000	38591082.600000	449.302000	1.093822	-55.000000	-33.000000	-99.000000
3166313.853000	38591082.600000	459.302000	0.978641	-55.000000	-33.000000	-99.000000
3166313.853000	38591082.600000	469.302000	0.977768	-55.000000	-33.000000	-99.000000
3166323.853000	38591082.600000	459.302000	0.978667	-55.000000	-33.000000	-99.000000
3166323.853000	38591082.600000	469.302000	0.977853	-55.000000	-33.000000	-99.000000
3166313.853000	38591092.600000	439.302000	1.120913	-55.000000	-33.000000	-99.000000
3166313.853000	38591092.600000	449.302000	1.093867	-55.000000	-33.000000	-99.000000
3166313.853000	38591102.600000	439.302000	1.120854	-55.000000	-33.000000	-99.000000
3166313.853000	38591102.600000	449.302000	1.093946	-55.000000	-33.000000	-99.000000
3166323.853000	38591092.600000	439.302000	1.120923	-55.000000	-33.000000	-99.000000
3166323.853000	38591092.600000	449.302000	1.093854	-55.000000	-33.000000	-99.000000
3166323.853000	38591102.600000	439.302000	1.120879	-55.000000	-33.000000	-99.000000
3166323.853000	38591102.600000	449.302000	1.093912	-55.000000	-33.000000	-99.000000
3166313.853000	38591092.600000	459.302000	0.978454	-55.000000	-33.000000	-99.000000
3166313.853000	38591092.600000	469.302000	0.977187	-55.000000	-33.000000	-99.000000
3166313.853000	38591102.600000	459.302000	0.978077	-55.000000	-33.000000	-99.000000
3166313.853000	38591102.600000	469.302000	0.976121	-55.000000	-33.000000	-99.000000
3166323.853000	38591092.600000	459.302000	0.978512	-55.000000	-33.000000	-99.000000
3166323.853000	38591092.600000	469.302000	0.977366	-55.000000	-33.000000	-99.000000
3166323.853000	38591102.600000	459.302000	0.978233	-55.000000	-33.000000	-99.000000
3166323.853000	38591102.600000	469.302000	0.976548	-55.000000	-33.000000	-99.000000
3166303.853000	38591082.600000	489.302000	0.982986	-55.000000	-33.000000	-99.000000
3166303.853000	38591092.600000	489.302000	0.982811	-55.000000	-33.000000	-99.000000
3166303.853000	38591102.600000	489.302000	0.982457	-55.000000	-33.000000	-99.000000
3166313.853000	38591082.600000	479.302000	0.981704	-55.000000	-33.000000	-99.000000
3166313.853000	38591082.600000	489.302000	0.982988	-55.000000	-33.000000	-99.000000
3166323.853000	38591082.600000	479.302000	0.981818	-55.000000	-33.000000	-99.000000
3166323.853000	38591082.600000	489.302000	0.983013	-55.000000	-33.000000	-99.000000
3166313.853000	38591092.600000	479.302000	0.980926	-55.000000	-33.000000	-99.000000
3166313.853000	38591092.600000	489.302000	0.982817	-55.000000	-33.000000	-99.000000
3166313.853000	38591102.600000	479.302000	0.979470	-55.000000	-33.000000	-99.000000
3166313.853000	38591102.600000	489.302000	0.982471	-55.000000	-33.000000	-99.000000
3166323.853000	38591092.600000	479.302000	0.981168	-55.000000	-33.000000	-99.000000
3166323.853000	38591092.600000	489.302000	0.982871	-55.000000	-33.000000	-99.000000
3166323.853000	38591102.600000	479.302000	0.980059	-55.000000	-33.000000	-99.000000
3166323.853000	38591102.600000	489.302000	0.982616	-55.000000	-33.000000	-99.000000
3166333.853000	38591082.600000	399.302000	0.751731	-55.000000	-33.000000	-99.000000
3166333.853000	38591082.600000	409.302000	0.758320	-55.000000	-33.000000	-99.000000
3166343.853000	38591082.600000	399.302000	0.751737	-55.000000	-33.000000	-99.000000
3166343.853000	38591082.600000	409.302000	0.758317	-55.000000	-33.000000	-99.000000
3166333.853000	38591082.600000	419.302000	1.064364	-55.000000	-33.000000	-99.000000
3166333.853000	38591082.600000	429.302000	1.120837	-55.000000	-33.000000	-99.000000
3166343.853000	38591082.600000	419.302000	0.857555	-55.000000	-33.000000	-99.000000
3166343.853000	38591082.600000	429.302000	0.871764	-55.000000	-33.000000	-99.000000
3166333.853000	38591092.600000	399.302000	0.751751	-55.000000	-33.000000	-99.000000
3166333.853000	38591092.600000	409.302000	0.758310	-55.000000	-33.000000	-99.000000
3166333.853000	38591102.600000	399.302000	0.751782	-55.000000	-33.000000	-99.000000
3166333.853000	38591102.600000	409.302000	0.758294	-55.000000	-33.000000	-99.000000
3166343.853000	38591092.600000	399.302000	0.751761	-55.000000	-33.000000	-99.000000
3166343.853000	38591092.600000	409.302000	0.758304	-55.000000	-33.000000	-99.000000
3166343.853000	38591102.600000	399.302000	0.751804	-55.000000	-33.000000	-99.000000
3166343.853000	38591102.600000	409.302000	0.758283	-55.000000	-33.000000	-99.000000
3166333.853000	38591092.600000	419.302000	1.006231	-55.000000	-33.000000	-99.000000
3166333.853000	38591092.600000	429.302000	1.120778	-55.000000	-33.000000	-99.000000
3166333.853000	38591102.600000	419.302000	0.928954	-55.000000	-33.000000	-99.000000
3166333.853000	38591102.600000	429.302000	1.120691	-55.000000	-33.000000	-99.000000
3166343.853000	38591092.600000	419.302000	0.857578	-55.000000	-33.000000	-99.000000
3166343.853000	38591092.600000	429.302000	0.871801	-55.000000	-33.000000	-99.000000
3166343.853000	38591102.600000	419.302000	0.857617	-55.000000	-33.000000	-99.000000
3166343.853000	38591102.600000	429.302000	0.871864	-55.000000	-33.000000	-99.000000
3166353.853000	38591082.600000	399.302000	0.751740	-55.000000	-33.000000	-99.000000
3166353.853000	38591082.600000	409.302000	0.758315	-55.000000	-33.000000	-99.000000
3166363.853000	38591082.600000	399.302000	0.751739	-55.000000	-33.000000	-99.000000
3166353.853000	38591082.600000	419.302000	0.857558	-55.000000	-33.000000	-99.000000
3166353.853000	38591082.600000	429.302000	0.871768	-55.000000	-33.000000	-99.000000
3166363.853000	38591082.600000	419.302000	0.857557	-55.000000	-33.000000	-99.000000
3166363.853000	38591082.600000	429.302000	0.871768	-55.000000	-33.000000	-99.000000
3166353.853000	38591092.600000	399.302000	0.751767	-55.000000	-33.000000	-99.000000
3166353.853000	38591092.600000	409.302000	0.758301	-55.000000	-33.000000	-99.000000
3166353.853000	38591102.600000	399.302000	0.751817	-55.000000	-33.000000	-99.000000
3166353.853000	38591102.600000	409.302000	0.758276	-55.000000	-33.000000	-99.000000
3166363.853000	38591092.600000	399.302000	0.751766	-55.000000	-33.000000	-99.000000
3166363.853000	38591102.600000	399.302000	0.751815	-55.000000	-33.000000	-99.000000
3166353.853000	38591092.600000	419.302000	0.857583	-55.000000	-33.000000	-99.000000
3166353.853000	38591092.600000	429.302000	0.871809	-55.000000	-33.000000	-99.000000
3166353.853000	38591102.600000	419.302000	0.857629	-55.000000	-33.000000	-99.000000
3166353.853000	38591102.600000	429.302000	0.871884	-55.000000	-33.000000	-99.000000
3166363.853000	38591092.600000	419.302000	0.857582	-55.000000	-33.000000	-99.000000
3166363.853000	38591092.600000	429.302000	0.871807	-55.000000	-33.000000	-99.000000
3166363.853000	38591102.600000	419.302000	0.857626	-55.000000	-33.000000	-99.000000
3166363.853000	38591102.600000	429.302000	0.871880	-55.000000	-33.000000	-99.000000
3166333.853000	38591082.600000	439.302000	1.120954	-55.000000	-33.000000	-99.000000
3166333.853000	38591082.600000	449.302000	1.093813	-55.000000	-33.000000	-99.000000
3166343.853000	38591082.600000	439.302000	0.837551	-55.000000	-33.000000	-99.000000
3166343.853000	38591082.600000	449.302000	0.794993	-55.000000	-33.000000	-99.000000
3166333.853000	38591082.600000	459.302000	0.978708	-55.000000	-33.000000	-99.000000
3166333.853000	38591082.600000	469.302000	0.977988	-55.000000	-33.000000	-99.000000
3166343.853000	38591082.600000	459.302000	0.802029	-55.000000	-33.000000	-99.000000
3166343.853000	38591082.600000	469.302000	0.811288	-55.000000	-33.000000	-99.000000
3166333.853000	38591092.600000	439.302000	1.120936	-55.000000	-33.000000	-99.000000
3166333.853000	38591092.600000	449.302000	1.093836	-55.000000	-33.000000	-99.000000
3166333.853000	38591102.600000	439.302000	1.120909	-55.000000	-33.000000	-99.000000
3166333.853000	38591102.600000	449.302000	1.093872	-55.000000	-33.000000	-99.000000
3166343.853000	38591092.600000	439.302000	0.837582	-55.000000	-33.000000	-99.000000
3166343.853000	38591092.600000	449.302000	0.794990	-55.000000	-33.000000	-99.000000
3166343.853000	38591102.600000	439.302000	0.837635	-55.000000	-33.000000	-99.000000
3166343.853000	38591102.600000	449.302000	0.794985	-55.000000	-33.000000	-99.000000
3166333.853000	38591092.600000	459.302000	0.978596	-55.000000	-33.000000	-99.000000
3166333.853000	38591092.600000	469.302000	0.977626	-55.000000	-33.000000	-99.000000
3166333.853000	38591102.600000	459.302000	0.978420	-55.000000	-33.000000	-99.000000
3166333.853000	38591102.600000	469.302000	0.977091	-55.000000	-33.000000	-99.000000
3166343.853000	38591092.600000	459.302000	0.802010	-55.000000	-33.000000	-99.000000
3166343.853000	38591092.600000	469.302000	0.811294	-55.000000	-33.000000	-99.000000
3166343.853000	38591102.600000	459.302000	0.801976	-55.000000	-33.000000	-99.000000
3166343.853000	38591102.600000	469.302000	0.811305	-55.000000	-33.000000	-99.000000
3166353.853000	38591082.600000	439.302000	0.837555	-55.000000	-33.000000	-99.000000
3166353.853000	38591082.600000	449.302000	0.794992	-55.000000	-33.000000	-99.000000
3166363.853000	38591082.600000	439.302000	0.837554	-55.000000	-33.000000	-99.000000
3166363.853000	38591082.600000	449.302000	0.794992	-55.000000	-33.000000	-99.000000
3166353.853000	38591082.600000	459.302000	0.802027	-55.000000	-33.000000	-99.000000
3166353.853000	38591082.600000	469.302000	0.811289	-55.000000	-33.000000	-99.000000
3166363.853000	38591082.600000	459.302000	0.802027	-55.000000	-33.000000	-99.000000
3166363.853000	38591082.600000	469.302000	0.811289	-55.000000	-33.000000	-99.000000
3166353.853000	38591092.600000	439.302000	0.837589	-55.000000	-33.000000	-99.000000
3166353.853000	38591092.600000	449.302000	0.794989	-55.000000	-33.000000	-99.000000
3166353.853000	38591102.600000	439.302000	0.837652	-55.000000	-33.000000	-99.000000
3166353.853000	38591102.600000	449.302000	0.794984	-55.000000	-33.000000	-99.000000
3166363.853000	38591092.600000	439.302000	0.837588	-55.000000	-33.000000	-99.000000
3166363.853000	38591092.600000	449.302000	0.794989	-55.000000	-33.000000	-99.000000
3166363.853000	38591102.600000	439.302000	0.837648	-55.000000	-33.000000	-99.000000
3166363.853000	38591102.600000	449.302000	0.794984	-55.000000	-33.000000	-99.000000
3166353.853000	38591092.600000	459.302000	0.802005	-55.000000	-33.000000	-99.000000
3166353.853000	38591092.600000	469.302000	0.811296	-55.000000	-33.000000	-99.000000
3166353.853000	38591102.600000	459.302000	0.801966	-55.000000	-33.000000	-99.000000
3166353.853000	38591102.600000	469.302000	0.811308	-55.000000	-33.000000	-99.000000
3166363.853000	38591092.600000	459.302000	0.802006	-55.000000	-33.000000	-99.000000
3166363.853000	38591092.600000	469.302000	0.811295	-55.000000	-33.000000	-99.000000
3166363.853000	38591102.600000	459.302000	0.801968	-55.000000	-33.000000	-99.000000
3166363.853000	38591102.600000	469.302000	0.811307	-55.000000	-33.000000	-99.000000
3166373.853000	38591082.600000	429.302000	0.871762	-55.000000	-33.000000	-99.000000
3166373.853000	38591092.600000	429.302000	0.871796	-55.000000	-33.000000	-99.000000
3166373.853000	38591102.600000	429.302000	0.871854	-55.000000	-33.000000	-99.000000
3166373.853000	38591082.600000	439.302000	0.837549	-55.000000	-33.000000	-99.000000
3166373.853000	38591082.600000	449.302000	0.794993	-55.000000	-33.000000	-99.000000
3166373.853000	38591082.600000	459.302000	0.802030	-55.000000	-33.000000	-99.000000
3166373.853000	38591082.600000	469.302000	0.811288	-55.000000	-33.000000	-99.000000
3166373.853000	38591092.600000	439.302000	0.837578	-55.000000	-33.000000	-99.000000
3166373.853000	38591092.600000	449.302000	0.794990	-55.000000	-33.000000	-99.000000
3166373.853000	38591102.600000	439.302000	0.837627	-55.000000	-33.000000	-99.000000
3166373.853000	38591102.600000	449.302000	0.794986	-55.000000	-33.000000	-99.000000
3166373.853000	38591092.600000	459.302000	0.802012	-55.000000	-33.000000	-99.000000
3166373.853000	38591092.600000	469.302000	0.811294	-55.000000	-33.000000	-99.000000
3166373.853000	38591102.600000	459.302000	0.801981	-55.000000	-33.000000	-99.000000
3166373.853000	38591102.600000	469.302000	0.811303	-55.000000	-33.000000	-99.000000
3166333.853000	38591082.600000	479.302000	0.981997	-55.000000	-33.000000	-99.000000
3166333.853000	38591082.600000	489.302000	0.983052	-55.000000	-33.000000	-99.000000
3166343.853000	38591082.600000	479.302000	0.837509	-55.000000	-33.000000	-99.000000
3166343.853000	38591082.600000	489.302000	0.814557	-55.000000	-33.000000	-99.000000
3166333.853000	38591092.600000	479.302000	0.981517	-55.000000	-33.000000	-99.000000
3166333.853000	38591092.600000	489.302000	0.982949	-55.000000	-33.000000	-99.000000
3166333.853000	38591102.600000	479.302000	0.980800	-55.000000	-33.000000	-99.000000
3166333.853000	38591102.600000	489.302000	0.982790	-55.000000	-33.000000	-99.000000
3166343.853000	38591092.600000	479.302000	0.837513	-55.000000	-33.000000	-99.000000
3166343.853000	38591092.600000	489.302000	0.814549	-55.000000	-33.000000	-99.000000
3166343.853000	38591102.600000	479.302000	0.837520	-55.000000	-33.000000	-99.000000
3166343.853000	38591102.600000	489.302000	0.814536	-55.000000	-33.000000	-99.000000
3166353.853000	38591082.600000	479.302000	0.837509	-55.000000	-33.000000	-99.000000
3166353.853000	38591082.600000	489.302000	0.814556	-55.000000	-33.000000	-99.000000
3166363.853000	38591082.600000	479.302000	0.837509	-55.000000	-33.000000	-99.000000
3166363.853000	38591082.600000	489.302000	0.814556	-55.000000	-33.000000	-99.000000
3166353.853000	38591082.600000	499.302000	0.997317	-55.000000	-33.000000	-99.000000
3166363.853000	38591082.600000	499.302000	0.997315	-55.000000	-33.000000	-99.000000
3166353.853000	38591092.600000	479.302000	0.837514	-55.000000	-33.000000	-99.000000
3166353.853000	38591092.600000	489.302000	0.814548	-55.000000	-33.000000	-99.000000
3166353.853000	38591102.600000	479.302000	0.837522	-55.000000	-33.000000	-99.000000
3166353.853000	38591102.600000	489.302000	0.814532	-55.000000	-33.000000	-99.000000
3166363.853000	38591092.600000	479.302000	0.837513	-55.000000	-33.000000	-99.000000
3166363.853000	38591092.600000	489.302000	0.814548	-55.000000	-33.000000	-99.000000
3166363.853000	38591102.600000	479.302000	0.837521	-55.000000	-33.000000	-99.000000
3166363.853000	38591102.600000	489.302000	0.814533	-55.000000	-33.000000	-99.000000
3166353.853000	38591092.600000	499.302000	0.997424	-55.000000	-33.000000	-99.000000
3166353.853000	38591102.600000	499.302000	0.997620	-55.000000	-33.000000	-99.000000
3166363.853000	38591092.600000	499.302000	0.997420	-55.000000	-33.000000	-99.000000
3166363.853000	38591102.600000	499.302000	0.997609	-55.000000	-33.000000	-99.000000
3166373.853000	38591082.600000	479.302000	0.837509	-55.000000	-33.000000	-99.000000
3166373.853000	38591082.600000	489.302000	0.814557	-55.000000	-33.000000	-99.000000
3166383.853000	38591082.600000	489.302000	0.814559	-55.000000	-33.000000	-99.000000
3166373.853000	38591082.600000	499.302000	0.997300	-55.000000	-33.000000	-99.000000
3166383.853000	38591082.600000	499.302000	0.997278	-55.000000	-33.000000	-99.000000
3166373.853000	38591092.600000	479.302000	0.837512	-55.000000	-33.000000	-99.000000
3166373.853000	38591092.600000	489.302000	0.814550	-55.000000	-33.000000	-99.000000
3166373.853000	38591102.600000	479.302000	0.837518	-55.000000	-33.000000	-99.000000
3166373.853000	38591102.600000	489.302000	0.814538	-55.000000	-33.000000	-99.000000
3166383.853000	38591092.600000	489.302000	0.814554	-55.000000	-33.000000	-99.000000
3166383.853000	38591102.600000	489.302000	0.814545	-55.000000	-33.000000	-99.000000
3166373.853000	38591092.600000	499.302000	0.997391	-55.000000	-33.000000	-99.000000
3166373.853000	38591102.600000	499.302000	0.997543	-55.000000	-33.000000	-99.000000
3166383.853000	38591092.600000	499.302000	0.997349	-55.000000	-33.000000	-99.000000
3166383.853000	38591102.600000	499.302000	0.997457	-55.000000	-33.000000	-99.000000
3166253.853000	38591132.600000	469.302000	1.362641	-55.000000	-33.000000	-99.000000
3166253.853000	38591142.600000	459.302000	1.361833	-55.000000	-33.000000	-99.000000
3166253.853000	38591142.600000	469.302000	1.362822	-55.000000	-33.000000	-99.000000
3166253.853000	38591152.600000	459.302000	1.361765	-55.000000	-33.000000	-99.000000
3166253.853000	38591152.600000	469.302000	1.362853	-55.000000	-33.000000	-99.000000
3166253.853000	38591162.600000	459.302000	1.362167	-55.000000	-33.000000	-99.000000
3166253.853000	38591162.600000	469.302000	1.362657	-55.000000	-33.000000	-99.000000
3166263.853000	38591152.600000	459.302000	1.362264	-55.000000	-33.000000	-99.000000
3166263.853000	38591152.600000	469.302000	1.362613	-55.000000	-33.000000	-99.000000
3166263.853000	38591162.600000	459.302000	1.362331	-55.000000	-33.000000	-99.000000
3166263.853000	38591162.600000	469.302000	1.362580	-55.000000	-33.000000	-99.000000
3166253.853000	38591172.600000	459.302000	1.362347	-55.000000	-33.000000	-99.000000
3166253.853000	38591172.600000	469.302000	1.362572	-55.000000	-33.000000	-99.000000
3166253.853000	38591182.600000	459.302000	1.362416	-55.000000	-33.000000	-99.000000
3166253.853000	38591182.600000	469.302000	1.362540	-55.000000	-33.000000	-99.000000
3166263.853000	38591172.600000	459.302000	1.362395	-55.000000	-33.000000	-99.000000
3166263.853000	38591172.600000	469.302000	1.362550	-55.000000	-33.000000	-99.000000
3166263.853000	38591182.600000	459.302000	1.362433	-55.000000	-33.000000	-99.000000
3166263.853000	38591182.600000	469.302000	1.362532	-55.000000	-33.000000	-99.000000
3166323.853000	38591112.600000	409.302000	1.227312	-55.000000	-33.000000	-99.000000
3166323.853000	38591122.600000	409.302000	0.931126	-55.000000	-33.000000	-99.000000
3166313.853000	38591112.600000	429.302000	1.120163	-55.000000	-33.000000	-99.000000
3166313.853000	38591122.600000	429.302000	1.119360	-55.000000	-33.000000	-99.000000
3166323.853000	38591112.600000	419.302000	1.120214	-55.000000	-33.000000	-99.000000
3166323.853000	38591112.600000	429.302000	1.120365	-55.000000	-33.000000	-99.000000
3166323.853000	38591122.600000	419.302000	1.119931	-55.000000	-33.000000	-99.000000
3166323.853000	38591122.600000	429.302000	1.119994	-55.000000	-33.000000	-99.000000
3166323.853000	38591132.600000	409.302000	0.830736	-55.000000	-33.000000	-99.000000
3166323.853000	38591142.600000	409.302000	0.758254	-55.000000	-33.000000	-99.000000
3166313.853000	38591132.600000	429.302000	1.118302	-55.000000	-33.000000	-99.000000
3166313.853000	38591142.600000	429.302000	1.118964	-55.000000	-33.000000	-99.000000
3166323.853000	38591132.600000	419.302000	1.119751	-55.000000	-33.000000	-99.000000
3166323.853000	38591132.600000	429.302000	1.119683	-55.000000	-33.000000	-99.000000
3166323.853000	38591142.600000	419.302000	1.067854	-55.000000	-33.000000	-99.000000
3166323.853000	38591142.600000	429.302000	1.119861	-55.000000	-33.000000	-99.000000
3166293.853000	38591112.600000	439.302000	1.120777	-55.000000	-33.000000	-99.000000
3166293.853000	38591112.600000	449.302000	1.094048	-55.000000	-33.000000	-99.000000
3166293.853000	38591122.600000	439.302000	1.120571	-55.000000	-33.000000	-99.000000
3166293.853000	38591122.600000	449.302000	1.094322	-55.000000	-33.000000	-99.000000
3166303.853000	38591112.600000	439.302000	1.120697	-55.000000	-33.000000	-99.000000
3166303.853000	38591112.600000	449.302000	1.094155	-55.000000	-33.000000	-99.000000
3166303.853000	38591122.600000	439.302000	1.120118	-55.000000	-33.000000	-99.000000
3166303.853000	38591122.600000	449.302000	1.094929	-55.000000	-33.000000	-99.000000
3166303.853000	38591112.600000	459.302000	0.977097	-55.000000	-33.000000	-99.000000
3166303.853000	38591122.600000	459.302000	0.973688	-55.000000	-33.000000	-99.000000
3166293.853000	38591132.600000	439.302000	1.120315	-55.000000	-33.000000	-99.000000
3166293.853000	38591132.600000	449.302000	1.094661	-55.000000	-33.000000	-99.000000
3166293.853000	38591142.600000	439.302000	1.120476	-55.000000	-33.000000	-99.000000
3166293.853000	38591142.600000	449.302000	1.094443	-55.000000	-33.000000	-99.000000
3166303.853000	38591132.600000	439.302000	1.116922	-55.000000	-33.000000	-99.000000
3166303.853000	38591132.600000	449.302000	1.099183	-55.000000	-33.000000	-99.000000
3166303.853000	38591142.600000	439.302000	1.119566	-55.000000	-33.000000	-99.000000
3166303.853000	38591142.600000	449.302000	1.095659	-55.000000	-33.000000	-99.000000
3166303.853000	38591132.600000	459.302000	0.958479	-55.000000	-33.000000	-99.000000
3166303.853000	38591142.600000	459.302000	0.970531	-55.000000	-33.000000	-99.000000
3166313.853000	38591112.600000	439.302000	1.120708	-55.000000	-33.000000	-99.000000
3166313.853000	38591112.600000	449.302000	1.094141	-55.000000	-33.000000	-99.000000
3166313.853000	38591122.600000	439.302000	1.120201	-55.000000	-33.000000	-99.000000
3166313.853000	38591122.600000	449.302000	1.094818	-55.000000	-33.000000	-99.000000
3166323.853000	38591112.600000	439.302000	1.120793	-55.000000	-33.000000	-99.000000
3166323.853000	38591112.600000	449.302000	1.094026	-55.000000	-33.000000	-99.000000
3166323.853000	38591122.600000	439.302000	1.120627	-55.000000	-33.000000	-99.000000
3166323.853000	38591122.600000	449.302000	1.094247	-55.000000	-33.000000	-99.000000
3166313.853000	38591112.600000	459.302000	0.977160	-55.000000	-33.000000	-99.000000
3166313.853000	38591112.600000	469.302000	0.973958	-55.000000	-33.000000	-99.000000
3166313.853000	38591122.600000	459.302000	0.974152	-55.000000	-33.000000	-99.000000
3166313.853000	38591122.600000	469.302000	0.969381	-55.000000	-33.000000	-99.000000
3166323.853000	38591112.600000	459.302000	0.977688	-55.000000	-33.000000	-99.000000
3166323.853000	38591112.600000	469.302000	0.975140	-55.000000	-33.000000	-99.000000
3166323.853000	38591122.600000	459.302000	0.976647	-55.000000	-33.000000	-99.000000
3166323.853000	38591122.600000	469.302000	0.972961	-55.000000	-33.000000	-99.000000
3166313.853000	38591132.600000	439.302000	1.118292	-55.000000	-33.000000	-99.000000
3166313.853000	38591132.600000	449.302000	1.097376	-55.000000	-33.000000	-99.000000
3166313.853000	38591142.600000	439.302000	1.119775	-55.000000	-33.000000	-99.000000
3166313.853000	38591142.600000	449.302000	1.095379	-55.000000	-33.000000	-99.000000
3166323.853000	38591132.600000	439.302000	1.120448	-55.000000	-33.000000	-99.000000
3166323.853000	38591132.600000	449.302000	1.094483	-55.000000	-33.000000	-99.000000
3166323.853000	38591142.600000	439.302000	1.120558	-55.000000	-33.000000	-99.000000
3166323.853000	38591142.600000	449.302000	1.094334	-55.000000	-33.000000	-99.000000
3166313.853000	38591132.600000	459.302000	0.964409	-55.000000	-33.000000	-99.000000
3166313.853000	38591132.600000	469.302000	0.963478	-55.000000	-33.000000	-99.000000
3166313.853000	38591142.600000	459.302000	0.971658	-55.000000	-33.000000	-99.000000
3166313.853000	38591142.600000	469.302000	0.967099	-55.000000	-33.000000	-99.000000
3166323.853000	38591132.600000	459.302000	0.975546	-55.000000	-33.000000	-99.000000
3166323.853000	38591132.600000	469.302000	0.971169	-55.000000	-33.000000	-99.000000
3166323.853000	38591142.600000	459.302000	0.976176	-55.000000	-33.000000	-99.000000
3166323.853000	38591142.600000	469.302000	0.972157	-55.000000	-33.000000	-99.000000
3166323.853000	38591152.600000	409.302000	0.758264	-55.000000	-33.000000	-99.000000
3166323.853000	38591162.600000	409.302000	0.758282	-55.000000	-33.000000	-99.000000
3166313.853000	38591152.600000	429.302000	1.119963	-55.000000	-33.000000	-99.000000
3166313.853000	38591162.600000	429.302000	1.120440	-55.000000	-33.000000	-99.000000
3166323.853000	38591152.600000	419.302000	1.008581	-55.000000	-33.000000	-99.000000
3166323.853000	38591152.600000	429.302000	1.120258	-55.000000	-33.000000	-99.000000
3166323.853000	38591162.600000	419.302000	0.929434	-55.000000	-33.000000	-99.000000
3166323.853000	38591162.600000	429.302000	1.120539	-55.000000	-33.000000	-99.000000
3166323.853000	38591172.600000	409.302000	0.758300	-55.000000	-33.000000	-99.000000
3166323.853000	38591182.600000	409.302000	0.758314	-55.000000	-33.000000	-99.000000
3166313.853000	38591172.600000	429.302000	1.120662	-55.000000	-33.000000	-99.000000
3166313.853000	38591182.600000	429.302000	1.120777	-55.000000	-33.000000	-99.000000
3166323.853000	38591172.600000	419.302000	0.857600	-55.000000	-33.000000	-99.000000
3166323.853000	38591172.600000	429.302000	1.082355	-55.000000	-33.000000	-99.000000
3166323.853000	38591182.600000	419.302000	0.857574	-55.000000	-33.000000	-99.000000
3166323.853000	38591182.600000	429.302000	0.946217	-55.000000	-33.000000	-99.000000
3166293.853000	38591152.600000	439.302000	1.120729	-55.000000	-33.000000	-99.000000
3166293.853000	38591152.600000	449.302000	1.094105	-55.000000	-33.000000	-99.000000
3166293.853000	38591162.600000	439.302000	1.120854	-55.000000	-33.000000	-99.000000
3166293.853000	38591162.600000	449.302000	1.093941	-55.000000	-33.000000	-99.000000
3166303.853000	38591152.600000	439.302000	1.120596	-55.000000	-33.000000	-99.000000
3166303.853000	38591152.600000	449.302000	1.094280	-55.000000	-33.000000	-99.000000
3166303.853000	38591162.600000	439.302000	1.120822	-55.000000	-33.000000	-99.000000
3166303.853000	38591162.600000	449.302000	1.093982	-55.000000	-33.000000	-99.000000
3166303.853000	38591152.600000	459.302000	0.976388	-55.000000	-33.000000	-99.000000
3166303.853000	38591162.600000	459.302000	0.977812	-55.000000	-33.000000	-99.000000
3166293.853000	38591172.600000	439.302000	1.120912	-55.000000	-33.000000	-99.000000
3166293.853000	38591172.600000	449.302000	1.093864	-55.000000	-33.000000	-99.000000
3166293.853000	38591182.600000	439.302000	1.120942	-55.000000	-33.000000	-99.000000
3166293.853000	38591182.600000	449.302000	1.093824	-55.000000	-33.000000	-99.000000
3166303.853000	38591172.600000	439.302000	1.120901	-55.000000	-33.000000	-99.000000
3166303.853000	38591172.600000	449.302000	1.093878	-55.000000	-33.000000	-99.000000
3166303.853000	38591182.600000	439.302000	1.120938	-55.000000	-33.000000	-99.000000
3166303.853000	38591182.600000	449.302000	1.093830	-55.000000	-33.000000	-99.000000
3166303.853000	38591172.600000	459.302000	0.978330	-55.000000	-33.000000	-99.000000
3166303.853000	38591182.600000	459.302000	0.978572	-55.000000	-33.000000	-99.000000
3166313.853000	38591152.600000	439.302000	1.120615	-55.000000	-33.000000	-99.000000
3166313.853000	38591152.600000	449.302000	1.094256	-55.000000	-33.000000	-99.000000
3166313.853000	38591162.600000	439.302000	1.120825	-55.000000	-33.000000	-99.000000
3166313.853000	38591162.600000	449.302000	1.093977	-55.000000	-33.000000	-99.000000
3166323.853000	38591152.600000	439.302000	1.120753	-55.000000	-33.000000	-99.000000
3166323.853000	38591152.600000	449.302000	1.094074	-55.000000	-33.000000	-99.000000
3166323.853000	38591162.600000	439.302000	1.120861	-55.000000	-33.000000	-99.000000
3166323.853000	38591162.600000	449.302000	1.093931	-55.000000	-33.000000	-99.000000
3166313.853000	38591152.600000	459.302000	0.976503	-55.000000	-33.000000	-99.000000
3166313.853000	38591152.600000	469.302000	0.972729	-55.000000	-33.000000	-99.000000
3166313.853000	38591162.600000	459.302000	0.977836	-55.000000	-33.000000	-99.000000
3166313.853000	38591162.600000	469.302000	0.975536	-55.000000	-33.000000	-99.000000
3166323.853000	38591152.600000	459.302000	0.977378	-55.000000	-33.000000	-99.000000
3166323.853000	38591152.600000	469.302000	0.974458	-55.000000	-33.000000	-99.000000
3166323.853000	38591162.600000	459.302000	0.978069	-55.000000	-33.000000	-99.000000
3166323.853000	38591162.600000	469.302000	0.976134	-55.000000	-33.000000	-99.000000
3166313.853000	38591172.600000	439.302000	1.120902	-55.000000	-33.000000	-99.000000
3166313.853000	38591172.600000	449.302000	1.093876	-55.000000	-33.000000	-99.000000
3166313.853000	38591182.600000	439.302000	1.120938	-55.000000	-33.000000	-99.000000
3166313.853000	38591182.600000	449.302000	1.093830	-55.000000	-33.000000	-99.000000
3166323.853000	38591172.600000	439.302000	1.120915	-55.000000	-33.000000	-99.000000
3166323.853000	38591172.600000	449.302000	1.093860	-55.000000	-33.000000	-99.000000
3166323.853000	38591182.600000	439.302000	1.120943	-55.000000	-33.000000	-99.000000
3166323.853000	38591182.600000	449.302000	1.093823	-55.000000	-33.000000	-99.000000
3166313.853000	38591172.600000	459.302000	0.978338	-55.000000	-33.000000	-99.000000
3166313.853000	38591172.600000	469.302000	0.976882	-55.000000	-33.000000	-99.000000
3166313.853000	38591182.600000	459.302000	0.978575	-55.000000	-33.000000	-99.000000
3166313.853000	38591182.600000	469.302000	0.915190	-55.000000	-33.000000	-99.000000
3166323.853000	38591172.600000	459.302000	0.978420	-55.000000	-33.000000	-99.000000
3166323.853000	38591172.600000	469.302000	0.909114	-55.000000	-33.000000	-99.000000
3166323.853000	38591182.600000	459.302000	0.978610	-55.000000	-33.000000	-99.000000
3166323.853000	38591182.600000	469.302000	0.870511	-55.000000	-33.000000	-99.000000
3166253.853000	38591112.600000	479.302000	1.312420	-55.000000	-33.000000	-99.000000
3166253.853000	38591122.600000	479.302000	1.312359	-55.000000	-33.000000	-99.000000
3166253.853000	38591122.600000	489.302000	1.312942	-55.000000	-33.000000	-99.000000
3166263.853000	38591122.600000	479.302000	1.312399	-55.000000	-33.000000	-99.000000
3166253.853000	38591132.600000	479.302000	1.312211	-55.000000	-33.000000	-99.000000
3166253.853000	38591132.600000	489.302000	1.313422	-55.000000	-33.000000	-99.000000
3166253.853000	38591142.600000	479.302000	1.311863	-55.000000	-33.000000	-99.000000
3166263.853000	38591132.600000	479.302000	1.312340	-55.000000	-33.000000	-99.000000
3166263.853000	38591142.600000	479.302000	1.312270	-55.000000	-33.000000	-99.000000
3166273.853000	38591142.600000	479.302000	1.312387	-55.000000	-33.000000	-99.000000
3166253.853000	38591152.600000	479.302000	1.311799	-55.000000	-33.000000	-99.000000
3166253.853000	38591162.600000	479.302000	1.312170	-55.000000	-33.000000	-99.000000
3166263.853000	38591152.600000	479.302000	1.312263	-55.000000	-33.000000	-99.000000
3166263.853000	38591162.600000	479.302000	1.312328	-55.000000	-33.000000	-99.000000
3166253.853000	38591172.600000	479.302000	1.312343	-55.000000	-33.000000	-99.000000
3166253.853000	38591182.600000	479.302000	1.312413	-55.000000	-33.000000	-99.000000
3166263.853000	38591172.600000	479.302000	1.312391	-55.000000	-33.000000	-99.000000
3166263.853000	38591182.600000	479.302000	1.312430	-55.000000	-33.000000	-99.000000
3166273.853000	38591152.600000	479.302000	1.312386	-55.000000	-33.000000	-99.000000
3166273.853000	38591162.600000	479.302000	1.312403	-55.000000	-33.000000	-99.000000
3166273.853000	38591172.600000	479.302000	1.312427	-55.000000	-33.000000	-99.000000
3166273.853000	38591182.600000	479.302000	1.312447	-55.000000	-33.000000	-99.000000
3166303.853000	38591112.600000	489.302000	0.981560	-55.000000	-33.000000	-99.000000
3166303.853000	38591122.600000	489.302000	0.978228	-55.000000	-33.000000	-99.000000
3166303.853000	38591132.600000	489.302000	0.959420	-55.000000	-33.000000	-99.000000
3166303.853000	38591142.600000	489.302000	0.974856	-55.000000	-33.000000	-99.000000
3166313.853000	38591112.600000	479.302000	0.976392	-55.000000	-33.000000	-99.000000
3166313.853000	38591112.600000	489.302000	0.981620	-55.000000	-33.000000	-99.000000
3166313.853000	38591122.600000	479.302000	0.969294	-55.000000	-33.000000	-99.000000
3166313.853000	38591122.600000	489.302000	0.978700	-55.000000	-33.000000	-99.000000
3166323.853000	38591112.600000	479.302000	0.934847	-55.000000	-33.000000	-99.000000
3166323.853000	38591112.600000	489.302000	0.982117	-55.000000	-33.000000	-99.000000
3166323.853000	38591122.600000	479.302000	0.974916	-55.000000	-33.000000	-99.000000
3166323.853000	38591122.600000	489.302000	0.981148	-55.000000	-33.000000	-99.000000
3166313.853000	38591132.600000	479.302000	0.958803	-55.000000	-33.000000	-99.000000
3166313.853000	38591132.600000	489.302000	0.967541	-55.000000	-33.000000	-99.000000
3166313.853000	38591142.600000	479.302000	0.965359	-55.000000	-33.000000	-99.000000
3166313.853000	38591142.600000	489.302000	0.976105	-55.000000	-33.000000	-99.000000
3166323.853000	38591132.600000	479.302000	0.972155	-55.000000	-33.000000	-99.000000
3166323.853000	38591132.600000	489.302000	0.980103	-55.000000	-33.000000	-99.000000
3166323.853000	38591142.600000	479.302000	0.973690	-55.000000	-33.000000	-99.000000
3166323.853000	38591142.600000	489.302000	0.980730	-55.000000	-33.000000	-99.000000
3166303.853000	38591152.600000	489.302000	0.980948	-55.000000	-33.000000	-99.000000
3166303.853000	38591162.600000	489.302000	0.982278	-55.000000	-33.000000	-99.000000
3166303.853000	38591172.600000	489.302000	0.982746	-55.000000	-33.000000	-99.000000
3166303.853000	38591182.600000	489.302000	0.982960	-55.000000	-33.000000	-99.000000
3166313.853000	38591152.600000	479.302000	0.974564	-55.000000	-33.000000	-99.000000
3166313.853000	38591152.600000	489.302000	0.981058	-55.000000	-33.000000	-99.000000
3166313.853000	38591162.600000	479.302000	0.978681	-55.000000	-33.000000	-99.000000
3166313.853000	38591162.600000	489.302000	0.982300	-55.000000	-33.000000	-99.000000
3166323.853000	38591152.600000	479.302000	0.922868	-55.000000	-33.000000	-99.000000
3166323.853000	38591152.600000	489.302000	0.981873	-55.000000	-33.000000	-99.000000
3166323.853000	38591162.600000	479.302000	0.979516	-55.000000	-33.000000	-99.000000
3166323.853000	38591162.600000	489.302000	0.982508	-55.000000	-33.000000	-99.000000
3166313.853000	38591172.600000	479.302000	0.980545	-55.000000	-33.000000	-99.000000
3166313.853000	38591172.600000	489.302000	0.982752	-55.000000	-33.000000	-99.000000
3166313.853000	38591182.600000	479.302000	0.981499	-55.000000	-33.000000	-99.000000
3166313.853000	38591182.600000	489.302000	0.982963	-55.000000	-33.000000	-99.000000
3166323.853000	38591172.600000	479.302000	0.980868	-55.000000	-33.000000	-99.000000
3166323.853000	38591172.600000	489.302000	0.982824	-55.000000	-33.000000	-99.000000
3166323.853000	38591182.600000	479.302000	0.847907	-55.000000	-33.000000	-99.000000
3166323.853000	38591182.600000	489.302000	0.982993	-55.000000	-33.000000	-99.000000
3166253.853000	38591192.600000	459.302000	1.362448	-55.000000	-33.000000	-99.000000
3166253.853000	38591192.600000	469.302000	1.362524	-55.000000	-33.000000	-99.000000
3166253.853000	38591202.600000	459.302000	1.227331	-55.000000	-33.000000	-99.000000
3166253.853000	38591202.600000	469.302000	1.229071	-55.000000	-33.000000	-99.000000
3166263.853000	38591192.600000	459.302000	1.362455	-55.000000	-33.000000	-99.000000
3166263.853000	38591192.600000	469.302000	1.362521	-55.000000	-33.000000	-99.000000
3166263.853000	38591202.600000	459.302000	1.248825	-55.000000	-33.000000	-99.000000
3166263.853000	38591202.600000	469.302000	1.362515	-55.000000	-33.000000	-99.000000
3166253.853000	38591212.600000	459.302000	1.362475	-55.000000	-33.000000	-99.000000
3166253.853000	38591212.600000	469.302000	1.362512	-55.000000	-33.000000	-99.000000
3166253.853000	38591222.600000	459.302000	1.362481	-55.000000	-33.000000	-99.000000
3166253.853000	38591222.600000	469.302000	1.362509	-55.000000	-33.000000	-99.000000
3166263.853000	38591212.600000	459.302000	1.362476	-55.000000	-33.000000	-99.000000
3166263.853000	38591212.600000	469.302000	1.362511	-55.000000	-33.000000	-99.000000
3166263.853000	38591222.600000	459.302000	1.362482	-55.000000	-33.000000	-99.000000
3166263.853000	38591222.600000	469.302000	1.362508	-55.000000	-33.000000	-99.000000
3166253.853000	38591232.600000	459.302000	1.362485	-55.000000	-33.000000	-99.000000
3166253.853000	38591232.600000	469.302000	1.362507	-55.000000	-33.000000	-99.000000
3166263.853000	38591232.600000	459.302000	1.362486	-55.000000	-33.000000	-99.000000
3166263.853000	38591232.600000	469.302000	1.362506	-55.000000	-33.000000	-99.000000
3166323.853000	38591192.600000	409.302000	0.758324	-55.000000	-33.000000	-99.000000
3166323.853000	38591202.600000	409.302000	0.758330	-55.000000	-33.000000	-99.000000
3166313.853000	38591192.600000	429.302000	1.120843	-55.000000	-33.000000	-99.000000
3166313.853000	38591202.600000	429.302000	1.120884	-55.000000	-33.000000	-99.000000
3166323.853000	38591192.600000	419.302000	0.857556	-55.000000	-33.000000	-99.000000
3166323.853000	38591192.600000	429.302000	0.871767	-55.000000	-33.000000	-99.000000
3166323.853000	38591202.600000	419.302000	0.857543	-55.000000	-33.000000	-99.000000
3166323.853000	38591202.600000	429.302000	0.871745	-55.000000	-33.000000	-99.000000
3166323.853000	38591212.600000	409.302000	0.758335	-55.000000	-33.000000	-99.000000
3166323.853000	38591222.600000	409.302000	0.758338	-55.000000	-33.000000	-99.000000
3166313.853000	38591212.600000	429.302000	1.120911	-55.000000	-33.000000	-99.000000
3166313.853000	38591222.600000	429.302000	1.120930	-55.000000	-33.000000	-99.000000
3166323.853000	38591212.600000	419.302000	0.857533	-55.000000	-33.000000	-99.000000
3166323.853000	38591212.600000	429.302000	0.871730	-55.000000	-33.000000	-99.000000
3166323.853000	38591222.600000	419.302000	0.857527	-55.000000	-33.000000	-99.000000
3166323.853000	38591222.600000	429.302000	0.871719	-55.000000	-33.000000	-99.000000
3166293.853000	38591192.600000	439.302000	1.120959	-55.000000	-33.000000	-99.000000
3166293.853000	38591192.600000	449.302000	1.093802	-55.000000	-33.000000	-99.000000
3166293.853000	38591202.600000	439.302000	1.120970	-55.000000	-33.000000	-99.000000
3166293.853000	38591202.600000	449.302000	1.093788	-55.000000	-33.000000	-99.000000
3166303.853000	38591192.600000	439.302000	1.120957	-55.000000	-33.000000	-99.000000
3166303.853000	38591192.600000	449.302000	1.093805	-55.000000	-33.000000	-99.000000
3166303.853000	38591202.600000	439.302000	1.120969	-55.000000	-33.000000	-99.000000
3166303.853000	38591202.600000	449.302000	1.093789	-55.000000	-33.000000	-99.000000
3166303.853000	38591192.600000	459.302000	0.978703	-55.000000	-33.000000	-99.000000
3166303.853000	38591202.600000	459.302000	0.978782	-55.000000	-33.000000	-99.000000
3166293.853000	38591212.600000	439.302000	1.120977	-55.000000	-33.000000	-99.000000
3166293.853000	38591212.600000	449.302000	1.093779	-55.000000	-33.000000	-99.000000
3166293.853000	38591222.600000	439.302000	1.120982	-55.000000	-33.000000	-99.000000
3166293.853000	38591222.600000	449.302000	1.093773	-55.000000	-33.000000	-99.000000
3166303.853000	38591212.600000	439.302000	1.120976	-55.000000	-33.000000	-99.000000
3166303.853000	38591212.600000	449.302000	1.093780	-55.000000	-33.000000	-99.000000
3166303.853000	38591222.600000	439.302000	1.120982	-55.000000	-33.000000	-99.000000
3166303.853000	38591222.600000	449.302000	1.093773	-55.000000	-33.000000	-99.000000
3166303.853000	38591212.600000	459.302000	0.978833	-55.000000	-33.000000	-99.000000
3166303.853000	38591222.600000	459.302000	0.978868	-55.000000	-33.000000	-99.000000
3166313.853000	38591192.600000	439.302000	1.120957	-55.000000	-33.000000	-99.000000
3166313.853000	38591192.600000	449.302000	1.093804	-55.000000	-33.000000	-99.000000
3166313.853000	38591202.600000	439.302000	1.120969	-55.000000	-33.000000	-99.000000
3166313.853000	38591202.600000	449.302000	1.093789	-55.000000	-33.000000	-99.000000
3166323.853000	38591192.600000	439.302000	0.922841	-55.000000	-33.000000	-99.000000
3166323.853000	38591192.600000	449.302000	0.886278	-55.000000	-33.000000	-99.000000
3166323.853000	38591202.600000	439.302000	0.837531	-55.000000	-33.000000	-99.000000
3166323.853000	38591202.600000	449.302000	0.794997	-55.000000	-33.000000	-99.000000
3166313.853000	38591192.600000	459.302000	0.978705	-55.000000	-33.000000	-99.000000
3166313.853000	38591192.600000	469.302000	0.915135	-55.000000	-33.000000	-99.000000
3166313.853000	38591202.600000	459.302000	0.978783	-55.000000	-33.000000	-99.000000
3166313.853000	38591202.600000	469.302000	0.915100	-55.000000	-33.000000	-99.000000
3166323.853000	38591192.600000	459.302000	0.812457	-55.000000	-33.000000	-99.000000
3166323.853000	38591192.600000	469.302000	0.811292	-55.000000	-33.000000	-99.000000
3166323.853000	38591202.600000	459.302000	0.777941	-55.000000	-33.000000	-99.000000
3166323.853000	38591202.600000	469.302000	0.811288	-55.000000	-33.000000	-99.000000
3166313.853000	38591212.600000	439.302000	1.120976	-55.000000	-33.000000	-99.000000
3166313.853000	38591212.600000	449.302000	1.093780	-55.000000	-33.000000	-99.000000
3166313.853000	38591222.600000	439.302000	1.120982	-55.000000	-33.000000	-99.000000
3166313.853000	38591222.600000	449.302000	1.093773	-55.000000	-33.000000	-99.000000
3166323.853000	38591212.600000	439.302000	0.837519	-55.000000	-33.000000	-99.000000
3166323.853000	38591212.600000	449.302000	0.794998	-55.000000	-33.000000	-99.000000
3166323.853000	38591222.600000	439.302000	0.837510	-55.000000	-33.000000	-99.000000
3166323.853000	38591222.600000	449.302000	0.794998	-55.000000	-33.000000	-99.000000
3166313.853000	38591212.600000	459.302000	0.978834	-55.000000	-33.000000	-99.000000
3166313.853000	38591212.600000	469.302000	0.915076	-55.000000	-33.000000	-99.000000
3166313.853000	38591222.600000	459.302000	0.978868	-55.000000	-33.000000	-99.000000
3166313.853000	38591222.600000	469.302000	0.915059	-55.000000	-33.000000	-99.000000
3166323.853000	38591212.600000	459.302000	0.777938	-55.000000	-33.000000	-99.000000
3166323.853000	38591212.600000	469.302000	0.811285	-55.000000	-33.000000	-99.000000
3166323.853000	38591222.600000	459.302000	0.777935	-55.000000	-33.000000	-99.000000
3166323.853000	38591222.600000	469.302000	0.811283	-55.000000	-33.000000	-99.000000
3166323.853000	38591232.600000	409.302000	0.758341	-55.000000	-33.000000	-99.000000
3166313.853000	38591232.600000	429.302000	1.081831	-55.000000	-33.000000	-99.000000
3166323.853000	38591232.600000	419.302000	0.857522	-55.000000	-33.000000	-99.000000
3166323.853000	38591232.600000	429.302000	0.877129	-55.000000	-33.000000	-99.000000
3166293.853000	38591232.600000	439.302000	1.120985	-55.000000	-33.000000	-99.000000
3166293.853000	38591232.600000	449.302000	1.182562	-55.000000	-33.000000	-99.000000
3166303.853000	38591232.600000	439.302000	1.120985	-55.000000	-33.000000	-99.000000
3166303.853000	38591232.600000	449.302000	1.093768	-55.000000	-33.000000	-99.000000
3166303.853000	38591232.600000	459.302000	0.978893	-55.000000	-33.000000	-99.000000
3166313.853000	38591232.600000	439.302000	1.120985	-55.000000	-33.000000	-99.000000
3166313.853000	38591232.600000	449.302000	1.093768	-55.000000	-33.000000	-99.000000
3166323.853000	38591232.600000	439.302000	0.837503	-55.000000	-33.000000	-99.000000
3166323.853000	38591232.600000	449.302000	0.794999	-55.000000	-33.000000	-99.000000
3166313.853000	38591232.600000	459.302000	0.978893	-55.000000	-33.000000	-99.000000
3166313.853000	38591232.600000	469.302000	0.908833	-55.000000	-33.000000	-99.000000
3166323.853000	38591232.600000	459.302000	0.777933	-55.000000	-33.000000	-99.000000
3166323.853000	38591232.600000	469.302000	0.811282	-55.000000	-33.000000	-99.000000
3166253.853000	38591192.600000	479.302000	1.312445	-55.000000	-33.000000	-99.000000
3166253.853000	38591202.600000	479.302000	1.312463	-55.000000	-33.000000	-99.000000
3166263.853000	38591192.600000	479.302000	1.312453	-55.000000	-33.000000	-99.000000
3166263.853000	38591202.600000	479.302000	1.312466	-55.000000	-33.000000	-99.000000
3166253.853000	38591212.600000	479.302000	1.312473	-55.000000	-33.000000	-99.000000
3166253.853000	38591222.600000	479.302000	1.312480	-55.000000	-33.000000	-99.000000
3166263.853000	38591212.600000	479.302000	1.312475	-55.000000	-33.000000	-99.000000
3166263.853000	38591222.600000	479.302000	1.312481	-55.000000	-33.000000	-99.000000
3166273.853000	38591192.600000	479.302000	1.312461	-55.000000	-33.000000	-99.000000
3166273.853000	38591202.600000	479.302000	1.312471	-55.000000	-33.000000	-99.000000
3166273.853000	38591212.600000	479.302000	1.312478	-55.000000	-33.000000	-99.000000
3166273.853000	38591222.600000	479.302000	1.312482	-55.000000	-33.000000	-99.000000
3166253.853000	38591232.600000	479.302000	1.312484	-55.000000	-33.000000	-99.000000
3166263.853000	38591232.600000	479.302000	1.312485	-55.000000	-33.000000	-99.000000
3166273.853000	38591232.600000	479.302000	1.312486	-55.000000	-33.000000	-99.000000
3166303.853000	38591192.600000	489.302000	0.983075	-55.000000	-33.000000	-99.000000
3166303.853000	38591202.600000	489.302000	0.983144	-55.000000	-33.000000	-99.000000
3166303.853000	38591212.600000	489.302000	0.983188	-55.000000	-33.000000	-99.000000
3166303.853000	38591222.600000	489.302000	0.983218	-55.000000	-33.000000	-99.000000
3166313.853000	38591192.600000	479.302000	0.982042	-55.000000	-33.000000	-99.000000
3166313.853000	38591192.600000	489.302000	0.983076	-55.000000	-33.000000	-99.000000
3166313.853000	38591202.600000	479.302000	0.982378	-55.000000	-33.000000	-99.000000
3166313.853000	38591202.600000	489.302000	0.983144	-55.000000	-33.000000	-99.000000
3166323.853000	38591192.600000	479.302000	0.837511	-55.000000	-33.000000	-99.000000
3166323.853000	38591192.600000	489.302000	0.816641	-55.000000	-33.000000	-99.000000
3166323.853000	38591202.600000	479.302000	0.837509	-55.000000	-33.000000	-99.000000
3166323.853000	38591202.600000	489.302000	0.814559	-55.000000	-33.000000	-99.000000
3166313.853000	38591212.600000	479.302000	0.982598	-55.000000	-33.000000	-99.000000
3166313.853000	38591212.600000	489.302000	0.983188	-55.000000	-33.000000	-99.000000
3166313.853000	38591222.600000	479.302000	0.982750	-55.000000	-33.000000	-99.000000
3166313.853000	38591222.600000	489.302000	0.983218	-55.000000	-33.000000	-99.000000
3166323.853000	38591212.600000	479.302000	0.837507	-55.000000	-33.000000	-99.000000
3166323.853000	38591212.600000	489.302000	0.814563	-55.000000	-33.000000	-99.000000
3166323.853000	38591222.600000	479.302000	0.837506	-55.000000	-33.000000	-99.000000
3166323.853000	38591222.600000	489.302000	0.814565	-55.000000	-33.000000	-99.000000
3166303.853000	38591232.600000	489.302000	0.983239	-55.000000	-33.000000	-99.000000
3166313.853000	38591232.600000	479.302000	0.982860	-55.000000	-33.000000	-99.000000
3166313.853000	38591232.600000	489.302000	0.983239	-55.000000	-33.000000	-99.000000
3166323.853000	38591232.600000	479.302000	0.837505	-55.000000	-33.000000	-99.000000
3166323.853000	38591232.600000	489.302000	0.894872	-55.000000	-33.000000	-99.000000
3166333.853000	38591112.600000	399.302000	0.751832	-55.000000	-33.000000	-99.000000
3166333.853000	38591112.600000	409.302000	0.758270	-55.000000	-33.000000	-99.000000
3166333.853000	38591122.600000	399.302000	0.751913	-55.000000	-33.000000	-99.000000
3166333.853000	38591122.600000	409.302000	0.758230	-55.000000	-33.000000	-99.000000
3166343.853000	38591112.600000	399.302000	0.751886	-55.000000	-33.000000	-99.000000
3166343.853000	38591112.600000	409.302000	0.758242	-55.000000	-33.000000	-99.000000
3166343.853000	38591122.600000	399.302000	0.752063	-55.000000	-33.000000	-99.000000
3166343.853000	38591122.600000	409.302000	0.758156	-55.000000	-33.000000	-99.000000
3166333.853000	38591112.600000	419.302000	0.857643	-55.000000	-33.000000	-99.000000
3166333.853000	38591112.600000	429.302000	1.082496	-55.000000	-33.000000	-99.000000
3166333.853000	38591122.600000	419.302000	0.857718	-55.000000	-33.000000	-99.000000
3166333.853000	38591122.600000	429.302000	0.946657	-55.000000	-33.000000	-99.000000
3166343.853000	38591112.600000	419.302000	0.857692	-55.000000	-33.000000	-99.000000
3166343.853000	38591112.600000	429.302000	0.871986	-55.000000	-33.000000	-99.000000
3166343.853000	38591122.600000	419.302000	0.857855	-55.000000	-33.000000	-99.000000
3166343.853000	38591122.600000	429.302000	0.872248	-55.000000	-33.000000	-99.000000
3166333.853000	38591132.600000	399.302000	0.752017	-55.000000	-33.000000	-99.000000
3166333.853000	38591132.600000	409.302000	0.758181	-55.000000	-33.000000	-99.000000
3166333.853000	38591142.600000	399.302000	0.752072	-55.000000	-33.000000	-99.000000
3166333.853000	38591142.600000	409.302000	0.758157	-55.000000	-33.000000	-99.000000
3166343.853000	38591132.600000	399.302000	0.752460	-55.000000	-33.000000	-99.000000
3166343.853000	38591132.600000	409.302000	0.757970	-55.000000	-33.000000	-99.000000
3166343.853000	38591142.600000	399.302000	0.752842	-55.000000	-33.000000	-99.000000
3166343.853000	38591142.600000	409.302000	0.757801	-55.000000	-33.000000	-99.000000
3166333.853000	38591132.600000	419.302000	0.857815	-55.000000	-33.000000	-99.000000
3166333.853000	38591132.600000	429.302000	0.872186	-55.000000	-33.000000	-99.000000
3166333.853000	38591142.600000	419.302000	0.857868	-55.000000	-33.000000	-99.000000
3166333.853000	38591142.600000	429.302000	0.872272	-55.000000	-33.000000	-99.000000
3166343.853000	38591132.600000	419.302000	0.858222	-55.000000	-33.000000	-99.000000
3166343.853000	38591132.600000	429.302000	0.872832	-55.000000	-33.000000	-99.000000
3166343.853000	38591142.600000	419.302000	0.858581	-55.000000	-33.000000	-99.000000
3166343.853000	38591142.600000	429.302000	0.873399	-55.000000	-33.000000	-99.000000
3166353.853000	38591112.600000	399.302000	0.751925	-55.000000	-33.000000	-99.000000
3166353.853000	38591112.600000	409.302000	0.758223	-55.000000	-33.000000	-99.000000
3166353.853000	38591122.600000	399.302000	0.752221	-55.000000	-33.000000	-99.000000
3166353.853000	38591122.600000	409.302000	0.758079	-55.000000	-33.000000	-99.000000
3166363.853000	38591112.600000	399.302000	0.751916	-55.000000	-33.000000	-99.000000
3166363.853000	38591122.600000	399.302000	0.752180	-55.000000	-33.000000	-99.000000
3166353.853000	38591112.600000	419.302000	0.857727	-55.000000	-33.000000	-99.000000
3166353.853000	38591112.600000	429.302000	0.872042	-55.000000	-33.000000	-99.000000
3166353.853000	38591122.600000	419.302000	0.857999	-55.000000	-33.000000	-99.000000
3166353.853000	38591122.600000	429.302000	0.872477	-55.000000	-33.000000	-99.000000
3166363.853000	38591112.600000	419.302000	0.857719	-55.000000	-33.000000	-99.000000
3166363.853000	38591112.600000	429.302000	0.872030	-55.000000	-33.000000	-99.000000
3166363.853000	38591122.600000	419.302000	0.857962	-55.000000	-33.000000	-99.000000
3166363.853000	38591122.600000	429.302000	0.872419	-55.000000	-33.000000	-99.000000
3166353.853000	38591132.600000	399.302000	0.753582	-55.000000	-33.000000	-99.000000
3166353.853000	38591132.600000	409.302000	0.757470	-55.000000	-33.000000	-99.000000
3166353.853000	38591142.600000	399.302000	0.762537	-55.000000	-33.000000	-99.000000
3166353.853000	38591142.600000	409.302000	0.754856	-55.000000	-33.000000	-99.000000
3166363.853000	38591132.600000	399.302000	0.772763	-55.000000	-33.000000	-99.000000
3166363.853000	38591142.600000	399.302000	0.755687	-55.000000	-33.000000	-99.000000
3166353.853000	38591132.600000	419.302000	0.859245	-55.000000	-33.000000	-99.000000
3166353.853000	38591132.600000	429.302000	0.874414	-55.000000	-33.000000	-99.000000
3166353.853000	38591142.600000	419.302000	0.866889	-55.000000	-33.000000	-99.000000
3166353.853000	38591142.600000	429.302000	0.886033	-55.000000	-33.000000	-99.000000
3166363.853000	38591132.600000	419.302000	0.858862	-55.000000	-33.000000	-99.000000
3166363.853000	38591132.600000	429.302000	0.873829	-55.000000	-33.000000	-99.000000
3166363.853000	38591142.600000	419.302000	0.861194	-55.000000	-33.000000	-99.000000
3166363.853000	38591142.600000	429.302000	0.877333	-55.000000	-33.000000	-99.000000
3166333.853000	38591112.600000	439.302000	1.038805	-55.000000	-33.000000	-99.000000
3166333.853000	38591112.600000	449.302000	1.043961	-55.000000	-33.000000	-99.000000
3166333.853000	38591122.600000	439.302000	1.120815	-55.000000	-33.000000	-99.000000
3166333.853000	38591122.600000	449.302000	1.093996	-55.000000	-33.000000	-99.000000
3166343.853000	38591112.600000	439.302000	0.852406	-55.000000	-33.000000	-99.000000
3166343.853000	38591112.600000	449.302000	0.810503	-55.000000	-33.000000	-99.000000
3166343.853000	38591122.600000	439.302000	0.837957	-55.000000	-33.000000	-99.000000
3166343.853000	38591122.600000	449.302000	0.794958	-55.000000	-33.000000	-99.000000
3166333.853000	38591112.600000	459.302000	0.905046	-55.000000	-33.000000	-99.000000
3166333.853000	38591112.600000	469.302000	0.903235	-55.000000	-33.000000	-99.000000
3166333.853000	38591122.600000	459.302000	0.977814	-55.000000	-33.000000	-99.000000
3166333.853000	38591122.600000	469.302000	0.847050	-55.000000	-33.000000	-99.000000
3166343.853000	38591112.600000	459.302000	0.792993	-55.000000	-33.000000	-99.000000
3166343.853000	38591112.600000	469.302000	0.812300	-55.000000	-33.000000	-99.000000
3166343.853000	38591122.600000	459.302000	0.801772	-55.000000	-33.000000	-99.000000
3166343.853000	38591122.600000	469.302000	0.811369	-55.000000	-33.000000	-99.000000
3166333.853000	38591132.600000	439.302000	0.837902	-55.000000	-33.000000	-99.000000
3166333.853000	38591132.600000	449.302000	0.794964	-55.000000	-33.000000	-99.000000
3166333.853000	38591142.600000	439.302000	0.837973	-55.000000	-33.000000	-99.000000
3166333.853000	38591142.600000	449.302000	0.794959	-55.000000	-33.000000	-99.000000
3166343.853000	38591132.600000	439.302000	0.838447	-55.000000	-33.000000	-99.000000
3166343.853000	38591132.600000	449.302000	0.794914	-55.000000	-33.000000	-99.000000
3166343.853000	38591142.600000	439.302000	0.838926	-55.000000	-33.000000	-99.000000
3166343.853000	38591142.600000	449.302000	0.794870	-55.000000	-33.000000	-99.000000
3166333.853000	38591132.600000	459.302000	0.812080	-55.000000	-33.000000	-99.000000
3166333.853000	38591132.600000	469.302000	0.811360	-55.000000	-33.000000	-99.000000
3166333.853000	38591142.600000	459.302000	0.801752	-55.000000	-33.000000	-99.000000
3166333.853000	38591142.600000	469.302000	0.811377	-55.000000	-33.000000	-99.000000
3166343.853000	38591132.600000	459.302000	0.801467	-55.000000	-33.000000	-99.000000
3166343.853000	38591132.600000	469.302000	0.811471	-55.000000	-33.000000	-99.000000
3166343.853000	38591142.600000	459.302000	0.801170	-55.000000	-33.000000	-99.000000
3166343.853000	38591142.600000	469.302000	0.811579	-55.000000	-33.000000	-99.000000
3166353.853000	38591112.600000	439.302000	0.837785	-55.000000	-33.000000	-99.000000
3166353.853000	38591112.600000	449.302000	0.794972	-55.000000	-33.000000	-99.000000
3166353.853000	38591122.600000	439.302000	0.838150	-55.000000	-33.000000	-99.000000
3166353.853000	38591122.600000	449.302000	0.794940	-55.000000	-33.000000	-99.000000
3166363.853000	38591112.600000	439.302000	0.837774	-55.000000	-33.000000	-99.000000
3166363.853000	38591112.600000	449.302000	0.794973	-55.000000	-33.000000	-99.000000
3166363.853000	38591122.600000	439.302000	0.838100	-55.000000	-33.000000	-99.000000
3166363.853000	38591122.600000	449.302000	0.794944	-55.000000	-33.000000	-99.000000
3166353.853000	38591112.600000	459.302000	0.801882	-55.000000	-33.000000	-99.000000
3166353.853000	38591112.600000	469.302000	0.811334	-55.000000	-33.000000	-99.000000
3166353.853000	38591122.600000	459.302000	0.801654	-55.000000	-33.000000	-99.000000
3166353.853000	38591122.600000	469.302000	0.811407	-55.000000	-33.000000	-99.000000
3166363.853000	38591112.600000	459.302000	0.801888	-55.000000	-33.000000	-99.000000
3166363.853000	38591112.600000	469.302000	0.811332	-55.000000	-33.000000	-99.000000
3166363.853000	38591122.600000	459.302000	0.801684	-55.000000	-33.000000	-99.000000
3166363.853000	38591122.600000	469.302000	0.811397	-55.000000	-33.000000	-99.000000
3166353.853000	38591132.600000	439.302000	0.839798	-55.000000	-33.000000	-99.000000
3166353.853000	38591132.600000	449.302000	0.794771	-55.000000	-33.000000	-99.000000
3166353.853000	38591142.600000	439.302000	0.850027	-55.000000	-33.000000	-99.000000
3166353.853000	38591142.600000	449.302000	0.793034	-55.000000	-33.000000	-99.000000
3166363.853000	38591132.600000	439.302000	0.839296	-55.000000	-33.000000	-99.000000
3166363.853000	38591132.600000	449.302000	0.794827	-55.000000	-33.000000	-99.000000
3166363.853000	38591142.600000	439.302000	0.842361	-55.000000	-33.000000	-99.000000
3166363.853000	38591142.600000	449.302000	0.794439	-55.000000	-33.000000	-99.000000
3166353.853000	38591132.600000	459.302000	0.800701	-55.000000	-33.000000	-99.000000
3166353.853000	38591132.600000	469.302000	0.811759	-55.000000	-33.000000	-99.000000
3166353.853000	38591142.600000	459.302000	0.797041	-55.000000	-33.000000	-99.000000
3166353.853000	38591142.600000	469.302000	0.814401	-55.000000	-33.000000	-99.000000
3166363.853000	38591132.600000	459.302000	0.800975	-55.000000	-33.000000	-99.000000
3166363.853000	38591132.600000	469.302000	0.811650	-55.000000	-33.000000	-99.000000
3166363.853000	38591142.600000	459.302000	0.799421	-55.000000	-33.000000	-99.000000
3166363.853000	38591142.600000	469.302000	0.812385	-55.000000	-33.000000	-99.000000
3166333.853000	38591152.600000	399.302000	0.752006	-55.000000	-33.000000	-99.000000
3166333.853000	38591152.600000	409.302000	0.758191	-55.000000	-33.000000	-99.000000
3166333.853000	38591162.600000	399.302000	0.751900	-55.000000	-33.000000	-99.000000
3166333.853000	38591162.600000	409.302000	0.758243	-55.000000	-33.000000	-99.000000
3166343.853000	38591152.600000	399.302000	0.752418	-55.000000	-33.000000	-99.000000
3166343.853000	38591152.600000	409.302000	0.757999	-55.000000	-33.000000	-99.000000
3166343.853000	38591162.600000	399.302000	0.752037	-55.000000	-33.000000	-99.000000
3166343.853000	38591162.600000	409.302000	0.758179	-55.000000	-33.000000	-99.000000
3166333.853000	38591152.600000	419.302000	0.857809	-55.000000	-33.000000	-99.000000
3166333.853000	38591152.600000	429.302000	0.872178	-55.000000	-33.000000	-99.000000
3166333.853000	38591162.600000	419.302000	0.857711	-55.000000	-33.000000	-99.000000
3166333.853000	38591162.600000	429.302000	0.872020	-55.000000	-33.000000	-99.000000
3166343.853000	38591152.600000	419.302000	0.858194	-55.000000	-33.000000	-99.000000
3166343.853000	38591152.600000	429.302000	0.872795	-55.000000	-33.000000	-99.000000
3166343.853000	38591162.600000	419.302000	0.857841	-55.000000	-33.000000	-99.000000
3166343.853000	38591162.600000	429.302000	0.872230	-55.000000	-33.000000	-99.000000
3166333.853000	38591172.600000	399.302000	0.751821	-55.000000	-33.000000	-99.000000
3166333.853000	38591172.600000	409.302000	0.758281	-55.000000	-33.000000	-99.000000
3166333.853000	38591182.600000	399.302000	0.751773	-55.000000	-33.000000	-99.000000
3166333.853000	38591182.600000	409.302000	0.758305	-55.000000	-33.000000	-99.000000
3166343.853000	38591172.600000	399.302000	0.751870	-55.000000	-33.000000	-99.000000
3166343.853000	38591172.600000	409.302000	0.758259	-55.000000	-33.000000	-99.000000
3166343.853000	38591182.600000	399.302000	0.751793	-55.000000	-33.000000	-99.000000
3166343.853000	38591182.600000	409.302000	0.758295	-55.000000	-33.000000	-99.000000
3166333.853000	38591172.600000	419.302000	0.857638	-55.000000	-33.000000	-99.000000
3166333.853000	38591172.600000	429.302000	0.871902	-55.000000	-33.000000	-99.000000
3166333.853000	38591182.600000	419.302000	0.857593	-55.000000	-33.000000	-99.000000
3166333.853000	38591182.600000	429.302000	0.871829	-55.000000	-33.000000	-99.000000
3166343.853000	38591172.600000	419.302000	0.857684	-55.000000	-33.000000	-99.000000
3166343.853000	38591172.600000	429.302000	0.871977	-55.000000	-33.000000	-99.000000
3166343.853000	38591182.600000	419.302000	0.857612	-55.000000	-33.000000	-99.000000
3166343.853000	38591182.600000	429.302000	0.871860	-55.000000	-33.000000	-99.000000
3166353.853000	38591152.600000	399.302000	0.753388	-55.000000	-33.000000	-99.000000
3166353.853000	38591152.600000	409.302000	0.757571	-55.000000	-33.000000	-99.000000
3166353.853000	38591162.600000	399.302000	0.752177	-55.000000	-33.000000	-99.000000
3166353.853000	38591162.600000	409.302000	0.758114	-55.000000	-33.000000	-99.000000
3166363.853000	38591152.600000	399.302000	0.753036	-55.000000	-33.000000	-99.000000
3166363.853000	38591162.600000	399.302000	0.752141	-55.000000	-33.000000	-99.000000
3166353.853000	38591152.600000	419.302000	0.859103	-55.000000	-33.000000	-99.000000
3166353.853000	38591152.600000	429.302000	0.874213	-55.000000	-33.000000	-99.000000
3166353.853000	38591162.600000	419.302000	0.857972	-55.000000	-33.000000	-99.000000
3166353.853000	38591162.600000	429.302000	0.872441	-55.000000	-33.000000	-99.000000
3166363.853000	38591152.600000	419.302000	0.858773	-55.000000	-33.000000	-99.000000
3166363.853000	38591152.600000	429.302000	0.873703	-55.000000	-33.000000	-99.000000
3166363.853000	38591162.600000	419.302000	0.857938	-55.000000	-33.000000	-99.000000
3166363.853000	38591162.600000	429.302000	0.872388	-55.000000	-33.000000	-99.000000
3166353.853000	38591172.600000	399.302000	0.751905	-55.000000	-33.000000	-99.000000
3166353.853000	38591172.600000	409.302000	0.758243	-55.000000	-33.000000	-99.000000
3166353.853000	38591182.600000	399.302000	0.751805	-55.000000	-33.000000	-99.000000
3166353.853000	38591182.600000	409.302000	0.758290	-55.000000	-33.000000	-99.000000
3166363.853000	38591172.600000	399.302000	0.751897	-55.000000	-33.000000	-99.000000
3166363.853000	38591182.600000	399.302000	0.751803	-55.000000	-33.000000	-99.000000
3166353.853000	38591172.600000	419.302000	0.857717	-55.000000	-33.000000	-99.000000
3166353.853000	38591172.600000	429.302000	0.872031	-55.000000	-33.000000	-99.000000
3166353.853000	38591182.600000	419.302000	0.857624	-55.000000	-33.000000	-99.000000
3166353.853000	38591182.600000	429.302000	0.871879	-55.000000	-33.000000	-99.000000
3166363.853000	38591172.600000	419.302000	0.857710	-55.000000	-33.000000	-99.000000
3166363.853000	38591172.600000	429.302000	0.872019	-55.000000	-33.000000	-99.000000
3166363.853000	38591182.600000	419.302000	0.857621	-55.000000	-33.000000	-99.000000
3166363.853000	38591182.600000	429.302000	0.871874	-55.000000	-33.000000	-99.000000
3166333.853000	38591152.600000	439.302000	0.837892	-55.000000	-33.000000	-99.000000
3166333.853000	38591152.600000	449.302000	0.794967	-55.000000	-33.000000	-99.000000
3166333.853000	38591162.600000	439.302000	0.837759	-55.000000	-33.000000	-99.000000
3166333.853000	38591162.600000	449.302000	0.794979	-55.000000	-33.000000	-99.000000
3166343.853000	38591152.600000	439.302000	0.838409	-55.000000	-33.000000	-99.000000
3166343.853000	38591152.600000	449.302000	0.794922	-55.000000	-33.000000	-99.000000
3166343.853000	38591162.600000	439.302000	0.837933	-55.000000	-33.000000	-99.000000
3166343.853000	38591162.600000	449.302000	0.794965	-55.000000	-33.000000	-99.000000
3166333.853000	38591152.600000	459.302000	0.801800	-55.000000	-33.000000	-99.000000
3166333.853000	38591152.600000	469.302000	0.811362	-55.000000	-33.000000	-99.000000
3166333.853000	38591162.600000	459.302000	0.801883	-55.000000	-33.000000	-99.000000
3166333.853000	38591162.600000	469.302000	0.811335	-55.000000	-33.000000	-99.000000
3166343.853000	38591152.600000	459.302000	0.801471	-55.000000	-33.000000	-99.000000
3166343.853000	38591152.600000	469.302000	0.811473	-55.000000	-33.000000	-99.000000
3166343.853000	38591162.600000	459.302000	0.801768	-55.000000	-33.000000	-99.000000
3166343.853000	38591162.600000	469.302000	0.811373	-55.000000	-33.000000	-99.000000
3166333.853000	38591172.600000	439.302000	0.837661	-55.000000	-33.000000	-99.000000
3166333.853000	38591172.600000	449.302000	0.794987	-55.000000	-33.000000	-99.000000
3166333.853000	38591182.600000	439.302000	0.837600	-55.000000	-33.000000	-99.000000
3166333.853000	38591182.600000	449.302000	0.794992	-55.000000	-33.000000	-99.000000
3166343.853000	38591172.600000	439.302000	0.837722	-55.000000	-33.000000	-99.000000
3166343.853000	38591172.600000	449.302000	0.794982	-55.000000	-33.000000	-99.000000
3166343.853000	38591182.600000	439.302000	0.837625	-55.000000	-33.000000	-99.000000
3166343.853000	38591182.600000	449.302000	0.794990	-55.000000	-33.000000	-99.000000
3166333.853000	38591172.600000	459.302000	0.801947	-55.000000	-33.000000	-99.000000
3166333.853000	38591172.600000	469.302000	0.811315	-55.000000	-33.000000	-99.000000
3166333.853000	38591182.600000	459.302000	0.801988	-55.000000	-33.000000	-99.000000
3166333.853000	38591182.600000	469.302000	0.811302	-55.000000	-33.000000	-99.000000
3166343.853000	38591172.600000	459.302000	0.801905	-55.000000	-33.000000	-99.000000
3166343.853000	38591172.600000	469.302000	0.811329	-55.000000	-33.000000	-99.000000
3166343.853000	38591182.600000	459.302000	0.801970	-55.000000	-33.000000	-99.000000
3166343.853000	38591182.600000	469.302000	0.811308	-55.000000	-33.000000	-99.000000
3166353.853000	38591152.600000	439.302000	0.839625	-55.000000	-33.000000	-99.000000
3166353.853000	38591152.600000	449.302000	0.794800	-55.000000	-33.000000	-99.000000
3166353.853000	38591162.600000	439.302000	0.838109	-55.000000	-33.000000	-99.000000
3166353.853000	38591162.600000	449.302000	0.794951	-55.000000	-33.000000	-99.000000
3166363.853000	38591152.600000	439.302000	0.839184	-55.000000	-33.000000	-99.000000
3166363.853000	38591152.600000	449.302000	0.794847	-55.000000	-33.000000	-99.000000
3166363.853000	38591162.600000	439.302000	0.838064	-55.000000	-33.000000	-99.000000
3166363.853000	38591162.600000	449.302000	0.794954	-55.000000	-33.000000	-99.000000
3166353.853000	38591152.600000	459.302000	0.800750	-55.000000	-33.000000	-99.000000
3166353.853000	38591152.600000	469.302000	0.811748	-55.000000	-33.000000	-99.000000
3166353.853000	38591162.600000	459.302000	0.801653	-55.000000	-33.000000	-99.000000
3166353.853000	38591162.600000	469.302000	0.811411	-55.000000	-33.000000	-99.000000
3166363.853000	38591152.600000	459.302000	0.801003	-55.000000	-33.000000	-99.000000
3166363.853000	38591152.600000	469.302000	0.811646	-55.000000	-33.000000	-99.000000
3166363.853000	38591162.600000	459.302000	0.801682	-55.000000	-33.000000	-99.000000
3166363.853000	38591162.600000	469.302000	0.811401	-55.000000	-33.000000	-99.000000
3166353.853000	38591172.600000	439.302000	0.837766	-55.000000	-33.000000	-99.000000
3166353.853000	38591172.600000	449.302000	0.794979	-55.000000	-33.000000	-99.000000
3166353.853000	38591182.600000	439.302000	0.837640	-55.000000	-33.000000	-99.000000
3166353.853000	38591182.600000	449.302000	0.794989	-55.000000	-33.000000	-99.000000
3166363.853000	38591172.600000	439.302000	0.837756	-55.000000	-33.000000	-99.000000
3166363.853000	38591172.600000	449.302000	0.794980	-55.000000	-33.000000	-99.000000
3166363.853000	38591182.600000	439.302000	0.837637	-55.000000	-33.000000	-99.000000
3166363.853000	38591182.600000	449.302000	0.794989	-55.000000	-33.000000	-99.000000
3166353.853000	38591172.600000	459.302000	0.801876	-55.000000	-33.000000	-99.000000
3166353.853000	38591172.600000	469.302000	0.811338	-55.000000	-33.000000	-99.000000
3166353.853000	38591182.600000	459.302000	0.801960	-55.000000	-33.000000	-99.000000
3166353.853000	38591182.600000	469.302000	0.811311	-55.000000	-33.000000	-99.000000
3166363.853000	38591172.600000	459.302000	0.801882	-55.000000	-33.000000	-99.000000
3166363.853000	38591172.600000	469.302000	0.811336	-55.000000	-33.000000	-99.000000
3166363.853000	38591182.600000	459.302000	0.801962	-55.000000	-33.000000	-99.000000
3166363.853000	38591182.600000	469.302000	0.811311	-55.000000	-33.000000	-99.000000
3166373.853000	38591112.600000	429.302000	0.871960	-55.000000	-33.000000	-99.000000
3166373.853000	38591122.600000	429.302000	0.872165	-55.000000	-33.000000	-99.000000
3166373.853000	38591132.600000	429.302000	0.872537	-55.000000	-33.000000	-99.000000
3166373.853000	38591142.600000	429.302000	0.872816	-55.000000	-33.000000	-99.000000
3166373.853000	38591112.600000	439.302000	0.852961	-55.000000	-33.000000	-99.000000
3166373.853000	38591112.600000	449.302000	0.810346	-55.000000	-33.000000	-99.000000
3166373.853000	38591122.600000	439.302000	0.837887	-55.000000	-33.000000	-99.000000
3166373.853000	38591122.600000	449.302000	0.794964	-55.000000	-33.000000	-99.000000
3166373.853000	38591112.600000	459.302000	0.792523	-55.000000	-33.000000	-99.000000
3166373.853000	38591112.600000	469.302000	0.812161	-55.000000	-33.000000	-99.000000
3166373.853000	38591122.600000	459.302000	0.801815	-55.000000	-33.000000	-99.000000
3166373.853000	38591122.600000	469.302000	0.811355	-55.000000	-33.000000	-99.000000
3166373.853000	38591132.600000	439.302000	0.838198	-55.000000	-33.000000	-99.000000
3166373.853000	38591132.600000	449.302000	0.794937	-55.000000	-33.000000	-99.000000
3166373.853000	38591142.600000	439.302000	0.838431	-55.000000	-33.000000	-99.000000
3166373.853000	38591142.600000	449.302000	0.794918	-55.000000	-33.000000	-99.000000
3166373.853000	38591132.600000	459.302000	0.801618	-55.000000	-33.000000	-99.000000
3166373.853000	38591132.600000	469.302000	0.811420	-55.000000	-33.000000	-99.000000
3166373.853000	38591142.600000	459.302000	0.801467	-55.000000	-33.000000	-99.000000
3166373.853000	38591142.600000	469.302000	0.811473	-55.000000	-33.000000	-99.000000
3166373.853000	38591152.600000	429.302000	0.872516	-55.000000	-33.000000	-99.000000
3166373.853000	38591162.600000	429.302000	0.872152	-55.000000	-33.000000	-99.000000
3166373.853000	38591172.600000	429.302000	0.871952	-55.000000	-33.000000	-99.000000
3166373.853000	38591182.600000	429.302000	0.871850	-55.000000	-33.000000	-99.000000
3166373.853000	38591152.600000	439.302000	0.838175	-55.000000	-33.000000	-99.000000
3166373.853000	38591152.600000	449.302000	0.794943	-55.000000	-33.000000	-99.000000
3166373.853000	38591162.600000	439.302000	0.837868	-55.000000	-33.000000	-99.000000
3166373.853000	38591162.600000	449.302000	0.794970	-55.000000	-33.000000	-99.000000
3166373.853000	38591152.600000	459.302000	0.801618	-55.000000	-33.000000	-99.000000
3166373.853000	38591152.600000	469.302000	0.811422	-55.000000	-33.000000	-99.000000
3166373.853000	38591162.600000	459.302000	0.801811	-55.000000	-33.000000	-99.000000
3166373.853000	38591162.600000	469.302000	0.811359	-55.000000	-33.000000	-99.000000
3166373.853000	38591172.600000	439.302000	0.837702	-55.000000	-33.000000	-99.000000
3166373.853000	38591172.600000	449.302000	0.794984	-55.000000	-33.000000	-99.000000
3166373.853000	38591182.600000	439.302000	0.837617	-55.000000	-33.000000	-99.000000
3166373.853000	38591182.600000	449.302000	0.794990	-55.000000	-33.000000	-99.000000
3166373.853000	38591172.600000	459.302000	0.801919	-55.000000	-33.000000	-99.000000
3166373.853000	38591172.600000	469.302000	0.811324	-55.000000	-33.000000	-99.000000
3166373.853000	38591182.600000	459.302000	0.801976	-55.000000	-33.000000	-99.000000
3166373.853000	38591182.600000	469.302000	0.811306	-55.000000	-33.000000	-99.000000
3166333.853000	38591112.600000	479.302000	0.979770	-55.000000	-33.000000	-99.000000
3166333.853000	38591112.600000	489.302000	0.982550	-55.000000	-33.000000	-99.000000
3166333.853000	38591122.600000	479.302000	0.847912	-55.000000	-33.000000	-99.000000
3166333.853000	38591122.600000	489.302000	0.982244	-55.000000	-33.000000	-99.000000
3166343.853000	38591112.600000	479.302000	0.837533	-55.000000	-33.000000	-99.000000
3166343.853000	38591112.600000	489.302000	0.814511	-55.000000	-33.000000	-99.000000
3166343.853000	38591122.600000	479.302000	0.837561	-55.000000	-33.000000	-99.000000
3166343.853000	38591122.600000	489.302000	0.814458	-55.000000	-33.000000	-99.000000
3166333.853000	38591132.600000	479.302000	0.837556	-55.000000	-33.000000	-99.000000
3166333.853000	38591132.600000	489.302000	0.816524	-55.000000	-33.000000	-99.000000
3166333.853000	38591142.600000	479.302000	0.837566	-55.000000	-33.000000	-99.000000
3166333.853000	38591142.600000	489.302000	0.814451	-55.000000	-33.000000	-99.000000
3166343.853000	38591132.600000	479.302000	0.837625	-55.000000	-33.000000	-99.000000
3166343.853000	38591132.600000	489.302000	0.814343	-55.000000	-33.000000	-99.000000
3166343.853000	38591142.600000	479.302000	0.837689	-55.000000	-33.000000	-99.000000
3166343.853000	38591142.600000	489.302000	0.814233	-55.000000	-33.000000	-99.000000
3166353.853000	38591112.600000	479.302000	0.837539	-55.000000	-33.000000	-99.000000
3166353.853000	38591112.600000	489.302000	0.814500	-55.000000	-33.000000	-99.000000
3166353.853000	38591122.600000	479.302000	0.837585	-55.000000	-33.000000	-99.000000
3166353.853000	38591122.600000	489.302000	0.814414	-55.000000	-33.000000	-99.000000
3166363.853000	38591112.600000	479.302000	0.837537	-55.000000	-33.000000	-99.000000
3166363.853000	38591112.600000	489.302000	0.814503	-55.000000	-33.000000	-99.000000
3166363.853000	38591122.600000	479.302000	0.837579	-55.000000	-33.000000	-99.000000
3166363.853000	38591122.600000	489.302000	0.814425	-55.000000	-33.000000	-99.000000
3166353.853000	38591112.600000	499.302000	0.998031	-55.000000	-33.000000	-99.000000
3166353.853000	38591122.600000	499.302000	0.999120	-55.000000	-33.000000	-99.000000
3166363.853000	38591112.600000	499.302000	0.997998	-55.000000	-33.000000	-99.000000
3166363.853000	38591122.600000	499.302000	0.998978	-55.000000	-33.000000	-99.000000
3166353.853000	38591132.600000	479.302000	0.837788	-55.000000	-33.000000	-99.000000
3166353.853000	38591132.600000	489.302000	0.814070	-55.000000	-33.000000	-99.000000
3166353.853000	38591142.600000	479.302000	0.838569	-55.000000	-33.000000	-99.000000
3166353.853000	38591142.600000	489.302000	0.813329	-55.000000	-33.000000	-99.000000
3166363.853000	38591132.600000	479.302000	0.837729	-55.000000	-33.000000	-99.000000
3166363.853000	38591132.600000	489.302000	0.814165	-55.000000	-33.000000	-99.000000
3166363.853000	38591142.600000	479.302000	0.838081	-55.000000	-33.000000	-99.000000
3166363.853000	38591142.600000	489.302000	0.813658	-55.000000	-33.000000	-99.000000
3166353.853000	38591132.600000	499.302000	1.003366	-55.000000	-33.000000	-99.000000
3166353.853000	38591142.600000	499.302000	1.015852	-55.000000	-33.000000	-99.000000
3166363.853000	38591132.600000	499.302000	1.002198	-55.000000	-33.000000	-99.000000
3166363.853000	38591142.600000	499.302000	1.008490	-55.000000	-33.000000	-99.000000
3166333.853000	38591152.600000	479.302000	0.837557	-55.000000	-33.000000	-99.000000
3166333.853000	38591152.600000	489.302000	0.814469	-55.000000	-33.000000	-99.000000
3166333.853000	38591162.600000	479.302000	0.837540	-55.000000	-33.000000	-99.000000
3166333.853000	38591162.600000	489.302000	0.814501	-55.000000	-33.000000	-99.000000
3166343.853000	38591152.600000	479.302000	0.837626	-55.000000	-33.000000	-99.000000
3166343.853000	38591152.600000	489.302000	0.814344	-55.000000	-33.000000	-99.000000
3166343.853000	38591162.600000	479.302000	0.837564	-55.000000	-33.000000	-99.000000
3166343.853000	38591162.600000	489.302000	0.814457	-55.000000	-33.000000	-99.000000
3166333.853000	38591172.600000	479.302000	0.837527	-55.000000	-33.000000	-99.000000
3166333.853000	38591172.600000	489.302000	0.814526	-55.000000	-33.000000	-99.000000
3166333.853000	38591182.600000	479.302000	0.837518	-55.000000	-33.000000	-99.000000
3166333.853000	38591182.600000	489.302000	0.814541	-55.000000	-33.000000	-99.000000
3166343.853000	38591172.600000	479.302000	0.837535	-55.000000	-33.000000	-99.000000
3166343.853000	38591172.600000	489.302000	0.814509	-55.000000	-33.000000	-99.000000
3166343.853000	38591182.600000	479.302000	0.837522	-55.000000	-33.000000	-99.000000
3166343.853000	38591182.600000	489.302000	0.814534	-55.000000	-33.000000	-99.000000
3166353.853000	38591152.600000	479.302000	0.837784	-55.000000	-33.000000	-99.000000
3166353.853000	38591152.600000	489.302000	0.814080	-55.000000	-33.000000	-99.000000
3166353.853000	38591162.600000	479.302000	0.837588	-55.000000	-33.000000	-99.000000
3166353.853000	38591162.600000	489.302000	0.814413	-55.000000	-33.000000	-99.000000
3166363.853000	38591152.600000	479.302000	0.837728	-55.000000	-33.000000	-99.000000
3166363.853000	38591152.600000	489.302000	0.814171	-55.000000	-33.000000	-99.000000
3166363.853000	38591162.600000	479.302000	0.837582	-55.000000	-33.000000	-99.000000
3166363.853000	38591162.600000	489.302000	0.814424	-55.000000	-33.000000	-99.000000
3166353.853000	38591152.600000	499.302000	1.003263	-55.000000	-33.000000	-99.000000
3166353.853000	38591162.600000	499.302000	0.999138	-55.000000	-33.000000	-99.000000
3166363.853000	38591152.600000	499.302000	1.002143	-55.000000	-33.000000	-99.000000
3166363.853000	38591162.600000	499.302000	0.998997	-55.000000	-33.000000	-99.000000
3166353.853000	38591172.600000	479.302000	0.837542	-55.000000	-33.000000	-99.000000
3166353.853000	38591172.600000	489.302000	0.814498	-55.000000	-33.000000	-99.000000
3166353.853000	38591182.600000	479.302000	0.837524	-55.000000	-33.000000	-99.000000
3166353.853000	38591182.600000	489.302000	0.814530	-55.000000	-33.000000	-99.000000
3166363.853000	38591172.600000	479.302000	0.837540	-55.000000	-33.000000	-99.000000
3166363.853000	38591172.600000	489.302000	0.814501	-55.000000	-33.000000	-99.000000
3166363.853000	38591182.600000	479.302000	0.837524	-55.000000	-33.000000	-99.000000
3166363.853000	38591182.600000	489.302000	0.814531	-55.000000	-33.000000	-99.000000
3166353.853000	38591172.600000	499.302000	0.998059	-55.000000	-33.000000	-99.000000
3166353.853000	38591182.600000	499.302000	0.997646	-55.000000	-33.000000	-99.000000
3166363.853000	38591172.600000	499.302000	0.998026	-55.000000	-33.000000	-99.000000
3166363.853000	38591182.600000	499.302000	0.997635	-55.000000	-33.000000	-99.000000
3166373.853000	38591112.600000	479.302000	0.837530	-55.000000	-33.000000	-99.000000
3166373.853000	38591112.600000	489.302000	0.814517	-55.000000	-33.000000	-99.000000
3166373.853000	38591122.600000	479.302000	0.837552	-55.000000	-33.000000	-99.000000
3166373.853000	38591122.600000	489.302000	0.814475	-55.000000	-33.000000	-99.000000
3166383.853000	38591112.600000	489.302000	0.814532	-55.000000	-33.000000	-99.000000
3166383.853000	38591122.600000	489.302000	0.814513	-55.000000	-33.000000	-99.000000
3166373.853000	38591112.600000	499.302000	0.997820	-55.000000	-33.000000	-99.000000
3166373.853000	38591122.600000	499.302000	0.998352	-55.000000	-33.000000	-99.000000
3166383.853000	38591112.600000	499.302000	0.997623	-55.000000	-33.000000	-99.000000
3166383.853000	38591122.600000	499.302000	0.997868	-55.000000	-33.000000	-99.000000
3166373.853000	38591132.600000	479.302000	0.837593	-55.000000	-33.000000	-99.000000
3166373.853000	38591132.600000	489.302000	0.814400	-55.000000	-33.000000	-99.000000
3166373.853000	38591142.600000	479.302000	0.837626	-55.000000	-33.000000	-99.000000
3166373.853000	38591142.600000	489.302000	0.814343	-55.000000	-33.000000	-99.000000
3166383.853000	38591132.600000	489.302000	0.814490	-55.000000	-33.000000	-99.000000
3166383.853000	38591142.600000	489.302000	0.814478	-55.000000	-33.000000	-99.000000
3166373.853000	38591132.600000	499.302000	0.999294	-55.000000	-33.000000	-99.000000
3166373.853000	38591142.600000	499.302000	1.000007	-55.000000	-33.000000	-99.000000
3166383.853000	38591132.600000	499.302000	0.998155	-55.000000	-33.000000	-99.000000
3166383.853000	38591142.600000	499.302000	0.998306	-55.000000	-33.000000	-99.000000
3166373.853000	38591152.600000	479.302000	0.837595	-55.000000	-33.000000	-99.000000
3166373.853000	38591152.600000	489.302000	0.814399	-55.000000	-33.000000	-99.000000
3166373.853000	38591162.600000	479.302000	0.837555	-55.000000	-33.000000	-99.000000
3166373.853000	38591162.600000	489.302000	0.814473	-55.000000	-33.000000	-99.000000
3166383.853000	38591152.600000	489.302000	0.814490	-55.000000	-33.000000	-99.000000
3166383.853000	38591162.600000	489.302000	0.814512	-55.000000	-33.000000	-99.000000
3166373.853000	38591152.600000	499.302000	0.999301	-55.000000	-33.000000	-99.000000
3166373.853000	38591162.600000	499.302000	0.998373	-55.000000	-33.000000	-99.000000
3166383.853000	38591152.600000	499.302000	0.998165	-55.000000	-33.000000	-99.000000
3166383.853000	38591162.600000	499.302000	0.997885	-55.000000	-33.000000	-99.000000
3166373.853000	38591172.600000	479.302000	0.837533	-55.000000	-33.000000	-99.000000
3166373.853000	38591172.600000	489.302000	0.814515	-55.000000	-33.000000	-99.000000
3166373.853000	38591182.600000	479.302000	0.837521	-55.000000	-33.000000	-99.000000
3166373.853000	38591182.600000	489.302000	0.814537	-55.000000	-33.000000	-99.000000
3166383.853000	38591172.600000	489.302000	0.814531	-55.000000	-33.000000	-99.000000
3166383.853000	38591182.600000	489.302000	0.814544	-55.000000	-33.000000	-99.000000
3166373.853000	38591172.600000	499.302000	0.997844	-55.000000	-33.000000	-99.000000
3166373.853000	38591182.600000	499.302000	0.997567	-55.000000	-33.000000	-99.000000
3166383.853000	38591172.600000	499.302000	0.997643	-55.000000	-33.000000	-99.000000
3166383.853000	38591182.600000	499.302000	0.997476	-55.000000	-33.000000	-99.000000
3166333.853000	38591192.600000	399.302000	0.751744	-55.000000	-33.000000	-99.000000
3166333.853000	38591192.600000	409.302000	0.758319	-55.000000	-33.000000	-99.000000
3166333.853000	38591202.600000	399.302000	0.751725	-55.000000	-33.000000	-99.000000
3166333.853000	38591202.600000	409.302000	0.758328	-55.000000	-33.000000	-99.000000
3166343.853000	38591192.600000	399.302000	0.751753	-55.000000	-33.000000	-99.000000
3166343.853000	38591192.600000	409.302000	0.758314	-55.000000	-33.000000	-99.000000
3166343.853000	38591202.600000	399.302000	0.751730	-55.000000	-33.000000	-99.000000
3166343.853000	38591202.600000	409.302000	0.758325	-55.000000	-33.000000	-99.000000
3166333.853000	38591192.600000	419.302000	0.857566	-55.000000	-33.000000	-99.000000
3166333.853000	38591192.600000	429.302000	0.871784	-55.000000	-33.000000	-99.000000
3166333.853000	38591202.600000	419.302000	0.857548	-55.000000	-33.000000	-99.000000
3166333.853000	38591202.600000	429.302000	0.871755	-55.000000	-33.000000	-99.000000
3166343.853000	38591192.600000	419.302000	0.857575	-55.000000	-33.000000	-99.000000
3166343.853000	38591192.600000	429.302000	0.871798	-55.000000	-33.000000	-99.000000
3166343.853000	38591202.600000	419.302000	0.857553	-55.000000	-33.000000	-99.000000
3166343.853000	38591202.600000	429.302000	0.871763	-55.000000	-33.000000	-99.000000
3166333.853000	38591212.600000	399.302000	0.751713	-55.000000	-33.000000	-99.000000
3166333.853000	38591212.600000	409.302000	0.758333	-55.000000	-33.000000	-99.000000
3166333.853000	38591222.600000	399.302000	0.751705	-55.000000	-33.000000	-99.000000
3166333.853000	38591222.600000	409.302000	0.758337	-55.000000	-33.000000	-99.000000
3166343.853000	38591212.600000	399.302000	0.751716	-55.000000	-33.000000	-99.000000
3166343.853000	38591212.600000	409.302000	0.758332	-55.000000	-33.000000	-99.000000
3166343.853000	38591222.600000	399.302000	0.751706	-55.000000	-33.000000	-99.000000
3166343.853000	38591222.600000	409.302000	0.758337	-55.000000	-33.000000	-99.000000
3166333.853000	38591212.600000	419.302000	0.857537	-55.000000	-33.000000	-99.000000
3166333.853000	38591212.600000	429.302000	0.871736	-55.000000	-33.000000	-99.000000
3166333.853000	38591222.600000	419.302000	0.857529	-55.000000	-33.000000	-99.000000
3166333.853000	38591222.600000	429.302000	0.871723	-55.000000	-33.000000	-99.000000
3166343.853000	38591212.600000	419.302000	0.857539	-55.000000	-33.000000	-99.000000
3166343.853000	38591212.600000	429.302000	0.871740	-55.000000	-33.000000	-99.000000
3166343.853000	38591222.600000	419.302000	0.857530	-55.000000	-33.000000	-99.000000
3166343.853000	38591222.600000	429.302000	0.871725	-55.000000	-33.000000	-99.000000
3166353.853000	38591192.600000	399.302000	0.751758	-55.000000	-33.000000	-99.000000
3166353.853000	38591192.600000	409.302000	0.758312	-55.000000	-33.000000	-99.000000
3166353.853000	38591202.600000	399.302000	0.751733	-55.000000	-33.000000	-99.000000
3166353.853000	38591202.600000	409.302000	0.758324	-55.000000	-33.000000	-99.000000
3166363.853000	38591192.600000	399.302000	0.751757	-55.000000	-33.000000	-99.000000
3166363.853000	38591202.600000	399.302000	0.751732	-55.000000	-33.000000	-99.000000
3166353.853000	38591192.600000	419.302000	0.857580	-55.000000	-33.000000	-99.000000
3166353.853000	38591192.600000	429.302000	0.871806	-55.000000	-33.000000	-99.000000
3166353.853000	38591202.600000	419.302000	0.857555	-55.000000	-33.000000	-99.000000
3166353.853000	38591202.600000	429.302000	0.871767	-55.000000	-33.000000	-99.000000
3166363.853000	38591192.600000	419.302000	0.857579	-55.000000	-33.000000	-99.000000
3166363.853000	38591192.600000	429.302000	0.871805	-55.000000	-33.000000	-99.000000
3166363.853000	38591202.600000	419.302000	0.857555	-55.000000	-33.000000	-99.000000
3166363.853000	38591202.600000	429.302000	0.871766	-55.000000	-33.000000	-99.000000
3166353.853000	38591212.600000	399.302000	0.751717	-55.000000	-33.000000	-99.000000
3166353.853000	38591212.600000	409.302000	0.758332	-55.000000	-33.000000	-99.000000
3166353.853000	38591222.600000	399.302000	0.751707	-55.000000	-33.000000	-99.000000
3166353.853000	38591222.600000	409.302000	0.758336	-55.000000	-33.000000	-99.000000
3166363.853000	38591212.600000	399.302000	0.751717	-55.000000	-33.000000	-99.000000
3166363.853000	38591222.600000	399.302000	0.751707	-55.000000	-33.000000	-99.000000
3166353.853000	38591212.600000	419.302000	0.857541	-55.000000	-33.000000	-99.000000
3166353.853000	38591212.600000	429.302000	0.871743	-55.000000	-33.000000	-99.000000
3166353.853000	38591222.600000	419.302000	0.857531	-55.000000	-33.000000	-99.000000
3166353.853000	38591222.600000	429.302000	0.871727	-55.000000	-33.000000	-99.000000
3166363.853000	38591212.600000	419.302000	0.857540	-55.000000	-33.000000	-99.000000
3166363.853000	38591212.600000	429.302000	0.871742	-55.000000	-33.000000	-99.000000
3166363.853000	38591222.600000	419.302000	0.857531	-55.000000	-33.000000	-99.000000
3166363.853000	38591222.600000	429.302000	0.871727	-55.000000	-33.000000	-99.000000
[truncated: 10,894 more rows]
