# Supplementary material for: A new method for estimating ore grade based on sample length weighting
Source: Sci Rep. 2023 Apr 17;13:6208. doi: 10.1038/s41598-023-33509-0 (PMC10110572; doi:10.1038/s41598-023-33509-0)
Supplement: Supplementary file 1 — Supplementary Information. [file 41598_2023_33509_MOESM1_ESM.zip › Data for paper-SR/Results/Composite_Sample_P4_Li.txt]

3166093.853000	38590632.600000	489.302000	0.284998	-55.000000	-33.000000	-99.000000
3166093.853000	38590642.600000	489.302000	0.284997	-55.000000	-33.000000	-99.000000
3166103.853000	38590632.600000	489.302000	0.284997	-55.000000	-33.000000	-99.000000
3166103.853000	38590642.600000	489.302000	0.284997	-55.000000	-33.000000	-99.000000
3166093.853000	38590632.600000	499.302000	0.280002	-55.000000	-33.000000	-99.000000
3166093.853000	38590632.600000	509.302000	0.279987	-55.000000	-33.000000	-99.000000
3166093.853000	38590642.600000	499.302000	0.280002	-55.000000	-33.000000	-99.000000
3166093.853000	38590642.600000	509.302000	0.279983	-55.000000	-33.000000	-99.000000
3166103.853000	38590632.600000	499.302000	0.280002	-55.000000	-33.000000	-99.000000
3166103.853000	38590632.600000	509.302000	0.279986	-55.000000	-33.000000	-99.000000
3166103.853000	38590642.600000	499.302000	0.280002	-55.000000	-33.000000	-99.000000
3166103.853000	38590642.600000	509.302000	0.279981	-55.000000	-33.000000	-99.000000
3166093.853000	38590652.600000	489.302000	0.284996	-55.000000	-33.000000	-99.000000
3166093.853000	38590662.600000	489.302000	0.284995	-55.000000	-33.000000	-99.000000
3166103.853000	38590652.600000	489.302000	0.284995	-55.000000	-33.000000	-99.000000
3166103.853000	38590662.600000	489.302000	0.284993	-55.000000	-33.000000	-99.000000
3166093.853000	38590652.600000	499.302000	0.280003	-55.000000	-33.000000	-99.000000
3166093.853000	38590652.600000	509.302000	0.279977	-55.000000	-33.000000	-99.000000
3166093.853000	38590662.600000	499.302000	0.280003	-55.000000	-33.000000	-99.000000
3166093.853000	38590662.600000	509.302000	0.279966	-55.000000	-33.000000	-99.000000
3166103.853000	38590652.600000	499.302000	0.280003	-55.000000	-33.000000	-99.000000
3166103.853000	38590652.600000	509.302000	0.279972	-55.000000	-33.000000	-99.000000
3166103.853000	38590662.600000	499.302000	0.280004	-55.000000	-33.000000	-99.000000
3166103.853000	38590662.600000	509.302000	0.279957	-55.000000	-33.000000	-99.000000
3166113.853000	38590632.600000	489.302000	0.284997	-55.000000	-33.000000	-99.000000
3166113.853000	38590642.600000	489.302000	0.284996	-55.000000	-33.000000	-99.000000
3166123.853000	38590632.600000	489.302000	0.284997	-55.000000	-33.000000	-99.000000
3166123.853000	38590642.600000	489.302000	0.284996	-55.000000	-33.000000	-99.000000
3166113.853000	38590632.600000	499.302000	0.280002	-55.000000	-33.000000	-99.000000
3166113.853000	38590632.600000	509.302000	0.279985	-55.000000	-33.000000	-99.000000
3166113.853000	38590642.600000	499.302000	0.280003	-55.000000	-33.000000	-99.000000
3166113.853000	38590642.600000	509.302000	0.279979	-55.000000	-33.000000	-99.000000
3166113.853000	38590652.600000	489.302000	0.284995	-55.000000	-33.000000	-99.000000
3166113.853000	38590662.600000	489.302000	0.284992	-55.000000	-33.000000	-99.000000
3166123.853000	38590652.600000	489.302000	0.284995	-55.000000	-33.000000	-99.000000
3166123.853000	38590662.600000	489.302000	0.284992	-55.000000	-33.000000	-99.000000
3166113.853000	38590652.600000	499.302000	0.280003	-55.000000	-33.000000	-99.000000
3166113.853000	38590652.600000	509.302000	0.279969	-55.000000	-33.000000	-99.000000
3166113.853000	38590662.600000	499.302000	0.280004	-55.000000	-33.000000	-99.000000
3166113.853000	38590662.600000	509.302000	0.279949	-55.000000	-33.000000	-99.000000
3166093.853000	38590672.600000	489.302000	0.284993	-55.000000	-33.000000	-99.000000
3166093.853000	38590682.600000	489.302000	0.284990	-55.000000	-33.000000	-99.000000
3166103.853000	38590672.600000	489.302000	0.284990	-55.000000	-33.000000	-99.000000
3166103.853000	38590682.600000	489.302000	0.284983	-55.000000	-33.000000	-99.000000
3166093.853000	38590672.600000	499.302000	0.280004	-55.000000	-33.000000	-99.000000
3166093.853000	38590672.600000	509.302000	0.279950	-55.000000	-33.000000	-99.000000
3166093.853000	38590682.600000	499.302000	0.280003	-55.000000	-33.000000	-99.000000
3166093.853000	38590682.600000	509.302000	0.279925	-55.000000	-33.000000	-99.000000
3166103.853000	38590672.600000	499.302000	0.280003	-55.000000	-33.000000	-99.000000
3166103.853000	38590672.600000	509.302000	0.279927	-55.000000	-33.000000	-99.000000
3166103.853000	38590682.600000	499.302000	0.279998	-55.000000	-33.000000	-99.000000
3166103.853000	38590682.600000	509.302000	0.279869	-55.000000	-33.000000	-99.000000
3166093.853000	38590692.600000	489.302000	0.284988	-55.000000	-33.000000	-99.000000
3166093.853000	38590702.600000	489.302000	0.284987	-55.000000	-33.000000	-99.000000
3166103.853000	38590692.600000	489.302000	0.284973	-55.000000	-33.000000	-99.000000
3166103.853000	38590702.600000	489.302000	0.284968	-55.000000	-33.000000	-99.000000
3166093.853000	38590692.600000	499.302000	0.280001	-55.000000	-33.000000	-99.000000
3166093.853000	38590692.600000	509.302000	0.279898	-55.000000	-33.000000	-99.000000
3166093.853000	38590702.600000	499.302000	0.280000	-55.000000	-33.000000	-99.000000
3166093.853000	38590702.600000	509.302000	0.279888	-55.000000	-33.000000	-99.000000
3166103.853000	38590692.600000	499.302000	0.279977	-55.000000	-33.000000	-99.000000
3166103.853000	38590692.600000	509.302000	0.279780	-55.000000	-33.000000	-99.000000
3166103.853000	38590702.600000	499.302000	0.279961	-55.000000	-33.000000	-99.000000
3166103.853000	38590702.600000	509.302000	0.279736	-55.000000	-33.000000	-99.000000
3166113.853000	38590672.600000	489.302000	0.284987	-55.000000	-33.000000	-99.000000
3166113.853000	38590682.600000	489.302000	0.284973	-55.000000	-33.000000	-99.000000
3166123.853000	38590672.600000	489.302000	0.284986	-55.000000	-33.000000	-99.000000
3166123.853000	38590682.600000	489.302000	0.284970	-55.000000	-33.000000	-99.000000
3166113.853000	38590672.600000	499.302000	0.280002	-55.000000	-33.000000	-99.000000
3166113.853000	38590672.600000	509.302000	0.279904	-55.000000	-33.000000	-99.000000
3166113.853000	38590682.600000	499.302000	0.279981	-55.000000	-33.000000	-99.000000
3166113.853000	38590682.600000	509.302000	0.279792	-55.000000	-33.000000	-99.000000
3166113.853000	38590692.600000	489.302000	0.284922	-55.000000	-33.000000	-99.000000
3166113.853000	38590702.600000	489.302000	0.284842	-55.000000	-33.000000	-99.000000
3166123.853000	38590692.600000	489.302000	0.284880	-55.000000	-33.000000	-99.000000
3166123.853000	38590702.600000	489.302000	0.284440	-55.000000	-33.000000	-99.000000
3166113.853000	38590692.600000	499.302000	0.279795	-55.000000	-33.000000	-99.000000
3166113.853000	38590692.600000	509.302000	0.279526	-55.000000	-33.000000	-99.000000
3166113.853000	38590702.600000	499.302000	0.279368	-55.000000	-33.000000	-99.000000
3166113.853000	38590702.600000	509.302000	0.279340	-55.000000	-33.000000	-99.000000
3166123.853000	38590702.600000	499.302000	0.277391	-55.000000	-33.000000	-99.000000
3166093.853000	38590712.600000	489.302000	0.284990	-55.000000	-33.000000	-99.000000
3166093.853000	38590722.600000	489.302000	0.284993	-55.000000	-33.000000	-99.000000
3166103.853000	38590712.600000	489.302000	0.284979	-55.000000	-33.000000	-99.000000
3166103.853000	38590722.600000	489.302000	0.284989	-55.000000	-33.000000	-99.000000
3166093.853000	38590712.600000	499.302000	0.280002	-55.000000	-33.000000	-99.000000
3166093.853000	38590722.600000	499.302000	0.280003	-55.000000	-33.000000	-99.000000
3166103.853000	38590712.600000	499.302000	0.279985	-55.000000	-33.000000	-99.000000
3166103.853000	38590712.600000	509.302000	0.279807	-55.000000	-33.000000	-99.000000
3166103.853000	38590722.600000	499.302000	0.280000	-55.000000	-33.000000	-99.000000
3166103.853000	38590722.600000	509.302000	0.279890	-55.000000	-33.000000	-99.000000
3166093.853000	38590732.600000	489.302000	0.284995	-55.000000	-33.000000	-99.000000
3166093.853000	38590742.600000	489.302000	0.284997	-55.000000	-33.000000	-99.000000
3166103.853000	38590732.600000	489.302000	0.284994	-55.000000	-33.000000	-99.000000
3166103.853000	38590742.600000	489.302000	0.284996	-55.000000	-33.000000	-99.000000
3166093.853000	38590732.600000	499.302000	0.280004	-55.000000	-33.000000	-99.000000
3166093.853000	38590742.600000	499.302000	0.280003	-55.000000	-33.000000	-99.000000
3166103.853000	38590732.600000	499.302000	0.280003	-55.000000	-33.000000	-99.000000
3166103.853000	38590732.600000	509.302000	0.279938	-55.000000	-33.000000	-99.000000
3166103.853000	38590742.600000	499.302000	0.280003	-55.000000	-33.000000	-99.000000
3166103.853000	38590742.600000	509.302000	0.279962	-55.000000	-33.000000	-99.000000
3166113.853000	38590712.600000	489.302000	0.284951	-55.000000	-33.000000	-99.000000
3166113.853000	38590722.600000	489.302000	0.284983	-55.000000	-33.000000	-99.000000
3166123.853000	38590712.600000	489.302000	0.284935	-55.000000	-33.000000	-99.000000
3166123.853000	38590722.600000	489.302000	0.284981	-55.000000	-33.000000	-99.000000
3166113.853000	38590712.600000	499.302000	0.279892	-55.000000	-33.000000	-99.000000
3166113.853000	38590712.600000	509.302000	0.279620	-55.000000	-33.000000	-99.000000
3166113.853000	38590722.600000	499.302000	0.279992	-55.000000	-33.000000	-99.000000
3166113.853000	38590722.600000	509.302000	0.279836	-55.000000	-33.000000	-99.000000
3166123.853000	38590712.600000	499.302000	0.279820	-55.000000	-33.000000	-99.000000
3166123.853000	38590712.600000	509.302000	0.279547	-55.000000	-33.000000	-99.000000
3166123.853000	38590722.600000	499.302000	0.279988	-55.000000	-33.000000	-99.000000
3166123.853000	38590722.600000	509.302000	0.279820	-55.000000	-33.000000	-99.000000
3166113.853000	38590732.600000	489.302000	0.284992	-55.000000	-33.000000	-99.000000
3166113.853000	38590742.600000	489.302000	0.284996	-55.000000	-33.000000	-99.000000
3166123.853000	38590732.600000	489.302000	0.284992	-55.000000	-33.000000	-99.000000
3166123.853000	38590742.600000	489.302000	0.284996	-55.000000	-33.000000	-99.000000
3166113.853000	38590732.600000	499.302000	0.280003	-55.000000	-33.000000	-99.000000
3166113.853000	38590732.600000	509.302000	0.279921	-55.000000	-33.000000	-99.000000
3166113.853000	38590742.600000	499.302000	0.280004	-55.000000	-33.000000	-99.000000
3166113.853000	38590742.600000	509.302000	0.279956	-55.000000	-33.000000	-99.000000
3166123.853000	38590732.600000	499.302000	0.280003	-55.000000	-33.000000	-99.000000
3166123.853000	38590732.600000	509.302000	0.279917	-55.000000	-33.000000	-99.000000
3166123.853000	38590742.600000	499.302000	0.280004	-55.000000	-33.000000	-99.000000
3166123.853000	38590742.600000	509.302000	0.279955	-55.000000	-33.000000	-99.000000
3166093.853000	38590752.600000	489.302000	0.284998	-55.000000	-33.000000	-99.000000
3166103.853000	38590752.600000	489.302000	0.284998	-55.000000	-33.000000	-99.000000
3166103.853000	38590762.600000	489.302000	0.284998	-55.000000	-33.000000	-99.000000
3166103.853000	38590752.600000	499.302000	0.280003	-55.000000	-33.000000	-99.000000
3166103.853000	38590762.600000	499.302000	0.280002	-55.000000	-33.000000	-99.000000
3166103.853000	38590772.600000	489.302000	0.284999	-55.000000	-33.000000	-99.000000
3166103.853000	38590782.600000	489.302000	0.284999	-55.000000	-33.000000	-99.000000
3166103.853000	38590772.600000	499.302000	0.280002	-55.000000	-33.000000	-99.000000
3166103.853000	38590782.600000	499.302000	0.280001	-55.000000	-33.000000	-99.000000
3166113.853000	38590752.600000	489.302000	0.284997	-55.000000	-33.000000	-99.000000
3166113.853000	38590762.600000	489.302000	0.284998	-55.000000	-33.000000	-99.000000
3166123.853000	38590752.600000	489.302000	0.284997	-55.000000	-33.000000	-99.000000
3166123.853000	38590762.600000	489.302000	0.284998	-55.000000	-33.000000	-99.000000
3166113.853000	38590752.600000	499.302000	0.280003	-55.000000	-33.000000	-99.000000
3166113.853000	38590752.600000	509.302000	0.279973	-55.000000	-33.000000	-99.000000
3166113.853000	38590762.600000	499.302000	0.280002	-55.000000	-33.000000	-99.000000
3166113.853000	38590762.600000	509.302000	0.279981	-55.000000	-33.000000	-99.000000
3166123.853000	38590752.600000	499.302000	0.280003	-55.000000	-33.000000	-99.000000
3166123.853000	38590752.600000	509.302000	0.279972	-55.000000	-33.000000	-99.000000
3166123.853000	38590762.600000	499.302000	0.280002	-55.000000	-33.000000	-99.000000
3166123.853000	38590762.600000	509.302000	0.279981	-55.000000	-33.000000	-99.000000
3166113.853000	38590772.600000	489.302000	0.284999	-55.000000	-33.000000	-99.000000
3166113.853000	38590782.600000	479.302000	0.284955	-55.000000	-33.000000	-99.000000
3166113.853000	38590782.600000	489.302000	0.284999	-55.000000	-33.000000	-99.000000
3166123.853000	38590772.600000	489.302000	0.284999	-55.000000	-33.000000	-99.000000
3166123.853000	38590782.600000	489.302000	0.284999	-55.000000	-33.000000	-99.000000
3166113.853000	38590772.600000	499.302000	0.280002	-55.000000	-33.000000	-99.000000
3166113.853000	38590772.600000	509.302000	0.279987	-55.000000	-33.000000	-99.000000
3166113.853000	38590782.600000	499.302000	0.280002	-55.000000	-33.000000	-99.000000
3166113.853000	38590782.600000	509.302000	0.279990	-55.000000	-33.000000	-99.000000
3166123.853000	38590772.600000	499.302000	0.280002	-55.000000	-33.000000	-99.000000
3166123.853000	38590772.600000	509.302000	0.279986	-55.000000	-33.000000	-99.000000
3166123.853000	38590782.600000	499.302000	0.280002	-55.000000	-33.000000	-99.000000
3166123.853000	38590782.600000	509.302000	0.279990	-55.000000	-33.000000	-99.000000
3166133.853000	38590722.600000	489.302000	0.284986	-55.000000	-33.000000	-99.000000
3166133.853000	38590732.600000	489.302000	0.284993	-55.000000	-33.000000	-99.000000
3166133.853000	38590742.600000	489.302000	0.284996	-55.000000	-33.000000	-99.000000
3166133.853000	38590752.600000	489.302000	0.284997	-55.000000	-33.000000	-99.000000
3166133.853000	38590762.600000	489.302000	0.284998	-55.000000	-33.000000	-99.000000
3166133.853000	38590752.600000	499.302000	0.280003	-55.000000	-33.000000	-99.000000
3166133.853000	38590762.600000	499.302000	0.280002	-55.000000	-33.000000	-99.000000
3166133.853000	38590762.600000	509.302000	0.279982	-55.000000	-33.000000	-99.000000
3166133.853000	38590772.600000	489.302000	0.284999	-55.000000	-33.000000	-99.000000
3166133.853000	38590782.600000	489.302000	0.284999	-55.000000	-33.000000	-99.000000
3166143.853000	38590782.600000	489.302000	0.284999	-55.000000	-33.000000	-99.000000
3166133.853000	38590772.600000	499.302000	0.280002	-55.000000	-33.000000	-99.000000
3166133.853000	38590772.600000	509.302000	0.279987	-55.000000	-33.000000	-99.000000
3166133.853000	38590782.600000	499.302000	0.280002	-55.000000	-33.000000	-99.000000
3166133.853000	38590782.600000	509.302000	0.279990	-55.000000	-33.000000	-99.000000
3166103.853000	38590792.600000	489.302000	0.284999	-55.000000	-33.000000	-99.000000
3166113.853000	38590792.600000	479.302000	0.284964	-55.000000	-33.000000	-99.000000
3166113.853000	38590792.600000	489.302000	0.284999	-55.000000	-33.000000	-99.000000
3166113.853000	38590802.600000	479.302000	0.284971	-55.000000	-33.000000	-99.000000
3166113.853000	38590802.600000	489.302000	0.285000	-55.000000	-33.000000	-99.000000
3166123.853000	38590792.600000	489.302000	0.284999	-55.000000	-33.000000	-99.000000
3166123.853000	38590802.600000	479.302000	0.284971	-55.000000	-33.000000	-99.000000
3166123.853000	38590802.600000	489.302000	0.285000	-55.000000	-33.000000	-99.000000
3166113.853000	38590792.600000	499.302000	0.280001	-55.000000	-33.000000	-99.000000
3166113.853000	38590802.600000	499.302000	0.280001	-55.000000	-33.000000	-99.000000
3166123.853000	38590792.600000	499.302000	0.280001	-55.000000	-33.000000	-99.000000
3166123.853000	38590792.600000	509.302000	0.279992	-55.000000	-33.000000	-99.000000
3166123.853000	38590802.600000	499.302000	0.280001	-55.000000	-33.000000	-99.000000
3166123.853000	38590802.600000	509.302000	0.279994	-55.000000	-33.000000	-99.000000
3166113.853000	38590812.600000	479.302000	0.284976	-55.000000	-33.000000	-99.000000
3166113.853000	38590812.600000	489.302000	0.285000	-55.000000	-33.000000	-99.000000
3166113.853000	38590822.600000	479.302000	0.284980	-55.000000	-33.000000	-99.000000
3166113.853000	38590822.600000	489.302000	0.285000	-55.000000	-33.000000	-99.000000
3166123.853000	38590812.600000	479.302000	0.284976	-55.000000	-33.000000	-99.000000
3166123.853000	38590812.600000	489.302000	0.285000	-55.000000	-33.000000	-99.000000
3166123.853000	38590822.600000	479.302000	0.284980	-55.000000	-33.000000	-99.000000
3166123.853000	38590822.600000	489.302000	0.285000	-55.000000	-33.000000	-99.000000
3166113.853000	38590812.600000	499.302000	0.280001	-55.000000	-33.000000	-99.000000
3166113.853000	38590822.600000	499.302000	0.280001	-55.000000	-33.000000	-99.000000
3166123.853000	38590812.600000	499.302000	0.280001	-55.000000	-33.000000	-99.000000
3166123.853000	38590812.600000	509.302000	0.279995	-55.000000	-33.000000	-99.000000
3166123.853000	38590822.600000	499.302000	0.280001	-55.000000	-33.000000	-99.000000
3166123.853000	38590822.600000	509.302000	0.279996	-55.000000	-33.000000	-99.000000
3166113.853000	38590832.600000	489.302000	0.285000	-55.000000	-33.000000	-99.000000
3166113.853000	38590842.600000	489.302000	0.285000	-55.000000	-33.000000	-99.000000
3166123.853000	38590832.600000	479.302000	0.284983	-55.000000	-33.000000	-99.000000
3166123.853000	38590832.600000	489.302000	0.285000	-55.000000	-33.000000	-99.000000
3166123.853000	38590842.600000	479.302000	0.284985	-55.000000	-33.000000	-99.000000
3166123.853000	38590842.600000	489.302000	0.285000	-55.000000	-33.000000	-99.000000
3166123.853000	38590832.600000	499.302000	0.280001	-55.000000	-33.000000	-99.000000
3166123.853000	38590842.600000	499.302000	0.280001	-55.000000	-33.000000	-99.000000
3166123.853000	38590852.600000	479.302000	0.284987	-55.000000	-33.000000	-99.000000
3166123.853000	38590852.600000	489.302000	0.285000	-55.000000	-33.000000	-99.000000
3166123.853000	38590862.600000	479.302000	0.284988	-55.000000	-33.000000	-99.000000
3166123.853000	38590862.600000	489.302000	0.285000	-55.000000	-33.000000	-99.000000
3166123.853000	38590852.600000	499.302000	0.280000	-55.000000	-33.000000	-99.000000
3166123.853000	38590862.600000	499.302000	0.280000	-55.000000	-33.000000	-99.000000
3166133.853000	38590792.600000	489.302000	0.284999	-55.000000	-33.000000	-99.000000
3166133.853000	38590802.600000	489.302000	0.285000	-55.000000	-33.000000	-99.000000
3166143.853000	38590792.600000	489.302000	0.284999	-55.000000	-33.000000	-99.000000
3166143.853000	38590802.600000	489.302000	0.285000	-55.000000	-33.000000	-99.000000
3166133.853000	38590792.600000	499.302000	0.280001	-55.000000	-33.000000	-99.000000
3166133.853000	38590792.600000	509.302000	0.279992	-55.000000	-33.000000	-99.000000
3166133.853000	38590802.600000	499.302000	0.280001	-55.000000	-33.000000	-99.000000
3166133.853000	38590802.600000	509.302000	0.279994	-55.000000	-33.000000	-99.000000
3166143.853000	38590802.600000	499.302000	0.280001	-55.000000	-33.000000	-99.000000
3166143.853000	38590802.600000	509.302000	0.279994	-55.000000	-33.000000	-99.000000
3166133.853000	38590812.600000	489.302000	0.285000	-55.000000	-33.000000	-99.000000
3166133.853000	38590822.600000	489.302000	0.285000	-55.000000	-33.000000	-99.000000
3166143.853000	38590812.600000	489.302000	0.285000	-55.000000	-33.000000	-99.000000
3166143.853000	38590822.600000	489.302000	0.285000	-55.000000	-33.000000	-99.000000
3166133.853000	38590812.600000	499.302000	0.280001	-55.000000	-33.000000	-99.000000
3166133.853000	38590812.600000	509.302000	0.279995	-55.000000	-33.000000	-99.000000
3166133.853000	38590822.600000	499.302000	0.280001	-55.000000	-33.000000	-99.000000
3166133.853000	38590822.600000	509.302000	0.279996	-55.000000	-33.000000	-99.000000
3166143.853000	38590812.600000	499.302000	0.280001	-55.000000	-33.000000	-99.000000
3166143.853000	38590812.600000	509.302000	0.279995	-55.000000	-33.000000	-99.000000
3166143.853000	38590822.600000	499.302000	0.280001	-55.000000	-33.000000	-99.000000
3166143.853000	38590822.600000	509.302000	0.279996	-55.000000	-33.000000	-99.000000
3166133.853000	38590832.600000	479.302000	0.284983	-55.000000	-33.000000	-99.000000
3166133.853000	38590832.600000	489.302000	0.285000	-55.000000	-33.000000	-99.000000
3166133.853000	38590842.600000	479.302000	0.284985	-55.000000	-33.000000	-99.000000
3166133.853000	38590842.600000	489.302000	0.285000	-55.000000	-33.000000	-99.000000
3166143.853000	38590832.600000	489.302000	0.285000	-55.000000	-33.000000	-99.000000
3166143.853000	38590842.600000	489.302000	0.285000	-55.000000	-33.000000	-99.000000
3166133.853000	38590832.600000	499.302000	0.280001	-55.000000	-33.000000	-99.000000
3166133.853000	38590832.600000	509.302000	0.279996	-55.000000	-33.000000	-99.000000
3166133.853000	38590842.600000	499.302000	0.280001	-55.000000	-33.000000	-99.000000
3166133.853000	38590842.600000	509.302000	0.279997	-55.000000	-33.000000	-99.000000
3166143.853000	38590832.600000	499.302000	0.280001	-55.000000	-33.000000	-99.000000
3166143.853000	38590832.600000	509.302000	0.279996	-55.000000	-33.000000	-99.000000
3166143.853000	38590842.600000	499.302000	0.280001	-55.000000	-33.000000	-99.000000
3166143.853000	38590842.600000	509.302000	0.279997	-55.000000	-33.000000	-99.000000
3166133.853000	38590852.600000	479.302000	0.284987	-55.000000	-33.000000	-99.000000
3166133.853000	38590852.600000	489.302000	0.285000	-55.000000	-33.000000	-99.000000
3166133.853000	38590862.600000	479.302000	0.284989	-55.000000	-33.000000	-99.000000
3166133.853000	38590862.600000	489.302000	0.285000	-55.000000	-33.000000	-99.000000
3166143.853000	38590852.600000	489.302000	0.285000	-55.000000	-33.000000	-99.000000
3166143.853000	38590862.600000	479.302000	0.284989	-55.000000	-33.000000	-99.000000
3166143.853000	38590862.600000	489.302000	0.285000	-55.000000	-33.000000	-99.000000
3166133.853000	38590852.600000	499.302000	0.280000	-55.000000	-33.000000	-99.000000
3166133.853000	38590862.600000	499.302000	0.280000	-55.000000	-33.000000	-99.000000
3166143.853000	38590852.600000	499.302000	0.280000	-55.000000	-33.000000	-99.000000
3166143.853000	38590852.600000	509.302000	0.279997	-55.000000	-33.000000	-99.000000
3166143.853000	38590862.600000	499.302000	0.280000	-55.000000	-33.000000	-99.000000
3166143.853000	38590862.600000	509.302000	0.279998	-55.000000	-33.000000	-99.000000
3166153.853000	38590842.600000	489.302000	0.285000	-55.000000	-33.000000	-99.000000
3166153.853000	38590842.600000	499.302000	0.280001	-55.000000	-33.000000	-99.000000
3166153.853000	38590842.600000	509.302000	0.279997	-55.000000	-33.000000	-99.000000
3166153.853000	38590852.600000	489.302000	0.285000	-55.000000	-33.000000	-99.000000
3166153.853000	38590862.600000	489.302000	0.285000	-55.000000	-33.000000	-99.000000
3166153.853000	38590852.600000	499.302000	0.280000	-55.000000	-33.000000	-99.000000
3166153.853000	38590852.600000	509.302000	0.279997	-55.000000	-33.000000	-99.000000
3166153.853000	38590862.600000	499.302000	0.280000	-55.000000	-33.000000	-99.000000
3166153.853000	38590862.600000	509.302000	0.279998	-55.000000	-33.000000	-99.000000
3166133.853000	38590922.600000	469.302000	0.284988	-55.000000	-33.000000	-99.000000
3166143.853000	38590922.600000	469.302000	0.284988	-55.000000	-33.000000	-99.000000
3166143.853000	38590932.600000	469.302000	0.284989	-55.000000	-33.000000	-99.000000
3166143.853000	38590942.600000	469.302000	0.301000	-55.000000	-33.000000	-99.000000
3166153.853000	38590942.600000	469.302000	0.301000	-55.000000	-33.000000	-99.000000
3166123.853000	38590872.600000	479.302000	0.284990	-55.000000	-33.000000	-99.000000
3166123.853000	38590872.600000	489.302000	0.285000	-55.000000	-33.000000	-99.000000
3166123.853000	38590882.600000	479.302000	0.284991	-55.000000	-33.000000	-99.000000
3166123.853000	38590882.600000	489.302000	0.285000	-55.000000	-33.000000	-99.000000
3166123.853000	38590892.600000	479.302000	0.284992	-55.000000	-33.000000	-99.000000
3166123.853000	38590892.600000	489.302000	0.285000	-55.000000	-33.000000	-99.000000
3166133.853000	38590872.600000	479.302000	0.284990	-55.000000	-33.000000	-99.000000
3166133.853000	38590872.600000	489.302000	0.285000	-55.000000	-33.000000	-99.000000
3166133.853000	38590882.600000	479.302000	0.284991	-55.000000	-33.000000	-99.000000
3166133.853000	38590882.600000	489.302000	0.285000	-55.000000	-33.000000	-99.000000
3166143.853000	38590872.600000	479.302000	0.284990	-55.000000	-33.000000	-99.000000
3166143.853000	38590872.600000	489.302000	0.285000	-55.000000	-33.000000	-99.000000
3166143.853000	38590882.600000	479.302000	0.284991	-55.000000	-33.000000	-99.000000
3166143.853000	38590882.600000	489.302000	0.285000	-55.000000	-33.000000	-99.000000
3166133.853000	38590872.600000	499.302000	0.280000	-55.000000	-33.000000	-99.000000
3166133.853000	38590882.600000	499.302000	0.280000	-55.000000	-33.000000	-99.000000
3166143.853000	38590872.600000	499.302000	0.280000	-55.000000	-33.000000	-99.000000
3166143.853000	38590872.600000	509.302000	0.279998	-55.000000	-33.000000	-99.000000
3166143.853000	38590882.600000	499.302000	0.280000	-55.000000	-33.000000	-99.000000
3166143.853000	38590882.600000	509.302000	0.279998	-55.000000	-33.000000	-99.000000
3166133.853000	38590892.600000	479.302000	0.284992	-55.000000	-33.000000	-99.000000
3166133.853000	38590892.600000	489.302000	0.285000	-55.000000	-33.000000	-99.000000
3166133.853000	38590902.600000	479.302000	0.284993	-55.000000	-33.000000	-99.000000
3166133.853000	38590902.600000	489.302000	0.285000	-55.000000	-33.000000	-99.000000
3166143.853000	38590892.600000	479.302000	0.284992	-55.000000	-33.000000	-99.000000
3166143.853000	38590892.600000	489.302000	0.285000	-55.000000	-33.000000	-99.000000
3166143.853000	38590902.600000	479.302000	0.284993	-55.000000	-33.000000	-99.000000
3166143.853000	38590902.600000	489.302000	0.285000	-55.000000	-33.000000	-99.000000
3166133.853000	38590892.600000	499.302000	0.280000	-55.000000	-33.000000	-99.000000
3166133.853000	38590902.600000	499.302000	0.280000	-55.000000	-33.000000	-99.000000
3166143.853000	38590892.600000	499.302000	0.280000	-55.000000	-33.000000	-99.000000
3166143.853000	38590902.600000	499.302000	0.280000	-55.000000	-33.000000	-99.000000
3166153.853000	38590872.600000	489.302000	0.285000	-55.000000	-33.000000	-99.000000
3166153.853000	38590882.600000	489.302000	0.285000	-55.000000	-33.000000	-99.000000
3166153.853000	38590872.600000	499.302000	0.280000	-55.000000	-33.000000	-99.000000
3166153.853000	38590872.600000	509.302000	0.279998	-55.000000	-33.000000	-99.000000
3166153.853000	38590882.600000	499.302000	0.280000	-55.000000	-33.000000	-99.000000
3166153.853000	38590882.600000	509.302000	0.279998	-55.000000	-33.000000	-99.000000
3166163.853000	38590882.600000	509.302000	0.279998	-55.000000	-33.000000	-99.000000
3166153.853000	38590892.600000	479.302000	0.284992	-55.000000	-33.000000	-99.000000
3166153.853000	38590892.600000	489.302000	0.285000	-55.000000	-33.000000	-99.000000
3166153.853000	38590902.600000	479.302000	0.284993	-55.000000	-33.000000	-99.000000
3166153.853000	38590902.600000	489.302000	0.285000	-55.000000	-33.000000	-99.000000
3166163.853000	38590902.600000	489.302000	0.285000	-55.000000	-33.000000	-99.000000
3166153.853000	38590892.600000	499.302000	0.280000	-55.000000	-33.000000	-99.000000
3166153.853000	38590892.600000	509.302000	0.279998	-55.000000	-33.000000	-99.000000
3166153.853000	38590902.600000	499.302000	0.280000	-55.000000	-33.000000	-99.000000
3166153.853000	38590902.600000	509.302000	0.279998	-55.000000	-33.000000	-99.000000
3166163.853000	38590892.600000	499.302000	0.280000	-55.000000	-33.000000	-99.000000
3166163.853000	38590892.600000	509.302000	0.279998	-55.000000	-33.000000	-99.000000
3166163.853000	38590902.600000	499.302000	0.280000	-55.000000	-33.000000	-99.000000
3166163.853000	38590902.600000	509.302000	0.279998	-55.000000	-33.000000	-99.000000
3166133.853000	38590912.600000	479.302000	0.284993	-55.000000	-33.000000	-99.000000
3166133.853000	38590912.600000	489.302000	0.285000	-55.000000	-33.000000	-99.000000
3166133.853000	38590922.600000	479.302000	0.284994	-55.000000	-33.000000	-99.000000
3166133.853000	38590922.600000	489.302000	0.285000	-55.000000	-33.000000	-99.000000
3166143.853000	38590912.600000	479.302000	0.284993	-55.000000	-33.000000	-99.000000
3166143.853000	38590912.600000	489.302000	0.285000	-55.000000	-33.000000	-99.000000
3166143.853000	38590922.600000	479.302000	0.284994	-55.000000	-33.000000	-99.000000
3166143.853000	38590922.600000	489.302000	0.285000	-55.000000	-33.000000	-99.000000
3166133.853000	38590912.600000	499.302000	0.280000	-55.000000	-33.000000	-99.000000
3166143.853000	38590912.600000	499.302000	0.280000	-55.000000	-33.000000	-99.000000
3166143.853000	38590922.600000	499.302000	0.280000	-55.000000	-33.000000	-99.000000
3166133.853000	38590932.600000	479.302000	0.295327	-55.000000	-33.000000	-99.000000
3166133.853000	38590932.600000	489.302000	0.297782	-55.000000	-33.000000	-99.000000
3166133.853000	38590942.600000	479.302000	0.306904	-55.000000	-33.000000	-99.000000
3166143.853000	38590932.600000	479.302000	0.295359	-55.000000	-33.000000	-99.000000
3166143.853000	38590932.600000	489.302000	0.297811	-55.000000	-33.000000	-99.000000
3166143.853000	38590942.600000	479.302000	0.297251	-55.000000	-33.000000	-99.000000
3166143.853000	38590942.600000	489.302000	0.297258	-55.000000	-33.000000	-99.000000
3166143.853000	38590932.600000	499.302000	0.297616	-55.000000	-33.000000	-99.000000
3166143.853000	38590942.600000	499.302000	0.297265	-55.000000	-33.000000	-99.000000
3166153.853000	38590912.600000	479.302000	0.284993	-55.000000	-33.000000	-99.000000
3166153.853000	38590912.600000	489.302000	0.285000	-55.000000	-33.000000	-99.000000
3166153.853000	38590922.600000	479.302000	0.284994	-55.000000	-33.000000	-99.000000
3166153.853000	38590922.600000	489.302000	0.285000	-55.000000	-33.000000	-99.000000
3166163.853000	38590912.600000	489.302000	0.285000	-55.000000	-33.000000	-99.000000
3166163.853000	38590922.600000	489.302000	0.285000	-55.000000	-33.000000	-99.000000
3166153.853000	38590912.600000	499.302000	0.280000	-55.000000	-33.000000	-99.000000
3166153.853000	38590912.600000	509.302000	0.279999	-55.000000	-33.000000	-99.000000
3166153.853000	38590922.600000	499.302000	0.280000	-55.000000	-33.000000	-99.000000
3166153.853000	38590922.600000	509.302000	0.279999	-55.000000	-33.000000	-99.000000
3166163.853000	38590912.600000	499.302000	0.280000	-55.000000	-33.000000	-99.000000
3166163.853000	38590912.600000	509.302000	0.279999	-55.000000	-33.000000	-99.000000
3166163.853000	38590922.600000	499.302000	0.280000	-55.000000	-33.000000	-99.000000
3166163.853000	38590922.600000	509.302000	0.279999	-55.000000	-33.000000	-99.000000
3166153.853000	38590932.600000	479.302000	0.297251	-55.000000	-33.000000	-99.000000
3166153.853000	38590932.600000	489.302000	0.294505	-55.000000	-33.000000	-99.000000
3166153.853000	38590942.600000	479.302000	0.297251	-55.000000	-33.000000	-99.000000
3166153.853000	38590942.600000	489.302000	0.297258	-55.000000	-33.000000	-99.000000
3166163.853000	38590932.600000	479.302000	0.297251	-55.000000	-33.000000	-99.000000
3166163.853000	38590932.600000	489.302000	0.297258	-55.000000	-33.000000	-99.000000
3166163.853000	38590942.600000	479.302000	0.297251	-55.000000	-33.000000	-99.000000
3166163.853000	38590942.600000	489.302000	0.297259	-55.000000	-33.000000	-99.000000
3166153.853000	38590932.600000	499.302000	0.297967	-55.000000	-33.000000	-99.000000
3166153.853000	38590942.600000	499.302000	0.297266	-55.000000	-33.000000	-99.000000
3166163.853000	38590932.600000	499.302000	0.297265	-55.000000	-33.000000	-99.000000
3166163.853000	38590932.600000	509.302000	0.297272	-55.000000	-33.000000	-99.000000
3166163.853000	38590942.600000	499.302000	0.297267	-55.000000	-33.000000	-99.000000
3166163.853000	38590942.600000	509.302000	0.297274	-55.000000	-33.000000	-99.000000
3166173.853000	38590922.600000	509.302000	0.279999	-55.000000	-33.000000	-99.000000
3166173.853000	38590942.600000	489.302000	0.297259	-55.000000	-33.000000	-99.000000
3166173.853000	38590932.600000	499.302000	0.312054	-55.000000	-33.000000	-99.000000
3166173.853000	38590932.600000	509.302000	0.312060	-55.000000	-33.000000	-99.000000
3166173.853000	38590942.600000	499.302000	0.297267	-55.000000	-33.000000	-99.000000
3166173.853000	38590942.600000	509.302000	0.297275	-55.000000	-33.000000	-99.000000
3166143.853000	38590952.600000	469.302000	0.308001	-55.000000	-33.000000	-99.000000
3166143.853000	38590962.600000	469.302000	0.301000	-55.000000	-33.000000	-99.000000
3166143.853000	38590972.600000	469.302000	0.301000	-55.000000	-33.000000	-99.000000
3166143.853000	38590982.600000	469.302000	0.301000	-55.000000	-33.000000	-99.000000
3166153.853000	38590952.600000	469.302000	0.308373	-55.000000	-33.000000	-99.000000
3166153.853000	38590962.600000	469.302000	0.301000	-55.000000	-33.000000	-99.000000
3166153.853000	38590972.600000	469.302000	0.301000	-55.000000	-33.000000	-99.000000
3166153.853000	38590982.600000	469.302000	0.301000	-55.000000	-33.000000	-99.000000
3166163.853000	38590972.600000	469.302000	0.301000	-55.000000	-33.000000	-99.000000
3166163.853000	38590982.600000	469.302000	0.301000	-55.000000	-33.000000	-99.000000
3166143.853000	38590992.600000	469.302000	0.301000	-55.000000	-33.000000	-99.000000
3166153.853000	38590992.600000	469.302000	0.301000	-55.000000	-33.000000	-99.000000
3166153.853000	38591002.600000	469.302000	0.301000	-55.000000	-33.000000	-99.000000
3166163.853000	38590992.600000	469.302000	0.301000	-55.000000	-33.000000	-99.000000
3166163.853000	38591002.600000	469.302000	0.301000	-55.000000	-33.000000	-99.000000
3166153.853000	38591012.600000	469.302000	0.301000	-55.000000	-33.000000	-99.000000
3166153.853000	38591022.600000	469.302000	0.301000	-55.000000	-33.000000	-99.000000
3166163.853000	38591012.600000	469.302000	0.301000	-55.000000	-33.000000	-99.000000
3166163.853000	38591022.600000	469.302000	0.301000	-55.000000	-33.000000	-99.000000
3166143.853000	38590952.600000	479.302000	0.344095	-55.000000	-33.000000	-99.000000
3166143.853000	38590952.600000	489.302000	0.344095	-55.000000	-33.000000	-99.000000
3166143.853000	38590962.600000	479.302000	0.344095	-55.000000	-33.000000	-99.000000
3166143.853000	38590962.600000	489.302000	0.344095	-55.000000	-33.000000	-99.000000
3166143.853000	38590952.600000	499.302000	0.344095	-55.000000	-33.000000	-99.000000
3166143.853000	38590972.600000	479.302000	0.344095	-55.000000	-33.000000	-99.000000
3166143.853000	38590972.600000	489.302000	0.344095	-55.000000	-33.000000	-99.000000
3166143.853000	38590982.600000	479.302000	0.344095	-55.000000	-33.000000	-99.000000
3166143.853000	38590982.600000	489.302000	0.344095	-55.000000	-33.000000	-99.000000
3166153.853000	38590952.600000	479.302000	0.344095	-55.000000	-33.000000	-99.000000
3166153.853000	38590952.600000	489.302000	0.344095	-55.000000	-33.000000	-99.000000
3166153.853000	38590962.600000	479.302000	0.344095	-55.000000	-33.000000	-99.000000
3166153.853000	38590962.600000	489.302000	0.344095	-55.000000	-33.000000	-99.000000
3166163.853000	38590952.600000	479.302000	0.344095	-55.000000	-33.000000	-99.000000
3166163.853000	38590952.600000	489.302000	0.344095	-55.000000	-33.000000	-99.000000
3166163.853000	38590962.600000	479.302000	0.344095	-55.000000	-33.000000	-99.000000
3166163.853000	38590962.600000	489.302000	0.344095	-55.000000	-33.000000	-99.000000
3166153.853000	38590952.600000	499.302000	0.344095	-55.000000	-33.000000	-99.000000
3166153.853000	38590962.600000	499.302000	0.344095	-55.000000	-33.000000	-99.000000
3166163.853000	38590952.600000	499.302000	0.344095	-55.000000	-33.000000	-99.000000
3166163.853000	38590952.600000	509.302000	0.344095	-55.000000	-33.000000	-99.000000
3166163.853000	38590962.600000	499.302000	0.344095	-55.000000	-33.000000	-99.000000
3166163.853000	38590962.600000	509.302000	0.344095	-55.000000	-33.000000	-99.000000
3166153.853000	38590972.600000	479.302000	0.344095	-55.000000	-33.000000	-99.000000
3166153.853000	38590972.600000	489.302000	0.344095	-55.000000	-33.000000	-99.000000
3166153.853000	38590982.600000	479.302000	0.344095	-55.000000	-33.000000	-99.000000
3166153.853000	38590982.600000	489.302000	0.344095	-55.000000	-33.000000	-99.000000
3166163.853000	38590972.600000	479.302000	0.344095	-55.000000	-33.000000	-99.000000
3166163.853000	38590972.600000	489.302000	0.344095	-55.000000	-33.000000	-99.000000
3166163.853000	38590982.600000	479.302000	0.344095	-55.000000	-33.000000	-99.000000
3166163.853000	38590982.600000	489.302000	0.344095	-55.000000	-33.000000	-99.000000
3166153.853000	38590972.600000	499.302000	0.344095	-55.000000	-33.000000	-99.000000
3166153.853000	38590982.600000	499.302000	0.344095	-55.000000	-33.000000	-99.000000
3166163.853000	38590972.600000	499.302000	0.344095	-55.000000	-33.000000	-99.000000
3166163.853000	38590982.600000	499.302000	0.344095	-55.000000	-33.000000	-99.000000
3166143.853000	38590992.600000	479.302000	0.344095	-55.000000	-33.000000	-99.000000
3166153.853000	38590992.600000	479.302000	0.307520	-55.000000	-33.000000	-99.000000
3166153.853000	38590992.600000	489.302000	0.312284	-55.000000	-33.000000	-99.000000
3166153.853000	38591002.600000	479.302000	0.307319	-55.000000	-33.000000	-99.000000
3166153.853000	38591002.600000	489.302000	0.312211	-55.000000	-33.000000	-99.000000
3166163.853000	38590992.600000	479.302000	0.307411	-55.000000	-33.000000	-99.000000
3166163.853000	38590992.600000	489.302000	0.312244	-55.000000	-33.000000	-99.000000
3166163.853000	38591002.600000	479.302000	0.297252	-55.000000	-33.000000	-99.000000
3166163.853000	38591002.600000	489.302000	0.297265	-55.000000	-33.000000	-99.000000
3166153.853000	38590992.600000	499.302000	0.312099	-55.000000	-33.000000	-99.000000
3166163.853000	38590992.600000	499.302000	0.312059	-55.000000	-33.000000	-99.000000
3166163.853000	38591002.600000	499.302000	0.297279	-55.000000	-33.000000	-99.000000
3166153.853000	38591012.600000	479.302000	0.297252	-55.000000	-33.000000	-99.000000
3166153.853000	38591012.600000	489.302000	0.297266	-55.000000	-33.000000	-99.000000
3166153.853000	38591022.600000	479.302000	0.297252	-55.000000	-33.000000	-99.000000
3166163.853000	38591012.600000	479.302000	0.297252	-55.000000	-33.000000	-99.000000
3166163.853000	38591012.600000	489.302000	0.297267	-55.000000	-33.000000	-99.000000
3166163.853000	38591022.600000	479.302000	0.297252	-55.000000	-33.000000	-99.000000
3166163.853000	38591022.600000	489.302000	0.297269	-55.000000	-33.000000	-99.000000
3166163.853000	38591012.600000	499.302000	0.297282	-55.000000	-33.000000	-99.000000
3166163.853000	38591032.600000	469.302000	0.301000	-55.000000	-33.000000	-99.000000
3166163.853000	38591042.600000	469.302000	0.301000	-55.000000	-33.000000	-99.000000
3166163.853000	38591052.600000	469.302000	0.301000	-55.000000	-33.000000	-99.000000
3166163.853000	38591062.600000	469.302000	0.301000	-55.000000	-33.000000	-99.000000
3166163.853000	38591072.600000	469.302000	0.301000	-55.000000	-33.000000	-99.000000
3166163.853000	38591082.600000	469.302000	0.300999	-55.000000	-33.000000	-99.000000
3166163.853000	38591092.600000	469.302000	0.300999	-55.000000	-33.000000	-99.000000
3166163.853000	38591102.600000	469.302000	0.300999	-55.000000	-33.000000	-99.000000
3166153.853000	38591032.600000	479.302000	0.308636	-55.000000	-33.000000	-99.000000
3166153.853000	38591042.600000	479.302000	0.308420	-55.000000	-33.000000	-99.000000
3166163.853000	38591032.600000	479.302000	0.308475	-55.000000	-33.000000	-99.000000
3166163.853000	38591032.600000	489.302000	0.312637	-55.000000	-33.000000	-99.000000
3166163.853000	38591042.600000	479.302000	0.308237	-55.000000	-33.000000	-99.000000
3166153.853000	38591052.600000	479.302000	0.308198	-55.000000	-33.000000	-99.000000
3166163.853000	38591052.600000	479.302000	0.307991	-55.000000	-33.000000	-99.000000
3166163.853000	38591062.600000	479.302000	0.307737	-55.000000	-33.000000	-99.000000
3166163.853000	38591072.600000	479.302000	0.307479	-55.000000	-33.000000	-99.000000
3166163.853000	38591082.600000	479.302000	0.307221	-55.000000	-33.000000	-99.000000
3166163.853000	38591092.600000	479.302000	0.297255	-55.000000	-33.000000	-99.000000
3166163.853000	38591102.600000	479.302000	0.297256	-55.000000	-33.000000	-99.000000
3166173.853000	38591002.600000	469.302000	0.340025	-55.000000	-33.000000	-99.000000
3166173.853000	38591012.600000	469.302000	0.340025	-55.000000	-33.000000	-99.000000
3166173.853000	38591022.600000	469.302000	0.309496	-55.000000	-33.000000	-99.000000
3166183.853000	38591022.600000	469.302000	0.309389	-55.000000	-33.000000	-99.000000
3166173.853000	38590952.600000	489.302000	0.314977	-55.000000	-33.000000	-99.000000
3166173.853000	38590962.600000	489.302000	0.314977	-55.000000	-33.000000	-99.000000
3166173.853000	38590952.600000	499.302000	0.314977	-55.000000	-33.000000	-99.000000
3166173.853000	38590952.600000	509.302000	0.314977	-55.000000	-33.000000	-99.000000
3166173.853000	38590962.600000	499.302000	0.314977	-55.000000	-33.000000	-99.000000
3166173.853000	38590962.600000	509.302000	0.314977	-55.000000	-33.000000	-99.000000
3166173.853000	38590972.600000	479.302000	0.314977	-55.000000	-33.000000	-99.000000
3166173.853000	38590972.600000	489.302000	0.314977	-55.000000	-33.000000	-99.000000
3166173.853000	38590982.600000	479.302000	0.314977	-55.000000	-33.000000	-99.000000
3166173.853000	38590982.600000	489.302000	0.314977	-55.000000	-33.000000	-99.000000
3166183.853000	38590982.600000	489.302000	0.340025	-55.000000	-33.000000	-99.000000
3166173.853000	38590972.600000	499.302000	0.340025	-55.000000	-33.000000	-99.000000
3166173.853000	38590972.600000	509.302000	0.340025	-55.000000	-33.000000	-99.000000
3166173.853000	38590982.600000	499.302000	0.340025	-55.000000	-33.000000	-99.000000
3166173.853000	38590982.600000	509.302000	0.340025	-55.000000	-33.000000	-99.000000
3166183.853000	38590972.600000	499.302000	0.340025	-55.000000	-33.000000	-99.000000
3166183.853000	38590972.600000	509.302000	0.340025	-55.000000	-33.000000	-99.000000
3166183.853000	38590982.600000	499.302000	0.340025	-55.000000	-33.000000	-99.000000
3166183.853000	38590982.600000	509.302000	0.340025	-55.000000	-33.000000	-99.000000
3166173.853000	38590992.600000	479.302000	0.340025	-55.000000	-33.000000	-99.000000
3166173.853000	38590992.600000	489.302000	0.340025	-55.000000	-33.000000	-99.000000
3166173.853000	38591002.600000	479.302000	0.340025	-55.000000	-33.000000	-99.000000
3166173.853000	38591002.600000	489.302000	0.340025	-55.000000	-33.000000	-99.000000
3166183.853000	38590992.600000	489.302000	0.340025	-55.000000	-33.000000	-99.000000
3166183.853000	38591002.600000	479.302000	0.340025	-55.000000	-33.000000	-99.000000
3166183.853000	38591002.600000	489.302000	0.340025	-55.000000	-33.000000	-99.000000
3166173.853000	38590992.600000	499.302000	0.340025	-55.000000	-33.000000	-99.000000
3166173.853000	38590992.600000	509.302000	0.340025	-55.000000	-33.000000	-99.000000
3166173.853000	38591002.600000	499.302000	0.340025	-55.000000	-33.000000	-99.000000
3166173.853000	38591002.600000	509.302000	0.340025	-55.000000	-33.000000	-99.000000
3166183.853000	38590992.600000	499.302000	0.340025	-55.000000	-33.000000	-99.000000
3166183.853000	38590992.600000	509.302000	0.340025	-55.000000	-33.000000	-99.000000
3166183.853000	38591002.600000	499.302000	0.340025	-55.000000	-33.000000	-99.000000
3166183.853000	38591002.600000	509.302000	0.340025	-55.000000	-33.000000	-99.000000
3166173.853000	38591012.600000	479.302000	0.340025	-55.000000	-33.000000	-99.000000
3166173.853000	38591012.600000	489.302000	0.340025	-55.000000	-33.000000	-99.000000
3166173.853000	38591022.600000	479.302000	0.308519	-55.000000	-33.000000	-99.000000
3166173.853000	38591022.600000	489.302000	0.312629	-55.000000	-33.000000	-99.000000
3166183.853000	38591012.600000	479.302000	0.345344	-55.000000	-33.000000	-99.000000
3166183.853000	38591012.600000	489.302000	0.345735	-55.000000	-33.000000	-99.000000
3166183.853000	38591022.600000	479.302000	0.308393	-55.000000	-33.000000	-99.000000
3166183.853000	38591022.600000	489.302000	0.312583	-55.000000	-33.000000	-99.000000
3166173.853000	38591012.600000	499.302000	0.340025	-55.000000	-33.000000	-99.000000
3166173.853000	38591022.600000	499.302000	0.312638	-55.000000	-33.000000	-99.000000
3166183.853000	38591012.600000	499.302000	0.340025	-55.000000	-33.000000	-99.000000
3166183.853000	38591012.600000	509.302000	0.340025	-55.000000	-33.000000	-99.000000
3166183.853000	38591022.600000	499.302000	0.312593	-55.000000	-33.000000	-99.000000
3166183.853000	38591022.600000	509.302000	0.312610	-55.000000	-33.000000	-99.000000
3166193.853000	38591012.600000	489.302000	0.312637	-55.000000	-33.000000	-99.000000
3166193.853000	38591022.600000	479.302000	0.308279	-55.000000	-33.000000	-99.000000
3166193.853000	38591022.600000	489.302000	0.312542	-55.000000	-33.000000	-99.000000
3166193.853000	38591012.600000	499.302000	0.312647	-55.000000	-33.000000	-99.000000
3166193.853000	38591012.600000	509.302000	0.312662	-55.000000	-33.000000	-99.000000
3166193.853000	38591022.600000	499.302000	0.312553	-55.000000	-33.000000	-99.000000
3166193.853000	38591022.600000	509.302000	0.312571	-55.000000	-33.000000	-99.000000
3166173.853000	38591032.600000	469.302000	0.309288	-55.000000	-33.000000	-99.000000
3166173.853000	38591042.600000	469.302000	0.309068	-55.000000	-33.000000	-99.000000
3166183.853000	38591032.600000	469.302000	0.309164	-55.000000	-33.000000	-99.000000
3166183.853000	38591042.600000	469.302000	0.308925	-55.000000	-33.000000	-99.000000
3166173.853000	38591052.600000	469.302000	0.308837	-55.000000	-33.000000	-99.000000
3166173.853000	38591062.600000	469.302000	0.308596	-55.000000	-33.000000	-99.000000
3166183.853000	38591052.600000	469.302000	0.308671	-55.000000	-33.000000	-99.000000
3166183.853000	38591062.600000	469.302000	0.308402	-55.000000	-33.000000	-99.000000
3166193.853000	38591042.600000	469.302000	0.314983	-55.000000	-33.000000	-99.000000
3166193.853000	38591052.600000	469.302000	0.308516	-55.000000	-33.000000	-99.000000
3166193.853000	38591062.600000	469.302000	0.308220	-55.000000	-33.000000	-99.000000
3166203.853000	38591062.600000	469.302000	0.300999	-55.000000	-33.000000	-99.000000
3166173.853000	38591072.600000	469.302000	0.308280	-55.000000	-33.000000	-99.000000
3166173.853000	38591082.600000	469.302000	0.300999	-55.000000	-33.000000	-99.000000
3166183.853000	38591072.600000	469.302000	0.300999	-55.000000	-33.000000	-99.000000
3166183.853000	38591082.600000	469.302000	0.300999	-55.000000	-33.000000	-99.000000
3166173.853000	38591092.600000	469.302000	0.300999	-55.000000	-33.000000	-99.000000
3166173.853000	38591102.600000	469.302000	0.300999	-55.000000	-33.000000	-99.000000
3166183.853000	38591092.600000	469.302000	0.300999	-55.000000	-33.000000	-99.000000
3166183.853000	38591102.600000	469.302000	0.300999	-55.000000	-33.000000	-99.000000
3166193.853000	38591072.600000	469.302000	0.300999	-55.000000	-33.000000	-99.000000
3166193.853000	38591082.600000	469.302000	0.300999	-55.000000	-33.000000	-99.000000
3166203.853000	38591072.600000	469.302000	0.300999	-55.000000	-33.000000	-99.000000
3166203.853000	38591082.600000	469.302000	0.300999	-55.000000	-33.000000	-99.000000
3166193.853000	38591092.600000	469.302000	0.300999	-55.000000	-33.000000	-99.000000
3166193.853000	38591102.600000	469.302000	0.300999	-55.000000	-33.000000	-99.000000
3166203.853000	38591092.600000	469.302000	0.300999	-55.000000	-33.000000	-99.000000
3166203.853000	38591102.600000	469.302000	0.300998	-55.000000	-33.000000	-99.000000
3166213.853000	38591072.600000	469.302000	0.309009	-55.000000	-33.000000	-99.000000
3166213.853000	38591082.600000	469.302000	0.308589	-55.000000	-33.000000	-99.000000
3166223.853000	38591082.600000	469.302000	0.300999	-55.000000	-33.000000	-99.000000
3166213.853000	38591092.600000	469.302000	0.300998	-55.000000	-33.000000	-99.000000
3166213.853000	38591102.600000	469.302000	0.300998	-55.000000	-33.000000	-99.000000
3166223.853000	38591092.600000	469.302000	0.300998	-55.000000	-33.000000	-99.000000
3166223.853000	38591102.600000	469.302000	0.300997	-55.000000	-33.000000	-99.000000
3166233.853000	38591092.600000	469.302000	0.300998	-55.000000	-33.000000	-99.000000
3166233.853000	38591102.600000	469.302000	0.300997	-55.000000	-33.000000	-99.000000
3166173.853000	38591032.600000	479.302000	0.338703	-55.000000	-33.000000	-99.000000
3166173.853000	38591032.600000	489.302000	0.338703	-55.000000	-33.000000	-99.000000
3166173.853000	38591042.600000	479.302000	0.338703	-55.000000	-33.000000	-99.000000
3166173.853000	38591042.600000	489.302000	0.338703	-55.000000	-33.000000	-99.000000
3166183.853000	38591032.600000	479.302000	0.338703	-55.000000	-33.000000	-99.000000
3166183.853000	38591032.600000	489.302000	0.338703	-55.000000	-33.000000	-99.000000
3166183.853000	38591042.600000	479.302000	0.338703	-55.000000	-33.000000	-99.000000
3166183.853000	38591042.600000	489.302000	0.338703	-55.000000	-33.000000	-99.000000
3166173.853000	38591032.600000	499.302000	0.338703	-55.000000	-33.000000	-99.000000
3166183.853000	38591032.600000	499.302000	0.338703	-55.000000	-33.000000	-99.000000
3166183.853000	38591042.600000	499.302000	0.338703	-55.000000	-33.000000	-99.000000
3166173.853000	38591052.600000	479.302000	0.338703	-55.000000	-33.000000	-99.000000
3166173.853000	38591052.600000	489.302000	0.338703	-55.000000	-33.000000	-99.000000
3166173.853000	38591062.600000	479.302000	0.338703	-55.000000	-33.000000	-99.000000
3166183.853000	38591052.600000	479.302000	0.338703	-55.000000	-33.000000	-99.000000
3166183.853000	38591052.600000	489.302000	0.338703	-55.000000	-33.000000	-99.000000
3166183.853000	38591062.600000	479.302000	0.338703	-55.000000	-33.000000	-99.000000
3166183.853000	38591062.600000	489.302000	0.338703	-55.000000	-33.000000	-99.000000
3166193.853000	38591032.600000	479.302000	0.338703	-55.000000	-33.000000	-99.000000
3166193.853000	38591032.600000	489.302000	0.338703	-55.000000	-33.000000	-99.000000
3166193.853000	38591042.600000	479.302000	0.338703	-55.000000	-33.000000	-99.000000
3166193.853000	38591042.600000	489.302000	0.338703	-55.000000	-33.000000	-99.000000
3166203.853000	38591032.600000	489.302000	0.338703	-55.000000	-33.000000	-99.000000
3166203.853000	38591042.600000	479.302000	0.338703	-55.000000	-33.000000	-99.000000
3166203.853000	38591042.600000	489.302000	0.338703	-55.000000	-33.000000	-99.000000
3166193.853000	38591032.600000	499.302000	0.338703	-55.000000	-33.000000	-99.000000
3166193.853000	38591032.600000	509.302000	0.338703	-55.000000	-33.000000	-99.000000
3166193.853000	38591042.600000	499.302000	0.338703	-55.000000	-33.000000	-99.000000
3166203.853000	38591032.600000	499.302000	0.338703	-55.000000	-33.000000	-99.000000
3166203.853000	38591042.600000	499.302000	0.338703	-55.000000	-33.000000	-99.000000
3166193.853000	38591052.600000	479.302000	0.338703	-55.000000	-33.000000	-99.000000
3166193.853000	38591052.600000	489.302000	0.338703	-55.000000	-33.000000	-99.000000
3166193.853000	38591062.600000	479.302000	0.338703	-55.000000	-33.000000	-99.000000
3166193.853000	38591062.600000	489.302000	0.338703	-55.000000	-33.000000	-99.000000
3166203.853000	38591052.600000	479.302000	0.338703	-55.000000	-33.000000	-99.000000
3166203.853000	38591052.600000	489.302000	0.338703	-55.000000	-33.000000	-99.000000
3166203.853000	38591062.600000	479.302000	0.338703	-55.000000	-33.000000	-99.000000
3166203.853000	38591062.600000	489.302000	0.338703	-55.000000	-33.000000	-99.000000
3166193.853000	38591052.600000	499.302000	0.338703	-55.000000	-33.000000	-99.000000
3166203.853000	38591052.600000	499.302000	0.338703	-55.000000	-33.000000	-99.000000
3166203.853000	38591062.600000	499.302000	0.338703	-55.000000	-33.000000	-99.000000
3166173.853000	38591072.600000	479.302000	0.338703	-55.000000	-33.000000	-99.000000
3166173.853000	38591082.600000	479.302000	0.338703	-55.000000	-33.000000	-99.000000
3166183.853000	38591072.600000	479.302000	0.338703	-55.000000	-33.000000	-99.000000
3166183.853000	38591072.600000	489.302000	0.338703	-55.000000	-33.000000	-99.000000
3166183.853000	38591082.600000	479.302000	0.338703	-55.000000	-33.000000	-99.000000
3166173.853000	38591092.600000	479.302000	0.338703	-55.000000	-33.000000	-99.000000
3166173.853000	38591102.600000	479.302000	0.338703	-55.000000	-33.000000	-99.000000
3166183.853000	38591092.600000	479.302000	0.307240	-55.000000	-33.000000	-99.000000
3166183.853000	38591102.600000	479.302000	0.308595	-55.000000	-33.000000	-99.000000
3166193.853000	38591072.600000	479.302000	0.338703	-55.000000	-33.000000	-99.000000
3166193.853000	38591072.600000	489.302000	0.338703	-55.000000	-33.000000	-99.000000
3166193.853000	38591082.600000	479.302000	0.307238	-55.000000	-33.000000	-99.000000
3166193.853000	38591082.600000	489.302000	0.307605	-55.000000	-33.000000	-99.000000
3166203.853000	38591072.600000	479.302000	0.338703	-55.000000	-33.000000	-99.000000
3166203.853000	38591072.600000	489.302000	0.338703	-55.000000	-33.000000	-99.000000
3166203.853000	38591082.600000	479.302000	0.308688	-55.000000	-33.000000	-99.000000
3166203.853000	38591082.600000	489.302000	0.312739	-55.000000	-33.000000	-99.000000
3166203.853000	38591072.600000	499.302000	0.338703	-55.000000	-33.000000	-99.000000
3166193.853000	38591092.600000	479.302000	0.308572	-55.000000	-33.000000	-99.000000
3166193.853000	38591092.600000	489.302000	0.312697	-55.000000	-33.000000	-99.000000
3166193.853000	38591102.600000	479.302000	0.308167	-55.000000	-33.000000	-99.000000
3166203.853000	38591092.600000	479.302000	0.308227	-55.000000	-33.000000	-99.000000
3166203.853000	38591092.600000	489.302000	0.312572	-55.000000	-33.000000	-99.000000
3166203.853000	38591102.600000	479.302000	0.307726	-55.000000	-33.000000	-99.000000
3166203.853000	38591102.600000	489.302000	0.312393	-55.000000	-33.000000	-99.000000
3166213.853000	38591042.600000	489.302000	0.314941	-55.000000	-33.000000	-99.000000
3166213.853000	38591052.600000	489.302000	0.314941	-55.000000	-33.000000	-99.000000
3166213.853000	38591062.600000	479.302000	0.314941	-55.000000	-33.000000	-99.000000
3166213.853000	38591062.600000	489.302000	0.314941	-55.000000	-33.000000	-99.000000
3166223.853000	38591062.600000	489.302000	0.314941	-55.000000	-33.000000	-99.000000
3166213.853000	38591062.600000	499.302000	0.314941	-55.000000	-33.000000	-99.000000
3166213.853000	38591072.600000	479.302000	0.314941	-55.000000	-33.000000	-99.000000
3166213.853000	38591072.600000	489.302000	0.314941	-55.000000	-33.000000	-99.000000
3166213.853000	38591082.600000	479.302000	0.314941	-55.000000	-33.000000	-99.000000
3166213.853000	38591082.600000	489.302000	0.314941	-55.000000	-33.000000	-99.000000
3166223.853000	38591072.600000	489.302000	0.314941	-55.000000	-33.000000	-99.000000
3166223.853000	38591082.600000	479.302000	0.308250	-55.000000	-33.000000	-99.000000
3166223.853000	38591082.600000	489.302000	0.312581	-55.000000	-33.000000	-99.000000
3166213.853000	38591072.600000	499.302000	0.314969	-55.000000	-33.000000	-99.000000
3166213.853000	38591082.600000	499.302000	0.313029	-55.000000	-33.000000	-99.000000
3166213.853000	38591092.600000	479.302000	0.307907	-55.000000	-33.000000	-99.000000
3166213.853000	38591092.600000	489.302000	0.312457	-55.000000	-33.000000	-99.000000
3166213.853000	38591102.600000	479.302000	0.297266	-55.000000	-33.000000	-99.000000
3166213.853000	38591102.600000	489.302000	0.297391	-55.000000	-33.000000	-99.000000
3166223.853000	38591092.600000	479.302000	0.297264	-55.000000	-33.000000	-99.000000
3166223.853000	38591092.600000	489.302000	0.297370	-55.000000	-33.000000	-99.000000
3166223.853000	38591102.600000	479.302000	0.297270	-55.000000	-33.000000	-99.000000
3166223.853000	38591102.600000	489.302000	0.297417	-55.000000	-33.000000	-99.000000
3166233.853000	38591072.600000	489.302000	0.312359	-55.000000	-33.000000	-99.000000
3166233.853000	38591082.600000	489.302000	0.297345	-55.000000	-33.000000	-99.000000
3166233.853000	38591092.600000	489.302000	0.297380	-55.000000	-33.000000	-99.000000
3166233.853000	38591102.600000	479.302000	0.297272	-55.000000	-33.000000	-99.000000
3166233.853000	38591102.600000	489.302000	0.297437	-55.000000	-33.000000	-99.000000
3166243.853000	38591092.600000	479.302000	0.297265	-55.000000	-33.000000	-99.000000
3166243.853000	38591092.600000	489.302000	0.297383	-55.000000	-33.000000	-99.000000
3166243.853000	38591102.600000	479.302000	0.297273	-55.000000	-33.000000	-99.000000
3166243.853000	38591102.600000	489.302000	0.297443	-55.000000	-33.000000	-99.000000
3166163.853000	38591112.600000	469.302000	0.342343	-55.000000	-33.000000	-99.000000
3166163.853000	38591122.600000	469.302000	0.342343	-55.000000	-33.000000	-99.000000
3166163.853000	38591112.600000	479.302000	0.342343	-55.000000	-33.000000	-99.000000
3166163.853000	38591122.600000	479.302000	0.342343	-55.000000	-33.000000	-99.000000
3166173.853000	38591112.600000	469.302000	0.342343	-55.000000	-33.000000	-99.000000
3166173.853000	38591122.600000	469.302000	0.345789	-55.000000	-33.000000	-99.000000
3166183.853000	38591112.600000	469.302000	0.308933	-55.000000	-33.000000	-99.000000
3166183.853000	38591122.600000	469.302000	0.308702	-55.000000	-33.000000	-99.000000
3166173.853000	38591132.600000	469.302000	0.309017	-55.000000	-33.000000	-99.000000
3166173.853000	38591142.600000	469.302000	0.300998	-55.000000	-33.000000	-99.000000
3166183.853000	38591132.600000	469.302000	0.300998	-55.000000	-33.000000	-99.000000
3166183.853000	38591142.600000	469.302000	0.300998	-55.000000	-33.000000	-99.000000
3166193.853000	38591112.600000	469.302000	0.308046	-55.000000	-33.000000	-99.000000
3166193.853000	38591122.600000	469.302000	0.300998	-55.000000	-33.000000	-99.000000
3166203.853000	38591112.600000	459.302000	0.310571	-55.000000	-33.000000	-99.000000
3166203.853000	38591112.600000	469.302000	0.300998	-55.000000	-33.000000	-99.000000
3166203.853000	38591122.600000	459.302000	0.310590	-55.000000	-33.000000	-99.000000
3166203.853000	38591122.600000	469.302000	0.300997	-55.000000	-33.000000	-99.000000
3166193.853000	38591132.600000	469.302000	0.300997	-55.000000	-33.000000	-99.000000
3166193.853000	38591142.600000	459.302000	0.310580	-55.000000	-33.000000	-99.000000
3166193.853000	38591142.600000	469.302000	0.300997	-55.000000	-33.000000	-99.000000
3166203.853000	38591132.600000	459.302000	0.310610	-55.000000	-33.000000	-99.000000
3166203.853000	38591132.600000	469.302000	0.300996	-55.000000	-33.000000	-99.000000
3166203.853000	38591142.600000	459.302000	0.310624	-55.000000	-33.000000	-99.000000
3166203.853000	38591142.600000	469.302000	0.300995	-55.000000	-33.000000	-99.000000
3166173.853000	38591152.600000	469.302000	0.300998	-55.000000	-33.000000	-99.000000
3166173.853000	38591162.600000	469.302000	0.300998	-55.000000	-33.000000	-99.000000
3166183.853000	38591152.600000	469.302000	0.300997	-55.000000	-33.000000	-99.000000
3166183.853000	38591162.600000	469.302000	0.300997	-55.000000	-33.000000	-99.000000
3166173.853000	38591172.600000	469.302000	0.300998	-55.000000	-33.000000	-99.000000
3166173.853000	38591182.600000	469.302000	0.300998	-55.000000	-33.000000	-99.000000
3166183.853000	38591172.600000	469.302000	0.300998	-55.000000	-33.000000	-99.000000
3166183.853000	38591182.600000	469.302000	0.300998	-55.000000	-33.000000	-99.000000
3166193.853000	38591152.600000	459.302000	0.310581	-55.000000	-33.000000	-99.000000
3166193.853000	38591152.600000	469.302000	0.300996	-55.000000	-33.000000	-99.000000
3166193.853000	38591162.600000	459.302000	0.310575	-55.000000	-33.000000	-99.000000
3166193.853000	38591162.600000	469.302000	0.300996	-55.000000	-33.000000	-99.000000
3166203.853000	38591152.600000	459.302000	0.310625	-55.000000	-33.000000	-99.000000
3166203.853000	38591152.600000	469.302000	0.300994	-55.000000	-33.000000	-99.000000
3166203.853000	38591162.600000	459.302000	0.310612	-55.000000	-33.000000	-99.000000
3166203.853000	38591162.600000	469.302000	0.300995	-55.000000	-33.000000	-99.000000
3166193.853000	38591172.600000	459.302000	0.310565	-55.000000	-33.000000	-99.000000
3166193.853000	38591172.600000	469.302000	0.300997	-55.000000	-33.000000	-99.000000
3166193.853000	38591182.600000	459.302000	0.310555	-55.000000	-33.000000	-99.000000
3166193.853000	38591182.600000	469.302000	0.300997	-55.000000	-33.000000	-99.000000
3166203.853000	38591172.600000	459.302000	0.310592	-55.000000	-33.000000	-99.000000
3166203.853000	38591172.600000	469.302000	0.300995	-55.000000	-33.000000	-99.000000
3166203.853000	38591182.600000	459.302000	0.310572	-55.000000	-33.000000	-99.000000
3166203.853000	38591182.600000	469.302000	0.300996	-55.000000	-33.000000	-99.000000
3166213.853000	38591112.600000	469.302000	0.300997	-55.000000	-33.000000	-99.000000
3166213.853000	38591122.600000	459.302000	0.310629	-55.000000	-33.000000	-99.000000
3166213.853000	38591122.600000	469.302000	0.300995	-55.000000	-33.000000	-99.000000
3166223.853000	38591112.600000	469.302000	0.300996	-55.000000	-33.000000	-99.000000
3166223.853000	38591122.600000	469.302000	0.300993	-55.000000	-33.000000	-99.000000
3166213.853000	38591132.600000	459.302000	0.310674	-55.000000	-33.000000	-99.000000
3166213.853000	38591132.600000	469.302000	0.300993	-55.000000	-33.000000	-99.000000
3166213.853000	38591142.600000	459.302000	0.310714	-55.000000	-33.000000	-99.000000
3166213.853000	38591142.600000	469.302000	0.300991	-55.000000	-33.000000	-99.000000
3166223.853000	38591132.600000	459.302000	0.310798	-55.000000	-33.000000	-99.000000
3166223.853000	38591132.600000	469.302000	0.300987	-55.000000	-33.000000	-99.000000
3166223.853000	38591142.600000	459.302000	0.310938	-55.000000	-33.000000	-99.000000
3166223.853000	38591142.600000	469.302000	0.300980	-55.000000	-33.000000	-99.000000
3166233.853000	38591112.600000	469.302000	0.300995	-55.000000	-33.000000	-99.000000
3166233.853000	38591122.600000	469.302000	0.300990	-55.000000	-33.000000	-99.000000
3166243.853000	38591112.600000	469.302000	0.300995	-55.000000	-33.000000	-99.000000
3166243.853000	38591122.600000	469.302000	0.300989	-55.000000	-33.000000	-99.000000
3166233.853000	38591132.600000	469.302000	0.300978	-55.000000	-33.000000	-99.000000
3166233.853000	38591142.600000	459.302000	0.311650	-55.000000	-33.000000	-99.000000
3166233.853000	38591142.600000	469.302000	0.300939	-55.000000	-33.000000	-99.000000
3166243.853000	38591132.600000	469.302000	0.300971	-55.000000	-33.000000	-99.000000
3166243.853000	38591142.600000	459.302000	0.312764	-55.000000	-33.000000	-99.000000
3166243.853000	38591142.600000	469.302000	0.300859	-55.000000	-33.000000	-99.000000
3166213.853000	38591152.600000	459.302000	0.310717	-55.000000	-33.000000	-99.000000
3166213.853000	38591152.600000	469.302000	0.300990	-55.000000	-33.000000	-99.000000
3166213.853000	38591162.600000	459.302000	0.310681	-55.000000	-33.000000	-99.000000
3166213.853000	38591162.600000	469.302000	0.300991	-55.000000	-33.000000	-99.000000
3166223.853000	38591152.600000	459.302000	0.310953	-55.000000	-33.000000	-99.000000
3166223.853000	38591152.600000	469.302000	0.300978	-55.000000	-33.000000	-99.000000
3166223.853000	38591162.600000	459.302000	0.310819	-55.000000	-33.000000	-99.000000
3166223.853000	38591162.600000	469.302000	0.300984	-55.000000	-33.000000	-99.000000
3166213.853000	38591172.600000	459.302000	0.310634	-55.000000	-33.000000	-99.000000
3166213.853000	38591172.600000	469.302000	0.300993	-55.000000	-33.000000	-99.000000
3166213.853000	38591182.600000	459.302000	0.310596	-55.000000	-33.000000	-99.000000
3166213.853000	38591182.600000	469.302000	0.300995	-55.000000	-33.000000	-99.000000
3166223.853000	38591172.600000	459.302000	0.310697	-55.000000	-33.000000	-99.000000
3166223.853000	38591172.600000	469.302000	0.300990	-55.000000	-33.000000	-99.000000
3166223.853000	38591182.600000	459.302000	0.310625	-55.000000	-33.000000	-99.000000
3166223.853000	38591182.600000	469.302000	0.300993	-55.000000	-33.000000	-99.000000
3166233.853000	38591152.600000	459.302000	0.311769	-55.000000	-33.000000	-99.000000
3166233.853000	38591152.600000	469.302000	0.300927	-55.000000	-33.000000	-99.000000
3166233.853000	38591162.600000	459.302000	0.311079	-55.000000	-33.000000	-99.000000
3166233.853000	38591162.600000	469.302000	0.300969	-55.000000	-33.000000	-99.000000
3166243.853000	38591152.600000	459.302000	0.313381	-55.000000	-33.000000	-99.000000
3166243.853000	38591152.600000	469.302000	0.300798	-55.000000	-33.000000	-99.000000
3166243.853000	38591162.600000	459.302000	0.311258	-55.000000	-33.000000	-99.000000
3166243.853000	38591162.600000	469.302000	0.300958	-55.000000	-33.000000	-99.000000
3166233.853000	38591172.600000	459.302000	0.310773	-55.000000	-33.000000	-99.000000
3166233.853000	38591172.600000	469.302000	0.300986	-55.000000	-33.000000	-99.000000
3166233.853000	38591182.600000	459.302000	0.310652	-55.000000	-33.000000	-99.000000
3166233.853000	38591182.600000	469.302000	0.300992	-55.000000	-33.000000	-99.000000
3166243.853000	38591172.600000	459.302000	0.310807	-55.000000	-33.000000	-99.000000
3166243.853000	38591172.600000	469.302000	0.300984	-55.000000	-33.000000	-99.000000
3166243.853000	38591182.600000	459.302000	0.310661	-55.000000	-33.000000	-99.000000
3166243.853000	38591182.600000	469.302000	0.300991	-55.000000	-33.000000	-99.000000
3166173.853000	38591112.600000	479.302000	0.309872	-55.000000	-33.000000	-99.000000
3166173.853000	38591122.600000	479.302000	0.309678	-55.000000	-33.000000	-99.000000
3166183.853000	38591112.600000	479.302000	0.309437	-55.000000	-33.000000	-99.000000
3166183.853000	38591122.600000	479.302000	0.309176	-55.000000	-33.000000	-99.000000
3166173.853000	38591132.600000	479.302000	0.309531	-55.000000	-33.000000	-99.000000
3166173.853000	38591142.600000	479.302000	0.309449	-55.000000	-33.000000	-99.000000
3166183.853000	38591132.600000	479.302000	0.308973	-55.000000	-33.000000	-99.000000
3166193.853000	38591112.600000	479.302000	0.308948	-55.000000	-33.000000	-99.000000
3166193.853000	38591122.600000	479.302000	0.308591	-55.000000	-33.000000	-99.000000
3166203.853000	38591112.600000	479.302000	0.308412	-55.000000	-33.000000	-99.000000
3166203.853000	38591112.600000	489.302000	0.312665	-55.000000	-33.000000	-99.000000
3166203.853000	38591122.600000	479.302000	0.307913	-55.000000	-33.000000	-99.000000
3166193.853000	38591132.600000	479.302000	0.308301	-55.000000	-33.000000	-99.000000
3166193.853000	38591142.600000	479.302000	0.308129	-55.000000	-33.000000	-99.000000
3166203.853000	38591132.600000	479.302000	0.307482	-55.000000	-33.000000	-99.000000
3166203.853000	38591142.600000	479.302000	0.307214	-55.000000	-33.000000	-99.000000
3166173.853000	38591152.600000	479.302000	0.309442	-55.000000	-33.000000	-99.000000
3166173.853000	38591162.600000	479.302000	0.309512	-55.000000	-33.000000	-99.000000
3166173.853000	38591172.600000	479.302000	0.309649	-55.000000	-33.000000	-99.000000
3166173.853000	38591182.600000	479.302000	0.309837	-55.000000	-33.000000	-99.000000
3166193.853000	38591152.600000	479.302000	0.308116	-55.000000	-33.000000	-99.000000
3166193.853000	38591162.600000	479.302000	0.308263	-55.000000	-33.000000	-99.000000
3166203.853000	38591152.600000	479.302000	0.307192	-55.000000	-33.000000	-99.000000
3166203.853000	38591162.600000	479.302000	0.307423	-55.000000	-33.000000	-99.000000
3166193.853000	38591172.600000	479.302000	0.308536	-55.000000	-33.000000	-99.000000
3166193.853000	38591182.600000	479.302000	0.297265	-55.000000	-33.000000	-99.000000
3166203.853000	38591172.600000	479.302000	0.297275	-55.000000	-33.000000	-99.000000
3166203.853000	38591182.600000	479.302000	0.297270	-55.000000	-33.000000	-99.000000
3166213.853000	38591112.600000	479.302000	0.297273	-55.000000	-33.000000	-99.000000
3166213.853000	38591112.600000	489.302000	0.297442	-55.000000	-33.000000	-99.000000
3166213.853000	38591122.600000	479.302000	0.297283	-55.000000	-33.000000	-99.000000
3166223.853000	38591112.600000	479.302000	0.297280	-55.000000	-33.000000	-99.000000
3166223.853000	38591112.600000	489.302000	0.297493	-55.000000	-33.000000	-99.000000
3166223.853000	38591122.600000	479.302000	0.297298	-55.000000	-33.000000	-99.000000
3166223.853000	38591122.600000	489.302000	0.297621	-55.000000	-33.000000	-99.000000
3166213.853000	38591132.600000	479.302000	0.297296	-55.000000	-33.000000	-99.000000
3166213.853000	38591142.600000	479.302000	0.297308	-55.000000	-33.000000	-99.000000
3166223.853000	38591132.600000	479.302000	0.297330	-55.000000	-33.000000	-99.000000
3166223.853000	38591142.600000	479.302000	0.297374	-55.000000	-33.000000	-99.000000
3166233.853000	38591112.600000	479.302000	0.297286	-55.000000	-33.000000	-99.000000
3166233.853000	38591112.600000	489.302000	0.297538	-55.000000	-33.000000	-99.000000
3166233.853000	38591122.600000	479.302000	0.297315	-55.000000	-33.000000	-99.000000
3166233.853000	38591122.600000	489.302000	0.297738	-55.000000	-33.000000	-99.000000
3166243.853000	38591112.600000	479.302000	0.297288	-55.000000	-33.000000	-99.000000
3166243.853000	38591112.600000	489.302000	0.297554	-55.000000	-33.000000	-99.000000
3166243.853000	38591122.600000	479.302000	0.297323	-55.000000	-33.000000	-99.000000
3166243.853000	38591122.600000	489.302000	0.297786	-55.000000	-33.000000	-99.000000
3166233.853000	38591132.600000	479.302000	0.297395	-55.000000	-33.000000	-99.000000
3166233.853000	38591132.600000	489.302000	0.298170	-55.000000	-33.000000	-99.000000
3166233.853000	38591142.600000	479.302000	0.297631	-55.000000	-33.000000	-99.000000
3166243.853000	38591132.600000	479.302000	0.297437	-55.000000	-33.000000	-99.000000
3166243.853000	38591132.600000	489.302000	0.298361	-55.000000	-33.000000	-99.000000
3166243.853000	38591142.600000	479.302000	0.298212	-55.000000	-33.000000	-99.000000
3166213.853000	38591152.600000	479.302000	0.297309	-55.000000	-33.000000	-99.000000
3166213.853000	38591162.600000	479.302000	0.297300	-55.000000	-33.000000	-99.000000
3166223.853000	38591152.600000	479.302000	0.297381	-55.000000	-33.000000	-99.000000
3166223.853000	38591162.600000	479.302000	0.297341	-55.000000	-33.000000	-99.000000
3166213.853000	38591172.600000	479.302000	0.297287	-55.000000	-33.000000	-99.000000
3166213.853000	38591182.600000	479.302000	0.297277	-55.000000	-33.000000	-99.000000
3166223.853000	38591172.600000	479.302000	0.297306	-55.000000	-33.000000	-99.000000
3166223.853000	38591182.600000	479.302000	0.297285	-55.000000	-33.000000	-99.000000
3166233.853000	38591152.600000	479.302000	0.297690	-55.000000	-33.000000	-99.000000
3166233.853000	38591162.600000	479.302000	0.297425	-55.000000	-33.000000	-99.000000
3166243.853000	38591152.600000	479.302000	0.298706	-55.000000	-33.000000	-99.000000
3166243.853000	38591162.600000	479.302000	0.297489	-55.000000	-33.000000	-99.000000
3166233.853000	38591172.600000	479.302000	0.297328	-55.000000	-33.000000	-99.000000
3166233.853000	38591182.600000	479.302000	0.297293	-55.000000	-33.000000	-99.000000
3166243.853000	38591172.600000	479.302000	0.297339	-55.000000	-33.000000	-99.000000
3166243.853000	38591182.600000	479.302000	0.297296	-55.000000	-33.000000	-99.000000
3166173.853000	38591192.600000	469.302000	0.338183	-55.000000	-33.000000	-99.000000
3166173.853000	38591202.600000	469.302000	0.310700	-55.000000	-33.000000	-99.000000
3166183.853000	38591192.600000	469.302000	0.304542	-55.000000	-33.000000	-99.000000
3166183.853000	38591202.600000	469.302000	0.300998	-55.000000	-33.000000	-99.000000
3166173.853000	38591212.600000	469.302000	0.300999	-55.000000	-33.000000	-99.000000
3166173.853000	38591222.600000	469.302000	0.300999	-55.000000	-33.000000	-99.000000
3166183.853000	38591212.600000	469.302000	0.300998	-55.000000	-33.000000	-99.000000
3166183.853000	38591222.600000	469.302000	0.300999	-55.000000	-33.000000	-99.000000
3166193.853000	38591192.600000	459.302000	0.310545	-55.000000	-33.000000	-99.000000
3166193.853000	38591192.600000	469.302000	0.300997	-55.000000	-33.000000	-99.000000
3166193.853000	38591202.600000	459.302000	0.310537	-55.000000	-33.000000	-99.000000
3166193.853000	38591202.600000	469.302000	0.300998	-55.000000	-33.000000	-99.000000
3166203.853000	38591192.600000	459.302000	0.310556	-55.000000	-33.000000	-99.000000
3166203.853000	38591192.600000	469.302000	0.300997	-55.000000	-33.000000	-99.000000
3166203.853000	38591202.600000	459.302000	0.310544	-55.000000	-33.000000	-99.000000
3166203.853000	38591202.600000	469.302000	0.300997	-55.000000	-33.000000	-99.000000
3166193.853000	38591212.600000	459.302000	0.310530	-55.000000	-33.000000	-99.000000
3166193.853000	38591212.600000	469.302000	0.300998	-55.000000	-33.000000	-99.000000
3166193.853000	38591222.600000	459.302000	0.310525	-55.000000	-33.000000	-99.000000
3166193.853000	38591222.600000	469.302000	0.300998	-55.000000	-33.000000	-99.000000
3166203.853000	38591212.600000	459.302000	0.310535	-55.000000	-33.000000	-99.000000
3166203.853000	38591212.600000	469.302000	0.300998	-55.000000	-33.000000	-99.000000
3166203.853000	38591222.600000	459.302000	0.310528	-55.000000	-33.000000	-99.000000
3166203.853000	38591222.600000	469.302000	0.300998	-55.000000	-33.000000	-99.000000
3166173.853000	38591232.600000	469.302000	0.308893	-55.000000	-33.000000	-99.000000
3166183.853000	38591232.600000	469.302000	0.300999	-55.000000	-33.000000	-99.000000
3166193.853000	38591232.600000	459.302000	0.310521	-55.000000	-33.000000	-99.000000
3166193.853000	38591232.600000	469.302000	0.300999	-55.000000	-33.000000	-99.000000
3166203.853000	38591232.600000	459.302000	0.310523	-55.000000	-33.000000	-99.000000
3166203.853000	38591232.600000	469.302000	0.300998	-55.000000	-33.000000	-99.000000
3166213.853000	38591192.600000	459.302000	0.310570	-55.000000	-33.000000	-99.000000
3166213.853000	38591192.600000	469.302000	0.300996	-55.000000	-33.000000	-99.000000
3166213.853000	38591202.600000	459.302000	0.310552	-55.000000	-33.000000	-99.000000
3166213.853000	38591202.600000	469.302000	0.300997	-55.000000	-33.000000	-99.000000
3166223.853000	38591192.600000	459.302000	0.310584	-55.000000	-33.000000	-99.000000
3166223.853000	38591192.600000	469.302000	0.300995	-55.000000	-33.000000	-99.000000
3166223.853000	38591202.600000	459.302000	0.310559	-55.000000	-33.000000	-99.000000
3166223.853000	38591202.600000	469.302000	0.300997	-55.000000	-33.000000	-99.000000
3166213.853000	38591212.600000	459.302000	0.310539	-55.000000	-33.000000	-99.000000
3166213.853000	38591212.600000	469.302000	0.300998	-55.000000	-33.000000	-99.000000
3166213.853000	38591222.600000	459.302000	0.310531	-55.000000	-33.000000	-99.000000
3166213.853000	38591222.600000	469.302000	0.300998	-55.000000	-33.000000	-99.000000
3166223.853000	38591212.600000	459.302000	0.310544	-55.000000	-33.000000	-99.000000
3166223.853000	38591212.600000	469.302000	0.300997	-55.000000	-33.000000	-99.000000
3166223.853000	38591222.600000	459.302000	0.310533	-55.000000	-33.000000	-99.000000
3166223.853000	38591222.600000	469.302000	0.300998	-55.000000	-33.000000	-99.000000
3166233.853000	38591192.600000	459.302000	0.310595	-55.000000	-33.000000	-99.000000
3166233.853000	38591192.600000	469.302000	0.300995	-55.000000	-33.000000	-99.000000
3166233.853000	38591202.600000	459.302000	0.310564	-55.000000	-33.000000	-99.000000
3166233.853000	38591202.600000	469.302000	0.300996	-55.000000	-33.000000	-99.000000
3166243.853000	38591192.600000	459.302000	0.310598	-55.000000	-33.000000	-99.000000
3166243.853000	38591192.600000	469.302000	0.300994	-55.000000	-33.000000	-99.000000
3166243.853000	38591202.600000	459.302000	0.310566	-55.000000	-33.000000	-99.000000
3166243.853000	38591202.600000	469.302000	0.300996	-55.000000	-33.000000	-99.000000
3166233.853000	38591212.600000	459.302000	0.310546	-55.000000	-33.000000	-99.000000
3166233.853000	38591212.600000	469.302000	0.300997	-55.000000	-33.000000	-99.000000
3166233.853000	38591222.600000	459.302000	0.310535	-55.000000	-33.000000	-99.000000
3166233.853000	38591222.600000	469.302000	0.300998	-55.000000	-33.000000	-99.000000
3166243.853000	38591212.600000	459.302000	0.310547	-55.000000	-33.000000	-99.000000
3166243.853000	38591212.600000	469.302000	0.300997	-55.000000	-33.000000	-99.000000
3166243.853000	38591222.600000	459.302000	0.310535	-55.000000	-33.000000	-99.000000
3166243.853000	38591222.600000	469.302000	0.300998	-55.000000	-33.000000	-99.000000
3166213.853000	38591232.600000	459.302000	0.317298	-55.000000	-33.000000	-99.000000
3166213.853000	38591232.600000	469.302000	0.308615	-55.000000	-33.000000	-99.000000
3166223.853000	38591232.600000	459.302000	0.310526	-55.000000	-33.000000	-99.000000
3166223.853000	38591232.600000	469.302000	0.300998	-55.000000	-33.000000	-99.000000
3166233.853000	38591232.600000	459.302000	0.310527	-55.000000	-33.000000	-99.000000
3166233.853000	38591232.600000	469.302000	0.300998	-55.000000	-33.000000	-99.000000
3166243.853000	38591232.600000	459.302000	0.310528	-55.000000	-33.000000	-99.000000
3166243.853000	38591232.600000	469.302000	0.300998	-55.000000	-33.000000	-99.000000
3166173.853000	38591192.600000	479.302000	0.297258	-55.000000	-33.000000	-99.000000
3166173.853000	38591202.600000	479.302000	0.306899	-55.000000	-33.000000	-99.000000
3166173.853000	38591212.600000	479.302000	0.307193	-55.000000	-33.000000	-99.000000
3166173.853000	38591222.600000	479.302000	0.307490	-55.000000	-33.000000	-99.000000
3166193.853000	38591192.600000	479.302000	0.297263	-55.000000	-33.000000	-99.000000
3166193.853000	38591202.600000	479.302000	0.297260	-55.000000	-33.000000	-99.000000
3166203.853000	38591192.600000	479.302000	0.297266	-55.000000	-33.000000	-99.000000
3166203.853000	38591202.600000	479.302000	0.297262	-55.000000	-33.000000	-99.000000
3166193.853000	38591212.600000	479.302000	0.297259	-55.000000	-33.000000	-99.000000
3166193.853000	38591222.600000	479.302000	0.306953	-55.000000	-33.000000	-99.000000
3166203.853000	38591212.600000	479.302000	0.297260	-55.000000	-33.000000	-99.000000
3166203.853000	38591222.600000	479.302000	0.297258	-55.000000	-33.000000	-99.000000
3166173.853000	38591232.600000	479.302000	0.314983	-55.000000	-33.000000	-99.000000
3166193.853000	38591232.600000	479.302000	0.307329	-55.000000	-33.000000	-99.000000
3166203.853000	38591232.600000	479.302000	0.307129	-55.000000	-33.000000	-99.000000
3166213.853000	38591192.600000	479.302000	0.297270	-55.000000	-33.000000	-99.000000
3166213.853000	38591202.600000	479.302000	0.297265	-55.000000	-33.000000	-99.000000
3166223.853000	38591192.600000	479.302000	0.297274	-55.000000	-33.000000	-99.000000
3166223.853000	38591202.600000	479.302000	0.297267	-55.000000	-33.000000	-99.000000
3166213.853000	38591212.600000	479.302000	0.297261	-55.000000	-33.000000	-99.000000
3166213.853000	38591222.600000	479.302000	0.297259	-55.000000	-33.000000	-99.000000
3166223.853000	38591212.600000	479.302000	0.297263	-55.000000	-33.000000	-99.000000
3166223.853000	38591222.600000	479.302000	0.297260	-55.000000	-33.000000	-99.000000
3166233.853000	38591192.600000	479.302000	0.297277	-55.000000	-33.000000	-99.000000
3166233.853000	38591202.600000	479.302000	0.297268	-55.000000	-33.000000	-99.000000
3166243.853000	38591192.600000	479.302000	0.297278	-55.000000	-33.000000	-99.000000
3166243.853000	38591202.600000	479.302000	0.297269	-55.000000	-33.000000	-99.000000
3166233.853000	38591212.600000	479.302000	0.297263	-55.000000	-33.000000	-99.000000
3166233.853000	38591222.600000	479.302000	0.297260	-55.000000	-33.000000	-99.000000
3166243.853000	38591212.600000	479.302000	0.297264	-55.000000	-33.000000	-99.000000
3166243.853000	38591222.600000	479.302000	0.297260	-55.000000	-33.000000	-99.000000
3166213.853000	38591232.600000	479.302000	0.307407	-55.000000	-33.000000	-99.000000
3166223.853000	38591232.600000	479.302000	0.297258	-55.000000	-33.000000	-99.000000
3166233.853000	38591232.600000	479.302000	0.297258	-55.000000	-33.000000	-99.000000
3166243.853000	38591232.600000	479.302000	0.297258	-55.000000	-33.000000	-99.000000
3166323.853000	38591082.600000	409.302000	0.295839	-55.000000	-33.000000	-99.000000
3166313.853000	38591082.600000	429.302000	0.295777	-55.000000	-33.000000	-99.000000
3166323.853000	38591082.600000	419.302000	0.295813	-55.000000	-33.000000	-99.000000
3166323.853000	38591082.600000	429.302000	0.295770	-55.000000	-33.000000	-99.000000
3166323.853000	38591092.600000	409.302000	0.295885	-55.000000	-33.000000	-99.000000
3166323.853000	38591102.600000	409.302000	0.281007	-55.000000	-33.000000	-99.000000
3166313.853000	38591092.600000	429.302000	0.295824	-55.000000	-33.000000	-99.000000
3166313.853000	38591102.600000	429.302000	0.295907	-55.000000	-33.000000	-99.000000
3166323.853000	38591092.600000	419.302000	0.295861	-55.000000	-33.000000	-99.000000
3166323.853000	38591092.600000	429.302000	0.295809	-55.000000	-33.000000	-99.000000
3166323.853000	38591102.600000	419.302000	0.295931	-55.000000	-33.000000	-99.000000
3166323.853000	38591102.600000	429.302000	0.295874	-55.000000	-33.000000	-99.000000
3166293.853000	38591082.600000	439.302000	0.295712	-55.000000	-33.000000	-99.000000
3166293.853000	38591082.600000	449.302000	0.289165	-55.000000	-33.000000	-99.000000
3166303.853000	38591082.600000	439.302000	0.295715	-55.000000	-33.000000	-99.000000
3166303.853000	38591082.600000	449.302000	0.289164	-55.000000	-33.000000	-99.000000
3166303.853000	38591082.600000	459.302000	0.285005	-55.000000	-33.000000	-99.000000
3166293.853000	38591092.600000	439.302000	0.295730	-55.000000	-33.000000	-99.000000
3166293.853000	38591092.600000	449.302000	0.289159	-55.000000	-33.000000	-99.000000
3166293.853000	38591102.600000	439.302000	0.295762	-55.000000	-33.000000	-99.000000
3166293.853000	38591102.600000	449.302000	0.289150	-55.000000	-33.000000	-99.000000
3166303.853000	38591092.600000	439.302000	0.295736	-55.000000	-33.000000	-99.000000
3166303.853000	38591092.600000	449.302000	0.289158	-55.000000	-33.000000	-99.000000
3166303.853000	38591102.600000	439.302000	0.295777	-55.000000	-33.000000	-99.000000
3166303.853000	38591102.600000	449.302000	0.289146	-55.000000	-33.000000	-99.000000
3166303.853000	38591092.600000	459.302000	0.285007	-55.000000	-33.000000	-99.000000
3166303.853000	38591102.600000	459.302000	0.285011	-55.000000	-33.000000	-99.000000
3166313.853000	38591082.600000	439.302000	0.295715	-55.000000	-33.000000	-99.000000
3166313.853000	38591082.600000	449.302000	0.289164	-55.000000	-33.000000	-99.000000
3166323.853000	38591082.600000	439.302000	0.295712	-55.000000	-33.000000	-99.000000
3166323.853000	38591082.600000	449.302000	0.289165	-55.000000	-33.000000	-99.000000
3166313.853000	38591082.600000	459.302000	0.285005	-55.000000	-33.000000	-99.000000
3166313.853000	38591082.600000	469.302000	0.284993	-55.000000	-33.000000	-99.000000
3166323.853000	38591082.600000	459.302000	0.285004	-55.000000	-33.000000	-99.000000
3166323.853000	38591082.600000	469.302000	0.284993	-55.000000	-33.000000	-99.000000
3166313.853000	38591092.600000	439.302000	0.295735	-55.000000	-33.000000	-99.000000
3166313.853000	38591092.600000	449.302000	0.289158	-55.000000	-33.000000	-99.000000
3166313.853000	38591102.600000	439.302000	0.295775	-55.000000	-33.000000	-99.000000
3166313.853000	38591102.600000	449.302000	0.289146	-55.000000	-33.000000	-99.000000
3166323.853000	38591092.600000	439.302000	0.295729	-55.000000	-33.000000	-99.000000
3166323.853000	38591092.600000	449.302000	0.289160	-55.000000	-33.000000	-99.000000
3166323.853000	38591102.600000	439.302000	0.295758	-55.000000	-33.000000	-99.000000
3166323.853000	38591102.600000	449.302000	0.289151	-55.000000	-33.000000	-99.000000
3166313.853000	38591092.600000	459.302000	0.285007	-55.000000	-33.000000	-99.000000
3166313.853000	38591092.600000	469.302000	0.284988	-55.000000	-33.000000	-99.000000
3166313.853000	38591102.600000	459.302000	0.285011	-55.000000	-33.000000	-99.000000
3166313.853000	38591102.600000	469.302000	0.284978	-55.000000	-33.000000	-99.000000
3166323.853000	38591092.600000	459.302000	0.285006	-55.000000	-33.000000	-99.000000
3166323.853000	38591092.600000	469.302000	0.284989	-55.000000	-33.000000	-99.000000
3166323.853000	38591102.600000	459.302000	0.285009	-55.000000	-33.000000	-99.000000
3166323.853000	38591102.600000	469.302000	0.284982	-55.000000	-33.000000	-99.000000
3166303.853000	38591082.600000	489.302000	0.505694	-55.000000	-33.000000	-99.000000
3166303.853000	38591092.600000	489.302000	0.505626	-55.000000	-33.000000	-99.000000
3166303.853000	38591102.600000	489.302000	0.505488	-55.000000	-33.000000	-99.000000
3166313.853000	38591082.600000	479.302000	0.505302	-55.000000	-33.000000	-99.000000
3166313.853000	38591082.600000	489.302000	0.505694	-55.000000	-33.000000	-99.000000
3166323.853000	38591082.600000	479.302000	0.505338	-55.000000	-33.000000	-99.000000
3166323.853000	38591082.600000	489.302000	0.505704	-55.000000	-33.000000	-99.000000
3166313.853000	38591092.600000	479.302000	0.505054	-55.000000	-33.000000	-99.000000
3166313.853000	38591092.600000	489.302000	0.505628	-55.000000	-33.000000	-99.000000
3166313.853000	38591102.600000	479.302000	0.504594	-55.000000	-33.000000	-99.000000
3166313.853000	38591102.600000	489.302000	0.505494	-55.000000	-33.000000	-99.000000
3166323.853000	38591092.600000	479.302000	0.505131	-55.000000	-33.000000	-99.000000
3166323.853000	38591092.600000	489.302000	0.505649	-55.000000	-33.000000	-99.000000
3166323.853000	38591102.600000	479.302000	0.504779	-55.000000	-33.000000	-99.000000
3166323.853000	38591102.600000	489.302000	0.505550	-55.000000	-33.000000	-99.000000
3166333.853000	38591082.600000	399.302000	0.235932	-55.000000	-33.000000	-99.000000
3166333.853000	38591082.600000	409.302000	0.239977	-55.000000	-33.000000	-99.000000
3166343.853000	38591082.600000	399.302000	0.235940	-55.000000	-33.000000	-99.000000
3166343.853000	38591082.600000	409.302000	0.239974	-55.000000	-33.000000	-99.000000
3166333.853000	38591082.600000	419.302000	0.304888	-55.000000	-33.000000	-99.000000
3166333.853000	38591082.600000	429.302000	0.295759	-55.000000	-33.000000	-99.000000
3166343.853000	38591082.600000	419.302000	0.310008	-55.000000	-33.000000	-99.000000
3166343.853000	38591082.600000	429.302000	0.332503	-55.000000	-33.000000	-99.000000
3166333.853000	38591092.600000	399.302000	0.235960	-55.000000	-33.000000	-99.000000
3166333.853000	38591092.600000	409.302000	0.239969	-55.000000	-33.000000	-99.000000
3166333.853000	38591102.600000	399.302000	0.236005	-55.000000	-33.000000	-99.000000
3166333.853000	38591102.600000	409.302000	0.239957	-55.000000	-33.000000	-99.000000
3166343.853000	38591092.600000	399.302000	0.235975	-55.000000	-33.000000	-99.000000
3166343.853000	38591092.600000	409.302000	0.239965	-55.000000	-33.000000	-99.000000
3166343.853000	38591102.600000	399.302000	0.236037	-55.000000	-33.000000	-99.000000
3166343.853000	38591102.600000	409.302000	0.239948	-55.000000	-33.000000	-99.000000
3166333.853000	38591092.600000	419.302000	0.306591	-55.000000	-33.000000	-99.000000
3166333.853000	38591092.600000	429.302000	0.295788	-55.000000	-33.000000	-99.000000
3166333.853000	38591102.600000	419.302000	0.314119	-55.000000	-33.000000	-99.000000
3166333.853000	38591102.600000	429.302000	0.295831	-55.000000	-33.000000	-99.000000
3166343.853000	38591092.600000	419.302000	0.310012	-55.000000	-33.000000	-99.000000
3166343.853000	38591092.600000	429.302000	0.332505	-55.000000	-33.000000	-99.000000
3166343.853000	38591102.600000	419.302000	0.310019	-55.000000	-33.000000	-99.000000
3166343.853000	38591102.600000	429.302000	0.332507	-55.000000	-33.000000	-99.000000
3166353.853000	38591082.600000	399.302000	0.235944	-55.000000	-33.000000	-99.000000
3166353.853000	38591082.600000	409.302000	0.239973	-55.000000	-33.000000	-99.000000
3166363.853000	38591082.600000	399.302000	0.235943	-55.000000	-33.000000	-99.000000
3166353.853000	38591082.600000	419.302000	0.310009	-55.000000	-33.000000	-99.000000
3166353.853000	38591082.600000	429.302000	0.332504	-55.000000	-33.000000	-99.000000
3166363.853000	38591082.600000	419.302000	0.310009	-55.000000	-33.000000	-99.000000
3166363.853000	38591082.600000	429.302000	0.332504	-55.000000	-33.000000	-99.000000
3166353.853000	38591092.600000	399.302000	0.235984	-55.000000	-33.000000	-99.000000
3166353.853000	38591092.600000	409.302000	0.239962	-55.000000	-33.000000	-99.000000
3166353.853000	38591102.600000	399.302000	0.236057	-55.000000	-33.000000	-99.000000
3166353.853000	38591102.600000	409.302000	0.239943	-55.000000	-33.000000	-99.000000
3166363.853000	38591092.600000	399.302000	0.235982	-55.000000	-33.000000	-99.000000
3166363.853000	38591102.600000	399.302000	0.236053	-55.000000	-33.000000	-99.000000
3166353.853000	38591092.600000	419.302000	0.310013	-55.000000	-33.000000	-99.000000
3166353.853000	38591092.600000	429.302000	0.332505	-55.000000	-33.000000	-99.000000
3166353.853000	38591102.600000	419.302000	0.310020	-55.000000	-33.000000	-99.000000
3166353.853000	38591102.600000	429.302000	0.332508	-55.000000	-33.000000	-99.000000
3166363.853000	38591092.600000	419.302000	0.310013	-55.000000	-33.000000	-99.000000
3166363.853000	38591092.600000	429.302000	0.332505	-55.000000	-33.000000	-99.000000
3166363.853000	38591102.600000	419.302000	0.310020	-55.000000	-33.000000	-99.000000
3166363.853000	38591102.600000	429.302000	0.332508	-55.000000	-33.000000	-99.000000
3166333.853000	38591082.600000	439.302000	0.295707	-55.000000	-33.000000	-99.000000
3166333.853000	38591082.600000	449.302000	0.289166	-55.000000	-33.000000	-99.000000
3166343.853000	38591082.600000	439.302000	0.331235	-55.000000	-33.000000	-99.000000
3166343.853000	38591082.600000	449.302000	0.363322	-55.000000	-33.000000	-99.000000
3166333.853000	38591082.600000	459.302000	0.285004	-55.000000	-33.000000	-99.000000
3166333.853000	38591082.600000	469.302000	0.284994	-55.000000	-33.000000	-99.000000
3166343.853000	38591082.600000	459.302000	0.384958	-55.000000	-33.000000	-99.000000
3166343.853000	38591082.600000	469.302000	0.386245	-55.000000	-33.000000	-99.000000
3166333.853000	38591092.600000	439.302000	0.295719	-55.000000	-33.000000	-99.000000
3166333.853000	38591092.600000	449.302000	0.289162	-55.000000	-33.000000	-99.000000
3166333.853000	38591102.600000	439.302000	0.295738	-55.000000	-33.000000	-99.000000
3166333.853000	38591102.600000	449.302000	0.289157	-55.000000	-33.000000	-99.000000
3166343.853000	38591092.600000	439.302000	0.331230	-55.000000	-33.000000	-99.000000
3166343.853000	38591092.600000	449.302000	0.363321	-55.000000	-33.000000	-99.000000
3166343.853000	38591102.600000	439.302000	0.331219	-55.000000	-33.000000	-99.000000
3166343.853000	38591102.600000	449.302000	0.363319	-55.000000	-33.000000	-99.000000
3166333.853000	38591092.600000	459.302000	0.285005	-55.000000	-33.000000	-99.000000
3166333.853000	38591092.600000	469.302000	0.284991	-55.000000	-33.000000	-99.000000
3166333.853000	38591102.600000	459.302000	0.285007	-55.000000	-33.000000	-99.000000
3166333.853000	38591102.600000	469.302000	0.284987	-55.000000	-33.000000	-99.000000
3166343.853000	38591092.600000	459.302000	0.384952	-55.000000	-33.000000	-99.000000
3166343.853000	38591092.600000	469.302000	0.386243	-55.000000	-33.000000	-99.000000
3166343.853000	38591102.600000	459.302000	0.384941	-55.000000	-33.000000	-99.000000
3166343.853000	38591102.600000	469.302000	0.386239	-55.000000	-33.000000	-99.000000
3166353.853000	38591082.600000	439.302000	0.331235	-55.000000	-33.000000	-99.000000
3166353.853000	38591082.600000	449.302000	0.363322	-55.000000	-33.000000	-99.000000
3166363.853000	38591082.600000	439.302000	0.331235	-55.000000	-33.000000	-99.000000
3166363.853000	38591082.600000	449.302000	0.363322	-55.000000	-33.000000	-99.000000
3166353.853000	38591082.600000	459.302000	0.384958	-55.000000	-33.000000	-99.000000
3166353.853000	38591082.600000	469.302000	0.386245	-55.000000	-33.000000	-99.000000
3166363.853000	38591082.600000	459.302000	0.384958	-55.000000	-33.000000	-99.000000
3166363.853000	38591082.600000	469.302000	0.386245	-55.000000	-33.000000	-99.000000
3166353.853000	38591092.600000	439.302000	0.331228	-55.000000	-33.000000	-99.000000
3166353.853000	38591092.600000	449.302000	0.363321	-55.000000	-33.000000	-99.000000
3166353.853000	38591102.600000	439.302000	0.331216	-55.000000	-33.000000	-99.000000
3166353.853000	38591102.600000	449.302000	0.363319	-55.000000	-33.000000	-99.000000
3166363.853000	38591092.600000	439.302000	0.331228	-55.000000	-33.000000	-99.000000
3166363.853000	38591092.600000	449.302000	0.363321	-55.000000	-33.000000	-99.000000
3166363.853000	38591102.600000	439.302000	0.331217	-55.000000	-33.000000	-99.000000
3166363.853000	38591102.600000	449.302000	0.363319	-55.000000	-33.000000	-99.000000
3166353.853000	38591092.600000	459.302000	0.384950	-55.000000	-33.000000	-99.000000
3166353.853000	38591092.600000	469.302000	0.386242	-55.000000	-33.000000	-99.000000
3166353.853000	38591102.600000	459.302000	0.384937	-55.000000	-33.000000	-99.000000
3166353.853000	38591102.600000	469.302000	0.386238	-55.000000	-33.000000	-99.000000
3166363.853000	38591092.600000	459.302000	0.384951	-55.000000	-33.000000	-99.000000
3166363.853000	38591092.600000	469.302000	0.386242	-55.000000	-33.000000	-99.000000
3166363.853000	38591102.600000	459.302000	0.384938	-55.000000	-33.000000	-99.000000
3166363.853000	38591102.600000	469.302000	0.386238	-55.000000	-33.000000	-99.000000
3166373.853000	38591082.600000	429.302000	0.332503	-55.000000	-33.000000	-99.000000
3166373.853000	38591092.600000	429.302000	0.332505	-55.000000	-33.000000	-99.000000
3166373.853000	38591102.600000	429.302000	0.332507	-55.000000	-33.000000	-99.000000
3166373.853000	38591082.600000	439.302000	0.331236	-55.000000	-33.000000	-99.000000
3166373.853000	38591082.600000	449.302000	0.363322	-55.000000	-33.000000	-99.000000
3166373.853000	38591082.600000	459.302000	0.384959	-55.000000	-33.000000	-99.000000
3166373.853000	38591082.600000	469.302000	0.386245	-55.000000	-33.000000	-99.000000
3166373.853000	38591092.600000	439.302000	0.331230	-55.000000	-33.000000	-99.000000
3166373.853000	38591092.600000	449.302000	0.363321	-55.000000	-33.000000	-99.000000
3166373.853000	38591102.600000	439.302000	0.331221	-55.000000	-33.000000	-99.000000
3166373.853000	38591102.600000	449.302000	0.363319	-55.000000	-33.000000	-99.000000
3166373.853000	38591092.600000	459.302000	0.384953	-55.000000	-33.000000	-99.000000
3166373.853000	38591092.600000	469.302000	0.386243	-55.000000	-33.000000	-99.000000
3166373.853000	38591102.600000	459.302000	0.384943	-55.000000	-33.000000	-99.000000
3166373.853000	38591102.600000	469.302000	0.386240	-55.000000	-33.000000	-99.000000
3166333.853000	38591082.600000	479.302000	0.505396	-55.000000	-33.000000	-99.000000
3166333.853000	38591082.600000	489.302000	0.505719	-55.000000	-33.000000	-99.000000
3166343.853000	38591082.600000	479.302000	0.379166	-55.000000	-33.000000	-99.000000
3166343.853000	38591082.600000	489.302000	0.360409	-55.000000	-33.000000	-99.000000
3166333.853000	38591092.600000	479.302000	0.505242	-55.000000	-33.000000	-99.000000
3166333.853000	38591092.600000	489.302000	0.505679	-55.000000	-33.000000	-99.000000
3166333.853000	38591102.600000	479.302000	0.505013	-55.000000	-33.000000	-99.000000
3166333.853000	38591102.600000	489.302000	0.505617	-55.000000	-33.000000	-99.000000
3166343.853000	38591092.600000	479.302000	0.379163	-55.000000	-33.000000	-99.000000
3166343.853000	38591092.600000	489.302000	0.360402	-55.000000	-33.000000	-99.000000
3166343.853000	38591102.600000	479.302000	0.379156	-55.000000	-33.000000	-99.000000
3166343.853000	38591102.600000	489.302000	0.360390	-55.000000	-33.000000	-99.000000
3166353.853000	38591082.600000	479.302000	0.379166	-55.000000	-33.000000	-99.000000
3166353.853000	38591082.600000	489.302000	0.360408	-55.000000	-33.000000	-99.000000
3166363.853000	38591082.600000	479.302000	0.379166	-55.000000	-33.000000	-99.000000
3166363.853000	38591082.600000	489.302000	0.360408	-55.000000	-33.000000	-99.000000
3166353.853000	38591082.600000	499.302000	0.286642	-55.000000	-33.000000	-99.000000
3166363.853000	38591082.600000	499.302000	0.286642	-55.000000	-33.000000	-99.000000
3166353.853000	38591092.600000	479.302000	0.379162	-55.000000	-33.000000	-99.000000
3166353.853000	38591092.600000	489.302000	0.360401	-55.000000	-33.000000	-99.000000
3166353.853000	38591102.600000	479.302000	0.379154	-55.000000	-33.000000	-99.000000
3166353.853000	38591102.600000	489.302000	0.360387	-55.000000	-33.000000	-99.000000
3166363.853000	38591092.600000	479.302000	0.379162	-55.000000	-33.000000	-99.000000
3166363.853000	38591092.600000	489.302000	0.360401	-55.000000	-33.000000	-99.000000
3166363.853000	38591102.600000	479.302000	0.379155	-55.000000	-33.000000	-99.000000
3166363.853000	38591102.600000	489.302000	0.360387	-55.000000	-33.000000	-99.000000
3166353.853000	38591092.600000	499.302000	0.286627	-55.000000	-33.000000	-99.000000
3166353.853000	38591102.600000	499.302000	0.286599	-55.000000	-33.000000	-99.000000
3166363.853000	38591092.600000	499.302000	0.286627	-55.000000	-33.000000	-99.000000
3166363.853000	38591102.600000	499.302000	0.286600	-55.000000	-33.000000	-99.000000
3166373.853000	38591082.600000	479.302000	0.379166	-55.000000	-33.000000	-99.000000
3166373.853000	38591082.600000	489.302000	0.360409	-55.000000	-33.000000	-99.000000
3166383.853000	38591082.600000	489.302000	0.360411	-55.000000	-33.000000	-99.000000
3166373.853000	38591082.600000	499.302000	0.286644	-55.000000	-33.000000	-99.000000
3166383.853000	38591082.600000	499.302000	0.286647	-55.000000	-33.000000	-99.000000
3166373.853000	38591092.600000	479.302000	0.379163	-55.000000	-33.000000	-99.000000
3166373.853000	38591092.600000	489.302000	0.360403	-55.000000	-33.000000	-99.000000
3166373.853000	38591102.600000	479.302000	0.379157	-55.000000	-33.000000	-99.000000
3166373.853000	38591102.600000	489.302000	0.360392	-55.000000	-33.000000	-99.000000
3166383.853000	38591092.600000	489.302000	0.360406	-55.000000	-33.000000	-99.000000
3166383.853000	38591102.600000	489.302000	0.360398	-55.000000	-33.000000	-99.000000
3166373.853000	38591092.600000	499.302000	0.286631	-55.000000	-33.000000	-99.000000
3166373.853000	38591102.600000	499.302000	0.286609	-55.000000	-33.000000	-99.000000
3166383.853000	38591092.600000	499.302000	0.286637	-55.000000	-33.000000	-99.000000
3166383.853000	38591102.600000	499.302000	0.286622	-55.000000	-33.000000	-99.000000
3166253.853000	38591132.600000	469.302000	0.300980	-55.000000	-33.000000	-99.000000
3166253.853000	38591142.600000	459.302000	0.311436	-55.000000	-33.000000	-99.000000
3166253.853000	38591142.600000	469.302000	0.300953	-55.000000	-33.000000	-99.000000
3166253.853000	38591152.600000	459.302000	0.311511	-55.000000	-33.000000	-99.000000
3166253.853000	38591152.600000	469.302000	0.300945	-55.000000	-33.000000	-99.000000
3166253.853000	38591162.600000	459.302000	0.311020	-55.000000	-33.000000	-99.000000
3166253.853000	38591162.600000	469.302000	0.300973	-55.000000	-33.000000	-99.000000
3166263.853000	38591152.600000	459.302000	0.310885	-55.000000	-33.000000	-99.000000
3166263.853000	38591152.600000	469.302000	0.300981	-55.000000	-33.000000	-99.000000
3166263.853000	38591162.600000	459.302000	0.310784	-55.000000	-33.000000	-99.000000
3166263.853000	38591162.600000	469.302000	0.300986	-55.000000	-33.000000	-99.000000
3166253.853000	38591172.600000	459.302000	0.310759	-55.000000	-33.000000	-99.000000
3166253.853000	38591172.600000	469.302000	0.300986	-55.000000	-33.000000	-99.000000
3166253.853000	38591182.600000	459.302000	0.310647	-55.000000	-33.000000	-99.000000
3166253.853000	38591182.600000	469.302000	0.300992	-55.000000	-33.000000	-99.000000
3166263.853000	38591172.600000	459.302000	0.310683	-55.000000	-33.000000	-99.000000
3166263.853000	38591172.600000	469.302000	0.300990	-55.000000	-33.000000	-99.000000
3166263.853000	38591182.600000	459.302000	0.310619	-55.000000	-33.000000	-99.000000
3166263.853000	38591182.600000	469.302000	0.300994	-55.000000	-33.000000	-99.000000
3166323.853000	38591112.600000	409.302000	0.307534	-55.000000	-33.000000	-99.000000
3166323.853000	38591122.600000	409.302000	0.268175	-55.000000	-33.000000	-99.000000
3166313.853000	38591112.600000	429.302000	0.296067	-55.000000	-33.000000	-99.000000
3166313.853000	38591122.600000	429.302000	0.296372	-55.000000	-33.000000	-99.000000
3166323.853000	38591112.600000	419.302000	0.296028	-55.000000	-33.000000	-99.000000
3166323.853000	38591112.600000	429.302000	0.295980	-55.000000	-33.000000	-99.000000
3166323.853000	38591122.600000	419.302000	0.296139	-55.000000	-33.000000	-99.000000
3166323.853000	38591122.600000	429.302000	0.296136	-55.000000	-33.000000	-99.000000
3166323.853000	38591132.600000	409.302000	0.244508	-55.000000	-33.000000	-99.000000
3166323.853000	38591142.600000	409.302000	0.239925	-55.000000	-33.000000	-99.000000
3166313.853000	38591132.600000	429.302000	0.296705	-55.000000	-33.000000	-99.000000
3166313.853000	38591142.600000	429.302000	0.296504	-55.000000	-33.000000	-99.000000
3166323.853000	38591132.600000	419.302000	0.296206	-55.000000	-33.000000	-99.000000
3166323.853000	38591132.600000	429.302000	0.296256	-55.000000	-33.000000	-99.000000
3166323.853000	38591142.600000	419.302000	0.304509	-55.000000	-33.000000	-99.000000
3166323.853000	38591142.600000	429.302000	0.296189	-55.000000	-33.000000	-99.000000
3166293.853000	38591112.600000	439.302000	0.295826	-55.000000	-33.000000	-99.000000
3166293.853000	38591112.600000	449.302000	0.289130	-55.000000	-33.000000	-99.000000
3166293.853000	38591122.600000	439.302000	0.295955	-55.000000	-33.000000	-99.000000
3166293.853000	38591122.600000	449.302000	0.289087	-55.000000	-33.000000	-99.000000
3166303.853000	38591112.600000	439.302000	0.295877	-55.000000	-33.000000	-99.000000
3166303.853000	38591112.600000	449.302000	0.289114	-55.000000	-33.000000	-99.000000
3166303.853000	38591122.600000	439.302000	0.296204	-55.000000	-33.000000	-99.000000
3166303.853000	38591122.600000	449.302000	0.288989	-55.000000	-33.000000	-99.000000
3166303.853000	38591112.600000	459.302000	0.285021	-55.000000	-33.000000	-99.000000
3166303.853000	38591122.600000	459.302000	0.285043	-55.000000	-33.000000	-99.000000
3166293.853000	38591132.600000	439.302000	0.296102	-55.000000	-33.000000	-99.000000
3166293.853000	38591132.600000	449.302000	0.289031	-55.000000	-33.000000	-99.000000
3166293.853000	38591142.600000	439.302000	0.296012	-55.000000	-33.000000	-99.000000
3166293.853000	38591142.600000	449.302000	0.289065	-55.000000	-33.000000	-99.000000
3166303.853000	38591132.600000	439.302000	0.297335	-55.000000	-33.000000	-99.000000
3166303.853000	38591132.600000	449.302000	0.288156	-55.000000	-33.000000	-99.000000
3166303.853000	38591142.600000	439.302000	0.296466	-55.000000	-33.000000	-99.000000
3166303.853000	38591142.600000	449.302000	0.288857	-55.000000	-33.000000	-99.000000
3166303.853000	38591132.600000	459.302000	0.284884	-55.000000	-33.000000	-99.000000
3166303.853000	38591142.600000	459.302000	0.285043	-55.000000	-33.000000	-99.000000
3166313.853000	38591112.600000	439.302000	0.295870	-55.000000	-33.000000	-99.000000
3166313.853000	38591112.600000	449.302000	0.289116	-55.000000	-33.000000	-99.000000
3166313.853000	38591122.600000	439.302000	0.296161	-55.000000	-33.000000	-99.000000
3166313.853000	38591122.600000	449.302000	0.289007	-55.000000	-33.000000	-99.000000
3166323.853000	38591112.600000	439.302000	0.295815	-55.000000	-33.000000	-99.000000
3166323.853000	38591112.600000	449.302000	0.289133	-55.000000	-33.000000	-99.000000
3166323.853000	38591122.600000	439.302000	0.295921	-55.000000	-33.000000	-99.000000
3166323.853000	38591122.600000	449.302000	0.289099	-55.000000	-33.000000	-99.000000
3166313.853000	38591112.600000	459.302000	0.285020	-55.000000	-33.000000	-99.000000
3166313.853000	38591112.600000	469.302000	0.284949	-55.000000	-33.000000	-99.000000
3166313.853000	38591122.600000	459.302000	0.285041	-55.000000	-33.000000	-99.000000
3166313.853000	38591122.600000	469.302000	0.284856	-55.000000	-33.000000	-99.000000
3166323.853000	38591112.600000	459.302000	0.285015	-55.000000	-33.000000	-99.000000
3166323.853000	38591112.600000	469.302000	0.284966	-55.000000	-33.000000	-99.000000
3166323.853000	38591122.600000	459.302000	0.285025	-55.000000	-33.000000	-99.000000
3166323.853000	38591122.600000	469.302000	0.284933	-55.000000	-33.000000	-99.000000
3166313.853000	38591132.600000	439.302000	0.296940	-55.000000	-33.000000	-99.000000
3166313.853000	38591132.600000	449.302000	0.288539	-55.000000	-33.000000	-99.000000
3166313.853000	38591142.600000	439.302000	0.296373	-55.000000	-33.000000	-99.000000
3166313.853000	38591142.600000	449.302000	0.288906	-55.000000	-33.000000	-99.000000
3166323.853000	38591132.600000	439.302000	0.296027	-55.000000	-33.000000	-99.000000
3166323.853000	38591132.600000	449.302000	0.289060	-55.000000	-33.000000	-99.000000
3166323.853000	38591142.600000	439.302000	0.295964	-55.000000	-33.000000	-99.000000
3166323.853000	38591142.600000	449.302000	0.289082	-55.000000	-33.000000	-99.000000
3166313.853000	38591132.600000	459.302000	0.284997	-55.000000	-33.000000	-99.000000
3166313.853000	38591132.600000	469.302000	0.284669	-55.000000	-33.000000	-99.000000
3166313.853000	38591142.600000	459.302000	0.285045	-55.000000	-33.000000	-99.000000
3166313.853000	38591142.600000	469.302000	0.284793	-55.000000	-33.000000	-99.000000
3166323.853000	38591132.600000	459.302000	0.285033	-55.000000	-33.000000	-99.000000
3166323.853000	38591132.600000	469.302000	0.284898	-55.000000	-33.000000	-99.000000
3166323.853000	38591142.600000	459.302000	0.285028	-55.000000	-33.000000	-99.000000
3166323.853000	38591142.600000	469.302000	0.284918	-55.000000	-33.000000	-99.000000
3166323.853000	38591152.600000	409.302000	0.239933	-55.000000	-33.000000	-99.000000
3166323.853000	38591162.600000	409.302000	0.239948	-55.000000	-33.000000	-99.000000
3166313.853000	38591152.600000	429.302000	0.296149	-55.000000	-33.000000	-99.000000
3166313.853000	38591162.600000	429.302000	0.295948	-55.000000	-33.000000	-99.000000
3166323.853000	38591152.600000	419.302000	0.306432	-55.000000	-33.000000	-99.000000
3166323.853000	38591152.600000	429.302000	0.296027	-55.000000	-33.000000	-99.000000
3166323.853000	38591162.600000	419.302000	0.314078	-55.000000	-33.000000	-99.000000
3166323.853000	38591162.600000	429.302000	0.295903	-55.000000	-33.000000	-99.000000
3166323.853000	38591172.600000	409.302000	0.239961	-55.000000	-33.000000	-99.000000
3166323.853000	38591182.600000	409.302000	0.239972	-55.000000	-33.000000	-99.000000
3166313.853000	38591172.600000	429.302000	0.295845	-55.000000	-33.000000	-99.000000
3166313.853000	38591182.600000	429.302000	0.295789	-55.000000	-33.000000	-99.000000
3166323.853000	38591172.600000	419.302000	0.310019	-55.000000	-33.000000	-99.000000
3166323.853000	38591172.600000	429.302000	0.309754	-55.000000	-33.000000	-99.000000
3166323.853000	38591182.600000	419.302000	0.310014	-55.000000	-33.000000	-99.000000
3166323.853000	38591182.600000	429.302000	0.324948	-55.000000	-33.000000	-99.000000
3166293.853000	38591152.600000	439.302000	0.295859	-55.000000	-33.000000	-99.000000
3166293.853000	38591152.600000	449.302000	0.289118	-55.000000	-33.000000	-99.000000
3166293.853000	38591162.600000	439.302000	0.295777	-55.000000	-33.000000	-99.000000
3166293.853000	38591162.600000	449.302000	0.289144	-55.000000	-33.000000	-99.000000
3166303.853000	38591152.600000	439.302000	0.295942	-55.000000	-33.000000	-99.000000
3166303.853000	38591152.600000	449.302000	0.289090	-55.000000	-33.000000	-99.000000
3166303.853000	38591162.600000	439.302000	0.295799	-55.000000	-33.000000	-99.000000
3166303.853000	38591162.600000	449.302000	0.289138	-55.000000	-33.000000	-99.000000
3166303.853000	38591152.600000	459.302000	0.285026	-55.000000	-33.000000	-99.000000
3166303.853000	38591162.600000	459.302000	0.285013	-55.000000	-33.000000	-99.000000
3166293.853000	38591172.600000	439.302000	0.295738	-55.000000	-33.000000	-99.000000
3166293.853000	38591172.600000	449.302000	0.289156	-55.000000	-33.000000	-99.000000
3166293.853000	38591182.600000	439.302000	0.295717	-55.000000	-33.000000	-99.000000
3166293.853000	38591182.600000	449.302000	0.289163	-55.000000	-33.000000	-99.000000
3166303.853000	38591172.600000	439.302000	0.295745	-55.000000	-33.000000	-99.000000
3166303.853000	38591172.600000	449.302000	0.289154	-55.000000	-33.000000	-99.000000
3166303.853000	38591182.600000	439.302000	0.295720	-55.000000	-33.000000	-99.000000
3166303.853000	38591182.600000	449.302000	0.289162	-55.000000	-33.000000	-99.000000
3166303.853000	38591172.600000	459.302000	0.285007	-55.000000	-33.000000	-99.000000
3166303.853000	38591182.600000	459.302000	0.285005	-55.000000	-33.000000	-99.000000
3166313.853000	38591152.600000	439.302000	0.295930	-55.000000	-33.000000	-99.000000
3166313.853000	38591152.600000	449.302000	0.289094	-55.000000	-33.000000	-99.000000
3166313.853000	38591162.600000	439.302000	0.295796	-55.000000	-33.000000	-99.000000
3166313.853000	38591162.600000	449.302000	0.289138	-55.000000	-33.000000	-99.000000
3166323.853000	38591152.600000	439.302000	0.295844	-55.000000	-33.000000	-99.000000
3166323.853000	38591152.600000	449.302000	0.289123	-55.000000	-33.000000	-99.000000
3166323.853000	38591162.600000	439.302000	0.295772	-55.000000	-33.000000	-99.000000
3166323.853000	38591162.600000	449.302000	0.289146	-55.000000	-33.000000	-99.000000
3166313.853000	38591152.600000	459.302000	0.285025	-55.000000	-33.000000	-99.000000
3166313.853000	38591152.600000	469.302000	0.284928	-55.000000	-33.000000	-99.000000
3166313.853000	38591162.600000	459.302000	0.285013	-55.000000	-33.000000	-99.000000
3166313.853000	38591162.600000	469.302000	0.284971	-55.000000	-33.000000	-99.000000
3166323.853000	38591152.600000	459.302000	0.285017	-55.000000	-33.000000	-99.000000
3166323.853000	38591152.600000	469.302000	0.284956	-55.000000	-33.000000	-99.000000
3166323.853000	38591162.600000	459.302000	0.285010	-55.000000	-33.000000	-99.000000
3166323.853000	38591162.600000	469.302000	0.284977	-55.000000	-33.000000	-99.000000
3166313.853000	38591172.600000	439.302000	0.295744	-55.000000	-33.000000	-99.000000
3166313.853000	38591172.600000	449.302000	0.289154	-55.000000	-33.000000	-99.000000
3166313.853000	38591182.600000	439.302000	0.295719	-55.000000	-33.000000	-99.000000
3166313.853000	38591182.600000	449.302000	0.289162	-55.000000	-33.000000	-99.000000
3166323.853000	38591172.600000	439.302000	0.295736	-55.000000	-33.000000	-99.000000
3166323.853000	38591172.600000	449.302000	0.289157	-55.000000	-33.000000	-99.000000
3166323.853000	38591182.600000	439.302000	0.295716	-55.000000	-33.000000	-99.000000
3166323.853000	38591182.600000	449.302000	0.289163	-55.000000	-33.000000	-99.000000
3166313.853000	38591172.600000	459.302000	0.285007	-55.000000	-33.000000	-99.000000
3166313.853000	38591172.600000	469.302000	0.284985	-55.000000	-33.000000	-99.000000
3166313.853000	38591182.600000	459.302000	0.285005	-55.000000	-33.000000	-99.000000
3166313.853000	38591182.600000	469.302000	0.333743	-55.000000	-33.000000	-99.000000
3166323.853000	38591172.600000	459.302000	0.285006	-55.000000	-33.000000	-99.000000
3166323.853000	38591172.600000	469.302000	0.307608	-55.000000	-33.000000	-99.000000
3166323.853000	38591182.600000	459.302000	0.285004	-55.000000	-33.000000	-99.000000
3166323.853000	38591182.600000	469.302000	0.332170	-55.000000	-33.000000	-99.000000
3166253.853000	38591112.600000	479.302000	0.297285	-55.000000	-33.000000	-99.000000
3166253.853000	38591122.600000	479.302000	0.297312	-55.000000	-33.000000	-99.000000
3166253.853000	38591122.600000	489.302000	0.297717	-55.000000	-33.000000	-99.000000
3166263.853000	38591122.600000	479.302000	0.297295	-55.000000	-33.000000	-99.000000
3166253.853000	38591132.600000	479.302000	0.297380	-55.000000	-33.000000	-99.000000
3166253.853000	38591132.600000	489.302000	0.298099	-55.000000	-33.000000	-99.000000
3166253.853000	38591142.600000	479.302000	0.297546	-55.000000	-33.000000	-99.000000
3166263.853000	38591132.600000	479.302000	0.297322	-55.000000	-33.000000	-99.000000
3166263.853000	38591142.600000	479.302000	0.297354	-55.000000	-33.000000	-99.000000
3166273.853000	38591142.600000	479.302000	0.297301	-55.000000	-33.000000	-99.000000
3166253.853000	38591152.600000	479.302000	0.297581	-55.000000	-33.000000	-99.000000
3166253.853000	38591162.600000	479.302000	0.297405	-55.000000	-33.000000	-99.000000
3166263.853000	38591152.600000	479.302000	0.297360	-55.000000	-33.000000	-99.000000
3166263.853000	38591162.600000	479.302000	0.297330	-55.000000	-33.000000	-99.000000
3166253.853000	38591172.600000	479.302000	0.297324	-55.000000	-33.000000	-99.000000
3166253.853000	38591182.600000	479.302000	0.297292	-55.000000	-33.000000	-99.000000
3166263.853000	38591172.600000	479.302000	0.297301	-55.000000	-33.000000	-99.000000
3166263.853000	38591182.600000	479.302000	0.297283	-55.000000	-33.000000	-99.000000
3166273.853000	38591152.600000	479.302000	0.297302	-55.000000	-33.000000	-99.000000
3166273.853000	38591162.600000	479.302000	0.297295	-55.000000	-33.000000	-99.000000
3166273.853000	38591172.600000	479.302000	0.297284	-55.000000	-33.000000	-99.000000
3166273.853000	38591182.600000	479.302000	0.297275	-55.000000	-33.000000	-99.000000
3166303.853000	38591112.600000	489.302000	0.505142	-55.000000	-33.000000	-99.000000
3166303.853000	38591122.600000	489.302000	0.503875	-55.000000	-33.000000	-99.000000
3166303.853000	38591132.600000	489.302000	0.497163	-55.000000	-33.000000	-99.000000
3166303.853000	38591142.600000	489.302000	0.502614	-55.000000	-33.000000	-99.000000
3166313.853000	38591112.600000	479.302000	0.503644	-55.000000	-33.000000	-99.000000
3166313.853000	38591112.600000	489.302000	0.505165	-55.000000	-33.000000	-99.000000
3166313.853000	38591122.600000	479.302000	0.501559	-55.000000	-33.000000	-99.000000
3166313.853000	38591122.600000	489.302000	0.504053	-55.000000	-33.000000	-99.000000
3166323.853000	38591112.600000	479.302000	0.438411	-55.000000	-33.000000	-99.000000
3166323.853000	38591112.600000	489.302000	0.505356	-55.000000	-33.000000	-99.000000
3166323.853000	38591122.600000	479.302000	0.503198	-55.000000	-33.000000	-99.000000
3166323.853000	38591122.600000	489.302000	0.504983	-55.000000	-33.000000	-99.000000
3166313.853000	38591132.600000	479.302000	0.498736	-55.000000	-33.000000	-99.000000
3166313.853000	38591132.600000	489.302000	0.499987	-55.000000	-33.000000	-99.000000
3166313.853000	38591142.600000	479.302000	0.500463	-55.000000	-33.000000	-99.000000
3166313.853000	38591142.600000	489.302000	0.503076	-55.000000	-33.000000	-99.000000
3166323.853000	38591132.600000	479.302000	0.502382	-55.000000	-33.000000	-99.000000
3166323.853000	38591132.600000	489.302000	0.504582	-55.000000	-33.000000	-99.000000
3166323.853000	38591142.600000	479.302000	0.502833	-55.000000	-33.000000	-99.000000
3166323.853000	38591142.600000	489.302000	0.504820	-55.000000	-33.000000	-99.000000
3166303.853000	38591152.600000	489.302000	0.504903	-55.000000	-33.000000	-99.000000
3166303.853000	38591162.600000	489.302000	0.505416	-55.000000	-33.000000	-99.000000
3166303.853000	38591172.600000	489.302000	0.505598	-55.000000	-33.000000	-99.000000
3166303.853000	38591182.600000	489.302000	0.505682	-55.000000	-33.000000	-99.000000
3166313.853000	38591152.600000	479.302000	0.503092	-55.000000	-33.000000	-99.000000
3166313.853000	38591152.600000	489.302000	0.504945	-55.000000	-33.000000	-99.000000
3166313.853000	38591162.600000	479.302000	0.504347	-55.000000	-33.000000	-99.000000
3166313.853000	38591162.600000	489.302000	0.505424	-55.000000	-33.000000	-99.000000
3166323.853000	38591152.600000	479.302000	0.486908	-55.000000	-33.000000	-99.000000
3166323.853000	38591152.600000	489.302000	0.505259	-55.000000	-33.000000	-99.000000
3166323.853000	38591162.600000	479.302000	0.504608	-55.000000	-33.000000	-99.000000
3166323.853000	38591162.600000	489.302000	0.505506	-55.000000	-33.000000	-99.000000
3166313.853000	38591172.600000	479.302000	0.504932	-55.000000	-33.000000	-99.000000
3166313.853000	38591172.600000	489.302000	0.505601	-55.000000	-33.000000	-99.000000
3166313.853000	38591182.600000	479.302000	0.505236	-55.000000	-33.000000	-99.000000
3166313.853000	38591182.600000	489.302000	0.505683	-55.000000	-33.000000	-99.000000
3166323.853000	38591172.600000	479.302000	0.505035	-55.000000	-33.000000	-99.000000
3166323.853000	38591172.600000	489.302000	0.505629	-55.000000	-33.000000	-99.000000
3166323.853000	38591182.600000	479.302000	0.418593	-55.000000	-33.000000	-99.000000
3166323.853000	38591182.600000	489.302000	0.505695	-55.000000	-33.000000	-99.000000
3166253.853000	38591192.600000	459.302000	0.310593	-55.000000	-33.000000	-99.000000
3166253.853000	38591192.600000	469.302000	0.300995	-55.000000	-33.000000	-99.000000
3166253.853000	38591202.600000	459.302000	0.358380	-55.000000	-33.000000	-99.000000
3166253.853000	38591202.600000	469.302000	0.344035	-55.000000	-33.000000	-99.000000
3166263.853000	38591192.600000	459.302000	0.310581	-55.000000	-33.000000	-99.000000
3166263.853000	38591192.600000	469.302000	0.300995	-55.000000	-33.000000	-99.000000
3166263.853000	38591202.600000	459.302000	0.305532	-55.000000	-33.000000	-99.000000
3166263.853000	38591202.600000	469.302000	0.300997	-55.000000	-33.000000	-99.000000
3166253.853000	38591212.600000	459.302000	0.310546	-55.000000	-33.000000	-99.000000
3166253.853000	38591212.600000	469.302000	0.300997	-55.000000	-33.000000	-99.000000
3166253.853000	38591222.600000	459.302000	0.310535	-55.000000	-33.000000	-99.000000
3166253.853000	38591222.600000	469.302000	0.300998	-55.000000	-33.000000	-99.000000
3166263.853000	38591212.600000	459.302000	0.310543	-55.000000	-33.000000	-99.000000
3166263.853000	38591212.600000	469.302000	0.300997	-55.000000	-33.000000	-99.000000
3166263.853000	38591222.600000	459.302000	0.310533	-55.000000	-33.000000	-99.000000
3166263.853000	38591222.600000	469.302000	0.300998	-55.000000	-33.000000	-99.000000
3166253.853000	38591232.600000	459.302000	0.310527	-55.000000	-33.000000	-99.000000
3166253.853000	38591232.600000	469.302000	0.300998	-55.000000	-33.000000	-99.000000
3166263.853000	38591232.600000	459.302000	0.310526	-55.000000	-33.000000	-99.000000
3166263.853000	38591232.600000	469.302000	0.300998	-55.000000	-33.000000	-99.000000
3166323.853000	38591192.600000	409.302000	0.239979	-55.000000	-33.000000	-99.000000
3166323.853000	38591202.600000	409.302000	0.239985	-55.000000	-33.000000	-99.000000
3166313.853000	38591192.600000	429.302000	0.295756	-55.000000	-33.000000	-99.000000
3166313.853000	38591202.600000	429.302000	0.295736	-55.000000	-33.000000	-99.000000
3166323.853000	38591192.600000	419.302000	0.310011	-55.000000	-33.000000	-99.000000
3166323.853000	38591192.600000	429.302000	0.332504	-55.000000	-33.000000	-99.000000
3166323.853000	38591202.600000	419.302000	0.310008	-55.000000	-33.000000	-99.000000
3166323.853000	38591202.600000	429.302000	0.332503	-55.000000	-33.000000	-99.000000
3166323.853000	38591212.600000	409.302000	0.239988	-55.000000	-33.000000	-99.000000
3166323.853000	38591222.600000	409.302000	0.239991	-55.000000	-33.000000	-99.000000
3166313.853000	38591212.600000	429.302000	0.295722	-55.000000	-33.000000	-99.000000
3166313.853000	38591222.600000	429.302000	0.295712	-55.000000	-33.000000	-99.000000
3166323.853000	38591212.600000	419.302000	0.310007	-55.000000	-33.000000	-99.000000
3166323.853000	38591212.600000	429.302000	0.332503	-55.000000	-33.000000	-99.000000
3166323.853000	38591222.600000	419.302000	0.310006	-55.000000	-33.000000	-99.000000
3166323.853000	38591222.600000	429.302000	0.332502	-55.000000	-33.000000	-99.000000
3166293.853000	38591192.600000	439.302000	0.295704	-55.000000	-33.000000	-99.000000
3166293.853000	38591192.600000	449.302000	0.289166	-55.000000	-33.000000	-99.000000
3166293.853000	38591202.600000	439.302000	0.295697	-55.000000	-33.000000	-99.000000
3166293.853000	38591202.600000	449.302000	0.289169	-55.000000	-33.000000	-99.000000
3166303.853000	38591192.600000	439.302000	0.295706	-55.000000	-33.000000	-99.000000
3166303.853000	38591192.600000	449.302000	0.289166	-55.000000	-33.000000	-99.000000
3166303.853000	38591202.600000	439.302000	0.295698	-55.000000	-33.000000	-99.000000
3166303.853000	38591202.600000	449.302000	0.289168	-55.000000	-33.000000	-99.000000
3166303.853000	38591192.600000	459.302000	0.285003	-55.000000	-33.000000	-99.000000
3166303.853000	38591202.600000	459.302000	0.285002	-55.000000	-33.000000	-99.000000
3166293.853000	38591212.600000	439.302000	0.295692	-55.000000	-33.000000	-99.000000
3166293.853000	38591212.600000	449.302000	0.289170	-55.000000	-33.000000	-99.000000
3166293.853000	38591222.600000	439.302000	0.295688	-55.000000	-33.000000	-99.000000
3166293.853000	38591222.600000	449.302000	0.289171	-55.000000	-33.000000	-99.000000
3166303.853000	38591212.600000	439.302000	0.295692	-55.000000	-33.000000	-99.000000
3166303.853000	38591212.600000	449.302000	0.289170	-55.000000	-33.000000	-99.000000
3166303.853000	38591222.600000	439.302000	0.295689	-55.000000	-33.000000	-99.000000
3166303.853000	38591222.600000	449.302000	0.289171	-55.000000	-33.000000	-99.000000
3166303.853000	38591212.600000	459.302000	0.285002	-55.000000	-33.000000	-99.000000
3166303.853000	38591222.600000	459.302000	0.285001	-55.000000	-33.000000	-99.000000
3166313.853000	38591192.600000	439.302000	0.295706	-55.000000	-33.000000	-99.000000
3166313.853000	38591192.600000	449.302000	0.289166	-55.000000	-33.000000	-99.000000
3166313.853000	38591202.600000	439.302000	0.295698	-55.000000	-33.000000	-99.000000
3166313.853000	38591202.600000	449.302000	0.289168	-55.000000	-33.000000	-99.000000
3166323.853000	38591192.600000	439.302000	0.320004	-55.000000	-33.000000	-99.000000
3166323.853000	38591192.600000	449.302000	0.347771	-55.000000	-33.000000	-99.000000
3166323.853000	38591202.600000	439.302000	0.331239	-55.000000	-33.000000	-99.000000
3166323.853000	38591202.600000	449.302000	0.363324	-55.000000	-33.000000	-99.000000
3166313.853000	38591192.600000	459.302000	0.285003	-55.000000	-33.000000	-99.000000
3166313.853000	38591192.600000	469.302000	0.334113	-55.000000	-33.000000	-99.000000
3166313.853000	38591202.600000	459.302000	0.285002	-55.000000	-33.000000	-99.000000
3166313.853000	38591202.600000	469.302000	0.334345	-55.000000	-33.000000	-99.000000
3166323.853000	38591192.600000	459.302000	0.356685	-55.000000	-33.000000	-99.000000
3166323.853000	38591192.600000	469.302000	0.386245	-55.000000	-33.000000	-99.000000
3166323.853000	38591202.600000	459.302000	0.385388	-55.000000	-33.000000	-99.000000
3166323.853000	38591202.600000	469.302000	0.386246	-55.000000	-33.000000	-99.000000
3166313.853000	38591212.600000	439.302000	0.295692	-55.000000	-33.000000	-99.000000
3166313.853000	38591212.600000	449.302000	0.289170	-55.000000	-33.000000	-99.000000
3166313.853000	38591222.600000	439.302000	0.295689	-55.000000	-33.000000	-99.000000
3166313.853000	38591222.600000	449.302000	0.289171	-55.000000	-33.000000	-99.000000
3166323.853000	38591212.600000	439.302000	0.331242	-55.000000	-33.000000	-99.000000
3166323.853000	38591212.600000	449.302000	0.363324	-55.000000	-33.000000	-99.000000
3166323.853000	38591222.600000	439.302000	0.331243	-55.000000	-33.000000	-99.000000
3166323.853000	38591222.600000	449.302000	0.363324	-55.000000	-33.000000	-99.000000
3166313.853000	38591212.600000	459.302000	0.285002	-55.000000	-33.000000	-99.000000
3166313.853000	38591212.600000	469.302000	0.334498	-55.000000	-33.000000	-99.000000
3166313.853000	38591222.600000	459.302000	0.285001	-55.000000	-33.000000	-99.000000
3166313.853000	38591222.600000	469.302000	0.334604	-55.000000	-33.000000	-99.000000
3166323.853000	38591212.600000	459.302000	0.385391	-55.000000	-33.000000	-99.000000
3166323.853000	38591212.600000	469.302000	0.386247	-55.000000	-33.000000	-99.000000
3166323.853000	38591222.600000	459.302000	0.385393	-55.000000	-33.000000	-99.000000
3166323.853000	38591222.600000	469.302000	0.386248	-55.000000	-33.000000	-99.000000
3166323.853000	38591232.600000	409.302000	0.239993	-55.000000	-33.000000	-99.000000
3166313.853000	38591232.600000	429.302000	0.309946	-55.000000	-33.000000	-99.000000
3166323.853000	38591232.600000	419.302000	0.310005	-55.000000	-33.000000	-99.000000
3166323.853000	38591232.600000	429.302000	0.332926	-55.000000	-33.000000	-99.000000
3166293.853000	38591232.600000	439.302000	0.295686	-55.000000	-33.000000	-99.000000
3166293.853000	38591232.600000	449.302000	0.295682	-55.000000	-33.000000	-99.000000
3166303.853000	38591232.600000	439.302000	0.295686	-55.000000	-33.000000	-99.000000
3166303.853000	38591232.600000	449.302000	0.289172	-55.000000	-33.000000	-99.000000
3166303.853000	38591232.600000	459.302000	0.285001	-55.000000	-33.000000	-99.000000
3166313.853000	38591232.600000	439.302000	0.295686	-55.000000	-33.000000	-99.000000
3166313.853000	38591232.600000	449.302000	0.289172	-55.000000	-33.000000	-99.000000
3166323.853000	38591232.600000	439.302000	0.331245	-55.000000	-33.000000	-99.000000
3166323.853000	38591232.600000	449.302000	0.363324	-55.000000	-33.000000	-99.000000
3166313.853000	38591232.600000	459.302000	0.285001	-55.000000	-33.000000	-99.000000
3166313.853000	38591232.600000	469.302000	0.308178	-55.000000	-33.000000	-99.000000
3166323.853000	38591232.600000	459.302000	0.385394	-55.000000	-33.000000	-99.000000
3166323.853000	38591232.600000	469.302000	0.386248	-55.000000	-33.000000	-99.000000
3166253.853000	38591192.600000	479.302000	0.297276	-55.000000	-33.000000	-99.000000
3166253.853000	38591202.600000	479.302000	0.297268	-55.000000	-33.000000	-99.000000
3166263.853000	38591192.600000	479.302000	0.297273	-55.000000	-33.000000	-99.000000
3166263.853000	38591202.600000	479.302000	0.297266	-55.000000	-33.000000	-99.000000
3166253.853000	38591212.600000	479.302000	0.297263	-55.000000	-33.000000	-99.000000
3166253.853000	38591222.600000	479.302000	0.297260	-55.000000	-33.000000	-99.000000
3166263.853000	38591212.600000	479.302000	0.297262	-55.000000	-33.000000	-99.000000
3166263.853000	38591222.600000	479.302000	0.297260	-55.000000	-33.000000	-99.000000
3166273.853000	38591192.600000	479.302000	0.297269	-55.000000	-33.000000	-99.000000
3166273.853000	38591202.600000	479.302000	0.297264	-55.000000	-33.000000	-99.000000
3166273.853000	38591212.600000	479.302000	0.297261	-55.000000	-33.000000	-99.000000
3166273.853000	38591222.600000	479.302000	0.297259	-55.000000	-33.000000	-99.000000
3166253.853000	38591232.600000	479.302000	0.297258	-55.000000	-33.000000	-99.000000
3166263.853000	38591232.600000	479.302000	0.297258	-55.000000	-33.000000	-99.000000
3166273.853000	38591232.600000	479.302000	0.297257	-55.000000	-33.000000	-99.000000
3166303.853000	38591192.600000	489.302000	0.505727	-55.000000	-33.000000	-99.000000
3166303.853000	38591202.600000	489.302000	0.505754	-55.000000	-33.000000	-99.000000
3166303.853000	38591212.600000	489.302000	0.505771	-55.000000	-33.000000	-99.000000
3166303.853000	38591222.600000	489.302000	0.505783	-55.000000	-33.000000	-99.000000
3166313.853000	38591192.600000	479.302000	0.505410	-55.000000	-33.000000	-99.000000
3166313.853000	38591192.600000	489.302000	0.505727	-55.000000	-33.000000	-99.000000
3166313.853000	38591202.600000	479.302000	0.505518	-55.000000	-33.000000	-99.000000
3166313.853000	38591202.600000	489.302000	0.505754	-55.000000	-33.000000	-99.000000
3166323.853000	38591192.600000	479.302000	0.379166	-55.000000	-33.000000	-99.000000
3166323.853000	38591192.600000	489.302000	0.376221	-55.000000	-33.000000	-99.000000
3166323.853000	38591202.600000	479.302000	0.379168	-55.000000	-33.000000	-99.000000
3166323.853000	38591202.600000	489.302000	0.360410	-55.000000	-33.000000	-99.000000
3166313.853000	38591212.600000	479.302000	0.505589	-55.000000	-33.000000	-99.000000
3166313.853000	38591212.600000	489.302000	0.505771	-55.000000	-33.000000	-99.000000
3166313.853000	38591222.600000	479.302000	0.505638	-55.000000	-33.000000	-99.000000
3166313.853000	38591222.600000	489.302000	0.505783	-55.000000	-33.000000	-99.000000
3166323.853000	38591212.600000	479.302000	0.379169	-55.000000	-33.000000	-99.000000
3166323.853000	38591212.600000	489.302000	0.360413	-55.000000	-33.000000	-99.000000
3166323.853000	38591222.600000	479.302000	0.379171	-55.000000	-33.000000	-99.000000
3166323.853000	38591222.600000	489.302000	0.360415	-55.000000	-33.000000	-99.000000
3166303.853000	38591232.600000	489.302000	0.505791	-55.000000	-33.000000	-99.000000
3166313.853000	38591232.600000	479.302000	0.505674	-55.000000	-33.000000	-99.000000
3166313.853000	38591232.600000	489.302000	0.505791	-55.000000	-33.000000	-99.000000
3166323.853000	38591232.600000	479.302000	0.379171	-55.000000	-33.000000	-99.000000
3166323.853000	38591232.600000	489.302000	0.335447	-55.000000	-33.000000	-99.000000
3166333.853000	38591112.600000	399.302000	0.236078	-55.000000	-33.000000	-99.000000
3166333.853000	38591112.600000	409.302000	0.239938	-55.000000	-33.000000	-99.000000
3166333.853000	38591122.600000	399.302000	0.236193	-55.000000	-33.000000	-99.000000
3166333.853000	38591122.600000	409.302000	0.239907	-55.000000	-33.000000	-99.000000
3166343.853000	38591112.600000	399.302000	0.236155	-55.000000	-33.000000	-99.000000
3166343.853000	38591112.600000	409.302000	0.239917	-55.000000	-33.000000	-99.000000
3166343.853000	38591122.600000	399.302000	0.236406	-55.000000	-33.000000	-99.000000
3166343.853000	38591122.600000	409.302000	0.239849	-55.000000	-33.000000	-99.000000
3166333.853000	38591112.600000	419.302000	0.310023	-55.000000	-33.000000	-99.000000
3166333.853000	38591112.600000	429.302000	0.309686	-55.000000	-33.000000	-99.000000
3166333.853000	38591122.600000	419.302000	0.310036	-55.000000	-33.000000	-99.000000
3166333.853000	38591122.600000	429.302000	0.324891	-55.000000	-33.000000	-99.000000
3166343.853000	38591112.600000	419.302000	0.310031	-55.000000	-33.000000	-99.000000
3166343.853000	38591112.600000	429.302000	0.332513	-55.000000	-33.000000	-99.000000
3166343.853000	38591122.600000	419.302000	0.310059	-55.000000	-33.000000	-99.000000
3166343.853000	38591122.600000	429.302000	0.332524	-55.000000	-33.000000	-99.000000
3166333.853000	38591132.600000	399.302000	0.236342	-55.000000	-33.000000	-99.000000
3166333.853000	38591132.600000	409.302000	0.239869	-55.000000	-33.000000	-99.000000
3166333.853000	38591142.600000	399.302000	0.236420	-55.000000	-33.000000	-99.000000
3166333.853000	38591142.600000	409.302000	0.239850	-55.000000	-33.000000	-99.000000
3166343.853000	38591132.600000	399.302000	0.236948	-55.000000	-33.000000	-99.000000
3166343.853000	38591132.600000	409.302000	0.239704	-55.000000	-33.000000	-99.000000
3166343.853000	38591142.600000	399.302000	0.237452	-55.000000	-33.000000	-99.000000
3166343.853000	38591142.600000	409.302000	0.239572	-55.000000	-33.000000	-99.000000
3166333.853000	38591132.600000	419.302000	0.310053	-55.000000	-33.000000	-99.000000
3166333.853000	38591132.600000	429.302000	0.332521	-55.000000	-33.000000	-99.000000
3166333.853000	38591142.600000	419.302000	0.310064	-55.000000	-33.000000	-99.000000
3166333.853000	38591142.600000	429.302000	0.332526	-55.000000	-33.000000	-99.000000
3166343.853000	38591132.600000	419.302000	0.310121	-55.000000	-33.000000	-99.000000
3166343.853000	38591132.600000	429.302000	0.332549	-55.000000	-33.000000	-99.000000
3166343.853000	38591142.600000	419.302000	0.310183	-55.000000	-33.000000	-99.000000
3166343.853000	38591142.600000	429.302000	0.332575	-55.000000	-33.000000	-99.000000
3166353.853000	38591112.600000	399.302000	0.236210	-55.000000	-33.000000	-99.000000
3166353.853000	38591112.600000	409.302000	0.239901	-55.000000	-33.000000	-99.000000
3166353.853000	38591122.600000	399.302000	0.236623	-55.000000	-33.000000	-99.000000
3166353.853000	38591122.600000	409.302000	0.239790	-55.000000	-33.000000	-99.000000
3166363.853000	38591112.600000	399.302000	0.236198	-55.000000	-33.000000	-99.000000
3166363.853000	38591122.600000	399.302000	0.236568	-55.000000	-33.000000	-99.000000
3166353.853000	38591112.600000	419.302000	0.310037	-55.000000	-33.000000	-99.000000
3166353.853000	38591112.600000	429.302000	0.332515	-55.000000	-33.000000	-99.000000
3166353.853000	38591122.600000	419.302000	0.310082	-55.000000	-33.000000	-99.000000
3166353.853000	38591122.600000	429.302000	0.332533	-55.000000	-33.000000	-99.000000
3166363.853000	38591112.600000	419.302000	0.310036	-55.000000	-33.000000	-99.000000
3166363.853000	38591112.600000	429.302000	0.332514	-55.000000	-33.000000	-99.000000
3166363.853000	38591122.600000	419.302000	0.310076	-55.000000	-33.000000	-99.000000
3166363.853000	38591122.600000	429.302000	0.332531	-55.000000	-33.000000	-99.000000
3166353.853000	38591132.600000	399.302000	0.238378	-55.000000	-33.000000	-99.000000
3166353.853000	38591132.600000	409.302000	0.239310	-55.000000	-33.000000	-99.000000
3166353.853000	38591142.600000	399.302000	0.247842	-55.000000	-33.000000	-99.000000
3166353.853000	38591142.600000	409.302000	0.236983	-55.000000	-33.000000	-99.000000
3166363.853000	38591132.600000	399.302000	0.259037	-55.000000	-33.000000	-99.000000
3166363.853000	38591142.600000	399.302000	0.240819	-55.000000	-33.000000	-99.000000
3166353.853000	38591132.600000	419.302000	0.310284	-55.000000	-33.000000	-99.000000
3166353.853000	38591132.600000	429.302000	0.332618	-55.000000	-33.000000	-99.000000
3166353.853000	38591142.600000	419.302000	0.311331	-55.000000	-33.000000	-99.000000
3166353.853000	38591142.600000	429.302000	0.333243	-55.000000	-33.000000	-99.000000
3166363.853000	38591132.600000	419.302000	0.310224	-55.000000	-33.000000	-99.000000
3166363.853000	38591132.600000	429.302000	0.332592	-55.000000	-33.000000	-99.000000
3166363.853000	38591142.600000	419.302000	0.310584	-55.000000	-33.000000	-99.000000
3166363.853000	38591142.600000	429.302000	0.332758	-55.000000	-33.000000	-99.000000
3166333.853000	38591112.600000	439.302000	0.300000	-55.000000	-33.000000	-99.000000
3166333.853000	38591112.600000	449.302000	0.290903	-55.000000	-33.000000	-99.000000
3166333.853000	38591122.600000	439.302000	0.295801	-55.000000	-33.000000	-99.000000
3166333.853000	38591122.600000	449.302000	0.289138	-55.000000	-33.000000	-99.000000
3166343.853000	38591112.600000	439.302000	0.319638	-55.000000	-33.000000	-99.000000
3166343.853000	38591112.600000	449.302000	0.351124	-55.000000	-33.000000	-99.000000
3166343.853000	38591122.600000	439.302000	0.331158	-55.000000	-33.000000	-99.000000
3166343.853000	38591122.600000	449.302000	0.363308	-55.000000	-33.000000	-99.000000
3166333.853000	38591112.600000	459.302000	0.290248	-55.000000	-33.000000	-99.000000
3166333.853000	38591112.600000	469.302000	0.290321	-55.000000	-33.000000	-99.000000
3166333.853000	38591122.600000	459.302000	0.285014	-55.000000	-33.000000	-99.000000
3166333.853000	38591122.600000	469.302000	0.335376	-55.000000	-33.000000	-99.000000
3166343.853000	38591112.600000	459.302000	0.360547	-55.000000	-33.000000	-99.000000
3166343.853000	38591112.600000	469.302000	0.363419	-55.000000	-33.000000	-99.000000
3166343.853000	38591122.600000	459.302000	0.384873	-55.000000	-33.000000	-99.000000
3166343.853000	38591122.600000	469.302000	0.386217	-55.000000	-33.000000	-99.000000
3166333.853000	38591132.600000	439.302000	0.331168	-55.000000	-33.000000	-99.000000
3166333.853000	38591132.600000	449.302000	0.363311	-55.000000	-33.000000	-99.000000
3166333.853000	38591142.600000	439.302000	0.331155	-55.000000	-33.000000	-99.000000
3166333.853000	38591142.600000	449.302000	0.363309	-55.000000	-33.000000	-99.000000
3166343.853000	38591132.600000	439.302000	0.331063	-55.000000	-33.000000	-99.000000
3166343.853000	38591132.600000	449.302000	0.363290	-55.000000	-33.000000	-99.000000
3166343.853000	38591142.600000	439.302000	0.330970	-55.000000	-33.000000	-99.000000
3166343.853000	38591142.600000	449.302000	0.363272	-55.000000	-33.000000	-99.000000
3166333.853000	38591132.600000	459.302000	0.356993	-55.000000	-33.000000	-99.000000
3166333.853000	38591132.600000	469.302000	0.386221	-55.000000	-33.000000	-99.000000
3166333.853000	38591142.600000	459.302000	0.384872	-55.000000	-33.000000	-99.000000
3166333.853000	38591142.600000	469.302000	0.386216	-55.000000	-33.000000	-99.000000
3166343.853000	38591132.600000	459.302000	0.384771	-55.000000	-33.000000	-99.000000
3166343.853000	38591132.600000	469.302000	0.386183	-55.000000	-33.000000	-99.000000
3166343.853000	38591142.600000	459.302000	0.384672	-55.000000	-33.000000	-99.000000
3166343.853000	38591142.600000	469.302000	0.386148	-55.000000	-33.000000	-99.000000
3166353.853000	38591112.600000	439.302000	0.331191	-55.000000	-33.000000	-99.000000
3166353.853000	38591112.600000	449.302000	0.363314	-55.000000	-33.000000	-99.000000
3166353.853000	38591122.600000	439.302000	0.331121	-55.000000	-33.000000	-99.000000
3166353.853000	38591122.600000	449.302000	0.363301	-55.000000	-33.000000	-99.000000
3166363.853000	38591112.600000	439.302000	0.331193	-55.000000	-33.000000	-99.000000
3166363.853000	38591112.600000	449.302000	0.363314	-55.000000	-33.000000	-99.000000
3166363.853000	38591122.600000	439.302000	0.331130	-55.000000	-33.000000	-99.000000
3166363.853000	38591122.600000	449.302000	0.363303	-55.000000	-33.000000	-99.000000
3166353.853000	38591112.600000	459.302000	0.384909	-55.000000	-33.000000	-99.000000
3166353.853000	38591112.600000	469.302000	0.386229	-55.000000	-33.000000	-99.000000
3166353.853000	38591122.600000	459.302000	0.384833	-55.000000	-33.000000	-99.000000
3166353.853000	38591122.600000	469.302000	0.386204	-55.000000	-33.000000	-99.000000
3166363.853000	38591112.600000	459.302000	0.384912	-55.000000	-33.000000	-99.000000
3166363.853000	38591112.600000	469.302000	0.386230	-55.000000	-33.000000	-99.000000
3166363.853000	38591122.600000	459.302000	0.384843	-55.000000	-33.000000	-99.000000
3166363.853000	38591122.600000	469.302000	0.386207	-55.000000	-33.000000	-99.000000
3166353.853000	38591132.600000	439.302000	0.330799	-55.000000	-33.000000	-99.000000
3166353.853000	38591132.600000	449.302000	0.363231	-55.000000	-33.000000	-99.000000
3166353.853000	38591142.600000	439.302000	0.328570	-55.000000	-33.000000	-99.000000
3166353.853000	38591142.600000	449.302000	0.362435	-55.000000	-33.000000	-99.000000
3166363.853000	38591132.600000	439.302000	0.330898	-55.000000	-33.000000	-99.000000
3166363.853000	38591132.600000	449.302000	0.363254	-55.000000	-33.000000	-99.000000
3166363.853000	38591142.600000	439.302000	0.330282	-55.000000	-33.000000	-99.000000
3166363.853000	38591142.600000	449.302000	0.363086	-55.000000	-33.000000	-99.000000
3166353.853000	38591132.600000	459.302000	0.384486	-55.000000	-33.000000	-99.000000
3166353.853000	38591132.600000	469.302000	0.386084	-55.000000	-33.000000	-99.000000
3166353.853000	38591142.600000	459.302000	0.382098	-55.000000	-33.000000	-99.000000
3166353.853000	38591142.600000	469.302000	0.385122	-55.000000	-33.000000	-99.000000
3166363.853000	38591132.600000	459.302000	0.384592	-55.000000	-33.000000	-99.000000
3166363.853000	38591132.600000	469.302000	0.386122	-55.000000	-33.000000	-99.000000
3166363.853000	38591142.600000	459.302000	0.383933	-55.000000	-33.000000	-99.000000
3166363.853000	38591142.600000	469.302000	0.385876	-55.000000	-33.000000	-99.000000
3166333.853000	38591152.600000	399.302000	0.236328	-55.000000	-33.000000	-99.000000
3166333.853000	38591152.600000	409.302000	0.239877	-55.000000	-33.000000	-99.000000
3166333.853000	38591162.600000	399.302000	0.236177	-55.000000	-33.000000	-99.000000
3166333.853000	38591162.600000	409.302000	0.239917	-55.000000	-33.000000	-99.000000
3166343.853000	38591152.600000	399.302000	0.236896	-55.000000	-33.000000	-99.000000
3166343.853000	38591152.600000	409.302000	0.239727	-55.000000	-33.000000	-99.000000
3166343.853000	38591162.600000	399.302000	0.236373	-55.000000	-33.000000	-99.000000
3166343.853000	38591162.600000	409.302000	0.239867	-55.000000	-33.000000	-99.000000
3166333.853000	38591152.600000	419.302000	0.310055	-55.000000	-33.000000	-99.000000
3166333.853000	38591152.600000	429.302000	0.332522	-55.000000	-33.000000	-99.000000
3166333.853000	38591162.600000	419.302000	0.310038	-55.000000	-33.000000	-99.000000
3166333.853000	38591162.600000	429.302000	0.332515	-55.000000	-33.000000	-99.000000
3166343.853000	38591152.600000	419.302000	0.310122	-55.000000	-33.000000	-99.000000
3166343.853000	38591152.600000	429.302000	0.332549	-55.000000	-33.000000	-99.000000
3166343.853000	38591162.600000	419.302000	0.310062	-55.000000	-33.000000	-99.000000
3166343.853000	38591162.600000	429.302000	0.332525	-55.000000	-33.000000	-99.000000
3166333.853000	38591172.600000	399.302000	0.236065	-55.000000	-33.000000	-99.000000
3166333.853000	38591172.600000	409.302000	0.239947	-55.000000	-33.000000	-99.000000
3166333.853000	38591182.600000	399.302000	0.235995	-55.000000	-33.000000	-99.000000
3166333.853000	38591182.600000	409.302000	0.239965	-55.000000	-33.000000	-99.000000
3166343.853000	38591172.600000	399.302000	0.236135	-55.000000	-33.000000	-99.000000
3166343.853000	38591172.600000	409.302000	0.239929	-55.000000	-33.000000	-99.000000
3166343.853000	38591182.600000	399.302000	0.236024	-55.000000	-33.000000	-99.000000
3166343.853000	38591182.600000	409.302000	0.239958	-55.000000	-33.000000	-99.000000
3166333.853000	38591172.600000	419.302000	0.310026	-55.000000	-33.000000	-99.000000
3166333.853000	38591172.600000	429.302000	0.332510	-55.000000	-33.000000	-99.000000
3166333.853000	38591182.600000	419.302000	0.310018	-55.000000	-33.000000	-99.000000
3166333.853000	38591182.600000	429.302000	0.332507	-55.000000	-33.000000	-99.000000
3166343.853000	38591172.600000	419.302000	0.310034	-55.000000	-33.000000	-99.000000
3166343.853000	38591172.600000	429.302000	0.332514	-55.000000	-33.000000	-99.000000
3166343.853000	38591182.600000	419.302000	0.310021	-55.000000	-33.000000	-99.000000
3166343.853000	38591182.600000	429.302000	0.332508	-55.000000	-33.000000	-99.000000
3166353.853000	38591152.600000	399.302000	0.238146	-55.000000	-33.000000	-99.000000
3166353.853000	38591152.600000	409.302000	0.239390	-55.000000	-33.000000	-99.000000
3166353.853000	38591162.600000	399.302000	0.236567	-55.000000	-33.000000	-99.000000
3166353.853000	38591162.600000	409.302000	0.239817	-55.000000	-33.000000	-99.000000
3166363.853000	38591152.600000	399.302000	0.237704	-55.000000	-33.000000	-99.000000
3166363.853000	38591162.600000	399.302000	0.236518	-55.000000	-33.000000	-99.000000
3166353.853000	38591152.600000	419.302000	0.310274	-55.000000	-33.000000	-99.000000
3166353.853000	38591152.600000	429.302000	0.332613	-55.000000	-33.000000	-99.000000
3166353.853000	38591162.600000	419.302000	0.310085	-55.000000	-33.000000	-99.000000
3166353.853000	38591162.600000	429.302000	0.332534	-55.000000	-33.000000	-99.000000
3166363.853000	38591152.600000	419.302000	0.310220	-55.000000	-33.000000	-99.000000
3166363.853000	38591152.600000	429.302000	0.332590	-55.000000	-33.000000	-99.000000
3166363.853000	38591162.600000	419.302000	0.310079	-55.000000	-33.000000	-99.000000
3166363.853000	38591162.600000	429.302000	0.332532	-55.000000	-33.000000	-99.000000
3166353.853000	38591172.600000	399.302000	0.236185	-55.000000	-33.000000	-99.000000
3166353.853000	38591172.600000	409.302000	0.239917	-55.000000	-33.000000	-99.000000
3166353.853000	38591182.600000	399.302000	0.236042	-55.000000	-33.000000	-99.000000
3166353.853000	38591182.600000	409.302000	0.239953	-55.000000	-33.000000	-99.000000
3166363.853000	38591172.600000	399.302000	0.236174	-55.000000	-33.000000	-99.000000
3166363.853000	38591182.600000	399.302000	0.236038	-55.000000	-33.000000	-99.000000
3166353.853000	38591172.600000	419.302000	0.310040	-55.000000	-33.000000	-99.000000
3166353.853000	38591172.600000	429.302000	0.332516	-55.000000	-33.000000	-99.000000
3166353.853000	38591182.600000	419.302000	0.310024	-55.000000	-33.000000	-99.000000
3166353.853000	38591182.600000	429.302000	0.332509	-55.000000	-33.000000	-99.000000
3166363.853000	38591172.600000	419.302000	0.310039	-55.000000	-33.000000	-99.000000
3166363.853000	38591172.600000	429.302000	0.332515	-55.000000	-33.000000	-99.000000
3166363.853000	38591182.600000	419.302000	0.310023	-55.000000	-33.000000	-99.000000
3166363.853000	38591182.600000	429.302000	0.332509	-55.000000	-33.000000	-99.000000
3166333.853000	38591152.600000	439.302000	0.331170	-55.000000	-33.000000	-99.000000
3166333.853000	38591152.600000	449.302000	0.363312	-55.000000	-33.000000	-99.000000
3166333.853000	38591162.600000	439.302000	0.331196	-55.000000	-33.000000	-99.000000
3166333.853000	38591162.600000	449.302000	0.363317	-55.000000	-33.000000	-99.000000
3166343.853000	38591152.600000	439.302000	0.331071	-55.000000	-33.000000	-99.000000
3166343.853000	38591152.600000	449.302000	0.363294	-55.000000	-33.000000	-99.000000
3166343.853000	38591162.600000	439.302000	0.331162	-55.000000	-33.000000	-99.000000
3166343.853000	38591162.600000	449.302000	0.363311	-55.000000	-33.000000	-99.000000
3166333.853000	38591152.600000	459.302000	0.384889	-55.000000	-33.000000	-99.000000
3166333.853000	38591152.600000	469.302000	0.386222	-55.000000	-33.000000	-99.000000
3166333.853000	38591162.600000	459.302000	0.384917	-55.000000	-33.000000	-99.000000
3166333.853000	38591162.600000	469.302000	0.386231	-55.000000	-33.000000	-99.000000
3166343.853000	38591152.600000	459.302000	0.384782	-55.000000	-33.000000	-99.000000
3166343.853000	38591152.600000	469.302000	0.386185	-55.000000	-33.000000	-99.000000
3166343.853000	38591162.600000	459.302000	0.384881	-55.000000	-33.000000	-99.000000
3166343.853000	38591162.600000	469.302000	0.386219	-55.000000	-33.000000	-99.000000
3166333.853000	38591172.600000	439.302000	0.331215	-55.000000	-33.000000	-99.000000
3166333.853000	38591172.600000	449.302000	0.363320	-55.000000	-33.000000	-99.000000
3166333.853000	38591182.600000	439.302000	0.331226	-55.000000	-33.000000	-99.000000
3166333.853000	38591182.600000	449.302000	0.363322	-55.000000	-33.000000	-99.000000
3166343.853000	38591172.600000	439.302000	0.331203	-55.000000	-33.000000	-99.000000
3166343.853000	38591172.600000	449.302000	0.363318	-55.000000	-33.000000	-99.000000
3166343.853000	38591182.600000	439.302000	0.331221	-55.000000	-33.000000	-99.000000
3166343.853000	38591182.600000	449.302000	0.363321	-55.000000	-33.000000	-99.000000
3166333.853000	38591172.600000	459.302000	0.384937	-55.000000	-33.000000	-99.000000
3166333.853000	38591172.600000	469.302000	0.386237	-55.000000	-33.000000	-99.000000
3166333.853000	38591182.600000	459.302000	0.384950	-55.000000	-33.000000	-99.000000
3166333.853000	38591182.600000	469.302000	0.386242	-55.000000	-33.000000	-99.000000
3166343.853000	38591172.600000	459.302000	0.384925	-55.000000	-33.000000	-99.000000
3166343.853000	38591172.600000	469.302000	0.386233	-55.000000	-33.000000	-99.000000
3166343.853000	38591182.600000	459.302000	0.384945	-55.000000	-33.000000	-99.000000
3166343.853000	38591182.600000	469.302000	0.386240	-55.000000	-33.000000	-99.000000
3166353.853000	38591152.600000	439.302000	0.330834	-55.000000	-33.000000	-99.000000
3166353.853000	38591152.600000	449.302000	0.363243	-55.000000	-33.000000	-99.000000
3166353.853000	38591162.600000	439.302000	0.331128	-55.000000	-33.000000	-99.000000
3166353.853000	38591162.600000	449.302000	0.363305	-55.000000	-33.000000	-99.000000
3166363.853000	38591152.600000	439.302000	0.330920	-55.000000	-33.000000	-99.000000
3166363.853000	38591152.600000	449.302000	0.363263	-55.000000	-33.000000	-99.000000
3166363.853000	38591162.600000	439.302000	0.331137	-55.000000	-33.000000	-99.000000
3166363.853000	38591162.600000	449.302000	0.363307	-55.000000	-33.000000	-99.000000
3166353.853000	38591152.600000	459.302000	0.384527	-55.000000	-33.000000	-99.000000
3166353.853000	38591152.600000	469.302000	0.386095	-55.000000	-33.000000	-99.000000
3166353.853000	38591162.600000	459.302000	0.384845	-55.000000	-33.000000	-99.000000
3166353.853000	38591162.600000	469.302000	0.386206	-55.000000	-33.000000	-99.000000
3166363.853000	38591152.600000	459.302000	0.384620	-55.000000	-33.000000	-99.000000
3166363.853000	38591152.600000	469.302000	0.386129	-55.000000	-33.000000	-99.000000
3166363.853000	38591162.600000	459.302000	0.384854	-55.000000	-33.000000	-99.000000
3166363.853000	38591162.600000	469.302000	0.386209	-55.000000	-33.000000	-99.000000
3166353.853000	38591172.600000	439.302000	0.331194	-55.000000	-33.000000	-99.000000
3166353.853000	38591172.600000	449.302000	0.363317	-55.000000	-33.000000	-99.000000
3166353.853000	38591182.600000	439.302000	0.331218	-55.000000	-33.000000	-99.000000
3166353.853000	38591182.600000	449.302000	0.363321	-55.000000	-33.000000	-99.000000
3166363.853000	38591172.600000	439.302000	0.331196	-55.000000	-33.000000	-99.000000
3166363.853000	38591172.600000	449.302000	0.363317	-55.000000	-33.000000	-99.000000
3166363.853000	38591182.600000	439.302000	0.331219	-55.000000	-33.000000	-99.000000
3166363.853000	38591182.600000	449.302000	0.363321	-55.000000	-33.000000	-99.000000
3166353.853000	38591172.600000	459.302000	0.384916	-55.000000	-33.000000	-99.000000
3166353.853000	38591172.600000	469.302000	0.386230	-55.000000	-33.000000	-99.000000
3166353.853000	38591182.600000	459.302000	0.384942	-55.000000	-33.000000	-99.000000
3166353.853000	38591182.600000	469.302000	0.386239	-55.000000	-33.000000	-99.000000
3166363.853000	38591172.600000	459.302000	0.384918	-55.000000	-33.000000	-99.000000
3166363.853000	38591172.600000	469.302000	0.386231	-55.000000	-33.000000	-99.000000
3166363.853000	38591182.600000	459.302000	0.384942	-55.000000	-33.000000	-99.000000
3166363.853000	38591182.600000	469.302000	0.386239	-55.000000	-33.000000	-99.000000
3166373.853000	38591112.600000	429.302000	0.332512	-55.000000	-33.000000	-99.000000
3166373.853000	38591122.600000	429.302000	0.332520	-55.000000	-33.000000	-99.000000
3166373.853000	38591132.600000	429.302000	0.332536	-55.000000	-33.000000	-99.000000
3166373.853000	38591142.600000	429.302000	0.332549	-55.000000	-33.000000	-99.000000
3166373.853000	38591112.600000	439.302000	0.319979	-55.000000	-33.000000	-99.000000
3166373.853000	38591112.600000	449.302000	0.352014	-55.000000	-33.000000	-99.000000
3166373.853000	38591122.600000	439.302000	0.331171	-55.000000	-33.000000	-99.000000
3166373.853000	38591122.600000	449.302000	0.363311	-55.000000	-33.000000	-99.000000
3166373.853000	38591112.600000	459.302000	0.361599	-55.000000	-33.000000	-99.000000
3166373.853000	38591112.600000	469.302000	0.364522	-55.000000	-33.000000	-99.000000
3166373.853000	38591122.600000	459.302000	0.384888	-55.000000	-33.000000	-99.000000
3166373.853000	38591122.600000	469.302000	0.386222	-55.000000	-33.000000	-99.000000
3166373.853000	38591132.600000	439.302000	0.331111	-55.000000	-33.000000	-99.000000
3166373.853000	38591132.600000	449.302000	0.363300	-55.000000	-33.000000	-99.000000
3166373.853000	38591142.600000	439.302000	0.331066	-55.000000	-33.000000	-99.000000
3166373.853000	38591142.600000	449.302000	0.363292	-55.000000	-33.000000	-99.000000
3166373.853000	38591132.600000	459.302000	0.384824	-55.000000	-33.000000	-99.000000
3166373.853000	38591132.600000	469.302000	0.386200	-55.000000	-33.000000	-99.000000
3166373.853000	38591142.600000	459.302000	0.384776	-55.000000	-33.000000	-99.000000
3166373.853000	38591142.600000	469.302000	0.386184	-55.000000	-33.000000	-99.000000
3166373.853000	38591152.600000	429.302000	0.332537	-55.000000	-33.000000	-99.000000
3166373.853000	38591162.600000	429.302000	0.332521	-55.000000	-33.000000	-99.000000
3166373.853000	38591172.600000	429.302000	0.332512	-55.000000	-33.000000	-99.000000
3166373.853000	38591182.600000	429.302000	0.332508	-55.000000	-33.000000	-99.000000
3166373.853000	38591152.600000	439.302000	0.331116	-55.000000	-33.000000	-99.000000
3166373.853000	38591152.600000	449.302000	0.363302	-55.000000	-33.000000	-99.000000
3166373.853000	38591162.600000	439.302000	0.331175	-55.000000	-33.000000	-99.000000
3166373.853000	38591162.600000	449.302000	0.363313	-55.000000	-33.000000	-99.000000
3166373.853000	38591152.600000	459.302000	0.384831	-55.000000	-33.000000	-99.000000
3166373.853000	38591152.600000	469.302000	0.386202	-55.000000	-33.000000	-99.000000
3166373.853000	38591162.600000	459.302000	0.384895	-55.000000	-33.000000	-99.000000
3166373.853000	38591162.600000	469.302000	0.386223	-55.000000	-33.000000	-99.000000
3166373.853000	38591172.600000	439.302000	0.331207	-55.000000	-33.000000	-99.000000
3166373.853000	38591172.600000	449.302000	0.363319	-55.000000	-33.000000	-99.000000
3166373.853000	38591182.600000	439.302000	0.331223	-55.000000	-33.000000	-99.000000
3166373.853000	38591182.600000	449.302000	0.363321	-55.000000	-33.000000	-99.000000
3166373.853000	38591172.600000	459.302000	0.384929	-55.000000	-33.000000	-99.000000
3166373.853000	38591172.600000	469.302000	0.386235	-55.000000	-33.000000	-99.000000
3166373.853000	38591182.600000	459.302000	0.384946	-55.000000	-33.000000	-99.000000
3166373.853000	38591182.600000	469.302000	0.386240	-55.000000	-33.000000	-99.000000
3166333.853000	38591112.600000	479.302000	0.504688	-55.000000	-33.000000	-99.000000
3166333.853000	38591112.600000	489.302000	0.505524	-55.000000	-33.000000	-99.000000
3166333.853000	38591122.600000	479.302000	0.418949	-55.000000	-33.000000	-99.000000
3166333.853000	38591122.600000	489.302000	0.505405	-55.000000	-33.000000	-99.000000
3166343.853000	38591112.600000	479.302000	0.379144	-55.000000	-33.000000	-99.000000
3166343.853000	38591112.600000	489.302000	0.360367	-55.000000	-33.000000	-99.000000
3166343.853000	38591122.600000	479.302000	0.379118	-55.000000	-33.000000	-99.000000
3166343.853000	38591122.600000	489.302000	0.360318	-55.000000	-33.000000	-99.000000
3166333.853000	38591132.600000	479.302000	0.379124	-55.000000	-33.000000	-99.000000
3166333.853000	38591132.600000	489.302000	0.375930	-55.000000	-33.000000	-99.000000
3166333.853000	38591142.600000	479.302000	0.379115	-55.000000	-33.000000	-99.000000
3166333.853000	38591142.600000	489.302000	0.360310	-55.000000	-33.000000	-99.000000
3166343.853000	38591132.600000	479.302000	0.379059	-55.000000	-33.000000	-99.000000
3166343.853000	38591132.600000	489.302000	0.360212	-55.000000	-33.000000	-99.000000
3166343.853000	38591142.600000	479.302000	0.378999	-55.000000	-33.000000	-99.000000
3166343.853000	38591142.600000	489.302000	0.360110	-55.000000	-33.000000	-99.000000
3166353.853000	38591112.600000	479.302000	0.379138	-55.000000	-33.000000	-99.000000
3166353.853000	38591112.600000	489.302000	0.360357	-55.000000	-33.000000	-99.000000
3166353.853000	38591122.600000	479.302000	0.379095	-55.000000	-33.000000	-99.000000
3166353.853000	38591122.600000	489.302000	0.360278	-55.000000	-33.000000	-99.000000
3166363.853000	38591112.600000	479.302000	0.379140	-55.000000	-33.000000	-99.000000
3166363.853000	38591112.600000	489.302000	0.360359	-55.000000	-33.000000	-99.000000
3166363.853000	38591122.600000	479.302000	0.379101	-55.000000	-33.000000	-99.000000
3166363.853000	38591122.600000	489.302000	0.360288	-55.000000	-33.000000	-99.000000
3166353.853000	38591112.600000	499.302000	0.286540	-55.000000	-33.000000	-99.000000
3166353.853000	38591122.600000	499.302000	0.286383	-55.000000	-33.000000	-99.000000
3166363.853000	38591112.600000	499.302000	0.286545	-55.000000	-33.000000	-99.000000
3166363.853000	38591122.600000	499.302000	0.286404	-55.000000	-33.000000	-99.000000
3166353.853000	38591132.600000	479.302000	0.378897	-55.000000	-33.000000	-99.000000
3166353.853000	38591132.600000	489.302000	0.359964	-55.000000	-33.000000	-99.000000
3166353.853000	38591142.600000	479.302000	0.377658	-55.000000	-33.000000	-99.000000
3166353.853000	38591142.600000	489.302000	0.359347	-55.000000	-33.000000	-99.000000
3166363.853000	38591132.600000	479.302000	0.378957	-55.000000	-33.000000	-99.000000
3166363.853000	38591132.600000	489.302000	0.360050	-55.000000	-33.000000	-99.000000
3166363.853000	38591142.600000	479.302000	0.378576	-55.000000	-33.000000	-99.000000
3166363.853000	38591142.600000	489.302000	0.359592	-55.000000	-33.000000	-99.000000
3166353.853000	38591132.600000	499.302000	0.285757	-55.000000	-33.000000	-99.000000
3166353.853000	38591142.600000	499.302000	0.283833	-55.000000	-33.000000	-99.000000
3166363.853000	38591132.600000	499.302000	0.285931	-55.000000	-33.000000	-99.000000
3166363.853000	38591142.600000	499.302000	0.284956	-55.000000	-33.000000	-99.000000
3166333.853000	38591152.600000	479.302000	0.379124	-55.000000	-33.000000	-99.000000
3166333.853000	38591152.600000	489.302000	0.360326	-55.000000	-33.000000	-99.000000
3166333.853000	38591162.600000	479.302000	0.379140	-55.000000	-33.000000	-99.000000
3166333.853000	38591162.600000	489.302000	0.360355	-55.000000	-33.000000	-99.000000
3166343.853000	38591152.600000	479.302000	0.379061	-55.000000	-33.000000	-99.000000
3166343.853000	38591152.600000	489.302000	0.360210	-55.000000	-33.000000	-99.000000
3166343.853000	38591162.600000	479.302000	0.379119	-55.000000	-33.000000	-99.000000
3166343.853000	38591162.600000	489.302000	0.360314	-55.000000	-33.000000	-99.000000
3166333.853000	38591172.600000	479.302000	0.379152	-55.000000	-33.000000	-99.000000
3166333.853000	38591172.600000	489.302000	0.360378	-55.000000	-33.000000	-99.000000
3166333.853000	38591182.600000	479.302000	0.379160	-55.000000	-33.000000	-99.000000
3166333.853000	38591182.600000	489.302000	0.360393	-55.000000	-33.000000	-99.000000
3166343.853000	38591172.600000	479.302000	0.379145	-55.000000	-33.000000	-99.000000
3166343.853000	38591172.600000	489.302000	0.360363	-55.000000	-33.000000	-99.000000
3166343.853000	38591182.600000	479.302000	0.379156	-55.000000	-33.000000	-99.000000
3166343.853000	38591182.600000	489.302000	0.360386	-55.000000	-33.000000	-99.000000
3166353.853000	38591152.600000	479.302000	0.378909	-55.000000	-33.000000	-99.000000
3166353.853000	38591152.600000	489.302000	0.359966	-55.000000	-33.000000	-99.000000
3166353.853000	38591162.600000	479.302000	0.379097	-55.000000	-33.000000	-99.000000
3166353.853000	38591162.600000	489.302000	0.360273	-55.000000	-33.000000	-99.000000
3166363.853000	38591152.600000	479.302000	0.378965	-55.000000	-33.000000	-99.000000
3166363.853000	38591152.600000	489.302000	0.360050	-55.000000	-33.000000	-99.000000
3166363.853000	38591162.600000	479.302000	0.379103	-55.000000	-33.000000	-99.000000
3166363.853000	38591162.600000	489.302000	0.360283	-55.000000	-33.000000	-99.000000
3166353.853000	38591152.600000	499.302000	0.285757	-55.000000	-33.000000	-99.000000
3166353.853000	38591162.600000	499.302000	0.286372	-55.000000	-33.000000	-99.000000
3166363.853000	38591152.600000	499.302000	0.285927	-55.000000	-33.000000	-99.000000
3166363.853000	38591162.600000	499.302000	0.286393	-55.000000	-33.000000	-99.000000
3166353.853000	38591172.600000	479.302000	0.379139	-55.000000	-33.000000	-99.000000
3166353.853000	38591172.600000	489.302000	0.360352	-55.000000	-33.000000	-99.000000
3166353.853000	38591182.600000	479.302000	0.379155	-55.000000	-33.000000	-99.000000
3166353.853000	38591182.600000	489.302000	0.360383	-55.000000	-33.000000	-99.000000
3166363.853000	38591172.600000	479.302000	0.379140	-55.000000	-33.000000	-99.000000
3166363.853000	38591172.600000	489.302000	0.360355	-55.000000	-33.000000	-99.000000
3166363.853000	38591182.600000	479.302000	0.379155	-55.000000	-33.000000	-99.000000
3166363.853000	38591182.600000	489.302000	0.360383	-55.000000	-33.000000	-99.000000
3166353.853000	38591172.600000	499.302000	0.286530	-55.000000	-33.000000	-99.000000
3166353.853000	38591182.600000	499.302000	0.286591	-55.000000	-33.000000	-99.000000
3166363.853000	38591172.600000	499.302000	0.286535	-55.000000	-33.000000	-99.000000
3166363.853000	38591182.600000	499.302000	0.286592	-55.000000	-33.000000	-99.000000
3166373.853000	38591112.600000	479.302000	0.379147	-55.000000	-33.000000	-99.000000
3166373.853000	38591112.600000	489.302000	0.360372	-55.000000	-33.000000	-99.000000
3166373.853000	38591122.600000	479.302000	0.379126	-55.000000	-33.000000	-99.000000
3166373.853000	38591122.600000	489.302000	0.360333	-55.000000	-33.000000	-99.000000
3166383.853000	38591112.600000	489.302000	0.360386	-55.000000	-33.000000	-99.000000
3166383.853000	38591122.600000	489.302000	0.360368	-55.000000	-33.000000	-99.000000
3166373.853000	38591112.600000	499.302000	0.286570	-55.000000	-33.000000	-99.000000
3166373.853000	38591122.600000	499.302000	0.286493	-55.000000	-33.000000	-99.000000
3166383.853000	38591112.600000	499.302000	0.286598	-55.000000	-33.000000	-99.000000
3166383.853000	38591122.600000	499.302000	0.286562	-55.000000	-33.000000	-99.000000
3166373.853000	38591132.600000	479.302000	0.379089	-55.000000	-33.000000	-99.000000
3166373.853000	38591132.600000	489.302000	0.360264	-55.000000	-33.000000	-99.000000
3166373.853000	38591142.600000	479.302000	0.379059	-55.000000	-33.000000	-99.000000
3166373.853000	38591142.600000	489.302000	0.360210	-55.000000	-33.000000	-99.000000
3166383.853000	38591132.600000	489.302000	0.360347	-55.000000	-33.000000	-99.000000
3166383.853000	38591142.600000	489.302000	0.360336	-55.000000	-33.000000	-99.000000
3166373.853000	38591132.600000	499.302000	0.286356	-55.000000	-33.000000	-99.000000
3166373.853000	38591142.600000	499.302000	0.286249	-55.000000	-33.000000	-99.000000
3166383.853000	38591132.600000	499.302000	0.286520	-55.000000	-33.000000	-99.000000
3166383.853000	38591142.600000	499.302000	0.286497	-55.000000	-33.000000	-99.000000
3166373.853000	38591152.600000	479.302000	0.379090	-55.000000	-33.000000	-99.000000
3166373.853000	38591152.600000	489.302000	0.360261	-55.000000	-33.000000	-99.000000
3166373.853000	38591162.600000	479.302000	0.379127	-55.000000	-33.000000	-99.000000
3166373.853000	38591162.600000	489.302000	0.360329	-55.000000	-33.000000	-99.000000
3166383.853000	38591152.600000	489.302000	0.360345	-55.000000	-33.000000	-99.000000
3166383.853000	38591162.600000	489.302000	0.360365	-55.000000	-33.000000	-99.000000
3166373.853000	38591152.600000	499.302000	0.286350	-55.000000	-33.000000	-99.000000
3166373.853000	38591162.600000	499.302000	0.286485	-55.000000	-33.000000	-99.000000
3166383.853000	38591152.600000	499.302000	0.286517	-55.000000	-33.000000	-99.000000
3166383.853000	38591162.600000	499.302000	0.286557	-55.000000	-33.000000	-99.000000
3166373.853000	38591172.600000	479.302000	0.379147	-55.000000	-33.000000	-99.000000
3166373.853000	38591172.600000	489.302000	0.360368	-55.000000	-33.000000	-99.000000
3166373.853000	38591182.600000	479.302000	0.379157	-55.000000	-33.000000	-99.000000
3166373.853000	38591182.600000	489.302000	0.360388	-55.000000	-33.000000	-99.000000
3166383.853000	38591172.600000	489.302000	0.360383	-55.000000	-33.000000	-99.000000
3166383.853000	38591182.600000	489.302000	0.360395	-55.000000	-33.000000	-99.000000
3166373.853000	38591172.600000	499.302000	0.286562	-55.000000	-33.000000	-99.000000
3166373.853000	38591182.600000	499.302000	0.286602	-55.000000	-33.000000	-99.000000
3166383.853000	38591172.600000	499.302000	0.286592	-55.000000	-33.000000	-99.000000
3166383.853000	38591182.600000	499.302000	0.286616	-55.000000	-33.000000	-99.000000
3166333.853000	38591192.600000	399.302000	0.235952	-55.000000	-33.000000	-99.000000
3166333.853000	38591192.600000	409.302000	0.239976	-55.000000	-33.000000	-99.000000
3166333.853000	38591202.600000	399.302000	0.235925	-55.000000	-33.000000	-99.000000
3166333.853000	38591202.600000	409.302000	0.239983	-55.000000	-33.000000	-99.000000
3166343.853000	38591192.600000	399.302000	0.235966	-55.000000	-33.000000	-99.000000
3166343.853000	38591192.600000	409.302000	0.239972	-55.000000	-33.000000	-99.000000
3166343.853000	38591202.600000	399.302000	0.235932	-55.000000	-33.000000	-99.000000
3166343.853000	38591202.600000	409.302000	0.239981	-55.000000	-33.000000	-99.000000
3166333.853000	38591192.600000	419.302000	0.310013	-55.000000	-33.000000	-99.000000
3166333.853000	38591192.600000	429.302000	0.332505	-55.000000	-33.000000	-99.000000
3166333.853000	38591202.600000	419.302000	0.310010	-55.000000	-33.000000	-99.000000
3166333.853000	38591202.600000	429.302000	0.332504	-55.000000	-33.000000	-99.000000
3166343.853000	38591192.600000	419.302000	0.310015	-55.000000	-33.000000	-99.000000
3166343.853000	38591192.600000	429.302000	0.332506	-55.000000	-33.000000	-99.000000
3166343.853000	38591202.600000	419.302000	0.310011	-55.000000	-33.000000	-99.000000
3166343.853000	38591202.600000	429.302000	0.332504	-55.000000	-33.000000	-99.000000
3166333.853000	38591212.600000	399.302000	0.235907	-55.000000	-33.000000	-99.000000
3166333.853000	38591212.600000	409.302000	0.239987	-55.000000	-33.000000	-99.000000
3166333.853000	38591222.600000	399.302000	0.235894	-55.000000	-33.000000	-99.000000
3166333.853000	38591222.600000	409.302000	0.239990	-55.000000	-33.000000	-99.000000
3166343.853000	38591212.600000	399.302000	0.235911	-55.000000	-33.000000	-99.000000
3166343.853000	38591212.600000	409.302000	0.239986	-55.000000	-33.000000	-99.000000
3166343.853000	38591222.600000	399.302000	0.235897	-55.000000	-33.000000	-99.000000
3166343.853000	38591222.600000	409.302000	0.239990	-55.000000	-33.000000	-99.000000
3166333.853000	38591212.600000	419.302000	0.310007	-55.000000	-33.000000	-99.000000
3166333.853000	38591212.600000	429.302000	0.332503	-55.000000	-33.000000	-99.000000
3166333.853000	38591222.600000	419.302000	0.310006	-55.000000	-33.000000	-99.000000
3166333.853000	38591222.600000	429.302000	0.332502	-55.000000	-33.000000	-99.000000
3166343.853000	38591212.600000	419.302000	0.310008	-55.000000	-33.000000	-99.000000
3166343.853000	38591212.600000	429.302000	0.332503	-55.000000	-33.000000	-99.000000
3166343.853000	38591222.600000	419.302000	0.310006	-55.000000	-33.000000	-99.000000
3166343.853000	38591222.600000	429.302000	0.332502	-55.000000	-33.000000	-99.000000
3166353.853000	38591192.600000	399.302000	0.235973	-55.000000	-33.000000	-99.000000
3166353.853000	38591192.600000	409.302000	0.239971	-55.000000	-33.000000	-99.000000
3166353.853000	38591202.600000	399.302000	0.235936	-55.000000	-33.000000	-99.000000
3166353.853000	38591202.600000	409.302000	0.239980	-55.000000	-33.000000	-99.000000
3166363.853000	38591192.600000	399.302000	0.235972	-55.000000	-33.000000	-99.000000
3166363.853000	38591202.600000	399.302000	0.235935	-55.000000	-33.000000	-99.000000
3166353.853000	38591192.600000	419.302000	0.310016	-55.000000	-33.000000	-99.000000
3166353.853000	38591192.600000	429.302000	0.332506	-55.000000	-33.000000	-99.000000
3166353.853000	38591202.600000	419.302000	0.310011	-55.000000	-33.000000	-99.000000
3166353.853000	38591202.600000	429.302000	0.332504	-55.000000	-33.000000	-99.000000
3166363.853000	38591192.600000	419.302000	0.310015	-55.000000	-33.000000	-99.000000
3166363.853000	38591192.600000	429.302000	0.332506	-55.000000	-33.000000	-99.000000
3166363.853000	38591202.600000	419.302000	0.310011	-55.000000	-33.000000	-99.000000
3166363.853000	38591202.600000	429.302000	0.332504	-55.000000	-33.000000	-99.000000
3166353.853000	38591212.600000	399.302000	0.235913	-55.000000	-33.000000	-99.000000
3166353.853000	38591212.600000	409.302000	0.239986	-55.000000	-33.000000	-99.000000
3166353.853000	38591222.600000	399.302000	0.235898	-55.000000	-33.000000	-99.000000
3166353.853000	38591222.600000	409.302000	0.239989	-55.000000	-33.000000	-99.000000
3166363.853000	38591212.600000	399.302000	0.235912	-55.000000	-33.000000	-99.000000
3166363.853000	38591222.600000	399.302000	0.235898	-55.000000	-33.000000	-99.000000
3166353.853000	38591212.600000	419.302000	0.310008	-55.000000	-33.000000	-99.000000
3166353.853000	38591212.600000	429.302000	0.332503	-55.000000	-33.000000	-99.000000
3166353.853000	38591222.600000	419.302000	0.310006	-55.000000	-33.000000	-99.000000
3166353.853000	38591222.600000	429.302000	0.332503	-55.000000	-33.000000	-99.000000
3166363.853000	38591212.600000	419.302000	0.310008	-55.000000	-33.000000	-99.000000
3166363.853000	38591212.600000	429.302000	0.332503	-55.000000	-33.000000	-99.000000
3166363.853000	38591222.600000	419.302000	0.310006	-55.000000	-33.000000	-99.000000
3166363.853000	38591222.600000	429.302000	0.332503	-55.000000	-33.000000	-99.000000
[truncated: 10,894 more rows]
