# Supplementary material for: A new method for estimating ore grade based on sample length weighting
Source: Sci Rep. 2023 Apr 17;13:6208. doi: 10.1038/s41598-023-33509-0 (PMC10110572; doi:10.1038/s41598-023-33509-0)
Supplement: Supplementary file 1 — Supplementary Information. [file 41598_2023_33509_MOESM1_ESM.zip › Data for paper-SR/Results/Composite_Sample_P5_Al.txt]

3166093.853000	38590632.600000	489.302000	16.384528	-55.000000	-33.000000	-99.000000
3166093.853000	38590642.600000	489.302000	16.384682	-55.000000	-33.000000	-99.000000
3166103.853000	38590632.600000	489.302000	16.384575	-55.000000	-33.000000	-99.000000
3166103.853000	38590642.600000	489.302000	16.384763	-55.000000	-33.000000	-99.000000
3166093.853000	38590632.600000	499.302000	16.382515	-55.000000	-33.000000	-99.000000
3166093.853000	38590632.600000	509.302000	16.380648	-55.000000	-33.000000	-99.000000
3166093.853000	38590642.600000	499.302000	16.382067	-55.000000	-33.000000	-99.000000
3166093.853000	38590642.600000	509.302000	16.379694	-55.000000	-33.000000	-99.000000
3166103.853000	38590632.600000	499.302000	16.382385	-55.000000	-33.000000	-99.000000
3166103.853000	38590632.600000	509.302000	16.380366	-55.000000	-33.000000	-99.000000
3166103.853000	38590642.600000	499.302000	16.381840	-55.000000	-33.000000	-99.000000
3166103.853000	38590642.600000	509.302000	16.379217	-55.000000	-33.000000	-99.000000
3166093.853000	38590652.600000	489.302000	16.384908	-55.000000	-33.000000	-99.000000
3166093.853000	38590662.600000	489.302000	16.385247	-55.000000	-33.000000	-99.000000
3166103.853000	38590652.600000	489.302000	16.385059	-55.000000	-33.000000	-99.000000
3166103.853000	38590662.600000	489.302000	16.385554	-55.000000	-33.000000	-99.000000
3166093.853000	38590652.600000	499.302000	16.381410	-55.000000	-33.000000	-99.000000
3166093.853000	38590652.600000	509.302000	16.378337	-55.000000	-33.000000	-99.000000
3166093.853000	38590662.600000	499.302000	16.380426	-55.000000	-33.000000	-99.000000
3166093.853000	38590662.600000	509.302000	16.376388	-55.000000	-33.000000	-99.000000
3166103.853000	38590652.600000	499.302000	16.380987	-55.000000	-33.000000	-99.000000
3166103.853000	38590652.600000	509.302000	16.377483	-55.000000	-33.000000	-99.000000
3166103.853000	38590662.600000	499.302000	16.379570	-55.000000	-33.000000	-99.000000
3166103.853000	38590662.600000	509.302000	16.374759	-55.000000	-33.000000	-99.000000
3166113.853000	38590632.600000	489.302000	16.384604	-55.000000	-33.000000	-99.000000
3166113.853000	38590642.600000	489.302000	16.384817	-55.000000	-33.000000	-99.000000
3166123.853000	38590632.600000	489.302000	16.384610	-55.000000	-33.000000	-99.000000
3166123.853000	38590642.600000	489.302000	16.384828	-55.000000	-33.000000	-99.000000
3166113.853000	38590632.600000	499.302000	16.382302	-55.000000	-33.000000	-99.000000
3166113.853000	38590632.600000	509.302000	16.380189	-55.000000	-33.000000	-99.000000
3166113.853000	38590642.600000	499.302000	16.381690	-55.000000	-33.000000	-99.000000
3166113.853000	38590642.600000	509.302000	16.378905	-55.000000	-33.000000	-99.000000
3166113.853000	38590652.600000	489.302000	16.385166	-55.000000	-33.000000	-99.000000
3166113.853000	38590662.600000	489.302000	16.385799	-55.000000	-33.000000	-99.000000
3166123.853000	38590652.600000	489.302000	16.385189	-55.000000	-33.000000	-99.000000
3166123.853000	38590662.600000	489.302000	16.385855	-55.000000	-33.000000	-99.000000
3166113.853000	38590652.600000	499.302000	16.380688	-55.000000	-33.000000	-99.000000
3166113.853000	38590652.600000	509.302000	16.376890	-55.000000	-33.000000	-99.000000
3166113.853000	38590662.600000	499.302000	16.378894	-55.000000	-33.000000	-99.000000
3166113.853000	38590662.600000	509.302000	16.373519	-55.000000	-33.000000	-99.000000
3166093.853000	38590672.600000	489.302000	16.385758	-55.000000	-33.000000	-99.000000
3166093.853000	38590682.600000	489.302000	16.386476	-55.000000	-33.000000	-99.000000
3166103.853000	38590672.600000	489.302000	16.386445	-55.000000	-33.000000	-99.000000
3166103.853000	38590682.600000	489.302000	16.388119	-55.000000	-33.000000	-99.000000
3166093.853000	38590672.600000	499.302000	16.378953	-55.000000	-33.000000	-99.000000
3166093.853000	38590672.600000	509.302000	16.373640	-55.000000	-33.000000	-99.000000
3166093.853000	38590682.600000	499.302000	16.376904	-55.000000	-33.000000	-99.000000
3166093.853000	38590682.600000	509.302000	16.370117	-55.000000	-33.000000	-99.000000
3166103.853000	38590672.600000	499.302000	16.377063	-55.000000	-33.000000	-99.000000
3166103.853000	38590672.600000	509.302000	16.370364	-55.000000	-33.000000	-99.000000
3166103.853000	38590682.600000	499.302000	16.372493	-55.000000	-33.000000	-99.000000
3166103.853000	38590682.600000	509.302000	16.363489	-55.000000	-33.000000	-99.000000
3166093.853000	38590692.600000	489.302000	16.387238	-55.000000	-33.000000	-99.000000
3166093.853000	38590702.600000	489.302000	16.387503	-55.000000	-33.000000	-99.000000
3166103.853000	38590692.600000	489.302000	16.390831	-55.000000	-33.000000	-99.000000
3166103.853000	38590702.600000	489.302000	16.392220	-55.000000	-33.000000	-99.000000
3166093.853000	38590692.600000	499.302000	16.374737	-55.000000	-33.000000	-99.000000
3166093.853000	38590692.600000	509.302000	16.366727	-55.000000	-33.000000	-99.000000
3166093.853000	38590702.600000	499.302000	16.373917	-55.000000	-33.000000	-99.000000
3166093.853000	38590702.600000	509.302000	16.365534	-55.000000	-33.000000	-99.000000
3166103.853000	38590692.600000	499.302000	16.365419	-55.000000	-33.000000	-99.000000
3166103.853000	38590692.600000	509.302000	16.355002	-55.000000	-33.000000	-99.000000
3166103.853000	38590702.600000	499.302000	16.361794	-55.000000	-33.000000	-99.000000
3166103.853000	38590702.600000	509.302000	16.351430	-55.000000	-33.000000	-99.000000
3166113.853000	38590672.600000	489.302000	16.387118	-55.000000	-33.000000	-99.000000
3166113.853000	38590682.600000	489.302000	16.390506	-55.000000	-33.000000	-99.000000
3166123.853000	38590672.600000	489.302000	16.387291	-55.000000	-33.000000	-99.000000
3166123.853000	38590682.600000	489.302000	16.391316	-55.000000	-33.000000	-99.000000
3166113.853000	38590672.600000	499.302000	16.375247	-55.000000	-33.000000	-99.000000
3166113.853000	38590672.600000	509.302000	16.367466	-55.000000	-33.000000	-99.000000
3166113.853000	38590682.600000	499.302000	16.366409	-55.000000	-33.000000	-99.000000
3166113.853000	38590682.600000	509.302000	16.356044	-55.000000	-33.000000	-99.000000
3166113.853000	38590692.600000	489.302000	16.401776	-55.000000	-33.000000	-99.000000
3166113.853000	38590702.600000	489.302000	16.417092	-55.000000	-33.000000	-99.000000
3166123.853000	38590692.600000	489.302000	16.409754	-55.000000	-33.000000	-99.000000
3166123.853000	38590702.600000	489.302000	16.478548	-55.000000	-33.000000	-99.000000
3166113.853000	38590692.600000	499.302000	16.340652	-55.000000	-33.000000	-99.000000
3166113.853000	38590692.600000	509.302000	16.336947	-55.000000	-33.000000	-99.000000
3166113.853000	38590702.600000	499.302000	16.310676	-55.000000	-33.000000	-99.000000
3166113.853000	38590702.600000	509.302000	16.326323	-55.000000	-33.000000	-99.000000
3166123.853000	38590702.600000	499.302000	16.231053	-55.000000	-33.000000	-99.000000
3166093.853000	38590712.600000	489.302000	16.386980	-55.000000	-33.000000	-99.000000
3166093.853000	38590722.600000	489.302000	16.386169	-55.000000	-33.000000	-99.000000
3166103.853000	38590712.600000	489.302000	16.389866	-55.000000	-33.000000	-99.000000
3166103.853000	38590722.600000	489.302000	16.387395	-55.000000	-33.000000	-99.000000
3166093.853000	38590712.600000	499.302000	16.375260	-55.000000	-33.000000	-99.000000
3166093.853000	38590722.600000	499.302000	16.377481	-55.000000	-33.000000	-99.000000
3166103.853000	38590712.600000	499.302000	16.367509	-55.000000	-33.000000	-99.000000
3166103.853000	38590712.600000	509.302000	16.357329	-55.000000	-33.000000	-99.000000
3166103.853000	38590722.600000	499.302000	16.374002	-55.000000	-33.000000	-99.000000
3166103.853000	38590722.600000	509.302000	16.365694	-55.000000	-33.000000	-99.000000
3166093.853000	38590732.600000	489.302000	16.385507	-55.000000	-33.000000	-99.000000
3166093.853000	38590742.600000	489.302000	16.385058	-55.000000	-33.000000	-99.000000
3166103.853000	38590732.600000	489.302000	16.386017	-55.000000	-33.000000	-99.000000
3166103.853000	38590742.600000	489.302000	16.385289	-55.000000	-33.000000	-99.000000
3166093.853000	38590732.600000	499.302000	16.379368	-55.000000	-33.000000	-99.000000
3166093.853000	38590742.600000	499.302000	16.380685	-55.000000	-33.000000	-99.000000
3166103.853000	38590732.600000	499.302000	16.377856	-55.000000	-33.000000	-99.000000
3166103.853000	38590732.600000	509.302000	16.371790	-55.000000	-33.000000	-99.000000
3166103.853000	38590742.600000	499.302000	16.379979	-55.000000	-33.000000	-99.000000
3166103.853000	38590742.600000	509.302000	16.375615	-55.000000	-33.000000	-99.000000
3166113.853000	38590712.600000	489.302000	16.396658	-55.000000	-33.000000	-99.000000
3166113.853000	38590722.600000	489.302000	16.388939	-55.000000	-33.000000	-99.000000
3166123.853000	38590712.600000	489.302000	16.400270	-55.000000	-33.000000	-99.000000
3166123.853000	38590722.600000	489.302000	16.389407	-55.000000	-33.000000	-99.000000
3166113.853000	38590712.600000	499.302000	16.351059	-55.000000	-33.000000	-99.000000
3166113.853000	38590712.600000	509.302000	16.342975	-55.000000	-33.000000	-99.000000
3166113.853000	38590722.600000	499.302000	16.369792	-55.000000	-33.000000	-99.000000
3166113.853000	38590722.600000	509.302000	16.360051	-55.000000	-33.000000	-99.000000
3166123.853000	38590712.600000	499.302000	16.343030	-55.000000	-33.000000	-99.000000
3166123.853000	38590712.600000	509.302000	16.338186	-55.000000	-33.000000	-99.000000
3166123.853000	38590722.600000	499.302000	16.368545	-55.000000	-33.000000	-99.000000
3166123.853000	38590722.600000	509.302000	16.358547	-55.000000	-33.000000	-99.000000
3166113.853000	38590732.600000	489.302000	16.386482	-55.000000	-33.000000	-99.000000
3166113.853000	38590742.600000	489.302000	16.385465	-55.000000	-33.000000	-99.000000
3166123.853000	38590732.600000	489.302000	16.386596	-55.000000	-33.000000	-99.000000
3166123.853000	38590742.600000	489.302000	16.385505	-55.000000	-33.000000	-99.000000
3166113.853000	38590732.600000	499.302000	16.376502	-55.000000	-33.000000	-99.000000
3166113.853000	38590732.600000	509.302000	16.369541	-55.000000	-33.000000	-99.000000
3166113.853000	38590742.600000	499.302000	16.379443	-55.000000	-33.000000	-99.000000
3166113.853000	38590742.600000	509.302000	16.374618	-55.000000	-33.000000	-99.000000
3166123.853000	38590732.600000	499.302000	16.376173	-55.000000	-33.000000	-99.000000
3166123.853000	38590732.600000	509.302000	16.369013	-55.000000	-33.000000	-99.000000
3166123.853000	38590742.600000	499.302000	16.379324	-55.000000	-33.000000	-99.000000
3166123.853000	38590742.600000	509.302000	16.374400	-55.000000	-33.000000	-99.000000
3166093.853000	38590752.600000	489.302000	16.384765	-55.000000	-33.000000	-99.000000
3166103.853000	38590752.600000	489.302000	16.384879	-55.000000	-33.000000	-99.000000
3166103.853000	38590762.600000	489.302000	16.384632	-55.000000	-33.000000	-99.000000
3166103.853000	38590752.600000	499.302000	16.381205	-55.000000	-33.000000	-99.000000
3166103.853000	38590762.600000	499.302000	16.381958	-55.000000	-33.000000	-99.000000
3166103.853000	38590772.600000	489.302000	16.384473	-55.000000	-33.000000	-99.000000
3166103.853000	38590782.600000	489.302000	16.384366	-55.000000	-33.000000	-99.000000
3166103.853000	38590772.600000	499.302000	16.382448	-55.000000	-33.000000	-99.000000
3166103.853000	38590782.600000	499.302000	16.382783	-55.000000	-33.000000	-99.000000
3166113.853000	38590752.600000	489.302000	16.384959	-55.000000	-33.000000	-99.000000
3166113.853000	38590762.600000	489.302000	16.384673	-55.000000	-33.000000	-99.000000
3166123.853000	38590752.600000	489.302000	16.384976	-55.000000	-33.000000	-99.000000
3166123.853000	38590762.600000	489.302000	16.384681	-55.000000	-33.000000	-99.000000
3166113.853000	38590752.600000	499.302000	16.380956	-55.000000	-33.000000	-99.000000
3166113.853000	38590752.600000	509.302000	16.377509	-55.000000	-33.000000	-99.000000
3166113.853000	38590762.600000	499.302000	16.381829	-55.000000	-33.000000	-99.000000
3166113.853000	38590762.600000	509.302000	16.379273	-55.000000	-33.000000	-99.000000
3166123.853000	38590752.600000	499.302000	16.380904	-55.000000	-33.000000	-99.000000
3166123.853000	38590752.600000	509.302000	16.377405	-55.000000	-33.000000	-99.000000
3166123.853000	38590762.600000	499.302000	16.381802	-55.000000	-33.000000	-99.000000
3166123.853000	38590762.600000	509.302000	16.379219	-55.000000	-33.000000	-99.000000
3166113.853000	38590772.600000	489.302000	16.384496	-55.000000	-33.000000	-99.000000
3166113.853000	38590782.600000	479.302000	16.385980	-55.000000	-33.000000	-99.000000
3166113.853000	38590782.600000	489.302000	16.384380	-55.000000	-33.000000	-99.000000
3166123.853000	38590772.600000	489.302000	16.384501	-55.000000	-33.000000	-99.000000
3166123.853000	38590782.600000	489.302000	16.384382	-55.000000	-33.000000	-99.000000
3166113.853000	38590772.600000	499.302000	16.382375	-55.000000	-33.000000	-99.000000
3166113.853000	38590772.600000	509.302000	16.380417	-55.000000	-33.000000	-99.000000
3166113.853000	38590782.600000	499.302000	16.382738	-55.000000	-33.000000	-99.000000
3166113.853000	38590782.600000	509.302000	16.381196	-55.000000	-33.000000	-99.000000
3166123.853000	38590772.600000	499.302000	16.382360	-55.000000	-33.000000	-99.000000
3166123.853000	38590772.600000	509.302000	16.380386	-55.000000	-33.000000	-99.000000
3166123.853000	38590782.600000	499.302000	16.382730	-55.000000	-33.000000	-99.000000
3166123.853000	38590782.600000	509.302000	16.381177	-55.000000	-33.000000	-99.000000
3166133.853000	38590722.600000	489.302000	16.388135	-55.000000	-33.000000	-99.000000
3166133.853000	38590732.600000	489.302000	16.386259	-55.000000	-33.000000	-99.000000
3166133.853000	38590742.600000	489.302000	16.385384	-55.000000	-33.000000	-99.000000
3166133.853000	38590752.600000	489.302000	16.384923	-55.000000	-33.000000	-99.000000
3166133.853000	38590762.600000	489.302000	16.384655	-55.000000	-33.000000	-99.000000
3166133.853000	38590752.600000	499.302000	16.381068	-55.000000	-33.000000	-99.000000
3166133.853000	38590762.600000	499.302000	16.381886	-55.000000	-33.000000	-99.000000
3166133.853000	38590762.600000	509.302000	16.379391	-55.000000	-33.000000	-99.000000
3166133.853000	38590772.600000	489.302000	16.384486	-55.000000	-33.000000	-99.000000
3166133.853000	38590782.600000	489.302000	16.384374	-55.000000	-33.000000	-99.000000
3166143.853000	38590782.600000	489.302000	16.384356	-55.000000	-33.000000	-99.000000
3166133.853000	38590772.600000	499.302000	16.382407	-55.000000	-33.000000	-99.000000
3166133.853000	38590772.600000	509.302000	16.380485	-55.000000	-33.000000	-99.000000
3166133.853000	38590782.600000	499.302000	16.382758	-55.000000	-33.000000	-99.000000
3166133.853000	38590782.600000	509.302000	16.381238	-55.000000	-33.000000	-99.000000
3166103.853000	38590792.600000	489.302000	16.384291	-55.000000	-33.000000	-99.000000
3166113.853000	38590792.600000	479.302000	16.385580	-55.000000	-33.000000	-99.000000
3166113.853000	38590792.600000	489.302000	16.384299	-55.000000	-33.000000	-99.000000
3166113.853000	38590802.600000	479.302000	16.385289	-55.000000	-33.000000	-99.000000
3166113.853000	38590802.600000	489.302000	16.384242	-55.000000	-33.000000	-99.000000
3166123.853000	38590792.600000	489.302000	16.384301	-55.000000	-33.000000	-99.000000
3166123.853000	38590802.600000	479.302000	16.385295	-55.000000	-33.000000	-99.000000
3166123.853000	38590802.600000	489.302000	16.384243	-55.000000	-33.000000	-99.000000
3166113.853000	38590792.600000	499.302000	16.382992	-55.000000	-33.000000	-99.000000
3166113.853000	38590802.600000	499.302000	16.383177	-55.000000	-33.000000	-99.000000
3166123.853000	38590792.600000	499.302000	16.382987	-55.000000	-33.000000	-99.000000
3166123.853000	38590792.600000	509.302000	16.381737	-55.000000	-33.000000	-99.000000
3166123.853000	38590802.600000	499.302000	16.383173	-55.000000	-33.000000	-99.000000
3166123.853000	38590802.600000	509.302000	16.382146	-55.000000	-33.000000	-99.000000
3166113.853000	38590812.600000	479.302000	16.385071	-55.000000	-33.000000	-99.000000
3166113.853000	38590812.600000	489.302000	16.384199	-55.000000	-33.000000	-99.000000
3166113.853000	38590822.600000	479.302000	16.384903	-55.000000	-33.000000	-99.000000
3166113.853000	38590822.600000	489.302000	16.384166	-55.000000	-33.000000	-99.000000
3166123.853000	38590812.600000	479.302000	16.385075	-55.000000	-33.000000	-99.000000
3166123.853000	38590812.600000	489.302000	16.384199	-55.000000	-33.000000	-99.000000
3166123.853000	38590822.600000	479.302000	16.384906	-55.000000	-33.000000	-99.000000
3166123.853000	38590822.600000	489.302000	16.384166	-55.000000	-33.000000	-99.000000
3166113.853000	38590812.600000	499.302000	16.383314	-55.000000	-33.000000	-99.000000
3166113.853000	38590822.600000	499.302000	16.383420	-55.000000	-33.000000	-99.000000
3166123.853000	38590812.600000	499.302000	16.383312	-55.000000	-33.000000	-99.000000
3166123.853000	38590812.600000	509.302000	16.382454	-55.000000	-33.000000	-99.000000
3166123.853000	38590822.600000	499.302000	16.383418	-55.000000	-33.000000	-99.000000
3166123.853000	38590822.600000	509.302000	16.382691	-55.000000	-33.000000	-99.000000
3166113.853000	38590832.600000	489.302000	16.384141	-55.000000	-33.000000	-99.000000
3166113.853000	38590842.600000	489.302000	16.384120	-55.000000	-33.000000	-99.000000
3166123.853000	38590832.600000	479.302000	16.384774	-55.000000	-33.000000	-99.000000
3166123.853000	38590832.600000	489.302000	16.384141	-55.000000	-33.000000	-99.000000
3166123.853000	38590842.600000	479.302000	16.384668	-55.000000	-33.000000	-99.000000
3166123.853000	38590842.600000	489.302000	16.384121	-55.000000	-33.000000	-99.000000
3166123.853000	38590832.600000	499.302000	16.383502	-55.000000	-33.000000	-99.000000
3166123.853000	38590842.600000	499.302000	16.383568	-55.000000	-33.000000	-99.000000
3166123.853000	38590852.600000	479.302000	16.384583	-55.000000	-33.000000	-99.000000
3166123.853000	38590852.600000	489.302000	16.384104	-55.000000	-33.000000	-99.000000
3166123.853000	38590862.600000	479.302000	16.384513	-55.000000	-33.000000	-99.000000
3166123.853000	38590862.600000	489.302000	16.384091	-55.000000	-33.000000	-99.000000
3166123.853000	38590852.600000	499.302000	16.383622	-55.000000	-33.000000	-99.000000
3166123.853000	38590862.600000	499.302000	16.383666	-55.000000	-33.000000	-99.000000
3166133.853000	38590792.600000	489.302000	16.384296	-55.000000	-33.000000	-99.000000
3166133.853000	38590802.600000	489.302000	16.384239	-55.000000	-33.000000	-99.000000
3166143.853000	38590792.600000	489.302000	16.384284	-55.000000	-33.000000	-99.000000
3166143.853000	38590802.600000	489.302000	16.384231	-55.000000	-33.000000	-99.000000
3166133.853000	38590792.600000	499.302000	16.383005	-55.000000	-33.000000	-99.000000
3166133.853000	38590792.600000	509.302000	16.381776	-55.000000	-33.000000	-99.000000
3166133.853000	38590802.600000	499.302000	16.383185	-55.000000	-33.000000	-99.000000
3166133.853000	38590802.600000	509.302000	16.382172	-55.000000	-33.000000	-99.000000
3166143.853000	38590802.600000	499.302000	16.383211	-55.000000	-33.000000	-99.000000
3166143.853000	38590802.600000	509.302000	16.382230	-55.000000	-33.000000	-99.000000
3166133.853000	38590812.600000	489.302000	16.384197	-55.000000	-33.000000	-99.000000
3166133.853000	38590822.600000	489.302000	16.384165	-55.000000	-33.000000	-99.000000
3166143.853000	38590812.600000	489.302000	16.384192	-55.000000	-33.000000	-99.000000
3166143.853000	38590822.600000	489.302000	16.384161	-55.000000	-33.000000	-99.000000
3166133.853000	38590812.600000	499.302000	16.383320	-55.000000	-33.000000	-99.000000
3166133.853000	38590812.600000	509.302000	16.382472	-55.000000	-33.000000	-99.000000
3166133.853000	38590822.600000	499.302000	16.383424	-55.000000	-33.000000	-99.000000
3166133.853000	38590822.600000	509.302000	16.382704	-55.000000	-33.000000	-99.000000
3166143.853000	38590812.600000	499.302000	16.383338	-55.000000	-33.000000	-99.000000
3166143.853000	38590812.600000	509.302000	16.382513	-55.000000	-33.000000	-99.000000
3166143.853000	38590822.600000	499.302000	16.383437	-55.000000	-33.000000	-99.000000
3166143.853000	38590822.600000	509.302000	16.382734	-55.000000	-33.000000	-99.000000
3166133.853000	38590832.600000	479.302000	16.384767	-55.000000	-33.000000	-99.000000
3166133.853000	38590832.600000	489.302000	16.384140	-55.000000	-33.000000	-99.000000
3166133.853000	38590842.600000	479.302000	16.384663	-55.000000	-33.000000	-99.000000
3166133.853000	38590842.600000	489.302000	16.384120	-55.000000	-33.000000	-99.000000
3166143.853000	38590832.600000	489.302000	16.384137	-55.000000	-33.000000	-99.000000
3166143.853000	38590842.600000	489.302000	16.384118	-55.000000	-33.000000	-99.000000
3166133.853000	38590832.600000	499.302000	16.383506	-55.000000	-33.000000	-99.000000
3166133.853000	38590832.600000	509.302000	16.382888	-55.000000	-33.000000	-99.000000
3166133.853000	38590842.600000	499.302000	16.383571	-55.000000	-33.000000	-99.000000
3166133.853000	38590842.600000	509.302000	16.383035	-55.000000	-33.000000	-99.000000
3166143.853000	38590832.600000	499.302000	16.383516	-55.000000	-33.000000	-99.000000
3166143.853000	38590832.600000	509.302000	16.382909	-55.000000	-33.000000	-99.000000
3166143.853000	38590842.600000	499.302000	16.383579	-55.000000	-33.000000	-99.000000
3166143.853000	38590842.600000	509.302000	16.383051	-55.000000	-33.000000	-99.000000
3166133.853000	38590852.600000	479.302000	16.384579	-55.000000	-33.000000	-99.000000
3166133.853000	38590852.600000	489.302000	16.384104	-55.000000	-33.000000	-99.000000
3166133.853000	38590862.600000	479.302000	16.384510	-55.000000	-33.000000	-99.000000
3166133.853000	38590862.600000	489.302000	16.384090	-55.000000	-33.000000	-99.000000
3166143.853000	38590852.600000	489.302000	16.384102	-55.000000	-33.000000	-99.000000
3166143.853000	38590862.600000	479.302000	16.384503	-55.000000	-33.000000	-99.000000
3166143.853000	38590862.600000	489.302000	16.384089	-55.000000	-33.000000	-99.000000
3166133.853000	38590852.600000	499.302000	16.383625	-55.000000	-33.000000	-99.000000
3166133.853000	38590862.600000	499.302000	16.383668	-55.000000	-33.000000	-99.000000
3166143.853000	38590852.600000	499.302000	16.383630	-55.000000	-33.000000	-99.000000
3166143.853000	38590852.600000	509.302000	16.383167	-55.000000	-33.000000	-99.000000
3166143.853000	38590862.600000	499.302000	16.383673	-55.000000	-33.000000	-99.000000
3166143.853000	38590862.600000	509.302000	16.383263	-55.000000	-33.000000	-99.000000
3166153.853000	38590842.600000	489.302000	16.384115	-55.000000	-33.000000	-99.000000
3166153.853000	38590842.600000	499.302000	16.383590	-55.000000	-33.000000	-99.000000
3166153.853000	38590842.600000	509.302000	16.383075	-55.000000	-33.000000	-99.000000
3166153.853000	38590852.600000	489.302000	16.384100	-55.000000	-33.000000	-99.000000
3166153.853000	38590862.600000	489.302000	16.384087	-55.000000	-33.000000	-99.000000
3166153.853000	38590852.600000	499.302000	16.383639	-55.000000	-33.000000	-99.000000
3166153.853000	38590852.600000	509.302000	16.383186	-55.000000	-33.000000	-99.000000
3166153.853000	38590862.600000	499.302000	16.383679	-55.000000	-33.000000	-99.000000
3166153.853000	38590862.600000	509.302000	16.383278	-55.000000	-33.000000	-99.000000
3166133.853000	38590922.600000	469.302000	16.384491	-55.000000	-33.000000	-99.000000
3166143.853000	38590922.600000	469.302000	16.384487	-55.000000	-33.000000	-99.000000
3166143.853000	38590932.600000	469.302000	16.384447	-55.000000	-33.000000	-99.000000
3166143.853000	38590942.600000	469.302000	18.261615	-55.000000	-33.000000	-99.000000
3166153.853000	38590942.600000	469.302000	18.261616	-55.000000	-33.000000	-99.000000
3166123.853000	38590872.600000	479.302000	16.384454	-55.000000	-33.000000	-99.000000
3166123.853000	38590872.600000	489.302000	16.384080	-55.000000	-33.000000	-99.000000
3166123.853000	38590882.600000	479.302000	16.384405	-55.000000	-33.000000	-99.000000
3166123.853000	38590882.600000	489.302000	16.384071	-55.000000	-33.000000	-99.000000
3166123.853000	38590892.600000	479.302000	16.384364	-55.000000	-33.000000	-99.000000
3166123.853000	38590892.600000	489.302000	16.384063	-55.000000	-33.000000	-99.000000
3166133.853000	38590872.600000	479.302000	16.384452	-55.000000	-33.000000	-99.000000
3166133.853000	38590872.600000	489.302000	16.384079	-55.000000	-33.000000	-99.000000
3166133.853000	38590882.600000	479.302000	16.384403	-55.000000	-33.000000	-99.000000
3166133.853000	38590882.600000	489.302000	16.384070	-55.000000	-33.000000	-99.000000
3166143.853000	38590872.600000	479.302000	16.384447	-55.000000	-33.000000	-99.000000
3166143.853000	38590872.600000	489.302000	16.384078	-55.000000	-33.000000	-99.000000
3166143.853000	38590882.600000	479.302000	16.384399	-55.000000	-33.000000	-99.000000
3166143.853000	38590882.600000	489.302000	16.384070	-55.000000	-33.000000	-99.000000
3166133.853000	38590872.600000	499.302000	16.383705	-55.000000	-33.000000	-99.000000
3166133.853000	38590882.600000	499.302000	16.383736	-55.000000	-33.000000	-99.000000
3166143.853000	38590872.600000	499.302000	16.383708	-55.000000	-33.000000	-99.000000
3166143.853000	38590872.600000	509.302000	16.383343	-55.000000	-33.000000	-99.000000
3166143.853000	38590882.600000	499.302000	16.383738	-55.000000	-33.000000	-99.000000
3166143.853000	38590882.600000	509.302000	16.383411	-55.000000	-33.000000	-99.000000
3166133.853000	38590892.600000	479.302000	16.384362	-55.000000	-33.000000	-99.000000
3166133.853000	38590892.600000	489.302000	16.384063	-55.000000	-33.000000	-99.000000
3166133.853000	38590902.600000	479.302000	16.384327	-55.000000	-33.000000	-99.000000
3166133.853000	38590902.600000	489.302000	16.384056	-55.000000	-33.000000	-99.000000
3166143.853000	38590892.600000	479.302000	16.384359	-55.000000	-33.000000	-99.000000
3166143.853000	38590892.600000	489.302000	16.384062	-55.000000	-33.000000	-99.000000
3166143.853000	38590902.600000	479.302000	16.384324	-55.000000	-33.000000	-99.000000
3166143.853000	38590902.600000	489.302000	16.384055	-55.000000	-33.000000	-99.000000
3166133.853000	38590892.600000	499.302000	16.383762	-55.000000	-33.000000	-99.000000
3166133.853000	38590902.600000	499.302000	16.383784	-55.000000	-33.000000	-99.000000
3166143.853000	38590892.600000	499.302000	16.383764	-55.000000	-33.000000	-99.000000
3166143.853000	38590902.600000	499.302000	16.383786	-55.000000	-33.000000	-99.000000
3166153.853000	38590872.600000	489.302000	16.384077	-55.000000	-33.000000	-99.000000
3166153.853000	38590882.600000	489.302000	16.384068	-55.000000	-33.000000	-99.000000
3166153.853000	38590872.600000	499.302000	16.383714	-55.000000	-33.000000	-99.000000
3166153.853000	38590872.600000	509.302000	16.383355	-55.000000	-33.000000	-99.000000
3166153.853000	38590882.600000	499.302000	16.383743	-55.000000	-33.000000	-99.000000
3166153.853000	38590882.600000	509.302000	16.383421	-55.000000	-33.000000	-99.000000
3166163.853000	38590882.600000	509.302000	16.383433	-55.000000	-33.000000	-99.000000
3166153.853000	38590892.600000	479.302000	16.384353	-55.000000	-33.000000	-99.000000
3166153.853000	38590892.600000	489.302000	16.384061	-55.000000	-33.000000	-99.000000
3166153.853000	38590902.600000	479.302000	16.384320	-55.000000	-33.000000	-99.000000
3166153.853000	38590902.600000	489.302000	16.384055	-55.000000	-33.000000	-99.000000
3166163.853000	38590902.600000	489.302000	16.384054	-55.000000	-33.000000	-99.000000
3166153.853000	38590892.600000	499.302000	16.383767	-55.000000	-33.000000	-99.000000
3166153.853000	38590892.600000	509.302000	16.383477	-55.000000	-33.000000	-99.000000
3166153.853000	38590902.600000	499.302000	16.383789	-55.000000	-33.000000	-99.000000
3166153.853000	38590902.600000	509.302000	16.383525	-55.000000	-33.000000	-99.000000
3166163.853000	38590892.600000	499.302000	16.383772	-55.000000	-33.000000	-99.000000
3166163.853000	38590892.600000	509.302000	16.383487	-55.000000	-33.000000	-99.000000
3166163.853000	38590902.600000	499.302000	16.383792	-55.000000	-33.000000	-99.000000
3166163.853000	38590902.600000	509.302000	16.383534	-55.000000	-33.000000	-99.000000
3166133.853000	38590912.600000	479.302000	16.384296	-55.000000	-33.000000	-99.000000
3166133.853000	38590912.600000	489.302000	16.384050	-55.000000	-33.000000	-99.000000
3166133.853000	38590922.600000	479.302000	16.384270	-55.000000	-33.000000	-99.000000
3166133.853000	38590922.600000	489.302000	16.384045	-55.000000	-33.000000	-99.000000
3166143.853000	38590912.600000	479.302000	16.384294	-55.000000	-33.000000	-99.000000
3166143.853000	38590912.600000	489.302000	16.384050	-55.000000	-33.000000	-99.000000
3166143.853000	38590922.600000	479.302000	16.384268	-55.000000	-33.000000	-99.000000
3166143.853000	38590922.600000	489.302000	16.384045	-55.000000	-33.000000	-99.000000
3166133.853000	38590912.600000	499.302000	16.383803	-55.000000	-33.000000	-99.000000
3166143.853000	38590912.600000	499.302000	16.383805	-55.000000	-33.000000	-99.000000
3166143.853000	38590922.600000	499.302000	16.383821	-55.000000	-33.000000	-99.000000
3166133.853000	38590932.600000	479.302000	17.371496	-55.000000	-33.000000	-99.000000
3166133.853000	38590932.600000	489.302000	17.270601	-55.000000	-33.000000	-99.000000
3166133.853000	38590942.600000	479.302000	18.358494	-55.000000	-33.000000	-99.000000
3166143.853000	38590932.600000	479.302000	17.372867	-55.000000	-33.000000	-99.000000
3166143.853000	38590932.600000	489.302000	17.272108	-55.000000	-33.000000	-99.000000
3166143.853000	38590942.600000	479.302000	18.484783	-55.000000	-33.000000	-99.000000
3166143.853000	38590942.600000	489.302000	18.484847	-55.000000	-33.000000	-99.000000
3166143.853000	38590932.600000	499.302000	17.175725	-55.000000	-33.000000	-99.000000
3166143.853000	38590942.600000	499.302000	18.484910	-55.000000	-33.000000	-99.000000
3166153.853000	38590912.600000	479.302000	16.384291	-55.000000	-33.000000	-99.000000
3166153.853000	38590912.600000	489.302000	16.384049	-55.000000	-33.000000	-99.000000
3166153.853000	38590922.600000	479.302000	16.384265	-55.000000	-33.000000	-99.000000
3166153.853000	38590922.600000	489.302000	16.384045	-55.000000	-33.000000	-99.000000
3166163.853000	38590912.600000	489.302000	16.384049	-55.000000	-33.000000	-99.000000
3166163.853000	38590922.600000	489.302000	16.384044	-55.000000	-33.000000	-99.000000
3166153.853000	38590912.600000	499.302000	16.383807	-55.000000	-33.000000	-99.000000
3166153.853000	38590912.600000	509.302000	16.383567	-55.000000	-33.000000	-99.000000
3166153.853000	38590922.600000	499.302000	16.383823	-55.000000	-33.000000	-99.000000
3166153.853000	38590922.600000	509.302000	16.383604	-55.000000	-33.000000	-99.000000
3166163.853000	38590912.600000	499.302000	16.383810	-55.000000	-33.000000	-99.000000
3166163.853000	38590912.600000	509.302000	16.383574	-55.000000	-33.000000	-99.000000
3166163.853000	38590922.600000	499.302000	16.383826	-55.000000	-33.000000	-99.000000
3166163.853000	38590922.600000	509.302000	16.383610	-55.000000	-33.000000	-99.000000
3166153.853000	38590932.600000	479.302000	18.484784	-55.000000	-33.000000	-99.000000
3166153.853000	38590932.600000	489.302000	17.408164	-55.000000	-33.000000	-99.000000
3166153.853000	38590942.600000	479.302000	18.484782	-55.000000	-33.000000	-99.000000
3166153.853000	38590942.600000	489.302000	18.484848	-55.000000	-33.000000	-99.000000
3166163.853000	38590932.600000	479.302000	18.484783	-55.000000	-33.000000	-99.000000
3166163.853000	38590932.600000	489.302000	18.484846	-55.000000	-33.000000	-99.000000
3166163.853000	38590942.600000	479.302000	18.484782	-55.000000	-33.000000	-99.000000
3166163.853000	38590942.600000	489.302000	18.484850	-55.000000	-33.000000	-99.000000
3166153.853000	38590932.600000	499.302000	17.195708	-55.000000	-33.000000	-99.000000
3166153.853000	38590942.600000	499.302000	18.484914	-55.000000	-33.000000	-99.000000
3166163.853000	38590932.600000	499.302000	18.484909	-55.000000	-33.000000	-99.000000
3166163.853000	38590932.600000	509.302000	18.484970	-55.000000	-33.000000	-99.000000
3166163.853000	38590942.600000	499.302000	18.484918	-55.000000	-33.000000	-99.000000
3166163.853000	38590942.600000	509.302000	18.484985	-55.000000	-33.000000	-99.000000
3166173.853000	38590922.600000	509.302000	16.383617	-55.000000	-33.000000	-99.000000
3166173.853000	38590942.600000	489.302000	18.484852	-55.000000	-33.000000	-99.000000
3166173.853000	38590932.600000	499.302000	18.359740	-55.000000	-33.000000	-99.000000
3166173.853000	38590932.600000	509.302000	18.359979	-55.000000	-33.000000	-99.000000
3166173.853000	38590942.600000	499.302000	18.484922	-55.000000	-33.000000	-99.000000
3166173.853000	38590942.600000	509.302000	18.484990	-55.000000	-33.000000	-99.000000
3166143.853000	38590952.600000	469.302000	18.445860	-55.000000	-33.000000	-99.000000
3166143.853000	38590962.600000	469.302000	18.261619	-55.000000	-33.000000	-99.000000
3166143.853000	38590972.600000	469.302000	18.261621	-55.000000	-33.000000	-99.000000
3166143.853000	38590982.600000	469.302000	18.261624	-55.000000	-33.000000	-99.000000
3166153.853000	38590952.600000	469.302000	18.240191	-55.000000	-33.000000	-99.000000
3166153.853000	38590962.600000	469.302000	18.261620	-55.000000	-33.000000	-99.000000
3166153.853000	38590972.600000	469.302000	18.261622	-55.000000	-33.000000	-99.000000
3166153.853000	38590982.600000	469.302000	18.261625	-55.000000	-33.000000	-99.000000
3166163.853000	38590972.600000	469.302000	18.261623	-55.000000	-33.000000	-99.000000
3166163.853000	38590982.600000	469.302000	18.261626	-55.000000	-33.000000	-99.000000
3166143.853000	38590992.600000	469.302000	18.261627	-55.000000	-33.000000	-99.000000
3166153.853000	38590992.600000	469.302000	18.261628	-55.000000	-33.000000	-99.000000
3166153.853000	38591002.600000	469.302000	18.261632	-55.000000	-33.000000	-99.000000
3166163.853000	38590992.600000	469.302000	18.261630	-55.000000	-33.000000	-99.000000
3166163.853000	38591002.600000	469.302000	18.261634	-55.000000	-33.000000	-99.000000
3166153.853000	38591012.600000	469.302000	18.261637	-55.000000	-33.000000	-99.000000
3166153.853000	38591022.600000	469.302000	18.261642	-55.000000	-33.000000	-99.000000
3166163.853000	38591012.600000	469.302000	18.261639	-55.000000	-33.000000	-99.000000
3166163.853000	38591022.600000	469.302000	18.261645	-55.000000	-33.000000	-99.000000
3166143.853000	38590952.600000	479.302000	16.570156	-55.000000	-33.000000	-99.000000
3166143.853000	38590952.600000	489.302000	16.570156	-55.000000	-33.000000	-99.000000
3166143.853000	38590962.600000	479.302000	16.570156	-55.000000	-33.000000	-99.000000
3166143.853000	38590962.600000	489.302000	16.570156	-55.000000	-33.000000	-99.000000
3166143.853000	38590952.600000	499.302000	16.570156	-55.000000	-33.000000	-99.000000
3166143.853000	38590972.600000	479.302000	16.570156	-55.000000	-33.000000	-99.000000
3166143.853000	38590972.600000	489.302000	16.570156	-55.000000	-33.000000	-99.000000
3166143.853000	38590982.600000	479.302000	16.570156	-55.000000	-33.000000	-99.000000
3166143.853000	38590982.600000	489.302000	16.570156	-55.000000	-33.000000	-99.000000
3166153.853000	38590952.600000	479.302000	16.570156	-55.000000	-33.000000	-99.000000
3166153.853000	38590952.600000	489.302000	16.570156	-55.000000	-33.000000	-99.000000
3166153.853000	38590962.600000	479.302000	16.570156	-55.000000	-33.000000	-99.000000
3166153.853000	38590962.600000	489.302000	16.570156	-55.000000	-33.000000	-99.000000
3166163.853000	38590952.600000	479.302000	16.570156	-55.000000	-33.000000	-99.000000
3166163.853000	38590952.600000	489.302000	16.570156	-55.000000	-33.000000	-99.000000
3166163.853000	38590962.600000	479.302000	16.570156	-55.000000	-33.000000	-99.000000
3166163.853000	38590962.600000	489.302000	16.570156	-55.000000	-33.000000	-99.000000
3166153.853000	38590952.600000	499.302000	16.570156	-55.000000	-33.000000	-99.000000
3166153.853000	38590962.600000	499.302000	16.570156	-55.000000	-33.000000	-99.000000
3166163.853000	38590952.600000	499.302000	16.570156	-55.000000	-33.000000	-99.000000
3166163.853000	38590952.600000	509.302000	16.570156	-55.000000	-33.000000	-99.000000
3166163.853000	38590962.600000	499.302000	16.570156	-55.000000	-33.000000	-99.000000
3166163.853000	38590962.600000	509.302000	16.570156	-55.000000	-33.000000	-99.000000
3166153.853000	38590972.600000	479.302000	16.570156	-55.000000	-33.000000	-99.000000
3166153.853000	38590972.600000	489.302000	16.570156	-55.000000	-33.000000	-99.000000
3166153.853000	38590982.600000	479.302000	16.570156	-55.000000	-33.000000	-99.000000
3166153.853000	38590982.600000	489.302000	16.570156	-55.000000	-33.000000	-99.000000
3166163.853000	38590972.600000	479.302000	16.570156	-55.000000	-33.000000	-99.000000
3166163.853000	38590972.600000	489.302000	16.570156	-55.000000	-33.000000	-99.000000
3166163.853000	38590982.600000	479.302000	17.313166	-55.000000	-33.000000	-99.000000
3166163.853000	38590982.600000	489.302000	17.342376	-55.000000	-33.000000	-99.000000
3166153.853000	38590972.600000	499.302000	16.570156	-55.000000	-33.000000	-99.000000
3166153.853000	38590982.600000	499.302000	16.570156	-55.000000	-33.000000	-99.000000
3166163.853000	38590972.600000	499.302000	16.570156	-55.000000	-33.000000	-99.000000
3166163.853000	38590982.600000	499.302000	17.341421	-55.000000	-33.000000	-99.000000
3166143.853000	38590992.600000	479.302000	17.311883	-55.000000	-33.000000	-99.000000
3166153.853000	38590992.600000	479.302000	18.360883	-55.000000	-33.000000	-99.000000
3166153.853000	38590992.600000	489.302000	18.361153	-55.000000	-33.000000	-99.000000
3166153.853000	38591002.600000	479.302000	18.360044	-55.000000	-33.000000	-99.000000
3166153.853000	38591002.600000	489.302000	18.360347	-55.000000	-33.000000	-99.000000
3166163.853000	38590992.600000	479.302000	18.360425	-55.000000	-33.000000	-99.000000
3166163.853000	38590992.600000	489.302000	18.360713	-55.000000	-33.000000	-99.000000
3166163.853000	38591002.600000	479.302000	18.484767	-55.000000	-33.000000	-99.000000
3166163.853000	38591002.600000	489.302000	18.484888	-55.000000	-33.000000	-99.000000
3166153.853000	38590992.600000	499.302000	18.361048	-55.000000	-33.000000	-99.000000
3166163.853000	38590992.600000	499.302000	18.360612	-55.000000	-33.000000	-99.000000
3166163.853000	38591002.600000	499.302000	18.485008	-55.000000	-33.000000	-99.000000
3166153.853000	38591012.600000	479.302000	18.484766	-55.000000	-33.000000	-99.000000
3166153.853000	38591012.600000	489.302000	18.484892	-55.000000	-33.000000	-99.000000
3166153.853000	38591022.600000	479.302000	18.484762	-55.000000	-33.000000	-99.000000
3166163.853000	38591012.600000	479.302000	18.484764	-55.000000	-33.000000	-99.000000
3166163.853000	38591012.600000	489.302000	18.484898	-55.000000	-33.000000	-99.000000
3166163.853000	38591022.600000	479.302000	18.484759	-55.000000	-33.000000	-99.000000
3166163.853000	38591022.600000	489.302000	18.484910	-55.000000	-33.000000	-99.000000
3166163.853000	38591012.600000	499.302000	18.485031	-55.000000	-33.000000	-99.000000
3166163.853000	38591032.600000	469.302000	18.261651	-55.000000	-33.000000	-99.000000
3166163.853000	38591042.600000	469.302000	18.261659	-55.000000	-33.000000	-99.000000
3166163.853000	38591052.600000	469.302000	18.159986	-55.000000	-33.000000	-99.000000
3166163.853000	38591062.600000	469.302000	18.160010	-55.000000	-33.000000	-99.000000
3166163.853000	38591072.600000	469.302000	18.160038	-55.000000	-33.000000	-99.000000
3166163.853000	38591082.600000	469.302000	18.160069	-55.000000	-33.000000	-99.000000
3166163.853000	38591092.600000	469.302000	18.160103	-55.000000	-33.000000	-99.000000
3166163.853000	38591102.600000	469.302000	18.160139	-55.000000	-33.000000	-99.000000
3166153.853000	38591032.600000	479.302000	18.365152	-55.000000	-33.000000	-99.000000
3166153.853000	38591042.600000	479.302000	18.364216	-55.000000	-33.000000	-99.000000
3166163.853000	38591032.600000	479.302000	18.364452	-55.000000	-33.000000	-99.000000
3166163.853000	38591032.600000	489.302000	18.364851	-55.000000	-33.000000	-99.000000
3166163.853000	38591042.600000	479.302000	18.363431	-55.000000	-33.000000	-99.000000
3166153.853000	38591052.600000	479.302000	18.363265	-55.000000	-33.000000	-99.000000
3166163.853000	38591052.600000	479.302000	18.362383	-55.000000	-33.000000	-99.000000
3166163.853000	38591062.600000	479.302000	18.361319	-55.000000	-33.000000	-99.000000
3166163.853000	38591072.600000	479.302000	18.360251	-55.000000	-33.000000	-99.000000
3166163.853000	38591082.600000	479.302000	18.359197	-55.000000	-33.000000	-99.000000
3166163.853000	38591092.600000	479.302000	18.484703	-55.000000	-33.000000	-99.000000
3166163.853000	38591102.600000	479.302000	18.484691	-55.000000	-33.000000	-99.000000
3166173.853000	38591002.600000	469.302000	16.803925	-55.000000	-33.000000	-99.000000
3166173.853000	38591012.600000	469.302000	17.333379	-55.000000	-33.000000	-99.000000
3166173.853000	38591022.600000	469.302000	18.439318	-55.000000	-33.000000	-99.000000
3166183.853000	38591022.600000	469.302000	18.439892	-55.000000	-33.000000	-99.000000
3166173.853000	38590952.600000	489.302000	17.935414	-55.000000	-33.000000	-99.000000
3166173.853000	38590962.600000	489.302000	17.935414	-55.000000	-33.000000	-99.000000
3166173.853000	38590952.600000	499.302000	17.935414	-55.000000	-33.000000	-99.000000
3166173.853000	38590952.600000	509.302000	17.935414	-55.000000	-33.000000	-99.000000
3166173.853000	38590962.600000	499.302000	17.935414	-55.000000	-33.000000	-99.000000
3166173.853000	38590962.600000	509.302000	17.935414	-55.000000	-33.000000	-99.000000
3166173.853000	38590972.600000	479.302000	17.935414	-55.000000	-33.000000	-99.000000
3166173.853000	38590972.600000	489.302000	17.935414	-55.000000	-33.000000	-99.000000
3166173.853000	38590982.600000	479.302000	17.935414	-55.000000	-33.000000	-99.000000
3166173.853000	38590982.600000	489.302000	17.935414	-55.000000	-33.000000	-99.000000
3166183.853000	38590982.600000	489.302000	16.803925	-55.000000	-33.000000	-99.000000
3166173.853000	38590972.600000	499.302000	16.803925	-55.000000	-33.000000	-99.000000
3166173.853000	38590972.600000	509.302000	16.803925	-55.000000	-33.000000	-99.000000
3166173.853000	38590982.600000	499.302000	16.803925	-55.000000	-33.000000	-99.000000
3166173.853000	38590982.600000	509.302000	16.803925	-55.000000	-33.000000	-99.000000
3166183.853000	38590972.600000	499.302000	16.803925	-55.000000	-33.000000	-99.000000
3166183.853000	38590972.600000	509.302000	16.803925	-55.000000	-33.000000	-99.000000
3166183.853000	38590982.600000	499.302000	16.803925	-55.000000	-33.000000	-99.000000
3166183.853000	38590982.600000	509.302000	16.803925	-55.000000	-33.000000	-99.000000
3166173.853000	38590992.600000	479.302000	16.803925	-55.000000	-33.000000	-99.000000
3166173.853000	38590992.600000	489.302000	16.803925	-55.000000	-33.000000	-99.000000
3166173.853000	38591002.600000	479.302000	16.803925	-55.000000	-33.000000	-99.000000
3166173.853000	38591002.600000	489.302000	16.803925	-55.000000	-33.000000	-99.000000
3166183.853000	38590992.600000	489.302000	16.803925	-55.000000	-33.000000	-99.000000
3166183.853000	38591002.600000	479.302000	16.803925	-55.000000	-33.000000	-99.000000
3166183.853000	38591002.600000	489.302000	16.803925	-55.000000	-33.000000	-99.000000
3166173.853000	38590992.600000	499.302000	16.803925	-55.000000	-33.000000	-99.000000
3166173.853000	38590992.600000	509.302000	16.803925	-55.000000	-33.000000	-99.000000
3166173.853000	38591002.600000	499.302000	16.803925	-55.000000	-33.000000	-99.000000
3166173.853000	38591002.600000	509.302000	16.803925	-55.000000	-33.000000	-99.000000
3166183.853000	38590992.600000	499.302000	16.803925	-55.000000	-33.000000	-99.000000
3166183.853000	38590992.600000	509.302000	16.803925	-55.000000	-33.000000	-99.000000
3166183.853000	38591002.600000	499.302000	16.803925	-55.000000	-33.000000	-99.000000
3166183.853000	38591002.600000	509.302000	16.803925	-55.000000	-33.000000	-99.000000
3166173.853000	38591012.600000	479.302000	17.444232	-55.000000	-33.000000	-99.000000
3166173.853000	38591012.600000	489.302000	17.469325	-55.000000	-33.000000	-99.000000
3166173.853000	38591022.600000	479.302000	18.367702	-55.000000	-33.000000	-99.000000
3166173.853000	38591022.600000	489.302000	18.368082	-55.000000	-33.000000	-99.000000
3166183.853000	38591012.600000	479.302000	17.818528	-55.000000	-33.000000	-99.000000
3166183.853000	38591012.600000	489.302000	18.048118	-55.000000	-33.000000	-99.000000
3166183.853000	38591022.600000	479.302000	18.367108	-55.000000	-33.000000	-99.000000
3166183.853000	38591022.600000	489.302000	18.367519	-55.000000	-33.000000	-99.000000
3166173.853000	38591012.600000	499.302000	16.803925	-55.000000	-33.000000	-99.000000
3166173.853000	38591022.600000	499.302000	18.368539	-55.000000	-33.000000	-99.000000
3166183.853000	38591012.600000	499.302000	17.474393	-55.000000	-33.000000	-99.000000
3166183.853000	38591012.600000	509.302000	17.472253	-55.000000	-33.000000	-99.000000
3166183.853000	38591022.600000	499.302000	18.368011	-55.000000	-33.000000	-99.000000
3166183.853000	38591022.600000	509.302000	18.368565	-55.000000	-33.000000	-99.000000
3166193.853000	38591012.600000	489.302000	18.368190	-55.000000	-33.000000	-99.000000
3166193.853000	38591022.600000	479.302000	18.366575	-55.000000	-33.000000	-99.000000
3166193.853000	38591022.600000	489.302000	18.367016	-55.000000	-33.000000	-99.000000
3166193.853000	38591012.600000	499.302000	18.368640	-55.000000	-33.000000	-99.000000
3166193.853000	38591012.600000	509.302000	18.050057	-55.000000	-33.000000	-99.000000
3166193.853000	38591022.600000	499.302000	18.367541	-55.000000	-33.000000	-99.000000
3166193.853000	38591022.600000	509.302000	18.368131	-55.000000	-33.000000	-99.000000
3166173.853000	38591032.600000	469.302000	18.440435	-55.000000	-33.000000	-99.000000
3166173.853000	38591042.600000	469.302000	18.441595	-55.000000	-33.000000	-99.000000
3166183.853000	38591032.600000	469.302000	18.441087	-55.000000	-33.000000	-99.000000
3166183.853000	38591042.600000	469.302000	18.442339	-55.000000	-33.000000	-99.000000
3166173.853000	38591052.600000	469.302000	18.442796	-55.000000	-33.000000	-99.000000
3166173.853000	38591062.600000	469.302000	18.444029	-55.000000	-33.000000	-99.000000
3166183.853000	38591052.600000	469.302000	18.443647	-55.000000	-33.000000	-99.000000
3166183.853000	38591062.600000	469.302000	18.445005	-55.000000	-33.000000	-99.000000
3166193.853000	38591042.600000	469.302000	18.330743	-55.000000	-33.000000	-99.000000
3166193.853000	38591052.600000	469.302000	18.444431	-55.000000	-33.000000	-99.000000
3166193.853000	38591062.600000	469.302000	18.445915	-55.000000	-33.000000	-99.000000
3166203.853000	38591062.600000	469.302000	18.160122	-55.000000	-33.000000	-99.000000
3166173.853000	38591072.600000	469.302000	18.443424	-55.000000	-33.000000	-99.000000
3166173.853000	38591082.600000	469.302000	18.160113	-55.000000	-33.000000	-99.000000
3166183.853000	38591072.600000	469.302000	18.160109	-55.000000	-33.000000	-99.000000
3166183.853000	38591082.600000	469.302000	18.160164	-55.000000	-33.000000	-99.000000
3166173.853000	38591092.600000	469.302000	18.160160	-55.000000	-33.000000	-99.000000
3166173.853000	38591102.600000	469.302000	18.160212	-55.000000	-33.000000	-99.000000
3166183.853000	38591092.600000	469.302000	18.160229	-55.000000	-33.000000	-99.000000
3166183.853000	38591102.600000	469.302000	18.160306	-55.000000	-33.000000	-99.000000
3166193.853000	38591072.600000	469.302000	18.160150	-55.000000	-33.000000	-99.000000
3166193.853000	38591082.600000	469.302000	18.160222	-55.000000	-33.000000	-99.000000
3166203.853000	38591072.600000	469.302000	18.160192	-55.000000	-33.000000	-99.000000
3166203.853000	38591082.600000	469.302000	18.160285	-55.000000	-33.000000	-99.000000
3166193.853000	38591092.600000	469.302000	18.160313	-55.000000	-33.000000	-99.000000
3166193.853000	38591102.600000	469.302000	18.160426	-55.000000	-33.000000	-99.000000
3166203.853000	38591092.600000	469.302000	18.160409	-55.000000	-33.000000	-99.000000
3166203.853000	38591102.600000	469.302000	18.160577	-55.000000	-33.000000	-99.000000
3166213.853000	38591072.600000	469.302000	18.438437	-55.000000	-33.000000	-99.000000
3166213.853000	38591082.600000	469.302000	18.440785	-55.000000	-33.000000	-99.000000
3166223.853000	38591082.600000	469.302000	18.160404	-55.000000	-33.000000	-99.000000
3166213.853000	38591092.600000	469.302000	18.160513	-55.000000	-33.000000	-99.000000
3166213.853000	38591102.600000	469.302000	18.160754	-55.000000	-33.000000	-99.000000
3166223.853000	38591092.600000	469.302000	18.160610	-55.000000	-33.000000	-99.000000
3166223.853000	38591102.600000	469.302000	18.160937	-55.000000	-33.000000	-99.000000
3166233.853000	38591092.600000	469.302000	18.160681	-55.000000	-33.000000	-99.000000
3166233.853000	38591102.600000	469.302000	18.161080	-55.000000	-33.000000	-99.000000
3166173.853000	38591032.600000	479.302000	16.854182	-55.000000	-33.000000	-99.000000
3166173.853000	38591032.600000	489.302000	16.854182	-55.000000	-33.000000	-99.000000
3166173.853000	38591042.600000	479.302000	16.854182	-55.000000	-33.000000	-99.000000
3166173.853000	38591042.600000	489.302000	16.854182	-55.000000	-33.000000	-99.000000
3166183.853000	38591032.600000	479.302000	16.854182	-55.000000	-33.000000	-99.000000
3166183.853000	38591032.600000	489.302000	16.854182	-55.000000	-33.000000	-99.000000
3166183.853000	38591042.600000	479.302000	16.854182	-55.000000	-33.000000	-99.000000
3166183.853000	38591042.600000	489.302000	16.854182	-55.000000	-33.000000	-99.000000
3166173.853000	38591032.600000	499.302000	16.854182	-55.000000	-33.000000	-99.000000
3166183.853000	38591032.600000	499.302000	16.854182	-55.000000	-33.000000	-99.000000
3166183.853000	38591042.600000	499.302000	16.854182	-55.000000	-33.000000	-99.000000
3166173.853000	38591052.600000	479.302000	16.854182	-55.000000	-33.000000	-99.000000
3166173.853000	38591052.600000	489.302000	16.854182	-55.000000	-33.000000	-99.000000
3166173.853000	38591062.600000	479.302000	16.854182	-55.000000	-33.000000	-99.000000
3166183.853000	38591052.600000	479.302000	16.854182	-55.000000	-33.000000	-99.000000
3166183.853000	38591052.600000	489.302000	16.854182	-55.000000	-33.000000	-99.000000
3166183.853000	38591062.600000	479.302000	16.854182	-55.000000	-33.000000	-99.000000
3166183.853000	38591062.600000	489.302000	16.854182	-55.000000	-33.000000	-99.000000
3166193.853000	38591032.600000	479.302000	16.854182	-55.000000	-33.000000	-99.000000
3166193.853000	38591032.600000	489.302000	16.854182	-55.000000	-33.000000	-99.000000
3166193.853000	38591042.600000	479.302000	16.854182	-55.000000	-33.000000	-99.000000
3166193.853000	38591042.600000	489.302000	16.854182	-55.000000	-33.000000	-99.000000
3166203.853000	38591032.600000	489.302000	16.854182	-55.000000	-33.000000	-99.000000
3166203.853000	38591042.600000	479.302000	16.854182	-55.000000	-33.000000	-99.000000
3166203.853000	38591042.600000	489.302000	16.854182	-55.000000	-33.000000	-99.000000
3166193.853000	38591032.600000	499.302000	16.854182	-55.000000	-33.000000	-99.000000
3166193.853000	38591032.600000	509.302000	16.854182	-55.000000	-33.000000	-99.000000
3166193.853000	38591042.600000	499.302000	16.854182	-55.000000	-33.000000	-99.000000
3166203.853000	38591032.600000	499.302000	16.854182	-55.000000	-33.000000	-99.000000
3166203.853000	38591042.600000	499.302000	16.854182	-55.000000	-33.000000	-99.000000
3166193.853000	38591052.600000	479.302000	16.854182	-55.000000	-33.000000	-99.000000
3166193.853000	38591052.600000	489.302000	16.854182	-55.000000	-33.000000	-99.000000
3166193.853000	38591062.600000	479.302000	16.854182	-55.000000	-33.000000	-99.000000
3166193.853000	38591062.600000	489.302000	16.854182	-55.000000	-33.000000	-99.000000
3166203.853000	38591052.600000	479.302000	16.854182	-55.000000	-33.000000	-99.000000
3166203.853000	38591052.600000	489.302000	16.854182	-55.000000	-33.000000	-99.000000
3166203.853000	38591062.600000	479.302000	16.854182	-55.000000	-33.000000	-99.000000
3166203.853000	38591062.600000	489.302000	16.854182	-55.000000	-33.000000	-99.000000
3166193.853000	38591052.600000	499.302000	16.854182	-55.000000	-33.000000	-99.000000
3166203.853000	38591052.600000	499.302000	16.854182	-55.000000	-33.000000	-99.000000
3166203.853000	38591062.600000	499.302000	16.854182	-55.000000	-33.000000	-99.000000
3166173.853000	38591072.600000	479.302000	16.854182	-55.000000	-33.000000	-99.000000
3166173.853000	38591082.600000	479.302000	16.854182	-55.000000	-33.000000	-99.000000
3166183.853000	38591072.600000	479.302000	16.854182	-55.000000	-33.000000	-99.000000
3166183.853000	38591072.600000	489.302000	16.854182	-55.000000	-33.000000	-99.000000
3166183.853000	38591082.600000	479.302000	16.854182	-55.000000	-33.000000	-99.000000
3166173.853000	38591092.600000	479.302000	16.854182	-55.000000	-33.000000	-99.000000
3166173.853000	38591102.600000	479.302000	17.471036	-55.000000	-33.000000	-99.000000
3166183.853000	38591092.600000	479.302000	17.779448	-55.000000	-33.000000	-99.000000
3166183.853000	38591102.600000	479.302000	18.362598	-55.000000	-33.000000	-99.000000
3166193.853000	38591072.600000	479.302000	16.854182	-55.000000	-33.000000	-99.000000
3166193.853000	38591072.600000	489.302000	16.854182	-55.000000	-33.000000	-99.000000
3166193.853000	38591082.600000	479.302000	17.778537	-55.000000	-33.000000	-99.000000
3166193.853000	38591082.600000	489.302000	17.497140	-55.000000	-33.000000	-99.000000
3166203.853000	38591072.600000	479.302000	17.465620	-55.000000	-33.000000	-99.000000
3166203.853000	38591072.600000	489.302000	17.489205	-55.000000	-33.000000	-99.000000
3166203.853000	38591082.600000	479.302000	18.362975	-55.000000	-33.000000	-99.000000
3166203.853000	38591082.600000	489.302000	18.364255	-55.000000	-33.000000	-99.000000
3166203.853000	38591072.600000	499.302000	16.854182	-55.000000	-33.000000	-99.000000
3166193.853000	38591092.600000	479.302000	18.362505	-55.000000	-33.000000	-99.000000
3166193.853000	38591092.600000	489.302000	18.363880	-55.000000	-33.000000	-99.000000
3166193.853000	38591102.600000	479.302000	18.360884	-55.000000	-33.000000	-99.000000
3166203.853000	38591092.600000	479.302000	18.361119	-55.000000	-33.000000	-99.000000
3166203.853000	38591092.600000	489.302000	18.362813	-55.000000	-33.000000	-99.000000
3166203.853000	38591102.600000	479.302000	18.359156	-55.000000	-33.000000	-99.000000
3166203.853000	38591102.600000	489.302000	18.361425	-55.000000	-33.000000	-99.000000
3166213.853000	38591042.600000	489.302000	17.887138	-55.000000	-33.000000	-99.000000
3166213.853000	38591052.600000	489.302000	17.887138	-55.000000	-33.000000	-99.000000
3166213.853000	38591062.600000	479.302000	17.887138	-55.000000	-33.000000	-99.000000
3166213.853000	38591062.600000	489.302000	17.887138	-55.000000	-33.000000	-99.000000
3166223.853000	38591062.600000	489.302000	17.887138	-55.000000	-33.000000	-99.000000
3166213.853000	38591062.600000	499.302000	17.887138	-55.000000	-33.000000	-99.000000
3166213.853000	38591072.600000	479.302000	18.447631	-55.000000	-33.000000	-99.000000
3166213.853000	38591072.600000	489.302000	18.470588	-55.000000	-33.000000	-99.000000
3166213.853000	38591082.600000	479.302000	18.452194	-55.000000	-33.000000	-99.000000
3166213.853000	38591082.600000	489.302000	18.477580	-55.000000	-33.000000	-99.000000
3166223.853000	38591072.600000	489.302000	18.472713	-55.000000	-33.000000	-99.000000
3166223.853000	38591082.600000	479.302000	18.361212	-55.000000	-33.000000	-99.000000
3166223.853000	38591082.600000	489.302000	18.362882	-55.000000	-33.000000	-99.000000
3166213.853000	38591072.600000	499.302000	18.470256	-55.000000	-33.000000	-99.000000
3166213.853000	38591082.600000	499.302000	18.477160	-55.000000	-33.000000	-99.000000
3166213.853000	38591092.600000	479.302000	18.359857	-55.000000	-33.000000	-99.000000
3166213.853000	38591092.600000	489.302000	18.361901	-55.000000	-33.000000	-99.000000
3166213.853000	38591102.600000	479.302000	18.484490	-55.000000	-33.000000	-99.000000
3166213.853000	38591102.600000	489.302000	18.485638	-55.000000	-33.000000	-99.000000
3166223.853000	38591092.600000	479.302000	18.484538	-55.000000	-33.000000	-99.000000
3166223.853000	38591092.600000	489.302000	18.485507	-55.000000	-33.000000	-99.000000
3166223.853000	38591102.600000	479.302000	18.484430	-55.000000	-33.000000	-99.000000
3166223.853000	38591102.600000	489.302000	18.485806	-55.000000	-33.000000	-99.000000
3166233.853000	38591072.600000	489.302000	18.379800	-55.000000	-33.000000	-99.000000
3166233.853000	38591082.600000	489.302000	18.485355	-55.000000	-33.000000	-99.000000
3166233.853000	38591092.600000	489.302000	18.485570	-55.000000	-33.000000	-99.000000
3166233.853000	38591102.600000	479.302000	18.484382	-55.000000	-33.000000	-99.000000
3166233.853000	38591102.600000	489.302000	18.485939	-55.000000	-33.000000	-99.000000
3166243.853000	38591092.600000	479.302000	18.484508	-55.000000	-33.000000	-99.000000
3166243.853000	38591092.600000	489.302000	18.485591	-55.000000	-33.000000	-99.000000
3166243.853000	38591102.600000	479.302000	18.484366	-55.000000	-33.000000	-99.000000
3166243.853000	38591102.600000	489.302000	18.485984	-55.000000	-33.000000	-99.000000
3166163.853000	38591112.600000	469.302000	17.359563	-55.000000	-33.000000	-99.000000
3166163.853000	38591122.600000	469.302000	17.366369	-55.000000	-33.000000	-99.000000
3166163.853000	38591112.600000	479.302000	17.398661	-55.000000	-33.000000	-99.000000
3166163.853000	38591122.600000	479.302000	17.406917	-55.000000	-33.000000	-99.000000
3166173.853000	38591112.600000	469.302000	17.377422	-55.000000	-33.000000	-99.000000
3166173.853000	38591122.600000	469.302000	17.847455	-55.000000	-33.000000	-99.000000
3166183.853000	38591112.600000	469.302000	18.455228	-55.000000	-33.000000	-99.000000
3166183.853000	38591122.600000	469.302000	18.455939	-55.000000	-33.000000	-99.000000
3166173.853000	38591132.600000	469.302000	18.454970	-55.000000	-33.000000	-99.000000
3166173.853000	38591142.600000	469.302000	18.160382	-55.000000	-33.000000	-99.000000
3166183.853000	38591132.600000	469.302000	18.160548	-55.000000	-33.000000	-99.000000
3166183.853000	38591142.600000	469.302000	18.160592	-55.000000	-33.000000	-99.000000
3166193.853000	38591112.600000	469.302000	18.443722	-55.000000	-33.000000	-99.000000
3166193.853000	38591122.600000	469.302000	18.160710	-55.000000	-33.000000	-99.000000
3166203.853000	38591112.600000	459.302000	18.256655	-55.000000	-33.000000	-99.000000
3166203.853000	38591112.600000	469.302000	18.160797	-55.000000	-33.000000	-99.000000
3166203.853000	38591122.600000	459.302000	18.255347	-55.000000	-33.000000	-99.000000
3166203.853000	38591122.600000	469.302000	18.161069	-55.000000	-33.000000	-99.000000
3166193.853000	38591132.600000	469.302000	18.160848	-55.000000	-33.000000	-99.000000
3166193.853000	38591142.600000	459.302000	18.255972	-55.000000	-33.000000	-99.000000
3166193.853000	38591142.600000	469.302000	18.160937	-55.000000	-33.000000	-99.000000
3166203.853000	38591132.600000	459.302000	18.253986	-55.000000	-33.000000	-99.000000
3166203.853000	38591132.600000	469.302000	18.161357	-55.000000	-33.000000	-99.000000
3166203.853000	38591142.600000	459.302000	18.253019	-55.000000	-33.000000	-99.000000
3166203.853000	38591142.600000	469.302000	18.161564	-55.000000	-33.000000	-99.000000
3166173.853000	38591152.600000	469.302000	18.160383	-55.000000	-33.000000	-99.000000
3166173.853000	38591162.600000	469.302000	18.160360	-55.000000	-33.000000	-99.000000
3166183.853000	38591152.600000	469.302000	18.160594	-55.000000	-33.000000	-99.000000
3166183.853000	38591162.600000	469.302000	18.160553	-55.000000	-33.000000	-99.000000
3166173.853000	38591172.600000	469.302000	18.160319	-55.000000	-33.000000	-99.000000
3166173.853000	38591182.600000	469.302000	18.160267	-55.000000	-33.000000	-99.000000
3166183.853000	38591172.600000	469.302000	18.160481	-55.000000	-33.000000	-99.000000
3166183.853000	38591182.600000	469.302000	18.160395	-55.000000	-33.000000	-99.000000
3166193.853000	38591152.600000	459.302000	18.255946	-55.000000	-33.000000	-99.000000
3166193.853000	38591152.600000	469.302000	18.160942	-55.000000	-33.000000	-99.000000
3166193.853000	38591162.600000	459.302000	18.256336	-55.000000	-33.000000	-99.000000
3166193.853000	38591162.600000	469.302000	18.160860	-55.000000	-33.000000	-99.000000
3166203.853000	38591152.600000	459.302000	18.252950	-55.000000	-33.000000	-99.000000
3166203.853000	38591152.600000	469.302000	18.161578	-55.000000	-33.000000	-99.000000
3166203.853000	38591162.600000	459.302000	18.253825	-55.000000	-33.000000	-99.000000
3166203.853000	38591162.600000	469.302000	18.161389	-55.000000	-33.000000	-99.000000
3166193.853000	38591172.600000	459.302000	18.256993	-55.000000	-33.000000	-99.000000
3166193.853000	38591172.600000	469.302000	18.160724	-55.000000	-33.000000	-99.000000
3166193.853000	38591182.600000	459.302000	18.257728	-55.000000	-33.000000	-99.000000
3166193.853000	38591182.600000	469.302000	18.160573	-55.000000	-33.000000	-99.000000
3166203.853000	38591172.600000	459.302000	18.255174	-55.000000	-33.000000	-99.000000
3166203.853000	38591172.600000	469.302000	18.161103	-55.000000	-33.000000	-99.000000
3166203.853000	38591182.600000	459.302000	18.256516	-55.000000	-33.000000	-99.000000
3166203.853000	38591182.600000	469.302000	18.160822	-55.000000	-33.000000	-99.000000
3166213.853000	38591112.600000	469.302000	18.161110	-55.000000	-33.000000	-99.000000
3166213.853000	38591122.600000	459.302000	18.252736	-55.000000	-33.000000	-99.000000
3166213.853000	38591122.600000	469.302000	18.161627	-55.000000	-33.000000	-99.000000
3166223.853000	38591112.600000	469.302000	18.161483	-55.000000	-33.000000	-99.000000
3166223.853000	38591122.600000	469.302000	18.162447	-55.000000	-33.000000	-99.000000
3166213.853000	38591132.600000	459.302000	18.249713	-55.000000	-33.000000	-99.000000
3166213.853000	38591132.600000	469.302000	18.162292	-55.000000	-33.000000	-99.000000
3166213.853000	38591142.600000	459.302000	18.247155	-55.000000	-33.000000	-99.000000
3166213.853000	38591142.600000	469.302000	18.162873	-55.000000	-33.000000	-99.000000
3166223.853000	38591132.600000	459.302000	18.241884	-55.000000	-33.000000	-99.000000
3166223.853000	38591132.600000	469.302000	18.164125	-55.000000	-33.000000	-99.000000
3166223.853000	38591142.600000	459.302000	18.233569	-55.000000	-33.000000	-99.000000
3166223.853000	38591142.600000	469.302000	18.166258	-55.000000	-33.000000	-99.000000
3166233.853000	38591112.600000	469.302000	18.161819	-55.000000	-33.000000	-99.000000
3166233.853000	38591122.600000	469.302000	18.163388	-55.000000	-33.000000	-99.000000
3166243.853000	38591112.600000	469.302000	18.161942	-55.000000	-33.000000	-99.000000
3166243.853000	38591122.600000	469.302000	18.163796	-55.000000	-33.000000	-99.000000
3166233.853000	38591132.600000	469.302000	18.167384	-55.000000	-33.000000	-99.000000
3166233.853000	38591142.600000	459.302000	18.197652	-55.000000	-33.000000	-99.000000
3166233.853000	38591142.600000	469.302000	18.177914	-55.000000	-33.000000	-99.000000
3166243.853000	38591132.600000	469.302000	18.169478	-55.000000	-33.000000	-99.000000
3166243.853000	38591142.600000	459.302000	18.154016	-55.000000	-33.000000	-99.000000
3166243.853000	38591142.600000	469.302000	18.197567	-55.000000	-33.000000	-99.000000
3166213.853000	38591152.600000	459.302000	18.246940	-55.000000	-33.000000	-99.000000
3166213.853000	38591152.600000	469.302000	18.162922	-55.000000	-33.000000	-99.000000
3166213.853000	38591162.600000	459.302000	18.249278	-55.000000	-33.000000	-99.000000
3166213.853000	38591162.600000	469.302000	18.162388	-55.000000	-33.000000	-99.000000
3166223.853000	38591152.600000	459.302000	18.232693	-55.000000	-33.000000	-99.000000
3166223.853000	38591152.600000	469.302000	18.166498	-55.000000	-33.000000	-99.000000
3166223.853000	38591162.600000	459.302000	18.240577	-55.000000	-33.000000	-99.000000
3166223.853000	38591162.600000	469.302000	18.164450	-55.000000	-33.000000	-99.000000
3166213.853000	38591172.600000	459.302000	18.252350	-55.000000	-33.000000	-99.000000
3166213.853000	38591172.600000	469.302000	18.161707	-55.000000	-33.000000	-99.000000
3166213.853000	38591182.600000	459.302000	18.254894	-55.000000	-33.000000	-99.000000
3166213.853000	38591182.600000	469.302000	18.161161	-55.000000	-33.000000	-99.000000
3166223.853000	38591172.600000	459.302000	18.248183	-55.000000	-33.000000	-99.000000
3166223.853000	38591172.600000	469.302000	18.162636	-55.000000	-33.000000	-99.000000
3166223.853000	38591182.600000	459.302000	18.252943	-55.000000	-33.000000	-99.000000
3166223.853000	38591182.600000	469.302000	18.161578	-55.000000	-33.000000	-99.000000
3166233.853000	38591152.600000	459.302000	18.192392	-55.000000	-33.000000	-99.000000
3166233.853000	38591152.600000	469.302000	18.180047	-55.000000	-33.000000	-99.000000
3166233.853000	38591162.600000	459.302000	18.225635	-55.000000	-33.000000	-99.000000
3166233.853000	38591162.600000	469.302000	18.168497	-55.000000	-33.000000	-99.000000
3166243.853000	38591152.600000	459.302000	18.133484	-55.000000	-33.000000	-99.000000
3166243.853000	38591152.600000	469.302000	18.208614	-55.000000	-33.000000	-99.000000
3166243.853000	38591162.600000	459.302000	18.216247	-55.000000	-33.000000	-99.000000
3166243.853000	38591162.600000	469.302000	18.171395	-55.000000	-33.000000	-99.000000
3166233.853000	38591172.600000	459.302000	18.243382	-55.000000	-33.000000	-99.000000
3166233.853000	38591172.600000	469.302000	18.163763	-55.000000	-33.000000	-99.000000
3166233.853000	38591182.600000	459.302000	18.251171	-55.000000	-33.000000	-99.000000
3166233.853000	38591182.600000	469.302000	18.161964	-55.000000	-33.000000	-99.000000
3166243.853000	38591172.600000	459.302000	18.241292	-55.000000	-33.000000	-99.000000
3166243.853000	38591172.600000	469.302000	18.164273	-55.000000	-33.000000	-99.000000
3166243.853000	38591182.600000	459.302000	18.250520	-55.000000	-33.000000	-99.000000
3166243.853000	38591182.600000	469.302000	18.162109	-55.000000	-33.000000	-99.000000
3166173.853000	38591112.600000	479.302000	18.365331	-55.000000	-33.000000	-99.000000
3166173.853000	38591122.600000	479.302000	18.364554	-55.000000	-33.000000	-99.000000
3166183.853000	38591112.600000	479.302000	18.363600	-55.000000	-33.000000	-99.000000
3166183.853000	38591122.600000	479.302000	18.362583	-55.000000	-33.000000	-99.000000
3166173.853000	38591132.600000	479.302000	18.363973	-55.000000	-33.000000	-99.000000
3166173.853000	38591142.600000	479.302000	18.363652	-55.000000	-33.000000	-99.000000
3166183.853000	38591132.600000	479.302000	18.361802	-55.000000	-33.000000	-99.000000
3166193.853000	38591112.600000	479.302000	18.361704	-55.000000	-33.000000	-99.000000
3166193.853000	38591122.600000	479.302000	18.360347	-55.000000	-33.000000	-99.000000
3166203.853000	38591112.600000	479.302000	18.359676	-55.000000	-33.000000	-99.000000
3166203.853000	38591112.600000	489.302000	18.362361	-55.000000	-33.000000	-99.000000
3166203.853000	38591122.600000	479.302000	18.357840	-55.000000	-33.000000	-99.000000
3166193.853000	38591132.600000	479.302000	18.359266	-55.000000	-33.000000	-99.000000
3166193.853000	38591142.600000	479.302000	18.358639	-55.000000	-33.000000	-99.000000
3166203.853000	38591132.600000	479.302000	18.356295	-55.000000	-33.000000	-99.000000
3166203.853000	38591142.600000	479.302000	18.355356	-55.000000	-33.000000	-99.000000
3166173.853000	38591152.600000	479.302000	18.363628	-55.000000	-33.000000	-99.000000
3166173.853000	38591162.600000	479.302000	18.363905	-55.000000	-33.000000	-99.000000
3166173.853000	38591172.600000	479.302000	18.364448	-55.000000	-33.000000	-99.000000
3166173.853000	38591182.600000	479.302000	18.365199	-55.000000	-33.000000	-99.000000
3166193.853000	38591152.600000	479.302000	18.358592	-55.000000	-33.000000	-99.000000
3166193.853000	38591162.600000	479.302000	18.359136	-55.000000	-33.000000	-99.000000
3166203.853000	38591152.600000	479.302000	18.355285	-55.000000	-33.000000	-99.000000
3166203.853000	38591162.600000	479.302000	18.356104	-55.000000	-33.000000	-99.000000
3166193.853000	38591172.600000	479.302000	18.360157	-55.000000	-33.000000	-99.000000
3166193.853000	38591182.600000	479.302000	18.484541	-55.000000	-33.000000	-99.000000
3166203.853000	38591172.600000	479.302000	18.484362	-55.000000	-33.000000	-99.000000
3166203.853000	38591182.600000	479.302000	18.484456	-55.000000	-33.000000	-99.000000
3166213.853000	38591112.600000	479.302000	18.484370	-55.000000	-33.000000	-99.000000
3166213.853000	38591112.600000	489.302000	18.485969	-55.000000	-33.000000	-99.000000
3166213.853000	38591122.600000	479.302000	18.484195	-55.000000	-33.000000	-99.000000
3166223.853000	38591112.600000	479.302000	18.484245	-55.000000	-33.000000	-99.000000
3166223.853000	38591112.600000	489.302000	18.486322	-55.000000	-33.000000	-99.000000
3166223.853000	38591122.600000	479.302000	18.483914	-55.000000	-33.000000	-99.000000
3166223.853000	38591122.600000	489.302000	18.487269	-55.000000	-33.000000	-99.000000
3166213.853000	38591132.600000	479.302000	18.483964	-55.000000	-33.000000	-99.000000
3166213.853000	38591142.600000	479.302000	18.483757	-55.000000	-33.000000	-99.000000
3166223.853000	38591132.600000	479.302000	18.483317	-55.000000	-33.000000	-99.000000
3166223.853000	38591142.600000	479.302000	18.482521	-55.000000	-33.000000	-99.000000
3166233.853000	38591112.600000	479.302000	18.484132	-55.000000	-33.000000	-99.000000
3166233.853000	38591112.600000	489.302000	18.486645	-55.000000	-33.000000	-99.000000
3166233.853000	38591122.600000	479.302000	18.483585	-55.000000	-33.000000	-99.000000
3166233.853000	38591122.600000	489.302000	18.488226	-55.000000	-33.000000	-99.000000
3166243.853000	38591112.600000	479.302000	18.484090	-55.000000	-33.000000	-99.000000
3166243.853000	38591112.600000	489.302000	18.486764	-55.000000	-33.000000	-99.000000
3166243.853000	38591122.600000	479.302000	18.483441	-55.000000	-33.000000	-99.000000
3166243.853000	38591122.600000	489.302000	18.488649	-55.000000	-33.000000	-99.000000
3166233.853000	38591132.600000	479.302000	18.482098	-55.000000	-33.000000	-99.000000
3166233.853000	38591132.600000	489.302000	18.492517	-55.000000	-33.000000	-99.000000
3166233.853000	38591142.600000	479.302000	18.477529	-55.000000	-33.000000	-99.000000
3166243.853000	38591132.600000	479.302000	18.481269	-55.000000	-33.000000	-99.000000
3166243.853000	38591132.600000	489.302000	18.494801	-55.000000	-33.000000	-99.000000
3166243.853000	38591142.600000	479.302000	18.466492	-55.000000	-33.000000	-99.000000
3166213.853000	38591152.600000	479.302000	18.483736	-55.000000	-33.000000	-99.000000
3166213.853000	38591162.600000	479.302000	18.483920	-55.000000	-33.000000	-99.000000
3166223.853000	38591152.600000	479.302000	18.482420	-55.000000	-33.000000	-99.000000
3166223.853000	38591162.600000	479.302000	18.483180	-55.000000	-33.000000	-99.000000
3166213.853000	38591172.600000	479.302000	18.484154	-55.000000	-33.000000	-99.000000
3166213.853000	38591182.600000	479.302000	18.484340	-55.000000	-33.000000	-99.000000
3166223.853000	38591172.600000	479.302000	18.483829	-55.000000	-33.000000	-99.000000
3166223.853000	38591182.600000	479.302000	18.484196	-55.000000	-33.000000	-99.000000
3166233.853000	38591152.600000	479.302000	18.476471	-55.000000	-33.000000	-99.000000
3166233.853000	38591162.600000	479.302000	18.481628	-55.000000	-33.000000	-99.000000
3166243.853000	38591152.600000	479.302000	18.459562	-55.000000	-33.000000	-99.000000
3166243.853000	38591162.600000	479.302000	18.480433	-55.000000	-33.000000	-99.000000
3166233.853000	38591172.600000	479.302000	18.483425	-55.000000	-33.000000	-99.000000
3166233.853000	38591182.600000	479.302000	18.484061	-55.000000	-33.000000	-99.000000
3166243.853000	38591172.600000	479.302000	18.483238	-55.000000	-33.000000	-99.000000
3166243.853000	38591182.600000	479.302000	18.484011	-55.000000	-33.000000	-99.000000
3166173.853000	38591192.600000	469.302000	17.968058	-55.000000	-33.000000	-99.000000
3166173.853000	38591202.600000	469.302000	18.445356	-55.000000	-33.000000	-99.000000
3166183.853000	38591192.600000	469.302000	18.211776	-55.000000	-33.000000	-99.000000
3166183.853000	38591202.600000	469.302000	18.160230	-55.000000	-33.000000	-99.000000
3166173.853000	38591212.600000	469.302000	18.160110	-55.000000	-33.000000	-99.000000
3166173.853000	38591222.600000	469.302000	18.160068	-55.000000	-33.000000	-99.000000
3166183.853000	38591212.600000	469.302000	18.160162	-55.000000	-33.000000	-99.000000
3166183.853000	38591222.600000	469.302000	18.160106	-55.000000	-33.000000	-99.000000
3166193.853000	38591192.600000	459.302000	18.258411	-55.000000	-33.000000	-99.000000
3166193.853000	38591192.600000	469.302000	18.160433	-55.000000	-33.000000	-99.000000
3166193.853000	38591202.600000	459.302000	18.258990	-55.000000	-33.000000	-99.000000
3166193.853000	38591202.600000	469.302000	18.160316	-55.000000	-33.000000	-99.000000
3166203.853000	38591192.600000	459.302000	18.257630	-55.000000	-33.000000	-99.000000
3166203.853000	38591192.600000	469.302000	18.160592	-55.000000	-33.000000	-99.000000
3166203.853000	38591202.600000	459.302000	18.258488	-55.000000	-33.000000	-99.000000
3166203.853000	38591202.600000	469.302000	18.160417	-55.000000	-33.000000	-99.000000
3166193.853000	38591212.600000	459.302000	18.259458	-55.000000	-33.000000	-99.000000
3166193.853000	38591212.600000	469.302000	18.160222	-55.000000	-33.000000	-99.000000
3166193.853000	38591222.600000	459.302000	18.259830	-55.000000	-33.000000	-99.000000
3166193.853000	38591222.600000	469.302000	18.160148	-55.000000	-33.000000	-99.000000
3166203.853000	38591212.600000	459.302000	18.259131	-55.000000	-33.000000	-99.000000
3166203.853000	38591212.600000	469.302000	18.160288	-55.000000	-33.000000	-99.000000
3166203.853000	38591222.600000	459.302000	18.259612	-55.000000	-33.000000	-99.000000
3166203.853000	38591222.600000	469.302000	18.160191	-55.000000	-33.000000	-99.000000
3166173.853000	38591232.600000	469.302000	18.439997	-55.000000	-33.000000	-99.000000
3166183.853000	38591232.600000	469.302000	18.160060	-55.000000	-33.000000	-99.000000
3166193.853000	38591232.600000	459.302000	18.260124	-55.000000	-33.000000	-99.000000
3166193.853000	38591232.600000	469.302000	18.160089	-55.000000	-33.000000	-99.000000
3166203.853000	38591232.600000	459.302000	18.259976	-55.000000	-33.000000	-99.000000
3166203.853000	38591232.600000	469.302000	18.160119	-55.000000	-33.000000	-99.000000
3166213.853000	38591192.600000	459.302000	18.256704	-55.000000	-33.000000	-99.000000
3166213.853000	38591192.600000	469.302000	18.160782	-55.000000	-33.000000	-99.000000
3166213.853000	38591202.600000	459.302000	18.257945	-55.000000	-33.000000	-99.000000
3166213.853000	38591202.600000	469.302000	18.160527	-55.000000	-33.000000	-99.000000
3166223.853000	38591192.600000	459.302000	18.255739	-55.000000	-33.000000	-99.000000
3166223.853000	38591192.600000	469.302000	18.160983	-55.000000	-33.000000	-99.000000
3166223.853000	38591202.600000	459.302000	18.257432	-55.000000	-33.000000	-99.000000
3166223.853000	38591202.600000	469.302000	18.160632	-55.000000	-33.000000	-99.000000
3166213.853000	38591212.600000	459.302000	18.258801	-55.000000	-33.000000	-99.000000
3166213.853000	38591212.600000	469.302000	18.160354	-55.000000	-33.000000	-99.000000
3166213.853000	38591222.600000	459.302000	18.259403	-55.000000	-33.000000	-99.000000
3166213.853000	38591222.600000	469.302000	18.160233	-55.000000	-33.000000	-99.000000
3166223.853000	38591212.600000	459.302000	18.258509	-55.000000	-33.000000	-99.000000
3166223.853000	38591212.600000	469.302000	18.160413	-55.000000	-33.000000	-99.000000
3166223.853000	38591222.600000	459.302000	18.259227	-55.000000	-33.000000	-99.000000
3166223.853000	38591222.600000	469.302000	18.160268	-55.000000	-33.000000	-99.000000
3166233.853000	38591192.600000	459.302000	18.254976	-55.000000	-33.000000	-99.000000
3166233.853000	38591192.600000	469.302000	18.161143	-55.000000	-33.000000	-99.000000
3166233.853000	38591202.600000	459.302000	18.257059	-55.000000	-33.000000	-99.000000
3166233.853000	38591202.600000	469.302000	18.160709	-55.000000	-33.000000	-99.000000
3166243.853000	38591192.600000	459.302000	18.254719	-55.000000	-33.000000	-99.000000
3166243.853000	38591192.600000	469.302000	18.161197	-55.000000	-33.000000	-99.000000
3166243.853000	38591202.600000	459.302000	18.256940	-55.000000	-33.000000	-99.000000
3166243.853000	38591202.600000	469.302000	18.160733	-55.000000	-33.000000	-99.000000
3166233.853000	38591212.600000	459.302000	18.258308	-55.000000	-33.000000	-99.000000
3166233.853000	38591212.600000	469.302000	18.160453	-55.000000	-33.000000	-99.000000
3166233.853000	38591222.600000	459.302000	18.259110	-55.000000	-33.000000	-99.000000
3166233.853000	38591222.600000	469.302000	18.160291	-55.000000	-33.000000	-99.000000
3166243.853000	38591212.600000	459.302000	18.258246	-55.000000	-33.000000	-99.000000
3166243.853000	38591212.600000	469.302000	18.160466	-55.000000	-33.000000	-99.000000
3166243.853000	38591222.600000	459.302000	18.259075	-55.000000	-33.000000	-99.000000
3166243.853000	38591222.600000	469.302000	18.160299	-55.000000	-33.000000	-99.000000
3166213.853000	38591232.600000	459.302000	18.152533	-55.000000	-33.000000	-99.000000
3166213.853000	38591232.600000	469.302000	18.441311	-55.000000	-33.000000	-99.000000
3166223.853000	38591232.600000	459.302000	18.259727	-55.000000	-33.000000	-99.000000
3166223.853000	38591232.600000	469.302000	18.160168	-55.000000	-33.000000	-99.000000
3166233.853000	38591232.600000	459.302000	18.259654	-55.000000	-33.000000	-99.000000
3166233.853000	38591232.600000	469.302000	18.160182	-55.000000	-33.000000	-99.000000
3166243.853000	38591232.600000	459.302000	18.259633	-55.000000	-33.000000	-99.000000
3166243.853000	38591232.600000	469.302000	18.160187	-55.000000	-33.000000	-99.000000
3166173.853000	38591192.600000	479.302000	18.484662	-55.000000	-33.000000	-99.000000
3166173.853000	38591202.600000	479.302000	18.357861	-55.000000	-33.000000	-99.000000
3166173.853000	38591212.600000	479.302000	18.359044	-55.000000	-33.000000	-99.000000
3166173.853000	38591222.600000	479.302000	18.360255	-55.000000	-33.000000	-99.000000
3166193.853000	38591192.600000	479.302000	18.484587	-55.000000	-33.000000	-99.000000
3166193.853000	38591202.600000	479.302000	18.484626	-55.000000	-33.000000	-99.000000
3166203.853000	38591192.600000	479.302000	18.484533	-55.000000	-33.000000	-99.000000
3166203.853000	38591202.600000	479.302000	18.484591	-55.000000	-33.000000	-99.000000
3166193.853000	38591212.600000	479.302000	18.484657	-55.000000	-33.000000	-99.000000
3166193.853000	38591222.600000	479.302000	18.358080	-55.000000	-33.000000	-99.000000
3166203.853000	38591212.600000	479.302000	18.484635	-55.000000	-33.000000	-99.000000
3166203.853000	38591222.600000	479.302000	18.484667	-55.000000	-33.000000	-99.000000
3166173.853000	38591232.600000	479.302000	18.450078	-55.000000	-33.000000	-99.000000
3166193.853000	38591232.600000	479.302000	18.359596	-55.000000	-33.000000	-99.000000
3166203.853000	38591232.600000	479.302000	18.358785	-55.000000	-33.000000	-99.000000
3166213.853000	38591192.600000	479.302000	18.484468	-55.000000	-33.000000	-99.000000
3166213.853000	38591202.600000	479.302000	18.484554	-55.000000	-33.000000	-99.000000
3166223.853000	38591192.600000	479.302000	18.484399	-55.000000	-33.000000	-99.000000
3166223.853000	38591202.600000	479.302000	18.484518	-55.000000	-33.000000	-99.000000
3166213.853000	38591212.600000	479.302000	18.484612	-55.000000	-33.000000	-99.000000
3166213.853000	38591222.600000	479.302000	18.484653	-55.000000	-33.000000	-99.000000
3166223.853000	38591212.600000	479.302000	18.484592	-55.000000	-33.000000	-99.000000
3166223.853000	38591222.600000	479.302000	18.484641	-55.000000	-33.000000	-99.000000
3166233.853000	38591192.600000	479.302000	18.484344	-55.000000	-33.000000	-99.000000
3166233.853000	38591202.600000	479.302000	18.484492	-55.000000	-33.000000	-99.000000
3166243.853000	38591192.600000	479.302000	18.484325	-55.000000	-33.000000	-99.000000
3166243.853000	38591202.600000	479.302000	18.484483	-55.000000	-33.000000	-99.000000
3166233.853000	38591212.600000	479.302000	18.484578	-55.000000	-33.000000	-99.000000
3166233.853000	38591222.600000	479.302000	18.484633	-55.000000	-33.000000	-99.000000
3166243.853000	38591212.600000	479.302000	18.484574	-55.000000	-33.000000	-99.000000
3166243.853000	38591222.600000	479.302000	18.484630	-55.000000	-33.000000	-99.000000
3166213.853000	38591232.600000	479.302000	18.363654	-55.000000	-33.000000	-99.000000
3166223.853000	38591232.600000	479.302000	18.484674	-55.000000	-33.000000	-99.000000
3166233.853000	38591232.600000	479.302000	18.484669	-55.000000	-33.000000	-99.000000
3166243.853000	38591232.600000	479.302000	18.484668	-55.000000	-33.000000	-99.000000
3166323.853000	38591082.600000	409.302000	14.643429	-55.000000	-33.000000	-99.000000
3166313.853000	38591082.600000	429.302000	14.574548	-55.000000	-33.000000	-99.000000
3166323.853000	38591082.600000	419.302000	14.575108	-55.000000	-33.000000	-99.000000
3166323.853000	38591082.600000	429.302000	14.574407	-55.000000	-33.000000	-99.000000
3166323.853000	38591092.600000	409.302000	14.643120	-55.000000	-33.000000	-99.000000
3166323.853000	38591102.600000	409.302000	14.658349	-55.000000	-33.000000	-99.000000
3166313.853000	38591092.600000	429.302000	14.575470	-55.000000	-33.000000	-99.000000
3166313.853000	38591102.600000	429.302000	14.577042	-55.000000	-33.000000	-99.000000
3166323.853000	38591092.600000	419.302000	14.575989	-55.000000	-33.000000	-99.000000
3166323.853000	38591092.600000	429.302000	14.575190	-55.000000	-33.000000	-99.000000
3166323.853000	38591102.600000	419.302000	14.577226	-55.000000	-33.000000	-99.000000
3166323.853000	38591102.600000	429.302000	14.576427	-55.000000	-33.000000	-99.000000
3166293.853000	38591082.600000	439.302000	14.573417	-55.000000	-33.000000	-99.000000
3166293.853000	38591082.600000	449.302000	14.481031	-55.000000	-33.000000	-99.000000
3166303.853000	38591082.600000	439.302000	14.573483	-55.000000	-33.000000	-99.000000
3166303.853000	38591082.600000	449.302000	14.481034	-55.000000	-33.000000	-99.000000
3166303.853000	38591082.600000	459.302000	14.631102	-55.000000	-33.000000	-99.000000
3166293.853000	38591092.600000	439.302000	14.573876	-55.000000	-33.000000	-99.000000
3166293.853000	38591092.600000	449.302000	14.481040	-55.000000	-33.000000	-99.000000
3166293.853000	38591102.600000	439.302000	14.574694	-55.000000	-33.000000	-99.000000
3166293.853000	38591102.600000	449.302000	14.481056	-55.000000	-33.000000	-99.000000
3166303.853000	38591092.600000	439.302000	14.574020	-55.000000	-33.000000	-99.000000
3166303.853000	38591092.600000	449.302000	14.481045	-55.000000	-33.000000	-99.000000
3166303.853000	38591102.600000	439.302000	14.575064	-55.000000	-33.000000	-99.000000
3166303.853000	38591102.600000	449.302000	14.481067	-55.000000	-33.000000	-99.000000
3166303.853000	38591092.600000	459.302000	14.631485	-55.000000	-33.000000	-99.000000
3166303.853000	38591102.600000	459.302000	14.632286	-55.000000	-33.000000	-99.000000
3166313.853000	38591082.600000	439.302000	14.573476	-55.000000	-33.000000	-99.000000
3166313.853000	38591082.600000	449.302000	14.481033	-55.000000	-33.000000	-99.000000
3166323.853000	38591082.600000	439.302000	14.573399	-55.000000	-33.000000	-99.000000
3166323.853000	38591082.600000	449.302000	14.481031	-55.000000	-33.000000	-99.000000
3166313.853000	38591082.600000	459.302000	14.631097	-55.000000	-33.000000	-99.000000
3166313.853000	38591082.600000	469.302000	14.771659	-55.000000	-33.000000	-99.000000
3166323.853000	38591082.600000	459.302000	14.631045	-55.000000	-33.000000	-99.000000
3166323.853000	38591082.600000	469.302000	14.771565	-55.000000	-33.000000	-99.000000
3166313.853000	38591092.600000	439.302000	14.574005	-55.000000	-33.000000	-99.000000
3166313.853000	38591092.600000	449.302000	14.481044	-55.000000	-33.000000	-99.000000
3166313.853000	38591102.600000	439.302000	14.575022	-55.000000	-33.000000	-99.000000
3166313.853000	38591102.600000	449.302000	14.481066	-55.000000	-33.000000	-99.000000
3166323.853000	38591092.600000	439.302000	14.573838	-55.000000	-33.000000	-99.000000
3166323.853000	38591092.600000	449.302000	14.481039	-55.000000	-33.000000	-99.000000
3166323.853000	38591102.600000	439.302000	14.574604	-55.000000	-33.000000	-99.000000
3166323.853000	38591102.600000	449.302000	14.481053	-55.000000	-33.000000	-99.000000
3166313.853000	38591092.600000	459.302000	14.631474	-55.000000	-33.000000	-99.000000
3166313.853000	38591092.600000	469.302000	14.772358	-55.000000	-33.000000	-99.000000
3166313.853000	38591102.600000	459.302000	14.632253	-55.000000	-33.000000	-99.000000
3166313.853000	38591102.600000	469.302000	14.773760	-55.000000	-33.000000	-99.000000
3166323.853000	38591092.600000	459.302000	14.631356	-55.000000	-33.000000	-99.000000
3166323.853000	38591092.600000	469.302000	14.772147	-55.000000	-33.000000	-99.000000
3166323.853000	38591102.600000	459.302000	14.631929	-55.000000	-33.000000	-99.000000
3166323.853000	38591102.600000	469.302000	14.773198	-55.000000	-33.000000	-99.000000
3166303.853000	38591082.600000	489.302000	17.192290	-55.000000	-33.000000	-99.000000
3166303.853000	38591092.600000	489.302000	17.188703	-55.000000	-33.000000	-99.000000
3166303.853000	38591102.600000	489.302000	17.181540	-55.000000	-33.000000	-99.000000
3166313.853000	38591082.600000	479.302000	16.430418	-55.000000	-33.000000	-99.000000
3166313.853000	38591082.600000	489.302000	17.192335	-55.000000	-33.000000	-99.000000
3166323.853000	38591082.600000	479.302000	16.430504	-55.000000	-33.000000	-99.000000
3166323.853000	38591082.600000	489.302000	17.192846	-55.000000	-33.000000	-99.000000
3166313.853000	38591092.600000	479.302000	16.429835	-55.000000	-33.000000	-99.000000
3166313.853000	38591092.600000	489.302000	17.188806	-55.000000	-33.000000	-99.000000
3166313.853000	38591102.600000	479.302000	16.428382	-55.000000	-33.000000	-99.000000
3166313.853000	38591102.600000	489.302000	17.181829	-55.000000	-33.000000	-99.000000
3166323.853000	38591092.600000	479.302000	16.430051	-55.000000	-33.000000	-99.000000
3166323.853000	38591092.600000	489.302000	17.189924	-55.000000	-33.000000	-99.000000
3166323.853000	38591102.600000	479.302000	16.429064	-55.000000	-33.000000	-99.000000
3166323.853000	38591102.600000	489.302000	17.184725	-55.000000	-33.000000	-99.000000
3166333.853000	38591082.600000	399.302000	14.083366	-55.000000	-33.000000	-99.000000
3166333.853000	38591082.600000	409.302000	14.386308	-55.000000	-33.000000	-99.000000
3166343.853000	38591082.600000	399.302000	14.083081	-55.000000	-33.000000	-99.000000
3166343.853000	38591082.600000	409.302000	14.386368	-55.000000	-33.000000	-99.000000
3166333.853000	38591082.600000	419.302000	15.486782	-55.000000	-33.000000	-99.000000
3166333.853000	38591082.600000	429.302000	14.574183	-55.000000	-33.000000	-99.000000
3166343.853000	38591082.600000	419.302000	16.521390	-55.000000	-33.000000	-99.000000
3166343.853000	38591082.600000	429.302000	16.543451	-55.000000	-33.000000	-99.000000
3166333.853000	38591092.600000	399.302000	14.082324	-55.000000	-33.000000	-99.000000
3166333.853000	38591092.600000	409.302000	14.386555	-55.000000	-33.000000	-99.000000
3166333.853000	38591102.600000	399.302000	14.080708	-55.000000	-33.000000	-99.000000
3166333.853000	38591102.600000	409.302000	14.386948	-55.000000	-33.000000	-99.000000
3166343.853000	38591092.600000	399.302000	14.081786	-55.000000	-33.000000	-99.000000
3166343.853000	38591092.600000	409.302000	14.386674	-55.000000	-33.000000	-99.000000
3166343.853000	38591102.600000	399.302000	14.079587	-55.000000	-33.000000	-99.000000
3166343.853000	38591102.600000	409.302000	14.387208	-55.000000	-33.000000	-99.000000
3166333.853000	38591092.600000	419.302000	15.838618	-55.000000	-33.000000	-99.000000
3166333.853000	38591092.600000	429.302000	14.574774	-55.000000	-33.000000	-99.000000
3166333.853000	38591102.600000	419.302000	16.075235	-55.000000	-33.000000	-99.000000
3166333.853000	38591102.600000	429.302000	15.135968	-55.000000	-33.000000	-99.000000
3166343.853000	38591092.600000	419.302000	16.521426	-55.000000	-33.000000	-99.000000
3166343.853000	38591092.600000	429.302000	16.543632	-55.000000	-33.000000	-99.000000
3166343.853000	38591102.600000	419.302000	16.521492	-55.000000	-33.000000	-99.000000
3166343.853000	38591102.600000	429.302000	16.543944	-55.000000	-33.000000	-99.000000
3166353.853000	38591082.600000	399.302000	14.082933	-55.000000	-33.000000	-99.000000
3166353.853000	38591082.600000	409.302000	14.386400	-55.000000	-33.000000	-99.000000
3166363.853000	38591082.600000	399.302000	14.082963	-55.000000	-33.000000	-99.000000
3166353.853000	38591082.600000	419.302000	16.521393	-55.000000	-33.000000	-99.000000
3166353.853000	38591082.600000	429.302000	16.543472	-55.000000	-33.000000	-99.000000
3166363.853000	38591082.600000	419.302000	16.521393	-55.000000	-33.000000	-99.000000
3166363.853000	38591082.600000	429.302000	16.543468	-55.000000	-33.000000	-99.000000
3166353.853000	38591092.600000	399.302000	14.081490	-55.000000	-33.000000	-99.000000
3166353.853000	38591092.600000	409.302000	14.386740	-55.000000	-33.000000	-99.000000
3166353.853000	38591102.600000	399.302000	14.078914	-55.000000	-33.000000	-99.000000
3166353.853000	38591102.600000	409.302000	14.387365	-55.000000	-33.000000	-99.000000
3166363.853000	38591092.600000	399.302000	14.081552	-55.000000	-33.000000	-99.000000
3166363.853000	38591102.600000	399.302000	14.079058	-55.000000	-33.000000	-99.000000
3166353.853000	38591092.600000	419.302000	16.521434	-55.000000	-33.000000	-99.000000
3166353.853000	38591092.600000	429.302000	16.543674	-55.000000	-33.000000	-99.000000
3166353.853000	38591102.600000	419.302000	16.521512	-55.000000	-33.000000	-99.000000
3166353.853000	38591102.600000	429.302000	16.544042	-55.000000	-33.000000	-99.000000
3166363.853000	38591092.600000	419.302000	16.521432	-55.000000	-33.000000	-99.000000
3166363.853000	38591092.600000	429.302000	16.543665	-55.000000	-33.000000	-99.000000
3166363.853000	38591102.600000	419.302000	16.521507	-55.000000	-33.000000	-99.000000
3166363.853000	38591102.600000	429.302000	16.544021	-55.000000	-33.000000	-99.000000
3166333.853000	38591082.600000	439.302000	14.573278	-55.000000	-33.000000	-99.000000
3166333.853000	38591082.600000	449.302000	14.481027	-55.000000	-33.000000	-99.000000
3166343.853000	38591082.600000	439.302000	15.962328	-55.000000	-33.000000	-99.000000
3166343.853000	38591082.600000	449.302000	15.762525	-55.000000	-33.000000	-99.000000
3166333.853000	38591082.600000	459.302000	14.630964	-55.000000	-33.000000	-99.000000
3166333.853000	38591082.600000	469.302000	14.771420	-55.000000	-33.000000	-99.000000
3166343.853000	38591082.600000	459.302000	15.781833	-55.000000	-33.000000	-99.000000
3166343.853000	38591082.600000	469.302000	15.402757	-55.000000	-33.000000	-99.000000
3166333.853000	38591092.600000	439.302000	14.573600	-55.000000	-33.000000	-99.000000
3166333.853000	38591092.600000	449.302000	14.481032	-55.000000	-33.000000	-99.000000
3166333.853000	38591102.600000	439.302000	14.574088	-55.000000	-33.000000	-99.000000
3166333.853000	38591102.600000	449.302000	14.481039	-55.000000	-33.000000	-99.000000
3166343.853000	38591092.600000	439.302000	15.962456	-55.000000	-33.000000	-99.000000
3166343.853000	38591092.600000	449.302000	15.762600	-55.000000	-33.000000	-99.000000
3166343.853000	38591102.600000	439.302000	15.962676	-55.000000	-33.000000	-99.000000
3166343.853000	38591102.600000	449.302000	15.762730	-55.000000	-33.000000	-99.000000
3166333.853000	38591092.600000	459.302000	14.631189	-55.000000	-33.000000	-99.000000
3166333.853000	38591092.600000	469.302000	14.771847	-55.000000	-33.000000	-99.000000
3166333.853000	38591102.600000	459.302000	14.631545	-55.000000	-33.000000	-99.000000
3166333.853000	38591102.600000	469.302000	14.772516	-55.000000	-33.000000	-99.000000
3166343.853000	38591092.600000	459.302000	15.781763	-55.000000	-33.000000	-99.000000
3166343.853000	38591092.600000	469.302000	15.402648	-55.000000	-33.000000	-99.000000
3166343.853000	38591102.600000	459.302000	15.781639	-55.000000	-33.000000	-99.000000
3166343.853000	38591102.600000	469.302000	15.402457	-55.000000	-33.000000	-99.000000
3166353.853000	38591082.600000	439.302000	15.962343	-55.000000	-33.000000	-99.000000
3166353.853000	38591082.600000	449.302000	15.762534	-55.000000	-33.000000	-99.000000
3166363.853000	38591082.600000	439.302000	15.962340	-55.000000	-33.000000	-99.000000
3166363.853000	38591082.600000	449.302000	15.762532	-55.000000	-33.000000	-99.000000
3166353.853000	38591082.600000	459.302000	15.781826	-55.000000	-33.000000	-99.000000
3166353.853000	38591082.600000	469.302000	15.402746	-55.000000	-33.000000	-99.000000
3166363.853000	38591082.600000	459.302000	15.781827	-55.000000	-33.000000	-99.000000
3166363.853000	38591082.600000	469.302000	15.402748	-55.000000	-33.000000	-99.000000
3166353.853000	38591092.600000	439.302000	15.962486	-55.000000	-33.000000	-99.000000
3166353.853000	38591092.600000	449.302000	15.762617	-55.000000	-33.000000	-99.000000
3166353.853000	38591102.600000	439.302000	15.962747	-55.000000	-33.000000	-99.000000
3166353.853000	38591102.600000	449.302000	15.762769	-55.000000	-33.000000	-99.000000
3166363.853000	38591092.600000	439.302000	15.962480	-55.000000	-33.000000	-99.000000
3166363.853000	38591092.600000	449.302000	15.762614	-55.000000	-33.000000	-99.000000
3166363.853000	38591102.600000	439.302000	15.962731	-55.000000	-33.000000	-99.000000
3166363.853000	38591102.600000	449.302000	15.762761	-55.000000	-33.000000	-99.000000
3166353.853000	38591092.600000	459.302000	15.781748	-55.000000	-33.000000	-99.000000
3166353.853000	38591092.600000	469.302000	15.402625	-55.000000	-33.000000	-99.000000
3166353.853000	38591102.600000	459.302000	15.781603	-55.000000	-33.000000	-99.000000
3166353.853000	38591102.600000	469.302000	15.402402	-55.000000	-33.000000	-99.000000
3166363.853000	38591092.600000	459.302000	15.781751	-55.000000	-33.000000	-99.000000
3166363.853000	38591092.600000	469.302000	15.402629	-55.000000	-33.000000	-99.000000
3166363.853000	38591102.600000	459.302000	15.781611	-55.000000	-33.000000	-99.000000
3166363.853000	38591102.600000	469.302000	15.402414	-55.000000	-33.000000	-99.000000
3166373.853000	38591082.600000	429.302000	16.543440	-55.000000	-33.000000	-99.000000
3166373.853000	38591092.600000	429.302000	16.543609	-55.000000	-33.000000	-99.000000
3166373.853000	38591102.600000	429.302000	16.543894	-55.000000	-33.000000	-99.000000
3166373.853000	38591082.600000	439.302000	15.962320	-55.000000	-33.000000	-99.000000
3166373.853000	38591082.600000	449.302000	15.762520	-55.000000	-33.000000	-99.000000
3166373.853000	38591082.600000	459.302000	15.781836	-55.000000	-33.000000	-99.000000
3166373.853000	38591082.600000	469.302000	15.402763	-55.000000	-33.000000	-99.000000
3166373.853000	38591092.600000	439.302000	15.962440	-55.000000	-33.000000	-99.000000
3166373.853000	38591092.600000	449.302000	15.762591	-55.000000	-33.000000	-99.000000
3166373.853000	38591102.600000	439.302000	15.962640	-55.000000	-33.000000	-99.000000
3166373.853000	38591102.600000	449.302000	15.762709	-55.000000	-33.000000	-99.000000
3166373.853000	38591092.600000	459.302000	15.781771	-55.000000	-33.000000	-99.000000
3166373.853000	38591092.600000	469.302000	15.402660	-55.000000	-33.000000	-99.000000
3166373.853000	38591102.600000	459.302000	15.781657	-55.000000	-33.000000	-99.000000
3166373.853000	38591102.600000	469.302000	15.402485	-55.000000	-33.000000	-99.000000
3166333.853000	38591082.600000	479.302000	16.430633	-55.000000	-33.000000	-99.000000
3166333.853000	38591082.600000	489.302000	17.193642	-55.000000	-33.000000	-99.000000
3166343.853000	38591082.600000	479.302000	15.068021	-55.000000	-33.000000	-99.000000
3166343.853000	38591082.600000	489.302000	15.311931	-55.000000	-33.000000	-99.000000
3166333.853000	38591092.600000	479.302000	16.430339	-55.000000	-33.000000	-99.000000
3166333.853000	38591092.600000	489.302000	17.191516	-55.000000	-33.000000	-99.000000
3166333.853000	38591102.600000	479.302000	16.429809	-55.000000	-33.000000	-99.000000
3166333.853000	38591102.600000	489.302000	17.188244	-55.000000	-33.000000	-99.000000
3166343.853000	38591092.600000	479.302000	15.068171	-55.000000	-33.000000	-99.000000
3166343.853000	38591092.600000	489.302000	15.311645	-55.000000	-33.000000	-99.000000
3166343.853000	38591102.600000	479.302000	15.068431	-55.000000	-33.000000	-99.000000
3166343.853000	38591102.600000	489.302000	15.311156	-55.000000	-33.000000	-99.000000
3166353.853000	38591082.600000	479.302000	15.068038	-55.000000	-33.000000	-99.000000
3166353.853000	38591082.600000	489.302000	15.311897	-55.000000	-33.000000	-99.000000
3166363.853000	38591082.600000	479.302000	15.068034	-55.000000	-33.000000	-99.000000
3166363.853000	38591082.600000	489.302000	15.311904	-55.000000	-33.000000	-99.000000
3166353.853000	38591082.600000	499.302000	15.222180	-55.000000	-33.000000	-99.000000
3166363.853000	38591082.600000	499.302000	15.222181	-55.000000	-33.000000	-99.000000
3166353.853000	38591092.600000	479.302000	15.068205	-55.000000	-33.000000	-99.000000
3166353.853000	38591092.600000	489.302000	15.311578	-55.000000	-33.000000	-99.000000
3166353.853000	38591102.600000	479.302000	15.068510	-55.000000	-33.000000	-99.000000
3166353.853000	38591102.600000	489.302000	15.311002	-55.000000	-33.000000	-99.000000
3166363.853000	38591092.600000	479.302000	15.068198	-55.000000	-33.000000	-99.000000
3166363.853000	38591092.600000	489.302000	15.311592	-55.000000	-33.000000	-99.000000
3166363.853000	38591102.600000	479.302000	15.068493	-55.000000	-33.000000	-99.000000
3166363.853000	38591102.600000	489.302000	15.311035	-55.000000	-33.000000	-99.000000
3166353.853000	38591092.600000	499.302000	15.222120	-55.000000	-33.000000	-99.000000
3166353.853000	38591102.600000	499.302000	15.222011	-55.000000	-33.000000	-99.000000
3166363.853000	38591092.600000	499.302000	15.222123	-55.000000	-33.000000	-99.000000
3166363.853000	38591102.600000	499.302000	15.222017	-55.000000	-33.000000	-99.000000
3166373.853000	38591082.600000	479.302000	15.068012	-55.000000	-33.000000	-99.000000
3166373.853000	38591082.600000	489.302000	15.311949	-55.000000	-33.000000	-99.000000
3166383.853000	38591082.600000	489.302000	15.312021	-55.000000	-33.000000	-99.000000
3166373.853000	38591082.600000	499.302000	15.222190	-55.000000	-33.000000	-99.000000
3166383.853000	38591082.600000	499.302000	15.222203	-55.000000	-33.000000	-99.000000
3166373.853000	38591092.600000	479.302000	15.068152	-55.000000	-33.000000	-99.000000
3166373.853000	38591092.600000	489.302000	15.311682	-55.000000	-33.000000	-99.000000
3166373.853000	38591102.600000	479.302000	15.068390	-55.000000	-33.000000	-99.000000
3166373.853000	38591102.600000	489.302000	15.311235	-55.000000	-33.000000	-99.000000
3166383.853000	38591092.600000	489.302000	15.311813	-55.000000	-33.000000	-99.000000
3166383.853000	38591102.600000	489.302000	15.311500	-55.000000	-33.000000	-99.000000
3166373.853000	38591092.600000	499.302000	15.222139	-55.000000	-33.000000	-99.000000
3166373.853000	38591102.600000	499.302000	15.222055	-55.000000	-33.000000	-99.000000
3166383.853000	38591092.600000	499.302000	15.222164	-55.000000	-33.000000	-99.000000
3166383.853000	38591102.600000	499.302000	15.222105	-55.000000	-33.000000	-99.000000
3166253.853000	38591132.600000	469.302000	18.166666	-55.000000	-33.000000	-99.000000
3166253.853000	38591142.600000	459.302000	18.207545	-55.000000	-33.000000	-99.000000
3166253.853000	38591142.600000	469.302000	18.174283	-55.000000	-33.000000	-99.000000
3166253.853000	38591152.600000	459.302000	18.203945	-55.000000	-33.000000	-99.000000
3166253.853000	38591152.600000	469.302000	18.175605	-55.000000	-33.000000	-99.000000
3166253.853000	38591162.600000	459.302000	18.228883	-55.000000	-33.000000	-99.000000
3166253.853000	38591162.600000	469.302000	18.167559	-55.000000	-33.000000	-99.000000
3166263.853000	38591152.600000	459.302000	18.236640	-55.000000	-33.000000	-99.000000
3166263.853000	38591152.600000	469.302000	18.165450	-55.000000	-33.000000	-99.000000
3166263.853000	38591162.600000	459.302000	18.242739	-55.000000	-33.000000	-99.000000
3166263.853000	38591162.600000	469.302000	18.163918	-55.000000	-33.000000	-99.000000
3166253.853000	38591172.600000	459.302000	18.244244	-55.000000	-33.000000	-99.000000
3166253.853000	38591172.600000	469.302000	18.163556	-55.000000	-33.000000	-99.000000
3166253.853000	38591182.600000	459.302000	18.251459	-55.000000	-33.000000	-99.000000
3166253.853000	38591182.600000	469.302000	18.161901	-55.000000	-33.000000	-99.000000
3166263.853000	38591172.600000	459.302000	18.249096	-55.000000	-33.000000	-99.000000
3166263.853000	38591172.600000	469.302000	18.162428	-55.000000	-33.000000	-99.000000
3166263.853000	38591182.600000	459.302000	18.253333	-55.000000	-33.000000	-99.000000
3166263.853000	38591182.600000	469.302000	18.161494	-55.000000	-33.000000	-99.000000
3166323.853000	38591112.600000	409.302000	16.147498	-55.000000	-33.000000	-99.000000
3166323.853000	38591122.600000	409.302000	14.445670	-55.000000	-33.000000	-99.000000
3166313.853000	38591112.600000	429.302000	14.579826	-55.000000	-33.000000	-99.000000
3166313.853000	38591122.600000	429.302000	14.584426	-55.000000	-33.000000	-99.000000
3166323.853000	38591112.600000	419.302000	15.248856	-55.000000	-33.000000	-99.000000
3166323.853000	38591112.600000	429.302000	14.578359	-55.000000	-33.000000	-99.000000
3166323.853000	38591122.600000	419.302000	14.580591	-55.000000	-33.000000	-99.000000
3166323.853000	38591122.600000	429.302000	14.580944	-55.000000	-33.000000	-99.000000
3166323.853000	38591132.600000	409.302000	14.668106	-55.000000	-33.000000	-99.000000
3166323.853000	38591142.600000	409.302000	14.388304	-55.000000	-33.000000	-99.000000
3166313.853000	38591132.600000	429.302000	14.588685	-55.000000	-33.000000	-99.000000
3166313.853000	38591142.600000	429.302000	14.586196	-55.000000	-33.000000	-99.000000
3166323.853000	38591132.600000	419.302000	15.030127	-55.000000	-33.000000	-99.000000
3166323.853000	38591132.600000	429.302000	14.582767	-55.000000	-33.000000	-99.000000
3166323.853000	38591142.600000	419.302000	15.431756	-55.000000	-33.000000	-99.000000
3166323.853000	38591142.600000	429.302000	14.581758	-55.000000	-33.000000	-99.000000
3166293.853000	38591112.600000	439.302000	14.576256	-55.000000	-33.000000	-99.000000
3166293.853000	38591112.600000	449.302000	14.481089	-55.000000	-33.000000	-99.000000
3166293.853000	38591122.600000	439.302000	14.579140	-55.000000	-33.000000	-99.000000
3166293.853000	38591122.600000	449.302000	14.481172	-55.000000	-33.000000	-99.000000
3166303.853000	38591112.600000	439.302000	14.577434	-55.000000	-33.000000	-99.000000
3166303.853000	38591112.600000	449.302000	14.481131	-55.000000	-33.000000	-99.000000
3166303.853000	38591122.600000	439.302000	14.583902	-55.000000	-33.000000	-99.000000
3166303.853000	38591122.600000	449.302000	14.481520	-55.000000	-33.000000	-99.000000
3166303.853000	38591112.600000	459.302000	14.634412	-55.000000	-33.000000	-99.000000
3166303.853000	38591122.600000	459.302000	14.643181	-55.000000	-33.000000	-99.000000
3166293.853000	38591132.600000	439.302000	14.582052	-55.000000	-33.000000	-99.000000
3166293.853000	38591132.600000	449.302000	14.481291	-55.000000	-33.000000	-99.000000
3166293.853000	38591142.600000	439.302000	14.580317	-55.000000	-33.000000	-99.000000
3166293.853000	38591142.600000	449.302000	14.481142	-55.000000	-33.000000	-99.000000
3166303.853000	38591132.600000	439.302000	14.598152	-55.000000	-33.000000	-99.000000
3166303.853000	38591132.600000	449.302000	14.487814	-55.000000	-33.000000	-99.000000
3166303.853000	38591142.600000	439.302000	14.588042	-55.000000	-33.000000	-99.000000
3166303.853000	38591142.600000	449.302000	14.481927	-55.000000	-33.000000	-99.000000
3166303.853000	38591132.600000	459.302000	14.700370	-55.000000	-33.000000	-99.000000
3166303.853000	38591142.600000	459.302000	14.652881	-55.000000	-33.000000	-99.000000
3166313.853000	38591112.600000	439.302000	14.577287	-55.000000	-33.000000	-99.000000
3166313.853000	38591112.600000	449.302000	14.481125	-55.000000	-33.000000	-99.000000
3166313.853000	38591122.600000	439.302000	14.583151	-55.000000	-33.000000	-99.000000
3166313.853000	38591122.600000	449.302000	14.481444	-55.000000	-33.000000	-99.000000
3166323.853000	38591112.600000	439.302000	14.576007	-55.000000	-33.000000	-99.000000
3166323.853000	38591112.600000	449.302000	14.481081	-55.000000	-33.000000	-99.000000
3166323.853000	38591122.600000	439.302000	14.578412	-55.000000	-33.000000	-99.000000
3166323.853000	38591122.600000	449.302000	14.481141	-55.000000	-33.000000	-99.000000
3166313.853000	38591112.600000	459.302000	14.634269	-55.000000	-33.000000	-99.000000
3166313.853000	38591112.600000	469.302000	14.777045	-55.000000	-33.000000	-99.000000
3166313.853000	38591122.600000	459.302000	14.641884	-55.000000	-33.000000	-99.000000
3166313.853000	38591122.600000	469.302000	14.785886	-55.000000	-33.000000	-99.000000
3166323.853000	38591112.600000	459.302000	14.633092	-55.000000	-33.000000	-99.000000
3166323.853000	38591112.600000	469.302000	14.775213	-55.000000	-33.000000	-99.000000
3166323.853000	38591122.600000	459.302000	14.635470	-55.000000	-33.000000	-99.000000
3166323.853000	38591122.600000	469.302000	14.778830	-55.000000	-33.000000	-99.000000
3166313.853000	38591132.600000	439.302000	14.594068	-55.000000	-33.000000	-99.000000
3166313.853000	38591132.600000	449.302000	14.484241	-55.000000	-33.000000	-99.000000
3166313.853000	38591142.600000	439.302000	14.586646	-55.000000	-33.000000	-99.000000
3166313.853000	38591142.600000	449.302000	14.481690	-55.000000	-33.000000	-99.000000
3166323.853000	38591132.600000	439.302000	14.580615	-55.000000	-33.000000	-99.000000
3166323.853000	38591132.600000	449.302000	14.481203	-55.000000	-33.000000	-99.000000
3166323.853000	38591142.600000	439.302000	14.579325	-55.000000	-33.000000	-99.000000
3166323.853000	38591142.600000	449.302000	14.481103	-55.000000	-33.000000	-99.000000
3166313.853000	38591132.600000	459.302000	14.674998	-55.000000	-33.000000	-99.000000
3166313.853000	38591132.600000	469.302000	14.801056	-55.000000	-33.000000	-99.000000
3166313.853000	38591142.600000	459.302000	14.649287	-55.000000	-33.000000	-99.000000
3166313.853000	38591142.600000	469.302000	14.791519	-55.000000	-33.000000	-99.000000
3166323.853000	38591132.600000	459.302000	14.638200	-55.000000	-33.000000	-99.000000
3166323.853000	38591132.600000	469.302000	14.782301	-55.000000	-33.000000	-99.000000
3166323.853000	38591142.600000	459.302000	14.636636	-55.000000	-33.000000	-99.000000
3166323.853000	38591142.600000	469.302000	14.780520	-55.000000	-33.000000	-99.000000
3166323.853000	38591152.600000	409.302000	14.388138	-55.000000	-33.000000	-99.000000
3166323.853000	38591162.600000	409.302000	14.387701	-55.000000	-33.000000	-99.000000
3166313.853000	38591152.600000	429.302000	14.581136	-55.000000	-33.000000	-99.000000
3166313.853000	38591162.600000	429.302000	14.577774	-55.000000	-33.000000	-99.000000
3166323.853000	38591152.600000	419.302000	15.814339	-55.000000	-33.000000	-99.000000
3166323.853000	38591152.600000	429.302000	14.579159	-55.000000	-33.000000	-99.000000
3166323.853000	38591162.600000	419.302000	16.072275	-55.000000	-33.000000	-99.000000
3166323.853000	38591162.600000	429.302000	15.123327	-55.000000	-33.000000	-99.000000
3166323.853000	38591172.600000	409.302000	14.387239	-55.000000	-33.000000	-99.000000
3166323.853000	38591182.600000	409.302000	14.386867	-55.000000	-33.000000	-99.000000
3166313.853000	38591172.600000	429.302000	14.575875	-55.000000	-33.000000	-99.000000
3166313.853000	38591182.600000	429.302000	14.574782	-55.000000	-33.000000	-99.000000
3166323.853000	38591172.600000	419.302000	16.521522	-55.000000	-33.000000	-99.000000
3166323.853000	38591172.600000	429.302000	15.557231	-55.000000	-33.000000	-99.000000
3166323.853000	38591182.600000	419.302000	16.521475	-55.000000	-33.000000	-99.000000
3166323.853000	38591182.600000	429.302000	15.845025	-55.000000	-33.000000	-99.000000
3166293.853000	38591152.600000	439.302000	14.577017	-55.000000	-33.000000	-99.000000
3166293.853000	38591152.600000	449.302000	14.481018	-55.000000	-33.000000	-99.000000
3166293.853000	38591162.600000	439.302000	14.575070	-55.000000	-33.000000	-99.000000
3166293.853000	38591162.600000	449.302000	14.480988	-55.000000	-33.000000	-99.000000
3166303.853000	38591152.600000	439.302000	14.578848	-55.000000	-33.000000	-99.000000
3166303.853000	38591152.600000	449.302000	14.481052	-55.000000	-33.000000	-99.000000
3166303.853000	38591162.600000	439.302000	14.575594	-55.000000	-33.000000	-99.000000
3166303.853000	38591162.600000	449.302000	14.480988	-55.000000	-33.000000	-99.000000
3166303.853000	38591152.600000	459.302000	14.636133	-55.000000	-33.000000	-99.000000
3166303.853000	38591162.600000	459.302000	14.632856	-55.000000	-33.000000	-99.000000
3166293.853000	38591172.600000	439.302000	14.574064	-55.000000	-33.000000	-99.000000
3166293.853000	38591172.600000	449.302000	14.480982	-55.000000	-33.000000	-99.000000
3166293.853000	38591182.600000	439.302000	14.573516	-55.000000	-33.000000	-99.000000
3166293.853000	38591182.600000	449.302000	14.480982	-55.000000	-33.000000	-99.000000
3166303.853000	38591172.600000	439.302000	14.574254	-55.000000	-33.000000	-99.000000
3166303.853000	38591172.600000	449.302000	14.480981	-55.000000	-33.000000	-99.000000
3166303.853000	38591182.600000	439.302000	14.573598	-55.000000	-33.000000	-99.000000
3166303.853000	38591182.600000	449.302000	14.480981	-55.000000	-33.000000	-99.000000
3166303.853000	38591172.600000	459.302000	14.631753	-55.000000	-33.000000	-99.000000
3166303.853000	38591182.600000	459.302000	14.631256	-55.000000	-33.000000	-99.000000
3166313.853000	38591152.600000	439.302000	14.578606	-55.000000	-33.000000	-99.000000
3166313.853000	38591152.600000	449.302000	14.481046	-55.000000	-33.000000	-99.000000
3166313.853000	38591162.600000	439.302000	14.575534	-55.000000	-33.000000	-99.000000
3166313.853000	38591162.600000	449.302000	14.480988	-55.000000	-33.000000	-99.000000
3166323.853000	38591152.600000	439.302000	14.576662	-55.000000	-33.000000	-99.000000
3166323.853000	38591152.600000	449.302000	14.481014	-55.000000	-33.000000	-99.000000
3166323.853000	38591162.600000	439.302000	14.574947	-55.000000	-33.000000	-99.000000
3166323.853000	38591162.600000	449.302000	14.480988	-55.000000	-33.000000	-99.000000
3166313.853000	38591152.600000	459.302000	14.635854	-55.000000	-33.000000	-99.000000
3166313.853000	38591152.600000	469.302000	14.779580	-55.000000	-33.000000	-99.000000
3166313.853000	38591162.600000	459.302000	14.632803	-55.000000	-33.000000	-99.000000
3166313.853000	38591162.600000	469.302000	14.774991	-55.000000	-33.000000	-99.000000
3166323.853000	38591152.600000	459.302000	14.633812	-55.000000	-33.000000	-99.000000
3166323.853000	38591152.600000	469.302000	14.776602	-55.000000	-33.000000	-99.000000
3166323.853000	38591162.600000	459.302000	14.632301	-55.000000	-33.000000	-99.000000
3166323.853000	38591162.600000	469.302000	14.774104	-55.000000	-33.000000	-99.000000
3166313.853000	38591172.600000	439.302000	14.574234	-55.000000	-33.000000	-99.000000
3166313.853000	38591172.600000	449.302000	14.480981	-55.000000	-33.000000	-99.000000
3166313.853000	38591182.600000	439.302000	14.573590	-55.000000	-33.000000	-99.000000
3166313.853000	38591182.600000	449.302000	14.480981	-55.000000	-33.000000	-99.000000
3166323.853000	38591172.600000	439.302000	14.574015	-55.000000	-33.000000	-99.000000
3166323.853000	38591172.600000	449.302000	14.480983	-55.000000	-33.000000	-99.000000
3166323.853000	38591182.600000	439.302000	15.136310	-55.000000	-33.000000	-99.000000
3166323.853000	38591182.600000	449.302000	14.480982	-55.000000	-33.000000	-99.000000
3166313.853000	38591172.600000	459.302000	14.631737	-55.000000	-33.000000	-99.000000
3166313.853000	38591172.600000	469.302000	14.773097	-55.000000	-33.000000	-99.000000
3166313.853000	38591182.600000	459.302000	14.631250	-55.000000	-33.000000	-99.000000
3166313.853000	38591182.600000	469.302000	14.772171	-55.000000	-33.000000	-99.000000
3166323.853000	38591172.600000	459.302000	14.631566	-55.000000	-33.000000	-99.000000
3166323.853000	38591172.600000	469.302000	15.005453	-55.000000	-33.000000	-99.000000
3166323.853000	38591182.600000	459.302000	14.631178	-55.000000	-33.000000	-99.000000
3166323.853000	38591182.600000	469.302000	15.246441	-55.000000	-33.000000	-99.000000
3166253.853000	38591112.600000	479.302000	18.484150	-55.000000	-33.000000	-99.000000
3166253.853000	38591122.600000	479.302000	18.483645	-55.000000	-33.000000	-99.000000
3166253.853000	38591122.600000	489.302000	18.488052	-55.000000	-33.000000	-99.000000
3166263.853000	38591122.600000	479.302000	18.483976	-55.000000	-33.000000	-99.000000
3166253.853000	38591132.600000	479.302000	18.482374	-55.000000	-33.000000	-99.000000
3166253.853000	38591132.600000	489.302000	18.491735	-55.000000	-33.000000	-99.000000
3166253.853000	38591142.600000	479.302000	18.479208	-55.000000	-33.000000	-99.000000
3166263.853000	38591132.600000	479.302000	18.483482	-55.000000	-33.000000	-99.000000
3166263.853000	38591142.600000	479.302000	18.482887	-55.000000	-33.000000	-99.000000
3166273.853000	38591142.600000	479.302000	18.483879	-55.000000	-33.000000	-99.000000
3166253.853000	38591152.600000	479.302000	18.478592	-55.000000	-33.000000	-99.000000
3166253.853000	38591162.600000	479.302000	18.481999	-55.000000	-33.000000	-99.000000
3166263.853000	38591152.600000	479.302000	18.482817	-55.000000	-33.000000	-99.000000
3166263.853000	38591162.600000	479.302000	18.483374	-55.000000	-33.000000	-99.000000
3166253.853000	38591172.600000	479.302000	18.483500	-55.000000	-33.000000	-99.000000
3166253.853000	38591182.600000	479.302000	18.484083	-55.000000	-33.000000	-99.000000
3166263.853000	38591172.600000	479.302000	18.483902	-55.000000	-33.000000	-99.000000
3166263.853000	38591182.600000	479.302000	18.484225	-55.000000	-33.000000	-99.000000
3166273.853000	38591152.600000	479.302000	18.483862	-55.000000	-33.000000	-99.000000
3166273.853000	38591162.600000	479.302000	18.484008	-55.000000	-33.000000	-99.000000
3166273.853000	38591172.600000	479.302000	18.484202	-55.000000	-33.000000	-99.000000
3166273.853000	38591182.600000	479.302000	18.484365	-55.000000	-33.000000	-99.000000
3166303.853000	38591112.600000	489.302000	17.164194	-55.000000	-33.000000	-99.000000
3166303.853000	38591122.600000	489.302000	17.107293	-55.000000	-33.000000	-99.000000
3166303.853000	38591132.600000	489.302000	16.889186	-55.000000	-33.000000	-99.000000
3166303.853000	38591142.600000	489.302000	17.058169	-55.000000	-33.000000	-99.000000
3166313.853000	38591112.600000	479.302000	16.423837	-55.000000	-33.000000	-99.000000
3166313.853000	38591112.600000	489.302000	17.165311	-55.000000	-33.000000	-99.000000
3166313.853000	38591122.600000	479.302000	16.406758	-55.000000	-33.000000	-99.000000
3166313.853000	38591122.600000	489.302000	17.114728	-55.000000	-33.000000	-99.000000
3166323.853000	38591112.600000	479.302000	16.407025	-55.000000	-33.000000	-99.000000
3166323.853000	38591112.600000	489.302000	17.174809	-55.000000	-33.000000	-99.000000
3166323.853000	38591122.600000	479.302000	16.421168	-55.000000	-33.000000	-99.000000
3166323.853000	38591122.600000	489.302000	17.156475	-55.000000	-33.000000	-99.000000
3166313.853000	38591132.600000	479.302000	16.367890	-55.000000	-33.000000	-99.000000
3166313.853000	38591132.600000	489.302000	16.970218	-55.000000	-33.000000	-99.000000
3166313.853000	38591142.600000	479.302000	16.394477	-55.000000	-33.000000	-99.000000
3166313.853000	38591142.600000	489.302000	17.075464	-55.000000	-33.000000	-99.000000
3166323.853000	38591132.600000	479.302000	16.415019	-55.000000	-33.000000	-99.000000
3166323.853000	38591132.600000	489.302000	17.137837	-55.000000	-33.000000	-99.000000
3166323.853000	38591142.600000	479.302000	16.418988	-55.000000	-33.000000	-99.000000
3166323.853000	38591142.600000	489.302000	17.148731	-55.000000	-33.000000	-99.000000
3166303.853000	38591152.600000	489.302000	17.152560	-55.000000	-33.000000	-99.000000
3166303.853000	38591162.600000	489.302000	17.177703	-55.000000	-33.000000	-99.000000
3166303.853000	38591172.600000	489.302000	17.187127	-55.000000	-33.000000	-99.000000
3166303.853000	38591182.600000	489.302000	17.191560	-55.000000	-33.000000	-99.000000
3166313.853000	38591152.600000	479.302000	16.421145	-55.000000	-33.000000	-99.000000
3166313.853000	38591152.600000	489.302000	17.154552	-55.000000	-33.000000	-99.000000
3166313.853000	38591162.600000	479.302000	16.428271	-55.000000	-33.000000	-99.000000
3166313.853000	38591162.600000	489.302000	17.178139	-55.000000	-33.000000	-99.000000
3166323.853000	38591152.600000	479.302000	16.472329	-55.000000	-33.000000	-99.000000
3166323.853000	38591152.600000	489.302000	17.169841	-55.000000	-33.000000	-99.000000
3166323.853000	38591162.600000	479.302000	16.429225	-55.000000	-33.000000	-99.000000
3166323.853000	38591162.600000	489.302000	17.182320	-55.000000	-33.000000	-99.000000
3166313.853000	38591172.600000	479.302000	16.430272	-55.000000	-33.000000	-99.000000
3166313.853000	38591172.600000	489.302000	17.187268	-55.000000	-33.000000	-99.000000
3166313.853000	38591182.600000	479.302000	16.430949	-55.000000	-33.000000	-99.000000
3166313.853000	38591182.600000	489.302000	17.191617	-55.000000	-33.000000	-99.000000
3166323.853000	38591172.600000	479.302000	16.534630	-55.000000	-33.000000	-99.000000
3166323.853000	38591172.600000	489.302000	17.188754	-55.000000	-33.000000	-99.000000
3166323.853000	38591182.600000	479.302000	15.533174	-55.000000	-33.000000	-99.000000
3166323.853000	38591182.600000	489.302000	17.192256	-55.000000	-33.000000	-99.000000
3166253.853000	38591192.600000	459.302000	18.255093	-55.000000	-33.000000	-99.000000
3166253.853000	38591192.600000	469.302000	18.161118	-55.000000	-33.000000	-99.000000
3166253.853000	38591202.600000	459.302000	17.509771	-55.000000	-33.000000	-99.000000
3166253.853000	38591202.600000	469.302000	17.722768	-55.000000	-33.000000	-99.000000
3166263.853000	38591192.600000	459.302000	17.560888	-55.000000	-33.000000	-99.000000
3166263.853000	38591192.600000	469.302000	18.160945	-55.000000	-33.000000	-99.000000
3166263.853000	38591202.600000	459.302000	17.485344	-55.000000	-33.000000	-99.000000
3166263.853000	38591202.600000	469.302000	18.160613	-55.000000	-33.000000	-99.000000
3166253.853000	38591212.600000	459.302000	18.258337	-55.000000	-33.000000	-99.000000
3166253.853000	38591212.600000	469.302000	18.160447	-55.000000	-33.000000	-99.000000
3166253.853000	38591222.600000	459.302000	18.259127	-55.000000	-33.000000	-99.000000
3166253.853000	38591222.600000	469.302000	18.160288	-55.000000	-33.000000	-99.000000
3166263.853000	38591212.600000	459.302000	18.258560	-55.000000	-33.000000	-99.000000
3166263.853000	38591212.600000	469.302000	18.160402	-55.000000	-33.000000	-99.000000
3166263.853000	38591222.600000	459.302000	18.259257	-55.000000	-33.000000	-99.000000
3166263.853000	38591222.600000	469.302000	18.160262	-55.000000	-33.000000	-99.000000
3166253.853000	38591232.600000	459.302000	18.259665	-55.000000	-33.000000	-99.000000
3166253.853000	38591232.600000	469.302000	18.160180	-55.000000	-33.000000	-99.000000
3166263.853000	38591232.600000	459.302000	18.259746	-55.000000	-33.000000	-99.000000
3166263.853000	38591232.600000	469.302000	18.160164	-55.000000	-33.000000	-99.000000
3166323.853000	38591192.600000	409.302000	14.386593	-55.000000	-33.000000	-99.000000
3166323.853000	38591202.600000	409.302000	14.386396	-55.000000	-33.000000	-99.000000
3166313.853000	38591192.600000	429.302000	14.574116	-55.000000	-33.000000	-99.000000
3166313.853000	38591202.600000	429.302000	14.573688	-55.000000	-33.000000	-99.000000
3166323.853000	38591192.600000	419.302000	16.521440	-55.000000	-33.000000	-99.000000
3166323.853000	38591192.600000	429.302000	16.543430	-55.000000	-33.000000	-99.000000
3166323.853000	38591202.600000	419.302000	16.521415	-55.000000	-33.000000	-99.000000
3166323.853000	38591202.600000	429.302000	16.543328	-55.000000	-33.000000	-99.000000
3166323.853000	38591212.600000	409.302000	14.386254	-55.000000	-33.000000	-99.000000
3166323.853000	38591222.600000	409.302000	14.386149	-55.000000	-33.000000	-99.000000
3166313.853000	38591212.600000	429.302000	14.573399	-55.000000	-33.000000	-99.000000
3166313.853000	38591222.600000	429.302000	15.153391	-55.000000	-33.000000	-99.000000
3166323.853000	38591212.600000	419.302000	16.521397	-55.000000	-33.000000	-99.000000
3166323.853000	38591212.600000	429.302000	16.543255	-55.000000	-33.000000	-99.000000
3166323.853000	38591222.600000	419.302000	16.521384	-55.000000	-33.000000	-99.000000
3166323.853000	38591222.600000	429.302000	16.543203	-55.000000	-33.000000	-99.000000
3166293.853000	38591192.600000	439.302000	14.573193	-55.000000	-33.000000	-99.000000
3166293.853000	38591192.600000	449.302000	14.480983	-55.000000	-33.000000	-99.000000
3166293.853000	38591202.600000	439.302000	14.572989	-55.000000	-33.000000	-99.000000
3166293.853000	38591202.600000	449.302000	14.480985	-55.000000	-33.000000	-99.000000
3166303.853000	38591192.600000	439.302000	14.573234	-55.000000	-33.000000	-99.000000
3166303.853000	38591192.600000	449.302000	14.480982	-55.000000	-33.000000	-99.000000
3166303.853000	38591202.600000	439.302000	14.573012	-55.000000	-33.000000	-99.000000
3166303.853000	38591202.600000	449.302000	14.480984	-55.000000	-33.000000	-99.000000
3166303.853000	38591192.600000	459.302000	14.630991	-55.000000	-33.000000	-99.000000
3166303.853000	38591202.600000	459.302000	14.630834	-55.000000	-33.000000	-99.000000
3166293.853000	38591212.600000	439.302000	14.572854	-55.000000	-33.000000	-99.000000
3166293.853000	38591212.600000	449.302000	14.480986	-55.000000	-33.000000	-99.000000
3166293.853000	38591222.600000	439.302000	14.572760	-55.000000	-33.000000	-99.000000
3166293.853000	38591222.600000	449.302000	14.480987	-55.000000	-33.000000	-99.000000
3166303.853000	38591212.600000	439.302000	14.572867	-55.000000	-33.000000	-99.000000
3166303.853000	38591212.600000	449.302000	14.480986	-55.000000	-33.000000	-99.000000
3166303.853000	38591222.600000	439.302000	14.572768	-55.000000	-33.000000	-99.000000
3166303.853000	38591222.600000	449.302000	14.480987	-55.000000	-33.000000	-99.000000
3166303.853000	38591212.600000	459.302000	14.630732	-55.000000	-33.000000	-99.000000
3166303.853000	38591222.600000	459.302000	14.630662	-55.000000	-33.000000	-99.000000
3166313.853000	38591192.600000	439.302000	14.573229	-55.000000	-33.000000	-99.000000
3166313.853000	38591192.600000	449.302000	14.480982	-55.000000	-33.000000	-99.000000
3166313.853000	38591202.600000	439.302000	14.573009	-55.000000	-33.000000	-99.000000
3166313.853000	38591202.600000	449.302000	14.480984	-55.000000	-33.000000	-99.000000
3166323.853000	38591192.600000	439.302000	15.693216	-55.000000	-33.000000	-99.000000
3166323.853000	38591192.600000	449.302000	15.603556	-55.000000	-33.000000	-99.000000
3166323.853000	38591202.600000	439.302000	15.962214	-55.000000	-33.000000	-99.000000
3166323.853000	38591202.600000	449.302000	15.762490	-55.000000	-33.000000	-99.000000
3166313.853000	38591192.600000	459.302000	14.630988	-55.000000	-33.000000	-99.000000
3166313.853000	38591192.600000	469.302000	14.771656	-55.000000	-33.000000	-99.000000
3166313.853000	38591202.600000	459.302000	14.630832	-55.000000	-33.000000	-99.000000
3166313.853000	38591202.600000	469.302000	14.771341	-55.000000	-33.000000	-99.000000
3166323.853000	38591192.600000	459.302000	15.423079	-55.000000	-33.000000	-99.000000
3166323.853000	38591192.600000	469.302000	15.402652	-55.000000	-33.000000	-99.000000
3166323.853000	38591202.600000	459.302000	15.781802	-55.000000	-33.000000	-99.000000
3166323.853000	38591202.600000	469.302000	15.402726	-55.000000	-33.000000	-99.000000
3166313.853000	38591212.600000	439.302000	14.572866	-55.000000	-33.000000	-99.000000
3166313.853000	38591212.600000	449.302000	14.480986	-55.000000	-33.000000	-99.000000
3166313.853000	38591222.600000	439.302000	14.572767	-55.000000	-33.000000	-99.000000
3166313.853000	38591222.600000	449.302000	14.480987	-55.000000	-33.000000	-99.000000
3166323.853000	38591212.600000	439.302000	15.962165	-55.000000	-33.000000	-99.000000
3166323.853000	38591212.600000	449.302000	15.762458	-55.000000	-33.000000	-99.000000
3166323.853000	38591222.600000	439.302000	15.962129	-55.000000	-33.000000	-99.000000
3166323.853000	38591222.600000	449.302000	15.762434	-55.000000	-33.000000	-99.000000
3166313.853000	38591212.600000	459.302000	14.630731	-55.000000	-33.000000	-99.000000
3166313.853000	38591212.600000	469.302000	14.771134	-55.000000	-33.000000	-99.000000
3166313.853000	38591222.600000	459.302000	14.630662	-55.000000	-33.000000	-99.000000
3166313.853000	38591222.600000	469.302000	14.770990	-55.000000	-33.000000	-99.000000
3166323.853000	38591212.600000	459.302000	15.781836	-55.000000	-33.000000	-99.000000
3166323.853000	38591212.600000	469.302000	15.402779	-55.000000	-33.000000	-99.000000
3166323.853000	38591222.600000	459.302000	15.781862	-55.000000	-33.000000	-99.000000
3166323.853000	38591222.600000	469.302000	15.402819	-55.000000	-33.000000	-99.000000
3166323.853000	38591232.600000	409.302000	14.386070	-55.000000	-33.000000	-99.000000
3166313.853000	38591232.600000	429.302000	15.399924	-55.000000	-33.000000	-99.000000
3166323.853000	38591232.600000	419.302000	16.521374	-55.000000	-33.000000	-99.000000
3166323.853000	38591232.600000	429.302000	16.543165	-55.000000	-33.000000	-99.000000
3166293.853000	38591232.600000	439.302000	14.572692	-55.000000	-33.000000	-99.000000
3166293.853000	38591232.600000	449.302000	15.146046	-55.000000	-33.000000	-99.000000
3166303.853000	38591232.600000	439.302000	14.572697	-55.000000	-33.000000	-99.000000
3166303.853000	38591232.600000	449.302000	14.480988	-55.000000	-33.000000	-99.000000
3166303.853000	38591232.600000	459.302000	14.630613	-55.000000	-33.000000	-99.000000
3166313.853000	38591232.600000	439.302000	14.572696	-55.000000	-33.000000	-99.000000
3166313.853000	38591232.600000	449.302000	14.480988	-55.000000	-33.000000	-99.000000
3166323.853000	38591232.600000	439.302000	15.962104	-55.000000	-33.000000	-99.000000
3166323.853000	38591232.600000	449.302000	15.762417	-55.000000	-33.000000	-99.000000
3166313.853000	38591232.600000	459.302000	14.630613	-55.000000	-33.000000	-99.000000
3166313.853000	38591232.600000	469.302000	15.007955	-55.000000	-33.000000	-99.000000
3166323.853000	38591232.600000	459.302000	15.781881	-55.000000	-33.000000	-99.000000
3166323.853000	38591232.600000	469.302000	15.402848	-55.000000	-33.000000	-99.000000
3166253.853000	38591192.600000	479.302000	18.484353	-55.000000	-33.000000	-99.000000
3166253.853000	38591202.600000	479.302000	18.484496	-55.000000	-33.000000	-99.000000
3166263.853000	38591192.600000	479.302000	18.484412	-55.000000	-33.000000	-99.000000
3166263.853000	38591202.600000	479.302000	18.484524	-55.000000	-33.000000	-99.000000
3166253.853000	38591212.600000	479.302000	18.484580	-55.000000	-33.000000	-99.000000
3166253.853000	38591222.600000	479.302000	18.484634	-55.000000	-33.000000	-99.000000
3166263.853000	38591212.600000	479.302000	18.484595	-55.000000	-33.000000	-99.000000
3166263.853000	38591222.600000	479.302000	18.484643	-55.000000	-33.000000	-99.000000
3166273.853000	38591192.600000	479.302000	18.484481	-55.000000	-33.000000	-99.000000
3166273.853000	38591202.600000	479.302000	18.484561	-55.000000	-33.000000	-99.000000
3166273.853000	38591212.600000	479.302000	18.484616	-55.000000	-33.000000	-99.000000
3166273.853000	38591222.600000	479.302000	18.484655	-55.000000	-33.000000	-99.000000
3166253.853000	38591232.600000	479.302000	18.484670	-55.000000	-33.000000	-99.000000
3166263.853000	38591232.600000	479.302000	18.484676	-55.000000	-33.000000	-99.000000
3166273.853000	38591232.600000	479.302000	18.484684	-55.000000	-33.000000	-99.000000
3166303.853000	38591192.600000	489.302000	17.193972	-55.000000	-33.000000	-99.000000
3166303.853000	38591202.600000	489.302000	17.195423	-55.000000	-33.000000	-99.000000
3166303.853000	38591212.600000	489.302000	17.196362	-55.000000	-33.000000	-99.000000
3166303.853000	38591222.600000	489.302000	17.197002	-55.000000	-33.000000	-99.000000
3166313.853000	38591192.600000	479.302000	16.431217	-55.000000	-33.000000	-99.000000
3166313.853000	38591192.600000	489.302000	17.194000	-55.000000	-33.000000	-99.000000
3166313.853000	38591202.600000	479.302000	16.431335	-55.000000	-33.000000	-99.000000
3166313.853000	38591202.600000	489.302000	17.195438	-55.000000	-33.000000	-99.000000
3166323.853000	38591192.600000	479.302000	15.068053	-55.000000	-33.000000	-99.000000
3166323.853000	38591192.600000	489.302000	15.403963	-55.000000	-33.000000	-99.000000
3166323.853000	38591202.600000	479.302000	15.067963	-55.000000	-33.000000	-99.000000
3166323.853000	38591202.600000	489.302000	15.312159	-55.000000	-33.000000	-99.000000
3166313.853000	38591212.600000	479.302000	16.431390	-55.000000	-33.000000	-99.000000
3166313.853000	38591212.600000	489.302000	17.196370	-55.000000	-33.000000	-99.000000
3166313.853000	38591222.600000	479.302000	16.431417	-55.000000	-33.000000	-99.000000
3166313.853000	38591222.600000	489.302000	17.197007	-55.000000	-33.000000	-99.000000
3166323.853000	38591212.600000	479.302000	15.067899	-55.000000	-33.000000	-99.000000
3166323.853000	38591212.600000	489.302000	15.312272	-55.000000	-33.000000	-99.000000
3166323.853000	38591222.600000	479.302000	15.067852	-55.000000	-33.000000	-99.000000
3166323.853000	38591222.600000	489.302000	15.312353	-55.000000	-33.000000	-99.000000
3166303.853000	38591232.600000	489.302000	17.197458	-55.000000	-33.000000	-99.000000
3166313.853000	38591232.600000	479.302000	16.540790	-55.000000	-33.000000	-99.000000
3166313.853000	38591232.600000	489.302000	17.197461	-55.000000	-33.000000	-99.000000
3166323.853000	38591232.600000	479.302000	15.067817	-55.000000	-33.000000	-99.000000
3166323.853000	38591232.600000	489.302000	15.312413	-55.000000	-33.000000	-99.000000
3166333.853000	38591112.600000	399.302000	14.078140	-55.000000	-33.000000	-99.000000
3166333.853000	38591112.600000	409.302000	14.387596	-55.000000	-33.000000	-99.000000
3166333.853000	38591122.600000	399.302000	14.074183	-55.000000	-33.000000	-99.000000
3166333.853000	38591122.600000	409.302000	14.388642	-55.000000	-33.000000	-99.000000
3166343.853000	38591112.600000	399.302000	14.075518	-55.000000	-33.000000	-99.000000
3166343.853000	38591112.600000	409.302000	14.388236	-55.000000	-33.000000	-99.000000
3166343.853000	38591122.600000	399.302000	14.067340	-55.000000	-33.000000	-99.000000
3166343.853000	38591122.600000	409.302000	14.390442	-55.000000	-33.000000	-99.000000
3166333.853000	38591112.600000	419.302000	16.521545	-55.000000	-33.000000	-99.000000
3166333.853000	38591112.600000	429.302000	15.551788	-55.000000	-33.000000	-99.000000
3166333.853000	38591122.600000	419.302000	16.521692	-55.000000	-33.000000	-99.000000
3166333.853000	38591122.600000	429.302000	16.189009	-55.000000	-33.000000	-99.000000
3166343.853000	38591112.600000	419.302000	16.521630	-55.000000	-33.000000	-99.000000
3166343.853000	38591112.600000	429.302000	16.544543	-55.000000	-33.000000	-99.000000
3166343.853000	38591122.600000	419.302000	16.521964	-55.000000	-33.000000	-99.000000
3166343.853000	38591122.600000	429.302000	16.545834	-55.000000	-33.000000	-99.000000
3166333.853000	38591132.600000	399.302000	14.069265	-55.000000	-33.000000	-99.000000
3166333.853000	38591132.600000	409.302000	14.390035	-55.000000	-33.000000	-99.000000
3166333.853000	38591142.600000	399.302000	14.066727	-55.000000	-33.000000	-99.000000
3166333.853000	38591142.600000	409.302000	14.390863	-55.000000	-33.000000	-99.000000
3166343.853000	38591132.600000	399.302000	14.051631	-55.000000	-33.000000	-99.000000
3166343.853000	38591132.600000	409.302000	14.395209	-55.000000	-33.000000	-99.000000
3166343.853000	38591142.600000	399.302000	14.038975	-55.000000	-33.000000	-99.000000
3166343.853000	38591142.600000	409.302000	14.399764	-55.000000	-33.000000	-99.000000
3166333.853000	38591132.600000	419.302000	16.521907	-55.000000	-33.000000	-99.000000
3166333.853000	38591132.600000	429.302000	16.545506	-55.000000	-33.000000	-99.000000
3166333.853000	38591142.600000	419.302000	16.522048	-55.000000	-33.000000	-99.000000
3166333.853000	38591142.600000	429.302000	16.545913	-55.000000	-33.000000	-99.000000
3166343.853000	38591132.600000	419.302000	16.522864	-55.000000	-33.000000	-99.000000
3166343.853000	38591132.600000	429.302000	16.548708	-55.000000	-33.000000	-99.000000
3166343.853000	38591142.600000	419.302000	16.523950	-55.000000	-33.000000	-99.000000
3166343.853000	38591142.600000	429.302000	16.551490	-55.000000	-33.000000	-99.000000
3166353.853000	38591112.600000	399.302000	14.073676	-55.000000	-33.000000	-99.000000
3166353.853000	38591112.600000	409.302000	14.388693	-55.000000	-33.000000	-99.000000
3166353.853000	38591122.600000	399.302000	14.060782	-55.000000	-33.000000	-99.000000
3166353.853000	38591122.600000	409.302000	14.392262	-55.000000	-33.000000	-99.000000
3166363.853000	38591112.600000	399.302000	13.965361	-55.000000	-33.000000	-99.000000
3166363.853000	38591122.600000	399.302000	14.062419	-55.000000	-33.000000	-99.000000
3166353.853000	38591112.600000	419.302000	16.521693	-55.000000	-33.000000	-99.000000
3166353.853000	38591112.600000	429.302000	16.544825	-55.000000	-33.000000	-99.000000
3166353.853000	38591122.600000	419.302000	16.522275	-55.000000	-33.000000	-99.000000
3166353.853000	38591122.600000	429.302000	16.546972	-55.000000	-33.000000	-99.000000
3166363.853000	38591112.600000	419.302000	16.521678	-55.000000	-33.000000	-99.000000
3166363.853000	38591112.600000	429.302000	16.544761	-55.000000	-33.000000	-99.000000
3166363.853000	38591122.600000	419.302000	16.522192	-55.000000	-33.000000	-99.000000
3166363.853000	38591122.600000	429.302000	16.546679	-55.000000	-33.000000	-99.000000
3166353.853000	38591132.600000	399.302000	14.020278	-55.000000	-33.000000	-99.000000
3166353.853000	38591132.600000	409.302000	14.406528	-55.000000	-33.000000	-99.000000
3166353.853000	38591142.600000	399.302000	13.958383	-55.000000	-33.000000	-99.000000
3166353.853000	38591142.600000	409.302000	14.461065	-55.000000	-33.000000	-99.000000
3166363.853000	38591132.600000	399.302000	13.968151	-55.000000	-33.000000	-99.000000
3166363.853000	38591142.600000	399.302000	13.986700	-55.000000	-33.000000	-99.000000
3166353.853000	38591132.600000	419.302000	16.526072	-55.000000	-33.000000	-99.000000
3166353.853000	38591132.600000	429.302000	16.556685	-55.000000	-33.000000	-99.000000
3166353.853000	38591142.600000	419.302000	16.566883	-55.000000	-33.000000	-99.000000
3166353.853000	38591142.600000	429.302000	16.620933	-55.000000	-33.000000	-99.000000
3166363.853000	38591132.600000	419.302000	16.524755	-55.000000	-33.000000	-99.000000
3166363.853000	38591132.600000	429.302000	16.553712	-55.000000	-33.000000	-99.000000
3166363.853000	38591142.600000	419.302000	16.534551	-55.000000	-33.000000	-99.000000
3166363.853000	38591142.600000	429.302000	16.571801	-55.000000	-33.000000	-99.000000
3166333.853000	38591112.600000	439.302000	14.566161	-55.000000	-33.000000	-99.000000
3166333.853000	38591112.600000	449.302000	14.406261	-55.000000	-33.000000	-99.000000
3166333.853000	38591122.600000	439.302000	14.576639	-55.000000	-33.000000	-99.000000
3166333.853000	38591122.600000	449.302000	14.481054	-55.000000	-33.000000	-99.000000
3166343.853000	38591112.600000	439.302000	15.602247	-55.000000	-33.000000	-99.000000
3166343.853000	38591112.600000	449.302000	15.487251	-55.000000	-33.000000	-99.000000
3166343.853000	38591122.600000	439.302000	15.964004	-55.000000	-33.000000	-99.000000
3166343.853000	38591122.600000	449.302000	15.763483	-55.000000	-33.000000	-99.000000
3166333.853000	38591112.600000	459.302000	14.528821	-55.000000	-33.000000	-99.000000
3166333.853000	38591112.600000	469.302000	14.804125	-55.000000	-33.000000	-99.000000
3166333.853000	38591122.600000	459.302000	14.632825	-55.000000	-33.000000	-99.000000
3166333.853000	38591122.600000	469.302000	15.028517	-55.000000	-33.000000	-99.000000
3166343.853000	38591112.600000	459.302000	15.542665	-55.000000	-33.000000	-99.000000
3166343.853000	38591112.600000	469.302000	15.031050	-55.000000	-33.000000	-99.000000
3166343.853000	38591122.600000	459.302000	15.780852	-55.000000	-33.000000	-99.000000
3166343.853000	38591122.600000	469.302000	15.401325	-55.000000	-33.000000	-99.000000
3166333.853000	38591132.600000	439.302000	15.697790	-55.000000	-33.000000	-99.000000
3166333.853000	38591132.600000	449.302000	15.605859	-55.000000	-33.000000	-99.000000
3166333.853000	38591142.600000	439.302000	15.964029	-55.000000	-33.000000	-99.000000
3166333.853000	38591142.600000	449.302000	15.763536	-55.000000	-33.000000	-99.000000
3166343.853000	38591132.600000	439.302000	15.966034	-55.000000	-33.000000	-99.000000
3166343.853000	38591132.600000	449.302000	15.764528	-55.000000	-33.000000	-99.000000
3166343.853000	38591142.600000	439.302000	15.968006	-55.000000	-33.000000	-99.000000
3166343.853000	38591142.600000	449.302000	15.765449	-55.000000	-33.000000	-99.000000
3166333.853000	38591132.600000	459.302000	15.736503	-55.000000	-33.000000	-99.000000
3166333.853000	38591132.600000	469.302000	15.401445	-55.000000	-33.000000	-99.000000
3166333.853000	38591142.600000	459.302000	15.780718	-55.000000	-33.000000	-99.000000
3166333.853000	38591142.600000	469.302000	15.401141	-55.000000	-33.000000	-99.000000
3166343.853000	38591132.600000	459.302000	15.779589	-55.000000	-33.000000	-99.000000
3166343.853000	38591132.600000	469.302000	15.399743	-55.000000	-33.000000	-99.000000
3166343.853000	38591142.600000	459.302000	15.778249	-55.000000	-33.000000	-99.000000
3166343.853000	38591142.600000	469.302000	15.398295	-55.000000	-33.000000	-99.000000
3166353.853000	38591112.600000	439.302000	15.963298	-55.000000	-33.000000	-99.000000
3166353.853000	38591112.600000	449.302000	15.763085	-55.000000	-33.000000	-99.000000
3166353.853000	38591122.600000	439.302000	15.964815	-55.000000	-33.000000	-99.000000
3166353.853000	38591122.600000	449.302000	15.763903	-55.000000	-33.000000	-99.000000
3166363.853000	38591112.600000	439.302000	15.963253	-55.000000	-33.000000	-99.000000
3166363.853000	38591112.600000	449.302000	15.763060	-55.000000	-33.000000	-99.000000
3166363.853000	38591122.600000	439.302000	15.964606	-55.000000	-33.000000	-99.000000
3166363.853000	38591122.600000	449.302000	15.763797	-55.000000	-33.000000	-99.000000
3166353.853000	38591112.600000	459.302000	15.781287	-55.000000	-33.000000	-99.000000
3166353.853000	38591112.600000	469.302000	15.401934	-55.000000	-33.000000	-99.000000
3166353.853000	38591122.600000	459.302000	15.780393	-55.000000	-33.000000	-99.000000
3166353.853000	38591122.600000	469.302000	15.400723	-55.000000	-33.000000	-99.000000
3166363.853000	38591112.600000	459.302000	15.781312	-55.000000	-33.000000	-99.000000
3166363.853000	38591112.600000	469.302000	15.401970	-55.000000	-33.000000	-99.000000
3166363.853000	38591122.600000	459.302000	15.780511	-55.000000	-33.000000	-99.000000
3166363.853000	38591122.600000	469.302000	15.400874	-55.000000	-33.000000	-99.000000
3166353.853000	38591132.600000	439.302000	15.971838	-55.000000	-33.000000	-99.000000
3166353.853000	38591132.600000	449.302000	15.766782	-55.000000	-33.000000	-99.000000
3166353.853000	38591142.600000	439.302000	16.025491	-55.000000	-33.000000	-99.000000
3166353.853000	38591142.600000	449.302000	15.767088	-55.000000	-33.000000	-99.000000
3166363.853000	38591132.600000	439.302000	15.969654	-55.000000	-33.000000	-99.000000
3166363.853000	38591132.600000	449.302000	15.766040	-55.000000	-33.000000	-99.000000
3166363.853000	38591142.600000	439.302000	15.983351	-55.000000	-33.000000	-99.000000
3166363.853000	38591142.600000	449.302000	15.769210	-55.000000	-33.000000	-99.000000
3166353.853000	38591132.600000	459.302000	15.776144	-55.000000	-33.000000	-99.000000
3166353.853000	38591132.600000	469.302000	15.396663	-55.000000	-33.000000	-99.000000
3166353.853000	38591142.600000	459.302000	15.746353	-55.000000	-33.000000	-99.000000
3166353.853000	38591142.600000	469.302000	15.399982	-55.000000	-33.000000	-99.000000
3166363.853000	38591132.600000	459.302000	15.777438	-55.000000	-33.000000	-99.000000
3166363.853000	38591132.600000	469.302000	15.397638	-55.000000	-33.000000	-99.000000
3166363.853000	38591142.600000	459.302000	15.768936	-55.000000	-33.000000	-99.000000
3166363.853000	38591142.600000	469.302000	15.393633	-55.000000	-33.000000	-99.000000
3166333.853000	38591152.600000	399.302000	14.069569	-55.000000	-33.000000	-99.000000
3166333.853000	38591152.600000	409.302000	14.390168	-55.000000	-33.000000	-99.000000
3166333.853000	38591162.600000	399.302000	14.074513	-55.000000	-33.000000	-99.000000
3166333.853000	38591162.600000	409.302000	14.388856	-55.000000	-33.000000	-99.000000
3166343.853000	38591152.600000	399.302000	14.052749	-55.000000	-33.000000	-99.000000
3166343.853000	38591152.600000	409.302000	14.395326	-55.000000	-33.000000	-99.000000
3166343.853000	38591162.600000	399.302000	14.068063	-55.000000	-33.000000	-99.000000
3166343.853000	38591162.600000	409.302000	14.390721	-55.000000	-33.000000	-99.000000
3166333.853000	38591152.600000	419.302000	16.015600	-55.000000	-33.000000	-99.000000
3166333.853000	38591152.600000	429.302000	16.131038	-55.000000	-33.000000	-99.000000
3166333.853000	38591162.600000	419.302000	16.521747	-55.000000	-33.000000	-99.000000
3166333.853000	38591162.600000	429.302000	16.544658	-55.000000	-33.000000	-99.000000
3166343.853000	38591152.600000	419.302000	16.522897	-55.000000	-33.000000	-99.000000
3166343.853000	38591152.600000	429.302000	16.548450	-55.000000	-33.000000	-99.000000
3166343.853000	38591162.600000	419.302000	16.522040	-55.000000	-33.000000	-99.000000
3166343.853000	38591162.600000	429.302000	16.545669	-55.000000	-33.000000	-99.000000
3166333.853000	38591172.600000	399.302000	14.078392	-55.000000	-33.000000	-99.000000
3166333.853000	38591172.600000	409.302000	14.387830	-55.000000	-33.000000	-99.000000
3166333.853000	38591182.600000	399.302000	14.080891	-55.000000	-33.000000	-99.000000
3166333.853000	38591182.600000	409.302000	14.387172	-55.000000	-33.000000	-99.000000
3166343.853000	38591172.600000	399.302000	14.075919	-55.000000	-33.000000	-99.000000
3166343.853000	38591172.600000	409.302000	14.388528	-55.000000	-33.000000	-99.000000
3166343.853000	38591182.600000	399.302000	14.079830	-55.000000	-33.000000	-99.000000
3166343.853000	38591182.600000	409.302000	14.387471	-55.000000	-33.000000	-99.000000
3166333.853000	38591172.600000	419.302000	16.521604	-55.000000	-33.000000	-99.000000
3166333.853000	38591172.600000	429.302000	16.544082	-55.000000	-33.000000	-99.000000
3166333.853000	38591182.600000	419.302000	16.521516	-55.000000	-33.000000	-99.000000
3166333.853000	38591182.600000	429.302000	16.543727	-55.000000	-33.000000	-99.000000
3166343.853000	38591172.600000	419.302000	16.521704	-55.000000	-33.000000	-99.000000
3166343.853000	38591172.600000	429.302000	16.544441	-55.000000	-33.000000	-99.000000
3166343.853000	38591182.600000	419.302000	16.521557	-55.000000	-33.000000	-99.000000
3166343.853000	38591182.600000	429.302000	16.543874	-55.000000	-33.000000	-99.000000
3166353.853000	38591152.600000	399.302000	14.024061	-55.000000	-33.000000	-99.000000
3166353.853000	38591152.600000	409.302000	14.405984	-55.000000	-33.000000	-99.000000
3166353.853000	38591162.600000	399.302000	14.062018	-55.000000	-33.000000	-99.000000
3166353.853000	38591162.600000	409.302000	14.392559	-55.000000	-33.000000	-99.000000
3166363.853000	38591152.600000	399.302000	14.033122	-55.000000	-33.000000	-99.000000
3166363.853000	38591162.600000	399.302000	14.063514	-55.000000	-33.000000	-99.000000
3166353.853000	38591152.600000	419.302000	16.525789	-55.000000	-33.000000	-99.000000
3166353.853000	38591152.600000	429.302000	16.555511	-55.000000	-33.000000	-99.000000
3166353.853000	38591162.600000	419.302000	16.522360	-55.000000	-33.000000	-99.000000
3166353.853000	38591162.600000	429.302000	16.546695	-55.000000	-33.000000	-99.000000
3166363.853000	38591152.600000	419.302000	16.524647	-55.000000	-33.000000	-99.000000
3166363.853000	38591152.600000	429.302000	16.552951	-55.000000	-33.000000	-99.000000
3166363.853000	38591162.600000	419.302000	16.522276	-55.000000	-33.000000	-99.000000
3166363.853000	38591162.600000	429.302000	16.546433	-55.000000	-33.000000	-99.000000
3166353.853000	38591172.600000	399.302000	14.074199	-55.000000	-33.000000	-99.000000
3166353.853000	38591172.600000	409.302000	14.389021	-55.000000	-33.000000	-99.000000
3166353.853000	38591182.600000	399.302000	14.079198	-55.000000	-33.000000	-99.000000
3166353.853000	38591182.600000	409.302000	14.387650	-55.000000	-33.000000	-99.000000
3166363.853000	38591172.600000	399.302000	14.074584	-55.000000	-33.000000	-99.000000
3166363.853000	38591182.600000	399.302000	14.079333	-55.000000	-33.000000	-99.000000
3166353.853000	38591172.600000	419.302000	16.521778	-55.000000	-33.000000	-99.000000
3166353.853000	38591172.600000	429.302000	16.544697	-55.000000	-33.000000	-99.000000
3166353.853000	38591182.600000	419.302000	16.521583	-55.000000	-33.000000	-99.000000
3166353.853000	38591182.600000	429.302000	16.543963	-55.000000	-33.000000	-99.000000
3166363.853000	38591172.600000	419.302000	16.521761	-55.000000	-33.000000	-99.000000
3166363.853000	38591172.600000	429.302000	16.544639	-55.000000	-33.000000	-99.000000
3166363.853000	38591182.600000	419.302000	16.521577	-55.000000	-33.000000	-99.000000
3166363.853000	38591182.600000	429.302000	16.543944	-55.000000	-33.000000	-99.000000
3166333.853000	38591152.600000	439.302000	15.963680	-55.000000	-33.000000	-99.000000
3166333.853000	38591152.600000	449.302000	15.763359	-55.000000	-33.000000	-99.000000
3166333.853000	38591162.600000	439.302000	15.963131	-55.000000	-33.000000	-99.000000
3166333.853000	38591162.600000	449.302000	15.763051	-55.000000	-33.000000	-99.000000
3166343.853000	38591152.600000	439.302000	15.965798	-55.000000	-33.000000	-99.000000
3166343.853000	38591152.600000	449.302000	15.764487	-55.000000	-33.000000	-99.000000
3166343.853000	38591162.600000	439.302000	15.963828	-55.000000	-33.000000	-99.000000
3166343.853000	38591162.600000	449.302000	15.763463	-55.000000	-33.000000	-99.000000
3166333.853000	38591152.600000	459.302000	15.780882	-55.000000	-33.000000	-99.000000
3166333.853000	38591152.600000	469.302000	15.401366	-55.000000	-33.000000	-99.000000
3166333.853000	38591162.600000	459.302000	15.781204	-55.000000	-33.000000	-99.000000
3166333.853000	38591162.600000	469.302000	15.401825	-55.000000	-33.000000	-99.000000
3166343.853000	38591152.600000	459.302000	15.779505	-55.000000	-33.000000	-99.000000
3166343.853000	38591152.600000	469.302000	15.399603	-55.000000	-33.000000	-99.000000
3166343.853000	38591162.600000	459.302000	15.780728	-55.000000	-33.000000	-99.000000
3166343.853000	38591162.600000	469.302000	15.401152	-55.000000	-33.000000	-99.000000
3166333.853000	38591172.600000	439.302000	15.962729	-55.000000	-33.000000	-99.000000
3166333.853000	38591172.600000	449.302000	15.762814	-55.000000	-33.000000	-99.000000
3166333.853000	38591182.600000	439.302000	15.962484	-55.000000	-33.000000	-99.000000
3166333.853000	38591182.600000	449.302000	15.762663	-55.000000	-33.000000	-99.000000
3166343.853000	38591172.600000	439.302000	15.962973	-55.000000	-33.000000	-99.000000
3166343.853000	38591172.600000	449.302000	15.762967	-55.000000	-33.000000	-99.000000
3166343.853000	38591182.600000	439.302000	15.962583	-55.000000	-33.000000	-99.000000
3166343.853000	38591182.600000	449.302000	15.762728	-55.000000	-33.000000	-99.000000
3166333.853000	38591172.600000	459.302000	15.781454	-55.000000	-33.000000	-99.000000
3166333.853000	38591172.600000	469.302000	15.402195	-55.000000	-33.000000	-99.000000
3166333.853000	38591182.600000	459.302000	15.781613	-55.000000	-33.000000	-99.000000
3166333.853000	38591182.600000	469.302000	15.402436	-55.000000	-33.000000	-99.000000
3166343.853000	38591172.600000	459.302000	15.781279	-55.000000	-33.000000	-99.000000
3166343.853000	38591172.600000	469.302000	15.401936	-55.000000	-33.000000	-99.000000
3166343.853000	38591182.600000	459.302000	15.781539	-55.000000	-33.000000	-99.000000
3166343.853000	38591182.600000	469.302000	15.402324	-55.000000	-33.000000	-99.000000
3166353.853000	38591152.600000	439.302000	15.970910	-55.000000	-33.000000	-99.000000
3166353.853000	38591152.600000	449.302000	15.766613	-55.000000	-33.000000	-99.000000
3166353.853000	38591162.600000	439.302000	15.964540	-55.000000	-33.000000	-99.000000
3166353.853000	38591162.600000	449.302000	15.763863	-55.000000	-33.000000	-99.000000
3166363.853000	38591152.600000	439.302000	15.969033	-55.000000	-33.000000	-99.000000
3166363.853000	38591152.600000	449.302000	15.765921	-55.000000	-33.000000	-99.000000
3166363.853000	38591162.600000	439.302000	15.964358	-55.000000	-33.000000	-99.000000
3166363.853000	38591162.600000	449.302000	15.763763	-55.000000	-33.000000	-99.000000
3166353.853000	38591152.600000	459.302000	15.776211	-55.000000	-33.000000	-99.000000
3166353.853000	38591152.600000	469.302000	15.396453	-55.000000	-33.000000	-99.000000
3166353.853000	38591162.600000	459.302000	15.780242	-55.000000	-33.000000	-99.000000
3166353.853000	38591162.600000	469.302000	15.400503	-55.000000	-33.000000	-99.000000
3166363.853000	38591152.600000	459.302000	15.777415	-55.000000	-33.000000	-99.000000
3166363.853000	38591152.600000	469.302000	15.397449	-55.000000	-33.000000	-99.000000
3166363.853000	38591162.600000	459.302000	15.780366	-55.000000	-33.000000	-99.000000
3166363.853000	38591162.600000	469.302000	15.400665	-55.000000	-33.000000	-99.000000
3166353.853000	38591172.600000	439.302000	15.963147	-55.000000	-33.000000	-99.000000
3166353.853000	38591172.600000	449.302000	15.763074	-55.000000	-33.000000	-99.000000
3166353.853000	38591182.600000	439.302000	15.962642	-55.000000	-33.000000	-99.000000
3166353.853000	38591182.600000	449.302000	15.762766	-55.000000	-33.000000	-99.000000
3166363.853000	38591172.600000	439.302000	15.963108	-55.000000	-33.000000	-99.000000
3166363.853000	38591172.600000	449.302000	15.763050	-55.000000	-33.000000	-99.000000
3166363.853000	38591182.600000	439.302000	15.962630	-55.000000	-33.000000	-99.000000
3166363.853000	38591182.600000	449.302000	15.762758	-55.000000	-33.000000	-99.000000
3166353.853000	38591172.600000	459.302000	15.781154	-55.000000	-33.000000	-99.000000
3166353.853000	38591172.600000	469.302000	15.401754	-55.000000	-33.000000	-99.000000
3166353.853000	38591182.600000	459.302000	15.781494	-55.000000	-33.000000	-99.000000
3166353.853000	38591182.600000	469.302000	15.402257	-55.000000	-33.000000	-99.000000
3166363.853000	38591172.600000	459.302000	15.781182	-55.000000	-33.000000	-99.000000
3166363.853000	38591172.600000	469.302000	15.401795	-55.000000	-33.000000	-99.000000
3166363.853000	38591182.600000	459.302000	15.781504	-55.000000	-33.000000	-99.000000
3166363.853000	38591182.600000	469.302000	15.402271	-55.000000	-33.000000	-99.000000
3166373.853000	38591112.600000	429.302000	16.544413	-55.000000	-33.000000	-99.000000
3166373.853000	38591122.600000	429.302000	16.545422	-55.000000	-33.000000	-99.000000
3166373.853000	38591132.600000	429.302000	16.547242	-55.000000	-33.000000	-99.000000
3166373.853000	38591142.600000	429.302000	16.548593	-55.000000	-33.000000	-99.000000
3166373.853000	38591112.600000	439.302000	15.620836	-55.000000	-33.000000	-99.000000
3166373.853000	38591112.600000	449.302000	15.504357	-55.000000	-33.000000	-99.000000
3166373.853000	38591122.600000	439.302000	15.963711	-55.000000	-33.000000	-99.000000
3166373.853000	38591122.600000	449.302000	15.763325	-55.000000	-33.000000	-99.000000
3166373.853000	38591112.600000	459.302000	15.560705	-55.000000	-33.000000	-99.000000
3166373.853000	38591112.600000	469.302000	15.041717	-55.000000	-33.000000	-99.000000
3166373.853000	38591122.600000	459.302000	15.781017	-55.000000	-33.000000	-99.000000
3166373.853000	38591122.600000	469.302000	15.401552	-55.000000	-33.000000	-99.000000
3166373.853000	38591132.600000	439.302000	15.964988	-55.000000	-33.000000	-99.000000
3166373.853000	38591132.600000	449.302000	15.764017	-55.000000	-33.000000	-99.000000
3166373.853000	38591142.600000	439.302000	15.965925	-55.000000	-33.000000	-99.000000
3166373.853000	38591142.600000	449.302000	15.764513	-55.000000	-33.000000	-99.000000
3166373.853000	38591132.600000	459.302000	15.780210	-55.000000	-33.000000	-99.000000
3166373.853000	38591132.600000	469.302000	15.400485	-55.000000	-33.000000	-99.000000
3166373.853000	38591142.600000	459.302000	15.779539	-55.000000	-33.000000	-99.000000
3166373.853000	38591142.600000	469.302000	15.399665	-55.000000	-33.000000	-99.000000
3166373.853000	38591152.600000	429.302000	16.547084	-55.000000	-33.000000	-99.000000
3166373.853000	38591162.600000	429.302000	16.545291	-55.000000	-33.000000	-99.000000
3166373.853000	38591172.600000	429.302000	16.544322	-55.000000	-33.000000	-99.000000
3166373.853000	38591182.600000	429.302000	16.543828	-55.000000	-33.000000	-99.000000
3166373.853000	38591152.600000	439.302000	15.964833	-55.000000	-33.000000	-99.000000
3166373.853000	38591152.600000	449.302000	15.763994	-55.000000	-33.000000	-99.000000
3166373.853000	38591162.600000	439.302000	15.963566	-55.000000	-33.000000	-99.000000
3166373.853000	38591162.600000	449.302000	15.763311	-55.000000	-33.000000	-99.000000
3166373.853000	38591152.600000	459.302000	15.780132	-55.000000	-33.000000	-99.000000
3166373.853000	38591152.600000	469.302000	15.400368	-55.000000	-33.000000	-99.000000
3166373.853000	38591162.600000	459.302000	15.780906	-55.000000	-33.000000	-99.000000
3166373.853000	38591162.600000	469.302000	15.401399	-55.000000	-33.000000	-99.000000
3166373.853000	38591172.600000	439.302000	15.962892	-55.000000	-33.000000	-99.000000
3166373.853000	38591172.600000	449.302000	15.762916	-55.000000	-33.000000	-99.000000
3166373.853000	38591182.600000	439.302000	15.962553	-55.000000	-33.000000	-99.000000
3166373.853000	38591182.600000	449.302000	15.762708	-55.000000	-33.000000	-99.000000
3166373.853000	38591172.600000	459.302000	15.781337	-55.000000	-33.000000	-99.000000
3166373.853000	38591172.600000	469.302000	15.402021	-55.000000	-33.000000	-99.000000
3166373.853000	38591182.600000	459.302000	15.781562	-55.000000	-33.000000	-99.000000
3166373.853000	38591182.600000	469.302000	15.402358	-55.000000	-33.000000	-99.000000
3166333.853000	38591112.600000	479.302000	16.530235	-55.000000	-33.000000	-99.000000
3166333.853000	38591112.600000	489.302000	17.183356	-55.000000	-33.000000	-99.000000
3166333.853000	38591122.600000	479.302000	15.533468	-55.000000	-33.000000	-99.000000
3166333.853000	38591122.600000	489.302000	17.177237	-55.000000	-33.000000	-99.000000
3166343.853000	38591112.600000	479.302000	15.068930	-55.000000	-33.000000	-99.000000
3166343.853000	38591112.600000	489.302000	15.310229	-55.000000	-33.000000	-99.000000
3166343.853000	38591122.600000	479.302000	15.070010	-55.000000	-33.000000	-99.000000
3166343.853000	38591122.600000	489.302000	15.308266	-55.000000	-33.000000	-99.000000
3166333.853000	38591132.600000	479.302000	15.069771	-55.000000	-33.000000	-99.000000
3166333.853000	38591132.600000	489.302000	15.338665	-55.000000	-33.000000	-99.000000
3166333.853000	38591142.600000	479.302000	15.070147	-55.000000	-33.000000	-99.000000
3166333.853000	38591142.600000	489.302000	15.308158	-55.000000	-33.000000	-99.000000
3166343.853000	38591132.600000	479.302000	15.072416	-55.000000	-33.000000	-99.000000
3166343.853000	38591132.600000	489.302000	15.304040	-55.000000	-33.000000	-99.000000
3166343.853000	38591142.600000	479.302000	15.074817	-55.000000	-33.000000	-99.000000
3166343.853000	38591142.600000	489.302000	15.300072	-55.000000	-33.000000	-99.000000
3166353.853000	38591112.600000	479.302000	15.069161	-55.000000	-33.000000	-99.000000
3166353.853000	38591112.600000	489.302000	15.309793	-55.000000	-33.000000	-99.000000
3166353.853000	38591122.600000	479.302000	15.070937	-55.000000	-33.000000	-99.000000
3166353.853000	38591122.600000	489.302000	15.306571	-55.000000	-33.000000	-99.000000
3166363.853000	38591112.600000	479.302000	15.069109	-55.000000	-33.000000	-99.000000
3166363.853000	38591112.600000	489.302000	15.309892	-55.000000	-33.000000	-99.000000
3166363.853000	38591122.600000	479.302000	15.070699	-55.000000	-33.000000	-99.000000
3166363.853000	38591122.600000	489.302000	15.307003	-55.000000	-33.000000	-99.000000
3166353.853000	38591112.600000	499.302000	15.221776	-55.000000	-33.000000	-99.000000
3166353.853000	38591122.600000	499.302000	15.221104	-55.000000	-33.000000	-99.000000
3166363.853000	38591112.600000	499.302000	15.221795	-55.000000	-33.000000	-99.000000
3166363.853000	38591122.600000	499.302000	15.221198	-55.000000	-33.000000	-99.000000
3166353.853000	38591132.600000	479.302000	15.078770	-55.000000	-33.000000	-99.000000
3166353.853000	38591132.600000	489.302000	15.293376	-55.000000	-33.000000	-99.000000
3166353.853000	38591142.600000	479.302000	15.125504	-55.000000	-33.000000	-99.000000
3166353.853000	38591142.600000	489.302000	15.243951	-55.000000	-33.000000	-99.000000
3166363.853000	38591132.600000	479.302000	15.076439	-55.000000	-33.000000	-99.000000
3166363.853000	38591132.600000	489.302000	15.297173	-55.000000	-33.000000	-99.000000
3166363.853000	38591142.600000	479.302000	15.090971	-55.000000	-33.000000	-99.000000
3166363.853000	38591142.600000	489.302000	15.276029	-55.000000	-33.000000	-99.000000
3166353.853000	38591132.600000	499.302000	15.217367	-55.000000	-33.000000	-99.000000
3166353.853000	38591142.600000	499.302000	15.165243	-55.000000	-33.000000	-99.000000
3166363.853000	38591132.600000	499.302000	15.218635	-55.000000	-33.000000	-99.000000
3166363.853000	38591142.600000	499.302000	15.208399	-55.000000	-33.000000	-99.000000
3166333.853000	38591152.600000	479.302000	15.069772	-55.000000	-33.000000	-99.000000
3166333.853000	38591152.600000	489.302000	15.308889	-55.000000	-33.000000	-99.000000
3166333.853000	38591162.600000	479.302000	15.069118	-55.000000	-33.000000	-99.000000
3166333.853000	38591162.600000	489.302000	15.310090	-55.000000	-33.000000	-99.000000
3166343.853000	38591152.600000	479.302000	15.072368	-55.000000	-33.000000	-99.000000
3166343.853000	38591152.600000	489.302000	15.304376	-55.000000	-33.000000	-99.000000
3166343.853000	38591162.600000	479.302000	15.070008	-55.000000	-33.000000	-99.000000
3166343.853000	38591162.600000	489.302000	15.308541	-55.000000	-33.000000	-99.000000
3166333.853000	38591172.600000	479.302000	15.068624	-55.000000	-33.000000	-99.000000
3166333.853000	38591172.600000	489.302000	15.310985	-55.000000	-33.000000	-99.000000
3166333.853000	38591182.600000	479.302000	15.068315	-55.000000	-33.000000	-99.000000
3166333.853000	38591182.600000	489.302000	15.311539	-55.000000	-33.000000	-99.000000
3166343.853000	38591172.600000	479.302000	15.068945	-55.000000	-33.000000	-99.000000
3166343.853000	38591172.600000	489.302000	15.310432	-55.000000	-33.000000	-99.000000
3166343.853000	38591182.600000	479.302000	15.068449	-55.000000	-33.000000	-99.000000
3166343.853000	38591182.600000	489.302000	15.311312	-55.000000	-33.000000	-99.000000
3166353.853000	38591152.600000	479.302000	15.078386	-55.000000	-33.000000	-99.000000
3166353.853000	38591152.600000	489.302000	15.294463	-55.000000	-33.000000	-99.000000
3166353.853000	38591162.600000	479.302000	15.070910	-55.000000	-33.000000	-99.000000
3166353.853000	38591162.600000	489.302000	15.306985	-55.000000	-33.000000	-99.000000
3166363.853000	38591152.600000	479.302000	15.076214	-55.000000	-33.000000	-99.000000
3166363.853000	38591152.600000	489.302000	15.297950	-55.000000	-33.000000	-99.000000
3166363.853000	38591162.600000	479.302000	15.070680	-55.000000	-33.000000	-99.000000
3166363.853000	38591162.600000	489.302000	15.307380	-55.000000	-33.000000	-99.000000
3166353.853000	38591152.600000	499.302000	15.217626	-55.000000	-33.000000	-99.000000
3166353.853000	38591162.600000	499.302000	15.221167	-55.000000	-33.000000	-99.000000
3166363.853000	38591152.600000	499.302000	15.218795	-55.000000	-33.000000	-99.000000
3166363.853000	38591162.600000	499.302000	15.221254	-55.000000	-33.000000	-99.000000
3166353.853000	38591172.600000	479.302000	15.069173	-55.000000	-33.000000	-99.000000
3166353.853000	38591172.600000	489.302000	15.310038	-55.000000	-33.000000	-99.000000
3166353.853000	38591182.600000	479.302000	15.068529	-55.000000	-33.000000	-99.000000
3166353.853000	38591182.600000	489.302000	15.311176	-55.000000	-33.000000	-99.000000
3166363.853000	38591172.600000	479.302000	15.069122	-55.000000	-33.000000	-99.000000
3166363.853000	38591172.600000	489.302000	15.310126	-55.000000	-33.000000	-99.000000
3166363.853000	38591182.600000	479.302000	15.068512	-55.000000	-33.000000	-99.000000
3166363.853000	38591182.600000	489.302000	15.311205	-55.000000	-33.000000	-99.000000
3166353.853000	38591172.600000	499.302000	15.221810	-55.000000	-33.000000	-99.000000
3166353.853000	38591182.600000	499.302000	15.222035	-55.000000	-33.000000	-99.000000
3166363.853000	38591172.600000	499.302000	15.221828	-55.000000	-33.000000	-99.000000
3166363.853000	38591182.600000	499.302000	15.222041	-55.000000	-33.000000	-99.000000
3166373.853000	38591112.600000	479.302000	15.068824	-55.000000	-33.000000	-99.000000
3166373.853000	38591112.600000	489.302000	15.310431	-55.000000	-33.000000	-99.000000
3166373.853000	38591122.600000	479.302000	15.069672	-55.000000	-33.000000	-99.000000
3166373.853000	38591122.600000	489.302000	15.308889	-55.000000	-33.000000	-99.000000
3166383.853000	38591112.600000	489.302000	15.311023	-55.000000	-33.000000	-99.000000
3166383.853000	38591122.600000	489.302000	15.310332	-55.000000	-33.000000	-99.000000
3166373.853000	38591112.600000	499.302000	15.221900	-55.000000	-33.000000	-99.000000
3166373.853000	38591122.600000	499.302000	15.221592	-55.000000	-33.000000	-99.000000
3166383.853000	38591112.600000	499.302000	15.222014	-55.000000	-33.000000	-99.000000
3166383.853000	38591122.600000	499.302000	15.221879	-55.000000	-33.000000	-99.000000
3166373.853000	38591132.600000	479.302000	15.071212	-55.000000	-33.000000	-99.000000
3166373.853000	38591132.600000	489.302000	15.306171	-55.000000	-33.000000	-99.000000
3166373.853000	38591142.600000	479.302000	15.072405	-55.000000	-33.000000	-99.000000
3166373.853000	38591142.600000	489.302000	15.304187	-55.000000	-33.000000	-99.000000
3166383.853000	38591132.600000	489.302000	15.309539	-55.000000	-33.000000	-99.000000
3166383.853000	38591142.600000	489.302000	15.309168	-55.000000	-33.000000	-99.000000
3166373.853000	38591132.600000	499.302000	15.221008	-55.000000	-33.000000	-99.000000
3166373.853000	38591142.600000	499.302000	15.220537	-55.000000	-33.000000	-99.000000
3166383.853000	38591132.600000	499.302000	15.221720	-55.000000	-33.000000	-99.000000
3166383.853000	38591142.600000	499.302000	15.221642	-55.000000	-33.000000	-99.000000
3166373.853000	38591152.600000	479.302000	15.071194	-55.000000	-33.000000	-99.000000
3166373.853000	38591152.600000	489.302000	15.306401	-55.000000	-33.000000	-99.000000
3166373.853000	38591162.600000	479.302000	15.069676	-55.000000	-33.000000	-99.000000
3166373.853000	38591162.600000	489.302000	15.309118	-55.000000	-33.000000	-99.000000
3166383.853000	38591152.600000	489.302000	15.309632	-55.000000	-33.000000	-99.000000
3166383.853000	38591162.600000	489.302000	15.310462	-55.000000	-33.000000	-99.000000
3166373.853000	38591152.600000	499.302000	15.221044	-55.000000	-33.000000	-99.000000
3166373.853000	38591162.600000	499.302000	15.221625	-55.000000	-33.000000	-99.000000
3166383.853000	38591152.600000	499.302000	15.221733	-55.000000	-33.000000	-99.000000
3166383.853000	38591162.600000	499.302000	15.221897	-55.000000	-33.000000	-99.000000
3166373.853000	38591172.600000	479.302000	15.068839	-55.000000	-33.000000	-99.000000
3166373.853000	38591172.600000	489.302000	15.310614	-55.000000	-33.000000	-99.000000
3166373.853000	38591182.600000	479.302000	15.068408	-55.000000	-33.000000	-99.000000
3166373.853000	38591182.600000	489.302000	15.311382	-55.000000	-33.000000	-99.000000
3166383.853000	38591172.600000	489.302000	15.311153	-55.000000	-33.000000	-99.000000
3166383.853000	38591182.600000	489.302000	15.311618	-55.000000	-33.000000	-99.000000
3166373.853000	38591172.600000	499.302000	15.221925	-55.000000	-33.000000	-99.000000
3166373.853000	38591182.600000	499.302000	15.222075	-55.000000	-33.000000	-99.000000
3166383.853000	38591172.600000	499.302000	15.222032	-55.000000	-33.000000	-99.000000
3166383.853000	38591182.600000	499.302000	15.222121	-55.000000	-33.000000	-99.000000
3166333.853000	38591192.600000	399.302000	14.082460	-55.000000	-33.000000	-99.000000
3166333.853000	38591192.600000	409.302000	14.386760	-55.000000	-33.000000	-99.000000
3166333.853000	38591202.600000	399.302000	14.083471	-55.000000	-33.000000	-99.000000
3166333.853000	38591202.600000	409.302000	14.386493	-55.000000	-33.000000	-99.000000
3166343.853000	38591192.600000	399.302000	14.081950	-55.000000	-33.000000	-99.000000
3166343.853000	38591192.600000	409.302000	14.386904	-55.000000	-33.000000	-99.000000
3166343.853000	38591202.600000	399.302000	14.083201	-55.000000	-33.000000	-99.000000
3166343.853000	38591202.600000	409.302000	14.386570	-55.000000	-33.000000	-99.000000
3166333.853000	38591192.600000	419.302000	16.521462	-55.000000	-33.000000	-99.000000
3166333.853000	38591192.600000	429.302000	16.543510	-55.000000	-33.000000	-99.000000
3166333.853000	38591202.600000	419.302000	16.521428	-55.000000	-33.000000	-99.000000
3166333.853000	38591202.600000	429.302000	16.543372	-55.000000	-33.000000	-99.000000
3166343.853000	38591192.600000	419.302000	16.521482	-55.000000	-33.000000	-99.000000
3166343.853000	38591192.600000	429.302000	16.543578	-55.000000	-33.000000	-99.000000
3166343.853000	38591202.600000	419.302000	16.521439	-55.000000	-33.000000	-99.000000
3166343.853000	38591202.600000	429.302000	16.543408	-55.000000	-33.000000	-99.000000
3166333.853000	38591212.600000	399.302000	14.084148	-55.000000	-33.000000	-99.000000
3166333.853000	38591212.600000	409.302000	14.386313	-55.000000	-33.000000	-99.000000
3166333.853000	38591222.600000	399.302000	14.084617	-55.000000	-33.000000	-99.000000
3166333.853000	38591222.600000	409.302000	14.386187	-55.000000	-33.000000	-99.000000
3166343.853000	38591212.600000	399.302000	14.083993	-55.000000	-33.000000	-99.000000
3166343.853000	38591212.600000	409.302000	14.386358	-55.000000	-33.000000	-99.000000
3166343.853000	38591222.600000	399.302000	14.084523	-55.000000	-33.000000	-99.000000
3166343.853000	38591222.600000	409.302000	14.386215	-55.000000	-33.000000	-99.000000
3166333.853000	38591212.600000	419.302000	16.521405	-55.000000	-33.000000	-99.000000
3166333.853000	38591212.600000	429.302000	16.543282	-55.000000	-33.000000	-99.000000
3166333.853000	38591222.600000	419.302000	16.521389	-55.000000	-33.000000	-99.000000
3166333.853000	38591222.600000	429.302000	16.543220	-55.000000	-33.000000	-99.000000
3166343.853000	38591212.600000	419.302000	16.521411	-55.000000	-33.000000	-99.000000
3166343.853000	38591212.600000	429.302000	16.543302	-55.000000	-33.000000	-99.000000
3166343.853000	38591222.600000	419.302000	16.521393	-55.000000	-33.000000	-99.000000
3166343.853000	38591222.600000	429.302000	16.543232	-55.000000	-33.000000	-99.000000
3166353.853000	38591192.600000	399.302000	14.081671	-55.000000	-33.000000	-99.000000
3166353.853000	38591192.600000	409.302000	14.386984	-55.000000	-33.000000	-99.000000
3166353.853000	38591202.600000	399.302000	14.083061	-55.000000	-33.000000	-99.000000
3166353.853000	38591202.600000	409.302000	14.386610	-55.000000	-33.000000	-99.000000
3166363.853000	38591192.600000	399.302000	14.081729	-55.000000	-33.000000	-99.000000
3166363.853000	38591202.600000	399.302000	14.083089	-55.000000	-33.000000	-99.000000
3166353.853000	38591192.600000	419.302000	16.521493	-55.000000	-33.000000	-99.000000
3166353.853000	38591192.600000	429.302000	16.543616	-55.000000	-33.000000	-99.000000
3166353.853000	38591202.600000	419.302000	16.521444	-55.000000	-33.000000	-99.000000
3166353.853000	38591202.600000	429.302000	16.543427	-55.000000	-33.000000	-99.000000
3166363.853000	38591192.600000	419.302000	16.521491	-55.000000	-33.000000	-99.000000
3166363.853000	38591192.600000	429.302000	16.543608	-55.000000	-33.000000	-99.000000
3166363.853000	38591202.600000	419.302000	16.521443	-55.000000	-33.000000	-99.000000
3166363.853000	38591202.600000	429.302000	16.543423	-55.000000	-33.000000	-99.000000
3166353.853000	38591212.600000	399.302000	14.083915	-55.000000	-33.000000	-99.000000
3166353.853000	38591212.600000	409.302000	14.386380	-55.000000	-33.000000	-99.000000
3166353.853000	38591222.600000	399.302000	14.084477	-55.000000	-33.000000	-99.000000
3166353.853000	38591222.600000	409.302000	14.386229	-55.000000	-33.000000	-99.000000
3166363.853000	38591212.600000	399.302000	14.083931	-55.000000	-33.000000	-99.000000
3166363.853000	38591222.600000	399.302000	14.084486	-55.000000	-33.000000	-99.000000
3166353.853000	38591212.600000	419.302000	16.521414	-55.000000	-33.000000	-99.000000
3166353.853000	38591212.600000	429.302000	16.543312	-55.000000	-33.000000	-99.000000
3166353.853000	38591222.600000	419.302000	16.521394	-55.000000	-33.000000	-99.000000
3166353.853000	38591222.600000	429.302000	16.543238	-55.000000	-33.000000	-99.000000
3166363.853000	38591212.600000	419.302000	16.521414	-55.000000	-33.000000	-99.000000
3166363.853000	38591212.600000	429.302000	16.543310	-55.000000	-33.000000	-99.000000
3166363.853000	38591222.600000	419.302000	16.521394	-55.000000	-33.000000	-99.000000
3166363.853000	38591222.600000	429.302000	16.543236	-55.000000	-33.000000	-99.000000
[truncated: 10,894 more rows]
