# Supplementary material for: A new method for estimating ore grade based on sample length weighting
Source: Sci Rep. 2023 Apr 17;13:6208. doi: 10.1038/s41598-023-33509-0 (PMC10110572; doi:10.1038/s41598-023-33509-0)
Supplement: Supplementary file 1 — Supplementary Information. [file 41598_2023_33509_MOESM1_ESM.zip › Data for paper-SR/Results/Composite_Sample_P5_Fe.txt]

3166093.853000	38590632.600000	489.302000	1.190054	-55.000000	-33.000000	-99.000000
3166093.853000	38590642.600000	489.302000	1.190070	-55.000000	-33.000000	-99.000000
3166103.853000	38590632.600000	489.302000	1.190058	-55.000000	-33.000000	-99.000000
3166103.853000	38590642.600000	489.302000	1.190079	-55.000000	-33.000000	-99.000000
3166093.853000	38590632.600000	499.302000	1.190212	-55.000000	-33.000000	-99.000000
3166093.853000	38590632.600000	509.302000	1.190346	-55.000000	-33.000000	-99.000000
3166093.853000	38590642.600000	499.302000	1.190274	-55.000000	-33.000000	-99.000000
3166093.853000	38590642.600000	509.302000	1.190439	-55.000000	-33.000000	-99.000000
3166103.853000	38590632.600000	499.302000	1.190230	-55.000000	-33.000000	-99.000000
3166103.853000	38590632.600000	509.302000	1.190374	-55.000000	-33.000000	-99.000000
3166103.853000	38590642.600000	499.302000	1.190305	-55.000000	-33.000000	-99.000000
3166103.853000	38590642.600000	509.302000	1.190484	-55.000000	-33.000000	-99.000000
3166093.853000	38590652.600000	489.302000	1.190095	-55.000000	-33.000000	-99.000000
3166093.853000	38590662.600000	489.302000	1.190133	-55.000000	-33.000000	-99.000000
3166103.853000	38590652.600000	489.302000	1.190111	-55.000000	-33.000000	-99.000000
3166103.853000	38590662.600000	489.302000	1.190165	-55.000000	-33.000000	-99.000000
3166093.853000	38590652.600000	499.302000	1.190364	-55.000000	-33.000000	-99.000000
3166093.853000	38590652.600000	509.302000	1.190566	-55.000000	-33.000000	-99.000000
3166093.853000	38590662.600000	499.302000	1.190495	-55.000000	-33.000000	-99.000000
3166093.853000	38590662.600000	509.302000	1.190740	-55.000000	-33.000000	-99.000000
3166103.853000	38590652.600000	499.302000	1.190421	-55.000000	-33.000000	-99.000000
3166103.853000	38590652.600000	509.302000	1.190643	-55.000000	-33.000000	-99.000000
3166103.853000	38590662.600000	499.302000	1.190608	-55.000000	-33.000000	-99.000000
3166103.853000	38590662.600000	509.302000	1.190877	-55.000000	-33.000000	-99.000000
3166113.853000	38590632.600000	489.302000	1.190061	-55.000000	-33.000000	-99.000000
3166113.853000	38590642.600000	489.302000	1.190084	-55.000000	-33.000000	-99.000000
3166123.853000	38590632.600000	489.302000	1.190062	-55.000000	-33.000000	-99.000000
3166123.853000	38590642.600000	489.302000	1.190085	-55.000000	-33.000000	-99.000000
3166113.853000	38590632.600000	499.302000	1.190242	-55.000000	-33.000000	-99.000000
3166113.853000	38590632.600000	509.302000	1.190391	-55.000000	-33.000000	-99.000000
3166113.853000	38590642.600000	499.302000	1.190326	-55.000000	-33.000000	-99.000000
3166113.853000	38590642.600000	509.302000	1.190513	-55.000000	-33.000000	-99.000000
3166113.853000	38590652.600000	489.302000	1.190122	-55.000000	-33.000000	-99.000000
3166113.853000	38590662.600000	489.302000	1.190192	-55.000000	-33.000000	-99.000000
3166123.853000	38590652.600000	489.302000	1.190125	-55.000000	-33.000000	-99.000000
3166123.853000	38590662.600000	489.302000	1.190198	-55.000000	-33.000000	-99.000000
3166113.853000	38590652.600000	499.302000	1.190461	-55.000000	-33.000000	-99.000000
3166113.853000	38590652.600000	509.302000	1.190696	-55.000000	-33.000000	-99.000000
3166113.853000	38590662.600000	499.302000	1.190694	-55.000000	-33.000000	-99.000000
3166113.853000	38590662.600000	509.302000	1.190977	-55.000000	-33.000000	-99.000000
3166093.853000	38590672.600000	489.302000	1.190190	-55.000000	-33.000000	-99.000000
3166093.853000	38590682.600000	489.302000	1.190272	-55.000000	-33.000000	-99.000000
3166103.853000	38590672.600000	489.302000	1.190265	-55.000000	-33.000000	-99.000000
3166103.853000	38590682.600000	489.302000	1.190455	-55.000000	-33.000000	-99.000000
3166093.853000	38590672.600000	499.302000	1.190686	-55.000000	-33.000000	-99.000000
3166093.853000	38590672.600000	509.302000	1.190968	-55.000000	-33.000000	-99.000000
3166093.853000	38590682.600000	499.302000	1.190940	-55.000000	-33.000000	-99.000000
3166093.853000	38590682.600000	509.302000	1.191232	-55.000000	-33.000000	-99.000000
3166103.853000	38590672.600000	499.302000	1.190921	-55.000000	-33.000000	-99.000000
3166103.853000	38590672.600000	509.302000	1.191214	-55.000000	-33.000000	-99.000000
3166103.853000	38590682.600000	499.302000	1.191441	-55.000000	-33.000000	-99.000000
3166103.853000	38590682.600000	509.302000	1.191651	-55.000000	-33.000000	-99.000000
3166093.853000	38590692.600000	489.302000	1.190362	-55.000000	-33.000000	-99.000000
3166093.853000	38590702.600000	489.302000	1.190398	-55.000000	-33.000000	-99.000000
3166103.853000	38590692.600000	489.302000	1.190770	-55.000000	-33.000000	-99.000000
3166103.853000	38590702.600000	489.302000	1.190944	-55.000000	-33.000000	-99.000000
3166093.853000	38590692.600000	499.302000	1.191192	-55.000000	-33.000000	-99.000000
3166093.853000	38590692.600000	509.302000	1.191459	-55.000000	-33.000000	-99.000000
3166093.853000	38590702.600000	499.302000	1.191284	-55.000000	-33.000000	-99.000000
3166093.853000	38590702.600000	509.302000	1.191532	-55.000000	-33.000000	-99.000000
3166103.853000	38590692.600000	499.302000	1.192123	-55.000000	-33.000000	-99.000000
3166103.853000	38590692.600000	509.302000	1.192055	-55.000000	-33.000000	-99.000000
3166103.853000	38590702.600000	499.302000	1.192420	-55.000000	-33.000000	-99.000000
3166103.853000	38590702.600000	509.302000	1.192186	-55.000000	-33.000000	-99.000000
3166113.853000	38590672.600000	489.302000	1.190338	-55.000000	-33.000000	-99.000000
3166113.853000	38590682.600000	489.302000	1.190722	-55.000000	-33.000000	-99.000000
3166123.853000	38590672.600000	489.302000	1.190357	-55.000000	-33.000000	-99.000000
3166123.853000	38590682.600000	489.302000	1.190813	-55.000000	-33.000000	-99.000000
3166113.853000	38590672.600000	499.302000	1.191136	-55.000000	-33.000000	-99.000000
3166113.853000	38590672.600000	509.302000	1.191411	-55.000000	-33.000000	-99.000000
3166113.853000	38590682.600000	499.302000	1.192037	-55.000000	-33.000000	-99.000000
3166113.853000	38590682.600000	509.302000	1.192012	-55.000000	-33.000000	-99.000000
3166113.853000	38590692.600000	489.302000	1.192049	-55.000000	-33.000000	-99.000000
3166113.853000	38590702.600000	489.302000	1.193969	-55.000000	-33.000000	-99.000000
3166123.853000	38590692.600000	489.302000	1.193010	-55.000000	-33.000000	-99.000000
3166123.853000	38590702.600000	489.302000	1.201491	-55.000000	-33.000000	-99.000000
3166113.853000	38590692.600000	499.302000	1.193579	-55.000000	-33.000000	-99.000000
3166113.853000	38590692.600000	509.302000	1.192508	-55.000000	-33.000000	-99.000000
3166113.853000	38590702.600000	499.302000	1.193991	-55.000000	-33.000000	-99.000000
3166113.853000	38590702.600000	509.302000	1.192567	-55.000000	-33.000000	-99.000000
3166123.853000	38590702.600000	499.302000	1.191212	-55.000000	-33.000000	-99.000000
3166093.853000	38590712.600000	489.302000	1.190344	-55.000000	-33.000000	-99.000000
3166093.853000	38590722.600000	489.302000	1.190254	-55.000000	-33.000000	-99.000000
3166103.853000	38590712.600000	489.302000	1.190681	-55.000000	-33.000000	-99.000000
3166103.853000	38590722.600000	489.302000	1.190398	-55.000000	-33.000000	-99.000000
3166093.853000	38590712.600000	499.302000	1.191131	-55.000000	-33.000000	-99.000000
3166093.853000	38590722.600000	499.302000	1.190867	-55.000000	-33.000000	-99.000000
3166103.853000	38590712.600000	499.302000	1.191933	-55.000000	-33.000000	-99.000000
3166103.853000	38590712.600000	509.302000	1.191958	-55.000000	-33.000000	-99.000000
3166103.853000	38590722.600000	499.302000	1.191272	-55.000000	-33.000000	-99.000000
3166103.853000	38590722.600000	509.302000	1.191523	-55.000000	-33.000000	-99.000000
3166093.853000	38590732.600000	489.302000	1.190179	-55.000000	-33.000000	-99.000000
3166093.853000	38590742.600000	489.302000	1.190127	-55.000000	-33.000000	-99.000000
3166103.853000	38590732.600000	489.302000	1.190240	-55.000000	-33.000000	-99.000000
3166103.853000	38590742.600000	489.302000	1.190155	-55.000000	-33.000000	-99.000000
3166093.853000	38590732.600000	499.302000	1.190630	-55.000000	-33.000000	-99.000000
3166093.853000	38590742.600000	499.302000	1.190458	-55.000000	-33.000000	-99.000000
3166103.853000	38590732.600000	499.302000	1.190820	-55.000000	-33.000000	-99.000000
3166103.853000	38590732.600000	509.302000	1.191110	-55.000000	-33.000000	-99.000000
3166103.853000	38590742.600000	499.302000	1.190551	-55.000000	-33.000000	-99.000000
3166103.853000	38590742.600000	509.302000	1.190806	-55.000000	-33.000000	-99.000000
3166113.853000	38590712.600000	489.302000	1.191490	-55.000000	-33.000000	-99.000000
3166113.853000	38590722.600000	489.302000	1.190581	-55.000000	-33.000000	-99.000000
3166123.853000	38590712.600000	489.302000	1.191929	-55.000000	-33.000000	-99.000000
3166123.853000	38590722.600000	489.302000	1.190637	-55.000000	-33.000000	-99.000000
3166113.853000	38590712.600000	499.302000	1.193119	-55.000000	-33.000000	-99.000000
3166113.853000	38590712.600000	509.302000	1.192412	-55.000000	-33.000000	-99.000000
3166113.853000	38590722.600000	499.302000	1.191714	-55.000000	-33.000000	-99.000000
3166113.853000	38590722.600000	509.302000	1.191832	-55.000000	-33.000000	-99.000000
3166123.853000	38590712.600000	499.302000	1.193490	-55.000000	-33.000000	-99.000000
3166123.853000	38590712.600000	509.302000	1.192494	-55.000000	-33.000000	-99.000000
3166123.853000	38590722.600000	499.302000	1.191835	-55.000000	-33.000000	-99.000000
3166123.853000	38590722.600000	509.302000	1.191904	-55.000000	-33.000000	-99.000000
3166113.853000	38590732.600000	489.302000	1.190295	-55.000000	-33.000000	-99.000000
3166113.853000	38590742.600000	489.302000	1.190176	-55.000000	-33.000000	-99.000000
3166123.853000	38590732.600000	489.302000	1.190309	-55.000000	-33.000000	-99.000000
3166123.853000	38590742.600000	489.302000	1.190181	-55.000000	-33.000000	-99.000000
3166113.853000	38590732.600000	499.302000	1.190984	-55.000000	-33.000000	-99.000000
3166113.853000	38590732.600000	509.302000	1.191272	-55.000000	-33.000000	-99.000000
3166113.853000	38590742.600000	499.302000	1.190620	-55.000000	-33.000000	-99.000000
3166113.853000	38590742.600000	509.302000	1.190889	-55.000000	-33.000000	-99.000000
3166123.853000	38590732.600000	499.302000	1.191023	-55.000000	-33.000000	-99.000000
3166123.853000	38590732.600000	509.302000	1.191309	-55.000000	-33.000000	-99.000000
3166123.853000	38590742.600000	499.302000	1.190635	-55.000000	-33.000000	-99.000000
3166123.853000	38590742.600000	509.302000	1.190906	-55.000000	-33.000000	-99.000000
3166093.853000	38590752.600000	489.302000	1.190093	-55.000000	-33.000000	-99.000000
3166103.853000	38590752.600000	489.302000	1.190107	-55.000000	-33.000000	-99.000000
3166103.853000	38590762.600000	489.302000	1.190078	-55.000000	-33.000000	-99.000000
3166103.853000	38590752.600000	499.302000	1.190388	-55.000000	-33.000000	-99.000000
3166103.853000	38590762.600000	499.302000	1.190286	-55.000000	-33.000000	-99.000000
3166103.853000	38590772.600000	489.302000	1.190060	-55.000000	-33.000000	-99.000000
3166103.853000	38590782.600000	489.302000	1.190047	-55.000000	-33.000000	-99.000000
3166103.853000	38590772.600000	499.302000	1.190219	-55.000000	-33.000000	-99.000000
3166103.853000	38590782.600000	499.302000	1.190172	-55.000000	-33.000000	-99.000000
3166113.853000	38590752.600000	489.302000	1.190117	-55.000000	-33.000000	-99.000000
3166113.853000	38590762.600000	489.302000	1.190083	-55.000000	-33.000000	-99.000000
3166123.853000	38590752.600000	489.302000	1.190119	-55.000000	-33.000000	-99.000000
3166123.853000	38590762.600000	489.302000	1.190084	-55.000000	-33.000000	-99.000000
3166113.853000	38590752.600000	499.302000	1.190422	-55.000000	-33.000000	-99.000000
3166113.853000	38590752.600000	509.302000	1.190641	-55.000000	-33.000000	-99.000000
3166113.853000	38590762.600000	499.302000	1.190304	-55.000000	-33.000000	-99.000000
3166113.853000	38590762.600000	509.302000	1.190478	-55.000000	-33.000000	-99.000000
3166123.853000	38590752.600000	499.302000	1.190429	-55.000000	-33.000000	-99.000000
3166123.853000	38590752.600000	509.302000	1.190650	-55.000000	-33.000000	-99.000000
3166123.853000	38590762.600000	499.302000	1.190307	-55.000000	-33.000000	-99.000000
3166123.853000	38590762.600000	509.302000	1.190484	-55.000000	-33.000000	-99.000000
3166113.853000	38590772.600000	489.302000	1.190062	-55.000000	-33.000000	-99.000000
3166113.853000	38590782.600000	479.302000	1.189913	-55.000000	-33.000000	-99.000000
3166113.853000	38590782.600000	489.302000	1.190049	-55.000000	-33.000000	-99.000000
3166123.853000	38590772.600000	489.302000	1.190063	-55.000000	-33.000000	-99.000000
3166123.853000	38590782.600000	489.302000	1.190049	-55.000000	-33.000000	-99.000000
3166113.853000	38590772.600000	499.302000	1.190229	-55.000000	-33.000000	-99.000000
3166113.853000	38590772.600000	509.302000	1.190369	-55.000000	-33.000000	-99.000000
3166113.853000	38590782.600000	499.302000	1.190178	-55.000000	-33.000000	-99.000000
3166113.853000	38590782.600000	509.302000	1.190292	-55.000000	-33.000000	-99.000000
3166123.853000	38590772.600000	499.302000	1.190231	-55.000000	-33.000000	-99.000000
3166123.853000	38590772.600000	509.302000	1.190372	-55.000000	-33.000000	-99.000000
3166123.853000	38590782.600000	499.302000	1.190179	-55.000000	-33.000000	-99.000000
3166123.853000	38590782.600000	509.302000	1.190294	-55.000000	-33.000000	-99.000000
3166133.853000	38590722.600000	489.302000	1.190486	-55.000000	-33.000000	-99.000000
3166133.853000	38590732.600000	489.302000	1.190268	-55.000000	-33.000000	-99.000000
3166133.853000	38590742.600000	489.302000	1.190167	-55.000000	-33.000000	-99.000000
3166133.853000	38590752.600000	489.302000	1.190113	-55.000000	-33.000000	-99.000000
3166133.853000	38590762.600000	489.302000	1.190081	-55.000000	-33.000000	-99.000000
3166133.853000	38590752.600000	499.302000	1.190407	-55.000000	-33.000000	-99.000000
3166133.853000	38590762.600000	499.302000	1.190296	-55.000000	-33.000000	-99.000000
3166133.853000	38590762.600000	509.302000	1.190467	-55.000000	-33.000000	-99.000000
3166133.853000	38590772.600000	489.302000	1.190061	-55.000000	-33.000000	-99.000000
3166133.853000	38590782.600000	489.302000	1.190048	-55.000000	-33.000000	-99.000000
3166143.853000	38590782.600000	489.302000	1.190045	-55.000000	-33.000000	-99.000000
3166133.853000	38590772.600000	499.302000	1.190224	-55.000000	-33.000000	-99.000000
3166133.853000	38590772.600000	509.302000	1.190362	-55.000000	-33.000000	-99.000000
3166133.853000	38590782.600000	499.302000	1.190175	-55.000000	-33.000000	-99.000000
3166133.853000	38590782.600000	509.302000	1.190287	-55.000000	-33.000000	-99.000000
3166103.853000	38590792.600000	489.302000	1.190038	-55.000000	-33.000000	-99.000000
3166113.853000	38590792.600000	479.302000	1.189931	-55.000000	-33.000000	-99.000000
3166113.853000	38590792.600000	489.302000	1.190039	-55.000000	-33.000000	-99.000000
3166113.853000	38590802.600000	479.302000	1.189944	-55.000000	-33.000000	-99.000000
3166113.853000	38590802.600000	489.302000	1.190032	-55.000000	-33.000000	-99.000000
3166123.853000	38590792.600000	489.302000	1.190039	-55.000000	-33.000000	-99.000000
3166123.853000	38590802.600000	479.302000	1.189944	-55.000000	-33.000000	-99.000000
3166123.853000	38590802.600000	489.302000	1.190032	-55.000000	-33.000000	-99.000000
3166113.853000	38590792.600000	499.302000	1.190143	-55.000000	-33.000000	-99.000000
3166113.853000	38590802.600000	499.302000	1.190117	-55.000000	-33.000000	-99.000000
3166123.853000	38590792.600000	499.302000	1.190143	-55.000000	-33.000000	-99.000000
3166123.853000	38590792.600000	509.302000	1.190237	-55.000000	-33.000000	-99.000000
3166123.853000	38590802.600000	499.302000	1.190117	-55.000000	-33.000000	-99.000000
3166123.853000	38590802.600000	509.302000	1.190195	-55.000000	-33.000000	-99.000000
3166113.853000	38590812.600000	479.302000	1.189954	-55.000000	-33.000000	-99.000000
3166113.853000	38590812.600000	489.302000	1.190027	-55.000000	-33.000000	-99.000000
3166113.853000	38590822.600000	479.302000	1.189962	-55.000000	-33.000000	-99.000000
3166113.853000	38590822.600000	489.302000	1.190023	-55.000000	-33.000000	-99.000000
3166123.853000	38590812.600000	479.302000	1.189954	-55.000000	-33.000000	-99.000000
3166123.853000	38590812.600000	489.302000	1.190027	-55.000000	-33.000000	-99.000000
3166123.853000	38590822.600000	479.302000	1.189961	-55.000000	-33.000000	-99.000000
3166123.853000	38590822.600000	489.302000	1.190023	-55.000000	-33.000000	-99.000000
3166113.853000	38590812.600000	499.302000	1.190097	-55.000000	-33.000000	-99.000000
3166113.853000	38590822.600000	499.302000	1.190082	-55.000000	-33.000000	-99.000000
3166123.853000	38590812.600000	499.302000	1.190098	-55.000000	-33.000000	-99.000000
3166123.853000	38590812.600000	509.302000	1.190164	-55.000000	-33.000000	-99.000000
3166123.853000	38590822.600000	499.302000	1.190083	-55.000000	-33.000000	-99.000000
3166123.853000	38590822.600000	509.302000	1.190139	-55.000000	-33.000000	-99.000000
3166113.853000	38590832.600000	489.302000	1.190019	-55.000000	-33.000000	-99.000000
3166113.853000	38590842.600000	489.302000	1.190017	-55.000000	-33.000000	-99.000000
3166123.853000	38590832.600000	479.302000	1.189967	-55.000000	-33.000000	-99.000000
3166123.853000	38590832.600000	489.302000	1.190019	-55.000000	-33.000000	-99.000000
3166123.853000	38590842.600000	479.302000	1.189972	-55.000000	-33.000000	-99.000000
3166123.853000	38590842.600000	489.302000	1.190017	-55.000000	-33.000000	-99.000000
3166123.853000	38590832.600000	499.302000	1.190071	-55.000000	-33.000000	-99.000000
3166123.853000	38590842.600000	499.302000	1.190061	-55.000000	-33.000000	-99.000000
3166123.853000	38590852.600000	479.302000	1.189976	-55.000000	-33.000000	-99.000000
3166123.853000	38590852.600000	489.302000	1.190015	-55.000000	-33.000000	-99.000000
3166123.853000	38590862.600000	479.302000	1.189979	-55.000000	-33.000000	-99.000000
3166123.853000	38590862.600000	489.302000	1.190013	-55.000000	-33.000000	-99.000000
3166123.853000	38590852.600000	499.302000	1.190054	-55.000000	-33.000000	-99.000000
3166123.853000	38590862.600000	499.302000	1.190047	-55.000000	-33.000000	-99.000000
3166133.853000	38590792.600000	489.302000	1.190038	-55.000000	-33.000000	-99.000000
3166133.853000	38590802.600000	489.302000	1.190032	-55.000000	-33.000000	-99.000000
3166143.853000	38590792.600000	489.302000	1.190037	-55.000000	-33.000000	-99.000000
3166143.853000	38590802.600000	489.302000	1.190030	-55.000000	-33.000000	-99.000000
3166133.853000	38590792.600000	499.302000	1.190141	-55.000000	-33.000000	-99.000000
3166133.853000	38590792.600000	509.302000	1.190233	-55.000000	-33.000000	-99.000000
3166133.853000	38590802.600000	499.302000	1.190116	-55.000000	-33.000000	-99.000000
3166133.853000	38590802.600000	509.302000	1.190193	-55.000000	-33.000000	-99.000000
3166143.853000	38590802.600000	499.302000	1.190112	-55.000000	-33.000000	-99.000000
3166143.853000	38590802.600000	509.302000	1.190187	-55.000000	-33.000000	-99.000000
3166133.853000	38590812.600000	489.302000	1.190026	-55.000000	-33.000000	-99.000000
3166133.853000	38590822.600000	489.302000	1.190022	-55.000000	-33.000000	-99.000000
3166143.853000	38590812.600000	489.302000	1.190026	-55.000000	-33.000000	-99.000000
3166143.853000	38590822.600000	489.302000	1.190022	-55.000000	-33.000000	-99.000000
3166133.853000	38590812.600000	499.302000	1.190096	-55.000000	-33.000000	-99.000000
3166133.853000	38590812.600000	509.302000	1.190162	-55.000000	-33.000000	-99.000000
3166133.853000	38590822.600000	499.302000	1.190082	-55.000000	-33.000000	-99.000000
3166133.853000	38590822.600000	509.302000	1.190138	-55.000000	-33.000000	-99.000000
3166143.853000	38590812.600000	499.302000	1.190094	-55.000000	-33.000000	-99.000000
3166143.853000	38590812.600000	509.302000	1.190158	-55.000000	-33.000000	-99.000000
3166143.853000	38590822.600000	499.302000	1.190080	-55.000000	-33.000000	-99.000000
3166143.853000	38590822.600000	509.302000	1.190135	-55.000000	-33.000000	-99.000000
3166133.853000	38590832.600000	479.302000	1.189968	-55.000000	-33.000000	-99.000000
3166133.853000	38590832.600000	489.302000	1.190019	-55.000000	-33.000000	-99.000000
3166133.853000	38590842.600000	479.302000	1.189972	-55.000000	-33.000000	-99.000000
3166133.853000	38590842.600000	489.302000	1.190017	-55.000000	-33.000000	-99.000000
3166143.853000	38590832.600000	489.302000	1.190019	-55.000000	-33.000000	-99.000000
3166143.853000	38590842.600000	489.302000	1.190017	-55.000000	-33.000000	-99.000000
3166133.853000	38590832.600000	499.302000	1.190070	-55.000000	-33.000000	-99.000000
3166133.853000	38590832.600000	509.302000	1.190118	-55.000000	-33.000000	-99.000000
3166133.853000	38590842.600000	499.302000	1.190061	-55.000000	-33.000000	-99.000000
3166133.853000	38590842.600000	509.302000	1.190103	-55.000000	-33.000000	-99.000000
3166143.853000	38590832.600000	499.302000	1.190069	-55.000000	-33.000000	-99.000000
3166143.853000	38590832.600000	509.302000	1.190116	-55.000000	-33.000000	-99.000000
3166143.853000	38590842.600000	499.302000	1.190060	-55.000000	-33.000000	-99.000000
3166143.853000	38590842.600000	509.302000	1.190101	-55.000000	-33.000000	-99.000000
3166133.853000	38590852.600000	479.302000	1.189976	-55.000000	-33.000000	-99.000000
3166133.853000	38590852.600000	489.302000	1.190015	-55.000000	-33.000000	-99.000000
3166133.853000	38590862.600000	479.302000	1.189979	-55.000000	-33.000000	-99.000000
3166133.853000	38590862.600000	489.302000	1.190013	-55.000000	-33.000000	-99.000000
3166143.853000	38590852.600000	489.302000	1.190015	-55.000000	-33.000000	-99.000000
3166143.853000	38590862.600000	479.302000	1.189979	-55.000000	-33.000000	-99.000000
3166143.853000	38590862.600000	489.302000	1.190013	-55.000000	-33.000000	-99.000000
3166133.853000	38590852.600000	499.302000	1.190053	-55.000000	-33.000000	-99.000000
3166133.853000	38590862.600000	499.302000	1.190047	-55.000000	-33.000000	-99.000000
3166143.853000	38590852.600000	499.302000	1.190052	-55.000000	-33.000000	-99.000000
3166143.853000	38590852.600000	509.302000	1.190089	-55.000000	-33.000000	-99.000000
3166143.853000	38590862.600000	499.302000	1.190046	-55.000000	-33.000000	-99.000000
3166143.853000	38590862.600000	509.302000	1.190079	-55.000000	-33.000000	-99.000000
3166153.853000	38590842.600000	489.302000	1.190016	-55.000000	-33.000000	-99.000000
3166153.853000	38590842.600000	499.302000	1.190058	-55.000000	-33.000000	-99.000000
3166153.853000	38590842.600000	509.302000	1.190099	-55.000000	-33.000000	-99.000000
3166153.853000	38590852.600000	489.302000	1.190014	-55.000000	-33.000000	-99.000000
3166153.853000	38590862.600000	489.302000	1.190013	-55.000000	-33.000000	-99.000000
3166153.853000	38590852.600000	499.302000	1.190051	-55.000000	-33.000000	-99.000000
3166153.853000	38590852.600000	509.302000	1.190087	-55.000000	-33.000000	-99.000000
3166153.853000	38590862.600000	499.302000	1.190046	-55.000000	-33.000000	-99.000000
3166153.853000	38590862.600000	509.302000	1.190077	-55.000000	-33.000000	-99.000000
3166133.853000	38590922.600000	469.302000	1.189971	-55.000000	-33.000000	-99.000000
3166143.853000	38590922.600000	469.302000	1.189971	-55.000000	-33.000000	-99.000000
3166143.853000	38590932.600000	469.302000	1.189973	-55.000000	-33.000000	-99.000000
3166143.853000	38590942.600000	469.302000	1.360002	-55.000000	-33.000000	-99.000000
3166153.853000	38590942.600000	469.302000	1.360002	-55.000000	-33.000000	-99.000000
3166123.853000	38590872.600000	479.302000	1.189981	-55.000000	-33.000000	-99.000000
3166123.853000	38590872.600000	489.302000	1.190012	-55.000000	-33.000000	-99.000000
3166123.853000	38590882.600000	479.302000	1.189983	-55.000000	-33.000000	-99.000000
3166123.853000	38590882.600000	489.302000	1.190011	-55.000000	-33.000000	-99.000000
3166123.853000	38590892.600000	479.302000	1.189985	-55.000000	-33.000000	-99.000000
3166123.853000	38590892.600000	489.302000	1.190010	-55.000000	-33.000000	-99.000000
3166133.853000	38590872.600000	479.302000	1.189981	-55.000000	-33.000000	-99.000000
3166133.853000	38590872.600000	489.302000	1.190012	-55.000000	-33.000000	-99.000000
3166133.853000	38590882.600000	479.302000	1.189983	-55.000000	-33.000000	-99.000000
3166133.853000	38590882.600000	489.302000	1.190011	-55.000000	-33.000000	-99.000000
3166143.853000	38590872.600000	479.302000	1.189981	-55.000000	-33.000000	-99.000000
3166143.853000	38590872.600000	489.302000	1.190012	-55.000000	-33.000000	-99.000000
3166143.853000	38590882.600000	479.302000	1.189983	-55.000000	-33.000000	-99.000000
3166143.853000	38590882.600000	489.302000	1.190010	-55.000000	-33.000000	-99.000000
3166133.853000	38590872.600000	499.302000	1.190042	-55.000000	-33.000000	-99.000000
3166133.853000	38590882.600000	499.302000	1.190037	-55.000000	-33.000000	-99.000000
3166143.853000	38590872.600000	499.302000	1.190041	-55.000000	-33.000000	-99.000000
3166143.853000	38590872.600000	509.302000	1.190070	-55.000000	-33.000000	-99.000000
3166143.853000	38590882.600000	499.302000	1.190037	-55.000000	-33.000000	-99.000000
3166143.853000	38590882.600000	509.302000	1.190063	-55.000000	-33.000000	-99.000000
3166133.853000	38590892.600000	479.302000	1.189985	-55.000000	-33.000000	-99.000000
3166133.853000	38590892.600000	489.302000	1.190010	-55.000000	-33.000000	-99.000000
3166133.853000	38590902.600000	479.302000	1.189987	-55.000000	-33.000000	-99.000000
3166133.853000	38590902.600000	489.302000	1.190009	-55.000000	-33.000000	-99.000000
3166143.853000	38590892.600000	479.302000	1.189985	-55.000000	-33.000000	-99.000000
3166143.853000	38590892.600000	489.302000	1.190009	-55.000000	-33.000000	-99.000000
3166143.853000	38590902.600000	479.302000	1.189987	-55.000000	-33.000000	-99.000000
3166143.853000	38590902.600000	489.302000	1.190009	-55.000000	-33.000000	-99.000000
3166133.853000	38590892.600000	499.302000	1.190034	-55.000000	-33.000000	-99.000000
3166133.853000	38590902.600000	499.302000	1.190031	-55.000000	-33.000000	-99.000000
3166143.853000	38590892.600000	499.302000	1.190033	-55.000000	-33.000000	-99.000000
3166143.853000	38590902.600000	499.302000	1.190030	-55.000000	-33.000000	-99.000000
3166153.853000	38590872.600000	489.302000	1.190011	-55.000000	-33.000000	-99.000000
3166153.853000	38590882.600000	489.302000	1.190010	-55.000000	-33.000000	-99.000000
3166153.853000	38590872.600000	499.302000	1.190041	-55.000000	-33.000000	-99.000000
3166153.853000	38590872.600000	509.302000	1.190069	-55.000000	-33.000000	-99.000000
3166153.853000	38590882.600000	499.302000	1.190037	-55.000000	-33.000000	-99.000000
3166153.853000	38590882.600000	509.302000	1.190062	-55.000000	-33.000000	-99.000000
3166163.853000	38590882.600000	509.302000	1.190061	-55.000000	-33.000000	-99.000000
3166153.853000	38590892.600000	479.302000	1.189985	-55.000000	-33.000000	-99.000000
3166153.853000	38590892.600000	489.302000	1.190009	-55.000000	-33.000000	-99.000000
3166153.853000	38590902.600000	479.302000	1.189987	-55.000000	-33.000000	-99.000000
3166153.853000	38590902.600000	489.302000	1.190008	-55.000000	-33.000000	-99.000000
3166163.853000	38590902.600000	489.302000	1.190008	-55.000000	-33.000000	-99.000000
3166153.853000	38590892.600000	499.302000	1.190033	-55.000000	-33.000000	-99.000000
3166153.853000	38590892.600000	509.302000	1.190056	-55.000000	-33.000000	-99.000000
3166153.853000	38590902.600000	499.302000	1.190030	-55.000000	-33.000000	-99.000000
3166153.853000	38590902.600000	509.302000	1.190051	-55.000000	-33.000000	-99.000000
3166163.853000	38590892.600000	499.302000	1.190032	-55.000000	-33.000000	-99.000000
3166163.853000	38590892.600000	509.302000	1.190055	-55.000000	-33.000000	-99.000000
3166163.853000	38590902.600000	499.302000	1.190029	-55.000000	-33.000000	-99.000000
3166163.853000	38590902.600000	509.302000	1.190050	-55.000000	-33.000000	-99.000000
3166133.853000	38590912.600000	479.302000	1.189988	-55.000000	-33.000000	-99.000000
3166133.853000	38590912.600000	489.302000	1.190008	-55.000000	-33.000000	-99.000000
3166133.853000	38590922.600000	479.302000	1.189989	-55.000000	-33.000000	-99.000000
3166133.853000	38590922.600000	489.302000	1.190007	-55.000000	-33.000000	-99.000000
3166143.853000	38590912.600000	479.302000	1.189988	-55.000000	-33.000000	-99.000000
3166143.853000	38590912.600000	489.302000	1.190008	-55.000000	-33.000000	-99.000000
3166143.853000	38590922.600000	479.302000	1.189989	-55.000000	-33.000000	-99.000000
3166143.853000	38590922.600000	489.302000	1.190007	-55.000000	-33.000000	-99.000000
3166133.853000	38590912.600000	499.302000	1.190028	-55.000000	-33.000000	-99.000000
3166143.853000	38590912.600000	499.302000	1.190028	-55.000000	-33.000000	-99.000000
3166143.853000	38590922.600000	499.302000	1.190025	-55.000000	-33.000000	-99.000000
3166133.853000	38590932.600000	479.302000	1.251299	-55.000000	-33.000000	-99.000000
3166133.853000	38590932.600000	489.302000	1.280900	-55.000000	-33.000000	-99.000000
3166133.853000	38590942.600000	479.302000	1.320443	-55.000000	-33.000000	-99.000000
3166143.853000	38590932.600000	479.302000	1.251431	-55.000000	-33.000000	-99.000000
3166143.853000	38590932.600000	489.302000	1.280993	-55.000000	-33.000000	-99.000000
3166143.853000	38590942.600000	479.302000	1.320994	-55.000000	-33.000000	-99.000000
3166143.853000	38590942.600000	489.302000	1.320992	-55.000000	-33.000000	-99.000000
3166143.853000	38590932.600000	499.302000	1.270461	-55.000000	-33.000000	-99.000000
3166143.853000	38590942.600000	499.302000	1.320989	-55.000000	-33.000000	-99.000000
3166153.853000	38590912.600000	479.302000	1.189988	-55.000000	-33.000000	-99.000000
3166153.853000	38590912.600000	489.302000	1.190008	-55.000000	-33.000000	-99.000000
3166153.853000	38590922.600000	479.302000	1.189989	-55.000000	-33.000000	-99.000000
3166153.853000	38590922.600000	489.302000	1.190007	-55.000000	-33.000000	-99.000000
3166163.853000	38590912.600000	489.302000	1.190008	-55.000000	-33.000000	-99.000000
3166163.853000	38590922.600000	489.302000	1.190007	-55.000000	-33.000000	-99.000000
3166153.853000	38590912.600000	499.302000	1.190027	-55.000000	-33.000000	-99.000000
3166153.853000	38590912.600000	509.302000	1.190046	-55.000000	-33.000000	-99.000000
3166153.853000	38590922.600000	499.302000	1.190025	-55.000000	-33.000000	-99.000000
3166153.853000	38590922.600000	509.302000	1.190043	-55.000000	-33.000000	-99.000000
3166163.853000	38590912.600000	499.302000	1.190027	-55.000000	-33.000000	-99.000000
3166163.853000	38590912.600000	509.302000	1.190046	-55.000000	-33.000000	-99.000000
3166163.853000	38590922.600000	499.302000	1.190025	-55.000000	-33.000000	-99.000000
3166163.853000	38590922.600000	509.302000	1.190042	-55.000000	-33.000000	-99.000000
3166153.853000	38590932.600000	479.302000	1.320995	-55.000000	-33.000000	-99.000000
3166153.853000	38590932.600000	489.302000	1.277017	-55.000000	-33.000000	-99.000000
3166153.853000	38590942.600000	479.302000	1.320994	-55.000000	-33.000000	-99.000000
3166153.853000	38590942.600000	489.302000	1.320991	-55.000000	-33.000000	-99.000000
3166163.853000	38590932.600000	479.302000	1.320994	-55.000000	-33.000000	-99.000000
3166163.853000	38590932.600000	489.302000	1.320992	-55.000000	-33.000000	-99.000000
3166163.853000	38590942.600000	479.302000	1.320994	-55.000000	-33.000000	-99.000000
3166163.853000	38590942.600000	489.302000	1.320991	-55.000000	-33.000000	-99.000000
3166153.853000	38590932.600000	499.302000	1.271755	-55.000000	-33.000000	-99.000000
3166153.853000	38590942.600000	499.302000	1.320989	-55.000000	-33.000000	-99.000000
3166163.853000	38590932.600000	499.302000	1.320989	-55.000000	-33.000000	-99.000000
3166163.853000	38590932.600000	509.302000	1.320987	-55.000000	-33.000000	-99.000000
3166163.853000	38590942.600000	499.302000	1.320988	-55.000000	-33.000000	-99.000000
3166163.853000	38590942.600000	509.302000	1.320985	-55.000000	-33.000000	-99.000000
3166173.853000	38590922.600000	509.302000	1.190041	-55.000000	-33.000000	-99.000000
3166173.853000	38590942.600000	489.302000	1.320991	-55.000000	-33.000000	-99.000000
3166173.853000	38590932.600000	499.302000	1.320542	-55.000000	-33.000000	-99.000000
3166173.853000	38590932.600000	509.302000	1.320614	-55.000000	-33.000000	-99.000000
3166173.853000	38590942.600000	499.302000	1.320988	-55.000000	-33.000000	-99.000000
3166173.853000	38590942.600000	509.302000	1.320985	-55.000000	-33.000000	-99.000000
3166143.853000	38590952.600000	469.302000	1.359995	-55.000000	-33.000000	-99.000000
3166143.853000	38590962.600000	469.302000	1.360002	-55.000000	-33.000000	-99.000000
3166143.853000	38590972.600000	469.302000	1.360002	-55.000000	-33.000000	-99.000000
3166143.853000	38590982.600000	469.302000	1.360002	-55.000000	-33.000000	-99.000000
3166153.853000	38590952.600000	469.302000	1.359572	-55.000000	-33.000000	-99.000000
3166153.853000	38590962.600000	469.302000	1.360002	-55.000000	-33.000000	-99.000000
3166153.853000	38590972.600000	469.302000	1.360002	-55.000000	-33.000000	-99.000000
3166153.853000	38590982.600000	469.302000	1.360003	-55.000000	-33.000000	-99.000000
3166163.853000	38590972.600000	469.302000	1.360002	-55.000000	-33.000000	-99.000000
3166163.853000	38590982.600000	469.302000	1.360003	-55.000000	-33.000000	-99.000000
3166143.853000	38590992.600000	469.302000	1.360003	-55.000000	-33.000000	-99.000000
3166153.853000	38590992.600000	469.302000	1.360003	-55.000000	-33.000000	-99.000000
3166153.853000	38591002.600000	469.302000	1.360003	-55.000000	-33.000000	-99.000000
3166163.853000	38590992.600000	469.302000	1.360003	-55.000000	-33.000000	-99.000000
3166163.853000	38591002.600000	469.302000	1.360003	-55.000000	-33.000000	-99.000000
3166153.853000	38591012.600000	469.302000	1.360003	-55.000000	-33.000000	-99.000000
3166153.853000	38591022.600000	469.302000	1.360004	-55.000000	-33.000000	-99.000000
3166163.853000	38591012.600000	469.302000	1.360004	-55.000000	-33.000000	-99.000000
3166163.853000	38591022.600000	469.302000	1.360004	-55.000000	-33.000000	-99.000000
3166143.853000	38590952.600000	479.302000	1.130111	-55.000000	-33.000000	-99.000000
3166143.853000	38590952.600000	489.302000	1.130111	-55.000000	-33.000000	-99.000000
3166143.853000	38590962.600000	479.302000	1.130111	-55.000000	-33.000000	-99.000000
3166143.853000	38590962.600000	489.302000	1.130111	-55.000000	-33.000000	-99.000000
3166143.853000	38590952.600000	499.302000	1.130111	-55.000000	-33.000000	-99.000000
3166143.853000	38590972.600000	479.302000	1.130111	-55.000000	-33.000000	-99.000000
3166143.853000	38590972.600000	489.302000	1.130111	-55.000000	-33.000000	-99.000000
3166143.853000	38590982.600000	479.302000	1.130111	-55.000000	-33.000000	-99.000000
3166143.853000	38590982.600000	489.302000	1.130111	-55.000000	-33.000000	-99.000000
3166153.853000	38590952.600000	479.302000	1.130111	-55.000000	-33.000000	-99.000000
3166153.853000	38590952.600000	489.302000	1.130111	-55.000000	-33.000000	-99.000000
3166153.853000	38590962.600000	479.302000	1.130111	-55.000000	-33.000000	-99.000000
3166153.853000	38590962.600000	489.302000	1.130111	-55.000000	-33.000000	-99.000000
3166163.853000	38590952.600000	479.302000	1.130111	-55.000000	-33.000000	-99.000000
3166163.853000	38590952.600000	489.302000	1.130111	-55.000000	-33.000000	-99.000000
3166163.853000	38590962.600000	479.302000	1.130111	-55.000000	-33.000000	-99.000000
3166163.853000	38590962.600000	489.302000	1.130111	-55.000000	-33.000000	-99.000000
3166153.853000	38590952.600000	499.302000	1.130111	-55.000000	-33.000000	-99.000000
3166153.853000	38590962.600000	499.302000	1.130111	-55.000000	-33.000000	-99.000000
3166163.853000	38590952.600000	499.302000	1.130111	-55.000000	-33.000000	-99.000000
3166163.853000	38590952.600000	509.302000	1.130111	-55.000000	-33.000000	-99.000000
3166163.853000	38590962.600000	499.302000	1.130111	-55.000000	-33.000000	-99.000000
3166163.853000	38590962.600000	509.302000	1.130111	-55.000000	-33.000000	-99.000000
3166153.853000	38590972.600000	479.302000	1.130111	-55.000000	-33.000000	-99.000000
3166153.853000	38590972.600000	489.302000	1.130111	-55.000000	-33.000000	-99.000000
3166153.853000	38590982.600000	479.302000	1.130111	-55.000000	-33.000000	-99.000000
3166153.853000	38590982.600000	489.302000	1.130111	-55.000000	-33.000000	-99.000000
3166163.853000	38590972.600000	479.302000	1.130111	-55.000000	-33.000000	-99.000000
3166163.853000	38590972.600000	489.302000	1.130111	-55.000000	-33.000000	-99.000000
3166163.853000	38590982.600000	479.302000	1.173004	-55.000000	-33.000000	-99.000000
3166163.853000	38590982.600000	489.302000	1.175721	-55.000000	-33.000000	-99.000000
3166153.853000	38590972.600000	499.302000	1.130111	-55.000000	-33.000000	-99.000000
3166153.853000	38590982.600000	499.302000	1.130111	-55.000000	-33.000000	-99.000000
3166163.853000	38590972.600000	499.302000	1.130111	-55.000000	-33.000000	-99.000000
3166163.853000	38590982.600000	499.302000	1.175611	-55.000000	-33.000000	-99.000000
3166143.853000	38590992.600000	479.302000	1.172854	-55.000000	-33.000000	-99.000000
3166153.853000	38590992.600000	479.302000	1.322271	-55.000000	-33.000000	-99.000000
3166153.853000	38590992.600000	489.302000	1.322313	-55.000000	-33.000000	-99.000000
3166153.853000	38591002.600000	479.302000	1.321666	-55.000000	-33.000000	-99.000000
3166153.853000	38591002.600000	489.302000	1.321712	-55.000000	-33.000000	-99.000000
3166163.853000	38590992.600000	479.302000	1.321941	-55.000000	-33.000000	-99.000000
3166163.853000	38590992.600000	489.302000	1.321985	-55.000000	-33.000000	-99.000000
3166163.853000	38591002.600000	479.302000	1.320989	-55.000000	-33.000000	-99.000000
3166163.853000	38591002.600000	489.302000	1.320984	-55.000000	-33.000000	-99.000000
3166153.853000	38590992.600000	499.302000	1.320987	-55.000000	-33.000000	-99.000000
3166163.853000	38590992.600000	499.302000	1.320669	-55.000000	-33.000000	-99.000000
3166163.853000	38591002.600000	499.302000	1.320979	-55.000000	-33.000000	-99.000000
3166153.853000	38591012.600000	479.302000	1.320989	-55.000000	-33.000000	-99.000000
3166153.853000	38591012.600000	489.302000	1.320983	-55.000000	-33.000000	-99.000000
3166153.853000	38591022.600000	479.302000	1.320988	-55.000000	-33.000000	-99.000000
3166163.853000	38591012.600000	479.302000	1.320988	-55.000000	-33.000000	-99.000000
3166163.853000	38591012.600000	489.302000	1.320982	-55.000000	-33.000000	-99.000000
3166163.853000	38591022.600000	479.302000	1.320987	-55.000000	-33.000000	-99.000000
3166163.853000	38591022.600000	489.302000	1.320980	-55.000000	-33.000000	-99.000000
3166163.853000	38591012.600000	499.302000	1.320977	-55.000000	-33.000000	-99.000000
3166163.853000	38591032.600000	469.302000	1.360005	-55.000000	-33.000000	-99.000000
3166163.853000	38591042.600000	469.302000	1.360005	-55.000000	-33.000000	-99.000000
3166163.853000	38591052.600000	469.302000	1.333037	-55.000000	-33.000000	-99.000000
3166163.853000	38591062.600000	469.302000	1.333042	-55.000000	-33.000000	-99.000000
3166163.853000	38591072.600000	469.302000	1.333047	-55.000000	-33.000000	-99.000000
3166163.853000	38591082.600000	469.302000	1.333053	-55.000000	-33.000000	-99.000000
3166163.853000	38591092.600000	469.302000	1.333060	-55.000000	-33.000000	-99.000000
3166163.853000	38591102.600000	469.302000	1.333066	-55.000000	-33.000000	-99.000000
3166153.853000	38591032.600000	479.302000	1.325715	-55.000000	-33.000000	-99.000000
3166153.853000	38591042.600000	479.302000	1.325030	-55.000000	-33.000000	-99.000000
3166163.853000	38591032.600000	479.302000	1.325203	-55.000000	-33.000000	-99.000000
3166163.853000	38591032.600000	489.302000	1.325266	-55.000000	-33.000000	-99.000000
3166163.853000	38591042.600000	479.302000	1.324455	-55.000000	-33.000000	-99.000000
3166153.853000	38591052.600000	479.302000	1.324334	-55.000000	-33.000000	-99.000000
3166163.853000	38591052.600000	479.302000	1.323689	-55.000000	-33.000000	-99.000000
3166163.853000	38591062.600000	479.302000	1.322910	-55.000000	-33.000000	-99.000000
3166163.853000	38591072.600000	479.302000	1.322128	-55.000000	-33.000000	-99.000000
3166163.853000	38591082.600000	479.302000	1.321357	-55.000000	-33.000000	-99.000000
3166163.853000	38591092.600000	479.302000	1.320968	-55.000000	-33.000000	-99.000000
3166163.853000	38591102.600000	479.302000	1.320964	-55.000000	-33.000000	-99.000000
3166173.853000	38591002.600000	469.302000	1.157186	-55.000000	-33.000000	-99.000000
3166173.853000	38591012.600000	469.302000	1.203546	-55.000000	-33.000000	-99.000000
3166173.853000	38591022.600000	469.302000	1.358181	-55.000000	-33.000000	-99.000000
3166183.853000	38591022.600000	469.302000	1.358315	-55.000000	-33.000000	-99.000000
3166173.853000	38590952.600000	489.302000	1.270952	-55.000000	-33.000000	-99.000000
3166173.853000	38590962.600000	489.302000	1.270952	-55.000000	-33.000000	-99.000000
3166173.853000	38590952.600000	499.302000	1.270952	-55.000000	-33.000000	-99.000000
3166173.853000	38590952.600000	509.302000	1.270952	-55.000000	-33.000000	-99.000000
3166173.853000	38590962.600000	499.302000	1.270952	-55.000000	-33.000000	-99.000000
3166173.853000	38590962.600000	509.302000	1.270952	-55.000000	-33.000000	-99.000000
3166173.853000	38590972.600000	479.302000	1.270952	-55.000000	-33.000000	-99.000000
3166173.853000	38590972.600000	489.302000	1.270952	-55.000000	-33.000000	-99.000000
3166173.853000	38590982.600000	479.302000	1.270952	-55.000000	-33.000000	-99.000000
3166173.853000	38590982.600000	489.302000	1.270952	-55.000000	-33.000000	-99.000000
3166183.853000	38590982.600000	489.302000	1.157186	-55.000000	-33.000000	-99.000000
3166173.853000	38590972.600000	499.302000	1.157186	-55.000000	-33.000000	-99.000000
3166173.853000	38590972.600000	509.302000	1.157186	-55.000000	-33.000000	-99.000000
3166173.853000	38590982.600000	499.302000	1.157186	-55.000000	-33.000000	-99.000000
3166173.853000	38590982.600000	509.302000	1.157186	-55.000000	-33.000000	-99.000000
3166183.853000	38590972.600000	499.302000	1.157186	-55.000000	-33.000000	-99.000000
3166183.853000	38590972.600000	509.302000	1.157186	-55.000000	-33.000000	-99.000000
3166183.853000	38590982.600000	499.302000	1.157186	-55.000000	-33.000000	-99.000000
3166183.853000	38590982.600000	509.302000	1.157186	-55.000000	-33.000000	-99.000000
3166173.853000	38590992.600000	479.302000	1.157186	-55.000000	-33.000000	-99.000000
3166173.853000	38590992.600000	489.302000	1.157186	-55.000000	-33.000000	-99.000000
3166173.853000	38591002.600000	479.302000	1.157186	-55.000000	-33.000000	-99.000000
3166173.853000	38591002.600000	489.302000	1.157186	-55.000000	-33.000000	-99.000000
3166183.853000	38590992.600000	489.302000	1.157186	-55.000000	-33.000000	-99.000000
3166183.853000	38591002.600000	479.302000	1.157186	-55.000000	-33.000000	-99.000000
3166183.853000	38591002.600000	489.302000	1.157186	-55.000000	-33.000000	-99.000000
3166173.853000	38590992.600000	499.302000	1.157186	-55.000000	-33.000000	-99.000000
3166173.853000	38590992.600000	509.302000	1.157186	-55.000000	-33.000000	-99.000000
3166173.853000	38591002.600000	499.302000	1.157186	-55.000000	-33.000000	-99.000000
3166173.853000	38591002.600000	509.302000	1.157186	-55.000000	-33.000000	-99.000000
3166183.853000	38590992.600000	499.302000	1.157186	-55.000000	-33.000000	-99.000000
3166183.853000	38590992.600000	509.302000	1.157186	-55.000000	-33.000000	-99.000000
3166183.853000	38591002.600000	499.302000	1.157186	-55.000000	-33.000000	-99.000000
3166183.853000	38591002.600000	509.302000	1.157186	-55.000000	-33.000000	-99.000000
3166173.853000	38591012.600000	479.302000	1.194110	-55.000000	-33.000000	-99.000000
3166173.853000	38591012.600000	489.302000	1.196444	-55.000000	-33.000000	-99.000000
3166173.853000	38591022.600000	479.302000	1.325462	-55.000000	-33.000000	-99.000000
3166173.853000	38591022.600000	489.302000	1.325522	-55.000000	-33.000000	-99.000000
3166183.853000	38591012.600000	479.302000	1.245226	-55.000000	-33.000000	-99.000000
3166183.853000	38591012.600000	489.302000	1.266913	-55.000000	-33.000000	-99.000000
3166183.853000	38591022.600000	479.302000	1.325061	-55.000000	-33.000000	-99.000000
3166183.853000	38591022.600000	489.302000	1.325126	-55.000000	-33.000000	-99.000000
3166173.853000	38591012.600000	499.302000	1.157186	-55.000000	-33.000000	-99.000000
3166173.853000	38591022.600000	499.302000	1.325641	-55.000000	-33.000000	-99.000000
3166183.853000	38591012.600000	499.302000	1.197003	-55.000000	-33.000000	-99.000000
3166183.853000	38591012.600000	509.302000	1.196767	-55.000000	-33.000000	-99.000000
3166183.853000	38591022.600000	499.302000	1.325253	-55.000000	-33.000000	-99.000000
3166183.853000	38591022.600000	509.302000	1.325438	-55.000000	-33.000000	-99.000000
3166193.853000	38591012.600000	489.302000	1.325598	-55.000000	-33.000000	-99.000000
3166193.853000	38591022.600000	479.302000	1.324701	-55.000000	-33.000000	-99.000000
3166193.853000	38591022.600000	489.302000	1.324771	-55.000000	-33.000000	-99.000000
3166193.853000	38591012.600000	499.302000	1.325716	-55.000000	-33.000000	-99.000000
3166193.853000	38591012.600000	509.302000	1.267113	-55.000000	-33.000000	-99.000000
3166193.853000	38591022.600000	499.302000	1.324906	-55.000000	-33.000000	-99.000000
3166193.853000	38591022.600000	509.302000	1.325102	-55.000000	-33.000000	-99.000000
3166173.853000	38591032.600000	469.302000	1.358441	-55.000000	-33.000000	-99.000000
3166173.853000	38591042.600000	469.302000	1.358712	-55.000000	-33.000000	-99.000000
3166183.853000	38591032.600000	469.302000	1.358593	-55.000000	-33.000000	-99.000000
3166183.853000	38591042.600000	469.302000	1.358885	-55.000000	-33.000000	-99.000000
3166173.853000	38591052.600000	469.302000	1.358992	-55.000000	-33.000000	-99.000000
3166173.853000	38591062.600000	469.302000	1.359280	-55.000000	-33.000000	-99.000000
3166183.853000	38591052.600000	469.302000	1.359191	-55.000000	-33.000000	-99.000000
3166183.853000	38591062.600000	469.302000	1.359509	-55.000000	-33.000000	-99.000000
3166193.853000	38591042.600000	469.302000	1.357817	-55.000000	-33.000000	-99.000000
3166193.853000	38591052.600000	469.302000	1.359375	-55.000000	-33.000000	-99.000000
3166193.853000	38591062.600000	469.302000	1.359723	-55.000000	-33.000000	-99.000000
3166203.853000	38591062.600000	469.302000	1.333064	-55.000000	-33.000000	-99.000000
3166173.853000	38591072.600000	469.302000	1.359689	-55.000000	-33.000000	-99.000000
3166173.853000	38591082.600000	469.302000	1.333062	-55.000000	-33.000000	-99.000000
3166183.853000	38591072.600000	469.302000	1.333061	-55.000000	-33.000000	-99.000000
3166183.853000	38591082.600000	469.302000	1.333072	-55.000000	-33.000000	-99.000000
3166173.853000	38591092.600000	469.302000	1.333071	-55.000000	-33.000000	-99.000000
3166173.853000	38591102.600000	469.302000	1.333081	-55.000000	-33.000000	-99.000000
3166183.853000	38591092.600000	469.302000	1.333084	-55.000000	-33.000000	-99.000000
3166183.853000	38591102.600000	469.302000	1.333099	-55.000000	-33.000000	-99.000000
3166193.853000	38591072.600000	469.302000	1.333069	-55.000000	-33.000000	-99.000000
3166193.853000	38591082.600000	469.302000	1.333083	-55.000000	-33.000000	-99.000000
3166203.853000	38591072.600000	469.302000	1.333078	-55.000000	-33.000000	-99.000000
3166203.853000	38591082.600000	469.302000	1.333096	-55.000000	-33.000000	-99.000000
3166193.853000	38591092.600000	469.302000	1.333101	-55.000000	-33.000000	-99.000000
3166193.853000	38591102.600000	469.302000	1.333122	-55.000000	-33.000000	-99.000000
3166203.853000	38591092.600000	469.302000	1.333120	-55.000000	-33.000000	-99.000000
3166203.853000	38591102.600000	469.302000	1.333152	-55.000000	-33.000000	-99.000000
3166213.853000	38591072.600000	469.302000	1.358843	-55.000000	-33.000000	-99.000000
3166213.853000	38591082.600000	469.302000	1.359343	-55.000000	-33.000000	-99.000000
3166223.853000	38591082.600000	469.302000	1.333119	-55.000000	-33.000000	-99.000000
3166213.853000	38591092.600000	469.302000	1.333140	-55.000000	-33.000000	-99.000000
3166213.853000	38591102.600000	469.302000	1.333187	-55.000000	-33.000000	-99.000000
3166223.853000	38591092.600000	469.302000	1.333159	-55.000000	-33.000000	-99.000000
3166223.853000	38591102.600000	469.302000	1.333223	-55.000000	-33.000000	-99.000000
3166233.853000	38591092.600000	469.302000	1.333173	-55.000000	-33.000000	-99.000000
3166233.853000	38591102.600000	469.302000	1.333251	-55.000000	-33.000000	-99.000000
3166173.853000	38591032.600000	479.302000	1.163492	-55.000000	-33.000000	-99.000000
3166173.853000	38591032.600000	489.302000	1.163492	-55.000000	-33.000000	-99.000000
3166173.853000	38591042.600000	479.302000	1.163492	-55.000000	-33.000000	-99.000000
3166173.853000	38591042.600000	489.302000	1.163492	-55.000000	-33.000000	-99.000000
3166183.853000	38591032.600000	479.302000	1.163492	-55.000000	-33.000000	-99.000000
3166183.853000	38591032.600000	489.302000	1.163492	-55.000000	-33.000000	-99.000000
3166183.853000	38591042.600000	479.302000	1.163492	-55.000000	-33.000000	-99.000000
3166183.853000	38591042.600000	489.302000	1.163492	-55.000000	-33.000000	-99.000000
3166173.853000	38591032.600000	499.302000	1.163492	-55.000000	-33.000000	-99.000000
3166183.853000	38591032.600000	499.302000	1.163492	-55.000000	-33.000000	-99.000000
3166183.853000	38591042.600000	499.302000	1.163492	-55.000000	-33.000000	-99.000000
3166173.853000	38591052.600000	479.302000	1.163492	-55.000000	-33.000000	-99.000000
3166173.853000	38591052.600000	489.302000	1.163492	-55.000000	-33.000000	-99.000000
3166173.853000	38591062.600000	479.302000	1.163492	-55.000000	-33.000000	-99.000000
3166183.853000	38591052.600000	479.302000	1.163492	-55.000000	-33.000000	-99.000000
3166183.853000	38591052.600000	489.302000	1.163492	-55.000000	-33.000000	-99.000000
3166183.853000	38591062.600000	479.302000	1.163492	-55.000000	-33.000000	-99.000000
3166183.853000	38591062.600000	489.302000	1.163492	-55.000000	-33.000000	-99.000000
3166193.853000	38591032.600000	479.302000	1.163492	-55.000000	-33.000000	-99.000000
3166193.853000	38591032.600000	489.302000	1.163492	-55.000000	-33.000000	-99.000000
3166193.853000	38591042.600000	479.302000	1.163492	-55.000000	-33.000000	-99.000000
3166193.853000	38591042.600000	489.302000	1.163492	-55.000000	-33.000000	-99.000000
3166203.853000	38591032.600000	489.302000	1.163492	-55.000000	-33.000000	-99.000000
3166203.853000	38591042.600000	479.302000	1.163492	-55.000000	-33.000000	-99.000000
3166203.853000	38591042.600000	489.302000	1.163492	-55.000000	-33.000000	-99.000000
3166193.853000	38591032.600000	499.302000	1.163492	-55.000000	-33.000000	-99.000000
3166193.853000	38591032.600000	509.302000	1.163492	-55.000000	-33.000000	-99.000000
3166193.853000	38591042.600000	499.302000	1.163492	-55.000000	-33.000000	-99.000000
3166203.853000	38591032.600000	499.302000	1.163492	-55.000000	-33.000000	-99.000000
3166203.853000	38591042.600000	499.302000	1.163492	-55.000000	-33.000000	-99.000000
3166193.853000	38591052.600000	479.302000	1.163492	-55.000000	-33.000000	-99.000000
3166193.853000	38591052.600000	489.302000	1.163492	-55.000000	-33.000000	-99.000000
3166193.853000	38591062.600000	479.302000	1.163492	-55.000000	-33.000000	-99.000000
3166193.853000	38591062.600000	489.302000	1.163492	-55.000000	-33.000000	-99.000000
3166203.853000	38591052.600000	479.302000	1.163492	-55.000000	-33.000000	-99.000000
3166203.853000	38591052.600000	489.302000	1.163492	-55.000000	-33.000000	-99.000000
3166203.853000	38591062.600000	479.302000	1.163492	-55.000000	-33.000000	-99.000000
3166203.853000	38591062.600000	489.302000	1.163492	-55.000000	-33.000000	-99.000000
3166193.853000	38591052.600000	499.302000	1.163492	-55.000000	-33.000000	-99.000000
3166203.853000	38591052.600000	499.302000	1.163492	-55.000000	-33.000000	-99.000000
3166203.853000	38591062.600000	499.302000	1.163492	-55.000000	-33.000000	-99.000000
3166173.853000	38591072.600000	479.302000	1.163492	-55.000000	-33.000000	-99.000000
3166173.853000	38591082.600000	479.302000	1.163492	-55.000000	-33.000000	-99.000000
3166183.853000	38591072.600000	479.302000	1.163492	-55.000000	-33.000000	-99.000000
3166183.853000	38591072.600000	489.302000	1.163492	-55.000000	-33.000000	-99.000000
3166183.853000	38591082.600000	479.302000	1.163492	-55.000000	-33.000000	-99.000000
3166173.853000	38591092.600000	479.302000	1.163492	-55.000000	-33.000000	-99.000000
3166173.853000	38591102.600000	479.302000	1.199394	-55.000000	-33.000000	-99.000000
3166183.853000	38591092.600000	479.302000	1.256002	-55.000000	-33.000000	-99.000000
3166183.853000	38591102.600000	479.302000	1.325489	-55.000000	-33.000000	-99.000000
3166193.853000	38591072.600000	479.302000	1.163492	-55.000000	-33.000000	-99.000000
3166193.853000	38591072.600000	489.302000	1.163492	-55.000000	-33.000000	-99.000000
3166193.853000	38591082.600000	479.302000	1.255942	-55.000000	-33.000000	-99.000000
3166193.853000	38591082.600000	489.302000	1.201846	-55.000000	-33.000000	-99.000000
3166203.853000	38591072.600000	479.302000	1.198796	-55.000000	-33.000000	-99.000000
3166203.853000	38591072.600000	489.302000	1.200983	-55.000000	-33.000000	-99.000000
3166203.853000	38591082.600000	479.302000	1.325786	-55.000000	-33.000000	-99.000000
3166203.853000	38591082.600000	489.302000	1.325994	-55.000000	-33.000000	-99.000000
3166203.853000	38591072.600000	499.302000	1.163492	-55.000000	-33.000000	-99.000000
3166193.853000	38591092.600000	479.302000	1.325417	-55.000000	-33.000000	-99.000000
3166193.853000	38591092.600000	489.302000	1.325640	-55.000000	-33.000000	-99.000000
3166193.853000	38591102.600000	479.302000	1.324148	-55.000000	-33.000000	-99.000000
3166203.853000	38591092.600000	479.302000	1.324333	-55.000000	-33.000000	-99.000000
3166203.853000	38591092.600000	489.302000	1.324603	-55.000000	-33.000000	-99.000000
3166203.853000	38591102.600000	479.302000	1.322796	-55.000000	-33.000000	-99.000000
3166203.853000	38591102.600000	489.302000	1.323149	-55.000000	-33.000000	-99.000000
3166213.853000	38591042.600000	489.302000	1.315772	-55.000000	-33.000000	-99.000000
3166213.853000	38591052.600000	489.302000	1.315772	-55.000000	-33.000000	-99.000000
3166213.853000	38591062.600000	479.302000	1.315772	-55.000000	-33.000000	-99.000000
3166213.853000	38591062.600000	489.302000	1.315772	-55.000000	-33.000000	-99.000000
3166223.853000	38591062.600000	489.302000	1.315772	-55.000000	-33.000000	-99.000000
3166213.853000	38591062.600000	499.302000	1.315772	-55.000000	-33.000000	-99.000000
3166213.853000	38591072.600000	479.302000	1.347843	-55.000000	-33.000000	-99.000000
3166213.853000	38591072.600000	489.302000	1.350000	-55.000000	-33.000000	-99.000000
3166213.853000	38591082.600000	479.302000	1.347610	-55.000000	-33.000000	-99.000000
3166213.853000	38591082.600000	489.302000	1.350000	-55.000000	-33.000000	-99.000000
3166223.853000	38591072.600000	489.302000	1.350000	-55.000000	-33.000000	-99.000000
3166223.853000	38591082.600000	479.302000	1.324407	-55.000000	-33.000000	-99.000000
3166223.853000	38591082.600000	489.302000	1.324673	-55.000000	-33.000000	-99.000000
3166213.853000	38591072.600000	499.302000	1.350000	-55.000000	-33.000000	-99.000000
3166213.853000	38591082.600000	499.302000	1.350000	-55.000000	-33.000000	-99.000000
3166213.853000	38591092.600000	479.302000	1.323346	-55.000000	-33.000000	-99.000000
3166213.853000	38591092.600000	489.302000	1.323667	-55.000000	-33.000000	-99.000000
3166213.853000	38591102.600000	479.302000	1.320898	-55.000000	-33.000000	-99.000000
3166213.853000	38591102.600000	489.302000	1.320868	-55.000000	-33.000000	-99.000000
3166223.853000	38591092.600000	479.302000	1.320914	-55.000000	-33.000000	-99.000000
3166223.853000	38591092.600000	489.302000	1.320886	-55.000000	-33.000000	-99.000000
3166223.853000	38591102.600000	479.302000	1.320879	-55.000000	-33.000000	-99.000000
3166223.853000	38591102.600000	489.302000	1.320847	-55.000000	-33.000000	-99.000000
3166233.853000	38591072.600000	489.302000	1.324664	-55.000000	-33.000000	-99.000000
3166233.853000	38591082.600000	489.302000	1.320908	-55.000000	-33.000000	-99.000000
3166233.853000	38591092.600000	489.302000	1.320877	-55.000000	-33.000000	-99.000000
3166233.853000	38591102.600000	479.302000	1.320864	-55.000000	-33.000000	-99.000000
3166233.853000	38591102.600000	489.302000	1.320831	-55.000000	-33.000000	-99.000000
3166243.853000	38591092.600000	479.302000	1.320904	-55.000000	-33.000000	-99.000000
3166243.853000	38591092.600000	489.302000	1.320874	-55.000000	-33.000000	-99.000000
3166243.853000	38591102.600000	479.302000	1.320859	-55.000000	-33.000000	-99.000000
3166243.853000	38591102.600000	489.302000	1.320825	-55.000000	-33.000000	-99.000000
3166163.853000	38591112.600000	469.302000	1.187883	-55.000000	-33.000000	-99.000000
3166163.853000	38591122.600000	469.302000	1.188944	-55.000000	-33.000000	-99.000000
3166163.853000	38591112.600000	479.302000	1.184957	-55.000000	-33.000000	-99.000000
3166163.853000	38591122.600000	479.302000	1.185909	-55.000000	-33.000000	-99.000000
3166173.853000	38591112.600000	469.302000	1.190666	-55.000000	-33.000000	-99.000000
3166173.853000	38591122.600000	469.302000	1.272473	-55.000000	-33.000000	-99.000000
3166183.853000	38591112.600000	469.302000	1.358652	-55.000000	-33.000000	-99.000000
3166183.853000	38591122.600000	469.302000	1.358940	-55.000000	-33.000000	-99.000000
3166173.853000	38591132.600000	469.302000	1.358547	-55.000000	-33.000000	-99.000000
3166173.853000	38591142.600000	469.302000	1.333112	-55.000000	-33.000000	-99.000000
3166183.853000	38591132.600000	469.302000	1.333144	-55.000000	-33.000000	-99.000000
3166183.853000	38591142.600000	469.302000	1.333152	-55.000000	-33.000000	-99.000000
3166193.853000	38591112.600000	469.302000	1.359975	-55.000000	-33.000000	-99.000000
3166193.853000	38591122.600000	469.302000	1.333176	-55.000000	-33.000000	-99.000000
3166203.853000	38591112.600000	459.302000	1.360019	-55.000000	-33.000000	-99.000000
3166203.853000	38591112.600000	469.302000	1.333194	-55.000000	-33.000000	-99.000000
3166203.853000	38591122.600000	459.302000	1.360023	-55.000000	-33.000000	-99.000000
3166203.853000	38591122.600000	469.302000	1.333246	-55.000000	-33.000000	-99.000000
3166193.853000	38591132.600000	469.302000	1.333202	-55.000000	-33.000000	-99.000000
3166193.853000	38591142.600000	459.302000	1.360021	-55.000000	-33.000000	-99.000000
3166193.853000	38591142.600000	469.302000	1.333218	-55.000000	-33.000000	-99.000000
3166203.853000	38591132.600000	459.302000	1.360028	-55.000000	-33.000000	-99.000000
3166203.853000	38591132.600000	469.302000	1.333301	-55.000000	-33.000000	-99.000000
3166203.853000	38591142.600000	459.302000	1.360030	-55.000000	-33.000000	-99.000000
3166203.853000	38591142.600000	469.302000	1.333339	-55.000000	-33.000000	-99.000000
3166173.853000	38591152.600000	469.302000	1.333111	-55.000000	-33.000000	-99.000000
3166173.853000	38591162.600000	469.302000	1.333106	-55.000000	-33.000000	-99.000000
3166183.853000	38591152.600000	469.302000	1.333152	-55.000000	-33.000000	-99.000000
3166183.853000	38591162.600000	469.302000	1.333143	-55.000000	-33.000000	-99.000000
3166173.853000	38591172.600000	469.302000	1.333098	-55.000000	-33.000000	-99.000000
3166173.853000	38591182.600000	469.302000	1.333088	-55.000000	-33.000000	-99.000000
3166183.853000	38591172.600000	469.302000	1.333129	-55.000000	-33.000000	-99.000000
3166183.853000	38591182.600000	469.302000	1.333112	-55.000000	-33.000000	-99.000000
3166193.853000	38591152.600000	459.302000	1.360021	-55.000000	-33.000000	-99.000000
3166193.853000	38591152.600000	469.302000	1.333218	-55.000000	-33.000000	-99.000000
3166193.853000	38591162.600000	459.302000	1.360020	-55.000000	-33.000000	-99.000000
3166193.853000	38591162.600000	469.302000	1.333202	-55.000000	-33.000000	-99.000000
3166203.853000	38591152.600000	459.302000	1.360031	-55.000000	-33.000000	-99.000000
3166203.853000	38591152.600000	469.302000	1.333340	-55.000000	-33.000000	-99.000000
3166203.853000	38591162.600000	459.302000	1.360028	-55.000000	-33.000000	-99.000000
3166203.853000	38591162.600000	469.302000	1.333303	-55.000000	-33.000000	-99.000000
3166193.853000	38591172.600000	459.302000	1.360018	-55.000000	-33.000000	-99.000000
3166193.853000	38591172.600000	469.302000	1.333175	-55.000000	-33.000000	-99.000000
3166193.853000	38591182.600000	459.302000	1.360015	-55.000000	-33.000000	-99.000000
3166193.853000	38591182.600000	469.302000	1.333145	-55.000000	-33.000000	-99.000000
3166203.853000	38591172.600000	459.302000	1.360024	-55.000000	-33.000000	-99.000000
3166203.853000	38591172.600000	469.302000	1.333247	-55.000000	-33.000000	-99.000000
3166203.853000	38591182.600000	459.302000	1.360019	-55.000000	-33.000000	-99.000000
3166203.853000	38591182.600000	469.302000	1.333192	-55.000000	-33.000000	-99.000000
3166213.853000	38591112.600000	469.302000	1.333255	-55.000000	-33.000000	-99.000000
3166213.853000	38591122.600000	459.302000	1.360031	-55.000000	-33.000000	-99.000000
3166213.853000	38591122.600000	469.302000	1.333355	-55.000000	-33.000000	-99.000000
3166223.853000	38591112.600000	469.302000	1.333329	-55.000000	-33.000000	-99.000000
3166223.853000	38591122.600000	469.302000	1.333515	-55.000000	-33.000000	-99.000000
3166213.853000	38591132.600000	459.302000	1.360039	-55.000000	-33.000000	-99.000000
3166213.853000	38591132.600000	469.302000	1.333483	-55.000000	-33.000000	-99.000000
3166213.853000	38591142.600000	459.302000	1.360044	-55.000000	-33.000000	-99.000000
3166213.853000	38591142.600000	469.302000	1.333593	-55.000000	-33.000000	-99.000000
3166223.853000	38591132.600000	459.302000	1.360051	-55.000000	-33.000000	-99.000000
3166223.853000	38591132.600000	469.302000	1.333841	-55.000000	-33.000000	-99.000000
3166223.853000	38591142.600000	459.302000	1.360052	-55.000000	-33.000000	-99.000000
3166223.853000	38591142.600000	469.302000	1.334255	-55.000000	-33.000000	-99.000000
3166233.853000	38591112.600000	469.302000	1.333394	-55.000000	-33.000000	-99.000000
3166233.853000	38591122.600000	469.302000	1.333700	-55.000000	-33.000000	-99.000000
3166243.853000	38591112.600000	469.302000	1.333418	-55.000000	-33.000000	-99.000000
3166243.853000	38591122.600000	469.302000	1.333780	-55.000000	-33.000000	-99.000000
3166233.853000	38591132.600000	469.302000	1.334486	-55.000000	-33.000000	-99.000000
3166233.853000	38591142.600000	459.302000	1.359872	-55.000000	-33.000000	-99.000000
3166233.853000	38591142.600000	469.302000	1.336633	-55.000000	-33.000000	-99.000000
3166243.853000	38591132.600000	469.302000	1.334907	-55.000000	-33.000000	-99.000000
3166243.853000	38591142.600000	459.302000	1.359153	-55.000000	-33.000000	-99.000000
3166243.853000	38591142.600000	469.302000	1.341190	-55.000000	-33.000000	-99.000000
3166213.853000	38591152.600000	459.302000	1.360045	-55.000000	-33.000000	-99.000000
3166213.853000	38591152.600000	469.302000	1.333599	-55.000000	-33.000000	-99.000000
3166213.853000	38591162.600000	459.302000	1.360040	-55.000000	-33.000000	-99.000000
3166213.853000	38591162.600000	469.302000	1.333494	-55.000000	-33.000000	-99.000000
3166223.853000	38591152.600000	459.302000	1.360051	-55.000000	-33.000000	-99.000000
3166223.853000	38591152.600000	469.302000	1.334296	-55.000000	-33.000000	-99.000000
3166223.853000	38591162.600000	459.302000	1.360052	-55.000000	-33.000000	-99.000000
3166223.853000	38591162.600000	469.302000	1.333891	-55.000000	-33.000000	-99.000000
3166213.853000	38591172.600000	459.302000	1.360032	-55.000000	-33.000000	-99.000000
3166213.853000	38591172.600000	469.302000	1.333361	-55.000000	-33.000000	-99.000000
3166213.853000	38591182.600000	459.302000	1.360025	-55.000000	-33.000000	-99.000000
3166213.853000	38591182.600000	469.302000	1.333256	-55.000000	-33.000000	-99.000000
3166223.853000	38591172.600000	459.302000	1.360042	-55.000000	-33.000000	-99.000000
3166223.853000	38591172.600000	469.302000	1.333538	-55.000000	-33.000000	-99.000000
3166223.853000	38591182.600000	459.302000	1.360031	-55.000000	-33.000000	-99.000000
3166223.853000	38591182.600000	469.302000	1.333335	-55.000000	-33.000000	-99.000000
3166233.853000	38591152.600000	459.302000	1.359817	-55.000000	-33.000000	-99.000000
3166233.853000	38591152.600000	469.302000	1.337061	-55.000000	-33.000000	-99.000000
3166233.853000	38591162.600000	459.302000	1.360039	-55.000000	-33.000000	-99.000000
3166233.853000	38591162.600000	469.302000	1.334681	-55.000000	-33.000000	-99.000000
3166243.853000	38591152.600000	459.302000	1.358600	-55.000000	-33.000000	-99.000000
3166243.853000	38591152.600000	469.302000	1.344184	-55.000000	-33.000000	-99.000000
3166243.853000	38591162.600000	459.302000	1.360005	-55.000000	-33.000000	-99.000000
3166243.853000	38591162.600000	469.302000	1.335257	-55.000000	-33.000000	-99.000000
3166233.853000	38591172.600000	459.302000	1.360050	-55.000000	-33.000000	-99.000000
3166233.853000	38591172.600000	469.302000	1.333754	-55.000000	-33.000000	-99.000000
3166233.853000	38591182.600000	459.302000	1.360035	-55.000000	-33.000000	-99.000000
3166233.853000	38591182.600000	469.302000	1.333408	-55.000000	-33.000000	-99.000000
3166243.853000	38591172.600000	459.302000	1.360052	-55.000000	-33.000000	-99.000000
3166243.853000	38591172.600000	469.302000	1.333852	-55.000000	-33.000000	-99.000000
3166243.853000	38591182.600000	459.302000	1.360037	-55.000000	-33.000000	-99.000000
3166243.853000	38591182.600000	469.302000	1.333436	-55.000000	-33.000000	-99.000000
3166173.853000	38591112.600000	479.302000	1.329567	-55.000000	-33.000000	-99.000000
3166173.853000	38591122.600000	479.302000	1.328915	-55.000000	-33.000000	-99.000000
3166183.853000	38591112.600000	479.302000	1.328117	-55.000000	-33.000000	-99.000000
3166183.853000	38591122.600000	479.302000	1.327263	-55.000000	-33.000000	-99.000000
3166173.853000	38591132.600000	479.302000	1.328428	-55.000000	-33.000000	-99.000000
3166173.853000	38591142.600000	479.302000	1.328157	-55.000000	-33.000000	-99.000000
3166183.853000	38591132.600000	479.302000	1.326607	-55.000000	-33.000000	-99.000000
3166193.853000	38591112.600000	479.302000	1.326528	-55.000000	-33.000000	-99.000000
3166193.853000	38591122.600000	479.302000	1.325389	-55.000000	-33.000000	-99.000000
3166203.853000	38591112.600000	479.302000	1.324828	-55.000000	-33.000000	-99.000000
3166203.853000	38591112.600000	489.302000	1.325263	-55.000000	-33.000000	-99.000000
3166203.853000	38591122.600000	479.302000	1.323285	-55.000000	-33.000000	-99.000000
3166193.853000	38591132.600000	479.302000	1.324480	-55.000000	-33.000000	-99.000000
3166193.853000	38591142.600000	479.302000	1.323950	-55.000000	-33.000000	-99.000000
3166203.853000	38591132.600000	479.302000	1.321984	-55.000000	-33.000000	-99.000000
3166203.853000	38591142.600000	479.302000	1.321189	-55.000000	-33.000000	-99.000000
3166173.853000	38591152.600000	479.302000	1.328136	-55.000000	-33.000000	-99.000000
3166173.853000	38591162.600000	479.302000	1.328367	-55.000000	-33.000000	-99.000000
3166173.853000	38591172.600000	479.302000	1.328821	-55.000000	-33.000000	-99.000000
3166173.853000	38591182.600000	479.302000	1.329450	-55.000000	-33.000000	-99.000000
3166193.853000	38591152.600000	479.302000	1.323908	-55.000000	-33.000000	-99.000000
3166193.853000	38591162.600000	479.302000	1.324363	-55.000000	-33.000000	-99.000000
3166203.853000	38591152.600000	479.302000	1.321124	-55.000000	-33.000000	-99.000000
3166203.853000	38591162.600000	479.302000	1.321810	-55.000000	-33.000000	-99.000000
3166193.853000	38591172.600000	479.302000	1.325219	-55.000000	-33.000000	-99.000000
3166193.853000	38591182.600000	479.302000	1.320915	-55.000000	-33.000000	-99.000000
3166203.853000	38591172.600000	479.302000	1.320857	-55.000000	-33.000000	-99.000000
3166203.853000	38591182.600000	479.302000	1.320887	-55.000000	-33.000000	-99.000000
3166213.853000	38591112.600000	479.302000	1.320860	-55.000000	-33.000000	-99.000000
3166213.853000	38591112.600000	489.302000	1.320827	-55.000000	-33.000000	-99.000000
3166213.853000	38591122.600000	479.302000	1.320804	-55.000000	-33.000000	-99.000000
3166223.853000	38591112.600000	479.302000	1.320820	-55.000000	-33.000000	-99.000000
3166223.853000	38591112.600000	489.302000	1.320789	-55.000000	-33.000000	-99.000000
3166223.853000	38591122.600000	479.302000	1.320716	-55.000000	-33.000000	-99.000000
3166223.853000	38591122.600000	489.302000	1.320710	-55.000000	-33.000000	-99.000000
3166213.853000	38591132.600000	479.302000	1.320731	-55.000000	-33.000000	-99.000000
3166213.853000	38591142.600000	479.302000	1.320667	-55.000000	-33.000000	-99.000000
3166223.853000	38591132.600000	479.302000	1.320534	-55.000000	-33.000000	-99.000000
3166223.853000	38591142.600000	479.302000	1.320301	-55.000000	-33.000000	-99.000000
3166233.853000	38591112.600000	479.302000	1.320784	-55.000000	-33.000000	-99.000000
3166233.853000	38591112.600000	489.302000	1.320759	-55.000000	-33.000000	-99.000000
3166233.853000	38591122.600000	479.302000	1.320615	-55.000000	-33.000000	-99.000000
3166233.853000	38591122.600000	489.302000	1.320655	-55.000000	-33.000000	-99.000000
3166243.853000	38591112.600000	479.302000	1.320771	-55.000000	-33.000000	-99.000000
3166243.853000	38591112.600000	489.302000	1.320748	-55.000000	-33.000000	-99.000000
3166243.853000	38591122.600000	479.302000	1.320571	-55.000000	-33.000000	-99.000000
3166243.853000	38591122.600000	489.302000	1.320637	-55.000000	-33.000000	-99.000000
3166233.853000	38591132.600000	479.302000	1.320182	-55.000000	-33.000000	-99.000000
3166233.853000	38591132.600000	489.302000	1.320588	-55.000000	-33.000000	-99.000000
3166233.853000	38591142.600000	479.302000	1.319030	-55.000000	-33.000000	-99.000000
3166243.853000	38591132.600000	479.302000	1.319956	-55.000000	-33.000000	-99.000000
3166243.853000	38591132.600000	489.302000	1.320621	-55.000000	-33.000000	-99.000000
3166243.853000	38591142.600000	479.302000	1.316785	-55.000000	-33.000000	-99.000000
3166213.853000	38591152.600000	479.302000	1.320660	-55.000000	-33.000000	-99.000000
3166213.853000	38591162.600000	479.302000	1.320717	-55.000000	-33.000000	-99.000000
3166223.853000	38591152.600000	479.302000	1.320272	-55.000000	-33.000000	-99.000000
3166223.853000	38591162.600000	479.302000	1.320492	-55.000000	-33.000000	-99.000000
3166213.853000	38591172.600000	479.302000	1.320791	-55.000000	-33.000000	-99.000000
3166213.853000	38591182.600000	479.302000	1.320850	-55.000000	-33.000000	-99.000000
3166223.853000	38591172.600000	479.302000	1.320689	-55.000000	-33.000000	-99.000000
3166223.853000	38591182.600000	479.302000	1.320804	-55.000000	-33.000000	-99.000000
3166233.853000	38591152.600000	479.302000	1.318787	-55.000000	-33.000000	-99.000000
3166233.853000	38591162.600000	479.302000	1.320051	-55.000000	-33.000000	-99.000000
3166243.853000	38591152.600000	479.302000	1.315490	-55.000000	-33.000000	-99.000000
3166243.853000	38591162.600000	479.302000	1.319734	-55.000000	-33.000000	-99.000000
3166233.853000	38591172.600000	479.302000	1.320565	-55.000000	-33.000000	-99.000000
3166233.853000	38591182.600000	479.302000	1.320761	-55.000000	-33.000000	-99.000000
3166243.853000	38591172.600000	479.302000	1.320509	-55.000000	-33.000000	-99.000000
3166243.853000	38591182.600000	479.302000	1.320745	-55.000000	-33.000000	-99.000000
3166173.853000	38591192.600000	469.302000	1.289155	-55.000000	-33.000000	-99.000000
3166173.853000	38591202.600000	469.302000	1.356382	-55.000000	-33.000000	-99.000000
3166183.853000	38591192.600000	469.302000	1.358458	-55.000000	-33.000000	-99.000000
3166183.853000	38591202.600000	469.302000	1.333080	-55.000000	-33.000000	-99.000000
3166173.853000	38591212.600000	469.302000	1.333057	-55.000000	-33.000000	-99.000000
3166173.853000	38591222.600000	469.302000	1.333049	-55.000000	-33.000000	-99.000000
3166183.853000	38591212.600000	469.302000	1.333067	-55.000000	-33.000000	-99.000000
3166183.853000	38591222.600000	469.302000	1.333056	-55.000000	-33.000000	-99.000000
3166193.853000	38591192.600000	459.302000	1.360013	-55.000000	-33.000000	-99.000000
3166193.853000	38591192.600000	469.302000	1.333119	-55.000000	-33.000000	-99.000000
3166193.853000	38591202.600000	459.302000	1.360010	-55.000000	-33.000000	-99.000000
3166193.853000	38591202.600000	469.302000	1.333096	-55.000000	-33.000000	-99.000000
3166203.853000	38591192.600000	459.302000	1.360016	-55.000000	-33.000000	-99.000000
3166203.853000	38591192.600000	469.302000	1.333148	-55.000000	-33.000000	-99.000000
3166203.853000	38591202.600000	459.302000	1.360012	-55.000000	-33.000000	-99.000000
3166203.853000	38591202.600000	469.302000	1.333115	-55.000000	-33.000000	-99.000000
3166193.853000	38591212.600000	459.302000	1.360009	-55.000000	-33.000000	-99.000000
3166193.853000	38591212.600000	469.302000	1.333078	-55.000000	-33.000000	-99.000000
3166193.853000	38591222.600000	459.302000	1.360007	-55.000000	-33.000000	-99.000000
3166193.853000	38591222.600000	469.302000	1.333064	-55.000000	-33.000000	-99.000000
3166203.853000	38591212.600000	459.302000	1.360010	-55.000000	-33.000000	-99.000000
3166203.853000	38591212.600000	469.302000	1.333090	-55.000000	-33.000000	-99.000000
3166203.853000	38591222.600000	459.302000	1.360008	-55.000000	-33.000000	-99.000000
3166203.853000	38591222.600000	469.302000	1.333072	-55.000000	-33.000000	-99.000000
3166173.853000	38591232.600000	469.302000	1.358967	-55.000000	-33.000000	-99.000000
3166183.853000	38591232.600000	469.302000	1.333048	-55.000000	-33.000000	-99.000000
3166193.853000	38591232.600000	459.302000	1.360006	-55.000000	-33.000000	-99.000000
3166193.853000	38591232.600000	469.302000	1.333053	-55.000000	-33.000000	-99.000000
3166203.853000	38591232.600000	459.302000	1.360007	-55.000000	-33.000000	-99.000000
3166203.853000	38591232.600000	469.302000	1.333058	-55.000000	-33.000000	-99.000000
3166213.853000	38591192.600000	459.302000	1.360019	-55.000000	-33.000000	-99.000000
3166213.853000	38591192.600000	469.302000	1.333184	-55.000000	-33.000000	-99.000000
3166213.853000	38591202.600000	459.302000	1.360014	-55.000000	-33.000000	-99.000000
3166213.853000	38591202.600000	469.302000	1.333135	-55.000000	-33.000000	-99.000000
3166223.853000	38591192.600000	459.302000	1.360022	-55.000000	-33.000000	-99.000000
3166223.853000	38591192.600000	469.302000	1.333222	-55.000000	-33.000000	-99.000000
3166223.853000	38591202.600000	459.302000	1.360016	-55.000000	-33.000000	-99.000000
3166223.853000	38591202.600000	469.302000	1.333155	-55.000000	-33.000000	-99.000000
3166213.853000	38591212.600000	459.302000	1.360011	-55.000000	-33.000000	-99.000000
3166213.853000	38591212.600000	469.302000	1.333103	-55.000000	-33.000000	-99.000000
3166213.853000	38591222.600000	459.302000	1.360009	-55.000000	-33.000000	-99.000000
3166213.853000	38591222.600000	469.302000	1.333080	-55.000000	-33.000000	-99.000000
3166223.853000	38591212.600000	459.302000	1.360012	-55.000000	-33.000000	-99.000000
3166223.853000	38591212.600000	469.302000	1.333114	-55.000000	-33.000000	-99.000000
3166223.853000	38591222.600000	459.302000	1.360010	-55.000000	-33.000000	-99.000000
3166223.853000	38591222.600000	469.302000	1.333086	-55.000000	-33.000000	-99.000000
3166233.853000	38591192.600000	459.302000	1.360025	-55.000000	-33.000000	-99.000000
3166233.853000	38591192.600000	469.302000	1.333252	-55.000000	-33.000000	-99.000000
3166233.853000	38591202.600000	459.302000	1.360018	-55.000000	-33.000000	-99.000000
3166233.853000	38591202.600000	469.302000	1.333169	-55.000000	-33.000000	-99.000000
3166243.853000	38591192.600000	459.302000	1.360025	-55.000000	-33.000000	-99.000000
3166243.853000	38591192.600000	469.302000	1.333262	-55.000000	-33.000000	-99.000000
3166243.853000	38591202.600000	459.302000	1.360018	-55.000000	-33.000000	-99.000000
3166243.853000	38591202.600000	469.302000	1.333174	-55.000000	-33.000000	-99.000000
3166233.853000	38591212.600000	459.302000	1.360013	-55.000000	-33.000000	-99.000000
3166233.853000	38591212.600000	469.302000	1.333121	-55.000000	-33.000000	-99.000000
3166233.853000	38591222.600000	459.302000	1.360010	-55.000000	-33.000000	-99.000000
3166233.853000	38591222.600000	469.302000	1.333091	-55.000000	-33.000000	-99.000000
3166243.853000	38591212.600000	459.302000	1.360013	-55.000000	-33.000000	-99.000000
3166243.853000	38591212.600000	469.302000	1.333123	-55.000000	-33.000000	-99.000000
3166243.853000	38591222.600000	459.302000	1.360010	-55.000000	-33.000000	-99.000000
3166243.853000	38591222.600000	469.302000	1.333092	-55.000000	-33.000000	-99.000000
3166213.853000	38591232.600000	459.302000	1.358345	-55.000000	-33.000000	-99.000000
3166213.853000	38591232.600000	469.302000	1.359302	-55.000000	-33.000000	-99.000000
3166223.853000	38591232.600000	459.302000	1.360008	-55.000000	-33.000000	-99.000000
3166223.853000	38591232.600000	469.302000	1.333067	-55.000000	-33.000000	-99.000000
3166233.853000	38591232.600000	459.302000	1.360008	-55.000000	-33.000000	-99.000000
3166233.853000	38591232.600000	469.302000	1.333070	-55.000000	-33.000000	-99.000000
3166243.853000	38591232.600000	459.302000	1.360008	-55.000000	-33.000000	-99.000000
3166243.853000	38591232.600000	469.302000	1.333071	-55.000000	-33.000000	-99.000000
3166173.853000	38591192.600000	479.302000	1.320954	-55.000000	-33.000000	-99.000000
3166173.853000	38591202.600000	479.302000	1.320405	-55.000000	-33.000000	-99.000000
3166173.853000	38591212.600000	479.302000	1.321273	-55.000000	-33.000000	-99.000000
3166173.853000	38591222.600000	479.302000	1.322162	-55.000000	-33.000000	-99.000000
3166193.853000	38591192.600000	479.302000	1.320930	-55.000000	-33.000000	-99.000000
3166193.853000	38591202.600000	479.302000	1.320942	-55.000000	-33.000000	-99.000000
3166203.853000	38591192.600000	479.302000	1.320912	-55.000000	-33.000000	-99.000000
3166203.853000	38591202.600000	479.302000	1.320931	-55.000000	-33.000000	-99.000000
3166193.853000	38591212.600000	479.302000	1.320953	-55.000000	-33.000000	-99.000000
3166193.853000	38591222.600000	479.302000	1.320565	-55.000000	-33.000000	-99.000000
3166203.853000	38591212.600000	479.302000	1.320945	-55.000000	-33.000000	-99.000000
3166203.853000	38591222.600000	479.302000	1.320956	-55.000000	-33.000000	-99.000000
3166173.853000	38591232.600000	479.302000	1.347554	-55.000000	-33.000000	-99.000000
3166193.853000	38591232.600000	479.302000	1.321677	-55.000000	-33.000000	-99.000000
3166203.853000	38591232.600000	479.302000	1.321082	-55.000000	-33.000000	-99.000000
3166213.853000	38591192.600000	479.302000	1.320891	-55.000000	-33.000000	-99.000000
3166213.853000	38591202.600000	479.302000	1.320919	-55.000000	-33.000000	-99.000000
3166223.853000	38591192.600000	479.302000	1.320869	-55.000000	-33.000000	-99.000000
3166223.853000	38591202.600000	479.302000	1.320907	-55.000000	-33.000000	-99.000000
3166213.853000	38591212.600000	479.302000	1.320938	-55.000000	-33.000000	-99.000000
3166213.853000	38591222.600000	479.302000	1.320951	-55.000000	-33.000000	-99.000000
3166223.853000	38591212.600000	479.302000	1.320931	-55.000000	-33.000000	-99.000000
3166223.853000	38591222.600000	479.302000	1.320947	-55.000000	-33.000000	-99.000000
3166233.853000	38591192.600000	479.302000	1.320851	-55.000000	-33.000000	-99.000000
3166233.853000	38591202.600000	479.302000	1.320899	-55.000000	-33.000000	-99.000000
3166243.853000	38591192.600000	479.302000	1.320845	-55.000000	-33.000000	-99.000000
3166243.853000	38591202.600000	479.302000	1.320896	-55.000000	-33.000000	-99.000000
3166233.853000	38591212.600000	479.302000	1.320927	-55.000000	-33.000000	-99.000000
3166233.853000	38591222.600000	479.302000	1.320945	-55.000000	-33.000000	-99.000000
3166243.853000	38591212.600000	479.302000	1.320925	-55.000000	-33.000000	-99.000000
3166243.853000	38591222.600000	479.302000	1.320944	-55.000000	-33.000000	-99.000000
3166213.853000	38591232.600000	479.302000	1.322054	-55.000000	-33.000000	-99.000000
3166223.853000	38591232.600000	479.302000	1.320958	-55.000000	-33.000000	-99.000000
3166233.853000	38591232.600000	479.302000	1.320957	-55.000000	-33.000000	-99.000000
3166243.853000	38591232.600000	479.302000	1.320956	-55.000000	-33.000000	-99.000000
3166323.853000	38591082.600000	409.302000	1.050229	-55.000000	-33.000000	-99.000000
3166313.853000	38591082.600000	429.302000	1.117943	-55.000000	-33.000000	-99.000000
3166323.853000	38591082.600000	419.302000	1.117901	-55.000000	-33.000000	-99.000000
3166323.853000	38591082.600000	429.302000	1.117947	-55.000000	-33.000000	-99.000000
3166323.853000	38591092.600000	409.302000	1.049899	-55.000000	-33.000000	-99.000000
3166323.853000	38591102.600000	409.302000	0.977623	-55.000000	-33.000000	-99.000000
3166313.853000	38591092.600000	429.302000	1.117911	-55.000000	-33.000000	-99.000000
3166313.853000	38591102.600000	429.302000	1.117843	-55.000000	-33.000000	-99.000000
3166323.853000	38591092.600000	419.302000	1.117858	-55.000000	-33.000000	-99.000000
3166323.853000	38591092.600000	429.302000	1.117921	-55.000000	-33.000000	-99.000000
3166323.853000	38591102.600000	419.302000	1.117789	-55.000000	-33.000000	-99.000000
3166323.853000	38591102.600000	429.302000	1.117872	-55.000000	-33.000000	-99.000000
3166293.853000	38591082.600000	439.302000	1.118003	-55.000000	-33.000000	-99.000000
3166293.853000	38591082.600000	449.302000	1.097043	-55.000000	-33.000000	-99.000000
3166303.853000	38591082.600000	439.302000	1.118003	-55.000000	-33.000000	-99.000000
3166303.853000	38591082.600000	449.302000	1.097046	-55.000000	-33.000000	-99.000000
3166303.853000	38591082.600000	459.302000	1.007313	-55.000000	-33.000000	-99.000000
3166293.853000	38591092.600000	439.302000	1.118004	-55.000000	-33.000000	-99.000000
3166293.853000	38591092.600000	449.302000	1.097063	-55.000000	-33.000000	-99.000000
3166293.853000	38591102.600000	439.302000	1.118004	-55.000000	-33.000000	-99.000000
3166293.853000	38591102.600000	449.302000	1.097099	-55.000000	-33.000000	-99.000000
3166303.853000	38591092.600000	439.302000	1.118004	-55.000000	-33.000000	-99.000000
3166303.853000	38591092.600000	449.302000	1.097069	-55.000000	-33.000000	-99.000000
3166303.853000	38591102.600000	439.302000	1.118003	-55.000000	-33.000000	-99.000000
3166303.853000	38591102.600000	449.302000	1.097116	-55.000000	-33.000000	-99.000000
3166303.853000	38591092.600000	459.302000	1.006956	-55.000000	-33.000000	-99.000000
3166303.853000	38591102.600000	459.302000	1.006239	-55.000000	-33.000000	-99.000000
3166313.853000	38591082.600000	439.302000	1.118003	-55.000000	-33.000000	-99.000000
3166313.853000	38591082.600000	449.302000	1.097046	-55.000000	-33.000000	-99.000000
3166323.853000	38591082.600000	439.302000	1.118003	-55.000000	-33.000000	-99.000000
3166323.853000	38591082.600000	449.302000	1.097042	-55.000000	-33.000000	-99.000000
3166313.853000	38591082.600000	459.302000	1.007317	-55.000000	-33.000000	-99.000000
3166313.853000	38591082.600000	469.302000	0.952704	-55.000000	-33.000000	-99.000000
3166323.853000	38591082.600000	459.302000	1.007367	-55.000000	-33.000000	-99.000000
3166323.853000	38591082.600000	469.302000	0.952739	-55.000000	-33.000000	-99.000000
3166313.853000	38591092.600000	439.302000	1.118004	-55.000000	-33.000000	-99.000000
3166313.853000	38591092.600000	449.302000	1.097068	-55.000000	-33.000000	-99.000000
3166313.853000	38591102.600000	439.302000	1.118003	-55.000000	-33.000000	-99.000000
3166313.853000	38591102.600000	449.302000	1.097114	-55.000000	-33.000000	-99.000000
3166323.853000	38591092.600000	439.302000	1.118004	-55.000000	-33.000000	-99.000000
3166323.853000	38591092.600000	449.302000	1.097061	-55.000000	-33.000000	-99.000000
3166323.853000	38591102.600000	439.302000	1.118004	-55.000000	-33.000000	-99.000000
3166323.853000	38591102.600000	449.302000	1.097095	-55.000000	-33.000000	-99.000000
3166313.853000	38591092.600000	459.302000	1.006966	-55.000000	-33.000000	-99.000000
3166313.853000	38591092.600000	469.302000	0.952458	-55.000000	-33.000000	-99.000000
3166313.853000	38591102.600000	459.302000	1.006267	-55.000000	-33.000000	-99.000000
3166313.853000	38591102.600000	469.302000	0.951997	-55.000000	-33.000000	-99.000000
3166323.853000	38591092.600000	459.302000	1.007076	-55.000000	-33.000000	-99.000000
3166323.853000	38591092.600000	469.302000	0.952533	-55.000000	-33.000000	-99.000000
3166323.853000	38591102.600000	459.302000	1.006555	-55.000000	-33.000000	-99.000000
3166323.853000	38591102.600000	469.302000	0.952181	-55.000000	-33.000000	-99.000000
3166303.853000	38591082.600000	489.302000	1.006102	-55.000000	-33.000000	-99.000000
3166303.853000	38591092.600000	489.302000	1.005816	-55.000000	-33.000000	-99.000000
3166303.853000	38591102.600000	489.302000	1.005241	-55.000000	-33.000000	-99.000000
3166313.853000	38591082.600000	479.302000	0.965764	-55.000000	-33.000000	-99.000000
3166313.853000	38591082.600000	489.302000	1.006106	-55.000000	-33.000000	-99.000000
3166323.853000	38591082.600000	479.302000	0.965828	-55.000000	-33.000000	-99.000000
3166323.853000	38591082.600000	489.302000	1.006146	-55.000000	-33.000000	-99.000000
3166313.853000	38591092.600000	479.302000	0.965325	-55.000000	-33.000000	-99.000000
3166313.853000	38591092.600000	489.302000	1.005825	-55.000000	-33.000000	-99.000000
3166313.853000	38591102.600000	479.302000	0.964480	-55.000000	-33.000000	-99.000000
3166313.853000	38591102.600000	489.302000	1.005265	-55.000000	-33.000000	-99.000000
3166323.853000	38591092.600000	479.302000	0.965463	-55.000000	-33.000000	-99.000000
3166323.853000	38591092.600000	489.302000	1.005914	-55.000000	-33.000000	-99.000000
3166323.853000	38591102.600000	479.302000	0.964827	-55.000000	-33.000000	-99.000000
3166323.853000	38591102.600000	489.302000	1.005498	-55.000000	-33.000000	-99.000000
3166333.853000	38591082.600000	399.302000	0.751389	-55.000000	-33.000000	-99.000000
3166333.853000	38591082.600000	409.302000	0.750681	-55.000000	-33.000000	-99.000000
3166343.853000	38591082.600000	399.302000	0.751393	-55.000000	-33.000000	-99.000000
3166343.853000	38591082.600000	409.302000	0.750681	-55.000000	-33.000000	-99.000000
3166333.853000	38591082.600000	419.302000	1.035364	-55.000000	-33.000000	-99.000000
3166333.853000	38591082.600000	429.302000	1.117954	-55.000000	-33.000000	-99.000000
3166343.853000	38591082.600000	419.302000	0.869333	-55.000000	-33.000000	-99.000000
3166343.853000	38591082.600000	429.302000	0.862437	-55.000000	-33.000000	-99.000000
3166333.853000	38591092.600000	399.302000	0.751406	-55.000000	-33.000000	-99.000000
3166333.853000	38591092.600000	409.302000	0.750683	-55.000000	-33.000000	-99.000000
3166333.853000	38591102.600000	399.302000	0.751433	-55.000000	-33.000000	-99.000000
3166333.853000	38591102.600000	409.302000	0.750685	-55.000000	-33.000000	-99.000000
3166343.853000	38591092.600000	399.302000	0.751415	-55.000000	-33.000000	-99.000000
3166343.853000	38591092.600000	409.302000	0.750683	-55.000000	-33.000000	-99.000000
3166343.853000	38591102.600000	399.302000	0.751452	-55.000000	-33.000000	-99.000000
3166343.853000	38591102.600000	409.302000	0.750686	-55.000000	-33.000000	-99.000000
3166333.853000	38591092.600000	419.302000	0.966136	-55.000000	-33.000000	-99.000000
3166333.853000	38591092.600000	429.302000	1.117935	-55.000000	-33.000000	-99.000000
3166333.853000	38591102.600000	419.302000	0.906629	-55.000000	-33.000000	-99.000000
3166333.853000	38591102.600000	429.302000	1.091293	-55.000000	-33.000000	-99.000000
3166343.853000	38591092.600000	419.302000	0.869330	-55.000000	-33.000000	-99.000000
3166343.853000	38591092.600000	429.302000	0.862476	-55.000000	-33.000000	-99.000000
3166343.853000	38591102.600000	419.302000	0.869326	-55.000000	-33.000000	-99.000000
3166343.853000	38591102.600000	429.302000	0.862545	-55.000000	-33.000000	-99.000000
3166353.853000	38591082.600000	399.302000	0.751396	-55.000000	-33.000000	-99.000000
3166353.853000	38591082.600000	409.302000	0.750681	-55.000000	-33.000000	-99.000000
3166363.853000	38591082.600000	399.302000	0.751395	-55.000000	-33.000000	-99.000000
3166353.853000	38591082.600000	419.302000	0.869332	-55.000000	-33.000000	-99.000000
3166353.853000	38591082.600000	429.302000	0.862441	-55.000000	-33.000000	-99.000000
3166363.853000	38591082.600000	419.302000	0.869332	-55.000000	-33.000000	-99.000000
3166363.853000	38591082.600000	429.302000	0.862440	-55.000000	-33.000000	-99.000000
3166353.853000	38591092.600000	399.302000	0.751420	-55.000000	-33.000000	-99.000000
3166353.853000	38591092.600000	409.302000	0.750683	-55.000000	-33.000000	-99.000000
3166353.853000	38591102.600000	399.302000	0.751464	-55.000000	-33.000000	-99.000000
3166353.853000	38591102.600000	409.302000	0.750686	-55.000000	-33.000000	-99.000000
3166363.853000	38591092.600000	399.302000	0.751419	-55.000000	-33.000000	-99.000000
3166363.853000	38591102.600000	399.302000	0.751461	-55.000000	-33.000000	-99.000000
3166353.853000	38591092.600000	419.302000	0.869329	-55.000000	-33.000000	-99.000000
3166353.853000	38591092.600000	429.302000	0.862485	-55.000000	-33.000000	-99.000000
3166353.853000	38591102.600000	419.302000	0.869325	-55.000000	-33.000000	-99.000000
3166353.853000	38591102.600000	429.302000	0.862566	-55.000000	-33.000000	-99.000000
3166363.853000	38591092.600000	419.302000	0.869330	-55.000000	-33.000000	-99.000000
3166363.853000	38591092.600000	429.302000	0.862484	-55.000000	-33.000000	-99.000000
3166363.853000	38591102.600000	419.302000	0.869325	-55.000000	-33.000000	-99.000000
3166363.853000	38591102.600000	429.302000	0.862561	-55.000000	-33.000000	-99.000000
3166333.853000	38591082.600000	439.302000	1.118003	-55.000000	-33.000000	-99.000000
3166333.853000	38591082.600000	449.302000	1.097037	-55.000000	-33.000000	-99.000000
3166343.853000	38591082.600000	439.302000	0.830068	-55.000000	-33.000000	-99.000000
3166343.853000	38591082.600000	449.302000	0.787686	-55.000000	-33.000000	-99.000000
3166333.853000	38591082.600000	459.302000	1.007445	-55.000000	-33.000000	-99.000000
3166333.853000	38591082.600000	469.302000	0.952794	-55.000000	-33.000000	-99.000000
3166343.853000	38591082.600000	459.302000	0.793986	-55.000000	-33.000000	-99.000000
3166343.853000	38591082.600000	469.302000	0.807385	-55.000000	-33.000000	-99.000000
3166333.853000	38591092.600000	439.302000	1.118004	-55.000000	-33.000000	-99.000000
3166333.853000	38591092.600000	449.302000	1.097050	-55.000000	-33.000000	-99.000000
3166333.853000	38591102.600000	439.302000	1.118004	-55.000000	-33.000000	-99.000000
3166333.853000	38591102.600000	449.302000	1.097071	-55.000000	-33.000000	-99.000000
3166343.853000	38591092.600000	439.302000	0.830104	-55.000000	-33.000000	-99.000000
3166343.853000	38591092.600000	449.302000	0.787697	-55.000000	-33.000000	-99.000000
3166343.853000	38591102.600000	439.302000	0.830166	-55.000000	-33.000000	-99.000000
3166343.853000	38591102.600000	449.302000	0.787715	-55.000000	-33.000000	-99.000000
3166333.853000	38591092.600000	459.302000	1.007232	-55.000000	-33.000000	-99.000000
3166333.853000	38591092.600000	469.302000	0.952641	-55.000000	-33.000000	-99.000000
3166333.853000	38591102.600000	459.302000	1.006903	-55.000000	-33.000000	-99.000000
3166333.853000	38591102.600000	469.302000	0.952412	-55.000000	-33.000000	-99.000000
3166343.853000	38591092.600000	459.302000	0.793980	-55.000000	-33.000000	-99.000000
3166343.853000	38591092.600000	469.302000	0.807395	-55.000000	-33.000000	-99.000000
3166343.853000	38591102.600000	459.302000	0.793968	-55.000000	-33.000000	-99.000000
3166343.853000	38591102.600000	469.302000	0.807414	-55.000000	-33.000000	-99.000000
3166353.853000	38591082.600000	439.302000	0.830072	-55.000000	-33.000000	-99.000000
3166353.853000	38591082.600000	449.302000	0.787687	-55.000000	-33.000000	-99.000000
3166363.853000	38591082.600000	439.302000	0.830072	-55.000000	-33.000000	-99.000000
3166363.853000	38591082.600000	449.302000	0.787687	-55.000000	-33.000000	-99.000000
3166353.853000	38591082.600000	459.302000	0.793986	-55.000000	-33.000000	-99.000000
3166353.853000	38591082.600000	469.302000	0.807386	-55.000000	-33.000000	-99.000000
3166363.853000	38591082.600000	459.302000	0.793986	-55.000000	-33.000000	-99.000000
3166363.853000	38591082.600000	469.302000	0.807386	-55.000000	-33.000000	-99.000000
3166353.853000	38591092.600000	439.302000	0.830113	-55.000000	-33.000000	-99.000000
3166353.853000	38591092.600000	449.302000	0.787699	-55.000000	-33.000000	-99.000000
3166353.853000	38591102.600000	439.302000	0.830186	-55.000000	-33.000000	-99.000000
3166353.853000	38591102.600000	449.302000	0.787720	-55.000000	-33.000000	-99.000000
3166363.853000	38591092.600000	439.302000	0.830111	-55.000000	-33.000000	-99.000000
3166363.853000	38591092.600000	449.302000	0.787699	-55.000000	-33.000000	-99.000000
3166363.853000	38591102.600000	439.302000	0.830182	-55.000000	-33.000000	-99.000000
3166363.853000	38591102.600000	449.302000	0.787719	-55.000000	-33.000000	-99.000000
3166353.853000	38591092.600000	459.302000	0.793978	-55.000000	-33.000000	-99.000000
3166353.853000	38591092.600000	469.302000	0.807397	-55.000000	-33.000000	-99.000000
3166353.853000	38591102.600000	459.302000	0.793964	-55.000000	-33.000000	-99.000000
3166353.853000	38591102.600000	469.302000	0.807419	-55.000000	-33.000000	-99.000000
3166363.853000	38591092.600000	459.302000	0.793978	-55.000000	-33.000000	-99.000000
3166363.853000	38591092.600000	469.302000	0.807397	-55.000000	-33.000000	-99.000000
3166363.853000	38591102.600000	459.302000	0.793965	-55.000000	-33.000000	-99.000000
3166363.853000	38591102.600000	469.302000	0.807418	-55.000000	-33.000000	-99.000000
3166373.853000	38591082.600000	429.302000	0.862434	-55.000000	-33.000000	-99.000000
3166373.853000	38591092.600000	429.302000	0.862471	-55.000000	-33.000000	-99.000000
3166373.853000	38591102.600000	429.302000	0.862534	-55.000000	-33.000000	-99.000000
3166373.853000	38591082.600000	439.302000	0.830066	-55.000000	-33.000000	-99.000000
3166373.853000	38591082.600000	449.302000	0.787685	-55.000000	-33.000000	-99.000000
3166373.853000	38591082.600000	459.302000	0.793987	-55.000000	-33.000000	-99.000000
3166373.853000	38591082.600000	469.302000	0.807384	-55.000000	-33.000000	-99.000000
3166373.853000	38591092.600000	439.302000	0.830100	-55.000000	-33.000000	-99.000000
3166373.853000	38591092.600000	449.302000	0.787695	-55.000000	-33.000000	-99.000000
3166373.853000	38591102.600000	439.302000	0.830157	-55.000000	-33.000000	-99.000000
3166373.853000	38591102.600000	449.302000	0.787712	-55.000000	-33.000000	-99.000000
3166373.853000	38591092.600000	459.302000	0.793980	-55.000000	-33.000000	-99.000000
3166373.853000	38591092.600000	469.302000	0.807394	-55.000000	-33.000000	-99.000000
3166373.853000	38591102.600000	459.302000	0.793970	-55.000000	-33.000000	-99.000000
3166373.853000	38591102.600000	469.302000	0.807411	-55.000000	-33.000000	-99.000000
3166333.853000	38591082.600000	479.302000	0.965929	-55.000000	-33.000000	-99.000000
3166333.853000	38591082.600000	489.302000	1.006210	-55.000000	-33.000000	-99.000000
3166343.853000	38591082.600000	479.302000	0.831692	-55.000000	-33.000000	-99.000000
3166343.853000	38591082.600000	489.302000	0.884111	-55.000000	-33.000000	-99.000000
3166333.853000	38591092.600000	479.302000	0.965662	-55.000000	-33.000000	-99.000000
3166333.853000	38591092.600000	489.302000	1.006041	-55.000000	-33.000000	-99.000000
3166333.853000	38591102.600000	479.302000	0.965257	-55.000000	-33.000000	-99.000000
3166333.853000	38591102.600000	489.302000	1.005780	-55.000000	-33.000000	-99.000000
3166343.853000	38591092.600000	479.302000	0.831705	-55.000000	-33.000000	-99.000000
3166343.853000	38591092.600000	489.302000	0.884029	-55.000000	-33.000000	-99.000000
3166343.853000	38591102.600000	479.302000	0.831728	-55.000000	-33.000000	-99.000000
3166343.853000	38591102.600000	489.302000	0.883888	-55.000000	-33.000000	-99.000000
3166353.853000	38591082.600000	479.302000	0.831694	-55.000000	-33.000000	-99.000000
3166353.853000	38591082.600000	489.302000	0.884102	-55.000000	-33.000000	-99.000000
3166363.853000	38591082.600000	479.302000	0.831693	-55.000000	-33.000000	-99.000000
3166363.853000	38591082.600000	489.302000	0.884104	-55.000000	-33.000000	-99.000000
3166353.853000	38591082.600000	499.302000	0.963152	-55.000000	-33.000000	-99.000000
3166363.853000	38591082.600000	499.302000	0.963147	-55.000000	-33.000000	-99.000000
3166353.853000	38591092.600000	479.302000	0.831708	-55.000000	-33.000000	-99.000000
3166353.853000	38591092.600000	489.302000	0.884010	-55.000000	-33.000000	-99.000000
3166353.853000	38591102.600000	479.302000	0.831735	-55.000000	-33.000000	-99.000000
3166353.853000	38591102.600000	489.302000	0.883844	-55.000000	-33.000000	-99.000000
3166363.853000	38591092.600000	479.302000	0.831708	-55.000000	-33.000000	-99.000000
3166363.853000	38591092.600000	489.302000	0.884014	-55.000000	-33.000000	-99.000000
3166363.853000	38591102.600000	479.302000	0.831733	-55.000000	-33.000000	-99.000000
3166363.853000	38591102.600000	489.302000	0.883853	-55.000000	-33.000000	-99.000000
3166353.853000	38591092.600000	499.302000	0.963366	-55.000000	-33.000000	-99.000000
3166353.853000	38591102.600000	499.302000	0.963755	-55.000000	-33.000000	-99.000000
3166363.853000	38591092.600000	499.302000	0.963357	-55.000000	-33.000000	-99.000000
3166363.853000	38591102.600000	499.302000	0.963734	-55.000000	-33.000000	-99.000000
3166373.853000	38591082.600000	479.302000	0.831691	-55.000000	-33.000000	-99.000000
3166373.853000	38591082.600000	489.302000	0.884117	-55.000000	-33.000000	-99.000000
3166383.853000	38591082.600000	489.302000	0.884137	-55.000000	-33.000000	-99.000000
3166373.853000	38591082.600000	499.302000	0.963118	-55.000000	-33.000000	-99.000000
3166383.853000	38591082.600000	499.302000	0.963073	-55.000000	-33.000000	-99.000000
3166373.853000	38591092.600000	479.302000	0.831704	-55.000000	-33.000000	-99.000000
3166373.853000	38591092.600000	489.302000	0.884040	-55.000000	-33.000000	-99.000000
3166373.853000	38591102.600000	479.302000	0.831724	-55.000000	-33.000000	-99.000000
3166373.853000	38591102.600000	489.302000	0.883911	-55.000000	-33.000000	-99.000000
3166383.853000	38591092.600000	489.302000	0.884077	-55.000000	-33.000000	-99.000000
3166383.853000	38591102.600000	489.302000	0.883987	-55.000000	-33.000000	-99.000000
3166373.853000	38591092.600000	499.302000	0.963300	-55.000000	-33.000000	-99.000000
3166373.853000	38591102.600000	499.302000	0.963603	-55.000000	-33.000000	-99.000000
3166383.853000	38591092.600000	499.302000	0.963214	-55.000000	-33.000000	-99.000000
3166383.853000	38591102.600000	499.302000	0.963429	-55.000000	-33.000000	-99.000000
3166253.853000	38591132.600000	469.302000	1.334343	-55.000000	-33.000000	-99.000000
3166253.853000	38591142.600000	459.302000	1.359955	-55.000000	-33.000000	-99.000000
3166253.853000	38591142.600000	469.302000	1.335874	-55.000000	-33.000000	-99.000000
3166253.853000	38591152.600000	459.302000	1.359928	-55.000000	-33.000000	-99.000000
3166253.853000	38591152.600000	469.302000	1.336129	-55.000000	-33.000000	-99.000000
3166253.853000	38591162.600000	459.302000	1.360046	-55.000000	-33.000000	-99.000000
3166253.853000	38591162.600000	469.302000	1.334497	-55.000000	-33.000000	-99.000000
3166263.853000	38591152.600000	459.302000	1.360053	-55.000000	-33.000000	-99.000000
3166263.853000	38591152.600000	469.302000	1.334091	-55.000000	-33.000000	-99.000000
3166263.853000	38591162.600000	459.302000	1.360051	-55.000000	-33.000000	-99.000000
3166263.853000	38591162.600000	469.302000	1.333788	-55.000000	-33.000000	-99.000000
3166253.853000	38591172.600000	459.302000	1.360049	-55.000000	-33.000000	-99.000000
3166253.853000	38591172.600000	469.302000	1.333714	-55.000000	-33.000000	-99.000000
3166253.853000	38591182.600000	459.302000	1.360035	-55.000000	-33.000000	-99.000000
3166253.853000	38591182.600000	469.302000	1.333396	-55.000000	-33.000000	-99.000000
3166263.853000	38591172.600000	459.302000	1.360040	-55.000000	-33.000000	-99.000000
3166263.853000	38591172.600000	469.302000	1.333499	-55.000000	-33.000000	-99.000000
3166263.853000	38591182.600000	459.302000	1.360030	-55.000000	-33.000000	-99.000000
3166263.853000	38591182.600000	469.302000	1.333319	-55.000000	-33.000000	-99.000000
3166323.853000	38591112.600000	409.302000	1.137398	-55.000000	-33.000000	-99.000000
3166323.853000	38591122.600000	409.302000	0.889094	-55.000000	-33.000000	-99.000000
3166313.853000	38591112.600000	429.302000	1.117679	-55.000000	-33.000000	-99.000000
3166313.853000	38591122.600000	429.302000	1.117236	-55.000000	-33.000000	-99.000000
3166323.853000	38591112.600000	419.302000	1.162049	-55.000000	-33.000000	-99.000000
3166323.853000	38591112.600000	429.302000	1.117774	-55.000000	-33.000000	-99.000000
3166323.853000	38591122.600000	419.302000	1.117530	-55.000000	-33.000000	-99.000000
3166323.853000	38591122.600000	429.302000	1.117594	-55.000000	-33.000000	-99.000000
3166323.853000	38591132.600000	409.302000	0.827960	-55.000000	-33.000000	-99.000000
3166323.853000	38591142.600000	409.302000	0.750698	-55.000000	-33.000000	-99.000000
3166313.853000	38591132.600000	429.302000	1.116546	-55.000000	-33.000000	-99.000000
3166313.853000	38591142.600000	429.302000	1.116989	-55.000000	-33.000000	-99.000000
3166323.853000	38591132.600000	419.302000	1.080556	-55.000000	-33.000000	-99.000000
3166323.853000	38591132.600000	429.302000	1.117425	-55.000000	-33.000000	-99.000000
3166323.853000	38591142.600000	419.302000	1.040065	-55.000000	-33.000000	-99.000000
3166323.853000	38591142.600000	429.302000	1.117523	-55.000000	-33.000000	-99.000000
3166293.853000	38591112.600000	439.302000	1.117998	-55.000000	-33.000000	-99.000000
3166293.853000	38591112.600000	449.302000	1.097173	-55.000000	-33.000000	-99.000000
3166293.853000	38591122.600000	439.302000	1.117964	-55.000000	-33.000000	-99.000000
3166293.853000	38591122.600000	449.302000	1.097335	-55.000000	-33.000000	-99.000000
3166303.853000	38591112.600000	439.302000	1.117988	-55.000000	-33.000000	-99.000000
3166303.853000	38591112.600000	449.302000	1.097237	-55.000000	-33.000000	-99.000000
3166303.853000	38591122.600000	439.302000	1.117817	-55.000000	-33.000000	-99.000000
3166303.853000	38591122.600000	449.302000	1.097710	-55.000000	-33.000000	-99.000000
3166303.853000	38591112.600000	459.302000	1.004494	-55.000000	-33.000000	-99.000000
3166303.853000	38591122.600000	459.302000	0.998732	-55.000000	-33.000000	-99.000000
3166293.853000	38591132.600000	439.302000	1.117892	-55.000000	-33.000000	-99.000000
3166293.853000	38591132.600000	449.302000	1.097539	-55.000000	-33.000000	-99.000000
3166293.853000	38591142.600000	439.302000	1.117942	-55.000000	-33.000000	-99.000000
3166293.853000	38591142.600000	449.302000	1.097403	-55.000000	-33.000000	-99.000000
3166303.853000	38591132.600000	439.302000	1.115743	-55.000000	-33.000000	-99.000000
3166303.853000	38591132.600000	449.302000	1.100707	-55.000000	-33.000000	-99.000000
3166303.853000	38591142.600000	439.302000	1.117555	-55.000000	-33.000000	-99.000000
3166303.853000	38591142.600000	449.302000	1.098172	-55.000000	-33.000000	-99.000000
3166303.853000	38591132.600000	459.302000	0.976699	-55.000000	-33.000000	-99.000000
3166303.853000	38591142.600000	459.302000	0.993800	-55.000000	-33.000000	-99.000000
3166313.853000	38591112.600000	439.302000	1.117989	-55.000000	-33.000000	-99.000000
3166313.853000	38591112.600000	449.302000	1.097229	-55.000000	-33.000000	-99.000000
3166313.853000	38591122.600000	439.302000	1.117850	-55.000000	-33.000000	-99.000000
3166313.853000	38591122.600000	449.302000	1.097640	-55.000000	-33.000000	-99.000000
3166323.853000	38591112.600000	439.302000	1.118000	-55.000000	-33.000000	-99.000000
3166323.853000	38591112.600000	449.302000	1.097161	-55.000000	-33.000000	-99.000000
3166323.853000	38591122.600000	439.302000	1.117976	-55.000000	-33.000000	-99.000000
3166323.853000	38591122.600000	449.302000	1.097290	-55.000000	-33.000000	-99.000000
3166313.853000	38591112.600000	459.302000	1.004606	-55.000000	-33.000000	-99.000000
3166313.853000	38591112.600000	469.302000	0.951023	-55.000000	-33.000000	-99.000000
3166313.853000	38591122.600000	459.302000	0.999486	-55.000000	-33.000000	-99.000000
3166313.853000	38591122.600000	469.302000	0.948815	-55.000000	-33.000000	-99.000000
3166323.853000	38591112.600000	459.302000	1.005556	-55.000000	-33.000000	-99.000000
3166323.853000	38591112.600000	469.302000	0.951556	-55.000000	-33.000000	-99.000000
3166323.853000	38591122.600000	459.302000	1.003701	-55.000000	-33.000000	-99.000000
3166323.853000	38591122.600000	469.302000	0.950548	-55.000000	-33.000000	-99.000000
3166313.853000	38591132.600000	439.302000	1.116754	-55.000000	-33.000000	-99.000000
3166313.853000	38591132.600000	449.302000	1.099364	-55.000000	-33.000000	-99.000000
3166313.853000	38591142.600000	439.302000	1.117663	-55.000000	-33.000000	-99.000000
3166313.853000	38591142.600000	449.302000	1.097988	-55.000000	-33.000000	-99.000000
3166323.853000	38591132.600000	439.302000	1.117934	-55.000000	-33.000000	-99.000000
3166323.853000	38591132.600000	449.302000	1.097430	-55.000000	-33.000000	-99.000000
3166323.853000	38591142.600000	439.302000	1.117963	-55.000000	-33.000000	-99.000000
3166323.853000	38591142.600000	449.302000	1.097338	-55.000000	-33.000000	-99.000000
3166313.853000	38591132.600000	459.302000	0.984867	-55.000000	-33.000000	-99.000000
3166313.853000	38591132.600000	469.302000	0.945690	-55.000000	-33.000000	-99.000000
3166313.853000	38591142.600000	459.302000	0.995528	-55.000000	-33.000000	-99.000000
3166313.853000	38591142.600000	469.302000	0.947604	-55.000000	-33.000000	-99.000000
3166323.853000	38591132.600000	459.302000	1.001806	-55.000000	-33.000000	-99.000000
3166323.853000	38591132.600000	469.302000	0.949676	-55.000000	-33.000000	-99.000000
3166323.853000	38591142.600000	459.302000	1.002885	-55.000000	-33.000000	-99.000000
3166323.853000	38591142.600000	469.302000	0.950134	-55.000000	-33.000000	-99.000000
3166323.853000	38591152.600000	409.302000	0.750698	-55.000000	-33.000000	-99.000000
3166323.853000	38591162.600000	409.302000	0.750696	-55.000000	-33.000000	-99.000000
3166313.853000	38591152.600000	429.302000	1.117578	-55.000000	-33.000000	-99.000000
3166313.853000	38591162.600000	429.302000	1.117807	-55.000000	-33.000000	-99.000000
3166323.853000	38591152.600000	419.302000	0.968928	-55.000000	-33.000000	-99.000000
3166323.853000	38591152.600000	429.302000	1.117725	-55.000000	-33.000000	-99.000000
3166323.853000	38591162.600000	419.302000	0.907093	-55.000000	-33.000000	-99.000000
3166323.853000	38591162.600000	429.302000	1.091910	-55.000000	-33.000000	-99.000000
3166323.853000	38591172.600000	409.302000	0.750694	-55.000000	-33.000000	-99.000000
3166323.853000	38591182.600000	409.302000	0.750691	-55.000000	-33.000000	-99.000000
3166313.853000	38591172.600000	429.302000	1.117895	-55.000000	-33.000000	-99.000000
3166313.853000	38591182.600000	429.302000	1.117935	-55.000000	-33.000000	-99.000000
3166323.853000	38591172.600000	419.302000	0.869331	-55.000000	-33.000000	-99.000000
3166323.853000	38591172.600000	429.302000	1.049932	-55.000000	-33.000000	-99.000000
3166323.853000	38591182.600000	419.302000	0.869334	-55.000000	-33.000000	-99.000000
3166323.853000	38591182.600000	429.302000	0.978811	-55.000000	-33.000000	-99.000000
3166293.853000	38591152.600000	439.302000	1.117994	-55.000000	-33.000000	-99.000000
3166293.853000	38591152.600000	449.302000	1.097202	-55.000000	-33.000000	-99.000000
3166293.853000	38591162.600000	439.302000	1.118005	-55.000000	-33.000000	-99.000000
3166293.853000	38591162.600000	449.302000	1.097106	-55.000000	-33.000000	-99.000000
3166303.853000	38591152.600000	439.302000	1.117972	-55.000000	-33.000000	-99.000000
3166303.853000	38591152.600000	449.302000	1.097304	-55.000000	-33.000000	-99.000000
3166303.853000	38591162.600000	439.302000	1.118003	-55.000000	-33.000000	-99.000000
3166303.853000	38591162.600000	449.302000	1.097130	-55.000000	-33.000000	-99.000000
3166303.853000	38591152.600000	459.302000	1.003252	-55.000000	-33.000000	-99.000000
3166303.853000	38591162.600000	459.302000	1.005783	-55.000000	-33.000000	-99.000000
3166293.853000	38591172.600000	439.302000	1.118006	-55.000000	-33.000000	-99.000000
3166293.853000	38591172.600000	449.302000	1.097063	-55.000000	-33.000000	-99.000000
3166293.853000	38591182.600000	439.302000	1.118005	-55.000000	-33.000000	-99.000000
3166293.853000	38591182.600000	449.302000	1.097041	-55.000000	-33.000000	-99.000000
3166303.853000	38591172.600000	439.302000	1.118006	-55.000000	-33.000000	-99.000000
3166303.853000	38591172.600000	449.302000	1.097070	-55.000000	-33.000000	-99.000000
3166303.853000	38591182.600000	439.302000	1.118005	-55.000000	-33.000000	-99.000000
3166303.853000	38591182.600000	449.302000	1.097044	-55.000000	-33.000000	-99.000000
3166303.853000	38591172.600000	459.302000	1.006738	-55.000000	-33.000000	-99.000000
3166303.853000	38591182.600000	459.302000	1.007190	-55.000000	-33.000000	-99.000000
3166313.853000	38591152.600000	439.302000	1.117976	-55.000000	-33.000000	-99.000000
3166313.853000	38591152.600000	449.302000	1.097289	-55.000000	-33.000000	-99.000000
3166313.853000	38591162.600000	439.302000	1.118004	-55.000000	-33.000000	-99.000000
3166313.853000	38591162.600000	449.302000	1.097127	-55.000000	-33.000000	-99.000000
3166323.853000	38591152.600000	439.302000	1.117997	-55.000000	-33.000000	-99.000000
3166323.853000	38591152.600000	449.302000	1.097184	-55.000000	-33.000000	-99.000000
3166323.853000	38591162.600000	439.302000	1.118005	-55.000000	-33.000000	-99.000000
3166323.853000	38591162.600000	449.302000	1.097101	-55.000000	-33.000000	-99.000000
3166313.853000	38591152.600000	459.302000	1.003453	-55.000000	-33.000000	-99.000000
3166313.853000	38591152.600000	469.302000	0.950390	-55.000000	-33.000000	-99.000000
3166313.853000	38591162.600000	459.302000	1.005828	-55.000000	-33.000000	-99.000000
3166313.853000	38591162.600000	469.302000	0.951680	-55.000000	-33.000000	-99.000000
3166323.853000	38591152.600000	459.302000	1.004999	-55.000000	-33.000000	-99.000000
3166323.853000	38591152.600000	469.302000	0.951199	-55.000000	-33.000000	-99.000000
3166323.853000	38591162.600000	459.302000	1.006254	-55.000000	-33.000000	-99.000000
3166323.853000	38591162.600000	469.302000	0.951950	-55.000000	-33.000000	-99.000000
3166313.853000	38591172.600000	439.302000	1.118006	-55.000000	-33.000000	-99.000000
3166313.853000	38591172.600000	449.302000	1.097070	-55.000000	-33.000000	-99.000000
3166313.853000	38591182.600000	439.302000	1.118005	-55.000000	-33.000000	-99.000000
3166313.853000	38591182.600000	449.302000	1.097043	-55.000000	-33.000000	-99.000000
3166323.853000	38591172.600000	439.302000	1.118005	-55.000000	-33.000000	-99.000000
3166323.853000	38591172.600000	449.302000	1.097061	-55.000000	-33.000000	-99.000000
3166323.853000	38591182.600000	439.302000	1.084033	-55.000000	-33.000000	-99.000000
3166323.853000	38591182.600000	449.302000	1.097040	-55.000000	-33.000000	-99.000000
3166313.853000	38591172.600000	459.302000	1.006752	-55.000000	-33.000000	-99.000000
3166313.853000	38591172.600000	469.302000	0.952276	-55.000000	-33.000000	-99.000000
3166313.853000	38591182.600000	459.302000	1.007195	-55.000000	-33.000000	-99.000000
3166313.853000	38591182.600000	469.302000	0.952585	-55.000000	-33.000000	-99.000000
3166323.853000	38591172.600000	459.302000	1.006906	-55.000000	-33.000000	-99.000000
3166323.853000	38591172.600000	469.302000	0.895964	-55.000000	-33.000000	-99.000000
3166323.853000	38591182.600000	459.302000	1.007262	-55.000000	-33.000000	-99.000000
3166323.853000	38591182.600000	469.302000	0.848841	-55.000000	-33.000000	-99.000000
3166253.853000	38591112.600000	479.302000	1.320790	-55.000000	-33.000000	-99.000000
3166253.853000	38591122.600000	479.302000	1.320633	-55.000000	-33.000000	-99.000000
3166253.853000	38591122.600000	489.302000	1.320663	-55.000000	-33.000000	-99.000000
3166263.853000	38591122.600000	479.302000	1.320735	-55.000000	-33.000000	-99.000000
3166253.853000	38591132.600000	479.302000	1.320260	-55.000000	-33.000000	-99.000000
3166253.853000	38591132.600000	489.302000	1.320585	-55.000000	-33.000000	-99.000000
3166253.853000	38591142.600000	479.302000	1.319428	-55.000000	-33.000000	-99.000000
3166263.853000	38591132.600000	479.302000	1.320583	-55.000000	-33.000000	-99.000000
3166263.853000	38591142.600000	479.302000	1.320407	-55.000000	-33.000000	-99.000000
3166273.853000	38591142.600000	479.302000	1.320705	-55.000000	-33.000000	-99.000000
3166253.853000	38591152.600000	479.302000	1.319278	-55.000000	-33.000000	-99.000000
3166253.853000	38591162.600000	479.302000	1.320153	-55.000000	-33.000000	-99.000000
3166263.853000	38591152.600000	479.302000	1.320386	-55.000000	-33.000000	-99.000000
3166263.853000	38591162.600000	479.302000	1.320550	-55.000000	-33.000000	-99.000000
3166253.853000	38591172.600000	479.302000	1.320588	-55.000000	-33.000000	-99.000000
3166253.853000	38591182.600000	479.302000	1.320768	-55.000000	-33.000000	-99.000000
3166263.853000	38591172.600000	479.302000	1.320711	-55.000000	-33.000000	-99.000000
3166263.853000	38591182.600000	479.302000	1.320813	-55.000000	-33.000000	-99.000000
3166273.853000	38591152.600000	479.302000	1.320699	-55.000000	-33.000000	-99.000000
3166273.853000	38591162.600000	479.302000	1.320745	-55.000000	-33.000000	-99.000000
3166273.853000	38591172.600000	479.302000	1.320806	-55.000000	-33.000000	-99.000000
3166273.853000	38591182.600000	479.302000	1.320858	-55.000000	-33.000000	-99.000000
3166303.853000	38591112.600000	489.302000	1.003822	-55.000000	-33.000000	-99.000000
3166303.853000	38591122.600000	489.302000	0.998885	-55.000000	-33.000000	-99.000000
3166303.853000	38591132.600000	489.302000	0.975390	-55.000000	-33.000000	-99.000000
3166303.853000	38591142.600000	489.302000	0.994246	-55.000000	-33.000000	-99.000000
3166313.853000	38591112.600000	479.302000	0.962607	-55.000000	-33.000000	-99.000000
3166313.853000	38591112.600000	489.302000	1.003914	-55.000000	-33.000000	-99.000000
3166313.853000	38591122.600000	479.302000	0.957917	-55.000000	-33.000000	-99.000000
3166313.853000	38591122.600000	489.302000	0.999556	-55.000000	-33.000000	-99.000000
3166323.853000	38591112.600000	479.302000	0.962698	-55.000000	-33.000000	-99.000000
3166323.853000	38591112.600000	489.302000	1.004695	-55.000000	-33.000000	-99.000000
3166323.853000	38591122.600000	479.302000	0.961679	-55.000000	-33.000000	-99.000000
3166323.853000	38591122.600000	489.302000	1.003179	-55.000000	-33.000000	-99.000000
3166313.853000	38591132.600000	479.302000	0.950305	-55.000000	-33.000000	-99.000000
3166313.853000	38591132.600000	489.302000	0.985011	-55.000000	-33.000000	-99.000000
3166313.853000	38591142.600000	479.302000	0.955164	-55.000000	-33.000000	-99.000000
3166313.853000	38591142.600000	489.302000	0.995921	-55.000000	-33.000000	-99.000000
3166323.853000	38591132.600000	479.302000	0.959878	-55.000000	-33.000000	-99.000000
3166323.853000	38591132.600000	489.302000	1.001592	-55.000000	-33.000000	-99.000000
3166323.853000	38591142.600000	479.302000	0.960905	-55.000000	-33.000000	-99.000000
3166323.853000	38591142.600000	489.302000	1.002527	-55.000000	-33.000000	-99.000000
3166303.853000	38591152.600000	489.302000	1.002852	-55.000000	-33.000000	-99.000000
3166303.853000	38591162.600000	489.302000	1.004934	-55.000000	-33.000000	-99.000000
3166303.853000	38591172.600000	489.302000	1.005694	-55.000000	-33.000000	-99.000000
3166303.853000	38591182.600000	489.302000	1.006047	-55.000000	-33.000000	-99.000000
3166313.853000	38591152.600000	479.302000	0.961484	-55.000000	-33.000000	-99.000000
3166313.853000	38591152.600000	489.302000	1.003020	-55.000000	-33.000000	-99.000000
3166313.853000	38591162.600000	479.302000	0.964052	-55.000000	-33.000000	-99.000000
3166313.853000	38591162.600000	489.302000	1.004970	-55.000000	-33.000000	-99.000000
3166323.853000	38591152.600000	479.302000	0.952828	-55.000000	-33.000000	-99.000000
3166323.853000	38591152.600000	489.302000	1.004292	-55.000000	-33.000000	-99.000000
3166323.853000	38591162.600000	479.302000	0.964545	-55.000000	-33.000000	-99.000000
3166323.853000	38591162.600000	489.302000	1.005307	-55.000000	-33.000000	-99.000000
3166313.853000	38591172.600000	479.302000	0.965144	-55.000000	-33.000000	-99.000000
3166313.853000	38591172.600000	489.302000	1.005705	-55.000000	-33.000000	-99.000000
3166313.853000	38591182.600000	479.302000	0.965682	-55.000000	-33.000000	-99.000000
3166313.853000	38591182.600000	489.302000	1.006051	-55.000000	-33.000000	-99.000000
3166323.853000	38591172.600000	479.302000	0.947341	-55.000000	-33.000000	-99.000000
3166323.853000	38591172.600000	489.302000	1.005823	-55.000000	-33.000000	-99.000000
3166323.853000	38591182.600000	479.302000	0.846673	-55.000000	-33.000000	-99.000000
3166323.853000	38591182.600000	489.302000	1.006102	-55.000000	-33.000000	-99.000000
3166253.853000	38591192.600000	459.302000	1.360024	-55.000000	-33.000000	-99.000000
3166253.853000	38591192.600000	469.302000	1.333247	-55.000000	-33.000000	-99.000000
3166253.853000	38591202.600000	459.302000	1.252099	-55.000000	-33.000000	-99.000000
3166253.853000	38591202.600000	469.302000	1.252786	-55.000000	-33.000000	-99.000000
3166263.853000	38591192.600000	459.302000	1.262129	-55.000000	-33.000000	-99.000000
3166263.853000	38591192.600000	469.302000	1.333215	-55.000000	-33.000000	-99.000000
3166263.853000	38591202.600000	459.302000	1.269840	-55.000000	-33.000000	-99.000000
3166263.853000	38591202.600000	469.302000	1.333151	-55.000000	-33.000000	-99.000000
3166253.853000	38591212.600000	459.302000	1.360013	-55.000000	-33.000000	-99.000000
3166253.853000	38591212.600000	469.302000	1.333120	-55.000000	-33.000000	-99.000000
3166253.853000	38591222.600000	459.302000	1.360010	-55.000000	-33.000000	-99.000000
3166253.853000	38591222.600000	469.302000	1.333090	-55.000000	-33.000000	-99.000000
3166263.853000	38591212.600000	459.302000	1.360012	-55.000000	-33.000000	-99.000000
3166263.853000	38591212.600000	469.302000	1.333112	-55.000000	-33.000000	-99.000000
3166263.853000	38591222.600000	459.302000	1.360009	-55.000000	-33.000000	-99.000000
3166263.853000	38591222.600000	469.302000	1.333085	-55.000000	-33.000000	-99.000000
3166253.853000	38591232.600000	459.302000	1.360008	-55.000000	-33.000000	-99.000000
3166253.853000	38591232.600000	469.302000	1.333070	-55.000000	-33.000000	-99.000000
3166263.853000	38591232.600000	459.302000	1.360008	-55.000000	-33.000000	-99.000000
3166263.853000	38591232.600000	469.302000	1.333067	-55.000000	-33.000000	-99.000000
3166323.853000	38591192.600000	409.302000	0.750689	-55.000000	-33.000000	-99.000000
3166323.853000	38591202.600000	409.302000	0.750688	-55.000000	-33.000000	-99.000000
3166313.853000	38591192.600000	429.302000	1.117956	-55.000000	-33.000000	-99.000000
3166313.853000	38591202.600000	429.302000	1.117969	-55.000000	-33.000000	-99.000000
3166323.853000	38591192.600000	419.302000	0.869335	-55.000000	-33.000000	-99.000000
3166323.853000	38591192.600000	429.302000	0.862438	-55.000000	-33.000000	-99.000000
3166323.853000	38591202.600000	419.302000	0.869337	-55.000000	-33.000000	-99.000000
3166323.853000	38591202.600000	429.302000	0.862415	-55.000000	-33.000000	-99.000000
3166323.853000	38591212.600000	409.302000	0.750686	-55.000000	-33.000000	-99.000000
3166323.853000	38591222.600000	409.302000	0.750686	-55.000000	-33.000000	-99.000000
3166313.853000	38591212.600000	429.302000	1.117976	-55.000000	-33.000000	-99.000000
3166313.853000	38591222.600000	429.302000	1.090472	-55.000000	-33.000000	-99.000000
3166323.853000	38591212.600000	419.302000	0.869337	-55.000000	-33.000000	-99.000000
3166323.853000	38591212.600000	429.302000	0.862398	-55.000000	-33.000000	-99.000000
3166323.853000	38591222.600000	419.302000	0.869338	-55.000000	-33.000000	-99.000000
3166323.853000	38591222.600000	429.302000	0.862387	-55.000000	-33.000000	-99.000000
3166293.853000	38591192.600000	439.302000	1.118004	-55.000000	-33.000000	-99.000000
3166293.853000	38591192.600000	449.302000	1.097028	-55.000000	-33.000000	-99.000000
3166293.853000	38591202.600000	439.302000	1.118003	-55.000000	-33.000000	-99.000000
3166293.853000	38591202.600000	449.302000	1.097020	-55.000000	-33.000000	-99.000000
3166303.853000	38591192.600000	439.302000	1.118004	-55.000000	-33.000000	-99.000000
3166303.853000	38591192.600000	449.302000	1.097029	-55.000000	-33.000000	-99.000000
3166303.853000	38591202.600000	439.302000	1.118003	-55.000000	-33.000000	-99.000000
3166303.853000	38591202.600000	449.302000	1.097021	-55.000000	-33.000000	-99.000000
3166303.853000	38591192.600000	459.302000	1.007436	-55.000000	-33.000000	-99.000000
3166303.853000	38591202.600000	459.302000	1.007586	-55.000000	-33.000000	-99.000000
3166293.853000	38591212.600000	439.302000	1.118002	-55.000000	-33.000000	-99.000000
3166293.853000	38591212.600000	449.302000	1.097015	-55.000000	-33.000000	-99.000000
3166293.853000	38591222.600000	439.302000	1.118002	-55.000000	-33.000000	-99.000000
3166293.853000	38591222.600000	449.302000	1.097012	-55.000000	-33.000000	-99.000000
3166303.853000	38591212.600000	439.302000	1.118002	-55.000000	-33.000000	-99.000000
3166303.853000	38591212.600000	449.302000	1.097016	-55.000000	-33.000000	-99.000000
3166303.853000	38591222.600000	439.302000	1.118002	-55.000000	-33.000000	-99.000000
3166303.853000	38591222.600000	449.302000	1.097012	-55.000000	-33.000000	-99.000000
3166303.853000	38591212.600000	459.302000	1.007683	-55.000000	-33.000000	-99.000000
3166303.853000	38591222.600000	459.302000	1.007749	-55.000000	-33.000000	-99.000000
3166313.853000	38591192.600000	439.302000	1.118004	-55.000000	-33.000000	-99.000000
3166313.853000	38591192.600000	449.302000	1.097029	-55.000000	-33.000000	-99.000000
3166313.853000	38591202.600000	439.302000	1.118003	-55.000000	-33.000000	-99.000000
3166313.853000	38591202.600000	449.302000	1.097021	-55.000000	-33.000000	-99.000000
3166323.853000	38591192.600000	439.302000	0.889987	-55.000000	-33.000000	-99.000000
3166323.853000	38591192.600000	449.302000	0.860720	-55.000000	-33.000000	-99.000000
3166323.853000	38591202.600000	439.302000	0.830048	-55.000000	-33.000000	-99.000000
3166323.853000	38591202.600000	449.302000	0.787681	-55.000000	-33.000000	-99.000000
3166313.853000	38591192.600000	459.302000	1.007439	-55.000000	-33.000000	-99.000000
3166313.853000	38591192.600000	469.302000	0.952763	-55.000000	-33.000000	-99.000000
3166313.853000	38591202.600000	459.302000	1.007587	-55.000000	-33.000000	-99.000000
3166313.853000	38591202.600000	469.302000	0.952873	-55.000000	-33.000000	-99.000000
3166323.853000	38591192.600000	459.302000	0.832934	-55.000000	-33.000000	-99.000000
3166323.853000	38591192.600000	469.302000	0.807389	-55.000000	-33.000000	-99.000000
3166323.853000	38591202.600000	459.302000	0.793982	-55.000000	-33.000000	-99.000000
3166323.853000	38591202.600000	469.302000	0.807383	-55.000000	-33.000000	-99.000000
3166313.853000	38591212.600000	439.302000	1.118002	-55.000000	-33.000000	-99.000000
3166313.853000	38591212.600000	449.302000	1.097016	-55.000000	-33.000000	-99.000000
3166313.853000	38591222.600000	439.302000	1.118002	-55.000000	-33.000000	-99.000000
3166313.853000	38591222.600000	449.302000	1.097012	-55.000000	-33.000000	-99.000000
3166323.853000	38591212.600000	439.302000	0.830033	-55.000000	-33.000000	-99.000000
3166323.853000	38591212.600000	449.302000	0.787676	-55.000000	-33.000000	-99.000000
3166323.853000	38591222.600000	439.302000	0.830023	-55.000000	-33.000000	-99.000000
3166323.853000	38591222.600000	449.302000	0.787673	-55.000000	-33.000000	-99.000000
3166313.853000	38591212.600000	459.302000	1.007683	-55.000000	-33.000000	-99.000000
3166313.853000	38591212.600000	469.302000	0.952946	-55.000000	-33.000000	-99.000000
3166313.853000	38591222.600000	459.302000	1.007749	-55.000000	-33.000000	-99.000000
3166313.853000	38591222.600000	469.302000	0.952997	-55.000000	-33.000000	-99.000000
3166323.853000	38591212.600000	459.302000	0.793986	-55.000000	-33.000000	-99.000000
3166323.853000	38591212.600000	469.302000	0.807378	-55.000000	-33.000000	-99.000000
3166323.853000	38591222.600000	459.302000	0.793988	-55.000000	-33.000000	-99.000000
3166323.853000	38591222.600000	469.302000	0.807375	-55.000000	-33.000000	-99.000000
3166323.853000	38591232.600000	409.302000	0.750685	-55.000000	-33.000000	-99.000000
3166313.853000	38591232.600000	429.302000	1.025725	-55.000000	-33.000000	-99.000000
3166323.853000	38591232.600000	419.302000	0.869339	-55.000000	-33.000000	-99.000000
3166323.853000	38591232.600000	429.302000	0.862378	-55.000000	-33.000000	-99.000000
3166293.853000	38591232.600000	439.302000	1.118002	-55.000000	-33.000000	-99.000000
3166293.853000	38591232.600000	449.302000	1.145088	-55.000000	-33.000000	-99.000000
3166303.853000	38591232.600000	439.302000	1.118002	-55.000000	-33.000000	-99.000000
3166303.853000	38591232.600000	449.302000	1.097010	-55.000000	-33.000000	-99.000000
3166303.853000	38591232.600000	459.302000	1.007796	-55.000000	-33.000000	-99.000000
3166313.853000	38591232.600000	439.302000	1.118002	-55.000000	-33.000000	-99.000000
3166313.853000	38591232.600000	449.302000	1.097010	-55.000000	-33.000000	-99.000000
3166323.853000	38591232.600000	439.302000	0.830015	-55.000000	-33.000000	-99.000000
3166323.853000	38591232.600000	449.302000	0.787671	-55.000000	-33.000000	-99.000000
3166313.853000	38591232.600000	459.302000	1.007797	-55.000000	-33.000000	-99.000000
3166313.853000	38591232.600000	469.302000	0.895474	-55.000000	-33.000000	-99.000000
3166323.853000	38591232.600000	459.302000	0.793990	-55.000000	-33.000000	-99.000000
3166323.853000	38591232.600000	469.302000	0.807372	-55.000000	-33.000000	-99.000000
3166253.853000	38591192.600000	479.302000	1.320854	-55.000000	-33.000000	-99.000000
3166253.853000	38591202.600000	479.302000	1.320900	-55.000000	-33.000000	-99.000000
3166263.853000	38591192.600000	479.302000	1.320873	-55.000000	-33.000000	-99.000000
3166263.853000	38591202.600000	479.302000	1.320909	-55.000000	-33.000000	-99.000000
3166253.853000	38591212.600000	479.302000	1.320928	-55.000000	-33.000000	-99.000000
3166253.853000	38591222.600000	479.302000	1.320945	-55.000000	-33.000000	-99.000000
3166263.853000	38591212.600000	479.302000	1.320933	-55.000000	-33.000000	-99.000000
3166263.853000	38591222.600000	479.302000	1.320948	-55.000000	-33.000000	-99.000000
3166273.853000	38591192.600000	479.302000	1.320895	-55.000000	-33.000000	-99.000000
3166273.853000	38591202.600000	479.302000	1.320921	-55.000000	-33.000000	-99.000000
3166273.853000	38591212.600000	479.302000	1.320939	-55.000000	-33.000000	-99.000000
3166273.853000	38591222.600000	479.302000	1.320952	-55.000000	-33.000000	-99.000000
3166253.853000	38591232.600000	479.302000	1.320957	-55.000000	-33.000000	-99.000000
3166263.853000	38591232.600000	479.302000	1.320959	-55.000000	-33.000000	-99.000000
3166273.853000	38591232.600000	479.302000	1.320961	-55.000000	-33.000000	-99.000000
3166303.853000	38591192.600000	489.302000	1.006238	-55.000000	-33.000000	-99.000000
3166303.853000	38591202.600000	489.302000	1.006353	-55.000000	-33.000000	-99.000000
3166303.853000	38591212.600000	489.302000	1.006426	-55.000000	-33.000000	-99.000000
3166303.853000	38591222.600000	489.302000	1.006477	-55.000000	-33.000000	-99.000000
3166313.853000	38591192.600000	479.302000	0.965981	-55.000000	-33.000000	-99.000000
3166313.853000	38591192.600000	489.302000	1.006240	-55.000000	-33.000000	-99.000000
3166313.853000	38591202.600000	479.302000	0.966164	-55.000000	-33.000000	-99.000000
3166313.853000	38591202.600000	489.302000	1.006354	-55.000000	-33.000000	-99.000000
3166323.853000	38591192.600000	479.302000	0.831694	-55.000000	-33.000000	-99.000000
3166323.853000	38591192.600000	489.302000	0.823302	-55.000000	-33.000000	-99.000000
3166323.853000	38591202.600000	479.302000	0.831686	-55.000000	-33.000000	-99.000000
3166323.853000	38591202.600000	489.302000	0.884174	-55.000000	-33.000000	-99.000000
3166313.853000	38591212.600000	479.302000	0.966282	-55.000000	-33.000000	-99.000000
3166313.853000	38591212.600000	489.302000	1.006427	-55.000000	-33.000000	-99.000000
3166313.853000	38591222.600000	479.302000	0.966363	-55.000000	-33.000000	-99.000000
3166313.853000	38591222.600000	489.302000	1.006477	-55.000000	-33.000000	-99.000000
3166323.853000	38591212.600000	479.302000	0.831680	-55.000000	-33.000000	-99.000000
3166323.853000	38591212.600000	489.302000	0.884206	-55.000000	-33.000000	-99.000000
3166323.853000	38591222.600000	479.302000	0.831676	-55.000000	-33.000000	-99.000000
3166323.853000	38591222.600000	489.302000	0.884230	-55.000000	-33.000000	-99.000000
3166303.853000	38591232.600000	489.302000	1.006513	-55.000000	-33.000000	-99.000000
3166313.853000	38591232.600000	479.302000	0.948162	-55.000000	-33.000000	-99.000000
3166313.853000	38591232.600000	489.302000	1.006513	-55.000000	-33.000000	-99.000000
3166323.853000	38591232.600000	479.302000	0.831673	-55.000000	-33.000000	-99.000000
3166323.853000	38591232.600000	489.302000	0.884248	-55.000000	-33.000000	-99.000000
3166333.853000	38591112.600000	399.302000	0.751477	-55.000000	-33.000000	-99.000000
3166333.853000	38591112.600000	409.302000	0.750689	-55.000000	-33.000000	-99.000000
3166333.853000	38591122.600000	399.302000	0.751547	-55.000000	-33.000000	-99.000000
3166333.853000	38591122.600000	409.302000	0.750695	-55.000000	-33.000000	-99.000000
3166343.853000	38591112.600000	399.302000	0.751524	-55.000000	-33.000000	-99.000000
3166343.853000	38591112.600000	409.302000	0.750691	-55.000000	-33.000000	-99.000000
3166343.853000	38591122.600000	399.302000	0.751679	-55.000000	-33.000000	-99.000000
3166343.853000	38591122.600000	409.302000	0.750703	-55.000000	-33.000000	-99.000000
3166333.853000	38591112.600000	419.302000	0.869324	-55.000000	-33.000000	-99.000000
3166333.853000	38591112.600000	429.302000	1.050248	-55.000000	-33.000000	-99.000000
3166333.853000	38591122.600000	419.302000	0.869319	-55.000000	-33.000000	-99.000000
3166333.853000	38591122.600000	429.302000	0.918422	-55.000000	-33.000000	-99.000000
3166343.853000	38591112.600000	419.302000	0.869320	-55.000000	-33.000000	-99.000000
3166343.853000	38591112.600000	429.302000	0.862675	-55.000000	-33.000000	-99.000000
3166343.853000	38591122.600000	419.302000	0.869311	-55.000000	-33.000000	-99.000000
3166343.853000	38591122.600000	429.302000	0.862958	-55.000000	-33.000000	-99.000000
3166333.853000	38591132.600000	399.302000	0.751639	-55.000000	-33.000000	-99.000000
3166333.853000	38591132.600000	409.302000	0.750705	-55.000000	-33.000000	-99.000000
3166333.853000	38591142.600000	399.302000	0.751687	-55.000000	-33.000000	-99.000000
3166333.853000	38591142.600000	409.302000	0.750713	-55.000000	-33.000000	-99.000000
3166343.853000	38591132.600000	399.302000	0.752029	-55.000000	-33.000000	-99.000000
3166343.853000	38591132.600000	409.302000	0.750727	-55.000000	-33.000000	-99.000000
3166343.853000	38591142.600000	399.302000	0.752369	-55.000000	-33.000000	-99.000000
3166343.853000	38591142.600000	409.302000	0.750751	-55.000000	-33.000000	-99.000000
3166333.853000	38591132.600000	419.302000	0.869314	-55.000000	-33.000000	-99.000000
3166333.853000	38591132.600000	429.302000	0.862889	-55.000000	-33.000000	-99.000000
3166333.853000	38591142.600000	419.302000	0.869314	-55.000000	-33.000000	-99.000000
3166333.853000	38591142.600000	429.302000	0.862981	-55.000000	-33.000000	-99.000000
3166343.853000	38591132.600000	419.302000	0.869313	-55.000000	-33.000000	-99.000000
3166343.853000	38591132.600000	429.302000	0.863584	-55.000000	-33.000000	-99.000000
3166343.853000	38591142.600000	419.302000	0.869341	-55.000000	-33.000000	-99.000000
3166343.853000	38591142.600000	429.302000	0.864191	-55.000000	-33.000000	-99.000000
3166353.853000	38591112.600000	399.302000	0.751558	-55.000000	-33.000000	-99.000000
3166353.853000	38591112.600000	409.302000	0.750693	-55.000000	-33.000000	-99.000000
3166353.853000	38591122.600000	399.302000	0.751818	-55.000000	-33.000000	-99.000000
3166353.853000	38591122.600000	409.302000	0.750710	-55.000000	-33.000000	-99.000000
3166363.853000	38591112.600000	399.302000	0.764952	-55.000000	-33.000000	-99.000000
3166363.853000	38591122.600000	399.302000	0.751782	-55.000000	-33.000000	-99.000000
3166353.853000	38591112.600000	419.302000	0.869317	-55.000000	-33.000000	-99.000000
3166353.853000	38591112.600000	429.302000	0.862737	-55.000000	-33.000000	-99.000000
3166353.853000	38591122.600000	419.302000	0.869307	-55.000000	-33.000000	-99.000000
3166353.853000	38591122.600000	429.302000	0.863204	-55.000000	-33.000000	-99.000000
3166363.853000	38591112.600000	419.302000	0.869318	-55.000000	-33.000000	-99.000000
3166363.853000	38591112.600000	429.302000	0.862723	-55.000000	-33.000000	-99.000000
3166363.853000	38591122.600000	419.302000	0.869308	-55.000000	-33.000000	-99.000000
3166363.853000	38591122.600000	429.302000	0.863141	-55.000000	-33.000000	-99.000000
3166353.853000	38591132.600000	399.302000	0.753032	-55.000000	-33.000000	-99.000000
3166353.853000	38591132.600000	409.302000	0.750744	-55.000000	-33.000000	-99.000000
3166353.853000	38591142.600000	399.302000	0.761352	-55.000000	-33.000000	-99.000000
3166353.853000	38591142.600000	409.302000	0.750422	-55.000000	-33.000000	-99.000000
3166363.853000	38591132.600000	399.302000	0.768997	-55.000000	-33.000000	-99.000000
3166363.853000	38591142.600000	399.302000	0.754949	-55.000000	-33.000000	-99.000000
3166353.853000	38591132.600000	419.302000	0.869435	-55.000000	-33.000000	-99.000000
3166353.853000	38591132.600000	429.302000	0.865283	-55.000000	-33.000000	-99.000000
3166353.853000	38591142.600000	419.302000	0.873042	-55.000000	-33.000000	-99.000000
3166353.853000	38591142.600000	429.302000	0.877588	-55.000000	-33.000000	-99.000000
3166363.853000	38591132.600000	419.302000	0.869371	-55.000000	-33.000000	-99.000000
3166363.853000	38591132.600000	429.302000	0.864655	-55.000000	-33.000000	-99.000000
3166363.853000	38591142.600000	419.302000	0.870024	-55.000000	-33.000000	-99.000000
3166363.853000	38591142.600000	429.302000	0.868403	-55.000000	-33.000000	-99.000000
3166333.853000	38591112.600000	439.302000	1.055096	-55.000000	-33.000000	-99.000000
3166333.853000	38591112.600000	449.302000	1.034438	-55.000000	-33.000000	-99.000000
3166333.853000	38591122.600000	439.302000	1.063264	-55.000000	-33.000000	-99.000000
3166333.853000	38591122.600000	449.302000	1.097142	-55.000000	-33.000000	-99.000000
3166343.853000	38591112.600000	439.302000	0.833986	-55.000000	-33.000000	-99.000000
3166343.853000	38591112.600000	449.302000	0.800269	-55.000000	-33.000000	-99.000000
3166343.853000	38591122.600000	439.302000	0.830542	-55.000000	-33.000000	-99.000000
3166343.853000	38591122.600000	449.302000	0.787820	-55.000000	-33.000000	-99.000000
3166333.853000	38591112.600000	459.302000	0.943674	-55.000000	-33.000000	-99.000000
3166333.853000	38591112.600000	469.302000	0.888765	-55.000000	-33.000000	-99.000000
3166333.853000	38591122.600000	459.302000	1.005786	-55.000000	-33.000000	-99.000000
3166333.853000	38591122.600000	469.302000	0.860504	-55.000000	-33.000000	-99.000000
3166343.853000	38591112.600000	459.302000	0.805741	-55.000000	-33.000000	-99.000000
3166343.853000	38591112.600000	469.302000	0.813161	-55.000000	-33.000000	-99.000000
3166343.853000	38591122.600000	459.302000	0.793894	-55.000000	-33.000000	-99.000000
3166343.853000	38591122.600000	469.302000	0.807526	-55.000000	-33.000000	-99.000000
3166333.853000	38591132.600000	439.302000	0.889667	-55.000000	-33.000000	-99.000000
3166333.853000	38591132.600000	449.302000	0.859916	-55.000000	-33.000000	-99.000000
3166333.853000	38591142.600000	439.302000	0.830564	-55.000000	-33.000000	-99.000000
3166333.853000	38591142.600000	449.302000	0.787827	-55.000000	-33.000000	-99.000000
3166343.853000	38591132.600000	439.302000	0.831112	-55.000000	-33.000000	-99.000000
3166343.853000	38591132.600000	449.302000	0.787968	-55.000000	-33.000000	-99.000000
3166343.853000	38591142.600000	439.302000	0.831666	-55.000000	-33.000000	-99.000000
3166343.853000	38591142.600000	449.302000	0.788100	-55.000000	-33.000000	-99.000000
3166333.853000	38591132.600000	459.302000	0.821205	-55.000000	-33.000000	-99.000000
3166333.853000	38591132.600000	469.302000	0.807510	-55.000000	-33.000000	-99.000000
3166333.853000	38591142.600000	459.302000	0.793880	-55.000000	-33.000000	-99.000000
3166333.853000	38591142.600000	469.302000	0.807538	-55.000000	-33.000000	-99.000000
3166343.853000	38591132.600000	459.302000	0.793779	-55.000000	-33.000000	-99.000000
3166343.853000	38591132.600000	469.302000	0.807698	-55.000000	-33.000000	-99.000000
3166343.853000	38591142.600000	459.302000	0.793661	-55.000000	-33.000000	-99.000000
3166343.853000	38591142.600000	469.302000	0.807872	-55.000000	-33.000000	-99.000000
3166353.853000	38591112.600000	439.302000	0.830341	-55.000000	-33.000000	-99.000000
3166353.853000	38591112.600000	449.302000	0.787765	-55.000000	-33.000000	-99.000000
3166353.853000	38591122.600000	439.302000	0.830766	-55.000000	-33.000000	-99.000000
3166353.853000	38591122.600000	449.302000	0.787880	-55.000000	-33.000000	-99.000000
3166363.853000	38591112.600000	439.302000	0.830329	-55.000000	-33.000000	-99.000000
3166363.853000	38591112.600000	449.302000	0.787761	-55.000000	-33.000000	-99.000000
3166363.853000	38591122.600000	439.302000	0.830709	-55.000000	-33.000000	-99.000000
3166363.853000	38591122.600000	449.302000	0.787865	-55.000000	-33.000000	-99.000000
3166353.853000	38591112.600000	459.302000	0.793935	-55.000000	-33.000000	-99.000000
3166353.853000	38591112.600000	469.302000	0.807465	-55.000000	-33.000000	-99.000000
3166353.853000	38591122.600000	459.302000	0.793852	-55.000000	-33.000000	-99.000000
3166353.853000	38591122.600000	469.302000	0.807591	-55.000000	-33.000000	-99.000000
3166363.853000	38591112.600000	459.302000	0.793937	-55.000000	-33.000000	-99.000000
3166363.853000	38591112.600000	469.302000	0.807461	-55.000000	-33.000000	-99.000000
3166363.853000	38591122.600000	459.302000	0.793863	-55.000000	-33.000000	-99.000000
3166363.853000	38591122.600000	469.302000	0.807574	-55.000000	-33.000000	-99.000000
3166353.853000	38591132.600000	439.302000	0.832649	-55.000000	-33.000000	-99.000000
3166353.853000	38591132.600000	449.302000	0.788297	-55.000000	-33.000000	-99.000000
3166353.853000	38591142.600000	439.302000	0.843666	-55.000000	-33.000000	-99.000000
3166353.853000	38591142.600000	449.302000	0.788746	-55.000000	-33.000000	-99.000000
3166363.853000	38591132.600000	439.302000	0.832082	-55.000000	-33.000000	-99.000000
3166363.853000	38591132.600000	449.302000	0.788187	-55.000000	-33.000000	-99.000000
3166363.853000	38591142.600000	439.302000	0.835496	-55.000000	-33.000000	-99.000000
3166363.853000	38591142.600000	449.302000	0.788691	-55.000000	-33.000000	-99.000000
3166353.853000	38591132.600000	459.302000	0.793493	-55.000000	-33.000000	-99.000000
3166353.853000	38591132.600000	469.302000	0.808151	-55.000000	-33.000000	-99.000000
3166353.853000	38591142.600000	459.302000	0.792153	-55.000000	-33.000000	-99.000000
3166353.853000	38591142.600000	469.302000	0.811515	-55.000000	-33.000000	-99.000000
3166363.853000	38591132.600000	459.302000	0.793597	-55.000000	-33.000000	-99.000000
3166363.853000	38591132.600000	469.302000	0.807985	-55.000000	-33.000000	-99.000000
3166363.853000	38591142.600000	459.302000	0.792985	-55.000000	-33.000000	-99.000000
3166363.853000	38591142.600000	469.302000	0.809033	-55.000000	-33.000000	-99.000000
3166333.853000	38591152.600000	399.302000	0.751630	-55.000000	-33.000000	-99.000000
3166333.853000	38591152.600000	409.302000	0.750712	-55.000000	-33.000000	-99.000000
3166333.853000	38591162.600000	399.302000	0.751536	-55.000000	-33.000000	-99.000000
3166333.853000	38591162.600000	409.302000	0.750705	-55.000000	-33.000000	-99.000000
3166343.853000	38591152.600000	399.302000	0.751993	-55.000000	-33.000000	-99.000000
3166343.853000	38591152.600000	409.302000	0.750742	-55.000000	-33.000000	-99.000000
3166343.853000	38591162.600000	399.302000	0.751657	-55.000000	-33.000000	-99.000000
3166343.853000	38591162.600000	409.302000	0.750719	-55.000000	-33.000000	-99.000000
3166333.853000	38591152.600000	419.302000	0.850361	-55.000000	-33.000000	-99.000000
3166333.853000	38591152.600000	429.302000	0.861890	-55.000000	-33.000000	-99.000000
3166333.853000	38591162.600000	419.302000	0.869323	-55.000000	-33.000000	-99.000000
3166333.853000	38591162.600000	429.302000	0.862709	-55.000000	-33.000000	-99.000000
3166343.853000	38591152.600000	419.302000	0.869317	-55.000000	-33.000000	-99.000000
3166343.853000	38591152.600000	429.302000	0.863540	-55.000000	-33.000000	-99.000000
3166343.853000	38591162.600000	419.302000	0.869318	-55.000000	-33.000000	-99.000000
3166343.853000	38591162.600000	429.302000	0.862933	-55.000000	-33.000000	-99.000000
3166333.853000	38591172.600000	399.302000	0.751468	-55.000000	-33.000000	-99.000000
3166333.853000	38591172.600000	409.302000	0.750699	-55.000000	-33.000000	-99.000000
3166333.853000	38591182.600000	399.302000	0.751426	-55.000000	-33.000000	-99.000000
3166333.853000	38591182.600000	409.302000	0.750694	-55.000000	-33.000000	-99.000000
3166343.853000	38591172.600000	399.302000	0.751510	-55.000000	-33.000000	-99.000000
3166343.853000	38591172.600000	409.302000	0.750705	-55.000000	-33.000000	-99.000000
3166343.853000	38591182.600000	399.302000	0.751443	-55.000000	-33.000000	-99.000000
3166343.853000	38591182.600000	409.302000	0.750697	-55.000000	-33.000000	-99.000000
3166333.853000	38591172.600000	419.302000	0.869329	-55.000000	-33.000000	-99.000000
3166333.853000	38591172.600000	429.302000	0.862582	-55.000000	-33.000000	-99.000000
3166333.853000	38591182.600000	419.302000	0.869332	-55.000000	-33.000000	-99.000000
3166333.853000	38591182.600000	429.302000	0.862504	-55.000000	-33.000000	-99.000000
3166343.853000	38591172.600000	419.302000	0.869326	-55.000000	-33.000000	-99.000000
3166343.853000	38591172.600000	429.302000	0.862663	-55.000000	-33.000000	-99.000000
3166343.853000	38591182.600000	419.302000	0.869331	-55.000000	-33.000000	-99.000000
3166343.853000	38591182.600000	429.302000	0.862537	-55.000000	-33.000000	-99.000000
3166353.853000	38591152.600000	399.302000	0.752859	-55.000000	-33.000000	-99.000000
3166353.853000	38591152.600000	409.302000	0.750780	-55.000000	-33.000000	-99.000000
3166353.853000	38591162.600000	399.302000	0.751780	-55.000000	-33.000000	-99.000000
3166353.853000	38591162.600000	409.302000	0.750732	-55.000000	-33.000000	-99.000000
3166363.853000	38591152.600000	399.302000	0.752543	-55.000000	-33.000000	-99.000000
3166363.853000	38591162.600000	399.302000	0.751748	-55.000000	-33.000000	-99.000000
3166353.853000	38591152.600000	419.302000	0.869419	-55.000000	-33.000000	-99.000000
3166353.853000	38591152.600000	429.302000	0.865061	-55.000000	-33.000000	-99.000000
3166353.853000	38591162.600000	419.302000	0.869316	-55.000000	-33.000000	-99.000000
3166353.853000	38591162.600000	429.302000	0.863160	-55.000000	-33.000000	-99.000000
3166363.853000	38591152.600000	419.302000	0.869367	-55.000000	-33.000000	-99.000000
3166363.853000	38591152.600000	429.302000	0.864514	-55.000000	-33.000000	-99.000000
3166363.853000	38591162.600000	419.302000	0.869316	-55.000000	-33.000000	-99.000000
3166363.853000	38591162.600000	429.302000	0.863102	-55.000000	-33.000000	-99.000000
3166353.853000	38591172.600000	399.302000	0.751541	-55.000000	-33.000000	-99.000000
3166353.853000	38591172.600000	409.302000	0.750709	-55.000000	-33.000000	-99.000000
3166353.853000	38591182.600000	399.302000	0.751454	-55.000000	-33.000000	-99.000000
3166353.853000	38591182.600000	409.302000	0.750699	-55.000000	-33.000000	-99.000000
3166363.853000	38591172.600000	399.302000	0.751534	-55.000000	-33.000000	-99.000000
3166363.853000	38591182.600000	399.302000	0.751451	-55.000000	-33.000000	-99.000000
3166353.853000	38591172.600000	419.302000	0.869324	-55.000000	-33.000000	-99.000000
3166353.853000	38591172.600000	429.302000	0.862720	-55.000000	-33.000000	-99.000000
3166353.853000	38591182.600000	419.302000	0.869330	-55.000000	-33.000000	-99.000000
3166353.853000	38591182.600000	429.302000	0.862557	-55.000000	-33.000000	-99.000000
3166363.853000	38591172.600000	419.302000	0.869324	-55.000000	-33.000000	-99.000000
3166363.853000	38591172.600000	429.302000	0.862707	-55.000000	-33.000000	-99.000000
3166363.853000	38591182.600000	419.302000	0.869330	-55.000000	-33.000000	-99.000000
3166363.853000	38591182.600000	429.302000	0.862552	-55.000000	-33.000000	-99.000000
3166333.853000	38591152.600000	439.302000	0.830472	-55.000000	-33.000000	-99.000000
3166333.853000	38591152.600000	449.302000	0.787802	-55.000000	-33.000000	-99.000000
3166333.853000	38591162.600000	439.302000	0.830317	-55.000000	-33.000000	-99.000000
3166333.853000	38591162.600000	449.302000	0.787759	-55.000000	-33.000000	-99.000000
3166343.853000	38591152.600000	439.302000	0.831075	-55.000000	-33.000000	-99.000000
3166343.853000	38591152.600000	449.302000	0.787961	-55.000000	-33.000000	-99.000000
3166343.853000	38591162.600000	439.302000	0.830522	-55.000000	-33.000000	-99.000000
3166343.853000	38591162.600000	449.302000	0.787816	-55.000000	-33.000000	-99.000000
3166333.853000	38591152.600000	459.302000	0.793895	-55.000000	-33.000000	-99.000000
3166333.853000	38591152.600000	469.302000	0.807512	-55.000000	-33.000000	-99.000000
3166333.853000	38591162.600000	459.302000	0.793925	-55.000000	-33.000000	-99.000000
3166333.853000	38591162.600000	469.302000	0.807466	-55.000000	-33.000000	-99.000000
3166343.853000	38591152.600000	459.302000	0.793768	-55.000000	-33.000000	-99.000000
3166343.853000	38591152.600000	469.302000	0.807699	-55.000000	-33.000000	-99.000000
3166343.853000	38591162.600000	459.302000	0.793880	-55.000000	-33.000000	-99.000000
3166343.853000	38591162.600000	469.302000	0.807530	-55.000000	-33.000000	-99.000000
3166333.853000	38591172.600000	439.302000	0.830201	-55.000000	-33.000000	-99.000000
3166333.853000	38591172.600000	449.302000	0.787726	-55.000000	-33.000000	-99.000000
3166333.853000	38591182.600000	439.302000	0.830129	-55.000000	-33.000000	-99.000000
3166333.853000	38591182.600000	449.302000	0.787705	-55.000000	-33.000000	-99.000000
3166343.853000	38591172.600000	439.302000	0.830275	-55.000000	-33.000000	-99.000000
3166343.853000	38591172.600000	449.302000	0.787747	-55.000000	-33.000000	-99.000000
3166343.853000	38591182.600000	439.302000	0.830160	-55.000000	-33.000000	-99.000000
3166343.853000	38591182.600000	449.302000	0.787714	-55.000000	-33.000000	-99.000000
3166333.853000	38591172.600000	459.302000	0.793949	-55.000000	-33.000000	-99.000000
3166333.853000	38591172.600000	469.302000	0.807430	-55.000000	-33.000000	-99.000000
3166333.853000	38591182.600000	459.302000	0.793964	-55.000000	-33.000000	-99.000000
3166333.853000	38591182.600000	469.302000	0.807408	-55.000000	-33.000000	-99.000000
3166343.853000	38591172.600000	459.302000	0.793932	-55.000000	-33.000000	-99.000000
3166343.853000	38591172.600000	469.302000	0.807454	-55.000000	-33.000000	-99.000000
3166343.853000	38591182.600000	459.302000	0.793957	-55.000000	-33.000000	-99.000000
3166343.853000	38591182.600000	469.302000	0.807418	-55.000000	-33.000000	-99.000000
3166353.853000	38591152.600000	439.302000	0.832467	-55.000000	-33.000000	-99.000000
3166353.853000	38591152.600000	449.302000	0.788269	-55.000000	-33.000000	-99.000000
3166353.853000	38591162.600000	439.302000	0.830729	-55.000000	-33.000000	-99.000000
3166353.853000	38591162.600000	449.302000	0.787872	-55.000000	-33.000000	-99.000000
3166363.853000	38591152.600000	439.302000	0.831966	-55.000000	-33.000000	-99.000000
3166363.853000	38591152.600000	449.302000	0.788167	-55.000000	-33.000000	-99.000000
3166363.853000	38591162.600000	439.302000	0.830676	-55.000000	-33.000000	-99.000000
3166363.853000	38591162.600000	449.302000	0.787858	-55.000000	-33.000000	-99.000000
3166353.853000	38591152.600000	459.302000	0.793488	-55.000000	-33.000000	-99.000000
3166353.853000	38591152.600000	469.302000	0.808130	-55.000000	-33.000000	-99.000000
3166353.853000	38591162.600000	459.302000	0.793835	-55.000000	-33.000000	-99.000000
3166353.853000	38591162.600000	469.302000	0.807595	-55.000000	-33.000000	-99.000000
3166363.853000	38591152.600000	459.302000	0.793587	-55.000000	-33.000000	-99.000000
3166363.853000	38591152.600000	469.302000	0.807975	-55.000000	-33.000000	-99.000000
3166363.853000	38591162.600000	459.302000	0.793846	-55.000000	-33.000000	-99.000000
3166363.853000	38591162.600000	469.302000	0.807579	-55.000000	-33.000000	-99.000000
3166353.853000	38591172.600000	439.302000	0.830327	-55.000000	-33.000000	-99.000000
3166353.853000	38591172.600000	449.302000	0.787762	-55.000000	-33.000000	-99.000000
3166353.853000	38591182.600000	439.302000	0.830178	-55.000000	-33.000000	-99.000000
3166353.853000	38591182.600000	449.302000	0.787719	-55.000000	-33.000000	-99.000000
3166363.853000	38591172.600000	439.302000	0.830315	-55.000000	-33.000000	-99.000000
3166363.853000	38591172.600000	449.302000	0.787758	-55.000000	-33.000000	-99.000000
3166363.853000	38591182.600000	439.302000	0.830174	-55.000000	-33.000000	-99.000000
3166363.853000	38591182.600000	449.302000	0.787718	-55.000000	-33.000000	-99.000000
3166353.853000	38591172.600000	459.302000	0.793920	-55.000000	-33.000000	-99.000000
3166353.853000	38591172.600000	469.302000	0.807470	-55.000000	-33.000000	-99.000000
3166353.853000	38591182.600000	459.302000	0.793953	-55.000000	-33.000000	-99.000000
3166353.853000	38591182.600000	469.302000	0.807424	-55.000000	-33.000000	-99.000000
3166363.853000	38591172.600000	459.302000	0.793923	-55.000000	-33.000000	-99.000000
3166363.853000	38591172.600000	469.302000	0.807467	-55.000000	-33.000000	-99.000000
3166363.853000	38591182.600000	459.302000	0.793953	-55.000000	-33.000000	-99.000000
3166363.853000	38591182.600000	469.302000	0.807423	-55.000000	-33.000000	-99.000000
3166373.853000	38591112.600000	429.302000	0.862647	-55.000000	-33.000000	-99.000000
3166373.853000	38591122.600000	429.302000	0.862868	-55.000000	-33.000000	-99.000000
3166373.853000	38591132.600000	429.302000	0.863267	-55.000000	-33.000000	-99.000000
3166373.853000	38591142.600000	429.302000	0.863565	-55.000000	-33.000000	-99.000000
3166373.853000	38591112.600000	439.302000	0.834163	-55.000000	-33.000000	-99.000000
3166373.853000	38591112.600000	449.302000	0.799996	-55.000000	-33.000000	-99.000000
3166373.853000	38591122.600000	439.302000	0.830461	-55.000000	-33.000000	-99.000000
3166373.853000	38591122.600000	449.302000	0.787798	-55.000000	-33.000000	-99.000000
3166373.853000	38591112.600000	459.302000	0.805553	-55.000000	-33.000000	-99.000000
3166373.853000	38591112.600000	469.302000	0.813062	-55.000000	-33.000000	-99.000000
3166373.853000	38591122.600000	459.302000	0.793909	-55.000000	-33.000000	-99.000000
3166373.853000	38591122.600000	469.302000	0.807502	-55.000000	-33.000000	-99.000000
3166373.853000	38591132.600000	439.302000	0.830824	-55.000000	-33.000000	-99.000000
3166373.853000	38591132.600000	449.302000	0.787896	-55.000000	-33.000000	-99.000000
3166373.853000	38591142.600000	439.302000	0.831097	-55.000000	-33.000000	-99.000000
3166373.853000	38591142.600000	449.302000	0.787965	-55.000000	-33.000000	-99.000000
3166373.853000	38591132.600000	459.302000	0.793835	-55.000000	-33.000000	-99.000000
3166373.853000	38591132.600000	469.302000	0.807612	-55.000000	-33.000000	-99.000000
3166373.853000	38591142.600000	459.302000	0.793773	-55.000000	-33.000000	-99.000000
3166373.853000	38591142.600000	469.302000	0.807699	-55.000000	-33.000000	-99.000000
3166373.853000	38591152.600000	429.302000	0.863241	-55.000000	-33.000000	-99.000000
3166373.853000	38591162.600000	429.302000	0.862850	-55.000000	-33.000000	-99.000000
3166373.853000	38591172.600000	429.302000	0.862636	-55.000000	-33.000000	-99.000000
3166373.853000	38591182.600000	429.302000	0.862527	-55.000000	-33.000000	-99.000000
3166373.853000	38591152.600000	439.302000	0.830803	-55.000000	-33.000000	-99.000000
3166373.853000	38591152.600000	449.302000	0.787891	-55.000000	-33.000000	-99.000000
3166373.853000	38591162.600000	439.302000	0.830445	-55.000000	-33.000000	-99.000000
3166373.853000	38591162.600000	449.302000	0.787795	-55.000000	-33.000000	-99.000000
3166373.853000	38591152.600000	459.302000	0.793825	-55.000000	-33.000000	-99.000000
3166373.853000	38591152.600000	469.302000	0.807614	-55.000000	-33.000000	-99.000000
3166373.853000	38591162.600000	459.302000	0.793897	-55.000000	-33.000000	-99.000000
3166373.853000	38591162.600000	469.302000	0.807506	-55.000000	-33.000000	-99.000000
3166373.853000	38591172.600000	439.302000	0.830250	-55.000000	-33.000000	-99.000000
3166373.853000	38591172.600000	449.302000	0.787740	-55.000000	-33.000000	-99.000000
3166373.853000	38591182.600000	439.302000	0.830150	-55.000000	-33.000000	-99.000000
3166373.853000	38591182.600000	449.302000	0.787711	-55.000000	-33.000000	-99.000000
3166373.853000	38591172.600000	459.302000	0.793938	-55.000000	-33.000000	-99.000000
3166373.853000	38591172.600000	469.302000	0.807446	-55.000000	-33.000000	-99.000000
3166373.853000	38591182.600000	459.302000	0.793959	-55.000000	-33.000000	-99.000000
3166373.853000	38591182.600000	469.302000	0.807415	-55.000000	-33.000000	-99.000000
3166333.853000	38591112.600000	479.302000	0.946740	-55.000000	-33.000000	-99.000000
3166333.853000	38591112.600000	489.302000	1.005388	-55.000000	-33.000000	-99.000000
3166333.853000	38591122.600000	479.302000	0.846688	-55.000000	-33.000000	-99.000000
3166333.853000	38591122.600000	489.302000	1.004894	-55.000000	-33.000000	-99.000000
3166343.853000	38591112.600000	479.302000	0.831771	-55.000000	-33.000000	-99.000000
3166343.853000	38591112.600000	489.302000	0.883620	-55.000000	-33.000000	-99.000000
3166343.853000	38591122.600000	479.302000	0.831863	-55.000000	-33.000000	-99.000000
3166343.853000	38591122.600000	489.302000	0.883051	-55.000000	-33.000000	-99.000000
3166333.853000	38591132.600000	479.302000	0.831842	-55.000000	-33.000000	-99.000000
3166333.853000	38591132.600000	489.302000	0.821494	-55.000000	-33.000000	-99.000000
3166333.853000	38591142.600000	479.302000	0.831873	-55.000000	-33.000000	-99.000000
3166333.853000	38591142.600000	489.302000	0.883016	-55.000000	-33.000000	-99.000000
3166343.853000	38591132.600000	479.302000	0.832060	-55.000000	-33.000000	-99.000000
3166343.853000	38591132.600000	489.302000	0.881818	-55.000000	-33.000000	-99.000000
3166343.853000	38591142.600000	479.302000	0.832248	-55.000000	-33.000000	-99.000000
3166343.853000	38591142.600000	489.302000	0.880646	-55.000000	-33.000000	-99.000000
3166353.853000	38591112.600000	479.302000	0.831791	-55.000000	-33.000000	-99.000000
3166353.853000	38591112.600000	489.302000	0.883495	-55.000000	-33.000000	-99.000000
3166353.853000	38591122.600000	479.302000	0.831940	-55.000000	-33.000000	-99.000000
3166353.853000	38591122.600000	489.302000	0.882560	-55.000000	-33.000000	-99.000000
3166363.853000	38591112.600000	479.302000	0.831786	-55.000000	-33.000000	-99.000000
3166363.853000	38591112.600000	489.302000	0.883523	-55.000000	-33.000000	-99.000000
3166363.853000	38591122.600000	479.302000	0.831921	-55.000000	-33.000000	-99.000000
3166363.853000	38591122.600000	489.302000	0.882685	-55.000000	-33.000000	-99.000000
3166353.853000	38591112.600000	499.302000	0.964564	-55.000000	-33.000000	-99.000000
3166353.853000	38591122.600000	499.302000	0.966661	-55.000000	-33.000000	-99.000000
3166363.853000	38591112.600000	499.302000	0.964500	-55.000000	-33.000000	-99.000000
3166363.853000	38591122.600000	499.302000	0.966391	-55.000000	-33.000000	-99.000000
3166353.853000	38591132.600000	479.302000	0.832547	-55.000000	-33.000000	-99.000000
3166353.853000	38591132.600000	489.302000	0.878667	-55.000000	-33.000000	-99.000000
3166353.853000	38591142.600000	479.302000	0.834833	-55.000000	-33.000000	-99.000000
3166353.853000	38591142.600000	489.302000	0.861720	-55.000000	-33.000000	-99.000000
3166363.853000	38591132.600000	479.302000	0.832374	-55.000000	-33.000000	-99.000000
3166363.853000	38591132.600000	489.302000	0.879797	-55.000000	-33.000000	-99.000000
3166363.853000	38591142.600000	479.302000	0.833345	-55.000000	-33.000000	-99.000000
3166363.853000	38591142.600000	489.302000	0.873312	-55.000000	-33.000000	-99.000000
3166353.853000	38591132.600000	499.302000	0.974388	-55.000000	-33.000000	-99.000000
3166353.853000	38591142.600000	499.302000	0.996834	-55.000000	-33.000000	-99.000000
3166363.853000	38591132.600000	499.302000	0.972313	-55.000000	-33.000000	-99.000000
3166363.853000	38591142.600000	499.302000	0.983238	-55.000000	-33.000000	-99.000000
3166333.853000	38591152.600000	479.302000	0.831840	-55.000000	-33.000000	-99.000000
3166333.853000	38591152.600000	489.302000	0.883226	-55.000000	-33.000000	-99.000000
3166333.853000	38591162.600000	479.302000	0.831785	-55.000000	-33.000000	-99.000000
3166333.853000	38591162.600000	489.302000	0.883574	-55.000000	-33.000000	-99.000000
3166343.853000	38591152.600000	479.302000	0.832054	-55.000000	-33.000000	-99.000000
3166343.853000	38591152.600000	489.302000	0.881907	-55.000000	-33.000000	-99.000000
3166343.853000	38591162.600000	479.302000	0.831859	-55.000000	-33.000000	-99.000000
3166343.853000	38591162.600000	489.302000	0.883122	-55.000000	-33.000000	-99.000000
3166333.853000	38591172.600000	479.302000	0.831743	-55.000000	-33.000000	-99.000000
3166333.853000	38591172.600000	489.302000	0.883833	-55.000000	-33.000000	-99.000000
3166333.853000	38591182.600000	479.302000	0.831716	-55.000000	-33.000000	-99.000000
3166333.853000	38591182.600000	489.302000	0.883994	-55.000000	-33.000000	-99.000000
3166343.853000	38591172.600000	479.302000	0.831770	-55.000000	-33.000000	-99.000000
3166343.853000	38591172.600000	489.302000	0.883672	-55.000000	-33.000000	-99.000000
3166343.853000	38591182.600000	479.302000	0.831727	-55.000000	-33.000000	-99.000000
3166343.853000	38591182.600000	489.302000	0.883928	-55.000000	-33.000000	-99.000000
3166353.853000	38591152.600000	479.302000	0.832514	-55.000000	-33.000000	-99.000000
3166353.853000	38591152.600000	489.302000	0.878968	-55.000000	-33.000000	-99.000000
3166353.853000	38591162.600000	479.302000	0.831934	-55.000000	-33.000000	-99.000000
3166353.853000	38591162.600000	489.302000	0.882668	-55.000000	-33.000000	-99.000000
3166363.853000	38591152.600000	479.302000	0.832353	-55.000000	-33.000000	-99.000000
3166363.853000	38591152.600000	489.302000	0.880010	-55.000000	-33.000000	-99.000000
3166363.853000	38591162.600000	479.302000	0.831915	-55.000000	-33.000000	-99.000000
3166363.853000	38591162.600000	489.302000	0.882783	-55.000000	-33.000000	-99.000000
3166353.853000	38591152.600000	499.302000	0.974157	-55.000000	-33.000000	-99.000000
3166353.853000	38591162.600000	499.302000	0.966654	-55.000000	-33.000000	-99.000000
3166363.853000	38591152.600000	499.302000	0.972171	-55.000000	-33.000000	-99.000000
3166363.853000	38591162.600000	499.302000	0.966388	-55.000000	-33.000000	-99.000000
3166353.853000	38591172.600000	479.302000	0.831789	-55.000000	-33.000000	-99.000000
3166353.853000	38591172.600000	489.302000	0.883557	-55.000000	-33.000000	-99.000000
3166353.853000	38591182.600000	479.302000	0.831734	-55.000000	-33.000000	-99.000000
3166353.853000	38591182.600000	489.302000	0.883888	-55.000000	-33.000000	-99.000000
3166363.853000	38591172.600000	479.302000	0.831785	-55.000000	-33.000000	-99.000000
3166363.853000	38591172.600000	489.302000	0.883583	-55.000000	-33.000000	-99.000000
3166363.853000	38591182.600000	479.302000	0.831733	-55.000000	-33.000000	-99.000000
3166363.853000	38591182.600000	489.302000	0.883896	-55.000000	-33.000000	-99.000000
3166353.853000	38591172.600000	499.302000	0.964588	-55.000000	-33.000000	-99.000000
3166353.853000	38591182.600000	499.302000	0.963782	-55.000000	-33.000000	-99.000000
3166363.853000	38591172.600000	499.302000	0.964524	-55.000000	-33.000000	-99.000000
3166363.853000	38591182.600000	499.302000	0.963760	-55.000000	-33.000000	-99.000000
3166373.853000	38591112.600000	479.302000	0.831762	-55.000000	-33.000000	-99.000000
3166373.853000	38591112.600000	489.302000	0.883679	-55.000000	-33.000000	-99.000000
3166373.853000	38591122.600000	479.302000	0.831834	-55.000000	-33.000000	-99.000000
3166373.853000	38591122.600000	489.302000	0.883232	-55.000000	-33.000000	-99.000000
3166383.853000	38591112.600000	489.302000	0.883849	-55.000000	-33.000000	-99.000000
3166383.853000	38591122.600000	489.302000	0.883649	-55.000000	-33.000000	-99.000000
3166373.853000	38591112.600000	499.302000	0.964149	-55.000000	-33.000000	-99.000000
3166373.853000	38591122.600000	499.302000	0.965186	-55.000000	-33.000000	-99.000000
3166383.853000	38591112.600000	499.302000	0.963759	-55.000000	-33.000000	-99.000000
3166383.853000	38591122.600000	499.302000	0.964239	-55.000000	-33.000000	-99.000000
3166373.853000	38591132.600000	479.302000	0.831962	-55.000000	-33.000000	-99.000000
3166373.853000	38591132.600000	489.302000	0.882440	-55.000000	-33.000000	-99.000000
3166373.853000	38591142.600000	479.302000	0.832058	-55.000000	-33.000000	-99.000000
3166373.853000	38591142.600000	489.302000	0.881857	-55.000000	-33.000000	-99.000000
3166383.853000	38591132.600000	489.302000	0.883418	-55.000000	-33.000000	-99.000000
3166383.853000	38591142.600000	489.302000	0.883309	-55.000000	-33.000000	-99.000000
3166373.853000	38591132.600000	499.302000	0.966980	-55.000000	-33.000000	-99.000000
3166373.853000	38591142.600000	499.302000	0.968303	-55.000000	-33.000000	-99.000000
3166383.853000	38591132.600000	499.302000	0.964797	-55.000000	-33.000000	-99.000000
3166383.853000	38591142.600000	499.302000	0.965082	-55.000000	-33.000000	-99.000000
3166373.853000	38591152.600000	479.302000	0.831958	-55.000000	-33.000000	-99.000000
3166373.853000	38591152.600000	489.302000	0.882500	-55.000000	-33.000000	-99.000000
3166373.853000	38591162.600000	479.302000	0.831832	-55.000000	-33.000000	-99.000000
3166373.853000	38591162.600000	489.302000	0.883291	-55.000000	-33.000000	-99.000000
3166383.853000	38591152.600000	489.302000	0.883442	-55.000000	-33.000000	-99.000000
3166383.853000	38591162.600000	489.302000	0.883682	-55.000000	-33.000000	-99.000000
3166373.853000	38591152.600000	499.302000	0.966972	-55.000000	-33.000000	-99.000000
3166373.853000	38591162.600000	499.302000	0.965199	-55.000000	-33.000000	-99.000000
3166383.853000	38591152.600000	499.302000	0.964804	-55.000000	-33.000000	-99.000000
3166383.853000	38591162.600000	499.302000	0.964255	-55.000000	-33.000000	-99.000000
3166373.853000	38591172.600000	479.302000	0.831761	-55.000000	-33.000000	-99.000000
3166373.853000	38591172.600000	489.302000	0.883725	-55.000000	-33.000000	-99.000000
3166373.853000	38591182.600000	479.302000	0.831724	-55.000000	-33.000000	-99.000000
3166373.853000	38591182.600000	489.302000	0.883948	-55.000000	-33.000000	-99.000000
3166383.853000	38591172.600000	489.302000	0.883882	-55.000000	-33.000000	-99.000000
3166383.853000	38591182.600000	489.302000	0.884017	-55.000000	-33.000000	-99.000000
3166373.853000	38591172.600000	499.302000	0.964172	-55.000000	-33.000000	-99.000000
3166373.853000	38591182.600000	499.302000	0.963628	-55.000000	-33.000000	-99.000000
3166383.853000	38591172.600000	499.302000	0.963779	-55.000000	-33.000000	-99.000000
3166383.853000	38591182.600000	499.302000	0.963451	-55.000000	-33.000000	-99.000000
3166333.853000	38591192.600000	399.302000	0.751400	-55.000000	-33.000000	-99.000000
3166333.853000	38591192.600000	409.302000	0.750691	-55.000000	-33.000000	-99.000000
3166333.853000	38591202.600000	399.302000	0.751384	-55.000000	-33.000000	-99.000000
3166333.853000	38591202.600000	409.302000	0.750689	-55.000000	-33.000000	-99.000000
3166343.853000	38591192.600000	399.302000	0.751408	-55.000000	-33.000000	-99.000000
3166343.853000	38591192.600000	409.302000	0.750692	-55.000000	-33.000000	-99.000000
3166343.853000	38591202.600000	399.302000	0.751388	-55.000000	-33.000000	-99.000000
3166343.853000	38591202.600000	409.302000	0.750690	-55.000000	-33.000000	-99.000000
3166333.853000	38591192.600000	419.302000	0.869335	-55.000000	-33.000000	-99.000000
3166333.853000	38591192.600000	429.302000	0.862455	-55.000000	-33.000000	-99.000000
3166333.853000	38591202.600000	419.302000	0.869336	-55.000000	-33.000000	-99.000000
3166333.853000	38591202.600000	429.302000	0.862425	-55.000000	-33.000000	-99.000000
3166343.853000	38591192.600000	419.302000	0.869334	-55.000000	-33.000000	-99.000000
3166343.853000	38591192.600000	429.302000	0.862471	-55.000000	-33.000000	-99.000000
3166343.853000	38591202.600000	419.302000	0.869336	-55.000000	-33.000000	-99.000000
3166343.853000	38591202.600000	429.302000	0.862433	-55.000000	-33.000000	-99.000000
3166333.853000	38591212.600000	399.302000	0.751373	-55.000000	-33.000000	-99.000000
3166333.853000	38591212.600000	409.302000	0.750687	-55.000000	-33.000000	-99.000000
3166333.853000	38591222.600000	399.302000	0.751366	-55.000000	-33.000000	-99.000000
3166333.853000	38591222.600000	409.302000	0.750686	-55.000000	-33.000000	-99.000000
3166343.853000	38591212.600000	399.302000	0.751376	-55.000000	-33.000000	-99.000000
3166343.853000	38591212.600000	409.302000	0.750688	-55.000000	-33.000000	-99.000000
3166343.853000	38591222.600000	399.302000	0.751367	-55.000000	-33.000000	-99.000000
3166343.853000	38591222.600000	409.302000	0.750686	-55.000000	-33.000000	-99.000000
3166333.853000	38591212.600000	419.302000	0.869337	-55.000000	-33.000000	-99.000000
3166333.853000	38591212.600000	429.302000	0.862405	-55.000000	-33.000000	-99.000000
3166333.853000	38591222.600000	419.302000	0.869338	-55.000000	-33.000000	-99.000000
3166333.853000	38591222.600000	429.302000	0.862391	-55.000000	-33.000000	-99.000000
3166343.853000	38591212.600000	419.302000	0.869337	-55.000000	-33.000000	-99.000000
3166343.853000	38591212.600000	429.302000	0.862409	-55.000000	-33.000000	-99.000000
3166343.853000	38591222.600000	419.302000	0.869338	-55.000000	-33.000000	-99.000000
3166343.853000	38591222.600000	429.302000	0.862393	-55.000000	-33.000000	-99.000000
3166353.853000	38591192.600000	399.302000	0.751413	-55.000000	-33.000000	-99.000000
3166353.853000	38591192.600000	409.302000	0.750693	-55.000000	-33.000000	-99.000000
3166353.853000	38591202.600000	399.302000	0.751390	-55.000000	-33.000000	-99.000000
3166353.853000	38591202.600000	409.302000	0.750690	-55.000000	-33.000000	-99.000000
3166363.853000	38591192.600000	399.302000	0.751412	-55.000000	-33.000000	-99.000000
3166363.853000	38591202.600000	399.302000	0.751390	-55.000000	-33.000000	-99.000000
3166353.853000	38591192.600000	419.302000	0.869334	-55.000000	-33.000000	-99.000000
3166353.853000	38591192.600000	429.302000	0.862480	-55.000000	-33.000000	-99.000000
3166353.853000	38591202.600000	419.302000	0.869336	-55.000000	-33.000000	-99.000000
3166353.853000	38591202.600000	429.302000	0.862437	-55.000000	-33.000000	-99.000000
3166363.853000	38591192.600000	419.302000	0.869334	-55.000000	-33.000000	-99.000000
3166363.853000	38591192.600000	429.302000	0.862478	-55.000000	-33.000000	-99.000000
3166363.853000	38591202.600000	419.302000	0.869336	-55.000000	-33.000000	-99.000000
3166363.853000	38591202.600000	429.302000	0.862436	-55.000000	-33.000000	-99.000000
3166353.853000	38591212.600000	399.302000	0.751377	-55.000000	-33.000000	-99.000000
3166353.853000	38591212.600000	409.302000	0.750688	-55.000000	-33.000000	-99.000000
3166353.853000	38591222.600000	399.302000	0.751368	-55.000000	-33.000000	-99.000000
3166353.853000	38591222.600000	409.302000	0.750686	-55.000000	-33.000000	-99.000000
3166363.853000	38591212.600000	399.302000	0.751376	-55.000000	-33.000000	-99.000000
3166363.853000	38591222.600000	399.302000	0.751368	-55.000000	-33.000000	-99.000000
3166353.853000	38591212.600000	419.302000	0.869337	-55.000000	-33.000000	-99.000000
3166353.853000	38591212.600000	429.302000	0.862411	-55.000000	-33.000000	-99.000000
3166353.853000	38591222.600000	419.302000	0.869338	-55.000000	-33.000000	-99.000000
3166353.853000	38591222.600000	429.302000	0.862395	-55.000000	-33.000000	-99.000000
3166363.853000	38591212.600000	419.302000	0.869337	-55.000000	-33.000000	-99.000000
3166363.853000	38591212.600000	429.302000	0.862411	-55.000000	-33.000000	-99.000000
3166363.853000	38591222.600000	419.302000	0.869338	-55.000000	-33.000000	-99.000000
3166363.853000	38591222.600000	429.302000	0.862394	-55.000000	-33.000000	-99.000000
[truncated: 10,894 more rows]
