# Supplementary material for: A new method for estimating ore grade based on sample length weighting
Source: Sci Rep. 2023 Apr 17;13:6208. doi: 10.1038/s41598-023-33509-0 (PMC10110572; doi:10.1038/s41598-023-33509-0)
Supplement: Supplementary file 1 — Supplementary Information. [file 41598_2023_33509_MOESM1_ESM.zip › Data for paper-SR/Results/Composite_Sample_P5_li.txt]

3166093.853000	38590632.600000	489.302000	0.280013	-55.000000	-33.000000	-99.000000
3166093.853000	38590642.600000	489.302000	0.280016	-55.000000	-33.000000	-99.000000
3166103.853000	38590632.600000	489.302000	0.280014	-55.000000	-33.000000	-99.000000
3166103.853000	38590642.600000	489.302000	0.280018	-55.000000	-33.000000	-99.000000
3166093.853000	38590632.600000	499.302000	0.280001	-55.000000	-33.000000	-99.000000
3166093.853000	38590632.600000	509.302000	0.279990	-55.000000	-33.000000	-99.000000
3166093.853000	38590642.600000	499.302000	0.280002	-55.000000	-33.000000	-99.000000
3166093.853000	38590642.600000	509.302000	0.279986	-55.000000	-33.000000	-99.000000
3166103.853000	38590632.600000	499.302000	0.280002	-55.000000	-33.000000	-99.000000
3166103.853000	38590632.600000	509.302000	0.279989	-55.000000	-33.000000	-99.000000
3166103.853000	38590642.600000	499.302000	0.280002	-55.000000	-33.000000	-99.000000
3166103.853000	38590642.600000	509.302000	0.279985	-55.000000	-33.000000	-99.000000
3166093.853000	38590652.600000	489.302000	0.280022	-55.000000	-33.000000	-99.000000
3166093.853000	38590662.600000	489.302000	0.280031	-55.000000	-33.000000	-99.000000
3166103.853000	38590652.600000	489.302000	0.280026	-55.000000	-33.000000	-99.000000
3166103.853000	38590662.600000	489.302000	0.280038	-55.000000	-33.000000	-99.000000
3166093.853000	38590652.600000	499.302000	0.280002	-55.000000	-33.000000	-99.000000
3166093.853000	38590652.600000	509.302000	0.279981	-55.000000	-33.000000	-99.000000
3166093.853000	38590662.600000	499.302000	0.280003	-55.000000	-33.000000	-99.000000
3166093.853000	38590662.600000	509.302000	0.279973	-55.000000	-33.000000	-99.000000
3166103.853000	38590652.600000	499.302000	0.280002	-55.000000	-33.000000	-99.000000
3166103.853000	38590652.600000	509.302000	0.279978	-55.000000	-33.000000	-99.000000
3166103.853000	38590662.600000	499.302000	0.280003	-55.000000	-33.000000	-99.000000
3166103.853000	38590662.600000	509.302000	0.279965	-55.000000	-33.000000	-99.000000
3166113.853000	38590632.600000	489.302000	0.280014	-55.000000	-33.000000	-99.000000
3166113.853000	38590642.600000	489.302000	0.280020	-55.000000	-33.000000	-99.000000
3166123.853000	38590632.600000	489.302000	0.280015	-55.000000	-33.000000	-99.000000
3166123.853000	38590642.600000	489.302000	0.280020	-55.000000	-33.000000	-99.000000
3166113.853000	38590632.600000	499.302000	0.280002	-55.000000	-33.000000	-99.000000
3166113.853000	38590632.600000	509.302000	0.279988	-55.000000	-33.000000	-99.000000
3166113.853000	38590642.600000	499.302000	0.280002	-55.000000	-33.000000	-99.000000
3166113.853000	38590642.600000	509.302000	0.279983	-55.000000	-33.000000	-99.000000
3166113.853000	38590652.600000	489.302000	0.280028	-55.000000	-33.000000	-99.000000
3166113.853000	38590662.600000	489.302000	0.280044	-55.000000	-33.000000	-99.000000
3166123.853000	38590652.600000	489.302000	0.280029	-55.000000	-33.000000	-99.000000
3166123.853000	38590662.600000	489.302000	0.280045	-55.000000	-33.000000	-99.000000
3166113.853000	38590652.600000	499.302000	0.280003	-55.000000	-33.000000	-99.000000
3166113.853000	38590652.600000	509.302000	0.279975	-55.000000	-33.000000	-99.000000
3166113.853000	38590662.600000	499.302000	0.280003	-55.000000	-33.000000	-99.000000
3166113.853000	38590662.600000	509.302000	0.279959	-55.000000	-33.000000	-99.000000
3166093.853000	38590672.600000	489.302000	0.280043	-55.000000	-33.000000	-99.000000
3166093.853000	38590682.600000	489.302000	0.280061	-55.000000	-33.000000	-99.000000
3166103.853000	38590672.600000	489.302000	0.280060	-55.000000	-33.000000	-99.000000
3166103.853000	38590682.600000	489.302000	0.280102	-55.000000	-33.000000	-99.000000
3166093.853000	38590672.600000	499.302000	0.280003	-55.000000	-33.000000	-99.000000
3166093.853000	38590672.600000	509.302000	0.279959	-55.000000	-33.000000	-99.000000
3166093.853000	38590682.600000	499.302000	0.280002	-55.000000	-33.000000	-99.000000
3166093.853000	38590682.600000	509.302000	0.279939	-55.000000	-33.000000	-99.000000
3166103.853000	38590672.600000	499.302000	0.280003	-55.000000	-33.000000	-99.000000
3166103.853000	38590672.600000	509.302000	0.279941	-55.000000	-33.000000	-99.000000
3166103.853000	38590682.600000	499.302000	0.279998	-55.000000	-33.000000	-99.000000
3166103.853000	38590682.600000	509.302000	0.279893	-55.000000	-33.000000	-99.000000
3166093.853000	38590692.600000	489.302000	0.280081	-55.000000	-33.000000	-99.000000
3166093.853000	38590702.600000	489.302000	0.280088	-55.000000	-33.000000	-99.000000
3166103.853000	38590692.600000	489.302000	0.280168	-55.000000	-33.000000	-99.000000
3166103.853000	38590702.600000	489.302000	0.280203	-55.000000	-33.000000	-99.000000
3166093.853000	38590692.600000	499.302000	0.280001	-55.000000	-33.000000	-99.000000
3166093.853000	38590692.600000	509.302000	0.279917	-55.000000	-33.000000	-99.000000
3166093.853000	38590702.600000	499.302000	0.280000	-55.000000	-33.000000	-99.000000
3166093.853000	38590702.600000	509.302000	0.279908	-55.000000	-33.000000	-99.000000
3166103.853000	38590692.600000	499.302000	0.279981	-55.000000	-33.000000	-99.000000
3166103.853000	38590692.600000	509.302000	0.279817	-55.000000	-33.000000	-99.000000
3166103.853000	38590702.600000	499.302000	0.279968	-55.000000	-33.000000	-99.000000
3166103.853000	38590702.600000	509.302000	0.279781	-55.000000	-33.000000	-99.000000
3166113.853000	38590672.600000	489.302000	0.280077	-55.000000	-33.000000	-99.000000
3166113.853000	38590682.600000	489.302000	0.280159	-55.000000	-33.000000	-99.000000
3166123.853000	38590672.600000	489.302000	0.280081	-55.000000	-33.000000	-99.000000
3166123.853000	38590682.600000	489.302000	0.280178	-55.000000	-33.000000	-99.000000
3166113.853000	38590672.600000	499.302000	0.280001	-55.000000	-33.000000	-99.000000
3166113.853000	38590672.600000	509.302000	0.279922	-55.000000	-33.000000	-99.000000
3166113.853000	38590682.600000	499.302000	0.279984	-55.000000	-33.000000	-99.000000
3166113.853000	38590682.600000	509.302000	0.279827	-55.000000	-33.000000	-99.000000
3166113.853000	38590692.600000	489.302000	0.280420	-55.000000	-33.000000	-99.000000
3166113.853000	38590702.600000	489.302000	0.280736	-55.000000	-33.000000	-99.000000
3166123.853000	38590692.600000	489.302000	0.280587	-55.000000	-33.000000	-99.000000
3166123.853000	38590702.600000	489.302000	0.281528	-55.000000	-33.000000	-99.000000
3166113.853000	38590692.600000	499.302000	0.279826	-55.000000	-33.000000	-99.000000
3166113.853000	38590692.600000	509.302000	0.279600	-55.000000	-33.000000	-99.000000
3166113.853000	38590702.600000	499.302000	0.279453	-55.000000	-33.000000	-99.000000
3166113.853000	38590702.600000	509.302000	0.279440	-55.000000	-33.000000	-99.000000
3166123.853000	38590702.600000	499.302000	0.277658	-55.000000	-33.000000	-99.000000
3166093.853000	38590712.600000	489.302000	0.280076	-55.000000	-33.000000	-99.000000
3166093.853000	38590722.600000	489.302000	0.280056	-55.000000	-33.000000	-99.000000
3166103.853000	38590712.600000	489.302000	0.280147	-55.000000	-33.000000	-99.000000
3166103.853000	38590722.600000	489.302000	0.280087	-55.000000	-33.000000	-99.000000
3166093.853000	38590712.600000	499.302000	0.280001	-55.000000	-33.000000	-99.000000
3166093.853000	38590722.600000	499.302000	0.280003	-55.000000	-33.000000	-99.000000
3166103.853000	38590712.600000	499.302000	0.279988	-55.000000	-33.000000	-99.000000
3166103.853000	38590712.600000	509.302000	0.279840	-55.000000	-33.000000	-99.000000
3166103.853000	38590722.600000	499.302000	0.280000	-55.000000	-33.000000	-99.000000
3166103.853000	38590722.600000	509.302000	0.279910	-55.000000	-33.000000	-99.000000
3166093.853000	38590732.600000	489.302000	0.280039	-55.000000	-33.000000	-99.000000
3166093.853000	38590742.600000	489.302000	0.280028	-55.000000	-33.000000	-99.000000
3166103.853000	38590732.600000	489.302000	0.280052	-55.000000	-33.000000	-99.000000
3166103.853000	38590742.600000	489.302000	0.280034	-55.000000	-33.000000	-99.000000
3166093.853000	38590732.600000	499.302000	0.280003	-55.000000	-33.000000	-99.000000
3166093.853000	38590742.600000	499.302000	0.280003	-55.000000	-33.000000	-99.000000
3166103.853000	38590732.600000	499.302000	0.280003	-55.000000	-33.000000	-99.000000
3166103.853000	38590732.600000	509.302000	0.279949	-55.000000	-33.000000	-99.000000
3166103.853000	38590742.600000	499.302000	0.280003	-55.000000	-33.000000	-99.000000
3166103.853000	38590742.600000	509.302000	0.279969	-55.000000	-33.000000	-99.000000
3166113.853000	38590712.600000	489.302000	0.280310	-55.000000	-33.000000	-99.000000
3166113.853000	38590722.600000	489.302000	0.280126	-55.000000	-33.000000	-99.000000
3166123.853000	38590712.600000	489.302000	0.280393	-55.000000	-33.000000	-99.000000
3166123.853000	38590722.600000	489.302000	0.280137	-55.000000	-33.000000	-99.000000
3166113.853000	38590712.600000	499.302000	0.279910	-55.000000	-33.000000	-99.000000
3166113.853000	38590712.600000	509.302000	0.279682	-55.000000	-33.000000	-99.000000
3166113.853000	38590722.600000	499.302000	0.279993	-55.000000	-33.000000	-99.000000
3166113.853000	38590722.600000	509.302000	0.279865	-55.000000	-33.000000	-99.000000
3166123.853000	38590712.600000	499.302000	0.279848	-55.000000	-33.000000	-99.000000
3166123.853000	38590712.600000	509.302000	0.279618	-55.000000	-33.000000	-99.000000
3166123.853000	38590722.600000	499.302000	0.279990	-55.000000	-33.000000	-99.000000
3166123.853000	38590722.600000	509.302000	0.279851	-55.000000	-33.000000	-99.000000
3166113.853000	38590732.600000	489.302000	0.280064	-55.000000	-33.000000	-99.000000
3166113.853000	38590742.600000	489.302000	0.280038	-55.000000	-33.000000	-99.000000
3166123.853000	38590732.600000	489.302000	0.280067	-55.000000	-33.000000	-99.000000
3166123.853000	38590742.600000	489.302000	0.280039	-55.000000	-33.000000	-99.000000
3166113.853000	38590732.600000	499.302000	0.280002	-55.000000	-33.000000	-99.000000
3166113.853000	38590732.600000	509.302000	0.279936	-55.000000	-33.000000	-99.000000
3166113.853000	38590742.600000	499.302000	0.280003	-55.000000	-33.000000	-99.000000
3166113.853000	38590742.600000	509.302000	0.279965	-55.000000	-33.000000	-99.000000
3166123.853000	38590732.600000	499.302000	0.280002	-55.000000	-33.000000	-99.000000
3166123.853000	38590732.600000	509.302000	0.279933	-55.000000	-33.000000	-99.000000
3166123.853000	38590742.600000	499.302000	0.280003	-55.000000	-33.000000	-99.000000
3166123.853000	38590742.600000	509.302000	0.279963	-55.000000	-33.000000	-99.000000
3166093.853000	38590752.600000	489.302000	0.280020	-55.000000	-33.000000	-99.000000
3166103.853000	38590752.600000	489.302000	0.280023	-55.000000	-33.000000	-99.000000
3166103.853000	38590762.600000	489.302000	0.280017	-55.000000	-33.000000	-99.000000
3166103.853000	38590752.600000	499.302000	0.280002	-55.000000	-33.000000	-99.000000
3166103.853000	38590762.600000	499.302000	0.280002	-55.000000	-33.000000	-99.000000
3166103.853000	38590772.600000	489.302000	0.280013	-55.000000	-33.000000	-99.000000
3166103.853000	38590782.600000	489.302000	0.280010	-55.000000	-33.000000	-99.000000
3166103.853000	38590772.600000	499.302000	0.280001	-55.000000	-33.000000	-99.000000
3166103.853000	38590782.600000	499.302000	0.280001	-55.000000	-33.000000	-99.000000
3166113.853000	38590752.600000	489.302000	0.280025	-55.000000	-33.000000	-99.000000
3166113.853000	38590762.600000	489.302000	0.280018	-55.000000	-33.000000	-99.000000
3166123.853000	38590752.600000	489.302000	0.280026	-55.000000	-33.000000	-99.000000
3166123.853000	38590762.600000	489.302000	0.280018	-55.000000	-33.000000	-99.000000
3166113.853000	38590752.600000	499.302000	0.280002	-55.000000	-33.000000	-99.000000
3166113.853000	38590752.600000	509.302000	0.279978	-55.000000	-33.000000	-99.000000
3166113.853000	38590762.600000	499.302000	0.280002	-55.000000	-33.000000	-99.000000
3166113.853000	38590762.600000	509.302000	0.279985	-55.000000	-33.000000	-99.000000
3166123.853000	38590752.600000	499.302000	0.280002	-55.000000	-33.000000	-99.000000
3166123.853000	38590752.600000	509.302000	0.279977	-55.000000	-33.000000	-99.000000
3166123.853000	38590762.600000	499.302000	0.280002	-55.000000	-33.000000	-99.000000
3166123.853000	38590762.600000	509.302000	0.279985	-55.000000	-33.000000	-99.000000
3166113.853000	38590772.600000	489.302000	0.280013	-55.000000	-33.000000	-99.000000
3166113.853000	38590782.600000	479.302000	0.280018	-55.000000	-33.000000	-99.000000
3166113.853000	38590782.600000	489.302000	0.280010	-55.000000	-33.000000	-99.000000
3166123.853000	38590772.600000	489.302000	0.280013	-55.000000	-33.000000	-99.000000
3166123.853000	38590782.600000	489.302000	0.280010	-55.000000	-33.000000	-99.000000
3166113.853000	38590772.600000	499.302000	0.280002	-55.000000	-33.000000	-99.000000
3166113.853000	38590772.600000	509.302000	0.279989	-55.000000	-33.000000	-99.000000
3166113.853000	38590782.600000	499.302000	0.280001	-55.000000	-33.000000	-99.000000
3166113.853000	38590782.600000	509.302000	0.279992	-55.000000	-33.000000	-99.000000
3166123.853000	38590772.600000	499.302000	0.280002	-55.000000	-33.000000	-99.000000
3166123.853000	38590772.600000	509.302000	0.279989	-55.000000	-33.000000	-99.000000
3166123.853000	38590782.600000	499.302000	0.280001	-55.000000	-33.000000	-99.000000
3166123.853000	38590782.600000	509.302000	0.279992	-55.000000	-33.000000	-99.000000
3166133.853000	38590722.600000	489.302000	0.280105	-55.000000	-33.000000	-99.000000
3166133.853000	38590732.600000	489.302000	0.280058	-55.000000	-33.000000	-99.000000
3166133.853000	38590742.600000	489.302000	0.280036	-55.000000	-33.000000	-99.000000
3166133.853000	38590752.600000	489.302000	0.280024	-55.000000	-33.000000	-99.000000
3166133.853000	38590762.600000	489.302000	0.280017	-55.000000	-33.000000	-99.000000
3166133.853000	38590752.600000	499.302000	0.280002	-55.000000	-33.000000	-99.000000
3166133.853000	38590762.600000	499.302000	0.280002	-55.000000	-33.000000	-99.000000
3166133.853000	38590762.600000	509.302000	0.279985	-55.000000	-33.000000	-99.000000
3166133.853000	38590772.600000	489.302000	0.280013	-55.000000	-33.000000	-99.000000
3166133.853000	38590782.600000	489.302000	0.280010	-55.000000	-33.000000	-99.000000
3166143.853000	38590782.600000	489.302000	0.280010	-55.000000	-33.000000	-99.000000
3166133.853000	38590772.600000	499.302000	0.280002	-55.000000	-33.000000	-99.000000
3166133.853000	38590772.600000	509.302000	0.279989	-55.000000	-33.000000	-99.000000
3166133.853000	38590782.600000	499.302000	0.280001	-55.000000	-33.000000	-99.000000
3166133.853000	38590782.600000	509.302000	0.279992	-55.000000	-33.000000	-99.000000
3166103.853000	38590792.600000	489.302000	0.280008	-55.000000	-33.000000	-99.000000
3166113.853000	38590792.600000	479.302000	0.280015	-55.000000	-33.000000	-99.000000
3166113.853000	38590792.600000	489.302000	0.280008	-55.000000	-33.000000	-99.000000
3166113.853000	38590802.600000	479.302000	0.280012	-55.000000	-33.000000	-99.000000
3166113.853000	38590802.600000	489.302000	0.280007	-55.000000	-33.000000	-99.000000
3166123.853000	38590792.600000	489.302000	0.280008	-55.000000	-33.000000	-99.000000
3166123.853000	38590802.600000	479.302000	0.280012	-55.000000	-33.000000	-99.000000
3166123.853000	38590802.600000	489.302000	0.280007	-55.000000	-33.000000	-99.000000
3166113.853000	38590792.600000	499.302000	0.280001	-55.000000	-33.000000	-99.000000
3166113.853000	38590802.600000	499.302000	0.280001	-55.000000	-33.000000	-99.000000
3166123.853000	38590792.600000	499.302000	0.280001	-55.000000	-33.000000	-99.000000
3166123.853000	38590792.600000	509.302000	0.279994	-55.000000	-33.000000	-99.000000
3166123.853000	38590802.600000	499.302000	0.280001	-55.000000	-33.000000	-99.000000
3166123.853000	38590802.600000	509.302000	0.279995	-55.000000	-33.000000	-99.000000
3166113.853000	38590812.600000	479.302000	0.280010	-55.000000	-33.000000	-99.000000
3166113.853000	38590812.600000	489.302000	0.280006	-55.000000	-33.000000	-99.000000
3166113.853000	38590822.600000	479.302000	0.280009	-55.000000	-33.000000	-99.000000
3166113.853000	38590822.600000	489.302000	0.280005	-55.000000	-33.000000	-99.000000
3166123.853000	38590812.600000	479.302000	0.280010	-55.000000	-33.000000	-99.000000
3166123.853000	38590812.600000	489.302000	0.280006	-55.000000	-33.000000	-99.000000
3166123.853000	38590822.600000	479.302000	0.280009	-55.000000	-33.000000	-99.000000
3166123.853000	38590822.600000	489.302000	0.280005	-55.000000	-33.000000	-99.000000
3166113.853000	38590812.600000	499.302000	0.280001	-55.000000	-33.000000	-99.000000
3166113.853000	38590822.600000	499.302000	0.280001	-55.000000	-33.000000	-99.000000
3166123.853000	38590812.600000	499.302000	0.280001	-55.000000	-33.000000	-99.000000
3166123.853000	38590812.600000	509.302000	0.279996	-55.000000	-33.000000	-99.000000
3166123.853000	38590822.600000	499.302000	0.280001	-55.000000	-33.000000	-99.000000
3166123.853000	38590822.600000	509.302000	0.279996	-55.000000	-33.000000	-99.000000
3166113.853000	38590832.600000	489.302000	0.280004	-55.000000	-33.000000	-99.000000
3166113.853000	38590842.600000	489.302000	0.280003	-55.000000	-33.000000	-99.000000
3166123.853000	38590832.600000	479.302000	0.280007	-55.000000	-33.000000	-99.000000
3166123.853000	38590832.600000	489.302000	0.280004	-55.000000	-33.000000	-99.000000
3166123.853000	38590842.600000	479.302000	0.280006	-55.000000	-33.000000	-99.000000
3166123.853000	38590842.600000	489.302000	0.280003	-55.000000	-33.000000	-99.000000
3166123.853000	38590832.600000	499.302000	0.280001	-55.000000	-33.000000	-99.000000
3166123.853000	38590842.600000	499.302000	0.280000	-55.000000	-33.000000	-99.000000
3166123.853000	38590852.600000	479.302000	0.280006	-55.000000	-33.000000	-99.000000
3166123.853000	38590852.600000	489.302000	0.280003	-55.000000	-33.000000	-99.000000
3166123.853000	38590862.600000	479.302000	0.280005	-55.000000	-33.000000	-99.000000
3166123.853000	38590862.600000	489.302000	0.280003	-55.000000	-33.000000	-99.000000
3166123.853000	38590852.600000	499.302000	0.280000	-55.000000	-33.000000	-99.000000
3166123.853000	38590862.600000	499.302000	0.280000	-55.000000	-33.000000	-99.000000
3166133.853000	38590792.600000	489.302000	0.280008	-55.000000	-33.000000	-99.000000
3166133.853000	38590802.600000	489.302000	0.280007	-55.000000	-33.000000	-99.000000
3166143.853000	38590792.600000	489.302000	0.280008	-55.000000	-33.000000	-99.000000
3166143.853000	38590802.600000	489.302000	0.280006	-55.000000	-33.000000	-99.000000
3166133.853000	38590792.600000	499.302000	0.280001	-55.000000	-33.000000	-99.000000
3166133.853000	38590792.600000	509.302000	0.279994	-55.000000	-33.000000	-99.000000
3166133.853000	38590802.600000	499.302000	0.280001	-55.000000	-33.000000	-99.000000
3166133.853000	38590802.600000	509.302000	0.279995	-55.000000	-33.000000	-99.000000
3166143.853000	38590802.600000	499.302000	0.280001	-55.000000	-33.000000	-99.000000
3166143.853000	38590802.600000	509.302000	0.279995	-55.000000	-33.000000	-99.000000
3166133.853000	38590812.600000	489.302000	0.280006	-55.000000	-33.000000	-99.000000
3166133.853000	38590822.600000	489.302000	0.280005	-55.000000	-33.000000	-99.000000
3166143.853000	38590812.600000	489.302000	0.280005	-55.000000	-33.000000	-99.000000
3166143.853000	38590822.600000	489.302000	0.280005	-55.000000	-33.000000	-99.000000
3166133.853000	38590812.600000	499.302000	0.280001	-55.000000	-33.000000	-99.000000
3166133.853000	38590812.600000	509.302000	0.279996	-55.000000	-33.000000	-99.000000
3166133.853000	38590822.600000	499.302000	0.280001	-55.000000	-33.000000	-99.000000
3166133.853000	38590822.600000	509.302000	0.279996	-55.000000	-33.000000	-99.000000
3166143.853000	38590812.600000	499.302000	0.280001	-55.000000	-33.000000	-99.000000
3166143.853000	38590812.600000	509.302000	0.279996	-55.000000	-33.000000	-99.000000
3166143.853000	38590822.600000	499.302000	0.280001	-55.000000	-33.000000	-99.000000
3166143.853000	38590822.600000	509.302000	0.279997	-55.000000	-33.000000	-99.000000
3166133.853000	38590832.600000	479.302000	0.280007	-55.000000	-33.000000	-99.000000
3166133.853000	38590832.600000	489.302000	0.280004	-55.000000	-33.000000	-99.000000
3166133.853000	38590842.600000	479.302000	0.280006	-55.000000	-33.000000	-99.000000
3166133.853000	38590842.600000	489.302000	0.280003	-55.000000	-33.000000	-99.000000
3166143.853000	38590832.600000	489.302000	0.280004	-55.000000	-33.000000	-99.000000
3166143.853000	38590842.600000	489.302000	0.280003	-55.000000	-33.000000	-99.000000
3166133.853000	38590832.600000	499.302000	0.280001	-55.000000	-33.000000	-99.000000
3166133.853000	38590832.600000	509.302000	0.279997	-55.000000	-33.000000	-99.000000
3166133.853000	38590842.600000	499.302000	0.280000	-55.000000	-33.000000	-99.000000
3166133.853000	38590842.600000	509.302000	0.279997	-55.000000	-33.000000	-99.000000
3166143.853000	38590832.600000	499.302000	0.280001	-55.000000	-33.000000	-99.000000
3166143.853000	38590832.600000	509.302000	0.279997	-55.000000	-33.000000	-99.000000
3166143.853000	38590842.600000	499.302000	0.280000	-55.000000	-33.000000	-99.000000
3166143.853000	38590842.600000	509.302000	0.279997	-55.000000	-33.000000	-99.000000
3166133.853000	38590852.600000	479.302000	0.280006	-55.000000	-33.000000	-99.000000
3166133.853000	38590852.600000	489.302000	0.280003	-55.000000	-33.000000	-99.000000
3166133.853000	38590862.600000	479.302000	0.280005	-55.000000	-33.000000	-99.000000
3166133.853000	38590862.600000	489.302000	0.280003	-55.000000	-33.000000	-99.000000
3166143.853000	38590852.600000	489.302000	0.280003	-55.000000	-33.000000	-99.000000
3166143.853000	38590862.600000	479.302000	0.280005	-55.000000	-33.000000	-99.000000
3166143.853000	38590862.600000	489.302000	0.280003	-55.000000	-33.000000	-99.000000
3166133.853000	38590852.600000	499.302000	0.280000	-55.000000	-33.000000	-99.000000
3166133.853000	38590862.600000	499.302000	0.280000	-55.000000	-33.000000	-99.000000
3166143.853000	38590852.600000	499.302000	0.280000	-55.000000	-33.000000	-99.000000
3166143.853000	38590852.600000	509.302000	0.279998	-55.000000	-33.000000	-99.000000
3166143.853000	38590862.600000	499.302000	0.280000	-55.000000	-33.000000	-99.000000
3166143.853000	38590862.600000	509.302000	0.279998	-55.000000	-33.000000	-99.000000
3166153.853000	38590842.600000	489.302000	0.280003	-55.000000	-33.000000	-99.000000
3166153.853000	38590842.600000	499.302000	0.280000	-55.000000	-33.000000	-99.000000
3166153.853000	38590842.600000	509.302000	0.279998	-55.000000	-33.000000	-99.000000
3166153.853000	38590852.600000	489.302000	0.280003	-55.000000	-33.000000	-99.000000
3166153.853000	38590862.600000	489.302000	0.280003	-55.000000	-33.000000	-99.000000
3166153.853000	38590852.600000	499.302000	0.280000	-55.000000	-33.000000	-99.000000
3166153.853000	38590852.600000	509.302000	0.279998	-55.000000	-33.000000	-99.000000
3166153.853000	38590862.600000	499.302000	0.280000	-55.000000	-33.000000	-99.000000
3166153.853000	38590862.600000	509.302000	0.279998	-55.000000	-33.000000	-99.000000
3166133.853000	38590922.600000	469.302000	0.280004	-55.000000	-33.000000	-99.000000
3166143.853000	38590922.600000	469.302000	0.280004	-55.000000	-33.000000	-99.000000
3166143.853000	38590932.600000	469.302000	0.280003	-55.000000	-33.000000	-99.000000
3166143.853000	38590942.600000	469.302000	0.304799	-55.000000	-33.000000	-99.000000
3166153.853000	38590942.600000	469.302000	0.304799	-55.000000	-33.000000	-99.000000
3166123.853000	38590872.600000	479.302000	0.280004	-55.000000	-33.000000	-99.000000
3166123.853000	38590872.600000	489.302000	0.280002	-55.000000	-33.000000	-99.000000
3166123.853000	38590882.600000	479.302000	0.280004	-55.000000	-33.000000	-99.000000
3166123.853000	38590882.600000	489.302000	0.280002	-55.000000	-33.000000	-99.000000
3166123.853000	38590892.600000	479.302000	0.280003	-55.000000	-33.000000	-99.000000
3166123.853000	38590892.600000	489.302000	0.280002	-55.000000	-33.000000	-99.000000
3166133.853000	38590872.600000	479.302000	0.280004	-55.000000	-33.000000	-99.000000
3166133.853000	38590872.600000	489.302000	0.280002	-55.000000	-33.000000	-99.000000
3166133.853000	38590882.600000	479.302000	0.280004	-55.000000	-33.000000	-99.000000
3166133.853000	38590882.600000	489.302000	0.280002	-55.000000	-33.000000	-99.000000
3166143.853000	38590872.600000	479.302000	0.280004	-55.000000	-33.000000	-99.000000
3166143.853000	38590872.600000	489.302000	0.280002	-55.000000	-33.000000	-99.000000
3166143.853000	38590882.600000	479.302000	0.280004	-55.000000	-33.000000	-99.000000
3166143.853000	38590882.600000	489.302000	0.280002	-55.000000	-33.000000	-99.000000
3166133.853000	38590872.600000	499.302000	0.280000	-55.000000	-33.000000	-99.000000
3166133.853000	38590882.600000	499.302000	0.280000	-55.000000	-33.000000	-99.000000
3166143.853000	38590872.600000	499.302000	0.280000	-55.000000	-33.000000	-99.000000
3166143.853000	38590872.600000	509.302000	0.279998	-55.000000	-33.000000	-99.000000
3166143.853000	38590882.600000	499.302000	0.280000	-55.000000	-33.000000	-99.000000
3166143.853000	38590882.600000	509.302000	0.279998	-55.000000	-33.000000	-99.000000
3166133.853000	38590892.600000	479.302000	0.280003	-55.000000	-33.000000	-99.000000
3166133.853000	38590892.600000	489.302000	0.280002	-55.000000	-33.000000	-99.000000
3166133.853000	38590902.600000	479.302000	0.280003	-55.000000	-33.000000	-99.000000
3166133.853000	38590902.600000	489.302000	0.280002	-55.000000	-33.000000	-99.000000
3166143.853000	38590892.600000	479.302000	0.280003	-55.000000	-33.000000	-99.000000
3166143.853000	38590892.600000	489.302000	0.280002	-55.000000	-33.000000	-99.000000
3166143.853000	38590902.600000	479.302000	0.280003	-55.000000	-33.000000	-99.000000
3166143.853000	38590902.600000	489.302000	0.280002	-55.000000	-33.000000	-99.000000
3166133.853000	38590892.600000	499.302000	0.280000	-55.000000	-33.000000	-99.000000
3166133.853000	38590902.600000	499.302000	0.280000	-55.000000	-33.000000	-99.000000
3166143.853000	38590892.600000	499.302000	0.280000	-55.000000	-33.000000	-99.000000
3166143.853000	38590902.600000	499.302000	0.280000	-55.000000	-33.000000	-99.000000
3166153.853000	38590872.600000	489.302000	0.280002	-55.000000	-33.000000	-99.000000
3166153.853000	38590882.600000	489.302000	0.280002	-55.000000	-33.000000	-99.000000
3166153.853000	38590872.600000	499.302000	0.280000	-55.000000	-33.000000	-99.000000
3166153.853000	38590872.600000	509.302000	0.279998	-55.000000	-33.000000	-99.000000
3166153.853000	38590882.600000	499.302000	0.280000	-55.000000	-33.000000	-99.000000
3166153.853000	38590882.600000	509.302000	0.279998	-55.000000	-33.000000	-99.000000
3166163.853000	38590882.600000	509.302000	0.279999	-55.000000	-33.000000	-99.000000
3166153.853000	38590892.600000	479.302000	0.280003	-55.000000	-33.000000	-99.000000
3166153.853000	38590892.600000	489.302000	0.280002	-55.000000	-33.000000	-99.000000
3166153.853000	38590902.600000	479.302000	0.280003	-55.000000	-33.000000	-99.000000
3166153.853000	38590902.600000	489.302000	0.280002	-55.000000	-33.000000	-99.000000
3166163.853000	38590902.600000	489.302000	0.280002	-55.000000	-33.000000	-99.000000
3166153.853000	38590892.600000	499.302000	0.280000	-55.000000	-33.000000	-99.000000
3166153.853000	38590892.600000	509.302000	0.279999	-55.000000	-33.000000	-99.000000
3166153.853000	38590902.600000	499.302000	0.280000	-55.000000	-33.000000	-99.000000
3166153.853000	38590902.600000	509.302000	0.279999	-55.000000	-33.000000	-99.000000
3166163.853000	38590892.600000	499.302000	0.280000	-55.000000	-33.000000	-99.000000
3166163.853000	38590892.600000	509.302000	0.279999	-55.000000	-33.000000	-99.000000
3166163.853000	38590902.600000	499.302000	0.280000	-55.000000	-33.000000	-99.000000
3166163.853000	38590902.600000	509.302000	0.279999	-55.000000	-33.000000	-99.000000
3166133.853000	38590912.600000	479.302000	0.280003	-55.000000	-33.000000	-99.000000
3166133.853000	38590912.600000	489.302000	0.280002	-55.000000	-33.000000	-99.000000
3166133.853000	38590922.600000	479.302000	0.280003	-55.000000	-33.000000	-99.000000
3166133.853000	38590922.600000	489.302000	0.280001	-55.000000	-33.000000	-99.000000
3166143.853000	38590912.600000	479.302000	0.280003	-55.000000	-33.000000	-99.000000
3166143.853000	38590912.600000	489.302000	0.280002	-55.000000	-33.000000	-99.000000
3166143.853000	38590922.600000	479.302000	0.280003	-55.000000	-33.000000	-99.000000
3166143.853000	38590922.600000	489.302000	0.280001	-55.000000	-33.000000	-99.000000
3166133.853000	38590912.600000	499.302000	0.280000	-55.000000	-33.000000	-99.000000
3166143.853000	38590912.600000	499.302000	0.280000	-55.000000	-33.000000	-99.000000
3166143.853000	38590922.600000	499.302000	0.280000	-55.000000	-33.000000	-99.000000
3166133.853000	38590932.600000	479.302000	0.294276	-55.000000	-33.000000	-99.000000
3166133.853000	38590932.600000	489.302000	0.298220	-55.000000	-33.000000	-99.000000
3166133.853000	38590942.600000	479.302000	0.307514	-55.000000	-33.000000	-99.000000
3166143.853000	38590932.600000	479.302000	0.294303	-55.000000	-33.000000	-99.000000
3166143.853000	38590932.600000	489.302000	0.298242	-55.000000	-33.000000	-99.000000
3166143.853000	38590942.600000	479.302000	0.297800	-55.000000	-33.000000	-99.000000
3166143.853000	38590942.600000	489.302000	0.297806	-55.000000	-33.000000	-99.000000
3166143.853000	38590932.600000	499.302000	0.296103	-55.000000	-33.000000	-99.000000
3166143.853000	38590942.600000	499.302000	0.297811	-55.000000	-33.000000	-99.000000
3166153.853000	38590912.600000	479.302000	0.280003	-55.000000	-33.000000	-99.000000
3166153.853000	38590912.600000	489.302000	0.280002	-55.000000	-33.000000	-99.000000
3166153.853000	38590922.600000	479.302000	0.280003	-55.000000	-33.000000	-99.000000
3166153.853000	38590922.600000	489.302000	0.280001	-55.000000	-33.000000	-99.000000
3166163.853000	38590912.600000	489.302000	0.280001	-55.000000	-33.000000	-99.000000
3166163.853000	38590922.600000	489.302000	0.280001	-55.000000	-33.000000	-99.000000
3166153.853000	38590912.600000	499.302000	0.280000	-55.000000	-33.000000	-99.000000
3166153.853000	38590912.600000	509.302000	0.279999	-55.000000	-33.000000	-99.000000
3166153.853000	38590922.600000	499.302000	0.280000	-55.000000	-33.000000	-99.000000
3166153.853000	38590922.600000	509.302000	0.279999	-55.000000	-33.000000	-99.000000
3166163.853000	38590912.600000	499.302000	0.280000	-55.000000	-33.000000	-99.000000
3166163.853000	38590912.600000	509.302000	0.279999	-55.000000	-33.000000	-99.000000
3166163.853000	38590922.600000	499.302000	0.280000	-55.000000	-33.000000	-99.000000
3166163.853000	38590922.600000	509.302000	0.279999	-55.000000	-33.000000	-99.000000
3166153.853000	38590932.600000	479.302000	0.297800	-55.000000	-33.000000	-99.000000
3166153.853000	38590932.600000	489.302000	0.295603	-55.000000	-33.000000	-99.000000
3166153.853000	38590942.600000	479.302000	0.297800	-55.000000	-33.000000	-99.000000
3166153.853000	38590942.600000	489.302000	0.297806	-55.000000	-33.000000	-99.000000
3166163.853000	38590932.600000	479.302000	0.297800	-55.000000	-33.000000	-99.000000
3166163.853000	38590932.600000	489.302000	0.297806	-55.000000	-33.000000	-99.000000
3166163.853000	38590942.600000	479.302000	0.297800	-55.000000	-33.000000	-99.000000
3166163.853000	38590942.600000	489.302000	0.297806	-55.000000	-33.000000	-99.000000
3166153.853000	38590932.600000	499.302000	0.296409	-55.000000	-33.000000	-99.000000
3166153.853000	38590942.600000	499.302000	0.297811	-55.000000	-33.000000	-99.000000
3166163.853000	38590932.600000	499.302000	0.297811	-55.000000	-33.000000	-99.000000
3166163.853000	38590932.600000	509.302000	0.297816	-55.000000	-33.000000	-99.000000
3166163.853000	38590942.600000	499.302000	0.297812	-55.000000	-33.000000	-99.000000
3166163.853000	38590942.600000	509.302000	0.297817	-55.000000	-33.000000	-99.000000
3166173.853000	38590922.600000	509.302000	0.279999	-55.000000	-33.000000	-99.000000
3166173.853000	38590942.600000	489.302000	0.297806	-55.000000	-33.000000	-99.000000
3166173.853000	38590932.600000	499.302000	0.307527	-55.000000	-33.000000	-99.000000
3166173.853000	38590932.600000	509.302000	0.307544	-55.000000	-33.000000	-99.000000
3166173.853000	38590942.600000	499.302000	0.297812	-55.000000	-33.000000	-99.000000
3166173.853000	38590942.600000	509.302000	0.297818	-55.000000	-33.000000	-99.000000
3166143.853000	38590952.600000	469.302000	0.302805	-55.000000	-33.000000	-99.000000
3166143.853000	38590962.600000	469.302000	0.304799	-55.000000	-33.000000	-99.000000
3166143.853000	38590972.600000	469.302000	0.304798	-55.000000	-33.000000	-99.000000
3166143.853000	38590982.600000	469.302000	0.304798	-55.000000	-33.000000	-99.000000
3166153.853000	38590952.600000	469.302000	0.310599	-55.000000	-33.000000	-99.000000
3166153.853000	38590962.600000	469.302000	0.304798	-55.000000	-33.000000	-99.000000
3166153.853000	38590972.600000	469.302000	0.304798	-55.000000	-33.000000	-99.000000
3166153.853000	38590982.600000	469.302000	0.304798	-55.000000	-33.000000	-99.000000
3166163.853000	38590972.600000	469.302000	0.304798	-55.000000	-33.000000	-99.000000
3166163.853000	38590982.600000	469.302000	0.304798	-55.000000	-33.000000	-99.000000
3166143.853000	38590992.600000	469.302000	0.304798	-55.000000	-33.000000	-99.000000
3166153.853000	38590992.600000	469.302000	0.304798	-55.000000	-33.000000	-99.000000
3166153.853000	38591002.600000	469.302000	0.304798	-55.000000	-33.000000	-99.000000
3166163.853000	38590992.600000	469.302000	0.304798	-55.000000	-33.000000	-99.000000
3166163.853000	38591002.600000	469.302000	0.304798	-55.000000	-33.000000	-99.000000
3166153.853000	38591012.600000	469.302000	0.304797	-55.000000	-33.000000	-99.000000
3166153.853000	38591022.600000	469.302000	0.304797	-55.000000	-33.000000	-99.000000
3166163.853000	38591012.600000	469.302000	0.304797	-55.000000	-33.000000	-99.000000
3166163.853000	38591022.600000	469.302000	0.304797	-55.000000	-33.000000	-99.000000
3166143.853000	38590952.600000	479.302000	0.336078	-55.000000	-33.000000	-99.000000
3166143.853000	38590952.600000	489.302000	0.336078	-55.000000	-33.000000	-99.000000
3166143.853000	38590962.600000	479.302000	0.336078	-55.000000	-33.000000	-99.000000
3166143.853000	38590962.600000	489.302000	0.336078	-55.000000	-33.000000	-99.000000
3166143.853000	38590952.600000	499.302000	0.336078	-55.000000	-33.000000	-99.000000
3166143.853000	38590972.600000	479.302000	0.336078	-55.000000	-33.000000	-99.000000
3166143.853000	38590972.600000	489.302000	0.336078	-55.000000	-33.000000	-99.000000
3166143.853000	38590982.600000	479.302000	0.336078	-55.000000	-33.000000	-99.000000
3166143.853000	38590982.600000	489.302000	0.336078	-55.000000	-33.000000	-99.000000
3166153.853000	38590952.600000	479.302000	0.336078	-55.000000	-33.000000	-99.000000
3166153.853000	38590952.600000	489.302000	0.336078	-55.000000	-33.000000	-99.000000
3166153.853000	38590962.600000	479.302000	0.336078	-55.000000	-33.000000	-99.000000
3166153.853000	38590962.600000	489.302000	0.336078	-55.000000	-33.000000	-99.000000
3166163.853000	38590952.600000	479.302000	0.336078	-55.000000	-33.000000	-99.000000
3166163.853000	38590952.600000	489.302000	0.336078	-55.000000	-33.000000	-99.000000
3166163.853000	38590962.600000	479.302000	0.336078	-55.000000	-33.000000	-99.000000
3166163.853000	38590962.600000	489.302000	0.336078	-55.000000	-33.000000	-99.000000
3166153.853000	38590952.600000	499.302000	0.336078	-55.000000	-33.000000	-99.000000
3166153.853000	38590962.600000	499.302000	0.336078	-55.000000	-33.000000	-99.000000
3166163.853000	38590952.600000	499.302000	0.336078	-55.000000	-33.000000	-99.000000
3166163.853000	38590952.600000	509.302000	0.336078	-55.000000	-33.000000	-99.000000
3166163.853000	38590962.600000	499.302000	0.336078	-55.000000	-33.000000	-99.000000
3166163.853000	38590962.600000	509.302000	0.336078	-55.000000	-33.000000	-99.000000
3166153.853000	38590972.600000	479.302000	0.336078	-55.000000	-33.000000	-99.000000
3166153.853000	38590972.600000	489.302000	0.336078	-55.000000	-33.000000	-99.000000
3166153.853000	38590982.600000	479.302000	0.336078	-55.000000	-33.000000	-99.000000
3166153.853000	38590982.600000	489.302000	0.336078	-55.000000	-33.000000	-99.000000
3166163.853000	38590972.600000	479.302000	0.336078	-55.000000	-33.000000	-99.000000
3166163.853000	38590972.600000	489.302000	0.336078	-55.000000	-33.000000	-99.000000
3166163.853000	38590982.600000	479.302000	0.337502	-55.000000	-33.000000	-99.000000
3166163.853000	38590982.600000	489.302000	0.337871	-55.000000	-33.000000	-99.000000
3166153.853000	38590972.600000	499.302000	0.336078	-55.000000	-33.000000	-99.000000
3166153.853000	38590982.600000	499.302000	0.336078	-55.000000	-33.000000	-99.000000
3166163.853000	38590972.600000	499.302000	0.336078	-55.000000	-33.000000	-99.000000
3166163.853000	38590982.600000	499.302000	0.337888	-55.000000	-33.000000	-99.000000
3166143.853000	38590992.600000	479.302000	0.337529	-55.000000	-33.000000	-99.000000
3166153.853000	38590992.600000	479.302000	0.307979	-55.000000	-33.000000	-99.000000
3166153.853000	38590992.600000	489.302000	0.307987	-55.000000	-33.000000	-99.000000
3166153.853000	38591002.600000	479.302000	0.307825	-55.000000	-33.000000	-99.000000
3166153.853000	38591002.600000	489.302000	0.307834	-55.000000	-33.000000	-99.000000
3166163.853000	38590992.600000	479.302000	0.307895	-55.000000	-33.000000	-99.000000
3166163.853000	38590992.600000	489.302000	0.307904	-55.000000	-33.000000	-99.000000
3166163.853000	38591002.600000	479.302000	0.297801	-55.000000	-33.000000	-99.000000
3166163.853000	38591002.600000	489.302000	0.297811	-55.000000	-33.000000	-99.000000
3166153.853000	38590992.600000	499.302000	0.307632	-55.000000	-33.000000	-99.000000
3166163.853000	38590992.600000	499.302000	0.307551	-55.000000	-33.000000	-99.000000
3166163.853000	38591002.600000	499.302000	0.297820	-55.000000	-33.000000	-99.000000
3166153.853000	38591012.600000	479.302000	0.297801	-55.000000	-33.000000	-99.000000
3166153.853000	38591012.600000	489.302000	0.297811	-55.000000	-33.000000	-99.000000
3166153.853000	38591022.600000	479.302000	0.297801	-55.000000	-33.000000	-99.000000
3166163.853000	38591012.600000	479.302000	0.297801	-55.000000	-33.000000	-99.000000
3166163.853000	38591012.600000	489.302000	0.297812	-55.000000	-33.000000	-99.000000
3166163.853000	38591022.600000	479.302000	0.297801	-55.000000	-33.000000	-99.000000
3166163.853000	38591022.600000	489.302000	0.297813	-55.000000	-33.000000	-99.000000
3166163.853000	38591012.600000	499.302000	0.297823	-55.000000	-33.000000	-99.000000
3166163.853000	38591032.600000	469.302000	0.304796	-55.000000	-33.000000	-99.000000
3166163.853000	38591042.600000	469.302000	0.304796	-55.000000	-33.000000	-99.000000
3166163.853000	38591052.600000	469.302000	0.298603	-55.000000	-33.000000	-99.000000
3166163.853000	38591062.600000	469.302000	0.298603	-55.000000	-33.000000	-99.000000
3166163.853000	38591072.600000	469.302000	0.298603	-55.000000	-33.000000	-99.000000
3166163.853000	38591082.600000	469.302000	0.298604	-55.000000	-33.000000	-99.000000
3166163.853000	38591092.600000	469.302000	0.298604	-55.000000	-33.000000	-99.000000
3166163.853000	38591102.600000	469.302000	0.298604	-55.000000	-33.000000	-99.000000
3166153.853000	38591032.600000	479.302000	0.308857	-55.000000	-33.000000	-99.000000
3166153.853000	38591042.600000	479.302000	0.308683	-55.000000	-33.000000	-99.000000
3166163.853000	38591032.600000	479.302000	0.308727	-55.000000	-33.000000	-99.000000
3166163.853000	38591032.600000	489.302000	0.308740	-55.000000	-33.000000	-99.000000
3166163.853000	38591042.600000	479.302000	0.308537	-55.000000	-33.000000	-99.000000
3166153.853000	38591052.600000	479.302000	0.308507	-55.000000	-33.000000	-99.000000
3166163.853000	38591052.600000	479.302000	0.308343	-55.000000	-33.000000	-99.000000
3166163.853000	38591062.600000	479.302000	0.308145	-55.000000	-33.000000	-99.000000
3166163.853000	38591072.600000	479.302000	0.307947	-55.000000	-33.000000	-99.000000
3166163.853000	38591082.600000	479.302000	0.307751	-55.000000	-33.000000	-99.000000
3166163.853000	38591092.600000	479.302000	0.297803	-55.000000	-33.000000	-99.000000
3166163.853000	38591102.600000	479.302000	0.297803	-55.000000	-33.000000	-99.000000
3166173.853000	38591002.600000	469.302000	0.333748	-55.000000	-33.000000	-99.000000
3166173.853000	38591012.600000	469.302000	0.334045	-55.000000	-33.000000	-99.000000
3166173.853000	38591022.600000	469.302000	0.304999	-55.000000	-33.000000	-99.000000
3166183.853000	38591022.600000	469.302000	0.304837	-55.000000	-33.000000	-99.000000
3166173.853000	38590952.600000	489.302000	0.341066	-55.000000	-33.000000	-99.000000
3166173.853000	38590962.600000	489.302000	0.341066	-55.000000	-33.000000	-99.000000
3166173.853000	38590952.600000	499.302000	0.341066	-55.000000	-33.000000	-99.000000
3166173.853000	38590952.600000	509.302000	0.341066	-55.000000	-33.000000	-99.000000
3166173.853000	38590962.600000	499.302000	0.341066	-55.000000	-33.000000	-99.000000
3166173.853000	38590962.600000	509.302000	0.341066	-55.000000	-33.000000	-99.000000
3166173.853000	38590972.600000	479.302000	0.341066	-55.000000	-33.000000	-99.000000
3166173.853000	38590972.600000	489.302000	0.341066	-55.000000	-33.000000	-99.000000
3166173.853000	38590982.600000	479.302000	0.341066	-55.000000	-33.000000	-99.000000
3166173.853000	38590982.600000	489.302000	0.341066	-55.000000	-33.000000	-99.000000
3166183.853000	38590982.600000	489.302000	0.333748	-55.000000	-33.000000	-99.000000
3166173.853000	38590972.600000	499.302000	0.333748	-55.000000	-33.000000	-99.000000
3166173.853000	38590972.600000	509.302000	0.333748	-55.000000	-33.000000	-99.000000
3166173.853000	38590982.600000	499.302000	0.333748	-55.000000	-33.000000	-99.000000
3166173.853000	38590982.600000	509.302000	0.333748	-55.000000	-33.000000	-99.000000
3166183.853000	38590972.600000	499.302000	0.333748	-55.000000	-33.000000	-99.000000
3166183.853000	38590972.600000	509.302000	0.333748	-55.000000	-33.000000	-99.000000
3166183.853000	38590982.600000	499.302000	0.333748	-55.000000	-33.000000	-99.000000
3166183.853000	38590982.600000	509.302000	0.333748	-55.000000	-33.000000	-99.000000
3166173.853000	38590992.600000	479.302000	0.333748	-55.000000	-33.000000	-99.000000
3166173.853000	38590992.600000	489.302000	0.333748	-55.000000	-33.000000	-99.000000
3166173.853000	38591002.600000	479.302000	0.333748	-55.000000	-33.000000	-99.000000
3166173.853000	38591002.600000	489.302000	0.333748	-55.000000	-33.000000	-99.000000
3166183.853000	38590992.600000	489.302000	0.333748	-55.000000	-33.000000	-99.000000
3166183.853000	38591002.600000	479.302000	0.333748	-55.000000	-33.000000	-99.000000
3166183.853000	38591002.600000	489.302000	0.333748	-55.000000	-33.000000	-99.000000
3166173.853000	38590992.600000	499.302000	0.333748	-55.000000	-33.000000	-99.000000
3166173.853000	38590992.600000	509.302000	0.333748	-55.000000	-33.000000	-99.000000
3166173.853000	38591002.600000	499.302000	0.333748	-55.000000	-33.000000	-99.000000
3166173.853000	38591002.600000	509.302000	0.333748	-55.000000	-33.000000	-99.000000
3166183.853000	38590992.600000	499.302000	0.333748	-55.000000	-33.000000	-99.000000
3166183.853000	38590992.600000	509.302000	0.333748	-55.000000	-33.000000	-99.000000
3166183.853000	38591002.600000	499.302000	0.333748	-55.000000	-33.000000	-99.000000
3166183.853000	38591002.600000	509.302000	0.333748	-55.000000	-33.000000	-99.000000
3166173.853000	38591012.600000	479.302000	0.334989	-55.000000	-33.000000	-99.000000
3166173.853000	38591012.600000	489.302000	0.335307	-55.000000	-33.000000	-99.000000
3166173.853000	38591022.600000	479.302000	0.308761	-55.000000	-33.000000	-99.000000
3166173.853000	38591022.600000	489.302000	0.308774	-55.000000	-33.000000	-99.000000
3166183.853000	38591012.600000	479.302000	0.336278	-55.000000	-33.000000	-99.000000
3166183.853000	38591012.600000	489.302000	0.339672	-55.000000	-33.000000	-99.000000
3166183.853000	38591022.600000	479.302000	0.308660	-55.000000	-33.000000	-99.000000
3166183.853000	38591022.600000	489.302000	0.308673	-55.000000	-33.000000	-99.000000
3166173.853000	38591012.600000	499.302000	0.333748	-55.000000	-33.000000	-99.000000
3166173.853000	38591022.600000	499.302000	0.308801	-55.000000	-33.000000	-99.000000
3166183.853000	38591012.600000	499.302000	0.335215	-55.000000	-33.000000	-99.000000
3166183.853000	38591012.600000	509.302000	0.335254	-55.000000	-33.000000	-99.000000
3166183.853000	38591022.600000	499.302000	0.308702	-55.000000	-33.000000	-99.000000
3166183.853000	38591022.600000	509.302000	0.308746	-55.000000	-33.000000	-99.000000
3166193.853000	38591012.600000	489.302000	0.308793	-55.000000	-33.000000	-99.000000
3166193.853000	38591022.600000	479.302000	0.308569	-55.000000	-33.000000	-99.000000
3166193.853000	38591022.600000	489.302000	0.308583	-55.000000	-33.000000	-99.000000
3166193.853000	38591012.600000	499.302000	0.308819	-55.000000	-33.000000	-99.000000
3166193.853000	38591012.600000	509.302000	0.339593	-55.000000	-33.000000	-99.000000
3166193.853000	38591022.600000	499.302000	0.308614	-55.000000	-33.000000	-99.000000
3166193.853000	38591022.600000	509.302000	0.308660	-55.000000	-33.000000	-99.000000
3166173.853000	38591032.600000	469.302000	0.304683	-55.000000	-33.000000	-99.000000
3166173.853000	38591042.600000	469.302000	0.304354	-55.000000	-33.000000	-99.000000
3166183.853000	38591032.600000	469.302000	0.304498	-55.000000	-33.000000	-99.000000
3166183.853000	38591042.600000	469.302000	0.304143	-55.000000	-33.000000	-99.000000
3166173.853000	38591052.600000	469.302000	0.304013	-55.000000	-33.000000	-99.000000
3166173.853000	38591062.600000	469.302000	0.303663	-55.000000	-33.000000	-99.000000
3166183.853000	38591052.600000	469.302000	0.303771	-55.000000	-33.000000	-99.000000
3166183.853000	38591062.600000	469.302000	0.303385	-55.000000	-33.000000	-99.000000
3166193.853000	38591042.600000	469.302000	0.312728	-55.000000	-33.000000	-99.000000
3166193.853000	38591052.600000	469.302000	0.303549	-55.000000	-33.000000	-99.000000
3166193.853000	38591062.600000	469.302000	0.303126	-55.000000	-33.000000	-99.000000
3166203.853000	38591062.600000	469.302000	0.298604	-55.000000	-33.000000	-99.000000
3166173.853000	38591072.600000	469.302000	0.303191	-55.000000	-33.000000	-99.000000
3166173.853000	38591082.600000	469.302000	0.298604	-55.000000	-33.000000	-99.000000
3166183.853000	38591072.600000	469.302000	0.298604	-55.000000	-33.000000	-99.000000
3166183.853000	38591082.600000	469.302000	0.298605	-55.000000	-33.000000	-99.000000
3166173.853000	38591092.600000	469.302000	0.298605	-55.000000	-33.000000	-99.000000
3166173.853000	38591102.600000	469.302000	0.298605	-55.000000	-33.000000	-99.000000
3166183.853000	38591092.600000	469.302000	0.298606	-55.000000	-33.000000	-99.000000
3166183.853000	38591102.600000	469.302000	0.298606	-55.000000	-33.000000	-99.000000
3166193.853000	38591072.600000	469.302000	0.298605	-55.000000	-33.000000	-99.000000
3166193.853000	38591082.600000	469.302000	0.298606	-55.000000	-33.000000	-99.000000
3166203.853000	38591072.600000	469.302000	0.298605	-55.000000	-33.000000	-99.000000
3166203.853000	38591082.600000	469.302000	0.298606	-55.000000	-33.000000	-99.000000
3166193.853000	38591092.600000	469.302000	0.298607	-55.000000	-33.000000	-99.000000
3166193.853000	38591102.600000	469.302000	0.298608	-55.000000	-33.000000	-99.000000
3166203.853000	38591092.600000	469.302000	0.298608	-55.000000	-33.000000	-99.000000
3166203.853000	38591102.600000	469.302000	0.298610	-55.000000	-33.000000	-99.000000
3166213.853000	38591072.600000	469.302000	0.304238	-55.000000	-33.000000	-99.000000
3166213.853000	38591082.600000	469.302000	0.303629	-55.000000	-33.000000	-99.000000
3166223.853000	38591082.600000	469.302000	0.298608	-55.000000	-33.000000	-99.000000
3166213.853000	38591092.600000	469.302000	0.298609	-55.000000	-33.000000	-99.000000
3166213.853000	38591102.600000	469.302000	0.298612	-55.000000	-33.000000	-99.000000
3166223.853000	38591092.600000	469.302000	0.298611	-55.000000	-33.000000	-99.000000
3166223.853000	38591102.600000	469.302000	0.298615	-55.000000	-33.000000	-99.000000
3166233.853000	38591092.600000	469.302000	0.298611	-55.000000	-33.000000	-99.000000
3166233.853000	38591102.600000	469.302000	0.298616	-55.000000	-33.000000	-99.000000
3166173.853000	38591032.600000	479.302000	0.332915	-55.000000	-33.000000	-99.000000
3166173.853000	38591032.600000	489.302000	0.332915	-55.000000	-33.000000	-99.000000
3166173.853000	38591042.600000	479.302000	0.332915	-55.000000	-33.000000	-99.000000
3166173.853000	38591042.600000	489.302000	0.332915	-55.000000	-33.000000	-99.000000
3166183.853000	38591032.600000	479.302000	0.332915	-55.000000	-33.000000	-99.000000
3166183.853000	38591032.600000	489.302000	0.332915	-55.000000	-33.000000	-99.000000
3166183.853000	38591042.600000	479.302000	0.332915	-55.000000	-33.000000	-99.000000
3166183.853000	38591042.600000	489.302000	0.332915	-55.000000	-33.000000	-99.000000
3166173.853000	38591032.600000	499.302000	0.332915	-55.000000	-33.000000	-99.000000
3166183.853000	38591032.600000	499.302000	0.332915	-55.000000	-33.000000	-99.000000
3166183.853000	38591042.600000	499.302000	0.332915	-55.000000	-33.000000	-99.000000
3166173.853000	38591052.600000	479.302000	0.332915	-55.000000	-33.000000	-99.000000
3166173.853000	38591052.600000	489.302000	0.332915	-55.000000	-33.000000	-99.000000
3166173.853000	38591062.600000	479.302000	0.332915	-55.000000	-33.000000	-99.000000
3166183.853000	38591052.600000	479.302000	0.332915	-55.000000	-33.000000	-99.000000
3166183.853000	38591052.600000	489.302000	0.332915	-55.000000	-33.000000	-99.000000
3166183.853000	38591062.600000	479.302000	0.332915	-55.000000	-33.000000	-99.000000
3166183.853000	38591062.600000	489.302000	0.332915	-55.000000	-33.000000	-99.000000
3166193.853000	38591032.600000	479.302000	0.332915	-55.000000	-33.000000	-99.000000
3166193.853000	38591032.600000	489.302000	0.332915	-55.000000	-33.000000	-99.000000
3166193.853000	38591042.600000	479.302000	0.332915	-55.000000	-33.000000	-99.000000
3166193.853000	38591042.600000	489.302000	0.332915	-55.000000	-33.000000	-99.000000
3166203.853000	38591032.600000	489.302000	0.332915	-55.000000	-33.000000	-99.000000
3166203.853000	38591042.600000	479.302000	0.332915	-55.000000	-33.000000	-99.000000
3166203.853000	38591042.600000	489.302000	0.332915	-55.000000	-33.000000	-99.000000
3166193.853000	38591032.600000	499.302000	0.332915	-55.000000	-33.000000	-99.000000
3166193.853000	38591032.600000	509.302000	0.332915	-55.000000	-33.000000	-99.000000
3166193.853000	38591042.600000	499.302000	0.332915	-55.000000	-33.000000	-99.000000
3166203.853000	38591032.600000	499.302000	0.332915	-55.000000	-33.000000	-99.000000
3166203.853000	38591042.600000	499.302000	0.332915	-55.000000	-33.000000	-99.000000
3166193.853000	38591052.600000	479.302000	0.332915	-55.000000	-33.000000	-99.000000
3166193.853000	38591052.600000	489.302000	0.332915	-55.000000	-33.000000	-99.000000
3166193.853000	38591062.600000	479.302000	0.332915	-55.000000	-33.000000	-99.000000
3166193.853000	38591062.600000	489.302000	0.332915	-55.000000	-33.000000	-99.000000
3166203.853000	38591052.600000	479.302000	0.332915	-55.000000	-33.000000	-99.000000
3166203.853000	38591052.600000	489.302000	0.332915	-55.000000	-33.000000	-99.000000
3166203.853000	38591062.600000	479.302000	0.332915	-55.000000	-33.000000	-99.000000
3166203.853000	38591062.600000	489.302000	0.332915	-55.000000	-33.000000	-99.000000
3166193.853000	38591052.600000	499.302000	0.332915	-55.000000	-33.000000	-99.000000
3166203.853000	38591052.600000	499.302000	0.332915	-55.000000	-33.000000	-99.000000
3166203.853000	38591062.600000	499.302000	0.332915	-55.000000	-33.000000	-99.000000
3166173.853000	38591072.600000	479.302000	0.332915	-55.000000	-33.000000	-99.000000
3166173.853000	38591082.600000	479.302000	0.332915	-55.000000	-33.000000	-99.000000
3166183.853000	38591072.600000	479.302000	0.332915	-55.000000	-33.000000	-99.000000
3166183.853000	38591072.600000	489.302000	0.332915	-55.000000	-33.000000	-99.000000
3166183.853000	38591082.600000	479.302000	0.332915	-55.000000	-33.000000	-99.000000
3166173.853000	38591092.600000	479.302000	0.332915	-55.000000	-33.000000	-99.000000
3166173.853000	38591102.600000	479.302000	0.333966	-55.000000	-33.000000	-99.000000
3166183.853000	38591092.600000	479.302000	0.304387	-55.000000	-33.000000	-99.000000
3166183.853000	38591102.600000	479.302000	0.308824	-55.000000	-33.000000	-99.000000
3166193.853000	38591072.600000	479.302000	0.332915	-55.000000	-33.000000	-99.000000
3166193.853000	38591072.600000	489.302000	0.332915	-55.000000	-33.000000	-99.000000
3166193.853000	38591082.600000	479.302000	0.304406	-55.000000	-33.000000	-99.000000
3166193.853000	38591082.600000	489.302000	0.334252	-55.000000	-33.000000	-99.000000
3166203.853000	38591072.600000	479.302000	0.334080	-55.000000	-33.000000	-99.000000
3166203.853000	38591072.600000	489.302000	0.334393	-55.000000	-33.000000	-99.000000
3166203.853000	38591082.600000	479.302000	0.308900	-55.000000	-33.000000	-99.000000
3166203.853000	38591082.600000	489.302000	0.308942	-55.000000	-33.000000	-99.000000
3166203.853000	38591072.600000	499.302000	0.332915	-55.000000	-33.000000	-99.000000
3166193.853000	38591092.600000	479.302000	0.308806	-55.000000	-33.000000	-99.000000
3166193.853000	38591092.600000	489.302000	0.308851	-55.000000	-33.000000	-99.000000
3166193.853000	38591102.600000	479.302000	0.308483	-55.000000	-33.000000	-99.000000
3166203.853000	38591092.600000	479.302000	0.308530	-55.000000	-33.000000	-99.000000
3166203.853000	38591092.600000	489.302000	0.308584	-55.000000	-33.000000	-99.000000
3166203.853000	38591102.600000	479.302000	0.308138	-55.000000	-33.000000	-99.000000
3166203.853000	38591102.600000	489.302000	0.308209	-55.000000	-33.000000	-99.000000
3166213.853000	38591042.600000	489.302000	0.312896	-55.000000	-33.000000	-99.000000
3166213.853000	38591052.600000	489.302000	0.312896	-55.000000	-33.000000	-99.000000
3166213.853000	38591062.600000	479.302000	0.312896	-55.000000	-33.000000	-99.000000
3166213.853000	38591062.600000	489.302000	0.312896	-55.000000	-33.000000	-99.000000
3166223.853000	38591062.600000	489.302000	0.312896	-55.000000	-33.000000	-99.000000
3166213.853000	38591062.600000	499.302000	0.312896	-55.000000	-33.000000	-99.000000
3166213.853000	38591072.600000	479.302000	0.313943	-55.000000	-33.000000	-99.000000
3166213.853000	38591072.600000	489.302000	0.314233	-55.000000	-33.000000	-99.000000
3166213.853000	38591082.600000	479.302000	0.313835	-55.000000	-33.000000	-99.000000
3166213.853000	38591082.600000	489.302000	0.314157	-55.000000	-33.000000	-99.000000
3166223.853000	38591072.600000	489.302000	0.314210	-55.000000	-33.000000	-99.000000
3166223.853000	38591082.600000	479.302000	0.308549	-55.000000	-33.000000	-99.000000
3166223.853000	38591082.600000	489.302000	0.308602	-55.000000	-33.000000	-99.000000
3166213.853000	38591072.600000	499.302000	0.314236	-55.000000	-33.000000	-99.000000
3166213.853000	38591082.600000	499.302000	0.314161	-55.000000	-33.000000	-99.000000
3166213.853000	38591092.600000	479.302000	0.308278	-55.000000	-33.000000	-99.000000
3166213.853000	38591092.600000	489.302000	0.308343	-55.000000	-33.000000	-99.000000
3166213.853000	38591102.600000	479.302000	0.297809	-55.000000	-33.000000	-99.000000
3166213.853000	38591102.600000	489.302000	0.297899	-55.000000	-33.000000	-99.000000
3166223.853000	38591092.600000	479.302000	0.297807	-55.000000	-33.000000	-99.000000
3166223.853000	38591092.600000	489.302000	0.297884	-55.000000	-33.000000	-99.000000
3166223.853000	38591102.600000	479.302000	0.297810	-55.000000	-33.000000	-99.000000
3166223.853000	38591102.600000	489.302000	0.297917	-55.000000	-33.000000	-99.000000
3166233.853000	38591072.600000	489.302000	0.308416	-55.000000	-33.000000	-99.000000
3166233.853000	38591082.600000	489.302000	0.297866	-55.000000	-33.000000	-99.000000
3166233.853000	38591092.600000	489.302000	0.297891	-55.000000	-33.000000	-99.000000
3166233.853000	38591102.600000	479.302000	0.297812	-55.000000	-33.000000	-99.000000
3166233.853000	38591102.600000	489.302000	0.297931	-55.000000	-33.000000	-99.000000
3166243.853000	38591092.600000	479.302000	0.297808	-55.000000	-33.000000	-99.000000
3166243.853000	38591092.600000	489.302000	0.297893	-55.000000	-33.000000	-99.000000
3166243.853000	38591102.600000	479.302000	0.297812	-55.000000	-33.000000	-99.000000
3166243.853000	38591102.600000	489.302000	0.297936	-55.000000	-33.000000	-99.000000
3166163.853000	38591112.600000	469.302000	0.336144	-55.000000	-33.000000	-99.000000
3166163.853000	38591122.600000	469.302000	0.335915	-55.000000	-33.000000	-99.000000
3166163.853000	38591112.600000	479.302000	0.337315	-55.000000	-33.000000	-99.000000
3166163.853000	38591122.600000	479.302000	0.337129	-55.000000	-33.000000	-99.000000
3166173.853000	38591112.600000	469.302000	0.335542	-55.000000	-33.000000	-99.000000
3166173.853000	38591122.600000	469.302000	0.338488	-55.000000	-33.000000	-99.000000
3166183.853000	38591112.600000	469.302000	0.304280	-55.000000	-33.000000	-99.000000
3166183.853000	38591122.600000	469.302000	0.303937	-55.000000	-33.000000	-99.000000
3166173.853000	38591132.600000	469.302000	0.304406	-55.000000	-33.000000	-99.000000
3166173.853000	38591142.600000	469.302000	0.298607	-55.000000	-33.000000	-99.000000
3166183.853000	38591132.600000	469.302000	0.298609	-55.000000	-33.000000	-99.000000
3166183.853000	38591142.600000	469.302000	0.298609	-55.000000	-33.000000	-99.000000
3166193.853000	38591112.600000	469.302000	0.302861	-55.000000	-33.000000	-99.000000
3166193.853000	38591122.600000	469.302000	0.298611	-55.000000	-33.000000	-99.000000
3166203.853000	38591112.600000	459.302000	0.304971	-55.000000	-33.000000	-99.000000
3166203.853000	38591112.600000	469.302000	0.298613	-55.000000	-33.000000	-99.000000
3166203.853000	38591122.600000	459.302000	0.305017	-55.000000	-33.000000	-99.000000
3166203.853000	38591122.600000	469.302000	0.298616	-55.000000	-33.000000	-99.000000
3166193.853000	38591132.600000	469.302000	0.298613	-55.000000	-33.000000	-99.000000
3166193.853000	38591142.600000	459.302000	0.304995	-55.000000	-33.000000	-99.000000
3166193.853000	38591142.600000	469.302000	0.298614	-55.000000	-33.000000	-99.000000
3166203.853000	38591132.600000	459.302000	0.305064	-55.000000	-33.000000	-99.000000
3166203.853000	38591132.600000	469.302000	0.298619	-55.000000	-33.000000	-99.000000
3166203.853000	38591142.600000	459.302000	0.305098	-55.000000	-33.000000	-99.000000
3166203.853000	38591142.600000	469.302000	0.298621	-55.000000	-33.000000	-99.000000
3166173.853000	38591152.600000	469.302000	0.298607	-55.000000	-33.000000	-99.000000
3166173.853000	38591162.600000	469.302000	0.298606	-55.000000	-33.000000	-99.000000
3166183.853000	38591152.600000	469.302000	0.298609	-55.000000	-33.000000	-99.000000
3166183.853000	38591162.600000	469.302000	0.298609	-55.000000	-33.000000	-99.000000
3166173.853000	38591172.600000	469.302000	0.298606	-55.000000	-33.000000	-99.000000
3166173.853000	38591182.600000	469.302000	0.298605	-55.000000	-33.000000	-99.000000
3166183.853000	38591172.600000	469.302000	0.298608	-55.000000	-33.000000	-99.000000
3166183.853000	38591182.600000	469.302000	0.298607	-55.000000	-33.000000	-99.000000
3166193.853000	38591152.600000	459.302000	0.304996	-55.000000	-33.000000	-99.000000
3166193.853000	38591152.600000	469.302000	0.298613	-55.000000	-33.000000	-99.000000
3166193.853000	38591162.600000	459.302000	0.304982	-55.000000	-33.000000	-99.000000
3166193.853000	38591162.600000	469.302000	0.298612	-55.000000	-33.000000	-99.000000
3166203.853000	38591152.600000	459.302000	0.305100	-55.000000	-33.000000	-99.000000
3166203.853000	38591152.600000	469.302000	0.298621	-55.000000	-33.000000	-99.000000
3166203.853000	38591162.600000	459.302000	0.305070	-55.000000	-33.000000	-99.000000
3166203.853000	38591162.600000	469.302000	0.298618	-55.000000	-33.000000	-99.000000
3166193.853000	38591172.600000	459.302000	0.304959	-55.000000	-33.000000	-99.000000
3166193.853000	38591172.600000	469.302000	0.298610	-55.000000	-33.000000	-99.000000
3166193.853000	38591182.600000	459.302000	0.304934	-55.000000	-33.000000	-99.000000
3166193.853000	38591182.600000	469.302000	0.298609	-55.000000	-33.000000	-99.000000
3166203.853000	38591172.600000	459.302000	0.305023	-55.000000	-33.000000	-99.000000
3166203.853000	38591172.600000	469.302000	0.298615	-55.000000	-33.000000	-99.000000
3166203.853000	38591182.600000	459.302000	0.304976	-55.000000	-33.000000	-99.000000
3166203.853000	38591182.600000	469.302000	0.298611	-55.000000	-33.000000	-99.000000
3166213.853000	38591112.600000	469.302000	0.298616	-55.000000	-33.000000	-99.000000
3166213.853000	38591122.600000	459.302000	0.305108	-55.000000	-33.000000	-99.000000
3166213.853000	38591122.600000	469.302000	0.298623	-55.000000	-33.000000	-99.000000
3166223.853000	38591112.600000	469.302000	0.298621	-55.000000	-33.000000	-99.000000
3166223.853000	38591122.600000	469.302000	0.298633	-55.000000	-33.000000	-99.000000
3166213.853000	38591132.600000	459.302000	0.305214	-55.000000	-33.000000	-99.000000
3166213.853000	38591132.600000	469.302000	0.298630	-55.000000	-33.000000	-99.000000
3166213.853000	38591142.600000	459.302000	0.305304	-55.000000	-33.000000	-99.000000
3166213.853000	38591142.600000	469.302000	0.298637	-55.000000	-33.000000	-99.000000
3166223.853000	38591132.600000	459.302000	0.305491	-55.000000	-33.000000	-99.000000
3166223.853000	38591132.600000	469.302000	0.298653	-55.000000	-33.000000	-99.000000
3166223.853000	38591142.600000	459.302000	0.305790	-55.000000	-33.000000	-99.000000
3166223.853000	38591142.600000	469.302000	0.298677	-55.000000	-33.000000	-99.000000
3166233.853000	38591112.600000	469.302000	0.298625	-55.000000	-33.000000	-99.000000
3166233.853000	38591122.600000	469.302000	0.298644	-55.000000	-33.000000	-99.000000
3166243.853000	38591112.600000	469.302000	0.298627	-55.000000	-33.000000	-99.000000
3166243.853000	38591122.600000	469.302000	0.298650	-55.000000	-33.000000	-99.000000
3166233.853000	38591132.600000	469.302000	0.298692	-55.000000	-33.000000	-99.000000
3166233.853000	38591142.600000	459.302000	0.307150	-55.000000	-33.000000	-99.000000
3166233.853000	38591142.600000	469.302000	0.298818	-55.000000	-33.000000	-99.000000
3166243.853000	38591132.600000	469.302000	0.298718	-55.000000	-33.000000	-99.000000
3166243.853000	38591142.600000	459.302000	0.308983	-55.000000	-33.000000	-99.000000
3166243.853000	38591142.600000	469.302000	0.299067	-55.000000	-33.000000	-99.000000
3166213.853000	38591152.600000	459.302000	0.305311	-55.000000	-33.000000	-99.000000
3166213.853000	38591152.600000	469.302000	0.298637	-55.000000	-33.000000	-99.000000
3166213.853000	38591162.600000	459.302000	0.305229	-55.000000	-33.000000	-99.000000
3166213.853000	38591162.600000	469.302000	0.298630	-55.000000	-33.000000	-99.000000
3166223.853000	38591152.600000	459.302000	0.305822	-55.000000	-33.000000	-99.000000
3166223.853000	38591152.600000	469.302000	0.298679	-55.000000	-33.000000	-99.000000
3166223.853000	38591162.600000	459.302000	0.305538	-55.000000	-33.000000	-99.000000
3166223.853000	38591162.600000	469.302000	0.298653	-55.000000	-33.000000	-99.000000
3166213.853000	38591172.600000	459.302000	0.305121	-55.000000	-33.000000	-99.000000
3166213.853000	38591172.600000	469.302000	0.298622	-55.000000	-33.000000	-99.000000
3166213.853000	38591182.600000	459.302000	0.305032	-55.000000	-33.000000	-99.000000
3166213.853000	38591182.600000	469.302000	0.298615	-55.000000	-33.000000	-99.000000
3166223.853000	38591172.600000	459.302000	0.305268	-55.000000	-33.000000	-99.000000
3166223.853000	38591172.600000	469.302000	0.298632	-55.000000	-33.000000	-99.000000
3166223.853000	38591182.600000	459.302000	0.305100	-55.000000	-33.000000	-99.000000
3166223.853000	38591182.600000	469.302000	0.298620	-55.000000	-33.000000	-99.000000
3166233.853000	38591152.600000	459.302000	0.307359	-55.000000	-33.000000	-99.000000
3166233.853000	38591152.600000	469.302000	0.298838	-55.000000	-33.000000	-99.000000
3166233.853000	38591162.600000	459.302000	0.306081	-55.000000	-33.000000	-99.000000
3166233.853000	38591162.600000	469.302000	0.298700	-55.000000	-33.000000	-99.000000
3166243.853000	38591152.600000	459.302000	0.309923	-55.000000	-33.000000	-99.000000
3166243.853000	38591152.600000	469.302000	0.299212	-55.000000	-33.000000	-99.000000
3166243.853000	38591162.600000	459.302000	0.306431	-55.000000	-33.000000	-99.000000
3166243.853000	38591162.600000	469.302000	0.298733	-55.000000	-33.000000	-99.000000
3166233.853000	38591172.600000	459.302000	0.305438	-55.000000	-33.000000	-99.000000
3166233.853000	38591172.600000	469.302000	0.298645	-55.000000	-33.000000	-99.000000
3166233.853000	38591182.600000	459.302000	0.305162	-55.000000	-33.000000	-99.000000
3166233.853000	38591182.600000	469.302000	0.298624	-55.000000	-33.000000	-99.000000
3166243.853000	38591172.600000	459.302000	0.305512	-55.000000	-33.000000	-99.000000
3166243.853000	38591172.600000	469.302000	0.298650	-55.000000	-33.000000	-99.000000
3166243.853000	38591182.600000	459.302000	0.305185	-55.000000	-33.000000	-99.000000
3166243.853000	38591182.600000	469.302000	0.298626	-55.000000	-33.000000	-99.000000
3166173.853000	38591112.600000	479.302000	0.309889	-55.000000	-33.000000	-99.000000
3166173.853000	38591122.600000	479.302000	0.309723	-55.000000	-33.000000	-99.000000
3166183.853000	38591112.600000	479.302000	0.309519	-55.000000	-33.000000	-99.000000
3166183.853000	38591122.600000	479.302000	0.309301	-55.000000	-33.000000	-99.000000
3166173.853000	38591132.600000	479.302000	0.309598	-55.000000	-33.000000	-99.000000
3166173.853000	38591142.600000	479.302000	0.309529	-55.000000	-33.000000	-99.000000
3166183.853000	38591132.600000	479.302000	0.309133	-55.000000	-33.000000	-99.000000
3166193.853000	38591112.600000	479.302000	0.309113	-55.000000	-33.000000	-99.000000
3166193.853000	38591122.600000	479.302000	0.308822	-55.000000	-33.000000	-99.000000
3166203.853000	38591112.600000	479.302000	0.308678	-55.000000	-33.000000	-99.000000
3166203.853000	38591112.600000	489.302000	0.308767	-55.000000	-33.000000	-99.000000
3166203.853000	38591122.600000	479.302000	0.308284	-55.000000	-33.000000	-99.000000
3166193.853000	38591132.600000	479.302000	0.308589	-55.000000	-33.000000	-99.000000
3166193.853000	38591142.600000	479.302000	0.308454	-55.000000	-33.000000	-99.000000
3166203.853000	38591132.600000	479.302000	0.307951	-55.000000	-33.000000	-99.000000
3166203.853000	38591142.600000	479.302000	0.307748	-55.000000	-33.000000	-99.000000
3166173.853000	38591152.600000	479.302000	0.309524	-55.000000	-33.000000	-99.000000
3166173.853000	38591162.600000	479.302000	0.309583	-55.000000	-33.000000	-99.000000
3166173.853000	38591172.600000	479.302000	0.309699	-55.000000	-33.000000	-99.000000
3166173.853000	38591182.600000	479.302000	0.309860	-55.000000	-33.000000	-99.000000
3166193.853000	38591152.600000	479.302000	0.308443	-55.000000	-33.000000	-99.000000
3166193.853000	38591162.600000	479.302000	0.308559	-55.000000	-33.000000	-99.000000
3166203.853000	38591152.600000	479.302000	0.307732	-55.000000	-33.000000	-99.000000
3166203.853000	38591162.600000	479.302000	0.307907	-55.000000	-33.000000	-99.000000
3166193.853000	38591172.600000	479.302000	0.308778	-55.000000	-33.000000	-99.000000
3166193.853000	38591182.600000	479.302000	0.297808	-55.000000	-33.000000	-99.000000
3166203.853000	38591172.600000	479.302000	0.297814	-55.000000	-33.000000	-99.000000
3166203.853000	38591182.600000	479.302000	0.297811	-55.000000	-33.000000	-99.000000
3166213.853000	38591112.600000	479.302000	0.297812	-55.000000	-33.000000	-99.000000
3166213.853000	38591112.600000	489.302000	0.297935	-55.000000	-33.000000	-99.000000
3166213.853000	38591122.600000	479.302000	0.297818	-55.000000	-33.000000	-99.000000
3166223.853000	38591112.600000	479.302000	0.297816	-55.000000	-33.000000	-99.000000
3166223.853000	38591112.600000	489.302000	0.297972	-55.000000	-33.000000	-99.000000
3166223.853000	38591122.600000	479.302000	0.297826	-55.000000	-33.000000	-99.000000
3166223.853000	38591122.600000	489.302000	0.298065	-55.000000	-33.000000	-99.000000
3166213.853000	38591132.600000	479.302000	0.297825	-55.000000	-33.000000	-99.000000
3166213.853000	38591142.600000	479.302000	0.297831	-55.000000	-33.000000	-99.000000
3166223.853000	38591132.600000	479.302000	0.297844	-55.000000	-33.000000	-99.000000
3166223.853000	38591142.600000	479.302000	0.297870	-55.000000	-33.000000	-99.000000
3166233.853000	38591112.600000	479.302000	0.297819	-55.000000	-33.000000	-99.000000
3166233.853000	38591112.600000	489.302000	0.298005	-55.000000	-33.000000	-99.000000
3166233.853000	38591122.600000	479.302000	0.297835	-55.000000	-33.000000	-99.000000
3166233.853000	38591122.600000	489.302000	0.298152	-55.000000	-33.000000	-99.000000
3166243.853000	38591112.600000	479.302000	0.297820	-55.000000	-33.000000	-99.000000
3166243.853000	38591112.600000	489.302000	0.298016	-55.000000	-33.000000	-99.000000
3166243.853000	38591122.600000	479.302000	0.297840	-55.000000	-33.000000	-99.000000
3166243.853000	38591122.600000	489.302000	0.298188	-55.000000	-33.000000	-99.000000
3166233.853000	38591132.600000	479.302000	0.297882	-55.000000	-33.000000	-99.000000
3166233.853000	38591132.600000	489.302000	0.298482	-55.000000	-33.000000	-99.000000
3166233.853000	38591142.600000	479.302000	0.298033	-55.000000	-33.000000	-99.000000
3166243.853000	38591132.600000	479.302000	0.297907	-55.000000	-33.000000	-99.000000
3166243.853000	38591132.600000	489.302000	0.298632	-55.000000	-33.000000	-99.000000
3166243.853000	38591142.600000	479.302000	0.298460	-55.000000	-33.000000	-99.000000
3166213.853000	38591152.600000	479.302000	0.297833	-55.000000	-33.000000	-99.000000
3166213.853000	38591162.600000	479.302000	0.297827	-55.000000	-33.000000	-99.000000
3166223.853000	38591152.600000	479.302000	0.297874	-55.000000	-33.000000	-99.000000
3166223.853000	38591162.600000	479.302000	0.297851	-55.000000	-33.000000	-99.000000
3166213.853000	38591172.600000	479.302000	0.297820	-55.000000	-33.000000	-99.000000
3166213.853000	38591182.600000	479.302000	0.297815	-55.000000	-33.000000	-99.000000
3166223.853000	38591172.600000	479.302000	0.297831	-55.000000	-33.000000	-99.000000
3166223.853000	38591182.600000	479.302000	0.297819	-55.000000	-33.000000	-99.000000
3166233.853000	38591152.600000	479.302000	0.298074	-55.000000	-33.000000	-99.000000
3166233.853000	38591162.600000	479.302000	0.297901	-55.000000	-33.000000	-99.000000
3166243.853000	38591152.600000	479.302000	0.298861	-55.000000	-33.000000	-99.000000
3166243.853000	38591162.600000	479.302000	0.297941	-55.000000	-33.000000	-99.000000
3166233.853000	38591172.600000	479.302000	0.297844	-55.000000	-33.000000	-99.000000
3166233.853000	38591182.600000	479.302000	0.297824	-55.000000	-33.000000	-99.000000
3166243.853000	38591172.600000	479.302000	0.297850	-55.000000	-33.000000	-99.000000
3166243.853000	38591182.600000	479.302000	0.297825	-55.000000	-33.000000	-99.000000
3166173.853000	38591192.600000	469.302000	0.333380	-55.000000	-33.000000	-99.000000
3166173.853000	38591202.600000	469.302000	0.307040	-55.000000	-33.000000	-99.000000
3166183.853000	38591192.600000	469.302000	0.307152	-55.000000	-33.000000	-99.000000
3166183.853000	38591202.600000	469.302000	0.298605	-55.000000	-33.000000	-99.000000
3166173.853000	38591212.600000	469.302000	0.298603	-55.000000	-33.000000	-99.000000
3166173.853000	38591222.600000	469.302000	0.298603	-55.000000	-33.000000	-99.000000
3166183.853000	38591212.600000	469.302000	0.298604	-55.000000	-33.000000	-99.000000
3166183.853000	38591222.600000	469.302000	0.298603	-55.000000	-33.000000	-99.000000
3166193.853000	38591192.600000	459.302000	0.304910	-55.000000	-33.000000	-99.000000
3166193.853000	38591192.600000	469.302000	0.298607	-55.000000	-33.000000	-99.000000
3166193.853000	38591202.600000	459.302000	0.304890	-55.000000	-33.000000	-99.000000
3166193.853000	38591202.600000	469.302000	0.298605	-55.000000	-33.000000	-99.000000
3166203.853000	38591192.600000	459.302000	0.304937	-55.000000	-33.000000	-99.000000
3166203.853000	38591192.600000	469.302000	0.298609	-55.000000	-33.000000	-99.000000
3166203.853000	38591202.600000	459.302000	0.304907	-55.000000	-33.000000	-99.000000
3166203.853000	38591202.600000	469.302000	0.298607	-55.000000	-33.000000	-99.000000
3166193.853000	38591212.600000	459.302000	0.304874	-55.000000	-33.000000	-99.000000
3166193.853000	38591212.600000	469.302000	0.298604	-55.000000	-33.000000	-99.000000
3166193.853000	38591222.600000	459.302000	0.304861	-55.000000	-33.000000	-99.000000
3166193.853000	38591222.600000	469.302000	0.298604	-55.000000	-33.000000	-99.000000
3166203.853000	38591212.600000	459.302000	0.304885	-55.000000	-33.000000	-99.000000
3166203.853000	38591212.600000	469.302000	0.298605	-55.000000	-33.000000	-99.000000
3166203.853000	38591222.600000	459.302000	0.304869	-55.000000	-33.000000	-99.000000
3166203.853000	38591222.600000	469.302000	0.298604	-55.000000	-33.000000	-99.000000
3166173.853000	38591232.600000	469.302000	0.304073	-55.000000	-33.000000	-99.000000
3166183.853000	38591232.600000	469.302000	0.298603	-55.000000	-33.000000	-99.000000
3166193.853000	38591232.600000	459.302000	0.304851	-55.000000	-33.000000	-99.000000
3166193.853000	38591232.600000	469.302000	0.298603	-55.000000	-33.000000	-99.000000
3166203.853000	38591232.600000	459.302000	0.304856	-55.000000	-33.000000	-99.000000
3166203.853000	38591232.600000	469.302000	0.298603	-55.000000	-33.000000	-99.000000
3166213.853000	38591192.600000	459.302000	0.304969	-55.000000	-33.000000	-99.000000
3166213.853000	38591192.600000	469.302000	0.298611	-55.000000	-33.000000	-99.000000
3166213.853000	38591202.600000	459.302000	0.304926	-55.000000	-33.000000	-99.000000
3166213.853000	38591202.600000	469.302000	0.298608	-55.000000	-33.000000	-99.000000
3166223.853000	38591192.600000	459.302000	0.305003	-55.000000	-33.000000	-99.000000
3166223.853000	38591192.600000	469.302000	0.298613	-55.000000	-33.000000	-99.000000
3166223.853000	38591202.600000	459.302000	0.304944	-55.000000	-33.000000	-99.000000
3166223.853000	38591202.600000	469.302000	0.298609	-55.000000	-33.000000	-99.000000
3166213.853000	38591212.600000	459.302000	0.304897	-55.000000	-33.000000	-99.000000
3166213.853000	38591212.600000	469.302000	0.298606	-55.000000	-33.000000	-99.000000
3166213.853000	38591222.600000	459.302000	0.304876	-55.000000	-33.000000	-99.000000
3166213.853000	38591222.600000	469.302000	0.298604	-55.000000	-33.000000	-99.000000
3166223.853000	38591212.600000	459.302000	0.304907	-55.000000	-33.000000	-99.000000
3166223.853000	38591212.600000	469.302000	0.298606	-55.000000	-33.000000	-99.000000
3166223.853000	38591222.600000	459.302000	0.304882	-55.000000	-33.000000	-99.000000
3166223.853000	38591222.600000	469.302000	0.298605	-55.000000	-33.000000	-99.000000
3166233.853000	38591192.600000	459.302000	0.305029	-55.000000	-33.000000	-99.000000
3166233.853000	38591192.600000	469.302000	0.298615	-55.000000	-33.000000	-99.000000
3166233.853000	38591202.600000	459.302000	0.304957	-55.000000	-33.000000	-99.000000
3166233.853000	38591202.600000	469.302000	0.298610	-55.000000	-33.000000	-99.000000
3166243.853000	38591192.600000	459.302000	0.305038	-55.000000	-33.000000	-99.000000
3166243.853000	38591192.600000	469.302000	0.298615	-55.000000	-33.000000	-99.000000
3166243.853000	38591202.600000	459.302000	0.304961	-55.000000	-33.000000	-99.000000
3166243.853000	38591202.600000	469.302000	0.298610	-55.000000	-33.000000	-99.000000
3166233.853000	38591212.600000	459.302000	0.304914	-55.000000	-33.000000	-99.000000
3166233.853000	38591212.600000	469.302000	0.298607	-55.000000	-33.000000	-99.000000
3166233.853000	38591222.600000	459.302000	0.304886	-55.000000	-33.000000	-99.000000
3166233.853000	38591222.600000	469.302000	0.298605	-55.000000	-33.000000	-99.000000
3166243.853000	38591212.600000	459.302000	0.304916	-55.000000	-33.000000	-99.000000
3166243.853000	38591212.600000	469.302000	0.298607	-55.000000	-33.000000	-99.000000
3166243.853000	38591222.600000	459.302000	0.304887	-55.000000	-33.000000	-99.000000
3166243.853000	38591222.600000	469.302000	0.298605	-55.000000	-33.000000	-99.000000
3166213.853000	38591232.600000	459.302000	0.314461	-55.000000	-33.000000	-99.000000
3166213.853000	38591232.600000	469.302000	0.303668	-55.000000	-33.000000	-99.000000
3166223.853000	38591232.600000	459.302000	0.304865	-55.000000	-33.000000	-99.000000
3166223.853000	38591232.600000	469.302000	0.298604	-55.000000	-33.000000	-99.000000
3166233.853000	38591232.600000	459.302000	0.304867	-55.000000	-33.000000	-99.000000
3166233.853000	38591232.600000	469.302000	0.298604	-55.000000	-33.000000	-99.000000
3166243.853000	38591232.600000	459.302000	0.304868	-55.000000	-33.000000	-99.000000
3166243.853000	38591232.600000	469.302000	0.298604	-55.000000	-33.000000	-99.000000
3166173.853000	38591192.600000	479.302000	0.297804	-55.000000	-33.000000	-99.000000
3166173.853000	38591202.600000	479.302000	0.307510	-55.000000	-33.000000	-99.000000
3166173.853000	38591212.600000	479.302000	0.307731	-55.000000	-33.000000	-99.000000
3166173.853000	38591222.600000	479.302000	0.307956	-55.000000	-33.000000	-99.000000
3166193.853000	38591192.600000	479.302000	0.297807	-55.000000	-33.000000	-99.000000
3166193.853000	38591202.600000	479.302000	0.297806	-55.000000	-33.000000	-99.000000
3166203.853000	38591192.600000	479.302000	0.297809	-55.000000	-33.000000	-99.000000
3166203.853000	38591202.600000	479.302000	0.297807	-55.000000	-33.000000	-99.000000
3166193.853000	38591212.600000	479.302000	0.297805	-55.000000	-33.000000	-99.000000
3166193.853000	38591222.600000	479.302000	0.307551	-55.000000	-33.000000	-99.000000
3166203.853000	38591212.600000	479.302000	0.297806	-55.000000	-33.000000	-99.000000
3166203.853000	38591222.600000	479.302000	0.297805	-55.000000	-33.000000	-99.000000
3166173.853000	38591232.600000	479.302000	0.313844	-55.000000	-33.000000	-99.000000
3166193.853000	38591232.600000	479.302000	0.307833	-55.000000	-33.000000	-99.000000
3166203.853000	38591232.600000	479.302000	0.307682	-55.000000	-33.000000	-99.000000
3166213.853000	38591192.600000	479.302000	0.297811	-55.000000	-33.000000	-99.000000
3166213.853000	38591202.600000	479.302000	0.297808	-55.000000	-33.000000	-99.000000
3166223.853000	38591192.600000	479.302000	0.297813	-55.000000	-33.000000	-99.000000
3166223.853000	38591202.600000	479.302000	0.297809	-55.000000	-33.000000	-99.000000
3166213.853000	38591212.600000	479.302000	0.297806	-55.000000	-33.000000	-99.000000
3166213.853000	38591222.600000	479.302000	0.297805	-55.000000	-33.000000	-99.000000
3166223.853000	38591212.600000	479.302000	0.297807	-55.000000	-33.000000	-99.000000
3166223.853000	38591222.600000	479.302000	0.297805	-55.000000	-33.000000	-99.000000
3166233.853000	38591192.600000	479.302000	0.297815	-55.000000	-33.000000	-99.000000
3166233.853000	38591202.600000	479.302000	0.297810	-55.000000	-33.000000	-99.000000
3166243.853000	38591192.600000	479.302000	0.297815	-55.000000	-33.000000	-99.000000
3166243.853000	38591202.600000	479.302000	0.297810	-55.000000	-33.000000	-99.000000
3166233.853000	38591212.600000	479.302000	0.297807	-55.000000	-33.000000	-99.000000
3166233.853000	38591222.600000	479.302000	0.297806	-55.000000	-33.000000	-99.000000
3166243.853000	38591212.600000	479.302000	0.297808	-55.000000	-33.000000	-99.000000
3166243.853000	38591222.600000	479.302000	0.297806	-55.000000	-33.000000	-99.000000
3166213.853000	38591232.600000	479.302000	0.307890	-55.000000	-33.000000	-99.000000
3166223.853000	38591232.600000	479.302000	0.297804	-55.000000	-33.000000	-99.000000
3166233.853000	38591232.600000	479.302000	0.297804	-55.000000	-33.000000	-99.000000
3166243.853000	38591232.600000	479.302000	0.297805	-55.000000	-33.000000	-99.000000
3166323.853000	38591082.600000	409.302000	0.281430	-55.000000	-33.000000	-99.000000
3166313.853000	38591082.600000	429.302000	0.292731	-55.000000	-33.000000	-99.000000
3166323.853000	38591082.600000	419.302000	0.292790	-55.000000	-33.000000	-99.000000
3166323.853000	38591082.600000	429.302000	0.292718	-55.000000	-33.000000	-99.000000
3166323.853000	38591092.600000	409.302000	0.281417	-55.000000	-33.000000	-99.000000
3166323.853000	38591102.600000	409.302000	0.275062	-55.000000	-33.000000	-99.000000
3166313.853000	38591092.600000	429.302000	0.292816	-55.000000	-33.000000	-99.000000
3166313.853000	38591102.600000	429.302000	0.292966	-55.000000	-33.000000	-99.000000
3166323.853000	38591092.600000	419.302000	0.292876	-55.000000	-33.000000	-99.000000
3166323.853000	38591092.600000	429.302000	0.292790	-55.000000	-33.000000	-99.000000
3166323.853000	38591102.600000	419.302000	0.292999	-55.000000	-33.000000	-99.000000
3166323.853000	38591102.600000	429.302000	0.292907	-55.000000	-33.000000	-99.000000
3166293.853000	38591082.600000	439.302000	0.292619	-55.000000	-33.000000	-99.000000
3166293.853000	38591082.600000	449.302000	0.291321	-55.000000	-33.000000	-99.000000
3166303.853000	38591082.600000	439.302000	0.292624	-55.000000	-33.000000	-99.000000
3166303.853000	38591082.600000	449.302000	0.291320	-55.000000	-33.000000	-99.000000
3166303.853000	38591082.600000	459.302000	0.284550	-55.000000	-33.000000	-99.000000
3166293.853000	38591092.600000	439.302000	0.292655	-55.000000	-33.000000	-99.000000
3166293.853000	38591092.600000	449.302000	0.291312	-55.000000	-33.000000	-99.000000
3166293.853000	38591102.600000	439.302000	0.292721	-55.000000	-33.000000	-99.000000
3166293.853000	38591102.600000	449.302000	0.291295	-55.000000	-33.000000	-99.000000
3166303.853000	38591092.600000	439.302000	0.292666	-55.000000	-33.000000	-99.000000
3166303.853000	38591092.600000	449.302000	0.291309	-55.000000	-33.000000	-99.000000
3166303.853000	38591102.600000	439.302000	0.292751	-55.000000	-33.000000	-99.000000
3166303.853000	38591102.600000	449.302000	0.291287	-55.000000	-33.000000	-99.000000
3166303.853000	38591092.600000	459.302000	0.284555	-55.000000	-33.000000	-99.000000
3166303.853000	38591102.600000	459.302000	0.284565	-55.000000	-33.000000	-99.000000
3166313.853000	38591082.600000	439.302000	0.292623	-55.000000	-33.000000	-99.000000
3166313.853000	38591082.600000	449.302000	0.291320	-55.000000	-33.000000	-99.000000
3166323.853000	38591082.600000	439.302000	0.292617	-55.000000	-33.000000	-99.000000
3166323.853000	38591082.600000	449.302000	0.291322	-55.000000	-33.000000	-99.000000
3166313.853000	38591082.600000	459.302000	0.284550	-55.000000	-33.000000	-99.000000
3166313.853000	38591082.600000	469.302000	0.323247	-55.000000	-33.000000	-99.000000
3166323.853000	38591082.600000	459.302000	0.284549	-55.000000	-33.000000	-99.000000
3166323.853000	38591082.600000	469.302000	0.323299	-55.000000	-33.000000	-99.000000
3166313.853000	38591092.600000	439.302000	0.292665	-55.000000	-33.000000	-99.000000
3166313.853000	38591092.600000	449.302000	0.291310	-55.000000	-33.000000	-99.000000
3166313.853000	38591102.600000	439.302000	0.292747	-55.000000	-33.000000	-99.000000
3166313.853000	38591102.600000	449.302000	0.291288	-55.000000	-33.000000	-99.000000
3166323.853000	38591092.600000	439.302000	0.292652	-55.000000	-33.000000	-99.000000
3166323.853000	38591092.600000	449.302000	0.291313	-55.000000	-33.000000	-99.000000
3166323.853000	38591102.600000	439.302000	0.292713	-55.000000	-33.000000	-99.000000
3166323.853000	38591102.600000	449.302000	0.291297	-55.000000	-33.000000	-99.000000
3166313.853000	38591092.600000	459.302000	0.284555	-55.000000	-33.000000	-99.000000
3166313.853000	38591092.600000	469.302000	0.322904	-55.000000	-33.000000	-99.000000
3166313.853000	38591102.600000	459.302000	0.284565	-55.000000	-33.000000	-99.000000
3166313.853000	38591102.600000	469.302000	0.322281	-55.000000	-33.000000	-99.000000
3166323.853000	38591092.600000	459.302000	0.284553	-55.000000	-33.000000	-99.000000
3166323.853000	38591092.600000	469.302000	0.323012	-55.000000	-33.000000	-99.000000
3166323.853000	38591102.600000	459.302000	0.284561	-55.000000	-33.000000	-99.000000
3166323.853000	38591102.600000	469.302000	0.322534	-55.000000	-33.000000	-99.000000
3166303.853000	38591082.600000	489.302000	0.506544	-55.000000	-33.000000	-99.000000
3166303.853000	38591092.600000	489.302000	0.506485	-55.000000	-33.000000	-99.000000
3166303.853000	38591102.600000	489.302000	0.506363	-55.000000	-33.000000	-99.000000
3166313.853000	38591082.600000	479.302000	0.461348	-55.000000	-33.000000	-99.000000
3166313.853000	38591082.600000	489.302000	0.506545	-55.000000	-33.000000	-99.000000
3166323.853000	38591082.600000	479.302000	0.461302	-55.000000	-33.000000	-99.000000
3166323.853000	38591082.600000	489.302000	0.506554	-55.000000	-33.000000	-99.000000
3166313.853000	38591092.600000	479.302000	0.461667	-55.000000	-33.000000	-99.000000
3166313.853000	38591092.600000	489.302000	0.506486	-55.000000	-33.000000	-99.000000
3166313.853000	38591102.600000	479.302000	0.462231	-55.000000	-33.000000	-99.000000
3166313.853000	38591102.600000	489.302000	0.506368	-55.000000	-33.000000	-99.000000
3166323.853000	38591092.600000	479.302000	0.461572	-55.000000	-33.000000	-99.000000
3166323.853000	38591092.600000	489.302000	0.506505	-55.000000	-33.000000	-99.000000
3166323.853000	38591102.600000	479.302000	0.462013	-55.000000	-33.000000	-99.000000
3166323.853000	38591102.600000	489.302000	0.506417	-55.000000	-33.000000	-99.000000
3166333.853000	38591082.600000	399.302000	0.238714	-55.000000	-33.000000	-99.000000
3166333.853000	38591082.600000	409.302000	0.235337	-55.000000	-33.000000	-99.000000
3166343.853000	38591082.600000	399.302000	0.238718	-55.000000	-33.000000	-99.000000
3166343.853000	38591082.600000	409.302000	0.235336	-55.000000	-33.000000	-99.000000
3166333.853000	38591082.600000	419.302000	0.305244	-55.000000	-33.000000	-99.000000
3166333.853000	38591082.600000	429.302000	0.292697	-55.000000	-33.000000	-99.000000
3166343.853000	38591082.600000	419.302000	0.311998	-55.000000	-33.000000	-99.000000
3166343.853000	38591082.600000	429.302000	0.332343	-55.000000	-33.000000	-99.000000
3166333.853000	38591092.600000	399.302000	0.238727	-55.000000	-33.000000	-99.000000
3166333.853000	38591092.600000	409.302000	0.235336	-55.000000	-33.000000	-99.000000
3166333.853000	38591102.600000	399.302000	0.238746	-55.000000	-33.000000	-99.000000
3166333.853000	38591102.600000	409.302000	0.235335	-55.000000	-33.000000	-99.000000
3166343.853000	38591092.600000	399.302000	0.238733	-55.000000	-33.000000	-99.000000
3166343.853000	38591092.600000	409.302000	0.235336	-55.000000	-33.000000	-99.000000
3166343.853000	38591102.600000	399.302000	0.238760	-55.000000	-33.000000	-99.000000
3166343.853000	38591102.600000	409.302000	0.235334	-55.000000	-33.000000	-99.000000
3166333.853000	38591092.600000	419.302000	0.311216	-55.000000	-33.000000	-99.000000
3166333.853000	38591092.600000	429.302000	0.292751	-55.000000	-33.000000	-99.000000
3166333.853000	38591102.600000	419.302000	0.307989	-55.000000	-33.000000	-99.000000
3166333.853000	38591102.600000	429.302000	0.304263	-55.000000	-33.000000	-99.000000
3166343.853000	38591092.600000	419.302000	0.311997	-55.000000	-33.000000	-99.000000
3166343.853000	38591092.600000	429.302000	0.332345	-55.000000	-33.000000	-99.000000
3166343.853000	38591102.600000	419.302000	0.311997	-55.000000	-33.000000	-99.000000
3166343.853000	38591102.600000	429.302000	0.332347	-55.000000	-33.000000	-99.000000
3166353.853000	38591082.600000	399.302000	0.238720	-55.000000	-33.000000	-99.000000
3166353.853000	38591082.600000	409.302000	0.235336	-55.000000	-33.000000	-99.000000
3166363.853000	38591082.600000	399.302000	0.238719	-55.000000	-33.000000	-99.000000
3166353.853000	38591082.600000	419.302000	0.311998	-55.000000	-33.000000	-99.000000
3166353.853000	38591082.600000	429.302000	0.332343	-55.000000	-33.000000	-99.000000
3166363.853000	38591082.600000	419.302000	0.311998	-55.000000	-33.000000	-99.000000
3166363.853000	38591082.600000	429.302000	0.332343	-55.000000	-33.000000	-99.000000
3166353.853000	38591092.600000	399.302000	0.238737	-55.000000	-33.000000	-99.000000
3166353.853000	38591092.600000	409.302000	0.235335	-55.000000	-33.000000	-99.000000
3166353.853000	38591102.600000	399.302000	0.238769	-55.000000	-33.000000	-99.000000
3166353.853000	38591102.600000	409.302000	0.235334	-55.000000	-33.000000	-99.000000
3166363.853000	38591092.600000	399.302000	0.238736	-55.000000	-33.000000	-99.000000
3166363.853000	38591102.600000	399.302000	0.238767	-55.000000	-33.000000	-99.000000
3166353.853000	38591092.600000	419.302000	0.311997	-55.000000	-33.000000	-99.000000
3166353.853000	38591092.600000	429.302000	0.332345	-55.000000	-33.000000	-99.000000
3166353.853000	38591102.600000	419.302000	0.311996	-55.000000	-33.000000	-99.000000
3166353.853000	38591102.600000	429.302000	0.332348	-55.000000	-33.000000	-99.000000
3166363.853000	38591092.600000	419.302000	0.311997	-55.000000	-33.000000	-99.000000
3166363.853000	38591092.600000	429.302000	0.332345	-55.000000	-33.000000	-99.000000
3166363.853000	38591102.600000	419.302000	0.311996	-55.000000	-33.000000	-99.000000
3166363.853000	38591102.600000	429.302000	0.332347	-55.000000	-33.000000	-99.000000
3166333.853000	38591082.600000	439.302000	0.292608	-55.000000	-33.000000	-99.000000
3166333.853000	38591082.600000	449.302000	0.291324	-55.000000	-33.000000	-99.000000
3166343.853000	38591082.600000	439.302000	0.332982	-55.000000	-33.000000	-99.000000
3166343.853000	38591082.600000	449.302000	0.362322	-55.000000	-33.000000	-99.000000
3166333.853000	38591082.600000	459.302000	0.284548	-55.000000	-33.000000	-99.000000
3166333.853000	38591082.600000	469.302000	0.323381	-55.000000	-33.000000	-99.000000
3166343.853000	38591082.600000	459.302000	0.386961	-55.000000	-33.000000	-99.000000
3166343.853000	38591082.600000	469.302000	0.393968	-55.000000	-33.000000	-99.000000
3166333.853000	38591092.600000	439.302000	0.292633	-55.000000	-33.000000	-99.000000
3166333.853000	38591092.600000	449.302000	0.291318	-55.000000	-33.000000	-99.000000
3166333.853000	38591102.600000	439.302000	0.292672	-55.000000	-33.000000	-99.000000
3166333.853000	38591102.600000	449.302000	0.291308	-55.000000	-33.000000	-99.000000
3166343.853000	38591092.600000	439.302000	0.332975	-55.000000	-33.000000	-99.000000
3166343.853000	38591092.600000	449.302000	0.362323	-55.000000	-33.000000	-99.000000
3166343.853000	38591102.600000	439.302000	0.332962	-55.000000	-33.000000	-99.000000
3166343.853000	38591102.600000	449.302000	0.362324	-55.000000	-33.000000	-99.000000
3166333.853000	38591092.600000	459.302000	0.284551	-55.000000	-33.000000	-99.000000
3166333.853000	38591092.600000	469.302000	0.323168	-55.000000	-33.000000	-99.000000
3166333.853000	38591102.600000	459.302000	0.284556	-55.000000	-33.000000	-99.000000
3166333.853000	38591102.600000	469.302000	0.322856	-55.000000	-33.000000	-99.000000
3166343.853000	38591092.600000	459.302000	0.386954	-55.000000	-33.000000	-99.000000
3166343.853000	38591092.600000	469.302000	0.393955	-55.000000	-33.000000	-99.000000
3166343.853000	38591102.600000	459.302000	0.386941	-55.000000	-33.000000	-99.000000
3166343.853000	38591102.600000	469.302000	0.393932	-55.000000	-33.000000	-99.000000
3166353.853000	38591082.600000	439.302000	0.332981	-55.000000	-33.000000	-99.000000
3166353.853000	38591082.600000	449.302000	0.362322	-55.000000	-33.000000	-99.000000
3166363.853000	38591082.600000	439.302000	0.332981	-55.000000	-33.000000	-99.000000
3166363.853000	38591082.600000	449.302000	0.362322	-55.000000	-33.000000	-99.000000
3166353.853000	38591082.600000	459.302000	0.386960	-55.000000	-33.000000	-99.000000
3166353.853000	38591082.600000	469.302000	0.393967	-55.000000	-33.000000	-99.000000
3166363.853000	38591082.600000	459.302000	0.386960	-55.000000	-33.000000	-99.000000
3166363.853000	38591082.600000	469.302000	0.393967	-55.000000	-33.000000	-99.000000
3166353.853000	38591092.600000	439.302000	0.332973	-55.000000	-33.000000	-99.000000
3166353.853000	38591092.600000	449.302000	0.362323	-55.000000	-33.000000	-99.000000
3166353.853000	38591102.600000	439.302000	0.332958	-55.000000	-33.000000	-99.000000
3166353.853000	38591102.600000	449.302000	0.362325	-55.000000	-33.000000	-99.000000
3166363.853000	38591092.600000	439.302000	0.332973	-55.000000	-33.000000	-99.000000
3166363.853000	38591092.600000	449.302000	0.362323	-55.000000	-33.000000	-99.000000
3166363.853000	38591102.600000	439.302000	0.332959	-55.000000	-33.000000	-99.000000
3166363.853000	38591102.600000	449.302000	0.362325	-55.000000	-33.000000	-99.000000
3166353.853000	38591092.600000	459.302000	0.386952	-55.000000	-33.000000	-99.000000
3166353.853000	38591092.600000	469.302000	0.393952	-55.000000	-33.000000	-99.000000
3166353.853000	38591102.600000	459.302000	0.386937	-55.000000	-33.000000	-99.000000
3166353.853000	38591102.600000	469.302000	0.393925	-55.000000	-33.000000	-99.000000
3166363.853000	38591092.600000	459.302000	0.386952	-55.000000	-33.000000	-99.000000
3166363.853000	38591092.600000	469.302000	0.393953	-55.000000	-33.000000	-99.000000
3166363.853000	38591102.600000	459.302000	0.386938	-55.000000	-33.000000	-99.000000
3166363.853000	38591102.600000	469.302000	0.393927	-55.000000	-33.000000	-99.000000
3166373.853000	38591082.600000	429.302000	0.332343	-55.000000	-33.000000	-99.000000
3166373.853000	38591092.600000	429.302000	0.332344	-55.000000	-33.000000	-99.000000
3166373.853000	38591102.600000	429.302000	0.332347	-55.000000	-33.000000	-99.000000
3166373.853000	38591082.600000	439.302000	0.332982	-55.000000	-33.000000	-99.000000
3166373.853000	38591082.600000	449.302000	0.362322	-55.000000	-33.000000	-99.000000
3166373.853000	38591082.600000	459.302000	0.386962	-55.000000	-33.000000	-99.000000
3166373.853000	38591082.600000	469.302000	0.393969	-55.000000	-33.000000	-99.000000
3166373.853000	38591092.600000	439.302000	0.332976	-55.000000	-33.000000	-99.000000
3166373.853000	38591092.600000	449.302000	0.362323	-55.000000	-33.000000	-99.000000
3166373.853000	38591102.600000	439.302000	0.332964	-55.000000	-33.000000	-99.000000
3166373.853000	38591102.600000	449.302000	0.362324	-55.000000	-33.000000	-99.000000
3166373.853000	38591092.600000	459.302000	0.386955	-55.000000	-33.000000	-99.000000
3166373.853000	38591092.600000	469.302000	0.393957	-55.000000	-33.000000	-99.000000
3166373.853000	38591102.600000	459.302000	0.386943	-55.000000	-33.000000	-99.000000
3166373.853000	38591102.600000	469.302000	0.393936	-55.000000	-33.000000	-99.000000
3166333.853000	38591082.600000	479.302000	0.461228	-55.000000	-33.000000	-99.000000
3166333.853000	38591082.600000	489.302000	0.506567	-55.000000	-33.000000	-99.000000
3166343.853000	38591082.600000	479.302000	0.377679	-55.000000	-33.000000	-99.000000
3166343.853000	38591082.600000	489.302000	0.345708	-55.000000	-33.000000	-99.000000
3166333.853000	38591092.600000	479.302000	0.461432	-55.000000	-33.000000	-99.000000
3166333.853000	38591092.600000	489.302000	0.506532	-55.000000	-33.000000	-99.000000
3166333.853000	38591102.600000	479.302000	0.461728	-55.000000	-33.000000	-99.000000
3166333.853000	38591102.600000	489.302000	0.506477	-55.000000	-33.000000	-99.000000
3166343.853000	38591092.600000	479.302000	0.377679	-55.000000	-33.000000	-99.000000
3166343.853000	38591092.600000	489.302000	0.345719	-55.000000	-33.000000	-99.000000
3166343.853000	38591102.600000	479.302000	0.377678	-55.000000	-33.000000	-99.000000
3166343.853000	38591102.600000	489.302000	0.345737	-55.000000	-33.000000	-99.000000
3166353.853000	38591082.600000	479.302000	0.377679	-55.000000	-33.000000	-99.000000
3166353.853000	38591082.600000	489.302000	0.345710	-55.000000	-33.000000	-99.000000
3166363.853000	38591082.600000	479.302000	0.377679	-55.000000	-33.000000	-99.000000
3166363.853000	38591082.600000	489.302000	0.345709	-55.000000	-33.000000	-99.000000
3166353.853000	38591082.600000	499.302000	0.303169	-55.000000	-33.000000	-99.000000
3166363.853000	38591082.600000	499.302000	0.303171	-55.000000	-33.000000	-99.000000
3166353.853000	38591092.600000	479.302000	0.377679	-55.000000	-33.000000	-99.000000
3166353.853000	38591092.600000	489.302000	0.345721	-55.000000	-33.000000	-99.000000
3166353.853000	38591102.600000	479.302000	0.377678	-55.000000	-33.000000	-99.000000
3166353.853000	38591102.600000	489.302000	0.345743	-55.000000	-33.000000	-99.000000
3166363.853000	38591092.600000	479.302000	0.377679	-55.000000	-33.000000	-99.000000
3166363.853000	38591092.600000	489.302000	0.345721	-55.000000	-33.000000	-99.000000
3166363.853000	38591102.600000	479.302000	0.377678	-55.000000	-33.000000	-99.000000
3166363.853000	38591102.600000	489.302000	0.345741	-55.000000	-33.000000	-99.000000
3166353.853000	38591092.600000	499.302000	0.303095	-55.000000	-33.000000	-99.000000
3166353.853000	38591102.600000	499.302000	0.302960	-55.000000	-33.000000	-99.000000
3166363.853000	38591092.600000	499.302000	0.303098	-55.000000	-33.000000	-99.000000
3166363.853000	38591102.600000	499.302000	0.302968	-55.000000	-33.000000	-99.000000
3166373.853000	38591082.600000	479.302000	0.377679	-55.000000	-33.000000	-99.000000
3166373.853000	38591082.600000	489.302000	0.345707	-55.000000	-33.000000	-99.000000
3166383.853000	38591082.600000	489.302000	0.345705	-55.000000	-33.000000	-99.000000
3166373.853000	38591082.600000	499.302000	0.303181	-55.000000	-33.000000	-99.000000
3166383.853000	38591082.600000	499.302000	0.303197	-55.000000	-33.000000	-99.000000
3166373.853000	38591092.600000	479.302000	0.377679	-55.000000	-33.000000	-99.000000
3166373.853000	38591092.600000	489.302000	0.345717	-55.000000	-33.000000	-99.000000
3166373.853000	38591102.600000	479.302000	0.377678	-55.000000	-33.000000	-99.000000
3166373.853000	38591102.600000	489.302000	0.345734	-55.000000	-33.000000	-99.000000
3166383.853000	38591092.600000	489.302000	0.345712	-55.000000	-33.000000	-99.000000
3166383.853000	38591102.600000	489.302000	0.345724	-55.000000	-33.000000	-99.000000
3166373.853000	38591092.600000	499.302000	0.303118	-55.000000	-33.000000	-99.000000
3166373.853000	38591102.600000	499.302000	0.303013	-55.000000	-33.000000	-99.000000
3166383.853000	38591092.600000	499.302000	0.303147	-55.000000	-33.000000	-99.000000
3166383.853000	38591102.600000	499.302000	0.303073	-55.000000	-33.000000	-99.000000
3166253.853000	38591132.600000	469.302000	0.298684	-55.000000	-33.000000	-99.000000
3166253.853000	38591142.600000	459.302000	0.306763	-55.000000	-33.000000	-99.000000
3166253.853000	38591142.600000	469.302000	0.298774	-55.000000	-33.000000	-99.000000
3166253.853000	38591152.600000	459.302000	0.306903	-55.000000	-33.000000	-99.000000
3166253.853000	38591152.600000	469.302000	0.298786	-55.000000	-33.000000	-99.000000
3166253.853000	38591162.600000	459.302000	0.305961	-55.000000	-33.000000	-99.000000
3166253.853000	38591162.600000	469.302000	0.298689	-55.000000	-33.000000	-99.000000
3166263.853000	38591152.600000	459.302000	0.305679	-55.000000	-33.000000	-99.000000
3166263.853000	38591152.600000	469.302000	0.298666	-55.000000	-33.000000	-99.000000
3166263.853000	38591162.600000	459.302000	0.305460	-55.000000	-33.000000	-99.000000
3166263.853000	38591162.600000	469.302000	0.298647	-55.000000	-33.000000	-99.000000
3166253.853000	38591172.600000	459.302000	0.305407	-55.000000	-33.000000	-99.000000
3166253.853000	38591172.600000	469.302000	0.298642	-55.000000	-33.000000	-99.000000
3166253.853000	38591182.600000	459.302000	0.305152	-55.000000	-33.000000	-99.000000
3166253.853000	38591182.600000	469.302000	0.298623	-55.000000	-33.000000	-99.000000
3166263.853000	38591172.600000	459.302000	0.305235	-55.000000	-33.000000	-99.000000
3166263.853000	38591172.600000	469.302000	0.298630	-55.000000	-33.000000	-99.000000
3166263.853000	38591182.600000	459.302000	0.305087	-55.000000	-33.000000	-99.000000
3166263.853000	38591182.600000	469.302000	0.298619	-55.000000	-33.000000	-99.000000
3166323.853000	38591112.600000	409.302000	0.291045	-55.000000	-33.000000	-99.000000
3166323.853000	38591122.600000	409.302000	0.256125	-55.000000	-33.000000	-99.000000
3166313.853000	38591112.600000	429.302000	0.293248	-55.000000	-33.000000	-99.000000
3166313.853000	38591122.600000	429.302000	0.293769	-55.000000	-33.000000	-99.000000
3166323.853000	38591112.600000	419.302000	0.300392	-55.000000	-33.000000	-99.000000
3166323.853000	38591112.600000	429.302000	0.293097	-55.000000	-33.000000	-99.000000
3166323.853000	38591122.600000	419.302000	0.293357	-55.000000	-33.000000	-99.000000
3166323.853000	38591122.600000	429.302000	0.293369	-55.000000	-33.000000	-99.000000
3166323.853000	38591132.600000	409.302000	0.252181	-55.000000	-33.000000	-99.000000
3166323.853000	38591142.600000	409.302000	0.235338	-55.000000	-33.000000	-99.000000
3166313.853000	38591132.600000	429.302000	0.294320	-55.000000	-33.000000	-99.000000
3166313.853000	38591142.600000	429.302000	0.293990	-55.000000	-33.000000	-99.000000
3166323.853000	38591132.600000	419.302000	0.300324	-55.000000	-33.000000	-99.000000
3166323.853000	38591132.600000	429.302000	0.293573	-55.000000	-33.000000	-99.000000
3166323.853000	38591142.600000	419.302000	0.304912	-55.000000	-33.000000	-99.000000
3166323.853000	38591142.600000	429.302000	0.293459	-55.000000	-33.000000	-99.000000
3166293.853000	38591112.600000	439.302000	0.292849	-55.000000	-33.000000	-99.000000
3166293.853000	38591112.600000	449.302000	0.291260	-55.000000	-33.000000	-99.000000
3166293.853000	38591122.600000	439.302000	0.293101	-55.000000	-33.000000	-99.000000
3166293.853000	38591122.600000	449.302000	0.291184	-55.000000	-33.000000	-99.000000
3166303.853000	38591112.600000	439.302000	0.292950	-55.000000	-33.000000	-99.000000
3166303.853000	38591112.600000	449.302000	0.291231	-55.000000	-33.000000	-99.000000
3166303.853000	38591122.600000	439.302000	0.293563	-55.000000	-33.000000	-99.000000
3166303.853000	38591122.600000	449.302000	0.291021	-55.000000	-33.000000	-99.000000
3166303.853000	38591112.600000	459.302000	0.284588	-55.000000	-33.000000	-99.000000
3166303.853000	38591122.600000	459.302000	0.284653	-55.000000	-33.000000	-99.000000
3166293.853000	38591132.600000	439.302000	0.293376	-55.000000	-33.000000	-99.000000
3166293.853000	38591132.600000	449.302000	0.291089	-55.000000	-33.000000	-99.000000
3166293.853000	38591142.600000	439.302000	0.293210	-55.000000	-33.000000	-99.000000
3166293.853000	38591142.600000	449.302000	0.291145	-55.000000	-33.000000	-99.000000
3166303.853000	38591132.600000	439.302000	0.295464	-55.000000	-33.000000	-99.000000
3166303.853000	38591132.600000	449.302000	0.289825	-55.000000	-33.000000	-99.000000
3166303.853000	38591142.600000	439.302000	0.294025	-55.000000	-33.000000	-99.000000
3166303.853000	38591142.600000	449.302000	0.290809	-55.000000	-33.000000	-99.000000
3166303.853000	38591132.600000	459.302000	0.284644	-55.000000	-33.000000	-99.000000
3166303.853000	38591142.600000	459.302000	0.284688	-55.000000	-33.000000	-99.000000
3166313.853000	38591112.600000	439.302000	0.292937	-55.000000	-33.000000	-99.000000
3166313.853000	38591112.600000	449.302000	0.291235	-55.000000	-33.000000	-99.000000
3166313.853000	38591122.600000	439.302000	0.293486	-55.000000	-33.000000	-99.000000
3166313.853000	38591122.600000	449.302000	0.291051	-55.000000	-33.000000	-99.000000
3166323.853000	38591112.600000	439.302000	0.292829	-55.000000	-33.000000	-99.000000
3166323.853000	38591112.600000	449.302000	0.291266	-55.000000	-33.000000	-99.000000
3166323.853000	38591122.600000	439.302000	0.293036	-55.000000	-33.000000	-99.000000
3166323.853000	38591122.600000	449.302000	0.291205	-55.000000	-33.000000	-99.000000
3166313.853000	38591112.600000	459.302000	0.284587	-55.000000	-33.000000	-99.000000
3166313.853000	38591112.600000	469.302000	0.321037	-55.000000	-33.000000	-99.000000
3166313.853000	38591122.600000	459.302000	0.284645	-55.000000	-33.000000	-99.000000
3166313.853000	38591122.600000	469.302000	0.318475	-55.000000	-33.000000	-99.000000
3166323.853000	38591112.600000	459.302000	0.284574	-55.000000	-33.000000	-99.000000
3166323.853000	38591112.600000	469.302000	0.321722	-55.000000	-33.000000	-99.000000
3166323.853000	38591122.600000	459.302000	0.284598	-55.000000	-33.000000	-99.000000
3166323.853000	38591122.600000	469.302000	0.320490	-55.000000	-33.000000	-99.000000
3166313.853000	38591132.600000	439.302000	0.294820	-55.000000	-33.000000	-99.000000
3166313.853000	38591132.600000	449.302000	0.290344	-55.000000	-33.000000	-99.000000
3166313.853000	38591142.600000	439.302000	0.293862	-55.000000	-33.000000	-99.000000
3166313.853000	38591142.600000	449.302000	0.290886	-55.000000	-33.000000	-99.000000
3166323.853000	38591132.600000	439.302000	0.293238	-55.000000	-33.000000	-99.000000
3166323.853000	38591132.600000	449.302000	0.291138	-55.000000	-33.000000	-99.000000
3166323.853000	38591142.600000	439.302000	0.293118	-55.000000	-33.000000	-99.000000
3166323.853000	38591142.600000	449.302000	0.291176	-55.000000	-33.000000	-99.000000
3166313.853000	38591132.600000	459.302000	0.284703	-55.000000	-33.000000	-99.000000
3166313.853000	38591132.600000	469.302000	0.315288	-55.000000	-33.000000	-99.000000
3166313.853000	38591142.600000	459.302000	0.284677	-55.000000	-33.000000	-99.000000
3166313.853000	38591142.600000	469.302000	0.317291	-55.000000	-33.000000	-99.000000
3166323.853000	38591132.600000	459.302000	0.284620	-55.000000	-33.000000	-99.000000
3166323.853000	38591132.600000	469.302000	0.319506	-55.000000	-33.000000	-99.000000
3166323.853000	38591142.600000	459.302000	0.284607	-55.000000	-33.000000	-99.000000
3166323.853000	38591142.600000	469.302000	0.320088	-55.000000	-33.000000	-99.000000
3166323.853000	38591152.600000	409.302000	0.235339	-55.000000	-33.000000	-99.000000
3166323.853000	38591162.600000	409.302000	0.235341	-55.000000	-33.000000	-99.000000
3166313.853000	38591152.600000	429.302000	0.293390	-55.000000	-33.000000	-99.000000
3166313.853000	38591162.600000	429.302000	0.293039	-55.000000	-33.000000	-99.000000
3166323.853000	38591152.600000	419.302000	0.310985	-55.000000	-33.000000	-99.000000
3166323.853000	38591152.600000	429.302000	0.293180	-55.000000	-33.000000	-99.000000
3166323.853000	38591162.600000	419.302000	0.307979	-55.000000	-33.000000	-99.000000
3166323.853000	38591162.600000	429.302000	0.304109	-55.000000	-33.000000	-99.000000
3166323.853000	38591172.600000	409.302000	0.235342	-55.000000	-33.000000	-99.000000
3166323.853000	38591182.600000	409.302000	0.235342	-55.000000	-33.000000	-99.000000
3166313.853000	38591172.600000	429.302000	0.292855	-55.000000	-33.000000	-99.000000
3166313.853000	38591182.600000	429.302000	0.292753	-55.000000	-33.000000	-99.000000
3166323.853000	38591172.600000	419.302000	0.312000	-55.000000	-33.000000	-99.000000
3166323.853000	38591172.600000	429.302000	0.311759	-55.000000	-33.000000	-99.000000
3166323.853000	38591182.600000	419.302000	0.312000	-55.000000	-33.000000	-99.000000
3166323.853000	38591182.600000	429.302000	0.319983	-55.000000	-33.000000	-99.000000
3166293.853000	38591152.600000	439.302000	0.292915	-55.000000	-33.000000	-99.000000
3166293.853000	38591152.600000	449.302000	0.291238	-55.000000	-33.000000	-99.000000
3166293.853000	38591162.600000	439.302000	0.292752	-55.000000	-33.000000	-99.000000
3166293.853000	38591162.600000	449.302000	0.291284	-55.000000	-33.000000	-99.000000
3166303.853000	38591152.600000	439.302000	0.293075	-55.000000	-33.000000	-99.000000
3166303.853000	38591152.600000	449.302000	0.291188	-55.000000	-33.000000	-99.000000
3166303.853000	38591162.600000	439.302000	0.292795	-55.000000	-33.000000	-99.000000
3166303.853000	38591162.600000	449.302000	0.291272	-55.000000	-33.000000	-99.000000
3166303.853000	38591152.600000	459.302000	0.284603	-55.000000	-33.000000	-99.000000
3166303.853000	38591162.600000	459.302000	0.284570	-55.000000	-33.000000	-99.000000
3166293.853000	38591172.600000	439.302000	0.292670	-55.000000	-33.000000	-99.000000
3166293.853000	38591172.600000	449.302000	0.291306	-55.000000	-33.000000	-99.000000
3166293.853000	38591182.600000	439.302000	0.292627	-55.000000	-33.000000	-99.000000
3166293.853000	38591182.600000	449.302000	0.291317	-55.000000	-33.000000	-99.000000
3166303.853000	38591172.600000	439.302000	0.292686	-55.000000	-33.000000	-99.000000
3166303.853000	38591172.600000	449.302000	0.291302	-55.000000	-33.000000	-99.000000
3166303.853000	38591182.600000	439.302000	0.292633	-55.000000	-33.000000	-99.000000
3166303.853000	38591182.600000	449.302000	0.291316	-55.000000	-33.000000	-99.000000
3166303.853000	38591172.600000	459.302000	0.284557	-55.000000	-33.000000	-99.000000
3166303.853000	38591182.600000	459.302000	0.284551	-55.000000	-33.000000	-99.000000
3166313.853000	38591152.600000	439.302000	0.293054	-55.000000	-33.000000	-99.000000
3166313.853000	38591152.600000	449.302000	0.291195	-55.000000	-33.000000	-99.000000
3166313.853000	38591162.600000	439.302000	0.292790	-55.000000	-33.000000	-99.000000
3166313.853000	38591162.600000	449.302000	0.291274	-55.000000	-33.000000	-99.000000
3166323.853000	38591152.600000	439.302000	0.292884	-55.000000	-33.000000	-99.000000
3166323.853000	38591152.600000	449.302000	0.291247	-55.000000	-33.000000	-99.000000
3166323.853000	38591162.600000	439.302000	0.292741	-55.000000	-33.000000	-99.000000
3166323.853000	38591162.600000	449.302000	0.291287	-55.000000	-33.000000	-99.000000
3166313.853000	38591152.600000	459.302000	0.284600	-55.000000	-33.000000	-99.000000
3166313.853000	38591152.600000	469.302000	0.320435	-55.000000	-33.000000	-99.000000
3166313.853000	38591162.600000	459.302000	0.284570	-55.000000	-33.000000	-99.000000
3166313.853000	38591162.600000	469.302000	0.322032	-55.000000	-33.000000	-99.000000
3166323.853000	38591152.600000	459.302000	0.284581	-55.000000	-33.000000	-99.000000
3166323.853000	38591152.600000	469.302000	0.321407	-55.000000	-33.000000	-99.000000
3166323.853000	38591162.600000	459.302000	0.284564	-55.000000	-33.000000	-99.000000
3166323.853000	38591162.600000	469.302000	0.322370	-55.000000	-33.000000	-99.000000
3166313.853000	38591172.600000	439.302000	0.292684	-55.000000	-33.000000	-99.000000
3166313.853000	38591172.600000	449.302000	0.291302	-55.000000	-33.000000	-99.000000
3166313.853000	38591182.600000	439.302000	0.292633	-55.000000	-33.000000	-99.000000
3166313.853000	38591182.600000	449.302000	0.291316	-55.000000	-33.000000	-99.000000
3166323.853000	38591172.600000	439.302000	0.292666	-55.000000	-33.000000	-99.000000
3166323.853000	38591172.600000	449.302000	0.291307	-55.000000	-33.000000	-99.000000
3166323.853000	38591182.600000	439.302000	0.296558	-55.000000	-33.000000	-99.000000
3166323.853000	38591182.600000	449.302000	0.291318	-55.000000	-33.000000	-99.000000
3166313.853000	38591172.600000	459.302000	0.284557	-55.000000	-33.000000	-99.000000
3166313.853000	38591172.600000	469.302000	0.322804	-55.000000	-33.000000	-99.000000
3166313.853000	38591182.600000	459.302000	0.284551	-55.000000	-33.000000	-99.000000
3166313.853000	38591182.600000	469.302000	0.323210	-55.000000	-33.000000	-99.000000
3166323.853000	38591172.600000	459.302000	0.284555	-55.000000	-33.000000	-99.000000
3166323.853000	38591172.600000	469.302000	0.323679	-55.000000	-33.000000	-99.000000
3166323.853000	38591182.600000	459.302000	0.284550	-55.000000	-33.000000	-99.000000
3166323.853000	38591182.600000	469.302000	0.344683	-55.000000	-33.000000	-99.000000
3166253.853000	38591112.600000	479.302000	0.297819	-55.000000	-33.000000	-99.000000
3166253.853000	38591122.600000	479.302000	0.297834	-55.000000	-33.000000	-99.000000
3166253.853000	38591122.600000	489.302000	0.298136	-55.000000	-33.000000	-99.000000
3166263.853000	38591122.600000	479.302000	0.297824	-55.000000	-33.000000	-99.000000
3166253.853000	38591132.600000	479.302000	0.297873	-55.000000	-33.000000	-99.000000
3166253.853000	38591132.600000	489.302000	0.298427	-55.000000	-33.000000	-99.000000
3166253.853000	38591142.600000	479.302000	0.297976	-55.000000	-33.000000	-99.000000
3166263.853000	38591132.600000	479.302000	0.297839	-55.000000	-33.000000	-99.000000
3166263.853000	38591142.600000	479.302000	0.297858	-55.000000	-33.000000	-99.000000
3166273.853000	38591142.600000	479.302000	0.297828	-55.000000	-33.000000	-99.000000
3166253.853000	38591152.600000	479.302000	0.298000	-55.000000	-33.000000	-99.000000
3166253.853000	38591162.600000	479.302000	0.297889	-55.000000	-33.000000	-99.000000
3166263.853000	38591152.600000	479.302000	0.297861	-55.000000	-33.000000	-99.000000
3166263.853000	38591162.600000	479.302000	0.297845	-55.000000	-33.000000	-99.000000
3166253.853000	38591172.600000	479.302000	0.297841	-55.000000	-33.000000	-99.000000
3166253.853000	38591182.600000	479.302000	0.297823	-55.000000	-33.000000	-99.000000
3166263.853000	38591172.600000	479.302000	0.297828	-55.000000	-33.000000	-99.000000
3166263.853000	38591182.600000	479.302000	0.297818	-55.000000	-33.000000	-99.000000
3166273.853000	38591152.600000	479.302000	0.297829	-55.000000	-33.000000	-99.000000
3166273.853000	38591162.600000	479.302000	0.297825	-55.000000	-33.000000	-99.000000
3166273.853000	38591172.600000	479.302000	0.297819	-55.000000	-33.000000	-99.000000
3166273.853000	38591182.600000	479.302000	0.297814	-55.000000	-33.000000	-99.000000
3166303.853000	38591112.600000	489.302000	0.506055	-55.000000	-33.000000	-99.000000
3166303.853000	38591122.600000	489.302000	0.504914	-55.000000	-33.000000	-99.000000
3166303.853000	38591132.600000	489.302000	0.498622	-55.000000	-33.000000	-99.000000
3166303.853000	38591142.600000	489.302000	0.503758	-55.000000	-33.000000	-99.000000
3166313.853000	38591112.600000	479.302000	0.463288	-55.000000	-33.000000	-99.000000
3166313.853000	38591112.600000	489.302000	0.506076	-55.000000	-33.000000	-99.000000
3166313.853000	38591122.600000	479.302000	0.465184	-55.000000	-33.000000	-99.000000
3166313.853000	38591122.600000	489.302000	0.505075	-55.000000	-33.000000	-99.000000
3166323.853000	38591112.600000	479.302000	0.459965	-55.000000	-33.000000	-99.000000
3166323.853000	38591112.600000	489.302000	0.506246	-55.000000	-33.000000	-99.000000
3166323.853000	38591122.600000	479.302000	0.463760	-55.000000	-33.000000	-99.000000
3166323.853000	38591122.600000	489.302000	0.505913	-55.000000	-33.000000	-99.000000
3166313.853000	38591132.600000	479.302000	0.467125	-55.000000	-33.000000	-99.000000
3166313.853000	38591132.600000	489.302000	0.501308	-55.000000	-33.000000	-99.000000
3166313.853000	38591142.600000	479.302000	0.466074	-55.000000	-33.000000	-99.000000
3166313.853000	38591142.600000	489.302000	0.504183	-55.000000	-33.000000	-99.000000
3166323.853000	38591132.600000	479.302000	0.464544	-55.000000	-33.000000	-99.000000
3166323.853000	38591132.600000	489.302000	0.505553	-55.000000	-33.000000	-99.000000
3166323.853000	38591142.600000	479.302000	0.464172	-55.000000	-33.000000	-99.000000
3166323.853000	38591142.600000	489.302000	0.505767	-55.000000	-33.000000	-99.000000
3166303.853000	38591152.600000	489.302000	0.505840	-55.000000	-33.000000	-99.000000
3166303.853000	38591162.600000	489.302000	0.506298	-55.000000	-33.000000	-99.000000
3166303.853000	38591172.600000	489.302000	0.506460	-55.000000	-33.000000	-99.000000
3166303.853000	38591182.600000	489.302000	0.506533	-55.000000	-33.000000	-99.000000
3166313.853000	38591152.600000	479.302000	0.463956	-55.000000	-33.000000	-99.000000
3166313.853000	38591152.600000	489.302000	0.505878	-55.000000	-33.000000	-99.000000
3166313.853000	38591162.600000	479.302000	0.462634	-55.000000	-33.000000	-99.000000
3166313.853000	38591162.600000	489.302000	0.506306	-55.000000	-33.000000	-99.000000
3166323.853000	38591152.600000	479.302000	0.499306	-55.000000	-33.000000	-99.000000
3166323.853000	38591152.600000	489.302000	0.506159	-55.000000	-33.000000	-99.000000
3166323.853000	38591162.600000	479.302000	0.462318	-55.000000	-33.000000	-99.000000
3166323.853000	38591162.600000	489.302000	0.506378	-55.000000	-33.000000	-99.000000
3166313.853000	38591172.600000	479.302000	0.461921	-55.000000	-33.000000	-99.000000
3166313.853000	38591172.600000	489.302000	0.506462	-55.000000	-33.000000	-99.000000
3166313.853000	38591182.600000	479.302000	0.461522	-55.000000	-33.000000	-99.000000
3166313.853000	38591182.600000	489.302000	0.506534	-55.000000	-33.000000	-99.000000
3166323.853000	38591172.600000	479.302000	0.479441	-55.000000	-33.000000	-99.000000
3166323.853000	38591172.600000	489.302000	0.506487	-55.000000	-33.000000	-99.000000
3166323.853000	38591182.600000	479.302000	0.412252	-55.000000	-33.000000	-99.000000
3166323.853000	38591182.600000	489.302000	0.506545	-55.000000	-33.000000	-99.000000
3166253.853000	38591192.600000	459.302000	0.305025	-55.000000	-33.000000	-99.000000
3166253.853000	38591192.600000	469.302000	0.298614	-55.000000	-33.000000	-99.000000
3166253.853000	38591202.600000	459.302000	0.347054	-55.000000	-33.000000	-99.000000
3166253.853000	38591202.600000	469.302000	0.339321	-55.000000	-33.000000	-99.000000
3166263.853000	38591192.600000	459.302000	0.343749	-55.000000	-33.000000	-99.000000
3166263.853000	38591192.600000	469.302000	0.298612	-55.000000	-33.000000	-99.000000
3166263.853000	38591202.600000	459.302000	0.304437	-55.000000	-33.000000	-99.000000
3166263.853000	38591202.600000	469.302000	0.298609	-55.000000	-33.000000	-99.000000
3166253.853000	38591212.600000	459.302000	0.304913	-55.000000	-33.000000	-99.000000
3166253.853000	38591212.600000	469.302000	0.298607	-55.000000	-33.000000	-99.000000
3166253.853000	38591222.600000	459.302000	0.304885	-55.000000	-33.000000	-99.000000
3166253.853000	38591222.600000	469.302000	0.298605	-55.000000	-33.000000	-99.000000
3166263.853000	38591212.600000	459.302000	0.304905	-55.000000	-33.000000	-99.000000
3166263.853000	38591212.600000	469.302000	0.298606	-55.000000	-33.000000	-99.000000
3166263.853000	38591222.600000	459.302000	0.304881	-55.000000	-33.000000	-99.000000
3166263.853000	38591222.600000	469.302000	0.298605	-55.000000	-33.000000	-99.000000
3166253.853000	38591232.600000	459.302000	0.304867	-55.000000	-33.000000	-99.000000
3166253.853000	38591232.600000	469.302000	0.298604	-55.000000	-33.000000	-99.000000
3166263.853000	38591232.600000	459.302000	0.304864	-55.000000	-33.000000	-99.000000
3166263.853000	38591232.600000	469.302000	0.298604	-55.000000	-33.000000	-99.000000
3166323.853000	38591192.600000	409.302000	0.235342	-55.000000	-33.000000	-99.000000
3166323.853000	38591202.600000	409.302000	0.235342	-55.000000	-33.000000	-99.000000
3166313.853000	38591192.600000	429.302000	0.292692	-55.000000	-33.000000	-99.000000
3166313.853000	38591202.600000	429.302000	0.292653	-55.000000	-33.000000	-99.000000
3166323.853000	38591192.600000	419.302000	0.312000	-55.000000	-33.000000	-99.000000
3166323.853000	38591192.600000	429.302000	0.332344	-55.000000	-33.000000	-99.000000
3166323.853000	38591202.600000	419.302000	0.312000	-55.000000	-33.000000	-99.000000
3166323.853000	38591202.600000	429.302000	0.332343	-55.000000	-33.000000	-99.000000
3166323.853000	38591212.600000	409.302000	0.235342	-55.000000	-33.000000	-99.000000
3166323.853000	38591222.600000	409.302000	0.235342	-55.000000	-33.000000	-99.000000
3166313.853000	38591212.600000	429.302000	0.292628	-55.000000	-33.000000	-99.000000
3166313.853000	38591222.600000	429.302000	0.304458	-55.000000	-33.000000	-99.000000
3166323.853000	38591212.600000	419.302000	0.312001	-55.000000	-33.000000	-99.000000
3166323.853000	38591212.600000	429.302000	0.332342	-55.000000	-33.000000	-99.000000
3166323.853000	38591222.600000	419.302000	0.312001	-55.000000	-33.000000	-99.000000
3166323.853000	38591222.600000	429.302000	0.332342	-55.000000	-33.000000	-99.000000
3166293.853000	38591192.600000	439.302000	0.292602	-55.000000	-33.000000	-99.000000
3166293.853000	38591192.600000	449.302000	0.291324	-55.000000	-33.000000	-99.000000
3166293.853000	38591202.600000	439.302000	0.292586	-55.000000	-33.000000	-99.000000
3166293.853000	38591202.600000	449.302000	0.291328	-55.000000	-33.000000	-99.000000
3166303.853000	38591192.600000	439.302000	0.292605	-55.000000	-33.000000	-99.000000
3166303.853000	38591192.600000	449.302000	0.291323	-55.000000	-33.000000	-99.000000
3166303.853000	38591202.600000	439.302000	0.292587	-55.000000	-33.000000	-99.000000
3166303.853000	38591202.600000	449.302000	0.291328	-55.000000	-33.000000	-99.000000
3166303.853000	38591192.600000	459.302000	0.284548	-55.000000	-33.000000	-99.000000
3166303.853000	38591202.600000	459.302000	0.284546	-55.000000	-33.000000	-99.000000
3166293.853000	38591212.600000	439.302000	0.292575	-55.000000	-33.000000	-99.000000
3166293.853000	38591212.600000	449.302000	0.291331	-55.000000	-33.000000	-99.000000
3166293.853000	38591222.600000	439.302000	0.292568	-55.000000	-33.000000	-99.000000
3166293.853000	38591222.600000	449.302000	0.291333	-55.000000	-33.000000	-99.000000
3166303.853000	38591212.600000	439.302000	0.292576	-55.000000	-33.000000	-99.000000
3166303.853000	38591212.600000	449.302000	0.291330	-55.000000	-33.000000	-99.000000
3166303.853000	38591222.600000	439.302000	0.292568	-55.000000	-33.000000	-99.000000
3166303.853000	38591222.600000	449.302000	0.291332	-55.000000	-33.000000	-99.000000
3166303.853000	38591212.600000	459.302000	0.284544	-55.000000	-33.000000	-99.000000
3166303.853000	38591222.600000	459.302000	0.284543	-55.000000	-33.000000	-99.000000
3166313.853000	38591192.600000	439.302000	0.292604	-55.000000	-33.000000	-99.000000
3166313.853000	38591192.600000	449.302000	0.291323	-55.000000	-33.000000	-99.000000
3166313.853000	38591202.600000	439.302000	0.292587	-55.000000	-33.000000	-99.000000
3166313.853000	38591202.600000	449.302000	0.291328	-55.000000	-33.000000	-99.000000
3166323.853000	38591192.600000	439.302000	0.324995	-55.000000	-33.000000	-99.000000
3166323.853000	38591192.600000	449.302000	0.347217	-55.000000	-33.000000	-99.000000
3166323.853000	38591202.600000	439.302000	0.332986	-55.000000	-33.000000	-99.000000
3166323.853000	38591202.600000	449.302000	0.362322	-55.000000	-33.000000	-99.000000
3166313.853000	38591192.600000	459.302000	0.284548	-55.000000	-33.000000	-99.000000
3166313.853000	38591192.600000	469.302000	0.323445	-55.000000	-33.000000	-99.000000
3166313.853000	38591202.600000	459.302000	0.284546	-55.000000	-33.000000	-99.000000
3166313.853000	38591202.600000	469.302000	0.323591	-55.000000	-33.000000	-99.000000
3166323.853000	38591192.600000	459.302000	0.342570	-55.000000	-33.000000	-99.000000
3166323.853000	38591192.600000	469.302000	0.393965	-55.000000	-33.000000	-99.000000
3166323.853000	38591202.600000	459.302000	0.386967	-55.000000	-33.000000	-99.000000
3166323.853000	38591202.600000	469.302000	0.393973	-55.000000	-33.000000	-99.000000
3166313.853000	38591212.600000	439.302000	0.292576	-55.000000	-33.000000	-99.000000
3166313.853000	38591212.600000	449.302000	0.291331	-55.000000	-33.000000	-99.000000
3166313.853000	38591222.600000	439.302000	0.292568	-55.000000	-33.000000	-99.000000
3166313.853000	38591222.600000	449.302000	0.291332	-55.000000	-33.000000	-99.000000
3166323.853000	38591212.600000	439.302000	0.332989	-55.000000	-33.000000	-99.000000
3166323.853000	38591212.600000	449.302000	0.362322	-55.000000	-33.000000	-99.000000
3166323.853000	38591222.600000	439.302000	0.332991	-55.000000	-33.000000	-99.000000
3166323.853000	38591222.600000	449.302000	0.362321	-55.000000	-33.000000	-99.000000
3166313.853000	38591212.600000	459.302000	0.284544	-55.000000	-33.000000	-99.000000
3166313.853000	38591212.600000	469.302000	0.323688	-55.000000	-33.000000	-99.000000
3166313.853000	38591222.600000	459.302000	0.284543	-55.000000	-33.000000	-99.000000
3166313.853000	38591222.600000	469.302000	0.323754	-55.000000	-33.000000	-99.000000
3166323.853000	38591212.600000	459.302000	0.386970	-55.000000	-33.000000	-99.000000
3166323.853000	38591212.600000	469.302000	0.393978	-55.000000	-33.000000	-99.000000
3166323.853000	38591222.600000	459.302000	0.386972	-55.000000	-33.000000	-99.000000
3166323.853000	38591222.600000	469.302000	0.393983	-55.000000	-33.000000	-99.000000
3166323.853000	38591232.600000	409.302000	0.235342	-55.000000	-33.000000	-99.000000
3166313.853000	38591232.600000	429.302000	0.315929	-55.000000	-33.000000	-99.000000
3166323.853000	38591232.600000	419.302000	0.312001	-55.000000	-33.000000	-99.000000
3166323.853000	38591232.600000	429.302000	0.332342	-55.000000	-33.000000	-99.000000
3166293.853000	38591232.600000	439.302000	0.292563	-55.000000	-33.000000	-99.000000
3166293.853000	38591232.600000	449.302000	0.295346	-55.000000	-33.000000	-99.000000
3166303.853000	38591232.600000	439.302000	0.292563	-55.000000	-33.000000	-99.000000
3166303.853000	38591232.600000	449.302000	0.291334	-55.000000	-33.000000	-99.000000
3166303.853000	38591232.600000	459.302000	0.284543	-55.000000	-33.000000	-99.000000
3166313.853000	38591232.600000	439.302000	0.292563	-55.000000	-33.000000	-99.000000
3166313.853000	38591232.600000	449.302000	0.291334	-55.000000	-33.000000	-99.000000
3166323.853000	38591232.600000	439.302000	0.332993	-55.000000	-33.000000	-99.000000
3166323.853000	38591232.600000	449.302000	0.362321	-55.000000	-33.000000	-99.000000
3166313.853000	38591232.600000	459.302000	0.284543	-55.000000	-33.000000	-99.000000
3166313.853000	38591232.600000	469.302000	0.324460	-55.000000	-33.000000	-99.000000
3166323.853000	38591232.600000	459.302000	0.386974	-55.000000	-33.000000	-99.000000
3166323.853000	38591232.600000	469.302000	0.393986	-55.000000	-33.000000	-99.000000
3166253.853000	38591192.600000	479.302000	0.297815	-55.000000	-33.000000	-99.000000
3166253.853000	38591202.600000	479.302000	0.297810	-55.000000	-33.000000	-99.000000
3166263.853000	38591192.600000	479.302000	0.297813	-55.000000	-33.000000	-99.000000
3166263.853000	38591202.600000	479.302000	0.297809	-55.000000	-33.000000	-99.000000
3166253.853000	38591212.600000	479.302000	0.297807	-55.000000	-33.000000	-99.000000
3166253.853000	38591222.600000	479.302000	0.297806	-55.000000	-33.000000	-99.000000
3166263.853000	38591212.600000	479.302000	0.297807	-55.000000	-33.000000	-99.000000
3166263.853000	38591222.600000	479.302000	0.297805	-55.000000	-33.000000	-99.000000
3166273.853000	38591192.600000	479.302000	0.297810	-55.000000	-33.000000	-99.000000
3166273.853000	38591202.600000	479.302000	0.297808	-55.000000	-33.000000	-99.000000
3166273.853000	38591212.600000	479.302000	0.297806	-55.000000	-33.000000	-99.000000
3166273.853000	38591222.600000	479.302000	0.297805	-55.000000	-33.000000	-99.000000
3166253.853000	38591232.600000	479.302000	0.297804	-55.000000	-33.000000	-99.000000
3166263.853000	38591232.600000	479.302000	0.297804	-55.000000	-33.000000	-99.000000
3166273.853000	38591232.600000	479.302000	0.297804	-55.000000	-33.000000	-99.000000
3166303.853000	38591192.600000	489.302000	0.506573	-55.000000	-33.000000	-99.000000
3166303.853000	38591202.600000	489.302000	0.506597	-55.000000	-33.000000	-99.000000
3166303.853000	38591212.600000	489.302000	0.506612	-55.000000	-33.000000	-99.000000
3166303.853000	38591222.600000	489.302000	0.506623	-55.000000	-33.000000	-99.000000
3166313.853000	38591192.600000	479.302000	0.461283	-55.000000	-33.000000	-99.000000
3166313.853000	38591192.600000	489.302000	0.506574	-55.000000	-33.000000	-99.000000
3166313.853000	38591202.600000	479.302000	0.461130	-55.000000	-33.000000	-99.000000
3166313.853000	38591202.600000	489.302000	0.506597	-55.000000	-33.000000	-99.000000
3166323.853000	38591192.600000	479.302000	0.377679	-55.000000	-33.000000	-99.000000
3166323.853000	38591192.600000	489.302000	0.396944	-55.000000	-33.000000	-99.000000
3166323.853000	38591202.600000	479.302000	0.377679	-55.000000	-33.000000	-99.000000
3166323.853000	38591202.600000	489.302000	0.345696	-55.000000	-33.000000	-99.000000
3166313.853000	38591212.600000	479.302000	0.461027	-55.000000	-33.000000	-99.000000
3166313.853000	38591212.600000	489.302000	0.506612	-55.000000	-33.000000	-99.000000
3166313.853000	38591222.600000	479.302000	0.460955	-55.000000	-33.000000	-99.000000
3166313.853000	38591222.600000	489.302000	0.506623	-55.000000	-33.000000	-99.000000
3166323.853000	38591212.600000	479.302000	0.377679	-55.000000	-33.000000	-99.000000
3166323.853000	38591212.600000	489.302000	0.345692	-55.000000	-33.000000	-99.000000
3166323.853000	38591222.600000	479.302000	0.377679	-55.000000	-33.000000	-99.000000
3166323.853000	38591222.600000	489.302000	0.345689	-55.000000	-33.000000	-99.000000
3166303.853000	38591232.600000	489.302000	0.506630	-55.000000	-33.000000	-99.000000
3166313.853000	38591232.600000	479.302000	0.479362	-55.000000	-33.000000	-99.000000
3166313.853000	38591232.600000	489.302000	0.506630	-55.000000	-33.000000	-99.000000
3166323.853000	38591232.600000	479.302000	0.377680	-55.000000	-33.000000	-99.000000
3166323.853000	38591232.600000	489.302000	0.345687	-55.000000	-33.000000	-99.000000
3166333.853000	38591112.600000	399.302000	0.238779	-55.000000	-33.000000	-99.000000
3166333.853000	38591112.600000	409.302000	0.235334	-55.000000	-33.000000	-99.000000
3166333.853000	38591122.600000	399.302000	0.238832	-55.000000	-33.000000	-99.000000
3166333.853000	38591122.600000	409.302000	0.235333	-55.000000	-33.000000	-99.000000
3166343.853000	38591112.600000	399.302000	0.238814	-55.000000	-33.000000	-99.000000
3166343.853000	38591112.600000	409.302000	0.235332	-55.000000	-33.000000	-99.000000
3166343.853000	38591122.600000	399.302000	0.238937	-55.000000	-33.000000	-99.000000
3166343.853000	38591122.600000	409.302000	0.235328	-55.000000	-33.000000	-99.000000
3166333.853000	38591112.600000	419.302000	0.311997	-55.000000	-33.000000	-99.000000
3166333.853000	38591112.600000	429.302000	0.311692	-55.000000	-33.000000	-99.000000
3166333.853000	38591122.600000	419.302000	0.311996	-55.000000	-33.000000	-99.000000
3166333.853000	38591122.600000	429.302000	0.325897	-55.000000	-33.000000	-99.000000
3166343.853000	38591112.600000	419.302000	0.311996	-55.000000	-33.000000	-99.000000
3166343.853000	38591112.600000	429.302000	0.332352	-55.000000	-33.000000	-99.000000
3166343.853000	38591122.600000	419.302000	0.311994	-55.000000	-33.000000	-99.000000
3166343.853000	38591122.600000	429.302000	0.332362	-55.000000	-33.000000	-99.000000
3166333.853000	38591132.600000	399.302000	0.238904	-55.000000	-33.000000	-99.000000
3166333.853000	38591132.600000	409.302000	0.235332	-55.000000	-33.000000	-99.000000
3166333.853000	38591142.600000	399.302000	0.238943	-55.000000	-33.000000	-99.000000
3166333.853000	38591142.600000	409.302000	0.235334	-55.000000	-33.000000	-99.000000
3166343.853000	38591132.600000	399.302000	0.239234	-55.000000	-33.000000	-99.000000
3166343.853000	38591132.600000	409.302000	0.235316	-55.000000	-33.000000	-99.000000
3166343.853000	38591142.600000	399.302000	0.239540	-55.000000	-33.000000	-99.000000
3166343.853000	38591142.600000	409.302000	0.235306	-55.000000	-33.000000	-99.000000
3166333.853000	38591132.600000	419.302000	0.311996	-55.000000	-33.000000	-99.000000
3166333.853000	38591132.600000	429.302000	0.332360	-55.000000	-33.000000	-99.000000
3166333.853000	38591142.600000	419.302000	0.311997	-55.000000	-33.000000	-99.000000
3166333.853000	38591142.600000	429.302000	0.332363	-55.000000	-33.000000	-99.000000
3166343.853000	38591132.600000	419.302000	0.311994	-55.000000	-33.000000	-99.000000
3166343.853000	38591132.600000	429.302000	0.332385	-55.000000	-33.000000	-99.000000
3166343.853000	38591142.600000	419.302000	0.312001	-55.000000	-33.000000	-99.000000
3166343.853000	38591142.600000	429.302000	0.332408	-55.000000	-33.000000	-99.000000
3166353.853000	38591112.600000	399.302000	0.238840	-55.000000	-33.000000	-99.000000
3166353.853000	38591112.600000	409.302000	0.235331	-55.000000	-33.000000	-99.000000
3166353.853000	38591122.600000	399.302000	0.239052	-55.000000	-33.000000	-99.000000
3166353.853000	38591122.600000	409.302000	0.235321	-55.000000	-33.000000	-99.000000
3166363.853000	38591112.600000	399.302000	0.248414	-55.000000	-33.000000	-99.000000
3166363.853000	38591122.600000	399.302000	0.239022	-55.000000	-33.000000	-99.000000
3166353.853000	38591112.600000	419.302000	0.311995	-55.000000	-33.000000	-99.000000
3166353.853000	38591112.600000	429.302000	0.332354	-55.000000	-33.000000	-99.000000
3166353.853000	38591122.600000	419.302000	0.311993	-55.000000	-33.000000	-99.000000
3166353.853000	38591122.600000	429.302000	0.332370	-55.000000	-33.000000	-99.000000
3166363.853000	38591112.600000	419.302000	0.311995	-55.000000	-33.000000	-99.000000
3166363.853000	38591112.600000	429.302000	0.332353	-55.000000	-33.000000	-99.000000
3166363.853000	38591122.600000	419.302000	0.311993	-55.000000	-33.000000	-99.000000
3166363.853000	38591122.600000	429.302000	0.332368	-55.000000	-33.000000	-99.000000
3166353.853000	38591132.600000	399.302000	0.240162	-55.000000	-33.000000	-99.000000
3166353.853000	38591132.600000	409.302000	0.235252	-55.000000	-33.000000	-99.000000
3166353.853000	38591142.600000	399.302000	0.248046	-55.000000	-33.000000	-99.000000
3166353.853000	38591142.600000	409.302000	0.234403	-55.000000	-33.000000	-99.000000
3166363.853000	38591132.600000	399.302000	0.252580	-55.000000	-33.000000	-99.000000
3166363.853000	38591142.600000	399.302000	0.242009	-55.000000	-33.000000	-99.000000
3166353.853000	38591132.600000	419.302000	0.312007	-55.000000	-33.000000	-99.000000
3166353.853000	38591132.600000	429.302000	0.332448	-55.000000	-33.000000	-99.000000
3166353.853000	38591142.600000	419.302000	0.312401	-55.000000	-33.000000	-99.000000
3166353.853000	38591142.600000	429.302000	0.333030	-55.000000	-33.000000	-99.000000
3166363.853000	38591132.600000	419.302000	0.312000	-55.000000	-33.000000	-99.000000
3166363.853000	38591132.600000	429.302000	0.332425	-55.000000	-33.000000	-99.000000
3166363.853000	38591142.600000	419.302000	0.312082	-55.000000	-33.000000	-99.000000
3166363.853000	38591142.600000	429.302000	0.332578	-55.000000	-33.000000	-99.000000
3166333.853000	38591112.600000	439.302000	0.296692	-55.000000	-33.000000	-99.000000
3166333.853000	38591112.600000	449.302000	0.291505	-55.000000	-33.000000	-99.000000
3166333.853000	38591122.600000	439.302000	0.296605	-55.000000	-33.000000	-99.000000
3166333.853000	38591122.600000	449.302000	0.291273	-55.000000	-33.000000	-99.000000
3166343.853000	38591112.600000	439.302000	0.324602	-55.000000	-33.000000	-99.000000
3166343.853000	38591112.600000	449.302000	0.349923	-55.000000	-33.000000	-99.000000
3166343.853000	38591122.600000	439.302000	0.332885	-55.000000	-33.000000	-99.000000
3166343.853000	38591122.600000	449.302000	0.362333	-55.000000	-33.000000	-99.000000
3166333.853000	38591112.600000	459.302000	0.288278	-55.000000	-33.000000	-99.000000
3166333.853000	38591112.600000	469.302000	0.305668	-55.000000	-33.000000	-99.000000
3166333.853000	38591122.600000	459.302000	0.284571	-55.000000	-33.000000	-99.000000
3166333.853000	38591122.600000	469.302000	0.325600	-55.000000	-33.000000	-99.000000
3166343.853000	38591112.600000	459.302000	0.366941	-55.000000	-33.000000	-99.000000
3166343.853000	38591112.600000	469.302000	0.367975	-55.000000	-33.000000	-99.000000
3166343.853000	38591122.600000	459.302000	0.386864	-55.000000	-33.000000	-99.000000
3166343.853000	38591122.600000	469.302000	0.393795	-55.000000	-33.000000	-99.000000
3166333.853000	38591132.600000	439.302000	0.325012	-55.000000	-33.000000	-99.000000
3166333.853000	38591132.600000	449.302000	0.347398	-55.000000	-33.000000	-99.000000
3166333.853000	38591142.600000	439.302000	0.332880	-55.000000	-33.000000	-99.000000
3166333.853000	38591142.600000	449.302000	0.362334	-55.000000	-33.000000	-99.000000
3166343.853000	38591132.600000	439.302000	0.332768	-55.000000	-33.000000	-99.000000
3166343.853000	38591132.600000	449.302000	0.362344	-55.000000	-33.000000	-99.000000
3166343.853000	38591142.600000	439.302000	0.332654	-55.000000	-33.000000	-99.000000
3166343.853000	38591142.600000	449.302000	0.362352	-55.000000	-33.000000	-99.000000
3166333.853000	38591132.600000	459.302000	0.364161	-55.000000	-33.000000	-99.000000
3166333.853000	38591132.600000	469.302000	0.393815	-55.000000	-33.000000	-99.000000
3166333.853000	38591142.600000	459.302000	0.386862	-55.000000	-33.000000	-99.000000
3166333.853000	38591142.600000	469.302000	0.393782	-55.000000	-33.000000	-99.000000
3166343.853000	38591132.600000	459.302000	0.386749	-55.000000	-33.000000	-99.000000
3166343.853000	38591132.600000	469.302000	0.393591	-55.000000	-33.000000	-99.000000
3166343.853000	38591142.600000	459.302000	0.386637	-55.000000	-33.000000	-99.000000
3166343.853000	38591142.600000	469.302000	0.393394	-55.000000	-33.000000	-99.000000
3166353.853000	38591112.600000	439.302000	0.332926	-55.000000	-33.000000	-99.000000
3166353.853000	38591112.600000	449.302000	0.362328	-55.000000	-33.000000	-99.000000
3166353.853000	38591122.600000	439.302000	0.332839	-55.000000	-33.000000	-99.000000
3166353.853000	38591122.600000	449.302000	0.362337	-55.000000	-33.000000	-99.000000
3166363.853000	38591112.600000	439.302000	0.332929	-55.000000	-33.000000	-99.000000
3166363.853000	38591112.600000	449.302000	0.362328	-55.000000	-33.000000	-99.000000
3166363.853000	38591122.600000	439.302000	0.332851	-55.000000	-33.000000	-99.000000
3166363.853000	38591122.600000	449.302000	0.362336	-55.000000	-33.000000	-99.000000
3166353.853000	38591112.600000	459.302000	0.386905	-55.000000	-33.000000	-99.000000
3166353.853000	38591112.600000	469.302000	0.393868	-55.000000	-33.000000	-99.000000
3166353.853000	38591122.600000	459.302000	0.386818	-55.000000	-33.000000	-99.000000
3166353.853000	38591122.600000	469.302000	0.393716	-55.000000	-33.000000	-99.000000
3166363.853000	38591112.600000	459.302000	0.386908	-55.000000	-33.000000	-99.000000
3166363.853000	38591112.600000	469.302000	0.393873	-55.000000	-33.000000	-99.000000
3166363.853000	38591122.600000	459.302000	0.386830	-55.000000	-33.000000	-99.000000
3166363.853000	38591122.600000	469.302000	0.393736	-55.000000	-33.000000	-99.000000
3166353.853000	38591132.600000	439.302000	0.332452	-55.000000	-33.000000	-99.000000
3166353.853000	38591132.600000	449.302000	0.362355	-55.000000	-33.000000	-99.000000
3166353.853000	38591142.600000	439.302000	0.330023	-55.000000	-33.000000	-99.000000
3166353.853000	38591142.600000	449.302000	0.361924	-55.000000	-33.000000	-99.000000
3166363.853000	38591132.600000	439.302000	0.332569	-55.000000	-33.000000	-99.000000
3166363.853000	38591132.600000	449.302000	0.362354	-55.000000	-33.000000	-99.000000
3166363.853000	38591142.600000	439.302000	0.331857	-55.000000	-33.000000	-99.000000
3166363.853000	38591142.600000	449.302000	0.362325	-55.000000	-33.000000	-99.000000
3166353.853000	38591132.600000	459.302000	0.386429	-55.000000	-33.000000	-99.000000
3166353.853000	38591132.600000	469.302000	0.393083	-55.000000	-33.000000	-99.000000
3166353.853000	38591142.600000	459.302000	0.383883	-55.000000	-33.000000	-99.000000
3166353.853000	38591142.600000	469.302000	0.390191	-55.000000	-33.000000	-99.000000
3166363.853000	38591132.600000	459.302000	0.386547	-55.000000	-33.000000	-99.000000
3166363.853000	38591132.600000	469.302000	0.393265	-55.000000	-33.000000	-99.000000
3166363.853000	38591142.600000	459.302000	0.385821	-55.000000	-33.000000	-99.000000
3166363.853000	38591142.600000	469.302000	0.392215	-55.000000	-33.000000	-99.000000
3166333.853000	38591152.600000	399.302000	0.238896	-55.000000	-33.000000	-99.000000
3166333.853000	38591152.600000	409.302000	0.235338	-55.000000	-33.000000	-99.000000
3166333.853000	38591162.600000	399.302000	0.238822	-55.000000	-33.000000	-99.000000
3166333.853000	38591162.600000	409.302000	0.235341	-55.000000	-33.000000	-99.000000
3166343.853000	38591152.600000	399.302000	0.239201	-55.000000	-33.000000	-99.000000
3166343.853000	38591152.600000	409.302000	0.235329	-55.000000	-33.000000	-99.000000
3166343.853000	38591162.600000	399.302000	0.238917	-55.000000	-33.000000	-99.000000
3166343.853000	38591162.600000	409.302000	0.235341	-55.000000	-33.000000	-99.000000
3166333.853000	38591152.600000	419.302000	0.308074	-55.000000	-33.000000	-99.000000
3166333.853000	38591152.600000	429.302000	0.326110	-55.000000	-33.000000	-99.000000
3166333.853000	38591162.600000	419.302000	0.311999	-55.000000	-33.000000	-99.000000
3166333.853000	38591162.600000	429.302000	0.332354	-55.000000	-33.000000	-99.000000
3166343.853000	38591152.600000	419.302000	0.312000	-55.000000	-33.000000	-99.000000
3166343.853000	38591152.600000	429.302000	0.332385	-55.000000	-33.000000	-99.000000
3166343.853000	38591162.600000	419.302000	0.312000	-55.000000	-33.000000	-99.000000
3166343.853000	38591162.600000	429.302000	0.332362	-55.000000	-33.000000	-99.000000
3166333.853000	38591172.600000	399.302000	0.238771	-55.000000	-33.000000	-99.000000
3166333.853000	38591172.600000	409.302000	0.235342	-55.000000	-33.000000	-99.000000
3166333.853000	38591182.600000	399.302000	0.238740	-55.000000	-33.000000	-99.000000
3166333.853000	38591182.600000	409.302000	0.235342	-55.000000	-33.000000	-99.000000
3166343.853000	38591172.600000	399.302000	0.238802	-55.000000	-33.000000	-99.000000
3166343.853000	38591172.600000	409.302000	0.235343	-55.000000	-33.000000	-99.000000
3166343.853000	38591182.600000	399.302000	0.238752	-55.000000	-33.000000	-99.000000
3166343.853000	38591182.600000	409.302000	0.235343	-55.000000	-33.000000	-99.000000
3166333.853000	38591172.600000	419.302000	0.312000	-55.000000	-33.000000	-99.000000
3166333.853000	38591172.600000	429.302000	0.332349	-55.000000	-33.000000	-99.000000
3166333.853000	38591182.600000	419.302000	0.312000	-55.000000	-33.000000	-99.000000
3166333.853000	38591182.600000	429.302000	0.332346	-55.000000	-33.000000	-99.000000
3166343.853000	38591172.600000	419.302000	0.312000	-55.000000	-33.000000	-99.000000
3166343.853000	38591172.600000	429.302000	0.332352	-55.000000	-33.000000	-99.000000
3166343.853000	38591182.600000	419.302000	0.312000	-55.000000	-33.000000	-99.000000
3166343.853000	38591182.600000	429.302000	0.332348	-55.000000	-33.000000	-99.000000
3166353.853000	38591152.600000	399.302000	0.239997	-55.000000	-33.000000	-99.000000
3166353.853000	38591152.600000	409.302000	0.235288	-55.000000	-33.000000	-99.000000
3166353.853000	38591162.600000	399.302000	0.239018	-55.000000	-33.000000	-99.000000
3166353.853000	38591162.600000	409.302000	0.235339	-55.000000	-33.000000	-99.000000
3166363.853000	38591152.600000	399.302000	0.239701	-55.000000	-33.000000	-99.000000
3166363.853000	38591162.600000	399.302000	0.238992	-55.000000	-33.000000	-99.000000
3166353.853000	38591152.600000	419.302000	0.312016	-55.000000	-33.000000	-99.000000
3166353.853000	38591152.600000	429.302000	0.332443	-55.000000	-33.000000	-99.000000
3166353.853000	38591162.600000	419.302000	0.312000	-55.000000	-33.000000	-99.000000
3166353.853000	38591162.600000	429.302000	0.332371	-55.000000	-33.000000	-99.000000
3166363.853000	38591152.600000	419.302000	0.312008	-55.000000	-33.000000	-99.000000
3166363.853000	38591152.600000	429.302000	0.332422	-55.000000	-33.000000	-99.000000
3166363.853000	38591162.600000	419.302000	0.312000	-55.000000	-33.000000	-99.000000
3166363.853000	38591162.600000	429.302000	0.332369	-55.000000	-33.000000	-99.000000
3166353.853000	38591172.600000	399.302000	0.238825	-55.000000	-33.000000	-99.000000
3166353.853000	38591172.600000	409.302000	0.235343	-55.000000	-33.000000	-99.000000
3166353.853000	38591182.600000	399.302000	0.238760	-55.000000	-33.000000	-99.000000
3166353.853000	38591182.600000	409.302000	0.235343	-55.000000	-33.000000	-99.000000
3166363.853000	38591172.600000	399.302000	0.238820	-55.000000	-33.000000	-99.000000
3166363.853000	38591182.600000	399.302000	0.238758	-55.000000	-33.000000	-99.000000
3166353.853000	38591172.600000	419.302000	0.312000	-55.000000	-33.000000	-99.000000
3166353.853000	38591172.600000	429.302000	0.332354	-55.000000	-33.000000	-99.000000
3166353.853000	38591182.600000	419.302000	0.312000	-55.000000	-33.000000	-99.000000
3166353.853000	38591182.600000	429.302000	0.332348	-55.000000	-33.000000	-99.000000
3166363.853000	38591172.600000	419.302000	0.312000	-55.000000	-33.000000	-99.000000
3166363.853000	38591172.600000	429.302000	0.332354	-55.000000	-33.000000	-99.000000
3166363.853000	38591182.600000	419.302000	0.312000	-55.000000	-33.000000	-99.000000
3166363.853000	38591182.600000	429.302000	0.332348	-55.000000	-33.000000	-99.000000
3166333.853000	38591152.600000	439.302000	0.332899	-55.000000	-33.000000	-99.000000
3166333.853000	38591152.600000	449.302000	0.362333	-55.000000	-33.000000	-99.000000
3166333.853000	38591162.600000	439.302000	0.332931	-55.000000	-33.000000	-99.000000
3166333.853000	38591162.600000	449.302000	0.362329	-55.000000	-33.000000	-99.000000
3166343.853000	38591152.600000	439.302000	0.332776	-55.000000	-33.000000	-99.000000
3166343.853000	38591152.600000	449.302000	0.362345	-55.000000	-33.000000	-99.000000
3166343.853000	38591162.600000	439.302000	0.332889	-55.000000	-33.000000	-99.000000
3166343.853000	38591162.600000	449.302000	0.362334	-55.000000	-33.000000	-99.000000
3166333.853000	38591152.600000	459.302000	0.386882	-55.000000	-33.000000	-99.000000
3166333.853000	38591152.600000	469.302000	0.393814	-55.000000	-33.000000	-99.000000
3166333.853000	38591162.600000	459.302000	0.386914	-55.000000	-33.000000	-99.000000
3166333.853000	38591162.600000	469.302000	0.393871	-55.000000	-33.000000	-99.000000
3166343.853000	38591152.600000	459.302000	0.386761	-55.000000	-33.000000	-99.000000
3166343.853000	38591152.600000	469.302000	0.393594	-55.000000	-33.000000	-99.000000
3166343.853000	38591162.600000	459.302000	0.386873	-55.000000	-33.000000	-99.000000
3166343.853000	38591162.600000	469.302000	0.393794	-55.000000	-33.000000	-99.000000
3166333.853000	38591172.600000	439.302000	0.332955	-55.000000	-33.000000	-99.000000
3166333.853000	38591172.600000	449.302000	0.362326	-55.000000	-33.000000	-99.000000
3166333.853000	38591182.600000	439.302000	0.332969	-55.000000	-33.000000	-99.000000
3166333.853000	38591182.600000	449.302000	0.362324	-55.000000	-33.000000	-99.000000
3166343.853000	38591172.600000	439.302000	0.332940	-55.000000	-33.000000	-99.000000
3166343.853000	38591172.600000	449.302000	0.362328	-55.000000	-33.000000	-99.000000
3166343.853000	38591182.600000	439.302000	0.332963	-55.000000	-33.000000	-99.000000
3166343.853000	38591182.600000	449.302000	0.362325	-55.000000	-33.000000	-99.000000
3166333.853000	38591172.600000	459.302000	0.386937	-55.000000	-33.000000	-99.000000
3166333.853000	38591172.600000	469.302000	0.393914	-55.000000	-33.000000	-99.000000
3166333.853000	38591182.600000	459.302000	0.386951	-55.000000	-33.000000	-99.000000
3166333.853000	38591182.600000	469.302000	0.393941	-55.000000	-33.000000	-99.000000
3166343.853000	38591172.600000	459.302000	0.386923	-55.000000	-33.000000	-99.000000
3166343.853000	38591172.600000	469.302000	0.393886	-55.000000	-33.000000	-99.000000
3166343.853000	38591182.600000	459.302000	0.386946	-55.000000	-33.000000	-99.000000
3166343.853000	38591182.600000	469.302000	0.393930	-55.000000	-33.000000	-99.000000
3166353.853000	38591152.600000	439.302000	0.332489	-55.000000	-33.000000	-99.000000
3166353.853000	38591152.600000	449.302000	0.362358	-55.000000	-33.000000	-99.000000
3166353.853000	38591162.600000	439.302000	0.332847	-55.000000	-33.000000	-99.000000
3166353.853000	38591162.600000	449.302000	0.362339	-55.000000	-33.000000	-99.000000
3166363.853000	38591152.600000	439.302000	0.332593	-55.000000	-33.000000	-99.000000
3166363.853000	38591152.600000	449.302000	0.362356	-55.000000	-33.000000	-99.000000
3166363.853000	38591162.600000	439.302000	0.332857	-55.000000	-33.000000	-99.000000
3166363.853000	38591162.600000	449.302000	0.362338	-55.000000	-33.000000	-99.000000
3166353.853000	38591152.600000	459.302000	0.386475	-55.000000	-33.000000	-99.000000
3166353.853000	38591152.600000	469.302000	0.393115	-55.000000	-33.000000	-99.000000
3166353.853000	38591162.600000	459.302000	0.386832	-55.000000	-33.000000	-99.000000
3166353.853000	38591162.600000	469.302000	0.393717	-55.000000	-33.000000	-99.000000
3166363.853000	38591152.600000	459.302000	0.386579	-55.000000	-33.000000	-99.000000
3166363.853000	38591152.600000	469.302000	0.393283	-55.000000	-33.000000	-99.000000
3166363.853000	38591162.600000	459.302000	0.386843	-55.000000	-33.000000	-99.000000
3166363.853000	38591162.600000	469.302000	0.393736	-55.000000	-33.000000	-99.000000
3166353.853000	38591172.600000	439.302000	0.332929	-55.000000	-33.000000	-99.000000
3166353.853000	38591172.600000	449.302000	0.362330	-55.000000	-33.000000	-99.000000
3166353.853000	38591182.600000	439.302000	0.332959	-55.000000	-33.000000	-99.000000
3166353.853000	38591182.600000	449.302000	0.362326	-55.000000	-33.000000	-99.000000
3166363.853000	38591172.600000	439.302000	0.332931	-55.000000	-33.000000	-99.000000
3166363.853000	38591172.600000	449.302000	0.362329	-55.000000	-33.000000	-99.000000
3166363.853000	38591182.600000	439.302000	0.332960	-55.000000	-33.000000	-99.000000
3166363.853000	38591182.600000	449.302000	0.362326	-55.000000	-33.000000	-99.000000
3166353.853000	38591172.600000	459.302000	0.386913	-55.000000	-33.000000	-99.000000
3166353.853000	38591172.600000	469.302000	0.393866	-55.000000	-33.000000	-99.000000
3166353.853000	38591182.600000	459.302000	0.386942	-55.000000	-33.000000	-99.000000
3166353.853000	38591182.600000	469.302000	0.393922	-55.000000	-33.000000	-99.000000
3166363.853000	38591172.600000	459.302000	0.386915	-55.000000	-33.000000	-99.000000
3166363.853000	38591172.600000	469.302000	0.393870	-55.000000	-33.000000	-99.000000
3166363.853000	38591182.600000	459.302000	0.386943	-55.000000	-33.000000	-99.000000
3166363.853000	38591182.600000	469.302000	0.393924	-55.000000	-33.000000	-99.000000
3166373.853000	38591112.600000	429.302000	0.332351	-55.000000	-33.000000	-99.000000
3166373.853000	38591122.600000	429.302000	0.332359	-55.000000	-33.000000	-99.000000
3166373.853000	38591132.600000	429.302000	0.332373	-55.000000	-33.000000	-99.000000
3166373.853000	38591142.600000	429.302000	0.332385	-55.000000	-33.000000	-99.000000
3166373.853000	38591112.600000	439.302000	0.324948	-55.000000	-33.000000	-99.000000
3166373.853000	38591112.600000	449.302000	0.350619	-55.000000	-33.000000	-99.000000
3166373.853000	38591122.600000	439.302000	0.332902	-55.000000	-33.000000	-99.000000
3166373.853000	38591122.600000	449.302000	0.362331	-55.000000	-33.000000	-99.000000
3166373.853000	38591112.600000	459.302000	0.367879	-55.000000	-33.000000	-99.000000
3166373.853000	38591112.600000	469.302000	0.368925	-55.000000	-33.000000	-99.000000
3166373.853000	38591122.600000	459.302000	0.386881	-55.000000	-33.000000	-99.000000
3166373.853000	38591122.600000	469.302000	0.393824	-55.000000	-33.000000	-99.000000
3166373.853000	38591132.600000	439.302000	0.332827	-55.000000	-33.000000	-99.000000
3166373.853000	38591132.600000	449.302000	0.362339	-55.000000	-33.000000	-99.000000
3166373.853000	38591142.600000	439.302000	0.332771	-55.000000	-33.000000	-99.000000
3166373.853000	38591142.600000	449.302000	0.362344	-55.000000	-33.000000	-99.000000
3166373.853000	38591132.600000	459.302000	0.386808	-55.000000	-33.000000	-99.000000
3166373.853000	38591132.600000	469.302000	0.393692	-55.000000	-33.000000	-99.000000
3166373.853000	38591142.600000	459.302000	0.386754	-55.000000	-33.000000	-99.000000
3166373.853000	38591142.600000	469.302000	0.393591	-55.000000	-33.000000	-99.000000
3166373.853000	38591152.600000	429.302000	0.332373	-55.000000	-33.000000	-99.000000
3166373.853000	38591162.600000	429.302000	0.332359	-55.000000	-33.000000	-99.000000
3166373.853000	38591172.600000	429.302000	0.332351	-55.000000	-33.000000	-99.000000
3166373.853000	38591182.600000	429.302000	0.332347	-55.000000	-33.000000	-99.000000
3166373.853000	38591152.600000	439.302000	0.332832	-55.000000	-33.000000	-99.000000
3166373.853000	38591152.600000	449.302000	0.362340	-55.000000	-33.000000	-99.000000
3166373.853000	38591162.600000	439.302000	0.332905	-55.000000	-33.000000	-99.000000
3166373.853000	38591162.600000	449.302000	0.362332	-55.000000	-33.000000	-99.000000
3166373.853000	38591152.600000	459.302000	0.386816	-55.000000	-33.000000	-99.000000
3166373.853000	38591152.600000	469.302000	0.393693	-55.000000	-33.000000	-99.000000
3166373.853000	38591162.600000	459.302000	0.386889	-55.000000	-33.000000	-99.000000
3166373.853000	38591162.600000	469.302000	0.393822	-55.000000	-33.000000	-99.000000
3166373.853000	38591172.600000	439.302000	0.332945	-55.000000	-33.000000	-99.000000
3166373.853000	38591172.600000	449.302000	0.362328	-55.000000	-33.000000	-99.000000
3166373.853000	38591182.600000	439.302000	0.332965	-55.000000	-33.000000	-99.000000
3166373.853000	38591182.600000	449.302000	0.362325	-55.000000	-33.000000	-99.000000
3166373.853000	38591172.600000	459.302000	0.386928	-55.000000	-33.000000	-99.000000
3166373.853000	38591172.600000	469.302000	0.393895	-55.000000	-33.000000	-99.000000
3166373.853000	38591182.600000	459.302000	0.386947	-55.000000	-33.000000	-99.000000
3166373.853000	38591182.600000	469.302000	0.393933	-55.000000	-33.000000	-99.000000
3166333.853000	38591112.600000	479.302000	0.479379	-55.000000	-33.000000	-99.000000
3166333.853000	38591112.600000	489.302000	0.506394	-55.000000	-33.000000	-99.000000
3166333.853000	38591122.600000	479.302000	0.412596	-55.000000	-33.000000	-99.000000
3166333.853000	38591122.600000	489.302000	0.506289	-55.000000	-33.000000	-99.000000
3166343.853000	38591112.600000	479.302000	0.377677	-55.000000	-33.000000	-99.000000
3166343.853000	38591112.600000	489.302000	0.345771	-55.000000	-33.000000	-99.000000
3166343.853000	38591122.600000	479.302000	0.377673	-55.000000	-33.000000	-99.000000
3166343.853000	38591122.600000	489.302000	0.345843	-55.000000	-33.000000	-99.000000
3166333.853000	38591132.600000	479.302000	0.377674	-55.000000	-33.000000	-99.000000
3166333.853000	38591132.600000	489.302000	0.378056	-55.000000	-33.000000	-99.000000
3166333.853000	38591142.600000	479.302000	0.377672	-55.000000	-33.000000	-99.000000
3166333.853000	38591142.600000	489.302000	0.345842	-55.000000	-33.000000	-99.000000
3166343.853000	38591132.600000	479.302000	0.377662	-55.000000	-33.000000	-99.000000
3166343.853000	38591132.600000	489.302000	0.345998	-55.000000	-33.000000	-99.000000
3166343.853000	38591142.600000	479.302000	0.377648	-55.000000	-33.000000	-99.000000
3166343.853000	38591142.600000	489.302000	0.346143	-55.000000	-33.000000	-99.000000
3166353.853000	38591112.600000	479.302000	0.377676	-55.000000	-33.000000	-99.000000
3166353.853000	38591112.600000	489.302000	0.345787	-55.000000	-33.000000	-99.000000
3166353.853000	38591122.600000	479.302000	0.377670	-55.000000	-33.000000	-99.000000
3166353.853000	38591122.600000	489.302000	0.345906	-55.000000	-33.000000	-99.000000
3166363.853000	38591112.600000	479.302000	0.377676	-55.000000	-33.000000	-99.000000
3166363.853000	38591112.600000	489.302000	0.345784	-55.000000	-33.000000	-99.000000
3166363.853000	38591122.600000	479.302000	0.377671	-55.000000	-33.000000	-99.000000
3166363.853000	38591122.600000	489.302000	0.345890	-55.000000	-33.000000	-99.000000
3166353.853000	38591112.600000	499.302000	0.302682	-55.000000	-33.000000	-99.000000
3166353.853000	38591122.600000	499.302000	0.301971	-55.000000	-33.000000	-99.000000
3166363.853000	38591112.600000	499.302000	0.302704	-55.000000	-33.000000	-99.000000
3166363.853000	38591122.600000	499.302000	0.302062	-55.000000	-33.000000	-99.000000
3166353.853000	38591132.600000	479.302000	0.377618	-55.000000	-33.000000	-99.000000
3166353.853000	38591132.600000	489.302000	0.346412	-55.000000	-33.000000	-99.000000
3166353.853000	38591142.600000	479.302000	0.376923	-55.000000	-33.000000	-99.000000
3166353.853000	38591142.600000	489.302000	0.349302	-55.000000	-33.000000	-99.000000
3166363.853000	38591132.600000	479.302000	0.377637	-55.000000	-33.000000	-99.000000
3166363.853000	38591132.600000	489.302000	0.346262	-55.000000	-33.000000	-99.000000
3166363.853000	38591142.600000	479.302000	0.377482	-55.000000	-33.000000	-99.000000
3166363.853000	38591142.600000	489.302000	0.347155	-55.000000	-33.000000	-99.000000
3166353.853000	38591132.600000	499.302000	0.299443	-55.000000	-33.000000	-99.000000
3166353.853000	38591142.600000	499.302000	0.292419	-55.000000	-33.000000	-99.000000
3166363.853000	38591132.600000	499.302000	0.300109	-55.000000	-33.000000	-99.000000
3166363.853000	38591142.600000	499.302000	0.296660	-55.000000	-33.000000	-99.000000
3166333.853000	38591152.600000	479.302000	0.377674	-55.000000	-33.000000	-99.000000
3166333.853000	38591152.600000	489.302000	0.345814	-55.000000	-33.000000	-99.000000
3166333.853000	38591162.600000	479.302000	0.377676	-55.000000	-33.000000	-99.000000
3166333.853000	38591162.600000	489.302000	0.345769	-55.000000	-33.000000	-99.000000
3166343.853000	38591152.600000	479.302000	0.377662	-55.000000	-33.000000	-99.000000
3166343.853000	38591152.600000	489.302000	0.345977	-55.000000	-33.000000	-99.000000
3166343.853000	38591162.600000	479.302000	0.377673	-55.000000	-33.000000	-99.000000
3166343.853000	38591162.600000	489.302000	0.345824	-55.000000	-33.000000	-99.000000
3166333.853000	38591172.600000	479.302000	0.377677	-55.000000	-33.000000	-99.000000
3166333.853000	38591172.600000	489.302000	0.345737	-55.000000	-33.000000	-99.000000
3166333.853000	38591182.600000	479.302000	0.377678	-55.000000	-33.000000	-99.000000
3166333.853000	38591182.600000	489.302000	0.345718	-55.000000	-33.000000	-99.000000
3166343.853000	38591172.600000	479.302000	0.377676	-55.000000	-33.000000	-99.000000
3166343.853000	38591172.600000	489.302000	0.345756	-55.000000	-33.000000	-99.000000
3166343.853000	38591182.600000	479.302000	0.377678	-55.000000	-33.000000	-99.000000
3166343.853000	38591182.600000	489.302000	0.345725	-55.000000	-33.000000	-99.000000
3166353.853000	38591152.600000	479.302000	0.377621	-55.000000	-33.000000	-99.000000
3166353.853000	38591152.600000	489.302000	0.346352	-55.000000	-33.000000	-99.000000
3166353.853000	38591162.600000	479.302000	0.377669	-55.000000	-33.000000	-99.000000
3166353.853000	38591162.600000	489.302000	0.345879	-55.000000	-33.000000	-99.000000
3166363.853000	38591152.600000	479.302000	0.377638	-55.000000	-33.000000	-99.000000
3166363.853000	38591152.600000	489.302000	0.346217	-55.000000	-33.000000	-99.000000
3166363.853000	38591162.600000	479.302000	0.377670	-55.000000	-33.000000	-99.000000
3166363.853000	38591162.600000	489.302000	0.345865	-55.000000	-33.000000	-99.000000
3166353.853000	38591152.600000	499.302000	0.299512	-55.000000	-33.000000	-99.000000
3166353.853000	38591162.600000	499.302000	0.301972	-55.000000	-33.000000	-99.000000
3166363.853000	38591152.600000	499.302000	0.300152	-55.000000	-33.000000	-99.000000
3166363.853000	38591162.600000	499.302000	0.302062	-55.000000	-33.000000	-99.000000
3166353.853000	38591172.600000	479.302000	0.377676	-55.000000	-33.000000	-99.000000
3166353.853000	38591172.600000	489.302000	0.345770	-55.000000	-33.000000	-99.000000
3166353.853000	38591182.600000	479.302000	0.377678	-55.000000	-33.000000	-99.000000
3166353.853000	38591182.600000	489.302000	0.345730	-55.000000	-33.000000	-99.000000
3166363.853000	38591172.600000	479.302000	0.377676	-55.000000	-33.000000	-99.000000
3166363.853000	38591172.600000	489.302000	0.345767	-55.000000	-33.000000	-99.000000
3166363.853000	38591182.600000	479.302000	0.377678	-55.000000	-33.000000	-99.000000
3166363.853000	38591182.600000	489.302000	0.345729	-55.000000	-33.000000	-99.000000
3166353.853000	38591172.600000	499.302000	0.302674	-55.000000	-33.000000	-99.000000
3166353.853000	38591182.600000	499.302000	0.302951	-55.000000	-33.000000	-99.000000
3166363.853000	38591172.600000	499.302000	0.302696	-55.000000	-33.000000	-99.000000
3166363.853000	38591182.600000	499.302000	0.302959	-55.000000	-33.000000	-99.000000
3166373.853000	38591112.600000	479.302000	0.377677	-55.000000	-33.000000	-99.000000
3166373.853000	38591112.600000	489.302000	0.345763	-55.000000	-33.000000	-99.000000
3166373.853000	38591122.600000	479.302000	0.377674	-55.000000	-33.000000	-99.000000
3166373.853000	38591122.600000	489.302000	0.345819	-55.000000	-33.000000	-99.000000
3166383.853000	38591112.600000	489.302000	0.345741	-55.000000	-33.000000	-99.000000
3166383.853000	38591122.600000	489.302000	0.345766	-55.000000	-33.000000	-99.000000
3166373.853000	38591112.600000	499.302000	0.302825	-55.000000	-33.000000	-99.000000
3166373.853000	38591122.600000	499.302000	0.302470	-55.000000	-33.000000	-99.000000
3166383.853000	38591112.600000	499.302000	0.302959	-55.000000	-33.000000	-99.000000
3166383.853000	38591122.600000	499.302000	0.302794	-55.000000	-33.000000	-99.000000
3166373.853000	38591132.600000	479.302000	0.377668	-55.000000	-33.000000	-99.000000
3166373.853000	38591132.600000	489.302000	0.345918	-55.000000	-33.000000	-99.000000
3166373.853000	38591142.600000	479.302000	0.377662	-55.000000	-33.000000	-99.000000
3166373.853000	38591142.600000	489.302000	0.345988	-55.000000	-33.000000	-99.000000
3166383.853000	38591132.600000	489.302000	0.345794	-55.000000	-33.000000	-99.000000
3166383.853000	38591142.600000	489.302000	0.345805	-55.000000	-33.000000	-99.000000
3166373.853000	38591132.600000	499.302000	0.301864	-55.000000	-33.000000	-99.000000
3166373.853000	38591142.600000	499.302000	0.301421	-55.000000	-33.000000	-99.000000
3166383.853000	38591132.600000	499.302000	0.302603	-55.000000	-33.000000	-99.000000
3166383.853000	38591142.600000	499.302000	0.302505	-55.000000	-33.000000	-99.000000
3166373.853000	38591152.600000	479.302000	0.377668	-55.000000	-33.000000	-99.000000
3166373.853000	38591152.600000	489.302000	0.345903	-55.000000	-33.000000	-99.000000
3166373.853000	38591162.600000	479.302000	0.377674	-55.000000	-33.000000	-99.000000
3166373.853000	38591162.600000	489.302000	0.345804	-55.000000	-33.000000	-99.000000
3166383.853000	38591152.600000	489.302000	0.345787	-55.000000	-33.000000	-99.000000
3166383.853000	38591162.600000	489.302000	0.345756	-55.000000	-33.000000	-99.000000
3166373.853000	38591152.600000	499.302000	0.301866	-55.000000	-33.000000	-99.000000
3166373.853000	38591162.600000	499.302000	0.302465	-55.000000	-33.000000	-99.000000
3166383.853000	38591152.600000	499.302000	0.302600	-55.000000	-33.000000	-99.000000
3166383.853000	38591162.600000	499.302000	0.302788	-55.000000	-33.000000	-99.000000
3166373.853000	38591172.600000	479.302000	0.377677	-55.000000	-33.000000	-99.000000
3166373.853000	38591172.600000	489.302000	0.345750	-55.000000	-33.000000	-99.000000
3166373.853000	38591182.600000	479.302000	0.377678	-55.000000	-33.000000	-99.000000
3166373.853000	38591182.600000	489.302000	0.345723	-55.000000	-33.000000	-99.000000
3166383.853000	38591172.600000	489.302000	0.345731	-55.000000	-33.000000	-99.000000
3166383.853000	38591182.600000	489.302000	0.345715	-55.000000	-33.000000	-99.000000
3166373.853000	38591172.600000	499.302000	0.302817	-55.000000	-33.000000	-99.000000
3166373.853000	38591182.600000	499.302000	0.303004	-55.000000	-33.000000	-99.000000
3166383.853000	38591172.600000	499.302000	0.302952	-55.000000	-33.000000	-99.000000
3166383.853000	38591182.600000	499.302000	0.303065	-55.000000	-33.000000	-99.000000
3166333.853000	38591192.600000	399.302000	0.238721	-55.000000	-33.000000	-99.000000
3166333.853000	38591192.600000	409.302000	0.235342	-55.000000	-33.000000	-99.000000
3166333.853000	38591202.600000	399.302000	0.238710	-55.000000	-33.000000	-99.000000
3166333.853000	38591202.600000	409.302000	0.235342	-55.000000	-33.000000	-99.000000
3166343.853000	38591192.600000	399.302000	0.238727	-55.000000	-33.000000	-99.000000
3166343.853000	38591192.600000	409.302000	0.235343	-55.000000	-33.000000	-99.000000
3166343.853000	38591202.600000	399.302000	0.238713	-55.000000	-33.000000	-99.000000
3166343.853000	38591202.600000	409.302000	0.235342	-55.000000	-33.000000	-99.000000
3166333.853000	38591192.600000	419.302000	0.312000	-55.000000	-33.000000	-99.000000
3166333.853000	38591192.600000	429.302000	0.332345	-55.000000	-33.000000	-99.000000
3166333.853000	38591202.600000	419.302000	0.312001	-55.000000	-33.000000	-99.000000
3166333.853000	38591202.600000	429.302000	0.332343	-55.000000	-33.000000	-99.000000
3166343.853000	38591192.600000	419.302000	0.312001	-55.000000	-33.000000	-99.000000
3166343.853000	38591192.600000	429.302000	0.332345	-55.000000	-33.000000	-99.000000
3166343.853000	38591202.600000	419.302000	0.312001	-55.000000	-33.000000	-99.000000
3166343.853000	38591202.600000	429.302000	0.332344	-55.000000	-33.000000	-99.000000
3166333.853000	38591212.600000	399.302000	0.238702	-55.000000	-33.000000	-99.000000
3166333.853000	38591212.600000	409.302000	0.235342	-55.000000	-33.000000	-99.000000
3166333.853000	38591222.600000	399.302000	0.238697	-55.000000	-33.000000	-99.000000
3166333.853000	38591222.600000	409.302000	0.235342	-55.000000	-33.000000	-99.000000
3166343.853000	38591212.600000	399.302000	0.238704	-55.000000	-33.000000	-99.000000
3166343.853000	38591212.600000	409.302000	0.235342	-55.000000	-33.000000	-99.000000
3166343.853000	38591222.600000	399.302000	0.238698	-55.000000	-33.000000	-99.000000
3166343.853000	38591222.600000	409.302000	0.235342	-55.000000	-33.000000	-99.000000
3166333.853000	38591212.600000	419.302000	0.312001	-55.000000	-33.000000	-99.000000
3166333.853000	38591212.600000	429.302000	0.332343	-55.000000	-33.000000	-99.000000
3166333.853000	38591222.600000	419.302000	0.312001	-55.000000	-33.000000	-99.000000
3166333.853000	38591222.600000	429.302000	0.332342	-55.000000	-33.000000	-99.000000
3166343.853000	38591212.600000	419.302000	0.312001	-55.000000	-33.000000	-99.000000
3166343.853000	38591212.600000	429.302000	0.332343	-55.000000	-33.000000	-99.000000
3166343.853000	38591222.600000	419.302000	0.312001	-55.000000	-33.000000	-99.000000
3166343.853000	38591222.600000	429.302000	0.332342	-55.000000	-33.000000	-99.000000
3166353.853000	38591192.600000	399.302000	0.238730	-55.000000	-33.000000	-99.000000
3166353.853000	38591192.600000	409.302000	0.235343	-55.000000	-33.000000	-99.000000
3166353.853000	38591202.600000	399.302000	0.238714	-55.000000	-33.000000	-99.000000
3166353.853000	38591202.600000	409.302000	0.235343	-55.000000	-33.000000	-99.000000
3166363.853000	38591192.600000	399.302000	0.238730	-55.000000	-33.000000	-99.000000
3166363.853000	38591202.600000	399.302000	0.238714	-55.000000	-33.000000	-99.000000
3166353.853000	38591192.600000	419.302000	0.312001	-55.000000	-33.000000	-99.000000
3166353.853000	38591192.600000	429.302000	0.332345	-55.000000	-33.000000	-99.000000
3166353.853000	38591202.600000	419.302000	0.312001	-55.000000	-33.000000	-99.000000
3166353.853000	38591202.600000	429.302000	0.332344	-55.000000	-33.000000	-99.000000
3166363.853000	38591192.600000	419.302000	0.312001	-55.000000	-33.000000	-99.000000
3166363.853000	38591192.600000	429.302000	0.332345	-55.000000	-33.000000	-99.000000
3166363.853000	38591202.600000	419.302000	0.312001	-55.000000	-33.000000	-99.000000
3166363.853000	38591202.600000	429.302000	0.332344	-55.000000	-33.000000	-99.000000
3166353.853000	38591212.600000	399.302000	0.238705	-55.000000	-33.000000	-99.000000
3166353.853000	38591212.600000	409.302000	0.235342	-55.000000	-33.000000	-99.000000
3166353.853000	38591222.600000	399.302000	0.238699	-55.000000	-33.000000	-99.000000
3166353.853000	38591222.600000	409.302000	0.235342	-55.000000	-33.000000	-99.000000
3166363.853000	38591212.600000	399.302000	0.238705	-55.000000	-33.000000	-99.000000
3166363.853000	38591222.600000	399.302000	0.238699	-55.000000	-33.000000	-99.000000
3166353.853000	38591212.600000	419.302000	0.312001	-55.000000	-33.000000	-99.000000
3166353.853000	38591212.600000	429.302000	0.332343	-55.000000	-33.000000	-99.000000
3166353.853000	38591222.600000	419.302000	0.312001	-55.000000	-33.000000	-99.000000
3166353.853000	38591222.600000	429.302000	0.332342	-55.000000	-33.000000	-99.000000
3166363.853000	38591212.600000	419.302000	0.312001	-55.000000	-33.000000	-99.000000
3166363.853000	38591212.600000	429.302000	0.332343	-55.000000	-33.000000	-99.000000
3166363.853000	38591222.600000	419.302000	0.312001	-55.000000	-33.000000	-99.000000
3166363.853000	38591222.600000	429.302000	0.332342	-55.000000	-33.000000	-99.000000
[truncated: 10,894 more rows]
