# Supplementary material for: A new method for estimating ore grade based on sample length weighting
Source: Sci Rep. 2023 Apr 17;13:6208. doi: 10.1038/s41598-023-33509-0 (PMC10110572; doi:10.1038/s41598-023-33509-0)
Supplement: Supplementary file 1 — Supplementary Information. [file 41598_2023_33509_MOESM1_ESM.zip › Data for paper-SR/Results/Composite_Sample_P6_Al.txt]

3166093.853000	38590632.600000	489.302000	16.422394	-55.000000	-33.000000	-99.000000
3166093.853000	38590642.600000	489.302000	16.417404	-55.000000	-33.000000	-99.000000
3166103.853000	38590632.600000	489.302000	16.421303	-55.000000	-33.000000	-99.000000
3166103.853000	38590642.600000	489.302000	16.416064	-55.000000	-33.000000	-99.000000
3166093.853000	38590632.600000	499.302000	16.420864	-55.000000	-33.000000	-99.000000
3166093.853000	38590632.600000	509.302000	16.420118	-55.000000	-33.000000	-99.000000
3166093.853000	38590642.600000	499.302000	16.415287	-55.000000	-33.000000	-99.000000
3166093.853000	38590642.600000	509.302000	16.414129	-55.000000	-33.000000	-99.000000
3166103.853000	38590632.600000	499.302000	16.419613	-55.000000	-33.000000	-99.000000
3166103.853000	38590632.600000	509.302000	16.418767	-55.000000	-33.000000	-99.000000
3166103.853000	38590642.600000	499.302000	16.413661	-55.000000	-33.000000	-99.000000
3166103.853000	38590642.600000	509.302000	16.412326	-55.000000	-33.000000	-99.000000
3166093.853000	38590652.600000	489.302000	16.412758	-55.000000	-33.000000	-99.000000
3166093.853000	38590662.600000	489.302000	16.408569	-55.000000	-33.000000	-99.000000
3166103.853000	38590652.600000	489.302000	16.411145	-55.000000	-33.000000	-99.000000
3166103.853000	38590662.600000	489.302000	16.406678	-55.000000	-33.000000	-99.000000
3166093.853000	38590652.600000	499.302000	16.409787	-55.000000	-33.000000	-99.000000
3166093.853000	38590652.600000	509.302000	16.408055	-55.000000	-33.000000	-99.000000
3166093.853000	38590662.600000	499.302000	16.404319	-55.000000	-33.000000	-99.000000
3166093.853000	38590662.600000	509.302000	16.401783	-55.000000	-33.000000	-99.000000
3166103.853000	38590652.600000	499.302000	16.407633	-55.000000	-33.000000	-99.000000
3166103.853000	38590652.600000	509.302000	16.405573	-55.000000	-33.000000	-99.000000
3166103.853000	38590662.600000	499.302000	16.401318	-55.000000	-33.000000	-99.000000
3166103.853000	38590662.600000	509.302000	16.398170	-55.000000	-33.000000	-99.000000
3166113.853000	38590632.600000	489.302000	16.420827	-55.000000	-33.000000	-99.000000
3166113.853000	38590642.600000	489.302000	16.415407	-55.000000	-33.000000	-99.000000
3166123.853000	38590632.600000	489.302000	16.421037	-55.000000	-33.000000	-99.000000
3166123.853000	38590642.600000	489.302000	16.415524	-55.000000	-33.000000	-99.000000
3166113.853000	38590632.600000	499.302000	16.419039	-55.000000	-33.000000	-99.000000
3166113.853000	38590632.600000	509.302000	16.418137	-55.000000	-33.000000	-99.000000
3166113.853000	38590642.600000	499.302000	16.412819	-55.000000	-33.000000	-99.000000
3166113.853000	38590642.600000	509.302000	16.411373	-55.000000	-33.000000	-99.000000
3166113.853000	38590652.600000	489.302000	16.410291	-55.000000	-33.000000	-99.000000
3166113.853000	38590662.600000	489.302000	16.405635	-55.000000	-33.000000	-99.000000
3166123.853000	38590652.600000	489.302000	16.410318	-55.000000	-33.000000	-99.000000
3166123.853000	38590662.600000	489.302000	16.405578	-55.000000	-33.000000	-99.000000
3166113.853000	38590652.600000	499.302000	16.406399	-55.000000	-33.000000	-99.000000
3166113.853000	38590652.600000	509.302000	16.404120	-55.000000	-33.000000	-99.000000
3166113.853000	38590662.600000	499.302000	16.399396	-55.000000	-33.000000	-99.000000
3166113.853000	38590662.600000	509.302000	16.395804	-55.000000	-33.000000	-99.000000
3166093.853000	38590672.600000	489.302000	16.405022	-55.000000	-33.000000	-99.000000
3166093.853000	38590682.600000	489.302000	16.419731	-55.000000	-33.000000	-99.000000
3166103.853000	38590672.600000	489.302000	16.402948	-55.000000	-33.000000	-99.000000
3166103.853000	38590682.600000	489.302000	16.414037	-55.000000	-33.000000	-99.000000
3166093.853000	38590672.600000	499.302000	16.419820	-55.000000	-33.000000	-99.000000
3166093.853000	38590672.600000	509.302000	16.417760	-55.000000	-33.000000	-99.000000
3166093.853000	38590682.600000	499.302000	16.411587	-55.000000	-33.000000	-99.000000
3166093.853000	38590682.600000	509.302000	16.408580	-55.000000	-33.000000	-99.000000
3166103.853000	38590672.600000	499.302000	16.412081	-55.000000	-33.000000	-99.000000
3166103.853000	38590672.600000	509.302000	16.389555	-55.000000	-33.000000	-99.000000
3166103.853000	38590682.600000	499.302000	16.399944	-55.000000	-33.000000	-99.000000
3166103.853000	38590682.600000	509.302000	16.395533	-55.000000	-33.000000	-99.000000
3166093.853000	38590692.600000	489.302000	16.416767	-55.000000	-33.000000	-99.000000
3166093.853000	38590702.600000	489.302000	16.416339	-55.000000	-33.000000	-99.000000
3166103.853000	38590692.600000	489.302000	16.411193	-55.000000	-33.000000	-99.000000
3166103.853000	38590702.600000	489.302000	16.411034	-55.000000	-33.000000	-99.000000
3166093.853000	38590692.600000	499.302000	16.405664	-55.000000	-33.000000	-99.000000
3166093.853000	38590692.600000	509.302000	16.401904	-55.000000	-33.000000	-99.000000
3166093.853000	38590702.600000	499.302000	16.404234	-55.000000	-33.000000	-99.000000
3166093.853000	38590702.600000	509.302000	16.400335	-55.000000	-33.000000	-99.000000
3166103.853000	38590692.600000	499.302000	16.387722	-55.000000	-33.000000	-99.000000
3166103.853000	38590692.600000	509.302000	16.382938	-55.000000	-33.000000	-99.000000
3166103.853000	38590702.600000	499.302000	16.382743	-55.000000	-33.000000	-99.000000
3166103.853000	38590702.600000	509.302000	16.378500	-55.000000	-33.000000	-99.000000
3166113.853000	38590672.600000	489.302000	16.401865	-55.000000	-33.000000	-99.000000
3166113.853000	38590682.600000	489.302000	16.411174	-55.000000	-33.000000	-99.000000
3166123.853000	38590672.600000	489.302000	16.401776	-55.000000	-33.000000	-99.000000
3166123.853000	38590682.600000	489.302000	16.410882	-55.000000	-33.000000	-99.000000
3166113.853000	38590672.600000	499.302000	16.406883	-55.000000	-33.000000	-99.000000
3166113.853000	38590672.600000	509.302000	16.385195	-55.000000	-33.000000	-99.000000
3166113.853000	38590682.600000	499.302000	16.388949	-55.000000	-33.000000	-99.000000
3166113.853000	38590682.600000	509.302000	16.384033	-55.000000	-33.000000	-99.000000
3166113.853000	38590692.600000	489.302000	16.414190	-55.000000	-33.000000	-99.000000
3166113.853000	38590702.600000	489.302000	16.426031	-55.000000	-33.000000	-99.000000
3166123.853000	38590692.600000	489.302000	16.419942	-55.000000	-33.000000	-99.000000
3166123.853000	38590702.600000	489.302000	16.483270	-55.000000	-33.000000	-99.000000
3166113.853000	38590692.600000	499.302000	16.356221	-55.000000	-33.000000	-99.000000
3166113.853000	38590692.600000	509.302000	16.360281	-55.000000	-33.000000	-99.000000
3166113.853000	38590702.600000	499.302000	16.323015	-55.000000	-33.000000	-99.000000
3166113.853000	38590702.600000	509.302000	16.347716	-55.000000	-33.000000	-99.000000
3166123.853000	38590702.600000	499.302000	16.239903	-55.000000	-33.000000	-99.000000
3166093.853000	38590712.600000	489.302000	16.418756	-55.000000	-33.000000	-99.000000
3166093.853000	38590722.600000	489.302000	16.424011	-55.000000	-33.000000	-99.000000
3166103.853000	38590712.600000	489.302000	16.412913	-55.000000	-33.000000	-99.000000
3166103.853000	38590722.600000	489.302000	16.417863	-55.000000	-33.000000	-99.000000
3166093.853000	38590712.600000	499.302000	16.409386	-55.000000	-33.000000	-99.000000
3166093.853000	38590722.600000	499.302000	16.416859	-55.000000	-33.000000	-99.000000
3166103.853000	38590712.600000	499.302000	16.392681	-55.000000	-33.000000	-99.000000
3166103.853000	38590712.600000	509.302000	16.388244	-55.000000	-33.000000	-99.000000
3166103.853000	38590722.600000	499.302000	16.406010	-55.000000	-33.000000	-99.000000
3166103.853000	38590722.600000	509.302000	16.402409	-55.000000	-33.000000	-99.000000
3166093.853000	38590732.600000	489.302000	16.431597	-55.000000	-33.000000	-99.000000
3166093.853000	38590742.600000	489.302000	16.440861	-55.000000	-33.000000	-99.000000
3166103.853000	38590732.600000	489.302000	16.426201	-55.000000	-33.000000	-99.000000
3166103.853000	38590742.600000	489.302000	16.436317	-55.000000	-33.000000	-99.000000
3166093.853000	38590732.600000	499.302000	16.426516	-55.000000	-33.000000	-99.000000
3166093.853000	38590742.600000	499.302000	16.437389	-55.000000	-33.000000	-99.000000
3166103.853000	38590732.600000	499.302000	16.419272	-55.000000	-33.000000	-99.000000
3166103.853000	38590732.600000	509.302000	16.417051	-55.000000	-33.000000	-99.000000
3166103.853000	38590742.600000	499.302000	16.432014	-55.000000	-33.000000	-99.000000
3166103.853000	38590742.600000	509.302000	16.430859	-55.000000	-33.000000	-99.000000
3166113.853000	38590712.600000	489.302000	16.412910	-55.000000	-33.000000	-99.000000
3166113.853000	38590722.600000	489.302000	16.414332	-55.000000	-33.000000	-99.000000
3166123.853000	38590712.600000	489.302000	16.413806	-55.000000	-33.000000	-99.000000
3166123.853000	38590722.600000	489.302000	16.413811	-55.000000	-33.000000	-99.000000
3166113.853000	38590712.600000	499.302000	16.369510	-55.000000	-33.000000	-99.000000
3166113.853000	38590712.600000	509.302000	16.368837	-55.000000	-33.000000	-99.000000
3166113.853000	38590722.600000	499.302000	16.397015	-55.000000	-33.000000	-99.000000
3166113.853000	38590722.600000	509.302000	16.392691	-55.000000	-33.000000	-99.000000
3166123.853000	38590712.600000	499.302000	16.359372	-55.000000	-33.000000	-99.000000
3166123.853000	38590712.600000	509.302000	16.362276	-55.000000	-33.000000	-99.000000
3166123.853000	38590722.600000	499.302000	16.394862	-55.000000	-33.000000	-99.000000
3166123.853000	38590722.600000	509.302000	16.390495	-55.000000	-33.000000	-99.000000
3166113.853000	38590732.600000	489.302000	16.422981	-55.000000	-33.000000	-99.000000
3166113.853000	38590742.600000	489.302000	16.433707	-55.000000	-33.000000	-99.000000
3166123.853000	38590732.600000	489.302000	16.422519	-55.000000	-33.000000	-99.000000
3166123.853000	38590742.600000	489.302000	16.433441	-55.000000	-33.000000	-99.000000
3166113.853000	38590732.600000	499.302000	16.414373	-55.000000	-33.000000	-99.000000
3166113.853000	38590732.600000	509.302000	16.411644	-55.000000	-33.000000	-99.000000
3166113.853000	38590742.600000	499.302000	16.428767	-55.000000	-33.000000	-99.000000
3166113.853000	38590742.600000	509.302000	16.427373	-55.000000	-33.000000	-99.000000
3166123.853000	38590732.600000	499.302000	16.413506	-55.000000	-33.000000	-99.000000
3166123.853000	38590732.600000	509.302000	16.410687	-55.000000	-33.000000	-99.000000
3166123.853000	38590742.600000	499.302000	16.428365	-55.000000	-33.000000	-99.000000
3166123.853000	38590742.600000	509.302000	16.426937	-55.000000	-33.000000	-99.000000
3166093.853000	38590752.600000	489.302000	16.451328	-55.000000	-33.000000	-99.000000
3166103.853000	38590752.600000	489.302000	16.447538	-55.000000	-33.000000	-99.000000
3166103.853000	38590762.600000	489.302000	16.459565	-55.000000	-33.000000	-99.000000
3166103.853000	38590752.600000	499.302000	16.444704	-55.000000	-33.000000	-99.000000
3166103.853000	38590762.600000	499.302000	16.457604	-55.000000	-33.000000	-99.000000
3166103.853000	38590772.600000	489.302000	16.472260	-55.000000	-33.000000	-99.000000
3166103.853000	38590782.600000	489.302000	16.485563	-55.000000	-33.000000	-99.000000
3166103.853000	38590772.600000	499.302000	16.470848	-55.000000	-33.000000	-99.000000
3166103.853000	38590782.600000	499.302000	16.484512	-55.000000	-33.000000	-99.000000
3166113.853000	38590752.600000	489.302000	16.445467	-55.000000	-33.000000	-99.000000
3166113.853000	38590762.600000	489.302000	16.457946	-55.000000	-33.000000	-99.000000
3166123.853000	38590752.600000	489.302000	16.445394	-55.000000	-33.000000	-99.000000
3166123.853000	38590762.600000	489.302000	16.458053	-55.000000	-33.000000	-99.000000
3166113.853000	38590752.600000	499.302000	16.442352	-55.000000	-33.000000	-99.000000
3166113.853000	38590752.600000	509.302000	16.441771	-55.000000	-33.000000	-99.000000
3166113.853000	38590762.600000	499.302000	16.455847	-55.000000	-33.000000	-99.000000
3166113.853000	38590762.600000	509.302000	16.455741	-55.000000	-33.000000	-99.000000
3166123.853000	38590752.600000	499.302000	16.442223	-55.000000	-33.000000	-99.000000
3166123.853000	38590752.600000	509.302000	16.441635	-55.000000	-33.000000	-99.000000
3166123.853000	38590762.600000	499.302000	16.455929	-55.000000	-33.000000	-99.000000
3166123.853000	38590762.600000	509.302000	16.455827	-55.000000	-33.000000	-99.000000
3166113.853000	38590772.600000	489.302000	16.471030	-55.000000	-33.000000	-99.000000
3166113.853000	38590782.600000	479.302000	16.480514	-55.000000	-33.000000	-99.000000
3166113.853000	38590782.600000	489.302000	16.484682	-55.000000	-33.000000	-99.000000
3166123.853000	38590772.600000	489.302000	16.471314	-55.000000	-33.000000	-99.000000
3166123.853000	38590782.600000	489.302000	16.485145	-55.000000	-33.000000	-99.000000
3166113.853000	38590772.600000	499.302000	16.469544	-55.000000	-33.000000	-99.000000
3166113.853000	38590772.600000	509.302000	16.469714	-55.000000	-33.000000	-99.000000
3166113.853000	38590782.600000	499.302000	16.483588	-55.000000	-33.000000	-99.000000
3166113.853000	38590782.600000	509.302000	16.483916	-55.000000	-33.000000	-99.000000
3166123.853000	38590772.600000	499.302000	16.469816	-55.000000	-33.000000	-99.000000
3166123.853000	38590772.600000	509.302000	16.469995	-55.000000	-33.000000	-99.000000
3166123.853000	38590782.600000	499.302000	16.484046	-55.000000	-33.000000	-99.000000
3166123.853000	38590782.600000	509.302000	16.484384	-55.000000	-33.000000	-99.000000
3166133.853000	38590722.600000	489.302000	16.416249	-55.000000	-33.000000	-99.000000
3166133.853000	38590732.600000	489.302000	16.424988	-55.000000	-33.000000	-99.000000
3166133.853000	38590742.600000	489.302000	16.435652	-55.000000	-33.000000	-99.000000
3166133.853000	38590752.600000	489.302000	16.447410	-55.000000	-33.000000	-99.000000
3166133.853000	38590762.600000	489.302000	16.459955	-55.000000	-33.000000	-99.000000
3166133.853000	38590752.600000	499.302000	16.444433	-55.000000	-33.000000	-99.000000
3166133.853000	38590762.600000	499.302000	16.457928	-55.000000	-33.000000	-99.000000
3166133.853000	38590762.600000	509.302000	16.457878	-55.000000	-33.000000	-99.000000
3166133.853000	38590772.600000	489.302000	16.473167	-55.000000	-33.000000	-99.000000
3166133.853000	38590782.600000	489.302000	16.487000	-55.000000	-33.000000	-99.000000
3166143.853000	38590782.600000	489.302000	16.490220	-55.000000	-33.000000	-99.000000
3166133.853000	38590772.600000	499.302000	16.471723	-55.000000	-33.000000	-99.000000
3166133.853000	38590772.600000	509.302000	16.471931	-55.000000	-33.000000	-99.000000
3166133.853000	38590782.600000	499.302000	16.485932	-55.000000	-33.000000	-99.000000
3166133.853000	38590782.600000	509.302000	16.486288	-55.000000	-33.000000	-99.000000
3166103.853000	38590792.600000	489.302000	16.499451	-55.000000	-33.000000	-99.000000
3166113.853000	38590792.600000	479.302000	16.493410	-55.000000	-33.000000	-99.000000
3166113.853000	38590792.600000	489.302000	16.498893	-55.000000	-33.000000	-99.000000
3166113.853000	38590802.600000	479.302000	16.506938	-55.000000	-33.000000	-99.000000
3166113.853000	38590802.600000	489.302000	16.513674	-55.000000	-33.000000	-99.000000
3166123.853000	38590792.600000	489.302000	16.499545	-55.000000	-33.000000	-99.000000
3166123.853000	38590802.600000	479.302000	16.507745	-55.000000	-33.000000	-99.000000
3166123.853000	38590802.600000	489.302000	16.514524	-55.000000	-33.000000	-99.000000
3166113.853000	38590792.600000	499.302000	16.498061	-55.000000	-33.000000	-99.000000
3166113.853000	38590802.600000	499.302000	16.513020	-55.000000	-33.000000	-99.000000
3166123.853000	38590792.600000	499.302000	16.498709	-55.000000	-33.000000	-99.000000
3166123.853000	38590792.600000	509.302000	16.499133	-55.000000	-33.000000	-99.000000
3166123.853000	38590802.600000	499.302000	16.513868	-55.000000	-33.000000	-99.000000
3166123.853000	38590802.600000	509.302000	16.514331	-55.000000	-33.000000	-99.000000
3166113.853000	38590812.600000	479.302000	16.521082	-55.000000	-33.000000	-99.000000
3166113.853000	38590812.600000	489.302000	16.529039	-55.000000	-33.000000	-99.000000
3166113.853000	38590822.600000	479.302000	16.535842	-55.000000	-33.000000	-99.000000
3166113.853000	38590822.600000	489.302000	16.545009	-55.000000	-33.000000	-99.000000
3166123.853000	38590812.600000	479.302000	16.522088	-55.000000	-33.000000	-99.000000
3166123.853000	38590812.600000	489.302000	16.530104	-55.000000	-33.000000	-99.000000
3166123.853000	38590822.600000	479.302000	16.537066	-55.000000	-33.000000	-99.000000
3166123.853000	38590822.600000	489.302000	16.546309	-55.000000	-33.000000	-99.000000
3166113.853000	38590812.600000	499.302000	16.528508	-55.000000	-33.000000	-99.000000
3166113.853000	38590822.600000	499.302000	16.544564	-55.000000	-33.000000	-99.000000
3166123.853000	38590812.600000	499.302000	16.529572	-55.000000	-33.000000	-99.000000
3166123.853000	38590812.600000	509.302000	16.530042	-55.000000	-33.000000	-99.000000
3166123.853000	38590822.600000	499.302000	16.545862	-55.000000	-33.000000	-99.000000
3166123.853000	38590822.600000	509.302000	16.546318	-55.000000	-33.000000	-99.000000
3166113.853000	38590832.600000	489.302000	16.561611	-55.000000	-33.000000	-99.000000
3166113.853000	38590842.600000	489.302000	16.578871	-55.000000	-33.000000	-99.000000
3166123.853000	38590832.600000	479.302000	16.552690	-55.000000	-33.000000	-99.000000
3166123.853000	38590832.600000	489.302000	16.563167	-55.000000	-33.000000	-99.000000
3166123.853000	38590842.600000	479.302000	16.568982	-55.000000	-33.000000	-99.000000
3166123.853000	38590842.600000	489.302000	16.580711	-55.000000	-33.000000	-99.000000
3166123.853000	38590832.600000	499.302000	16.562778	-55.000000	-33.000000	-99.000000
3166123.853000	38590842.600000	499.302000	16.580358	-55.000000	-33.000000	-99.000000
3166123.853000	38590852.600000	479.302000	16.585966	-55.000000	-33.000000	-99.000000
3166123.853000	38590852.600000	489.302000	16.598972	-55.000000	-33.000000	-99.000000
3166123.853000	38590862.600000	479.302000	16.603672	-55.000000	-33.000000	-99.000000
3166123.853000	38590862.600000	489.302000	16.617988	-55.000000	-33.000000	-99.000000
3166123.853000	38590852.600000	499.302000	16.598640	-55.000000	-33.000000	-99.000000
3166123.853000	38590862.600000	499.302000	16.617663	-55.000000	-33.000000	-99.000000
3166133.853000	38590792.600000	489.302000	16.501443	-55.000000	-33.000000	-99.000000
3166133.853000	38590802.600000	489.302000	16.516503	-55.000000	-33.000000	-99.000000
3166143.853000	38590792.600000	489.302000	16.504573	-55.000000	-33.000000	-99.000000
3166143.853000	38590802.600000	489.302000	16.519602	-55.000000	-33.000000	-99.000000
3166133.853000	38590792.600000	499.302000	16.500626	-55.000000	-33.000000	-99.000000
3166133.853000	38590792.600000	509.302000	16.501062	-55.000000	-33.000000	-99.000000
3166133.853000	38590802.600000	499.302000	16.515859	-55.000000	-33.000000	-99.000000
3166133.853000	38590802.600000	509.302000	16.516329	-55.000000	-33.000000	-99.000000
3166143.853000	38590802.600000	499.302000	16.518982	-55.000000	-33.000000	-99.000000
3166143.853000	38590802.600000	509.302000	16.519457	-55.000000	-33.000000	-99.000000
3166133.853000	38590812.600000	489.302000	16.532198	-55.000000	-33.000000	-99.000000
3166133.853000	38590822.600000	489.302000	16.548550	-55.000000	-33.000000	-99.000000
3166143.853000	38590812.600000	489.302000	16.535315	-55.000000	-33.000000	-99.000000
3166143.853000	38590822.600000	489.302000	16.551731	-55.000000	-33.000000	-99.000000
3166133.853000	38590812.600000	499.302000	16.531673	-55.000000	-33.000000	-99.000000
3166133.853000	38590812.600000	509.302000	16.532147	-55.000000	-33.000000	-99.000000
3166133.853000	38590822.600000	499.302000	16.548108	-55.000000	-33.000000	-99.000000
3166133.853000	38590822.600000	509.302000	16.548566	-55.000000	-33.000000	-99.000000
3166143.853000	38590812.600000	499.302000	16.534805	-55.000000	-33.000000	-99.000000
3166143.853000	38590812.600000	509.302000	16.535281	-55.000000	-33.000000	-99.000000
3166143.853000	38590822.600000	499.302000	16.551297	-55.000000	-33.000000	-99.000000
3166143.853000	38590822.600000	509.302000	16.551754	-55.000000	-33.000000	-99.000000
3166133.853000	38590832.600000	479.302000	16.554953	-55.000000	-33.000000	-99.000000
3166133.853000	38590832.600000	489.302000	16.565590	-55.000000	-33.000000	-99.000000
3166133.853000	38590842.600000	479.302000	16.571449	-55.000000	-33.000000	-99.000000
3166133.853000	38590842.600000	489.302000	16.583349	-55.000000	-33.000000	-99.000000
3166143.853000	38590832.600000	489.302000	16.568877	-55.000000	-33.000000	-99.000000
3166143.853000	38590842.600000	489.302000	16.586786	-55.000000	-33.000000	-99.000000
3166133.853000	38590832.600000	499.302000	16.565202	-55.000000	-33.000000	-99.000000
3166133.853000	38590832.600000	509.302000	16.565628	-55.000000	-33.000000	-99.000000
3166133.853000	38590842.600000	499.302000	16.582996	-55.000000	-33.000000	-99.000000
3166133.853000	38590842.600000	509.302000	16.583376	-55.000000	-33.000000	-99.000000
3166143.853000	38590832.600000	499.302000	16.568495	-55.000000	-33.000000	-99.000000
3166143.853000	38590832.600000	509.302000	16.568916	-55.000000	-33.000000	-99.000000
3166143.853000	38590842.600000	499.302000	16.586434	-55.000000	-33.000000	-99.000000
3166143.853000	38590842.600000	509.302000	16.586808	-55.000000	-33.000000	-99.000000
3166133.853000	38590852.600000	479.302000	16.588671	-55.000000	-33.000000	-99.000000
3166133.853000	38590852.600000	489.302000	16.601864	-55.000000	-33.000000	-99.000000
3166133.853000	38590862.600000	479.302000	16.606653	-55.000000	-33.000000	-99.000000
3166133.853000	38590862.600000	489.302000	16.621173	-55.000000	-33.000000	-99.000000
3166143.853000	38590852.600000	489.302000	16.605493	-55.000000	-33.000000	-99.000000
3166143.853000	38590862.600000	479.302000	16.610265	-55.000000	-33.000000	-99.000000
3166143.853000	38590862.600000	489.302000	16.625040	-55.000000	-33.000000	-99.000000
3166133.853000	38590852.600000	499.302000	16.601529	-55.000000	-33.000000	-99.000000
3166133.853000	38590862.600000	499.302000	16.620843	-55.000000	-33.000000	-99.000000
3166143.853000	38590852.600000	499.302000	16.605157	-55.000000	-33.000000	-99.000000
3166143.853000	38590852.600000	509.302000	16.605472	-55.000000	-33.000000	-99.000000
3166143.853000	38590862.600000	499.302000	16.624706	-55.000000	-33.000000	-99.000000
3166143.853000	38590862.600000	509.302000	16.624951	-55.000000	-33.000000	-99.000000
3166153.853000	38590842.600000	489.302000	16.591001	-55.000000	-33.000000	-99.000000
3166153.853000	38590842.600000	499.302000	16.590653	-55.000000	-33.000000	-99.000000
3166153.853000	38590842.600000	509.302000	16.591015	-55.000000	-33.000000	-99.000000
3166153.853000	38590852.600000	489.302000	16.609841	-55.000000	-33.000000	-99.000000
3166153.853000	38590862.600000	489.302000	16.629570	-55.000000	-33.000000	-99.000000
3166153.853000	38590852.600000	499.302000	16.609505	-55.000000	-33.000000	-99.000000
3166153.853000	38590852.600000	509.302000	16.609806	-55.000000	-33.000000	-99.000000
3166153.853000	38590862.600000	499.302000	16.629232	-55.000000	-33.000000	-99.000000
3166153.853000	38590862.600000	509.302000	16.629461	-55.000000	-33.000000	-99.000000
3166133.853000	38590922.600000	469.302000	16.627408	-55.000000	-33.000000	-99.000000
3166143.853000	38590922.600000	469.302000	16.631635	-55.000000	-33.000000	-99.000000
3166143.853000	38590932.600000	469.302000	16.649035	-55.000000	-33.000000	-99.000000
3166143.853000	38590942.600000	469.302000	18.123223	-55.000000	-33.000000	-99.000000
3166153.853000	38590942.600000	469.302000	18.123225	-55.000000	-33.000000	-99.000000
3166123.853000	38590872.600000	479.302000	16.591142	-55.000000	-33.000000	-99.000000
3166123.853000	38590872.600000	489.302000	16.590449	-55.000000	-33.000000	-99.000000
3166123.853000	38590882.600000	479.302000	16.601422	-55.000000	-33.000000	-99.000000
3166123.853000	38590882.600000	489.302000	16.600791	-55.000000	-33.000000	-99.000000
3166123.853000	38590892.600000	479.302000	16.611554	-55.000000	-33.000000	-99.000000
3166123.853000	38590892.600000	489.302000	16.610977	-55.000000	-33.000000	-99.000000
3166133.853000	38590872.600000	479.302000	16.591603	-55.000000	-33.000000	-99.000000
3166133.853000	38590872.600000	489.302000	16.590912	-55.000000	-33.000000	-99.000000
3166133.853000	38590882.600000	479.302000	16.601851	-55.000000	-33.000000	-99.000000
3166133.853000	38590882.600000	489.302000	16.601223	-55.000000	-33.000000	-99.000000
3166143.853000	38590872.600000	479.302000	16.592661	-55.000000	-33.000000	-99.000000
3166143.853000	38590872.600000	489.302000	16.591977	-55.000000	-33.000000	-99.000000
3166143.853000	38590882.600000	479.302000	16.602837	-55.000000	-33.000000	-99.000000
3166143.853000	38590882.600000	489.302000	16.602214	-55.000000	-33.000000	-99.000000
3166133.853000	38590872.600000	499.302000	16.590825	-55.000000	-33.000000	-99.000000
3166133.853000	38590882.600000	499.302000	16.601155	-55.000000	-33.000000	-99.000000
3166143.853000	38590872.600000	499.302000	16.591892	-55.000000	-33.000000	-99.000000
3166143.853000	38590872.600000	509.302000	16.592409	-55.000000	-33.000000	-99.000000
3166143.853000	38590882.600000	499.302000	16.602149	-55.000000	-33.000000	-99.000000
3166143.853000	38590882.600000	509.302000	16.602644	-55.000000	-33.000000	-99.000000
3166133.853000	38590892.600000	479.302000	16.611955	-55.000000	-33.000000	-99.000000
3166133.853000	38590892.600000	489.302000	16.611380	-55.000000	-33.000000	-99.000000
3166133.853000	38590902.600000	479.302000	16.621917	-55.000000	-33.000000	-99.000000
3166133.853000	38590902.600000	489.302000	16.621388	-55.000000	-33.000000	-99.000000
3166143.853000	38590892.600000	479.302000	16.612877	-55.000000	-33.000000	-99.000000
3166143.853000	38590892.600000	489.302000	16.612307	-55.000000	-33.000000	-99.000000
3166143.853000	38590902.600000	479.302000	16.622781	-55.000000	-33.000000	-99.000000
3166143.853000	38590902.600000	489.302000	16.622256	-55.000000	-33.000000	-99.000000
3166133.853000	38590892.600000	499.302000	16.611330	-55.000000	-33.000000	-99.000000
3166133.853000	38590902.600000	499.302000	16.621351	-55.000000	-33.000000	-99.000000
3166143.853000	38590892.600000	499.302000	16.612257	-55.000000	-33.000000	-99.000000
3166143.853000	38590902.600000	499.302000	16.622220	-55.000000	-33.000000	-99.000000
3166153.853000	38590872.600000	489.302000	16.593630	-55.000000	-33.000000	-99.000000
3166153.853000	38590882.600000	489.302000	16.603754	-55.000000	-33.000000	-99.000000
3166153.853000	38590872.600000	499.302000	16.593548	-55.000000	-33.000000	-99.000000
3166153.853000	38590872.600000	509.302000	16.594061	-55.000000	-33.000000	-99.000000
3166153.853000	38590882.600000	499.302000	16.603692	-55.000000	-33.000000	-99.000000
3166153.853000	38590882.600000	509.302000	16.604184	-55.000000	-33.000000	-99.000000
3166163.853000	38590882.600000	509.302000	16.606255	-55.000000	-33.000000	-99.000000
3166153.853000	38590892.600000	479.302000	16.614310	-55.000000	-33.000000	-99.000000
3166153.853000	38590892.600000	489.302000	16.613746	-55.000000	-33.000000	-99.000000
3166153.853000	38590902.600000	479.302000	16.624125	-55.000000	-33.000000	-99.000000
3166153.853000	38590902.600000	489.302000	16.623606	-55.000000	-33.000000	-99.000000
3166163.853000	38590902.600000	489.302000	16.625425	-55.000000	-33.000000	-99.000000
3166153.853000	38590892.600000	499.302000	16.613699	-55.000000	-33.000000	-99.000000
3166153.853000	38590892.600000	509.302000	16.614170	-55.000000	-33.000000	-99.000000
3166153.853000	38590902.600000	499.302000	16.623571	-55.000000	-33.000000	-99.000000
3166153.853000	38590902.600000	509.302000	16.624022	-55.000000	-33.000000	-99.000000
3166163.853000	38590892.600000	499.302000	16.615641	-55.000000	-33.000000	-99.000000
3166163.853000	38590892.600000	509.302000	16.616108	-55.000000	-33.000000	-99.000000
3166163.853000	38590902.600000	499.302000	16.625392	-55.000000	-33.000000	-99.000000
3166163.853000	38590902.600000	509.302000	16.625840	-55.000000	-33.000000	-99.000000
3166133.853000	38590912.600000	479.302000	16.631738	-55.000000	-33.000000	-99.000000
3166133.853000	38590912.600000	489.302000	16.631250	-55.000000	-33.000000	-99.000000
3166133.853000	38590922.600000	479.302000	16.641419	-55.000000	-33.000000	-99.000000
3166133.853000	38590922.600000	489.302000	16.640967	-55.000000	-33.000000	-99.000000
3166143.853000	38590912.600000	479.302000	16.632549	-55.000000	-33.000000	-99.000000
3166143.853000	38590912.600000	489.302000	16.632064	-55.000000	-33.000000	-99.000000
3166143.853000	38590922.600000	479.302000	16.642183	-55.000000	-33.000000	-99.000000
3166143.853000	38590922.600000	489.302000	16.641734	-55.000000	-33.000000	-99.000000
3166133.853000	38590912.600000	499.302000	16.631223	-55.000000	-33.000000	-99.000000
3166143.853000	38590912.600000	499.302000	16.632039	-55.000000	-33.000000	-99.000000
3166143.853000	38590922.600000	499.302000	16.641717	-55.000000	-33.000000	-99.000000
3166133.853000	38590932.600000	479.302000	17.171979	-55.000000	-33.000000	-99.000000
3166133.853000	38590932.600000	489.302000	17.171594	-55.000000	-33.000000	-99.000000
3166133.853000	38590942.600000	479.302000	18.464402	-55.000000	-33.000000	-99.000000
3166143.853000	38590932.600000	479.302000	17.173345	-55.000000	-33.000000	-99.000000
3166143.853000	38590932.600000	489.302000	17.172963	-55.000000	-33.000000	-99.000000
3166143.853000	38590942.600000	479.302000	18.403054	-55.000000	-33.000000	-99.000000
3166143.853000	38590942.600000	489.302000	18.403223	-55.000000	-33.000000	-99.000000
3166143.853000	38590932.600000	499.302000	17.015684	-55.000000	-33.000000	-99.000000
3166143.853000	38590942.600000	499.302000	18.403390	-55.000000	-33.000000	-99.000000
3166153.853000	38590912.600000	479.302000	16.774554	-55.000000	-33.000000	-99.000000
3166153.853000	38590912.600000	489.302000	16.773916	-55.000000	-33.000000	-99.000000
3166153.853000	38590922.600000	479.302000	16.789570	-55.000000	-33.000000	-99.000000
3166153.853000	38590922.600000	489.302000	16.788976	-55.000000	-33.000000	-99.000000
3166163.853000	38590912.600000	489.302000	16.776600	-55.000000	-33.000000	-99.000000
3166163.853000	38590922.600000	489.302000	16.776710	-55.000000	-33.000000	-99.000000
3166153.853000	38590912.600000	499.302000	16.759710	-55.000000	-33.000000	-99.000000
3166153.853000	38590912.600000	509.302000	16.760471	-55.000000	-33.000000	-99.000000
3166153.853000	38590922.600000	499.302000	16.774325	-55.000000	-33.000000	-99.000000
3166153.853000	38590922.600000	509.302000	16.775050	-55.000000	-33.000000	-99.000000
3166163.853000	38590912.600000	499.302000	16.762314	-55.000000	-33.000000	-99.000000
3166163.853000	38590912.600000	509.302000	16.763069	-55.000000	-33.000000	-99.000000
3166163.853000	38590922.600000	499.302000	16.776107	-55.000000	-33.000000	-99.000000
3166163.853000	38590922.600000	509.302000	16.775583	-55.000000	-33.000000	-99.000000
3166153.853000	38590932.600000	479.302000	18.403051	-55.000000	-33.000000	-99.000000
3166153.853000	38590932.600000	489.302000	17.411968	-55.000000	-33.000000	-99.000000
3166153.853000	38590942.600000	479.302000	18.403056	-55.000000	-33.000000	-99.000000
3166153.853000	38590942.600000	489.302000	18.403232	-55.000000	-33.000000	-99.000000
3166163.853000	38590932.600000	479.302000	18.403053	-55.000000	-33.000000	-99.000000
3166163.853000	38590932.600000	489.302000	18.403220	-55.000000	-33.000000	-99.000000
3166163.853000	38590942.600000	479.302000	18.403058	-55.000000	-33.000000	-99.000000
3166163.853000	38590942.600000	489.302000	18.403240	-55.000000	-33.000000	-99.000000
3166153.853000	38590932.600000	499.302000	17.034576	-55.000000	-33.000000	-99.000000
3166153.853000	38590942.600000	499.302000	18.403405	-55.000000	-33.000000	-99.000000
3166163.853000	38590932.600000	499.302000	18.403385	-55.000000	-33.000000	-99.000000
3166163.853000	38590932.600000	509.302000	18.403546	-55.000000	-33.000000	-99.000000
3166163.853000	38590942.600000	499.302000	18.403419	-55.000000	-33.000000	-99.000000
3166163.853000	38590942.600000	509.302000	18.403593	-55.000000	-33.000000	-99.000000
3166173.853000	38590922.600000	509.302000	16.782953	-55.000000	-33.000000	-99.000000
3166173.853000	38590942.600000	489.302000	18.403247	-55.000000	-33.000000	-99.000000
3166173.853000	38590932.600000	499.302000	18.465036	-55.000000	-33.000000	-99.000000
3166173.853000	38590932.600000	509.302000	18.464967	-55.000000	-33.000000	-99.000000
3166173.853000	38590942.600000	499.302000	18.403432	-55.000000	-33.000000	-99.000000
3166173.853000	38590942.600000	509.302000	18.403611	-55.000000	-33.000000	-99.000000
3166143.853000	38590952.600000	469.302000	18.361626	-55.000000	-33.000000	-99.000000
3166143.853000	38590962.600000	469.302000	18.123233	-55.000000	-33.000000	-99.000000
3166143.853000	38590972.600000	469.302000	18.123239	-55.000000	-33.000000	-99.000000
3166143.853000	38590982.600000	469.302000	18.123246	-55.000000	-33.000000	-99.000000
3166153.853000	38590952.600000	469.302000	18.362573	-55.000000	-33.000000	-99.000000
3166153.853000	38590962.600000	469.302000	18.123236	-55.000000	-33.000000	-99.000000
3166153.853000	38590972.600000	469.302000	18.123243	-55.000000	-33.000000	-99.000000
3166153.853000	38590982.600000	469.302000	18.123250	-55.000000	-33.000000	-99.000000
3166163.853000	38590972.600000	469.302000	18.123246	-55.000000	-33.000000	-99.000000
3166163.853000	38590982.600000	469.302000	18.123254	-55.000000	-33.000000	-99.000000
3166143.853000	38590992.600000	469.302000	18.123253	-55.000000	-33.000000	-99.000000
3166153.853000	38590992.600000	469.302000	18.123258	-55.000000	-33.000000	-99.000000
3166153.853000	38591002.600000	469.302000	18.123268	-55.000000	-33.000000	-99.000000
3166163.853000	38590992.600000	469.302000	18.123263	-55.000000	-33.000000	-99.000000
3166163.853000	38591002.600000	469.302000	18.123274	-55.000000	-33.000000	-99.000000
3166153.853000	38591012.600000	469.302000	18.123278	-55.000000	-33.000000	-99.000000
3166153.853000	38591022.600000	469.302000	18.123291	-55.000000	-33.000000	-99.000000
3166163.853000	38591012.600000	469.302000	18.123286	-55.000000	-33.000000	-99.000000
3166163.853000	38591022.600000	469.302000	18.123300	-55.000000	-33.000000	-99.000000
3166143.853000	38590952.600000	479.302000	16.852746	-55.000000	-33.000000	-99.000000
3166143.853000	38590952.600000	489.302000	16.873984	-55.000000	-33.000000	-99.000000
3166143.853000	38590962.600000	479.302000	16.863019	-55.000000	-33.000000	-99.000000
3166143.853000	38590962.600000	489.302000	16.885019	-55.000000	-33.000000	-99.000000
3166143.853000	38590952.600000	499.302000	16.873347	-55.000000	-33.000000	-99.000000
3166143.853000	38590972.600000	479.302000	16.873930	-55.000000	-33.000000	-99.000000
3166143.853000	38590972.600000	489.302000	16.896738	-55.000000	-33.000000	-99.000000
3166143.853000	38590982.600000	479.302000	16.885521	-55.000000	-33.000000	-99.000000
3166143.853000	38590982.600000	489.302000	16.909185	-55.000000	-33.000000	-99.000000
3166153.853000	38590952.600000	479.302000	16.909185	-55.000000	-33.000000	-99.000000
3166153.853000	38590952.600000	489.302000	16.909185	-55.000000	-33.000000	-99.000000
3166153.853000	38590962.600000	479.302000	16.868535	-55.000000	-33.000000	-99.000000
3166153.853000	38590962.600000	489.302000	16.890943	-55.000000	-33.000000	-99.000000
3166163.853000	38590952.600000	479.302000	16.862294	-55.000000	-33.000000	-99.000000
3166163.853000	38590952.600000	489.302000	16.884239	-55.000000	-33.000000	-99.000000
3166163.853000	38590962.600000	479.302000	16.873753	-55.000000	-33.000000	-99.000000
3166163.853000	38590962.600000	489.302000	16.896547	-55.000000	-33.000000	-99.000000
3166153.853000	38590952.600000	499.302000	16.896547	-55.000000	-33.000000	-99.000000
3166153.853000	38590962.600000	499.302000	16.890186	-55.000000	-33.000000	-99.000000
3166163.853000	38590952.600000	499.302000	16.883532	-55.000000	-33.000000	-99.000000
3166163.853000	38590952.600000	509.302000	16.882232	-55.000000	-33.000000	-99.000000
3166163.853000	38590962.600000	499.302000	16.895748	-55.000000	-33.000000	-99.000000
3166163.853000	38590962.600000	509.302000	16.894282	-55.000000	-33.000000	-99.000000
3166153.853000	38590972.600000	479.302000	16.880139	-55.000000	-33.000000	-99.000000
3166153.853000	38590972.600000	489.302000	16.903405	-55.000000	-33.000000	-99.000000
3166153.853000	38590982.600000	479.302000	16.892532	-55.000000	-33.000000	-99.000000
3166153.853000	38590982.600000	489.302000	16.916712	-55.000000	-33.000000	-99.000000
3166163.853000	38590972.600000	479.302000	16.886042	-55.000000	-33.000000	-99.000000
3166163.853000	38590972.600000	489.302000	16.909744	-55.000000	-33.000000	-99.000000
3166163.853000	38590982.600000	479.302000	17.331363	-55.000000	-33.000000	-99.000000
3166163.853000	38590982.600000	489.302000	17.551676	-55.000000	-33.000000	-99.000000
3166153.853000	38590972.600000	499.302000	16.902552	-55.000000	-33.000000	-99.000000
3166153.853000	38590982.600000	499.302000	16.915747	-55.000000	-33.000000	-99.000000
3166163.853000	38590972.600000	499.302000	16.908838	-55.000000	-33.000000	-99.000000
3166163.853000	38590982.600000	499.302000	17.550215	-55.000000	-33.000000	-99.000000
3166143.853000	38590992.600000	479.302000	17.330214	-55.000000	-33.000000	-99.000000
3166153.853000	38590992.600000	479.302000	18.460878	-55.000000	-33.000000	-99.000000
3166153.853000	38590992.600000	489.302000	18.460895	-55.000000	-33.000000	-99.000000
3166153.853000	38591002.600000	479.302000	18.462005	-55.000000	-33.000000	-99.000000
3166153.853000	38591002.600000	489.302000	18.462026	-55.000000	-33.000000	-99.000000
3166163.853000	38590992.600000	479.302000	18.461494	-55.000000	-33.000000	-99.000000
3166163.853000	38590992.600000	489.302000	18.461513	-55.000000	-33.000000	-99.000000
3166163.853000	38591002.600000	479.302000	18.403104	-55.000000	-33.000000	-99.000000
3166163.853000	38591002.600000	489.302000	18.403424	-55.000000	-33.000000	-99.000000
3166153.853000	38590992.600000	499.302000	18.464723	-55.000000	-33.000000	-99.000000
3166163.853000	38590992.600000	499.302000	18.465299	-55.000000	-33.000000	-99.000000
3166163.853000	38591002.600000	499.302000	18.403735	-55.000000	-33.000000	-99.000000
3166153.853000	38591012.600000	479.302000	18.403109	-55.000000	-33.000000	-99.000000
3166153.853000	38591012.600000	489.302000	18.403443	-55.000000	-33.000000	-99.000000
3166153.853000	38591022.600000	479.302000	18.403121	-55.000000	-33.000000	-99.000000
3166163.853000	38591012.600000	479.302000	18.403116	-55.000000	-33.000000	-99.000000
3166163.853000	38591012.600000	489.302000	18.403472	-55.000000	-33.000000	-99.000000
3166163.853000	38591022.600000	479.302000	18.403131	-55.000000	-33.000000	-99.000000
3166163.853000	38591022.600000	489.302000	18.403528	-55.000000	-33.000000	-99.000000
3166163.853000	38591012.600000	499.302000	18.403817	-55.000000	-33.000000	-99.000000
3166163.853000	38591032.600000	469.302000	18.123317	-55.000000	-33.000000	-99.000000
3166163.853000	38591042.600000	469.302000	18.123336	-55.000000	-33.000000	-99.000000
3166163.853000	38591052.600000	469.302000	18.123358	-55.000000	-33.000000	-99.000000
3166163.853000	38591062.600000	469.302000	18.123383	-55.000000	-33.000000	-99.000000
3166163.853000	38591072.600000	469.302000	18.123412	-55.000000	-33.000000	-99.000000
3166163.853000	38591082.600000	469.302000	18.123445	-55.000000	-33.000000	-99.000000
3166163.853000	38591092.600000	469.302000	18.123481	-55.000000	-33.000000	-99.000000
3166163.853000	38591102.600000	469.302000	18.123519	-55.000000	-33.000000	-99.000000
3166153.853000	38591032.600000	479.302000	18.453849	-55.000000	-33.000000	-99.000000
3166153.853000	38591042.600000	479.302000	18.455186	-55.000000	-33.000000	-99.000000
3166163.853000	38591032.600000	479.302000	18.454850	-55.000000	-33.000000	-99.000000
3166163.853000	38591032.600000	489.302000	18.454865	-55.000000	-33.000000	-99.000000
3166163.853000	38591042.600000	479.302000	18.456299	-55.000000	-33.000000	-99.000000
3166153.853000	38591052.600000	479.302000	18.456533	-55.000000	-33.000000	-99.000000
3166163.853000	38591052.600000	479.302000	18.457770	-55.000000	-33.000000	-99.000000
3166163.853000	38591062.600000	479.302000	18.459251	-55.000000	-33.000000	-99.000000
3166163.853000	38591072.600000	479.302000	18.460724	-55.000000	-33.000000	-99.000000
3166163.853000	38591082.600000	479.302000	18.462162	-55.000000	-33.000000	-99.000000
3166163.853000	38591092.600000	479.302000	18.403314	-55.000000	-33.000000	-99.000000
3166163.853000	38591102.600000	479.302000	18.403353	-55.000000	-33.000000	-99.000000
3166173.853000	38591002.600000	469.302000	16.957872	-55.000000	-33.000000	-99.000000
3166173.853000	38591012.600000	469.302000	17.482661	-55.000000	-33.000000	-99.000000
3166173.853000	38591022.600000	469.302000	18.369137	-55.000000	-33.000000	-99.000000
3166183.853000	38591022.600000	469.302000	18.368647	-55.000000	-33.000000	-99.000000
3166173.853000	38590952.600000	489.302000	17.554611	-55.000000	-33.000000	-99.000000
3166173.853000	38590962.600000	489.302000	17.554611	-55.000000	-33.000000	-99.000000
3166173.853000	38590952.600000	499.302000	17.554611	-55.000000	-33.000000	-99.000000
3166173.853000	38590952.600000	509.302000	17.554611	-55.000000	-33.000000	-99.000000
3166173.853000	38590962.600000	499.302000	17.554611	-55.000000	-33.000000	-99.000000
3166173.853000	38590962.600000	509.302000	17.554611	-55.000000	-33.000000	-99.000000
3166173.853000	38590972.600000	479.302000	17.554611	-55.000000	-33.000000	-99.000000
3166173.853000	38590972.600000	489.302000	17.554611	-55.000000	-33.000000	-99.000000
3166173.853000	38590982.600000	479.302000	17.554611	-55.000000	-33.000000	-99.000000
3166173.853000	38590982.600000	489.302000	17.554611	-55.000000	-33.000000	-99.000000
3166183.853000	38590982.600000	489.302000	17.050193	-55.000000	-33.000000	-99.000000
3166173.853000	38590972.600000	499.302000	17.050193	-55.000000	-33.000000	-99.000000
3166173.853000	38590972.600000	509.302000	17.050193	-55.000000	-33.000000	-99.000000
3166173.853000	38590982.600000	499.302000	17.050193	-55.000000	-33.000000	-99.000000
3166173.853000	38590982.600000	509.302000	17.050193	-55.000000	-33.000000	-99.000000
3166183.853000	38590972.600000	499.302000	17.050193	-55.000000	-33.000000	-99.000000
3166183.853000	38590972.600000	509.302000	17.050193	-55.000000	-33.000000	-99.000000
3166183.853000	38590982.600000	499.302000	17.049380	-55.000000	-33.000000	-99.000000
3166183.853000	38590982.600000	509.302000	17.047894	-55.000000	-33.000000	-99.000000
3166173.853000	38590992.600000	479.302000	17.037593	-55.000000	-33.000000	-99.000000
3166173.853000	38590992.600000	489.302000	17.057262	-55.000000	-33.000000	-99.000000
3166173.853000	38591002.600000	479.302000	17.049058	-55.000000	-33.000000	-99.000000
3166173.853000	38591002.600000	489.302000	17.069672	-55.000000	-33.000000	-99.000000
3166183.853000	38590992.600000	489.302000	17.062303	-55.000000	-33.000000	-99.000000
3166183.853000	38591002.600000	479.302000	17.054492	-55.000000	-33.000000	-99.000000
3166183.853000	38591002.600000	489.302000	17.075552	-55.000000	-33.000000	-99.000000
3166173.853000	38590992.600000	499.302000	17.056374	-55.000000	-33.000000	-99.000000
3166173.853000	38590992.600000	509.302000	17.054751	-55.000000	-33.000000	-99.000000
3166173.853000	38591002.600000	499.302000	17.068640	-55.000000	-33.000000	-99.000000
3166173.853000	38591002.600000	509.302000	17.066759	-55.000000	-33.000000	-99.000000
3166183.853000	38590992.600000	499.302000	17.061358	-55.000000	-33.000000	-99.000000
3166183.853000	38590992.600000	509.302000	17.059634	-55.000000	-33.000000	-99.000000
3166183.853000	38591002.600000	499.302000	17.074447	-55.000000	-33.000000	-99.000000
3166183.853000	38591002.600000	509.302000	17.072434	-55.000000	-33.000000	-99.000000
3166173.853000	38591012.600000	479.302000	17.442434	-55.000000	-33.000000	-99.000000
3166173.853000	38591012.600000	489.302000	17.636144	-55.000000	-33.000000	-99.000000
3166173.853000	38591022.600000	479.302000	18.456834	-55.000000	-33.000000	-99.000000
3166173.853000	38591022.600000	489.302000	18.456851	-55.000000	-33.000000	-99.000000
3166183.853000	38591012.600000	479.302000	17.962862	-55.000000	-33.000000	-99.000000
3166183.853000	38591012.600000	489.302000	17.962805	-55.000000	-33.000000	-99.000000
3166183.853000	38591022.600000	479.302000	18.457570	-55.000000	-33.000000	-99.000000
3166183.853000	38591022.600000	489.302000	18.457591	-55.000000	-33.000000	-99.000000
3166173.853000	38591012.600000	499.302000	17.081973	-55.000000	-33.000000	-99.000000
3166173.853000	38591022.600000	499.302000	18.456757	-55.000000	-33.000000	-99.000000
3166183.853000	38591012.600000	499.302000	17.643123	-55.000000	-33.000000	-99.000000
3166183.853000	38591012.600000	509.302000	17.639912	-55.000000	-33.000000	-99.000000
3166183.853000	38591022.600000	499.302000	18.457493	-55.000000	-33.000000	-99.000000
3166183.853000	38591022.600000	509.302000	18.457279	-55.000000	-33.000000	-99.000000
3166193.853000	38591012.600000	489.302000	18.456709	-55.000000	-33.000000	-99.000000
3166193.853000	38591022.600000	479.302000	18.458228	-55.000000	-33.000000	-99.000000
3166193.853000	38591022.600000	489.302000	18.458251	-55.000000	-33.000000	-99.000000
3166193.853000	38591012.600000	499.302000	18.456616	-55.000000	-33.000000	-99.000000
3166193.853000	38591012.600000	509.302000	17.964379	-55.000000	-33.000000	-99.000000
3166193.853000	38591022.600000	499.302000	18.458150	-55.000000	-33.000000	-99.000000
3166193.853000	38591022.600000	509.302000	18.457926	-55.000000	-33.000000	-99.000000
3166173.853000	38591032.600000	469.302000	18.368187	-55.000000	-33.000000	-99.000000
3166173.853000	38591042.600000	469.302000	18.367207	-55.000000	-33.000000	-99.000000
3166183.853000	38591032.600000	469.302000	18.367635	-55.000000	-33.000000	-99.000000
3166183.853000	38591042.600000	469.302000	18.366582	-55.000000	-33.000000	-99.000000
3166173.853000	38591052.600000	469.302000	18.366201	-55.000000	-33.000000	-99.000000
3166173.853000	38591062.600000	469.302000	18.365177	-55.000000	-33.000000	-99.000000
3166183.853000	38591052.600000	469.302000	18.365492	-55.000000	-33.000000	-99.000000
3166183.853000	38591062.600000	469.302000	18.364370	-55.000000	-33.000000	-99.000000
3166193.853000	38591042.600000	469.302000	18.345729	-55.000000	-33.000000	-99.000000
3166193.853000	38591052.600000	469.302000	18.364842	-55.000000	-33.000000	-99.000000
3166193.853000	38591062.600000	469.302000	18.363622	-55.000000	-33.000000	-99.000000
3166203.853000	38591062.600000	469.302000	18.123497	-55.000000	-33.000000	-99.000000
3166173.853000	38591072.600000	469.302000	18.361765	-55.000000	-33.000000	-99.000000
3166173.853000	38591082.600000	469.302000	18.123490	-55.000000	-33.000000	-99.000000
3166183.853000	38591072.600000	469.302000	18.123485	-55.000000	-33.000000	-99.000000
3166183.853000	38591082.600000	469.302000	18.123542	-55.000000	-33.000000	-99.000000
3166173.853000	38591092.600000	469.302000	18.123539	-55.000000	-33.000000	-99.000000
3166173.853000	38591102.600000	469.302000	18.123594	-55.000000	-33.000000	-99.000000
3166183.853000	38591092.600000	469.302000	18.123611	-55.000000	-33.000000	-99.000000
3166183.853000	38591102.600000	469.302000	18.123692	-55.000000	-33.000000	-99.000000
3166193.853000	38591072.600000	469.302000	18.123527	-55.000000	-33.000000	-99.000000
3166193.853000	38591082.600000	469.302000	18.123602	-55.000000	-33.000000	-99.000000
3166203.853000	38591072.600000	469.302000	18.123570	-55.000000	-33.000000	-99.000000
3166203.853000	38591082.600000	469.302000	18.123667	-55.000000	-33.000000	-99.000000
3166193.853000	38591092.600000	469.302000	18.123698	-55.000000	-33.000000	-99.000000
3166193.853000	38591102.600000	469.302000	18.123816	-55.000000	-33.000000	-99.000000
3166203.853000	38591092.600000	469.302000	18.123798	-55.000000	-33.000000	-99.000000
3166203.853000	38591102.600000	469.302000	18.123973	-55.000000	-33.000000	-99.000000
3166213.853000	38591072.600000	469.302000	18.363623	-55.000000	-33.000000	-99.000000
3166213.853000	38591082.600000	469.302000	18.362061	-55.000000	-33.000000	-99.000000
3166223.853000	38591082.600000	469.302000	18.123790	-55.000000	-33.000000	-99.000000
3166213.853000	38591092.600000	469.302000	18.123905	-55.000000	-33.000000	-99.000000
3166213.853000	38591102.600000	469.302000	18.124157	-55.000000	-33.000000	-99.000000
3166223.853000	38591092.600000	469.302000	18.124006	-55.000000	-33.000000	-99.000000
3166223.853000	38591102.600000	469.302000	18.124347	-55.000000	-33.000000	-99.000000
3166233.853000	38591092.600000	469.302000	18.124079	-55.000000	-33.000000	-99.000000
3166233.853000	38591102.600000	469.302000	18.124496	-55.000000	-33.000000	-99.000000
3166173.853000	38591032.600000	479.302000	17.014758	-55.000000	-33.000000	-99.000000
3166173.853000	38591032.600000	489.302000	17.028565	-55.000000	-33.000000	-99.000000
3166173.853000	38591042.600000	479.302000	17.024547	-55.000000	-33.000000	-99.000000
3166173.853000	38591042.600000	489.302000	17.039169	-55.000000	-33.000000	-99.000000
3166183.853000	38591032.600000	479.302000	17.020193	-55.000000	-33.000000	-99.000000
3166183.853000	38591032.600000	489.302000	17.034452	-55.000000	-33.000000	-99.000000
3166183.853000	38591042.600000	479.302000	17.031123	-55.000000	-33.000000	-99.000000
3166183.853000	38591042.600000	489.302000	17.046287	-55.000000	-33.000000	-99.000000
3166173.853000	38591032.600000	499.302000	17.027552	-55.000000	-33.000000	-99.000000
3166183.853000	38591032.600000	499.302000	17.033330	-55.000000	-33.000000	-99.000000
3166183.853000	38591042.600000	499.302000	17.044923	-55.000000	-33.000000	-99.000000
3166173.853000	38591052.600000	479.302000	17.035279	-55.000000	-33.000000	-99.000000
3166173.853000	38591052.600000	489.302000	17.050787	-55.000000	-33.000000	-99.000000
3166173.853000	38591062.600000	479.302000	17.046997	-55.000000	-33.000000	-99.000000
3166183.853000	38591052.600000	479.302000	17.043296	-55.000000	-33.000000	-99.000000
3166183.853000	38591052.600000	489.302000	17.059461	-55.000000	-33.000000	-99.000000
3166183.853000	38591062.600000	479.302000	17.056842	-55.000000	-33.000000	-99.000000
3166183.853000	38591062.600000	489.302000	17.074109	-55.000000	-33.000000	-99.000000
3166193.853000	38591032.600000	479.302000	17.074109	-55.000000	-33.000000	-99.000000
3166193.853000	38591032.600000	489.302000	17.074109	-55.000000	-33.000000	-99.000000
3166193.853000	38591042.600000	479.302000	17.074109	-55.000000	-33.000000	-99.000000
3166193.853000	38591042.600000	489.302000	17.074109	-55.000000	-33.000000	-99.000000
3166203.853000	38591032.600000	489.302000	17.074109	-55.000000	-33.000000	-99.000000
3166203.853000	38591042.600000	479.302000	17.074109	-55.000000	-33.000000	-99.000000
3166203.853000	38591042.600000	489.302000	17.074109	-55.000000	-33.000000	-99.000000
3166193.853000	38591032.600000	499.302000	17.074109	-55.000000	-33.000000	-99.000000
3166193.853000	38591032.600000	509.302000	17.074109	-55.000000	-33.000000	-99.000000
3166193.853000	38591042.600000	499.302000	17.074109	-55.000000	-33.000000	-99.000000
3166203.853000	38591032.600000	499.302000	17.074109	-55.000000	-33.000000	-99.000000
3166203.853000	38591042.600000	499.302000	17.057394	-55.000000	-33.000000	-99.000000
3166193.853000	38591052.600000	479.302000	17.050998	-55.000000	-33.000000	-99.000000
3166193.853000	38591052.600000	489.302000	17.067790	-55.000000	-33.000000	-99.000000
3166193.853000	38591062.600000	479.302000	17.066499	-55.000000	-33.000000	-99.000000
3166193.853000	38591062.600000	489.302000	17.084543	-55.000000	-33.000000	-99.000000
3166203.853000	38591052.600000	479.302000	17.058054	-55.000000	-33.000000	-99.000000
3166203.853000	38591052.600000	489.302000	17.075418	-55.000000	-33.000000	-99.000000
3166203.853000	38591062.600000	479.302000	17.075534	-55.000000	-33.000000	-99.000000
3166203.853000	38591062.600000	489.302000	17.094299	-55.000000	-33.000000	-99.000000
3166193.853000	38591052.600000	499.302000	17.094299	-55.000000	-33.000000	-99.000000
3166203.853000	38591052.600000	499.302000	17.073307	-55.000000	-33.000000	-99.000000
3166203.853000	38591062.600000	499.302000	17.091580	-55.000000	-33.000000	-99.000000
3166173.853000	38591072.600000	479.302000	17.091580	-55.000000	-33.000000	-99.000000
3166173.853000	38591082.600000	479.302000	17.073286	-55.000000	-33.000000	-99.000000
3166183.853000	38591072.600000	479.302000	17.071857	-55.000000	-33.000000	-99.000000
3166183.853000	38591072.600000	489.302000	17.090332	-55.000000	-33.000000	-99.000000
3166183.853000	38591082.600000	479.302000	17.088359	-55.000000	-33.000000	-99.000000
3166173.853000	38591092.600000	479.302000	17.087528	-55.000000	-33.000000	-99.000000
3166173.853000	38591102.600000	479.302000	17.465687	-55.000000	-33.000000	-99.000000
3166183.853000	38591092.600000	479.302000	17.925529	-55.000000	-33.000000	-99.000000
3166183.853000	38591102.600000	479.302000	18.452232	-55.000000	-33.000000	-99.000000
3166193.853000	38591072.600000	479.302000	17.084090	-55.000000	-33.000000	-99.000000
3166193.853000	38591072.600000	489.302000	17.103535	-55.000000	-33.000000	-99.000000
3166193.853000	38591082.600000	479.302000	17.923856	-55.000000	-33.000000	-99.000000
3166193.853000	38591082.600000	489.302000	17.658001	-55.000000	-33.000000	-99.000000
3166203.853000	38591072.600000	479.302000	17.461091	-55.000000	-33.000000	-99.000000
3166203.853000	38591072.600000	489.302000	17.646697	-55.000000	-33.000000	-99.000000
3166203.853000	38591082.600000	479.302000	18.451632	-55.000000	-33.000000	-99.000000
3166203.853000	38591082.600000	489.302000	18.451672	-55.000000	-33.000000	-99.000000
3166203.853000	38591072.600000	499.302000	17.112640	-55.000000	-33.000000	-99.000000
3166193.853000	38591092.600000	479.302000	18.452377	-55.000000	-33.000000	-99.000000
3166193.853000	38591092.600000	489.302000	18.452426	-55.000000	-33.000000	-99.000000
3166193.853000	38591102.600000	479.302000	18.454913	-55.000000	-33.000000	-99.000000
3166203.853000	38591092.600000	479.302000	18.454546	-55.000000	-33.000000	-99.000000
3166203.853000	38591092.600000	489.302000	18.454625	-55.000000	-33.000000	-99.000000
3166203.853000	38591102.600000	479.302000	18.457558	-55.000000	-33.000000	-99.000000
3166203.853000	38591102.600000	489.302000	18.457704	-55.000000	-33.000000	-99.000000
3166213.853000	38591042.600000	489.302000	17.649338	-55.000000	-33.000000	-99.000000
3166213.853000	38591052.600000	489.302000	17.989257	-55.000000	-33.000000	-99.000000
3166213.853000	38591062.600000	479.302000	17.980480	-55.000000	-33.000000	-99.000000
3166213.853000	38591062.600000	489.302000	17.998711	-55.000000	-33.000000	-99.000000
3166223.853000	38591062.600000	489.302000	18.001707	-55.000000	-33.000000	-99.000000
3166213.853000	38591062.600000	499.302000	17.997337	-55.000000	-33.000000	-99.000000
3166213.853000	38591072.600000	479.302000	18.319876	-55.000000	-33.000000	-99.000000
3166213.853000	38591072.600000	489.302000	18.499140	-55.000000	-33.000000	-99.000000
3166213.853000	38591082.600000	479.302000	18.311919	-55.000000	-33.000000	-99.000000
3166213.853000	38591082.600000	489.302000	18.507796	-55.000000	-33.000000	-99.000000
3166223.853000	38591072.600000	489.302000	18.501797	-55.000000	-33.000000	-99.000000
3166223.853000	38591082.600000	479.302000	18.454399	-55.000000	-33.000000	-99.000000
3166223.853000	38591082.600000	489.302000	18.454476	-55.000000	-33.000000	-99.000000
3166213.853000	38591072.600000	499.302000	18.499440	-55.000000	-33.000000	-99.000000
3166213.853000	38591082.600000	499.302000	18.507907	-55.000000	-33.000000	-99.000000
3166213.853000	38591092.600000	479.302000	18.456490	-55.000000	-33.000000	-99.000000
3166213.853000	38591092.600000	489.302000	18.456608	-55.000000	-33.000000	-99.000000
3166213.853000	38591102.600000	479.302000	18.403976	-55.000000	-33.000000	-99.000000
3166213.853000	38591102.600000	489.302000	18.406716	-55.000000	-33.000000	-99.000000
3166223.853000	38591092.600000	479.302000	18.403827	-55.000000	-33.000000	-99.000000
3166223.853000	38591092.600000	489.302000	18.406179	-55.000000	-33.000000	-99.000000
3166223.853000	38591102.600000	479.302000	18.404157	-55.000000	-33.000000	-99.000000
3166223.853000	38591102.600000	489.302000	18.407376	-55.000000	-33.000000	-99.000000
3166233.853000	38591072.600000	489.302000	18.469131	-55.000000	-33.000000	-99.000000
3166233.853000	38591082.600000	489.302000	18.405539	-55.000000	-33.000000	-99.000000
3166233.853000	38591092.600000	489.302000	18.406437	-55.000000	-33.000000	-99.000000
3166233.853000	38591102.600000	479.302000	18.404298	-55.000000	-33.000000	-99.000000
3166233.853000	38591102.600000	489.302000	18.407882	-55.000000	-33.000000	-99.000000
3166243.853000	38591092.600000	479.302000	18.403920	-55.000000	-33.000000	-99.000000
3166243.853000	38591092.600000	489.302000	18.406520	-55.000000	-33.000000	-99.000000
3166243.853000	38591102.600000	479.302000	18.404345	-55.000000	-33.000000	-99.000000
3166243.853000	38591102.600000	489.302000	18.408050	-55.000000	-33.000000	-99.000000
3166163.853000	38591112.600000	469.302000	17.440578	-55.000000	-33.000000	-99.000000
3166163.853000	38591122.600000	469.302000	17.449088	-55.000000	-33.000000	-99.000000
3166163.853000	38591112.600000	479.302000	17.402789	-55.000000	-33.000000	-99.000000
3166163.853000	38591122.600000	479.302000	17.410090	-55.000000	-33.000000	-99.000000
3166173.853000	38591112.600000	469.302000	17.462743	-55.000000	-33.000000	-99.000000
3166173.853000	38591122.600000	469.302000	18.012233	-55.000000	-33.000000	-99.000000
3166183.853000	38591112.600000	469.302000	18.379352	-55.000000	-33.000000	-99.000000
3166183.853000	38591122.600000	469.302000	18.377833	-55.000000	-33.000000	-99.000000
3166173.853000	38591132.600000	469.302000	18.379918	-55.000000	-33.000000	-99.000000
3166173.853000	38591142.600000	469.302000	18.123777	-55.000000	-33.000000	-99.000000
3166183.853000	38591132.600000	469.302000	18.123949	-55.000000	-33.000000	-99.000000
3166183.853000	38591142.600000	469.302000	18.123996	-55.000000	-33.000000	-99.000000
3166193.853000	38591112.600000	469.302000	18.360125	-55.000000	-33.000000	-99.000000
3166193.853000	38591122.600000	469.302000	18.124116	-55.000000	-33.000000	-99.000000
3166203.853000	38591112.600000	459.302000	18.123109	-55.000000	-33.000000	-99.000000
3166203.853000	38591112.600000	469.302000	18.124204	-55.000000	-33.000000	-99.000000
3166203.853000	38591122.600000	459.302000	18.123049	-55.000000	-33.000000	-99.000000
3166203.853000	38591122.600000	469.302000	18.124491	-55.000000	-33.000000	-99.000000
3166193.853000	38591132.600000	469.302000	18.124263	-55.000000	-33.000000	-99.000000
3166193.853000	38591142.600000	459.302000	18.123080	-55.000000	-33.000000	-99.000000
3166193.853000	38591142.600000	469.302000	18.124359	-55.000000	-33.000000	-99.000000
3166203.853000	38591132.600000	459.302000	18.122966	-55.000000	-33.000000	-99.000000
3166203.853000	38591132.600000	469.302000	18.124796	-55.000000	-33.000000	-99.000000
3166203.853000	38591142.600000	459.302000	18.122896	-55.000000	-33.000000	-99.000000
3166203.853000	38591142.600000	469.302000	18.125017	-55.000000	-33.000000	-99.000000
3166173.853000	38591152.600000	469.302000	18.123779	-55.000000	-33.000000	-99.000000
3166173.853000	38591162.600000	469.302000	18.123756	-55.000000	-33.000000	-99.000000
3166183.853000	38591152.600000	469.302000	18.124000	-55.000000	-33.000000	-99.000000
3166183.853000	38591162.600000	469.302000	18.123959	-55.000000	-33.000000	-99.000000
3166173.853000	38591172.600000	469.302000	18.123714	-55.000000	-33.000000	-99.000000
3166173.853000	38591182.600000	469.302000	18.123661	-55.000000	-33.000000	-99.000000
3166183.853000	38591172.600000	469.302000	18.123885	-55.000000	-33.000000	-99.000000
3166183.853000	38591182.600000	469.302000	18.123796	-55.000000	-33.000000	-99.000000
3166193.853000	38591152.600000	459.302000	18.123079	-55.000000	-33.000000	-99.000000
3166193.853000	38591152.600000	469.302000	18.124366	-55.000000	-33.000000	-99.000000
3166193.853000	38591162.600000	459.302000	18.123097	-55.000000	-33.000000	-99.000000
3166193.853000	38591162.600000	469.302000	18.124283	-55.000000	-33.000000	-99.000000
3166203.853000	38591152.600000	459.302000	18.122891	-55.000000	-33.000000	-99.000000
3166203.853000	38591152.600000	469.302000	18.125036	-55.000000	-33.000000	-99.000000
3166203.853000	38591162.600000	459.302000	18.122956	-55.000000	-33.000000	-99.000000
3166203.853000	38591162.600000	469.302000	18.124841	-55.000000	-33.000000	-99.000000
3166193.853000	38591172.600000	459.302000	18.123123	-55.000000	-33.000000	-99.000000
3166193.853000	38591172.600000	469.302000	18.124141	-55.000000	-33.000000	-99.000000
3166193.853000	38591182.600000	459.302000	18.123146	-55.000000	-33.000000	-99.000000
3166193.853000	38591182.600000	469.302000	18.123984	-55.000000	-33.000000	-99.000000
3166203.853000	38591172.600000	459.302000	18.123040	-55.000000	-33.000000	-99.000000
3166203.853000	38591172.600000	469.302000	18.124542	-55.000000	-33.000000	-99.000000
3166203.853000	38591182.600000	459.302000	18.123105	-55.000000	-33.000000	-99.000000
3166203.853000	38591182.600000	469.302000	18.124248	-55.000000	-33.000000	-99.000000
3166213.853000	38591112.600000	469.302000	18.124530	-55.000000	-33.000000	-99.000000
3166213.853000	38591122.600000	459.302000	18.122873	-55.000000	-33.000000	-99.000000
3166213.853000	38591122.600000	469.302000	18.125074	-55.000000	-33.000000	-99.000000
3166223.853000	38591112.600000	469.302000	18.124920	-55.000000	-33.000000	-99.000000
3166223.853000	38591122.600000	469.302000	18.125933	-55.000000	-33.000000	-99.000000
3166213.853000	38591132.600000	459.302000	18.122586	-55.000000	-33.000000	-99.000000
3166213.853000	38591132.600000	469.302000	18.125776	-55.000000	-33.000000	-99.000000
3166213.853000	38591142.600000	459.302000	18.122276	-55.000000	-33.000000	-99.000000
3166213.853000	38591142.600000	469.302000	18.126394	-55.000000	-33.000000	-99.000000
3166223.853000	38591132.600000	459.302000	18.121455	-55.000000	-33.000000	-99.000000
3166223.853000	38591132.600000	469.302000	18.127705	-55.000000	-33.000000	-99.000000
3166223.853000	38591142.600000	459.302000	18.119718	-55.000000	-33.000000	-99.000000
3166223.853000	38591142.600000	469.302000	18.129973	-55.000000	-33.000000	-99.000000
3166233.853000	38591112.600000	469.302000	18.125270	-55.000000	-33.000000	-99.000000
3166233.853000	38591122.600000	469.302000	18.126920	-55.000000	-33.000000	-99.000000
3166243.853000	38591112.600000	469.302000	18.125399	-55.000000	-33.000000	-99.000000
3166243.853000	38591122.600000	469.302000	18.127349	-55.000000	-33.000000	-99.000000
3166233.853000	38591132.600000	469.302000	18.131154	-55.000000	-33.000000	-99.000000
3166233.853000	38591142.600000	459.302000	18.107488	-55.000000	-33.000000	-99.000000
3166233.853000	38591142.600000	469.302000	18.142518	-55.000000	-33.000000	-99.000000
3166243.853000	38591132.600000	469.302000	18.133384	-55.000000	-33.000000	-99.000000
3166243.853000	38591142.600000	459.302000	18.085901	-55.000000	-33.000000	-99.000000
3166243.853000	38591142.600000	469.302000	18.164669	-55.000000	-33.000000	-99.000000
3166213.853000	38591152.600000	459.302000	18.122248	-55.000000	-33.000000	-99.000000
3166213.853000	38591152.600000	469.302000	18.126453	-55.000000	-33.000000	-99.000000
3166213.853000	38591162.600000	459.302000	18.122539	-55.000000	-33.000000	-99.000000
3166213.853000	38591162.600000	469.302000	18.125895	-55.000000	-33.000000	-99.000000
3166223.853000	38591152.600000	459.302000	18.119507	-55.000000	-33.000000	-99.000000
3166223.853000	38591152.600000	469.302000	18.130243	-55.000000	-33.000000	-99.000000
3166223.853000	38591162.600000	459.302000	18.121219	-55.000000	-33.000000	-99.000000
3166223.853000	38591162.600000	469.302000	18.128080	-55.000000	-33.000000	-99.000000
3166213.853000	38591172.600000	459.302000	18.122843	-55.000000	-33.000000	-99.000000
3166213.853000	38591172.600000	469.302000	18.125181	-55.000000	-33.000000	-99.000000
3166213.853000	38591182.600000	459.302000	18.123024	-55.000000	-33.000000	-99.000000
3166213.853000	38591182.600000	469.302000	18.124607	-55.000000	-33.000000	-99.000000
3166223.853000	38591172.600000	459.302000	18.122409	-55.000000	-33.000000	-99.000000
3166223.853000	38591172.600000	469.302000	18.126164	-55.000000	-33.000000	-99.000000
3166223.853000	38591182.600000	459.302000	18.122891	-55.000000	-33.000000	-99.000000
3166223.853000	38591182.600000	469.302000	18.125048	-55.000000	-33.000000	-99.000000
3166233.853000	38591152.600000	459.302000	18.105208	-55.000000	-33.000000	-99.000000
3166233.853000	38591152.600000	469.302000	18.144887	-55.000000	-33.000000	-99.000000
3166233.853000	38591162.600000	459.302000	18.117620	-55.000000	-33.000000	-99.000000
3166233.853000	38591162.600000	469.302000	18.132393	-55.000000	-33.000000	-99.000000
3166243.853000	38591152.600000	459.302000	18.074120	-55.000000	-33.000000	-99.000000
3166243.853000	38591152.600000	469.302000	18.177943	-55.000000	-33.000000	-99.000000
3166243.853000	38591162.600000	459.302000	18.114652	-55.000000	-33.000000	-99.000000
3166243.853000	38591162.600000	469.302000	18.135505	-55.000000	-33.000000	-99.000000
3166233.853000	38591172.600000	459.302000	18.121715	-55.000000	-33.000000	-99.000000
3166233.853000	38591172.600000	469.302000	18.127360	-55.000000	-33.000000	-99.000000
3166233.853000	38591182.600000	459.302000	18.122737	-55.000000	-33.000000	-99.000000
3166233.853000	38591182.600000	469.302000	18.125458	-55.000000	-33.000000	-99.000000
3166243.853000	38591172.600000	459.302000	18.121352	-55.000000	-33.000000	-99.000000
3166243.853000	38591172.600000	469.302000	18.127903	-55.000000	-33.000000	-99.000000
3166243.853000	38591182.600000	459.302000	18.122673	-55.000000	-33.000000	-99.000000
3166243.853000	38591182.600000	469.302000	18.125611	-55.000000	-33.000000	-99.000000
3166173.853000	38591112.600000	479.302000	18.441522	-55.000000	-33.000000	-99.000000
3166173.853000	38591122.600000	479.302000	18.442955	-55.000000	-33.000000	-99.000000
3166183.853000	38591112.600000	479.302000	18.444690	-55.000000	-33.000000	-99.000000
3166183.853000	38591122.600000	479.302000	18.446525	-55.000000	-33.000000	-99.000000
3166173.853000	38591132.600000	479.302000	18.444017	-55.000000	-33.000000	-99.000000
3166173.853000	38591142.600000	479.302000	18.444603	-55.000000	-33.000000	-99.000000
3166183.853000	38591132.600000	479.302000	18.447917	-55.000000	-33.000000	-99.000000
3166193.853000	38591112.600000	479.302000	18.448086	-55.000000	-33.000000	-99.000000
3166193.853000	38591122.600000	479.302000	18.450468	-55.000000	-33.000000	-99.000000
3166203.853000	38591112.600000	479.302000	18.451624	-55.000000	-33.000000	-99.000000
3166203.853000	38591112.600000	489.302000	18.451738	-55.000000	-33.000000	-99.000000
3166203.853000	38591122.600000	479.302000	18.454746	-55.000000	-33.000000	-99.000000
3166193.853000	38591132.600000	479.302000	18.452335	-55.000000	-33.000000	-99.000000
3166193.853000	38591142.600000	479.302000	18.453410	-55.000000	-33.000000	-99.000000
3166203.853000	38591132.600000	479.302000	18.457306	-55.000000	-33.000000	-99.000000
3166203.853000	38591142.600000	479.302000	18.458833	-55.000000	-33.000000	-99.000000
3166173.853000	38591152.600000	479.302000	18.444649	-55.000000	-33.000000	-99.000000
3166173.853000	38591162.600000	479.302000	18.444148	-55.000000	-33.000000	-99.000000
3166173.853000	38591172.600000	479.302000	18.443158	-55.000000	-33.000000	-99.000000
3166173.853000	38591182.600000	479.302000	18.441779	-55.000000	-33.000000	-99.000000
3166193.853000	38591152.600000	479.302000	18.453495	-55.000000	-33.000000	-99.000000
3166193.853000	38591162.600000	479.302000	18.452573	-55.000000	-33.000000	-99.000000
3166203.853000	38591152.600000	479.302000	18.458955	-55.000000	-33.000000	-99.000000
3166203.853000	38591162.600000	479.302000	18.457640	-55.000000	-33.000000	-99.000000
3166193.853000	38591172.600000	479.302000	18.450818	-55.000000	-33.000000	-99.000000
3166193.853000	38591182.600000	479.302000	18.403832	-55.000000	-33.000000	-99.000000
3166203.853000	38591172.600000	479.302000	18.404375	-55.000000	-33.000000	-99.000000
3166203.853000	38591182.600000	479.302000	18.404093	-55.000000	-33.000000	-99.000000
3166213.853000	38591112.600000	479.302000	18.404335	-55.000000	-33.000000	-99.000000
3166213.853000	38591112.600000	489.302000	18.408001	-55.000000	-33.000000	-99.000000
3166213.853000	38591122.600000	479.302000	18.404846	-55.000000	-33.000000	-99.000000
3166223.853000	38591112.600000	479.302000	18.404698	-55.000000	-33.000000	-99.000000
3166223.853000	38591112.600000	489.302000	18.409277	-55.000000	-33.000000	-99.000000
3166223.853000	38591122.600000	479.302000	18.405618	-55.000000	-33.000000	-99.000000
3166223.853000	38591122.600000	489.302000	18.412368	-55.000000	-33.000000	-99.000000
3166213.853000	38591132.600000	479.302000	18.405489	-55.000000	-33.000000	-99.000000
3166213.853000	38591142.600000	479.302000	18.406039	-55.000000	-33.000000	-99.000000
3166223.853000	38591132.600000	479.302000	18.407116	-55.000000	-33.000000	-99.000000
3166223.853000	38591142.600000	479.302000	18.408848	-55.000000	-33.000000	-99.000000
3166233.853000	38591112.600000	479.302000	18.405019	-55.000000	-33.000000	-99.000000
3166233.853000	38591112.600000	489.302000	18.410380	-55.000000	-33.000000	-99.000000
3166233.853000	38591122.600000	479.302000	18.406462	-55.000000	-33.000000	-99.000000
3166233.853000	38591122.600000	489.302000	18.415103	-55.000000	-33.000000	-99.000000
3166243.853000	38591112.600000	479.302000	18.405135	-55.000000	-33.000000	-99.000000
3166243.853000	38591112.600000	489.302000	18.410773	-55.000000	-33.000000	-99.000000
3166243.853000	38591122.600000	479.302000	18.406815	-55.000000	-33.000000	-99.000000
3166243.853000	38591122.600000	489.302000	18.416221	-55.000000	-33.000000	-99.000000
3166233.853000	38591132.600000	479.302000	18.409641	-55.000000	-33.000000	-99.000000
3166233.853000	38591132.600000	489.302000	18.424864	-55.000000	-33.000000	-99.000000
3166233.853000	38591142.600000	479.302000	18.415356	-55.000000	-33.000000	-99.000000
3166243.853000	38591132.600000	479.302000	18.411046	-55.000000	-33.000000	-99.000000
3166243.853000	38591132.600000	489.302000	18.429141	-55.000000	-33.000000	-99.000000
3166243.853000	38591142.600000	479.302000	18.419269	-55.000000	-33.000000	-99.000000
3166213.853000	38591152.600000	479.302000	18.406101	-55.000000	-33.000000	-99.000000
3166213.853000	38591162.600000	479.302000	18.405621	-55.000000	-33.000000	-99.000000
3166223.853000	38591152.600000	479.302000	18.409059	-55.000000	-33.000000	-99.000000
3166223.853000	38591162.600000	479.302000	18.407458	-55.000000	-33.000000	-99.000000
3166213.853000	38591172.600000	479.302000	18.404979	-55.000000	-33.000000	-99.000000
3166213.853000	38591182.600000	479.302000	18.404442	-55.000000	-33.000000	-99.000000
3166223.853000	38591172.600000	479.302000	18.405869	-55.000000	-33.000000	-99.000000
3166223.853000	38591182.600000	479.302000	18.404862	-55.000000	-33.000000	-99.000000
3166233.853000	38591152.600000	479.302000	18.416191	-55.000000	-33.000000	-99.000000
3166233.853000	38591162.600000	479.302000	18.410516	-55.000000	-33.000000	-99.000000
3166243.853000	38591152.600000	479.302000	18.419801	-55.000000	-33.000000	-99.000000
3166243.853000	38591162.600000	479.302000	18.412327	-55.000000	-33.000000	-99.000000
3166233.853000	38591172.600000	479.302000	18.406890	-55.000000	-33.000000	-99.000000
3166233.853000	38591182.600000	479.302000	18.405243	-55.000000	-33.000000	-99.000000
3166243.853000	38591172.600000	479.302000	18.407332	-55.000000	-33.000000	-99.000000
3166243.853000	38591182.600000	479.302000	18.405383	-55.000000	-33.000000	-99.000000
3166173.853000	38591192.600000	469.302000	18.089116	-55.000000	-33.000000	-99.000000
3166173.853000	38591202.600000	469.302000	18.388216	-55.000000	-33.000000	-99.000000
3166183.853000	38591192.600000	469.302000	18.099241	-55.000000	-33.000000	-99.000000
3166183.853000	38591202.600000	469.302000	18.123623	-55.000000	-33.000000	-99.000000
3166173.853000	38591212.600000	469.302000	18.123497	-55.000000	-33.000000	-99.000000
3166173.853000	38591222.600000	469.302000	18.123453	-55.000000	-33.000000	-99.000000
3166183.853000	38591212.600000	469.302000	18.123553	-55.000000	-33.000000	-99.000000
3166183.853000	38591222.600000	469.302000	18.123493	-55.000000	-33.000000	-99.000000
3166193.853000	38591192.600000	459.302000	18.123162	-55.000000	-33.000000	-99.000000
3166193.853000	38591192.600000	469.302000	18.123838	-55.000000	-33.000000	-99.000000
3166193.853000	38591202.600000	459.302000	18.123172	-55.000000	-33.000000	-99.000000
3166193.853000	38591202.600000	469.302000	18.123715	-55.000000	-33.000000	-99.000000
3166203.853000	38591192.600000	459.302000	18.123143	-55.000000	-33.000000	-99.000000
3166203.853000	38591192.600000	469.302000	18.124006	-55.000000	-33.000000	-99.000000
3166203.853000	38591202.600000	459.302000	18.123164	-55.000000	-33.000000	-99.000000
3166203.853000	38591202.600000	469.302000	18.123823	-55.000000	-33.000000	-99.000000
3166193.853000	38591212.600000	459.302000	18.123177	-55.000000	-33.000000	-99.000000
3166193.853000	38591212.600000	469.302000	18.123616	-55.000000	-33.000000	-99.000000
3166193.853000	38591222.600000	459.302000	18.123179	-55.000000	-33.000000	-99.000000
3166193.853000	38591222.600000	469.302000	18.123538	-55.000000	-33.000000	-99.000000
3166203.853000	38591212.600000	459.302000	18.123174	-55.000000	-33.000000	-99.000000
3166203.853000	38591212.600000	469.302000	18.123686	-55.000000	-33.000000	-99.000000
3166203.853000	38591222.600000	459.302000	18.123178	-55.000000	-33.000000	-99.000000
3166203.853000	38591222.600000	469.302000	18.123584	-55.000000	-33.000000	-99.000000
3166173.853000	38591232.600000	469.302000	18.364016	-55.000000	-33.000000	-99.000000
3166183.853000	38591232.600000	469.302000	18.123445	-55.000000	-33.000000	-99.000000
3166193.853000	38591232.600000	459.302000	18.123180	-55.000000	-33.000000	-99.000000
3166193.853000	38591232.600000	469.302000	18.123476	-55.000000	-33.000000	-99.000000
3166203.853000	38591232.600000	459.302000	18.123180	-55.000000	-33.000000	-99.000000
3166203.853000	38591232.600000	469.302000	18.123508	-55.000000	-33.000000	-99.000000
3166213.853000	38591192.600000	459.302000	18.123112	-55.000000	-33.000000	-99.000000
3166213.853000	38591192.600000	469.302000	18.124208	-55.000000	-33.000000	-99.000000
3166213.853000	38591202.600000	459.302000	18.123152	-55.000000	-33.000000	-99.000000
3166213.853000	38591202.600000	469.302000	18.123940	-55.000000	-33.000000	-99.000000
3166223.853000	38591192.600000	459.302000	18.123070	-55.000000	-33.000000	-99.000000
3166223.853000	38591192.600000	469.302000	18.124421	-55.000000	-33.000000	-99.000000
3166223.853000	38591202.600000	459.302000	18.123138	-55.000000	-33.000000	-99.000000
3166223.853000	38591202.600000	469.302000	18.124051	-55.000000	-33.000000	-99.000000
3166213.853000	38591212.600000	459.302000	18.123169	-55.000000	-33.000000	-99.000000
3166213.853000	38591212.600000	469.302000	18.123757	-55.000000	-33.000000	-99.000000
3166213.853000	38591222.600000	459.302000	18.123177	-55.000000	-33.000000	-99.000000
3166213.853000	38591222.600000	469.302000	18.123629	-55.000000	-33.000000	-99.000000
3166223.853000	38591212.600000	459.302000	18.123164	-55.000000	-33.000000	-99.000000
3166223.853000	38591212.600000	469.302000	18.123819	-55.000000	-33.000000	-99.000000
3166223.853000	38591222.600000	459.302000	18.123175	-55.000000	-33.000000	-99.000000
3166223.853000	38591222.600000	469.302000	18.123666	-55.000000	-33.000000	-99.000000
3166233.853000	38591192.600000	459.302000	18.123029	-55.000000	-33.000000	-99.000000
3166233.853000	38591192.600000	469.302000	18.124591	-55.000000	-33.000000	-99.000000
3166233.853000	38591202.600000	459.302000	18.123125	-55.000000	-33.000000	-99.000000
3166233.853000	38591202.600000	469.302000	18.124132	-55.000000	-33.000000	-99.000000
3166243.853000	38591192.600000	459.302000	18.123014	-55.000000	-33.000000	-99.000000
3166243.853000	38591192.600000	469.302000	18.124649	-55.000000	-33.000000	-99.000000
3166243.853000	38591202.600000	459.302000	18.123121	-55.000000	-33.000000	-99.000000
3166243.853000	38591202.600000	469.302000	18.124158	-55.000000	-33.000000	-99.000000
3166233.853000	38591212.600000	459.302000	18.123160	-55.000000	-33.000000	-99.000000
3166233.853000	38591212.600000	469.302000	18.123863	-55.000000	-33.000000	-99.000000
3166233.853000	38591222.600000	459.302000	18.123174	-55.000000	-33.000000	-99.000000
3166233.853000	38591222.600000	469.302000	18.123691	-55.000000	-33.000000	-99.000000
3166243.853000	38591212.600000	459.302000	18.123159	-55.000000	-33.000000	-99.000000
3166243.853000	38591212.600000	469.302000	18.123876	-55.000000	-33.000000	-99.000000
3166243.853000	38591222.600000	459.302000	18.123173	-55.000000	-33.000000	-99.000000
3166243.853000	38591222.600000	469.302000	18.123699	-55.000000	-33.000000	-99.000000
3166213.853000	38591232.600000	459.302000	18.196121	-55.000000	-33.000000	-99.000000
3166213.853000	38591232.600000	469.302000	18.362757	-55.000000	-33.000000	-99.000000
3166223.853000	38591232.600000	459.302000	18.123179	-55.000000	-33.000000	-99.000000
3166223.853000	38591232.600000	469.302000	18.123561	-55.000000	-33.000000	-99.000000
3166233.853000	38591232.600000	459.302000	18.123178	-55.000000	-33.000000	-99.000000
3166233.853000	38591232.600000	469.302000	18.123576	-55.000000	-33.000000	-99.000000
3166243.853000	38591232.600000	459.302000	18.123178	-55.000000	-33.000000	-99.000000
3166243.853000	38591232.600000	469.302000	18.123581	-55.000000	-33.000000	-99.000000
3166173.853000	38591192.600000	479.302000	18.403451	-55.000000	-33.000000	-99.000000
3166173.853000	38591202.600000	479.302000	18.463851	-55.000000	-33.000000	-99.000000
3166173.853000	38591212.600000	479.302000	18.462253	-55.000000	-33.000000	-99.000000
3166173.853000	38591222.600000	479.302000	18.460599	-55.000000	-33.000000	-99.000000
3166193.853000	38591192.600000	479.302000	18.403689	-55.000000	-33.000000	-99.000000
3166193.853000	38591202.600000	479.302000	18.403567	-55.000000	-33.000000	-99.000000
3166203.853000	38591192.600000	479.302000	18.403858	-55.000000	-33.000000	-99.000000
3166203.853000	38591202.600000	479.302000	18.403676	-55.000000	-33.000000	-99.000000
3166193.853000	38591212.600000	479.302000	18.403468	-55.000000	-33.000000	-99.000000
3166193.853000	38591222.600000	479.302000	18.463558	-55.000000	-33.000000	-99.000000
3166203.853000	38591212.600000	479.302000	18.403539	-55.000000	-33.000000	-99.000000
3166203.853000	38591222.600000	479.302000	18.394421	-55.000000	-33.000000	-99.000000
3166173.853000	38591232.600000	479.302000	18.307251	-55.000000	-33.000000	-99.000000
3166193.853000	38591232.600000	479.302000	18.461504	-55.000000	-33.000000	-99.000000
3166203.853000	38591232.600000	479.302000	18.462607	-55.000000	-33.000000	-99.000000
3166213.853000	38591192.600000	479.302000	18.404058	-55.000000	-33.000000	-99.000000
3166213.853000	38591202.600000	479.302000	18.403794	-55.000000	-33.000000	-99.000000
3166223.853000	38591192.600000	479.302000	18.404267	-55.000000	-33.000000	-99.000000
3166223.853000	38591202.600000	479.302000	18.403906	-55.000000	-33.000000	-99.000000
3166213.853000	38591212.600000	479.302000	18.403611	-55.000000	-33.000000	-99.000000
3166213.853000	38591222.600000	479.302000	18.403482	-55.000000	-33.000000	-99.000000
3166223.853000	38591212.600000	479.302000	18.403675	-55.000000	-33.000000	-99.000000
3166223.853000	38591222.600000	479.302000	18.403521	-55.000000	-33.000000	-99.000000
3166233.853000	38591192.600000	479.302000	18.404432	-55.000000	-33.000000	-99.000000
3166233.853000	38591202.600000	479.302000	18.403987	-55.000000	-33.000000	-99.000000
3166243.853000	38591192.600000	479.302000	18.404488	-55.000000	-33.000000	-99.000000
3166243.853000	38591202.600000	479.302000	18.404013	-55.000000	-33.000000	-99.000000
3166233.853000	38591212.600000	479.302000	18.403719	-55.000000	-33.000000	-99.000000
3166233.853000	38591222.600000	479.302000	18.403546	-55.000000	-33.000000	-99.000000
3166243.853000	38591212.600000	479.302000	18.403732	-55.000000	-33.000000	-99.000000
3166243.853000	38591222.600000	479.302000	18.403554	-55.000000	-33.000000	-99.000000
3166213.853000	38591232.600000	479.302000	18.463758	-55.000000	-33.000000	-99.000000
3166223.853000	38591232.600000	479.302000	18.403413	-55.000000	-33.000000	-99.000000
3166233.853000	38591232.600000	479.302000	18.403429	-55.000000	-33.000000	-99.000000
3166243.853000	38591232.600000	479.302000	18.403434	-55.000000	-33.000000	-99.000000
3166323.853000	38591082.600000	409.302000	14.673206	-55.000000	-33.000000	-99.000000
3166313.853000	38591082.600000	429.302000	14.509143	-55.000000	-33.000000	-99.000000
3166323.853000	38591082.600000	419.302000	14.510344	-55.000000	-33.000000	-99.000000
3166323.853000	38591082.600000	429.302000	14.508819	-55.000000	-33.000000	-99.000000
3166323.853000	38591092.600000	409.302000	14.673031	-55.000000	-33.000000	-99.000000
3166323.853000	38591102.600000	409.302000	14.477069	-55.000000	-33.000000	-99.000000
3166313.853000	38591092.600000	429.302000	14.511254	-55.000000	-33.000000	-99.000000
3166313.853000	38591102.600000	429.302000	14.514820	-55.000000	-33.000000	-99.000000
3166323.853000	38591092.600000	419.302000	14.512330	-55.000000	-33.000000	-99.000000
3166323.853000	38591092.600000	429.302000	14.510614	-55.000000	-33.000000	-99.000000
3166323.853000	38591102.600000	419.302000	14.515106	-55.000000	-33.000000	-99.000000
3166323.853000	38591102.600000	429.302000	14.513430	-55.000000	-33.000000	-99.000000
3166293.853000	38591082.600000	439.302000	14.506649	-55.000000	-33.000000	-99.000000
3166293.853000	38591082.600000	449.302000	14.543261	-55.000000	-33.000000	-99.000000
3166303.853000	38591082.600000	439.302000	14.506809	-55.000000	-33.000000	-99.000000
3166303.853000	38591082.600000	449.302000	14.543234	-55.000000	-33.000000	-99.000000
3166303.853000	38591082.600000	459.302000	14.629292	-55.000000	-33.000000	-99.000000
3166293.853000	38591092.600000	439.302000	14.507761	-55.000000	-33.000000	-99.000000
3166293.853000	38591092.600000	449.302000	14.543070	-55.000000	-33.000000	-99.000000
3166293.853000	38591102.600000	439.302000	14.509724	-55.000000	-33.000000	-99.000000
3166293.853000	38591102.600000	449.302000	14.542720	-55.000000	-33.000000	-99.000000
3166303.853000	38591092.600000	439.302000	14.508107	-55.000000	-33.000000	-99.000000
3166303.853000	38591092.600000	449.302000	14.543010	-55.000000	-33.000000	-99.000000
3166303.853000	38591102.600000	439.302000	14.510602	-55.000000	-33.000000	-99.000000
3166303.853000	38591102.600000	449.302000	14.542559	-55.000000	-33.000000	-99.000000
3166303.853000	38591092.600000	459.302000	14.629634	-55.000000	-33.000000	-99.000000
3166303.853000	38591102.600000	459.302000	14.630350	-55.000000	-33.000000	-99.000000
3166313.853000	38591082.600000	439.302000	14.506792	-55.000000	-33.000000	-99.000000
3166313.853000	38591082.600000	449.302000	14.543237	-55.000000	-33.000000	-99.000000
3166323.853000	38591082.600000	439.302000	14.506605	-55.000000	-33.000000	-99.000000
3166323.853000	38591082.600000	449.302000	14.543268	-55.000000	-33.000000	-99.000000
3166313.853000	38591082.600000	459.302000	14.629288	-55.000000	-33.000000	-99.000000
3166313.853000	38591082.600000	469.302000	14.768156	-55.000000	-33.000000	-99.000000
3166323.853000	38591082.600000	459.302000	14.629242	-55.000000	-33.000000	-99.000000
3166323.853000	38591082.600000	469.302000	14.768071	-55.000000	-33.000000	-99.000000
3166313.853000	38591092.600000	439.302000	14.508070	-55.000000	-33.000000	-99.000000
3166313.853000	38591092.600000	449.302000	14.543016	-55.000000	-33.000000	-99.000000
3166313.853000	38591102.600000	439.302000	14.510503	-55.000000	-33.000000	-99.000000
3166313.853000	38591102.600000	449.302000	14.542577	-55.000000	-33.000000	-99.000000
3166323.853000	38591092.600000	439.302000	14.507670	-55.000000	-33.000000	-99.000000
3166323.853000	38591092.600000	449.302000	14.543085	-55.000000	-33.000000	-99.000000
3166323.853000	38591102.600000	439.302000	14.509510	-55.000000	-33.000000	-99.000000
3166323.853000	38591102.600000	449.302000	14.542758	-55.000000	-33.000000	-99.000000
3166313.853000	38591092.600000	459.302000	14.629625	-55.000000	-33.000000	-99.000000
3166313.853000	38591092.600000	469.302000	14.768792	-55.000000	-33.000000	-99.000000
3166313.853000	38591102.600000	459.302000	14.630321	-55.000000	-33.000000	-99.000000
3166313.853000	38591102.600000	469.302000	14.770064	-55.000000	-33.000000	-99.000000
3166323.853000	38591092.600000	459.302000	14.629519	-55.000000	-33.000000	-99.000000
3166323.853000	38591092.600000	469.302000	14.768600	-55.000000	-33.000000	-99.000000
3166323.853000	38591102.600000	459.302000	14.630031	-55.000000	-33.000000	-99.000000
3166323.853000	38591102.600000	469.302000	14.769553	-55.000000	-33.000000	-99.000000
3166303.853000	38591082.600000	489.302000	17.400884	-55.000000	-33.000000	-99.000000
3166303.853000	38591092.600000	489.302000	17.395723	-55.000000	-33.000000	-99.000000
3166303.853000	38591102.600000	489.302000	17.385515	-55.000000	-33.000000	-99.000000
3166313.853000	38591082.600000	479.302000	16.842058	-55.000000	-33.000000	-99.000000
3166313.853000	38591082.600000	489.302000	17.400949	-55.000000	-33.000000	-99.000000
3166323.853000	38591082.600000	479.302000	16.842916	-55.000000	-33.000000	-99.000000
3166323.853000	38591082.600000	489.302000	17.401686	-55.000000	-33.000000	-99.000000
3166313.853000	38591092.600000	479.302000	16.836345	-55.000000	-33.000000	-99.000000
3166313.853000	38591092.600000	489.302000	17.395871	-55.000000	-33.000000	-99.000000
3166313.853000	38591102.600000	479.302000	16.825839	-55.000000	-33.000000	-99.000000
3166313.853000	38591102.600000	489.302000	17.385925	-55.000000	-33.000000	-99.000000
3166323.853000	38591092.600000	479.302000	16.838133	-55.000000	-33.000000	-99.000000
3166323.853000	38591092.600000	489.302000	17.397474	-55.000000	-33.000000	-99.000000
3166323.853000	38591102.600000	479.302000	16.830103	-55.000000	-33.000000	-99.000000
3166323.853000	38591102.600000	489.302000	17.390035	-55.000000	-33.000000	-99.000000
3166333.853000	38591082.600000	399.302000	14.357477	-55.000000	-33.000000	-99.000000
3166333.853000	38591082.600000	409.302000	14.786619	-55.000000	-33.000000	-99.000000
3166343.853000	38591082.600000	399.302000	14.356790	-55.000000	-33.000000	-99.000000
3166343.853000	38591082.600000	409.302000	14.786479	-55.000000	-33.000000	-99.000000
3166333.853000	38591082.600000	419.302000	15.630448	-55.000000	-33.000000	-99.000000
3166333.853000	38591082.600000	429.302000	14.508304	-55.000000	-33.000000	-99.000000
3166343.853000	38591082.600000	419.302000	16.240743	-55.000000	-33.000000	-99.000000
3166343.853000	38591082.600000	429.302000	16.594758	-55.000000	-33.000000	-99.000000
3166333.853000	38591092.600000	399.302000	14.354972	-55.000000	-33.000000	-99.000000
3166333.853000	38591092.600000	409.302000	14.786134	-55.000000	-33.000000	-99.000000
3166333.853000	38591102.600000	399.302000	14.351117	-55.000000	-33.000000	-99.000000
3166333.853000	38591102.600000	409.302000	14.785385	-55.000000	-33.000000	-99.000000
3166343.853000	38591092.600000	399.302000	14.353683	-55.000000	-33.000000	-99.000000
3166343.853000	38591092.600000	409.302000	14.785872	-55.000000	-33.000000	-99.000000
3166343.853000	38591102.600000	399.302000	14.348464	-55.000000	-33.000000	-99.000000
3166343.853000	38591102.600000	409.302000	14.784841	-55.000000	-33.000000	-99.000000
3166333.853000	38591092.600000	419.302000	15.825113	-55.000000	-33.000000	-99.000000
3166333.853000	38591092.600000	429.302000	14.989231	-55.000000	-33.000000	-99.000000
3166333.853000	38591102.600000	419.302000	16.200289	-55.000000	-33.000000	-99.000000
3166333.853000	38591102.600000	429.302000	15.407614	-55.000000	-33.000000	-99.000000
3166343.853000	38591092.600000	419.302000	16.241297	-55.000000	-33.000000	-99.000000
3166343.853000	38591092.600000	429.302000	16.594772	-55.000000	-33.000000	-99.000000
3166343.853000	38591102.600000	419.302000	16.242259	-55.000000	-33.000000	-99.000000
3166343.853000	38591102.600000	429.302000	16.594798	-55.000000	-33.000000	-99.000000
3166353.853000	38591082.600000	399.302000	14.356432	-55.000000	-33.000000	-99.000000
3166353.853000	38591082.600000	409.302000	14.786406	-55.000000	-33.000000	-99.000000
3166363.853000	38591082.600000	399.302000	14.356506	-55.000000	-33.000000	-99.000000
3166353.853000	38591082.600000	419.302000	16.240803	-55.000000	-33.000000	-99.000000
3166353.853000	38591082.600000	429.302000	16.594761	-55.000000	-33.000000	-99.000000
3166363.853000	38591082.600000	419.302000	16.240791	-55.000000	-33.000000	-99.000000
3166363.853000	38591082.600000	429.302000	16.594760	-55.000000	-33.000000	-99.000000
3166353.853000	38591092.600000	399.302000	14.352976	-55.000000	-33.000000	-99.000000
3166353.853000	38591092.600000	409.302000	14.785728	-55.000000	-33.000000	-99.000000
3166353.853000	38591102.600000	399.302000	14.346881	-55.000000	-33.000000	-99.000000
3166353.853000	38591102.600000	409.302000	14.784513	-55.000000	-33.000000	-99.000000
3166363.853000	38591092.600000	399.302000	14.353123	-55.000000	-33.000000	-99.000000
3166363.853000	38591102.600000	399.302000	14.347218	-55.000000	-33.000000	-99.000000
3166353.853000	38591092.600000	419.302000	16.241421	-55.000000	-33.000000	-99.000000
3166353.853000	38591092.600000	429.302000	16.594777	-55.000000	-33.000000	-99.000000
3166353.853000	38591102.600000	419.302000	16.242550	-55.000000	-33.000000	-99.000000
3166353.853000	38591102.600000	429.302000	16.594809	-55.000000	-33.000000	-99.000000
3166363.853000	38591092.600000	419.302000	16.241395	-55.000000	-33.000000	-99.000000
3166363.853000	38591092.600000	429.302000	16.594776	-55.000000	-33.000000	-99.000000
3166363.853000	38591102.600000	419.302000	16.242487	-55.000000	-33.000000	-99.000000
3166363.853000	38591102.600000	429.302000	16.594807	-55.000000	-33.000000	-99.000000
3166333.853000	38591082.600000	439.302000	14.506312	-55.000000	-33.000000	-99.000000
3166333.853000	38591082.600000	449.302000	14.543317	-55.000000	-33.000000	-99.000000
3166343.853000	38591082.600000	439.302000	15.937358	-55.000000	-33.000000	-99.000000
3166343.853000	38591082.600000	449.302000	15.622444	-55.000000	-33.000000	-99.000000
3166333.853000	38591082.600000	459.302000	14.629169	-55.000000	-33.000000	-99.000000
3166333.853000	38591082.600000	469.302000	14.767938	-55.000000	-33.000000	-99.000000
3166343.853000	38591082.600000	459.302000	15.747582	-55.000000	-33.000000	-99.000000
3166343.853000	38591082.600000	469.302000	15.316104	-55.000000	-33.000000	-99.000000
3166333.853000	38591092.600000	439.302000	14.507094	-55.000000	-33.000000	-99.000000
3166333.853000	38591092.600000	449.302000	14.543184	-55.000000	-33.000000	-99.000000
3166333.853000	38591102.600000	439.302000	14.508275	-55.000000	-33.000000	-99.000000
3166333.853000	38591102.600000	449.302000	14.542978	-55.000000	-33.000000	-99.000000
3166343.853000	38591092.600000	439.302000	15.937518	-55.000000	-33.000000	-99.000000
3166343.853000	38591092.600000	449.302000	15.622768	-55.000000	-33.000000	-99.000000
3166343.853000	38591102.600000	439.302000	15.937794	-55.000000	-33.000000	-99.000000
3166343.853000	38591102.600000	449.302000	15.623327	-55.000000	-33.000000	-99.000000
3166333.853000	38591092.600000	459.302000	14.629370	-55.000000	-33.000000	-99.000000
3166333.853000	38591092.600000	469.302000	14.768326	-55.000000	-33.000000	-99.000000
3166333.853000	38591102.600000	459.302000	14.629688	-55.000000	-33.000000	-99.000000
3166333.853000	38591102.600000	469.302000	14.768933	-55.000000	-33.000000	-99.000000
3166343.853000	38591092.600000	459.302000	15.747615	-55.000000	-33.000000	-99.000000
3166343.853000	38591092.600000	469.302000	15.316200	-55.000000	-33.000000	-99.000000
3166343.853000	38591102.600000	459.302000	15.747668	-55.000000	-33.000000	-99.000000
3166343.853000	38591102.600000	469.302000	15.316360	-55.000000	-33.000000	-99.000000
3166353.853000	38591082.600000	439.302000	15.937377	-55.000000	-33.000000	-99.000000
3166353.853000	38591082.600000	449.302000	15.622480	-55.000000	-33.000000	-99.000000
3166363.853000	38591082.600000	439.302000	15.937373	-55.000000	-33.000000	-99.000000
3166363.853000	38591082.600000	449.302000	15.622473	-55.000000	-33.000000	-99.000000
3166353.853000	38591082.600000	459.302000	15.747587	-55.000000	-33.000000	-99.000000
3166353.853000	38591082.600000	469.302000	15.316117	-55.000000	-33.000000	-99.000000
3166363.853000	38591082.600000	459.302000	15.747586	-55.000000	-33.000000	-99.000000
3166363.853000	38591082.600000	469.302000	15.316114	-55.000000	-33.000000	-99.000000
3166353.853000	38591092.600000	439.302000	15.937556	-55.000000	-33.000000	-99.000000
3166353.853000	38591092.600000	449.302000	15.622841	-55.000000	-33.000000	-99.000000
3166353.853000	38591102.600000	439.302000	15.937882	-55.000000	-33.000000	-99.000000
3166353.853000	38591102.600000	449.302000	15.623497	-55.000000	-33.000000	-99.000000
3166363.853000	38591092.600000	439.302000	15.937548	-55.000000	-33.000000	-99.000000
3166363.853000	38591092.600000	449.302000	15.622826	-55.000000	-33.000000	-99.000000
3166363.853000	38591102.600000	439.302000	15.937863	-55.000000	-33.000000	-99.000000
3166363.853000	38591102.600000	449.302000	15.623460	-55.000000	-33.000000	-99.000000
3166353.853000	38591092.600000	459.302000	15.747623	-55.000000	-33.000000	-99.000000
3166353.853000	38591092.600000	469.302000	15.316224	-55.000000	-33.000000	-99.000000
3166353.853000	38591102.600000	459.302000	15.747686	-55.000000	-33.000000	-99.000000
3166353.853000	38591102.600000	469.302000	15.316413	-55.000000	-33.000000	-99.000000
3166363.853000	38591092.600000	459.302000	15.747622	-55.000000	-33.000000	-99.000000
3166363.853000	38591092.600000	469.302000	15.316219	-55.000000	-33.000000	-99.000000
3166363.853000	38591102.600000	459.302000	15.747682	-55.000000	-33.000000	-99.000000
3166363.853000	38591102.600000	469.302000	15.316402	-55.000000	-33.000000	-99.000000
3166373.853000	38591082.600000	429.302000	16.594757	-55.000000	-33.000000	-99.000000
3166373.853000	38591092.600000	429.302000	16.594770	-55.000000	-33.000000	-99.000000
3166373.853000	38591102.600000	429.302000	16.594793	-55.000000	-33.000000	-99.000000
3166373.853000	38591082.600000	439.302000	15.937348	-55.000000	-33.000000	-99.000000
3166373.853000	38591082.600000	449.302000	15.622425	-55.000000	-33.000000	-99.000000
3166373.853000	38591082.600000	459.302000	15.747580	-55.000000	-33.000000	-99.000000
3166373.853000	38591082.600000	469.302000	15.316098	-55.000000	-33.000000	-99.000000
3166373.853000	38591092.600000	439.302000	15.937498	-55.000000	-33.000000	-99.000000
3166373.853000	38591092.600000	449.302000	15.622729	-55.000000	-33.000000	-99.000000
3166373.853000	38591102.600000	439.302000	15.937750	-55.000000	-33.000000	-99.000000
3166373.853000	38591102.600000	449.302000	15.623241	-55.000000	-33.000000	-99.000000
3166373.853000	38591092.600000	459.302000	15.747611	-55.000000	-33.000000	-99.000000
3166373.853000	38591092.600000	469.302000	15.316187	-55.000000	-33.000000	-99.000000
3166373.853000	38591102.600000	459.302000	15.747659	-55.000000	-33.000000	-99.000000
3166373.853000	38591102.600000	469.302000	15.316332	-55.000000	-33.000000	-99.000000
3166333.853000	38591082.600000	479.302000	16.844268	-55.000000	-33.000000	-99.000000
3166333.853000	38591082.600000	489.302000	17.402836	-55.000000	-33.000000	-99.000000
3166343.853000	38591082.600000	479.302000	15.084393	-55.000000	-33.000000	-99.000000
3166343.853000	38591082.600000	489.302000	15.373431	-55.000000	-33.000000	-99.000000
3166333.853000	38591092.600000	479.302000	16.840731	-55.000000	-33.000000	-99.000000
3166333.853000	38591092.600000	489.302000	17.399763	-55.000000	-33.000000	-99.000000
3166333.853000	38591102.600000	479.302000	16.835505	-55.000000	-33.000000	-99.000000
3166333.853000	38591102.600000	489.302000	17.395058	-55.000000	-33.000000	-99.000000
3166343.853000	38591092.600000	479.302000	15.084488	-55.000000	-33.000000	-99.000000
3166343.853000	38591092.600000	489.302000	15.373031	-55.000000	-33.000000	-99.000000
3166343.853000	38591102.600000	479.302000	15.084652	-55.000000	-33.000000	-99.000000
3166343.853000	38591102.600000	489.302000	15.372342	-55.000000	-33.000000	-99.000000
3166353.853000	38591082.600000	479.302000	15.084404	-55.000000	-33.000000	-99.000000
3166353.853000	38591082.600000	489.302000	15.373385	-55.000000	-33.000000	-99.000000
3166363.853000	38591082.600000	479.302000	15.084402	-55.000000	-33.000000	-99.000000
3166363.853000	38591082.600000	489.302000	15.373395	-55.000000	-33.000000	-99.000000
3166353.853000	38591082.600000	499.302000	15.175297	-55.000000	-33.000000	-99.000000
3166363.853000	38591082.600000	499.302000	15.175292	-55.000000	-33.000000	-99.000000
3166353.853000	38591092.600000	479.302000	15.084509	-55.000000	-33.000000	-99.000000
3166353.853000	38591092.600000	489.302000	15.372938	-55.000000	-33.000000	-99.000000
3166353.853000	38591102.600000	479.302000	15.084703	-55.000000	-33.000000	-99.000000
3166353.853000	38591102.600000	489.302000	15.372129	-55.000000	-33.000000	-99.000000
3166363.853000	38591092.600000	479.302000	15.084505	-55.000000	-33.000000	-99.000000
3166363.853000	38591092.600000	489.302000	15.372958	-55.000000	-33.000000	-99.000000
3166363.853000	38591102.600000	479.302000	15.084692	-55.000000	-33.000000	-99.000000
3166363.853000	38591102.600000	489.302000	15.372175	-55.000000	-33.000000	-99.000000
3166353.853000	38591092.600000	499.302000	15.175542	-55.000000	-33.000000	-99.000000
3166353.853000	38591102.600000	499.302000	15.175974	-55.000000	-33.000000	-99.000000
3166363.853000	38591092.600000	499.302000	15.175532	-55.000000	-33.000000	-99.000000
3166363.853000	38591102.600000	499.302000	15.175951	-55.000000	-33.000000	-99.000000
3166373.853000	38591082.600000	479.302000	15.084388	-55.000000	-33.000000	-99.000000
3166373.853000	38591082.600000	489.302000	15.373457	-55.000000	-33.000000	-99.000000
3166383.853000	38591082.600000	489.302000	15.373555	-55.000000	-33.000000	-99.000000
3166373.853000	38591082.600000	499.302000	15.175258	-55.000000	-33.000000	-99.000000
3166383.853000	38591082.600000	499.302000	15.175205	-55.000000	-33.000000	-99.000000
3166373.853000	38591092.600000	479.302000	15.084476	-55.000000	-33.000000	-99.000000
3166373.853000	38591092.600000	489.302000	15.373080	-55.000000	-33.000000	-99.000000
3166373.853000	38591102.600000	479.302000	15.084626	-55.000000	-33.000000	-99.000000
3166373.853000	38591102.600000	489.302000	15.372451	-55.000000	-33.000000	-99.000000
3166383.853000	38591092.600000	489.302000	15.373262	-55.000000	-33.000000	-99.000000
3166383.853000	38591102.600000	489.302000	15.372819	-55.000000	-33.000000	-99.000000
3166373.853000	38591092.600000	499.302000	15.175466	-55.000000	-33.000000	-99.000000
3166373.853000	38591102.600000	499.302000	15.175807	-55.000000	-33.000000	-99.000000
3166383.853000	38591092.600000	499.302000	15.175369	-55.000000	-33.000000	-99.000000
3166383.853000	38591102.600000	499.302000	15.175614	-55.000000	-33.000000	-99.000000
3166253.853000	38591132.600000	469.302000	18.130392	-55.000000	-33.000000	-99.000000
3166253.853000	38591142.600000	459.302000	18.111488	-55.000000	-33.000000	-99.000000
3166253.853000	38591142.600000	469.302000	18.138571	-55.000000	-33.000000	-99.000000
3166253.853000	38591152.600000	459.302000	18.110084	-55.000000	-33.000000	-99.000000
3166253.853000	38591152.600000	469.302000	18.140032	-55.000000	-33.000000	-99.000000
3166253.853000	38591162.600000	459.302000	18.118528	-55.000000	-33.000000	-99.000000
3166253.853000	38591162.600000	469.302000	18.131391	-55.000000	-33.000000	-99.000000
3166263.853000	38591152.600000	459.302000	18.120420	-55.000000	-33.000000	-99.000000
3166263.853000	38591152.600000	469.302000	18.129129	-55.000000	-33.000000	-99.000000
3166263.853000	38591162.600000	459.302000	18.121606	-55.000000	-33.000000	-99.000000
3166263.853000	38591162.600000	469.302000	18.127516	-55.000000	-33.000000	-99.000000
3166253.853000	38591172.600000	459.302000	18.121854	-55.000000	-33.000000	-99.000000
3166253.853000	38591172.600000	469.302000	18.127140	-55.000000	-33.000000	-99.000000
3166253.853000	38591182.600000	459.302000	18.122765	-55.000000	-33.000000	-99.000000
3166253.853000	38591182.600000	469.302000	18.125391	-55.000000	-33.000000	-99.000000
3166263.853000	38591172.600000	459.302000	18.122518	-55.000000	-33.000000	-99.000000
3166263.853000	38591172.600000	469.302000	18.125945	-55.000000	-33.000000	-99.000000
3166263.853000	38591182.600000	459.302000	18.122921	-55.000000	-33.000000	-99.000000
3166263.853000	38591182.600000	469.302000	18.124959	-55.000000	-33.000000	-99.000000
3166323.853000	38591112.600000	409.302000	15.938822	-55.000000	-33.000000	-99.000000
3166323.853000	38591122.600000	409.302000	14.659815	-55.000000	-33.000000	-99.000000
3166313.853000	38591112.600000	429.302000	14.521067	-55.000000	-33.000000	-99.000000
3166313.853000	38591122.600000	429.302000	14.531299	-55.000000	-33.000000	-99.000000
3166323.853000	38591112.600000	419.302000	15.098470	-55.000000	-33.000000	-99.000000
3166323.853000	38591112.600000	429.302000	14.517786	-55.000000	-33.000000	-99.000000
3166323.853000	38591122.600000	419.302000	14.906462	-55.000000	-33.000000	-99.000000
3166323.853000	38591122.600000	429.302000	14.523562	-55.000000	-33.000000	-99.000000
3166323.853000	38591132.600000	409.302000	14.427598	-55.000000	-33.000000	-99.000000
3166323.853000	38591142.600000	409.302000	14.783385	-55.000000	-33.000000	-99.000000
3166313.853000	38591132.600000	429.302000	14.540811	-55.000000	-33.000000	-99.000000
3166313.853000	38591142.600000	429.302000	14.535250	-55.000000	-33.000000	-99.000000
3166323.853000	38591132.600000	419.302000	15.291085	-55.000000	-33.000000	-99.000000
3166323.853000	38591132.600000	429.302000	14.527621	-55.000000	-33.000000	-99.000000
3166323.853000	38591142.600000	419.302000	15.575677	-55.000000	-33.000000	-99.000000
3166323.853000	38591142.600000	429.302000	14.525383	-55.000000	-33.000000	-99.000000
3166293.853000	38591112.600000	439.302000	14.513414	-55.000000	-33.000000	-99.000000
3166293.853000	38591112.600000	449.302000	14.542018	-55.000000	-33.000000	-99.000000
3166293.853000	38591122.600000	439.302000	14.520072	-55.000000	-33.000000	-99.000000
3166293.853000	38591122.600000	449.302000	14.540598	-55.000000	-33.000000	-99.000000
3166303.853000	38591112.600000	439.302000	14.516152	-55.000000	-33.000000	-99.000000
3166303.853000	38591112.600000	449.302000	14.541463	-55.000000	-33.000000	-99.000000
3166303.853000	38591122.600000	439.302000	14.530759	-55.000000	-33.000000	-99.000000
3166303.853000	38591122.600000	449.302000	14.537918	-55.000000	-33.000000	-99.000000
3166303.853000	38591112.600000	459.302000	14.632255	-55.000000	-33.000000	-99.000000
3166303.853000	38591122.600000	459.302000	14.640198	-55.000000	-33.000000	-99.000000
3166293.853000	38591132.600000	439.302000	14.526652	-55.000000	-33.000000	-99.000000
3166293.853000	38591132.600000	449.302000	14.538977	-55.000000	-33.000000	-99.000000
3166293.853000	38591142.600000	439.302000	14.522766	-55.000000	-33.000000	-99.000000
3166293.853000	38591142.600000	449.302000	14.539927	-55.000000	-33.000000	-99.000000
3166303.853000	38591132.600000	439.302000	14.562826	-55.000000	-33.000000	-99.000000
3166303.853000	38591132.600000	449.302000	14.529030	-55.000000	-33.000000	-99.000000
3166303.853000	38591142.600000	439.302000	14.539959	-55.000000	-33.000000	-99.000000
3166303.853000	38591142.600000	449.302000	14.535078	-55.000000	-33.000000	-99.000000
3166303.853000	38591132.600000	459.302000	14.693814	-55.000000	-33.000000	-99.000000
3166303.853000	38591142.600000	459.302000	14.649101	-55.000000	-33.000000	-99.000000
3166313.853000	38591112.600000	439.302000	14.515814	-55.000000	-33.000000	-99.000000
3166313.853000	38591112.600000	449.302000	14.541534	-55.000000	-33.000000	-99.000000
3166313.853000	38591122.600000	439.302000	14.529089	-55.000000	-33.000000	-99.000000
3166313.853000	38591122.600000	449.302000	14.538370	-55.000000	-33.000000	-99.000000
3166323.853000	38591112.600000	439.302000	14.512833	-55.000000	-33.000000	-99.000000
3166323.853000	38591112.600000	449.302000	14.542131	-55.000000	-33.000000	-99.000000
3166323.853000	38591122.600000	439.302000	14.518411	-55.000000	-33.000000	-99.000000
3166323.853000	38591122.600000	449.302000	14.540968	-55.000000	-33.000000	-99.000000
3166313.853000	38591112.600000	459.302000	14.632126	-55.000000	-33.000000	-99.000000
3166313.853000	38591112.600000	469.302000	14.773034	-55.000000	-33.000000	-99.000000
3166313.853000	38591122.600000	459.302000	14.639016	-55.000000	-33.000000	-99.000000
3166313.853000	38591122.600000	469.302000	14.781042	-55.000000	-33.000000	-99.000000
3166323.853000	38591112.600000	459.302000	14.631071	-55.000000	-33.000000	-99.000000
3166323.853000	38591112.600000	469.302000	14.771376	-55.000000	-33.000000	-99.000000
3166323.853000	38591122.600000	459.302000	14.633206	-55.000000	-33.000000	-99.000000
3166323.853000	38591122.600000	469.302000	14.774645	-55.000000	-33.000000	-99.000000
3166313.853000	38591132.600000	439.302000	14.553413	-55.000000	-33.000000	-99.000000
3166313.853000	38591132.600000	449.302000	14.531024	-55.000000	-33.000000	-99.000000
3166313.853000	38591142.600000	439.302000	14.536870	-55.000000	-33.000000	-99.000000
3166313.853000	38591142.600000	449.302000	14.536038	-55.000000	-33.000000	-99.000000
3166323.853000	38591132.600000	439.302000	14.523425	-55.000000	-33.000000	-99.000000
3166323.853000	38591132.600000	449.302000	14.539789	-55.000000	-33.000000	-99.000000
3166323.853000	38591142.600000	439.302000	14.520516	-55.000000	-33.000000	-99.000000
3166323.853000	38591142.600000	449.302000	14.540461	-55.000000	-33.000000	-99.000000
3166313.853000	38591132.600000	459.302000	14.669747	-55.000000	-33.000000	-99.000000
3166313.853000	38591132.600000	469.302000	14.794892	-55.000000	-33.000000	-99.000000
3166313.853000	38591142.600000	459.302000	14.645789	-55.000000	-33.000000	-99.000000
3166313.853000	38591142.600000	469.302000	14.786158	-55.000000	-33.000000	-99.000000
3166323.853000	38591132.600000	459.302000	14.635669	-55.000000	-33.000000	-99.000000
3166323.853000	38591132.600000	469.302000	14.777783	-55.000000	-33.000000	-99.000000
3166323.853000	38591142.600000	459.302000	14.634254	-55.000000	-33.000000	-99.000000
3166323.853000	38591142.600000	469.302000	14.776165	-55.000000	-33.000000	-99.000000
3166323.853000	38591152.600000	409.302000	14.783850	-55.000000	-33.000000	-99.000000
3166323.853000	38591162.600000	409.302000	14.784729	-55.000000	-33.000000	-99.000000
3166313.853000	38591152.600000	429.302000	14.524005	-55.000000	-33.000000	-99.000000
3166313.853000	38591162.600000	429.302000	14.516492	-55.000000	-33.000000	-99.000000
3166323.853000	38591152.600000	419.302000	15.805029	-55.000000	-33.000000	-99.000000
3166323.853000	38591152.600000	429.302000	14.519595	-55.000000	-33.000000	-99.000000
3166323.853000	38591162.600000	419.302000	16.197257	-55.000000	-33.000000	-99.000000
3166323.853000	38591162.600000	429.302000	15.391014	-55.000000	-33.000000	-99.000000
3166323.853000	38591172.600000	409.302000	14.785587	-55.000000	-33.000000	-99.000000
3166323.853000	38591182.600000	409.302000	14.786250	-55.000000	-33.000000	-99.000000
3166313.853000	38591172.600000	429.302000	14.512196	-55.000000	-33.000000	-99.000000
3166313.853000	38591182.600000	429.302000	14.509697	-55.000000	-33.000000	-99.000000
3166323.853000	38591172.600000	419.302000	16.242077	-55.000000	-33.000000	-99.000000
3166323.853000	38591172.600000	429.302000	15.624242	-55.000000	-33.000000	-99.000000
3166323.853000	38591182.600000	419.302000	16.241423	-55.000000	-33.000000	-99.000000
3166323.853000	38591182.600000	429.302000	15.930952	-55.000000	-33.000000	-99.000000
3166293.853000	38591152.600000	439.302000	14.515222	-55.000000	-33.000000	-99.000000
3166293.853000	38591152.600000	449.302000	14.541616	-55.000000	-33.000000	-99.000000
3166293.853000	38591162.600000	439.302000	14.510648	-55.000000	-33.000000	-99.000000
3166293.853000	38591162.600000	449.302000	14.542522	-55.000000	-33.000000	-99.000000
3166303.853000	38591152.600000	439.302000	14.519439	-55.000000	-33.000000	-99.000000
3166303.853000	38591152.600000	449.302000	14.540693	-55.000000	-33.000000	-99.000000
3166303.853000	38591162.600000	439.302000	14.511892	-55.000000	-33.000000	-99.000000
3166303.853000	38591162.600000	449.302000	14.542282	-55.000000	-33.000000	-99.000000
3166303.853000	38591152.600000	459.302000	14.633800	-55.000000	-33.000000	-99.000000
3166303.853000	38591162.600000	459.302000	14.630857	-55.000000	-33.000000	-99.000000
3166293.853000	38591172.600000	439.302000	14.508240	-55.000000	-33.000000	-99.000000
3166293.853000	38591172.600000	449.302000	14.542964	-55.000000	-33.000000	-99.000000
3166293.853000	38591182.600000	439.302000	14.581139	-55.000000	-33.000000	-99.000000
3166293.853000	38591182.600000	449.302000	14.543199	-55.000000	-33.000000	-99.000000
3166303.853000	38591172.600000	439.302000	14.508699	-55.000000	-33.000000	-99.000000
3166303.853000	38591172.600000	449.302000	14.542881	-55.000000	-33.000000	-99.000000
3166303.853000	38591182.600000	439.302000	14.507113	-55.000000	-33.000000	-99.000000
3166303.853000	38591182.600000	449.302000	14.543163	-55.000000	-33.000000	-99.000000
3166303.853000	38591172.600000	459.302000	14.629871	-55.000000	-33.000000	-99.000000
3166303.853000	38591182.600000	459.302000	14.629428	-55.000000	-33.000000	-99.000000
3166313.853000	38591152.600000	439.302000	14.518887	-55.000000	-33.000000	-99.000000
3166313.853000	38591152.600000	449.302000	14.540819	-55.000000	-33.000000	-99.000000
3166313.853000	38591162.600000	439.302000	14.511749	-55.000000	-33.000000	-99.000000
3166313.853000	38591162.600000	449.302000	14.542310	-55.000000	-33.000000	-99.000000
3166323.853000	38591152.600000	439.302000	14.514394	-55.000000	-33.000000	-99.000000
3166323.853000	38591152.600000	449.302000	14.541788	-55.000000	-33.000000	-99.000000
3166323.853000	38591162.600000	439.302000	14.510355	-55.000000	-33.000000	-99.000000
3166323.853000	38591162.600000	449.302000	14.542577	-55.000000	-33.000000	-99.000000
3166313.853000	38591152.600000	459.302000	14.633548	-55.000000	-33.000000	-99.000000
3166313.853000	38591152.600000	469.302000	14.775309	-55.000000	-33.000000	-99.000000
3166313.853000	38591162.600000	459.302000	14.630809	-55.000000	-33.000000	-99.000000
3166313.853000	38591162.600000	469.302000	14.771156	-55.000000	-33.000000	-99.000000
3166323.853000	38591152.600000	459.302000	14.631713	-55.000000	-33.000000	-99.000000
3166323.853000	38591152.600000	469.302000	14.772616	-55.000000	-33.000000	-99.000000
3166323.853000	38591162.600000	459.302000	14.630360	-55.000000	-33.000000	-99.000000
3166323.853000	38591162.600000	469.302000	14.770355	-55.000000	-33.000000	-99.000000
3166313.853000	38591172.600000	439.302000	14.508650	-55.000000	-33.000000	-99.000000
3166313.853000	38591172.600000	449.302000	14.542890	-55.000000	-33.000000	-99.000000
3166313.853000	38591182.600000	439.302000	14.507092	-55.000000	-33.000000	-99.000000
3166313.853000	38591182.600000	449.302000	14.543167	-55.000000	-33.000000	-99.000000
3166323.853000	38591172.600000	439.302000	14.508123	-55.000000	-33.000000	-99.000000
3166323.853000	38591172.600000	449.302000	14.542986	-55.000000	-33.000000	-99.000000
3166323.853000	38591182.600000	439.302000	14.990992	-55.000000	-33.000000	-99.000000
3166323.853000	38591182.600000	449.302000	14.543208	-55.000000	-33.000000	-99.000000
3166313.853000	38591172.600000	459.302000	14.629857	-55.000000	-33.000000	-99.000000
3166313.853000	38591172.600000	469.302000	14.769441	-55.000000	-33.000000	-99.000000
3166313.853000	38591182.600000	459.302000	14.629423	-55.000000	-33.000000	-99.000000
3166313.853000	38591182.600000	469.302000	15.051936	-55.000000	-33.000000	-99.000000
3166323.853000	38591172.600000	459.302000	14.629704	-55.000000	-33.000000	-99.000000
3166323.853000	38591172.600000	469.302000	15.062101	-55.000000	-33.000000	-99.000000
3166323.853000	38591182.600000	459.302000	14.775934	-55.000000	-33.000000	-99.000000
3166323.853000	38591182.600000	469.302000	15.155835	-55.000000	-33.000000	-99.000000
3166253.853000	38591112.600000	479.302000	18.404968	-55.000000	-33.000000	-99.000000
3166253.853000	38591122.600000	479.302000	18.406314	-55.000000	-33.000000	-99.000000
3166253.853000	38591122.600000	489.302000	18.414629	-55.000000	-33.000000	-99.000000
3166263.853000	38591122.600000	479.302000	18.405452	-55.000000	-33.000000	-99.000000
3166253.853000	38591132.600000	479.302000	18.409122	-55.000000	-33.000000	-99.000000
3166253.853000	38591132.600000	489.302000	18.423290	-55.000000	-33.000000	-99.000000
3166253.853000	38591142.600000	479.302000	18.413767	-55.000000	-33.000000	-99.000000
3166263.853000	38591132.600000	479.302000	18.406722	-55.000000	-33.000000	-99.000000
3166263.853000	38591142.600000	479.302000	18.408088	-55.000000	-33.000000	-99.000000
3166273.853000	38591142.600000	479.302000	18.405721	-55.000000	-33.000000	-99.000000
3166253.853000	38591152.600000	479.302000	18.414435	-55.000000	-33.000000	-99.000000
3166253.853000	38591162.600000	479.302000	18.409866	-55.000000	-33.000000	-99.000000
3166263.853000	38591152.600000	479.302000	18.408250	-55.000000	-33.000000	-99.000000
3166263.853000	38591162.600000	479.302000	18.407004	-55.000000	-33.000000	-99.000000
3166253.853000	38591172.600000	479.302000	18.406707	-55.000000	-33.000000	-99.000000
3166253.853000	38591182.600000	479.302000	18.405181	-55.000000	-33.000000	-99.000000
3166263.853000	38591172.600000	479.302000	18.405674	-55.000000	-33.000000	-99.000000
3166263.853000	38591182.600000	479.302000	18.404778	-55.000000	-33.000000	-99.000000
3166273.853000	38591152.600000	479.302000	18.405771	-55.000000	-33.000000	-99.000000
3166273.853000	38591162.600000	479.302000	18.405383	-55.000000	-33.000000	-99.000000
3166273.853000	38591172.600000	479.302000	18.404840	-55.000000	-33.000000	-99.000000
3166273.853000	38591182.600000	479.302000	18.404367	-55.000000	-33.000000	-99.000000
3166303.853000	38591112.600000	489.302000	17.361286	-55.000000	-33.000000	-99.000000
3166303.853000	38591122.600000	489.302000	17.285519	-55.000000	-33.000000	-99.000000
3166303.853000	38591132.600000	489.302000	17.020531	-55.000000	-33.000000	-99.000000
3166303.853000	38591142.600000	489.302000	17.223074	-55.000000	-33.000000	-99.000000
3166313.853000	38591112.600000	479.302000	16.804199	-55.000000	-33.000000	-99.000000
3166313.853000	38591112.600000	489.302000	17.362826	-55.000000	-33.000000	-99.000000
3166313.853000	38591122.600000	479.302000	16.755315	-55.000000	-33.000000	-99.000000
3166313.853000	38591122.600000	489.302000	17.295157	-55.000000	-33.000000	-99.000000
3166323.853000	38591112.600000	479.302000	16.210365	-55.000000	-33.000000	-99.000000
3166323.853000	38591112.600000	489.302000	17.376025	-55.000000	-33.000000	-99.000000
3166323.853000	38591122.600000	479.302000	16.794154	-55.000000	-33.000000	-99.000000
3166323.853000	38591122.600000	489.302000	17.350678	-55.000000	-33.000000	-99.000000
3166313.853000	38591132.600000	479.302000	16.681205	-55.000000	-33.000000	-99.000000
3166313.853000	38591132.600000	489.302000	17.116098	-55.000000	-33.000000	-99.000000
3166313.853000	38591142.600000	479.302000	16.728568	-55.000000	-33.000000	-99.000000
3166313.853000	38591142.600000	489.302000	17.244756	-55.000000	-33.000000	-99.000000
3166323.853000	38591132.600000	479.302000	16.775358	-55.000000	-33.000000	-99.000000
3166323.853000	38591132.600000	489.302000	17.325520	-55.000000	-33.000000	-99.000000
3166323.853000	38591142.600000	479.302000	16.786187	-55.000000	-33.000000	-99.000000
3166323.853000	38591142.600000	489.302000	17.340097	-55.000000	-33.000000	-99.000000
3166303.853000	38591152.600000	489.302000	17.345247	-55.000000	-33.000000	-99.000000
3166303.853000	38591162.600000	489.302000	17.380002	-55.000000	-33.000000	-99.000000
3166303.853000	38591172.600000	489.302000	17.393392	-55.000000	-33.000000	-99.000000
3166303.853000	38591182.600000	489.302000	17.399770	-55.000000	-33.000000	-99.000000
3166313.853000	38591152.600000	479.302000	16.792442	-55.000000	-33.000000	-99.000000
3166313.853000	38591152.600000	489.302000	17.347957	-55.000000	-33.000000	-99.000000
3166313.853000	38591162.600000	479.302000	16.821109	-55.000000	-33.000000	-99.000000
3166313.853000	38591162.600000	489.302000	17.380617	-55.000000	-33.000000	-99.000000
3166323.853000	38591152.600000	479.302000	16.267755	-55.000000	-33.000000	-99.000000
3166323.853000	38591152.600000	489.302000	17.369007	-55.000000	-33.000000	-99.000000
3166323.853000	38591162.600000	479.302000	16.826966	-55.000000	-33.000000	-99.000000
3166323.853000	38591162.600000	489.302000	17.386540	-55.000000	-33.000000	-99.000000
3166313.853000	38591172.600000	479.302000	16.834352	-55.000000	-33.000000	-99.000000
3166313.853000	38591172.600000	489.302000	17.393594	-55.000000	-33.000000	-99.000000
3166313.853000	38591182.600000	479.302000	16.841226	-55.000000	-33.000000	-99.000000
3166313.853000	38591182.600000	489.302000	17.399854	-55.000000	-33.000000	-99.000000
3166323.853000	38591172.600000	479.302000	16.265583	-55.000000	-33.000000	-99.000000
3166323.853000	38591172.600000	489.302000	17.395729	-55.000000	-33.000000	-99.000000
3166323.853000	38591182.600000	479.302000	15.395170	-55.000000	-33.000000	-99.000000
3166323.853000	38591182.600000	489.302000	16.881930	-55.000000	-33.000000	-99.000000
3166253.853000	38591192.600000	459.302000	18.123036	-55.000000	-33.000000	-99.000000
3166253.853000	38591192.600000	469.302000	18.124565	-55.000000	-33.000000	-99.000000
3166253.853000	38591202.600000	459.302000	17.749820	-55.000000	-33.000000	-99.000000
3166253.853000	38591202.600000	469.302000	17.675117	-55.000000	-33.000000	-99.000000
3166263.853000	38591192.600000	459.302000	17.796343	-55.000000	-33.000000	-99.000000
3166263.853000	38591192.600000	469.302000	18.124381	-55.000000	-33.000000	-99.000000
3166263.853000	38591202.600000	459.302000	17.733679	-55.000000	-33.000000	-99.000000
3166263.853000	38591202.600000	469.302000	18.124031	-55.000000	-33.000000	-99.000000
3166253.853000	38591212.600000	459.302000	18.123161	-55.000000	-33.000000	-99.000000
3166253.853000	38591212.600000	469.302000	18.123856	-55.000000	-33.000000	-99.000000
3166253.853000	38591222.600000	459.302000	18.123174	-55.000000	-33.000000	-99.000000
3166253.853000	38591222.600000	469.302000	18.123688	-55.000000	-33.000000	-99.000000
3166263.853000	38591212.600000	459.302000	18.123165	-55.000000	-33.000000	-99.000000
3166263.853000	38591212.600000	469.302000	18.123808	-55.000000	-33.000000	-99.000000
3166263.853000	38591222.600000	459.302000	18.123175	-55.000000	-33.000000	-99.000000
3166263.853000	38591222.600000	469.302000	18.123660	-55.000000	-33.000000	-99.000000
3166253.853000	38591232.600000	459.302000	18.123178	-55.000000	-33.000000	-99.000000
3166253.853000	38591232.600000	469.302000	18.123574	-55.000000	-33.000000	-99.000000
3166263.853000	38591232.600000	459.302000	18.123179	-55.000000	-33.000000	-99.000000
3166263.853000	38591232.600000	469.302000	18.123556	-55.000000	-33.000000	-99.000000
3166323.853000	38591192.600000	409.302000	14.786722	-55.000000	-33.000000	-99.000000
3166323.853000	38591202.600000	409.302000	14.787052	-55.000000	-33.000000	-99.000000
3166313.853000	38591192.600000	429.302000	14.508166	-55.000000	-33.000000	-99.000000
3166313.853000	38591202.600000	429.302000	14.507176	-55.000000	-33.000000	-99.000000
3166323.853000	38591192.600000	419.302000	16.240948	-55.000000	-33.000000	-99.000000
3166323.853000	38591192.600000	429.302000	16.594716	-55.000000	-33.000000	-99.000000
3166323.853000	38591202.600000	419.302000	16.240609	-55.000000	-33.000000	-99.000000
3166323.853000	38591202.600000	429.302000	16.594712	-55.000000	-33.000000	-99.000000
3166323.853000	38591212.600000	409.302000	14.787285	-55.000000	-33.000000	-99.000000
3166323.853000	38591222.600000	409.302000	14.787452	-55.000000	-33.000000	-99.000000
3166313.853000	38591212.600000	429.302000	14.506505	-55.000000	-33.000000	-99.000000
3166313.853000	38591222.600000	429.302000	15.004762	-55.000000	-33.000000	-99.000000
3166323.853000	38591212.600000	419.302000	16.240366	-55.000000	-33.000000	-99.000000
3166323.853000	38591212.600000	429.302000	16.594710	-55.000000	-33.000000	-99.000000
3166323.853000	38591222.600000	419.302000	16.240188	-55.000000	-33.000000	-99.000000
3166323.853000	38591222.600000	429.302000	16.594709	-55.000000	-33.000000	-99.000000
3166293.853000	38591192.600000	439.302000	14.506125	-55.000000	-33.000000	-99.000000
3166293.853000	38591192.600000	449.302000	14.543335	-55.000000	-33.000000	-99.000000
3166293.853000	38591202.600000	439.302000	14.505626	-55.000000	-33.000000	-99.000000
3166293.853000	38591202.600000	449.302000	14.543420	-55.000000	-33.000000	-99.000000
3166303.853000	38591192.600000	439.302000	14.506225	-55.000000	-33.000000	-99.000000
3166303.853000	38591192.600000	449.302000	14.543318	-55.000000	-33.000000	-99.000000
3166303.853000	38591202.600000	439.302000	14.505681	-55.000000	-33.000000	-99.000000
3166303.853000	38591202.600000	449.302000	14.543411	-55.000000	-33.000000	-99.000000
3166303.853000	38591192.600000	459.302000	14.629192	-55.000000	-33.000000	-99.000000
3166303.853000	38591202.600000	459.302000	14.629052	-55.000000	-33.000000	-99.000000
3166293.853000	38591212.600000	439.302000	14.505293	-55.000000	-33.000000	-99.000000
3166293.853000	38591212.600000	449.302000	14.543476	-55.000000	-33.000000	-99.000000
3166293.853000	38591222.600000	439.302000	14.505061	-55.000000	-33.000000	-99.000000
3166293.853000	38591222.600000	449.302000	14.543516	-55.000000	-33.000000	-99.000000
3166303.853000	38591212.600000	439.302000	14.505326	-55.000000	-33.000000	-99.000000
3166303.853000	38591212.600000	449.302000	14.543471	-55.000000	-33.000000	-99.000000
3166303.853000	38591222.600000	439.302000	14.505081	-55.000000	-33.000000	-99.000000
3166303.853000	38591222.600000	449.302000	14.543512	-55.000000	-33.000000	-99.000000
3166303.853000	38591212.600000	459.302000	14.628961	-55.000000	-33.000000	-99.000000
3166303.853000	38591222.600000	459.302000	14.628900	-55.000000	-33.000000	-99.000000
3166313.853000	38591192.600000	439.302000	14.506215	-55.000000	-33.000000	-99.000000
3166313.853000	38591192.600000	449.302000	14.543319	-55.000000	-33.000000	-99.000000
3166313.853000	38591202.600000	439.302000	14.505676	-55.000000	-33.000000	-99.000000
3166313.853000	38591202.600000	449.302000	14.543411	-55.000000	-33.000000	-99.000000
3166323.853000	38591192.600000	439.302000	15.514688	-55.000000	-33.000000	-99.000000
3166323.853000	38591192.600000	449.302000	15.378573	-55.000000	-33.000000	-99.000000
3166323.853000	38591202.600000	439.302000	15.937229	-55.000000	-33.000000	-99.000000
3166323.853000	38591202.600000	449.302000	15.622339	-55.000000	-33.000000	-99.000000
3166313.853000	38591192.600000	459.302000	14.629190	-55.000000	-33.000000	-99.000000
3166313.853000	38591192.600000	469.302000	15.054337	-55.000000	-33.000000	-99.000000
3166313.853000	38591202.600000	459.302000	14.629050	-55.000000	-33.000000	-99.000000
3166313.853000	38591202.600000	469.302000	15.055872	-55.000000	-33.000000	-99.000000
3166323.853000	38591192.600000	459.302000	15.590462	-55.000000	-33.000000	-99.000000
3166323.853000	38591192.600000	469.302000	15.315995	-55.000000	-33.000000	-99.000000
3166323.853000	38591202.600000	459.302000	15.747521	-55.000000	-33.000000	-99.000000
3166323.853000	38591202.600000	469.302000	15.315949	-55.000000	-33.000000	-99.000000
3166313.853000	38591212.600000	439.302000	14.505322	-55.000000	-33.000000	-99.000000
3166313.853000	38591212.600000	449.302000	14.543471	-55.000000	-33.000000	-99.000000
3166313.853000	38591222.600000	439.302000	14.505079	-55.000000	-33.000000	-99.000000
3166313.853000	38591222.600000	449.302000	14.543512	-55.000000	-33.000000	-99.000000
3166323.853000	38591212.600000	439.302000	15.937166	-55.000000	-33.000000	-99.000000
3166323.853000	38591212.600000	449.302000	15.622199	-55.000000	-33.000000	-99.000000
3166323.853000	38591222.600000	439.302000	15.937121	-55.000000	-33.000000	-99.000000
3166323.853000	38591222.600000	449.302000	15.622096	-55.000000	-33.000000	-99.000000
3166313.853000	38591212.600000	459.302000	14.628961	-55.000000	-33.000000	-99.000000
3166313.853000	38591212.600000	469.302000	15.056903	-55.000000	-33.000000	-99.000000
3166313.853000	38591222.600000	459.302000	14.628899	-55.000000	-33.000000	-99.000000
3166313.853000	38591222.600000	469.302000	15.057624	-55.000000	-33.000000	-99.000000
3166323.853000	38591212.600000	459.302000	15.747511	-55.000000	-33.000000	-99.000000
3166323.853000	38591212.600000	469.302000	15.315918	-55.000000	-33.000000	-99.000000
3166323.853000	38591222.600000	459.302000	15.747503	-55.000000	-33.000000	-99.000000
3166323.853000	38591222.600000	469.302000	15.315896	-55.000000	-33.000000	-99.000000
3166323.853000	38591232.600000	409.302000	14.787575	-55.000000	-33.000000	-99.000000
3166313.853000	38591232.600000	429.302000	15.637898	-55.000000	-33.000000	-99.000000
3166323.853000	38591232.600000	419.302000	16.240056	-55.000000	-33.000000	-99.000000
3166323.853000	38591232.600000	429.302000	16.637922	-55.000000	-33.000000	-99.000000
3166293.853000	38591232.600000	439.302000	14.504892	-55.000000	-33.000000	-99.000000
3166293.853000	38591232.600000	449.302000	15.058542	-55.000000	-33.000000	-99.000000
3166303.853000	38591232.600000	439.302000	14.504906	-55.000000	-33.000000	-99.000000
3166303.853000	38591232.600000	449.302000	14.543541	-55.000000	-33.000000	-99.000000
3166303.853000	38591232.600000	459.302000	14.628856	-55.000000	-33.000000	-99.000000
3166313.853000	38591232.600000	439.302000	14.504905	-55.000000	-33.000000	-99.000000
3166313.853000	38591232.600000	449.302000	14.543542	-55.000000	-33.000000	-99.000000
3166323.853000	38591232.600000	439.302000	15.937087	-55.000000	-33.000000	-99.000000
3166323.853000	38591232.600000	449.302000	15.622020	-55.000000	-33.000000	-99.000000
3166313.853000	38591232.600000	459.302000	14.628855	-55.000000	-33.000000	-99.000000
3166313.853000	38591232.600000	469.302000	15.081313	-55.000000	-33.000000	-99.000000
3166323.853000	38591232.600000	459.302000	15.772710	-55.000000	-33.000000	-99.000000
3166323.853000	38591232.600000	469.302000	15.315880	-55.000000	-33.000000	-99.000000
3166253.853000	38591192.600000	479.302000	18.404407	-55.000000	-33.000000	-99.000000
3166253.853000	38591202.600000	479.302000	18.403974	-55.000000	-33.000000	-99.000000
3166263.853000	38591192.600000	479.302000	18.404228	-55.000000	-33.000000	-99.000000
3166263.853000	38591202.600000	479.302000	18.403885	-55.000000	-33.000000	-99.000000
3166253.853000	38591212.600000	479.302000	18.403712	-55.000000	-33.000000	-99.000000
3166253.853000	38591222.600000	479.302000	18.403543	-55.000000	-33.000000	-99.000000
3166263.853000	38591212.600000	479.302000	18.403664	-55.000000	-33.000000	-99.000000
3166263.853000	38591222.600000	479.302000	18.403514	-55.000000	-33.000000	-99.000000
3166273.853000	38591192.600000	479.302000	18.404017	-55.000000	-33.000000	-99.000000
3166273.853000	38591202.600000	479.302000	18.403771	-55.000000	-33.000000	-99.000000
3166273.853000	38591212.600000	479.302000	18.403597	-55.000000	-33.000000	-99.000000
3166273.853000	38591222.600000	479.302000	18.403473	-55.000000	-33.000000	-99.000000
3166253.853000	38591232.600000	479.302000	18.403427	-55.000000	-33.000000	-99.000000
3166263.853000	38591232.600000	479.302000	18.403409	-55.000000	-33.000000	-99.000000
3166273.853000	38591232.600000	479.302000	18.403383	-55.000000	-33.000000	-99.000000
3166303.853000	38591192.600000	489.302000	17.403266	-55.000000	-33.000000	-99.000000
3166303.853000	38591202.600000	489.302000	17.405377	-55.000000	-33.000000	-99.000000
3166303.853000	38591212.600000	489.302000	17.406745	-55.000000	-33.000000	-99.000000
3166303.853000	38591222.600000	489.302000	17.407681	-55.000000	-33.000000	-99.000000
3166313.853000	38591192.600000	479.302000	16.845169	-55.000000	-33.000000	-99.000000
3166313.853000	38591192.600000	489.302000	17.403306	-55.000000	-33.000000	-99.000000
3166313.853000	38591202.600000	479.302000	16.847615	-55.000000	-33.000000	-99.000000
3166313.853000	38591202.600000	489.302000	17.405398	-55.000000	-33.000000	-99.000000
3166323.853000	38591192.600000	479.302000	15.084412	-55.000000	-33.000000	-99.000000
3166323.853000	38591192.600000	489.302000	15.359800	-55.000000	-33.000000	-99.000000
3166323.853000	38591202.600000	479.302000	15.084356	-55.000000	-33.000000	-99.000000
3166323.853000	38591202.600000	489.302000	15.373678	-55.000000	-33.000000	-99.000000
3166313.853000	38591212.600000	479.302000	16.849226	-55.000000	-33.000000	-99.000000
3166313.853000	38591212.600000	489.302000	17.406757	-55.000000	-33.000000	-99.000000
3166313.853000	38591222.600000	479.302000	16.850339	-55.000000	-33.000000	-99.000000
3166313.853000	38591222.600000	489.302000	17.407688	-55.000000	-33.000000	-99.000000
3166323.853000	38591212.600000	479.302000	15.084316	-55.000000	-33.000000	-99.000000
3166323.853000	38591212.600000	489.302000	15.373843	-55.000000	-33.000000	-99.000000
3166323.853000	38591222.600000	479.302000	15.084286	-55.000000	-33.000000	-99.000000
3166323.853000	38591222.600000	489.302000	15.373963	-55.000000	-33.000000	-99.000000
3166303.853000	38591232.600000	489.302000	17.408348	-55.000000	-33.000000	-99.000000
3166313.853000	38591232.600000	479.302000	16.265434	-55.000000	-33.000000	-99.000000
3166313.853000	38591232.600000	489.302000	17.408353	-55.000000	-33.000000	-99.000000
3166323.853000	38591232.600000	479.302000	15.084265	-55.000000	-33.000000	-99.000000
3166323.853000	38591232.600000	489.302000	15.177944	-55.000000	-33.000000	-99.000000
3166333.853000	38591112.600000	399.302000	14.345071	-55.000000	-33.000000	-99.000000
3166333.853000	38591112.600000	409.302000	14.784192	-55.000000	-33.000000	-99.000000
3166333.853000	38591122.600000	399.302000	14.335930	-55.000000	-33.000000	-99.000000
3166333.853000	38591122.600000	409.302000	14.782347	-55.000000	-33.000000	-99.000000
3166343.853000	38591112.600000	399.302000	14.338988	-55.000000	-33.000000	-99.000000
3166343.853000	38591112.600000	409.302000	14.782916	-55.000000	-33.000000	-99.000000
3166343.853000	38591122.600000	399.302000	14.320563	-55.000000	-33.000000	-99.000000
3166343.853000	38591122.600000	409.302000	14.778957	-55.000000	-33.000000	-99.000000
3166333.853000	38591112.600000	419.302000	16.242930	-55.000000	-33.000000	-99.000000
3166333.853000	38591112.600000	429.302000	15.619304	-55.000000	-33.000000	-99.000000
3166333.853000	38591122.600000	419.302000	16.244773	-55.000000	-33.000000	-99.000000
3166333.853000	38591122.600000	429.302000	16.217375	-55.000000	-33.000000	-99.000000
3166343.853000	38591112.600000	419.302000	16.244100	-55.000000	-33.000000	-99.000000
3166343.853000	38591112.600000	429.302000	16.594856	-55.000000	-33.000000	-99.000000
3166343.853000	38591122.600000	419.302000	16.248030	-55.000000	-33.000000	-99.000000
3166343.853000	38591122.600000	429.302000	16.595022	-55.000000	-33.000000	-99.000000
3166333.853000	38591132.600000	399.302000	14.324843	-55.000000	-33.000000	-99.000000
3166333.853000	38591132.600000	409.302000	14.780048	-55.000000	-33.000000	-99.000000
3166333.853000	38591142.600000	399.302000	14.319234	-55.000000	-33.000000	-99.000000
3166333.853000	38591142.600000	409.302000	14.778936	-55.000000	-33.000000	-99.000000
3166343.853000	38591132.600000	399.302000	14.287046	-55.000000	-33.000000	-99.000000
3166343.853000	38591132.600000	409.302000	14.770962	-55.000000	-33.000000	-99.000000
3166343.853000	38591142.600000	399.302000	14.261379	-55.000000	-33.000000	-99.000000
3166343.853000	38591142.600000	409.302000	14.764279	-55.000000	-33.000000	-99.000000
3166333.853000	38591132.600000	419.302000	16.247191	-55.000000	-33.000000	-99.000000
3166333.853000	38591132.600000	429.302000	16.594952	-55.000000	-33.000000	-99.000000
3166333.853000	38591142.600000	419.302000	16.248557	-55.000000	-33.000000	-99.000000
3166333.853000	38591142.600000	429.302000	16.594991	-55.000000	-33.000000	-99.000000
3166343.853000	38591132.600000	419.302000	16.256497	-55.000000	-33.000000	-99.000000
3166343.853000	38591132.600000	429.302000	16.595583	-55.000000	-33.000000	-99.000000
3166343.853000	38591142.600000	419.302000	16.264471	-55.000000	-33.000000	-99.000000
3166343.853000	38591142.600000	429.302000	16.596323	-55.000000	-33.000000	-99.000000
3166353.853000	38591112.600000	399.302000	14.103203	-55.000000	-33.000000	-99.000000
3166353.853000	38591112.600000	409.302000	14.782008	-55.000000	-33.000000	-99.000000
3166353.853000	38591122.600000	399.302000	14.306300	-55.000000	-33.000000	-99.000000
3166353.853000	38591122.600000	409.302000	14.775591	-55.000000	-33.000000	-99.000000
3166363.853000	38591112.600000	399.302000	14.103979	-55.000000	-33.000000	-99.000000
3166363.853000	38591122.600000	399.302000	14.309821	-55.000000	-33.000000	-99.000000
3166353.853000	38591112.600000	419.302000	16.244938	-55.000000	-33.000000	-99.000000
3166353.853000	38591112.600000	429.302000	16.594892	-55.000000	-33.000000	-99.000000
3166353.853000	38591122.600000	419.302000	16.251336	-55.000000	-33.000000	-99.000000
3166353.853000	38591122.600000	429.302000	16.595228	-55.000000	-33.000000	-99.000000
3166363.853000	38591112.600000	419.302000	16.244749	-55.000000	-33.000000	-99.000000
3166363.853000	38591112.600000	429.302000	16.594884	-55.000000	-33.000000	-99.000000
3166363.853000	38591122.600000	419.302000	16.250494	-55.000000	-33.000000	-99.000000
3166363.853000	38591122.600000	429.302000	16.595171	-55.000000	-33.000000	-99.000000
3166353.853000	38591132.600000	399.302000	14.224726	-55.000000	-33.000000	-99.000000
3166353.853000	38591132.600000	409.302000	14.752576	-55.000000	-33.000000	-99.000000
3166353.853000	38591142.600000	399.302000	14.086590	-55.000000	-33.000000	-99.000000
3166353.853000	38591142.600000	409.302000	14.693602	-55.000000	-33.000000	-99.000000
3166363.853000	38591132.600000	399.302000	14.077845	-55.000000	-33.000000	-99.000000
3166363.853000	38591142.600000	399.302000	14.160010	-55.000000	-33.000000	-99.000000
3166353.853000	38591132.600000	419.302000	16.277364	-55.000000	-33.000000	-99.000000
3166353.853000	38591132.600000	429.302000	16.598329	-55.000000	-33.000000	-99.000000
3166353.853000	38591142.600000	419.302000	16.389205	-55.000000	-33.000000	-99.000000
3166353.853000	38591142.600000	429.302000	16.642465	-55.000000	-33.000000	-99.000000
3166363.853000	38591132.600000	419.302000	16.269922	-55.000000	-33.000000	-99.000000
3166363.853000	38591132.600000	429.302000	16.597143	-55.000000	-33.000000	-99.000000
3166363.853000	38591142.600000	419.302000	16.311303	-55.000000	-33.000000	-99.000000
3166363.853000	38591142.600000	429.302000	16.606239	-55.000000	-33.000000	-99.000000
3166333.853000	38591112.600000	439.302000	14.516798	-55.000000	-33.000000	-99.000000
3166333.853000	38591112.600000	449.302000	14.440800	-55.000000	-33.000000	-99.000000
3166333.853000	38591122.600000	439.302000	14.983759	-55.000000	-33.000000	-99.000000
3166333.853000	38591122.600000	449.302000	14.542278	-55.000000	-33.000000	-99.000000
3166343.853000	38591112.600000	439.302000	15.661466	-55.000000	-33.000000	-99.000000
3166343.853000	38591112.600000	449.302000	15.496614	-55.000000	-33.000000	-99.000000
3166343.853000	38591122.600000	439.302000	15.939444	-55.000000	-33.000000	-99.000000
3166343.853000	38591122.600000	449.302000	15.626632	-55.000000	-33.000000	-99.000000
3166333.853000	38591112.600000	459.302000	14.563807	-55.000000	-33.000000	-99.000000
3166333.853000	38591112.600000	469.302000	14.860643	-55.000000	-33.000000	-99.000000
3166333.853000	38591122.600000	459.302000	14.573206	-55.000000	-33.000000	-99.000000
3166333.853000	38591122.600000	469.302000	15.082103	-55.000000	-33.000000	-99.000000
3166343.853000	38591112.600000	459.302000	15.511797	-55.000000	-33.000000	-99.000000
3166343.853000	38591112.600000	469.302000	15.199572	-55.000000	-33.000000	-99.000000
3166343.853000	38591122.600000	459.302000	15.747913	-55.000000	-33.000000	-99.000000
3166343.853000	38591122.600000	469.302000	15.317261	-55.000000	-33.000000	-99.000000
3166333.853000	38591132.600000	439.302000	15.521067	-55.000000	-33.000000	-99.000000
3166333.853000	38591132.600000	449.302000	15.383147	-55.000000	-33.000000	-99.000000
3166333.853000	38591142.600000	439.302000	15.939491	-55.000000	-33.000000	-99.000000
3166333.853000	38591142.600000	449.302000	15.626917	-55.000000	-33.000000	-99.000000
3166343.853000	38591132.600000	439.302000	15.941914	-55.000000	-33.000000	-99.000000
3166343.853000	38591132.600000	449.302000	15.631352	-55.000000	-33.000000	-99.000000
3166343.853000	38591142.600000	439.302000	15.944269	-55.000000	-33.000000	-99.000000
3166343.853000	38591142.600000	449.302000	15.635683	-55.000000	-33.000000	-99.000000
3166333.853000	38591132.600000	459.302000	15.591620	-55.000000	-33.000000	-99.000000
3166333.853000	38591132.600000	469.302000	15.317056	-55.000000	-33.000000	-99.000000
3166333.853000	38591142.600000	459.302000	15.747873	-55.000000	-33.000000	-99.000000
3166333.853000	38591142.600000	469.302000	15.317194	-55.000000	-33.000000	-99.000000
3166343.853000	38591132.600000	459.302000	15.748094	-55.000000	-33.000000	-99.000000
3166343.853000	38591132.600000	469.302000	15.318510	-55.000000	-33.000000	-99.000000
3166343.853000	38591142.600000	459.302000	15.748058	-55.000000	-33.000000	-99.000000
3166343.853000	38591142.600000	469.302000	15.319585	-55.000000	-33.000000	-99.000000
3166353.853000	38591112.600000	439.302000	15.938569	-55.000000	-33.000000	-99.000000
3166353.853000	38591112.600000	449.302000	15.624873	-55.000000	-33.000000	-99.000000
3166353.853000	38591122.600000	439.302000	15.940433	-55.000000	-33.000000	-99.000000
3166353.853000	38591122.600000	449.302000	15.628494	-55.000000	-33.000000	-99.000000
3166363.853000	38591112.600000	439.302000	15.938513	-55.000000	-33.000000	-99.000000
3166363.853000	38591112.600000	449.302000	15.624764	-55.000000	-33.000000	-99.000000
3166363.853000	38591122.600000	439.302000	15.940179	-55.000000	-33.000000	-99.000000
3166363.853000	38591122.600000	449.302000	15.628022	-55.000000	-33.000000	-99.000000
3166353.853000	38591112.600000	459.302000	15.747801	-55.000000	-33.000000	-99.000000
3166353.853000	38591112.600000	469.302000	15.316801	-55.000000	-33.000000	-99.000000
3166353.853000	38591122.600000	459.302000	15.748026	-55.000000	-33.000000	-99.000000
3166353.853000	38591122.600000	469.302000	15.317802	-55.000000	-33.000000	-99.000000
3166363.853000	38591112.600000	459.302000	15.747792	-55.000000	-33.000000	-99.000000
3166363.853000	38591112.600000	469.302000	15.316768	-55.000000	-33.000000	-99.000000
3166363.853000	38591122.600000	459.302000	15.748000	-55.000000	-33.000000	-99.000000
3166363.853000	38591122.600000	469.302000	15.317664	-55.000000	-33.000000	-99.000000
3166353.853000	38591132.600000	439.302000	15.948662	-55.000000	-33.000000	-99.000000
3166353.853000	38591132.600000	449.302000	15.642248	-55.000000	-33.000000	-99.000000
3166353.853000	38591142.600000	439.302000	16.004245	-55.000000	-33.000000	-99.000000
3166353.853000	38591142.600000	449.302000	15.680291	-55.000000	-33.000000	-99.000000
3166363.853000	38591132.600000	439.302000	15.946165	-55.000000	-33.000000	-99.000000
3166363.853000	38591132.600000	449.302000	15.638493	-55.000000	-33.000000	-99.000000
3166363.853000	38591142.600000	439.302000	15.961306	-55.000000	-33.000000	-99.000000
3166363.853000	38591142.600000	449.302000	15.657773	-55.000000	-33.000000	-99.000000
3166353.853000	38591132.600000	459.302000	15.747868	-55.000000	-33.000000	-99.000000
3166353.853000	38591132.600000	469.302000	15.321829	-55.000000	-33.000000	-99.000000
3166353.853000	38591142.600000	459.302000	15.730481	-55.000000	-33.000000	-99.000000
3166353.853000	38591142.600000	469.302000	15.348326	-55.000000	-33.000000	-99.000000
3166363.853000	38591132.600000	459.302000	15.748066	-55.000000	-33.000000	-99.000000
3166363.853000	38591132.600000	469.302000	15.320626	-55.000000	-33.000000	-99.000000
3166363.853000	38591142.600000	459.302000	15.745212	-55.000000	-33.000000	-99.000000
3166363.853000	38591142.600000	469.302000	15.327671	-55.000000	-33.000000	-99.000000
3166333.853000	38591152.600000	399.302000	14.325538	-55.000000	-33.000000	-99.000000
3166333.853000	38591152.600000	409.302000	14.780444	-55.000000	-33.000000	-99.000000
3166333.853000	38591162.600000	399.302000	14.336709	-55.000000	-33.000000	-99.000000
3166333.853000	38591162.600000	409.302000	14.782851	-55.000000	-33.000000	-99.000000
3166343.853000	38591152.600000	399.302000	14.289407	-55.000000	-33.000000	-99.000000
3166343.853000	38591152.600000	409.302000	14.772077	-55.000000	-33.000000	-99.000000
3166343.853000	38591162.600000	399.302000	14.322202	-55.000000	-33.000000	-99.000000
3166343.853000	38591162.600000	409.302000	14.779860	-55.000000	-33.000000	-99.000000
3166333.853000	38591152.600000	419.302000	16.149049	-55.000000	-33.000000	-99.000000
3166333.853000	38591152.600000	429.302000	16.169015	-55.000000	-33.000000	-99.000000
3166333.853000	38591162.600000	419.302000	16.244884	-55.000000	-33.000000	-99.000000
3166333.853000	38591162.600000	429.302000	16.594803	-55.000000	-33.000000	-99.000000
3166343.853000	38591152.600000	419.302000	16.256281	-55.000000	-33.000000	-99.000000
3166343.853000	38591152.600000	429.302000	16.595444	-55.000000	-33.000000	-99.000000
3166343.853000	38591162.600000	419.302000	16.248097	-55.000000	-33.000000	-99.000000
3166343.853000	38591162.600000	429.302000	16.594913	-55.000000	-33.000000	-99.000000
3166333.853000	38591172.600000	399.302000	14.345684	-55.000000	-33.000000	-99.000000
3166333.853000	38591172.600000	409.302000	14.784657	-55.000000	-33.000000	-99.000000
3166333.853000	38591182.600000	399.302000	14.351574	-55.000000	-33.000000	-99.000000
3166333.853000	38591182.600000	409.302000	14.785785	-55.000000	-33.000000	-99.000000
3166343.853000	38591172.600000	399.302000	14.339943	-55.000000	-33.000000	-99.000000
3166343.853000	38591172.600000	409.302000	14.783565	-55.000000	-33.000000	-99.000000
3166343.853000	38591182.600000	399.302000	14.349065	-55.000000	-33.000000	-99.000000
3166343.853000	38591182.600000	409.302000	14.785333	-55.000000	-33.000000	-99.000000
3166333.853000	38591172.600000	419.302000	16.243079	-55.000000	-33.000000	-99.000000
3166333.853000	38591172.600000	429.302000	16.594750	-55.000000	-33.000000	-99.000000
3166333.853000	38591182.600000	419.302000	16.241936	-55.000000	-33.000000	-99.000000
3166333.853000	38591182.600000	429.302000	16.594727	-55.000000	-33.000000	-99.000000
3166343.853000	38591172.600000	419.302000	16.244265	-55.000000	-33.000000	-99.000000
3166343.853000	38591172.600000	429.302000	16.594773	-55.000000	-33.000000	-99.000000
3166343.853000	38591182.600000	419.302000	16.242437	-55.000000	-33.000000	-99.000000
3166343.853000	38591182.600000	429.302000	16.594732	-55.000000	-33.000000	-99.000000
3166353.853000	38591152.600000	399.302000	14.232165	-55.000000	-33.000000	-99.000000
3166353.853000	38591152.600000	409.302000	14.755990	-55.000000	-33.000000	-99.000000
3166353.853000	38591162.600000	399.302000	14.309014	-55.000000	-33.000000	-99.000000
3166353.853000	38591162.600000	409.302000	14.776963	-55.000000	-33.000000	-99.000000
3166363.853000	38591152.600000	399.302000	14.249832	-55.000000	-33.000000	-99.000000
3166363.853000	38591162.600000	399.302000	14.312245	-55.000000	-33.000000	-99.000000
3166353.853000	38591152.600000	419.302000	16.275394	-55.000000	-33.000000	-99.000000
3166353.853000	38591152.600000	429.302000	16.597705	-55.000000	-33.000000	-99.000000
3166353.853000	38591162.600000	419.302000	16.251275	-55.000000	-33.000000	-99.000000
3166353.853000	38591162.600000	429.302000	16.595063	-55.000000	-33.000000	-99.000000
3166363.853000	38591152.600000	419.302000	16.268760	-55.000000	-33.000000	-99.000000
3166363.853000	38591152.600000	429.302000	16.596751	-55.000000	-33.000000	-99.000000
3166363.853000	38591162.600000	419.302000	16.250473	-55.000000	-33.000000	-99.000000
3166363.853000	38591162.600000	429.302000	16.595021	-55.000000	-33.000000	-99.000000
3166353.853000	38591172.600000	399.302000	14.335999	-55.000000	-33.000000	-99.000000
3166353.853000	38591172.600000	409.302000	14.782797	-55.000000	-33.000000	-99.000000
3166353.853000	38591182.600000	399.302000	14.347576	-55.000000	-33.000000	-99.000000
3166353.853000	38591182.600000	409.302000	14.785062	-55.000000	-33.000000	-99.000000
3166363.853000	38591172.600000	399.302000	14.336877	-55.000000	-33.000000	-99.000000
3166363.853000	38591182.600000	399.302000	14.347893	-55.000000	-33.000000	-99.000000
3166353.853000	38591172.600000	419.302000	16.245104	-55.000000	-33.000000	-99.000000
3166353.853000	38591172.600000	429.302000	16.594792	-55.000000	-33.000000	-99.000000
3166353.853000	38591182.600000	419.302000	16.242738	-55.000000	-33.000000	-99.000000
3166353.853000	38591182.600000	429.302000	16.594735	-55.000000	-33.000000	-99.000000
3166363.853000	38591172.600000	419.302000	16.244916	-55.000000	-33.000000	-99.000000
3166363.853000	38591172.600000	429.302000	16.594788	-55.000000	-33.000000	-99.000000
3166363.853000	38591182.600000	419.302000	16.242673	-55.000000	-33.000000	-99.000000
3166363.853000	38591182.600000	429.302000	16.594734	-55.000000	-33.000000	-99.000000
3166333.853000	38591152.600000	439.302000	15.939068	-55.000000	-33.000000	-99.000000
3166333.853000	38591152.600000	449.302000	15.626159	-55.000000	-33.000000	-99.000000
3166333.853000	38591162.600000	439.302000	15.938387	-55.000000	-33.000000	-99.000000
3166333.853000	38591162.600000	449.302000	15.624808	-55.000000	-33.000000	-99.000000
3166343.853000	38591152.600000	439.302000	15.941660	-55.000000	-33.000000	-99.000000
3166343.853000	38591152.600000	449.302000	15.631245	-55.000000	-33.000000	-99.000000
3166343.853000	38591162.600000	439.302000	15.939259	-55.000000	-33.000000	-99.000000
3166343.853000	38591162.600000	449.302000	15.626643	-55.000000	-33.000000	-99.000000
3166333.853000	38591152.600000	459.302000	15.747804	-55.000000	-33.000000	-99.000000
3166333.853000	38591152.600000	469.302000	15.316931	-55.000000	-33.000000	-99.000000
3166333.853000	38591162.600000	459.302000	15.747705	-55.000000	-33.000000	-99.000000
3166333.853000	38591162.600000	469.302000	15.316554	-55.000000	-33.000000	-99.000000
3166343.853000	38591152.600000	459.302000	15.747989	-55.000000	-33.000000	-99.000000
3166343.853000	38591152.600000	469.302000	15.318217	-55.000000	-33.000000	-99.000000
3166343.853000	38591162.600000	459.302000	15.747802	-55.000000	-33.000000	-99.000000
3166343.853000	38591162.600000	469.302000	15.316982	-55.000000	-33.000000	-99.000000
3166333.853000	38591172.600000	439.302000	15.937884	-55.000000	-33.000000	-99.000000
3166333.853000	38591172.600000	449.302000	15.623767	-55.000000	-33.000000	-99.000000
3166333.853000	38591182.600000	439.302000	15.937574	-55.000000	-33.000000	-99.000000
3166333.853000	38591182.600000	449.302000	15.623106	-55.000000	-33.000000	-99.000000
3166343.853000	38591172.600000	439.302000	15.938193	-55.000000	-33.000000	-99.000000
3166343.853000	38591172.600000	449.302000	15.624447	-55.000000	-33.000000	-99.000000
3166343.853000	38591182.600000	439.302000	15.937701	-55.000000	-33.000000	-99.000000
3166343.853000	38591182.600000	449.302000	15.623393	-55.000000	-33.000000	-99.000000
3166333.853000	38591172.600000	459.302000	15.747627	-55.000000	-33.000000	-99.000000
3166333.853000	38591172.600000	469.302000	15.316284	-55.000000	-33.000000	-99.000000
3166333.853000	38591182.600000	459.302000	15.747577	-55.000000	-33.000000	-99.000000
3166333.853000	38591182.600000	469.302000	15.316122	-55.000000	-33.000000	-99.000000
3166343.853000	38591172.600000	459.302000	15.747667	-55.000000	-33.000000	-99.000000
3166343.853000	38591172.600000	469.302000	15.316432	-55.000000	-33.000000	-99.000000
3166343.853000	38591182.600000	459.302000	15.747594	-55.000000	-33.000000	-99.000000
3166343.853000	38591182.600000	469.302000	15.316180	-55.000000	-33.000000	-99.000000
3166353.853000	38591152.600000	439.302000	15.947655	-55.000000	-33.000000	-99.000000
3166353.853000	38591152.600000	449.302000	15.641461	-55.000000	-33.000000	-99.000000
3166353.853000	38591162.600000	439.302000	15.940140	-55.000000	-33.000000	-99.000000
3166353.853000	38591162.600000	449.302000	15.628444	-55.000000	-33.000000	-99.000000
3166363.853000	38591152.600000	439.302000	15.945490	-55.000000	-33.000000	-99.000000
3166363.853000	38591152.600000	449.302000	15.638005	-55.000000	-33.000000	-99.000000
3166363.853000	38591162.600000	439.302000	15.939916	-55.000000	-33.000000	-99.000000
3166363.853000	38591162.600000	449.302000	15.627991	-55.000000	-33.000000	-99.000000
3166353.853000	38591152.600000	459.302000	15.747735	-55.000000	-33.000000	-99.000000
3166353.853000	38591152.600000	469.302000	15.321071	-55.000000	-33.000000	-99.000000
3166353.853000	38591162.600000	459.302000	15.747874	-55.000000	-33.000000	-99.000000
3166353.853000	38591162.600000	469.302000	15.317409	-55.000000	-33.000000	-99.000000
3166363.853000	38591152.600000	459.302000	15.747921	-55.000000	-33.000000	-99.000000
3166363.853000	38591152.600000	469.302000	15.320051	-55.000000	-33.000000	-99.000000
3166363.853000	38591162.600000	459.302000	15.747858	-55.000000	-33.000000	-99.000000
3166363.853000	38591162.600000	469.302000	15.317301	-55.000000	-33.000000	-99.000000
3166353.853000	38591172.600000	439.302000	15.938414	-55.000000	-33.000000	-99.000000
3166353.853000	38591172.600000	449.302000	15.624928	-55.000000	-33.000000	-99.000000
3166353.853000	38591182.600000	439.302000	15.937777	-55.000000	-33.000000	-99.000000
3166353.853000	38591182.600000	449.302000	15.623566	-55.000000	-33.000000	-99.000000
3166363.853000	38591172.600000	439.302000	15.938364	-55.000000	-33.000000	-99.000000
3166363.853000	38591172.600000	449.302000	15.624820	-55.000000	-33.000000	-99.000000
3166363.853000	38591182.600000	439.302000	15.937761	-55.000000	-33.000000	-99.000000
3166363.853000	38591182.600000	449.302000	15.623529	-55.000000	-33.000000	-99.000000
3166353.853000	38591172.600000	459.302000	15.747694	-55.000000	-33.000000	-99.000000
3166353.853000	38591172.600000	469.302000	15.316537	-55.000000	-33.000000	-99.000000
3166353.853000	38591182.600000	459.302000	15.747604	-55.000000	-33.000000	-99.000000
3166353.853000	38591182.600000	469.302000	15.316215	-55.000000	-33.000000	-99.000000
3166363.853000	38591172.600000	459.302000	15.747688	-55.000000	-33.000000	-99.000000
3166363.853000	38591172.600000	469.302000	15.316513	-55.000000	-33.000000	-99.000000
3166363.853000	38591182.600000	459.302000	15.747602	-55.000000	-33.000000	-99.000000
3166363.853000	38591182.600000	469.302000	15.316207	-55.000000	-33.000000	-99.000000
3166373.853000	38591112.600000	429.302000	16.594841	-55.000000	-33.000000	-99.000000
3166373.853000	38591122.600000	429.302000	16.594959	-55.000000	-33.000000	-99.000000
3166373.853000	38591132.600000	429.302000	16.595253	-55.000000	-33.000000	-99.000000
3166373.853000	38591142.600000	429.302000	16.595516	-55.000000	-33.000000	-99.000000
3166373.853000	38591112.600000	439.302000	15.677752	-55.000000	-33.000000	-99.000000
3166373.853000	38591112.600000	449.302000	15.511032	-55.000000	-33.000000	-99.000000
3166373.853000	38591122.600000	439.302000	15.939084	-55.000000	-33.000000	-99.000000
3166373.853000	38591122.600000	449.302000	15.625940	-55.000000	-33.000000	-99.000000
3166373.853000	38591112.600000	459.302000	15.526474	-55.000000	-33.000000	-99.000000
3166373.853000	38591112.600000	469.302000	15.210637	-55.000000	-33.000000	-99.000000
3166373.853000	38591122.600000	459.302000	15.747865	-55.000000	-33.000000	-99.000000
3166373.853000	38591122.600000	469.302000	15.317061	-55.000000	-33.000000	-99.000000
3166373.853000	38591132.600000	439.302000	15.940653	-55.000000	-33.000000	-99.000000
3166373.853000	38591132.600000	449.302000	15.629038	-55.000000	-33.000000	-99.000000
3166373.853000	38591142.600000	439.302000	15.941798	-55.000000	-33.000000	-99.000000
3166373.853000	38591142.600000	449.302000	15.631323	-55.000000	-33.000000	-99.000000
3166373.853000	38591132.600000	459.302000	15.748013	-55.000000	-33.000000	-99.000000
3166373.853000	38591132.600000	469.302000	15.317857	-55.000000	-33.000000	-99.000000
3166373.853000	38591142.600000	459.302000	15.748041	-55.000000	-33.000000	-99.000000
3166373.853000	38591142.600000	469.302000	15.318369	-55.000000	-33.000000	-99.000000
3166373.853000	38591152.600000	429.302000	16.595161	-55.000000	-33.000000	-99.000000
3166373.853000	38591162.600000	429.302000	16.594867	-55.000000	-33.000000	-99.000000
3166373.853000	38591172.600000	429.302000	16.594765	-55.000000	-33.000000	-99.000000
3166373.853000	38591182.600000	429.302000	16.594730	-55.000000	-33.000000	-99.000000
3166373.853000	38591152.600000	439.302000	15.940488	-55.000000	-33.000000	-99.000000
3166373.853000	38591152.600000	449.302000	15.629000	-55.000000	-33.000000	-99.000000
3166373.853000	38591162.600000	439.302000	15.938933	-55.000000	-33.000000	-99.000000
3166373.853000	38591162.600000	449.302000	15.625965	-55.000000	-33.000000	-99.000000
3166373.853000	38591152.600000	459.302000	15.747931	-55.000000	-33.000000	-99.000000
3166373.853000	38591152.600000	469.302000	15.317642	-55.000000	-33.000000	-99.000000
3166373.853000	38591162.600000	459.302000	15.747769	-55.000000	-33.000000	-99.000000
3166373.853000	38591162.600000	469.302000	15.316823	-55.000000	-33.000000	-99.000000
3166373.853000	38591172.600000	439.302000	15.938091	-55.000000	-33.000000	-99.000000
3166373.853000	38591172.600000	449.302000	15.624223	-55.000000	-33.000000	-99.000000
3166373.853000	38591182.600000	439.302000	15.937662	-55.000000	-33.000000	-99.000000
3166373.853000	38591182.600000	449.302000	15.623305	-55.000000	-33.000000	-99.000000
3166373.853000	38591172.600000	459.302000	15.747654	-55.000000	-33.000000	-99.000000
3166373.853000	38591172.600000	469.302000	15.316383	-55.000000	-33.000000	-99.000000
3166373.853000	38591182.600000	459.302000	15.747589	-55.000000	-33.000000	-99.000000
3166373.853000	38591182.600000	469.302000	15.316162	-55.000000	-33.000000	-99.000000
3166333.853000	38591112.600000	479.302000	16.263862	-55.000000	-33.000000	-99.000000
3166333.853000	38591112.600000	489.302000	17.388076	-55.000000	-33.000000	-99.000000
3166333.853000	38591122.600000	479.302000	15.396634	-55.000000	-33.000000	-99.000000
3166333.853000	38591122.600000	489.302000	16.878164	-55.000000	-33.000000	-99.000000
3166343.853000	38591112.600000	479.302000	15.084970	-55.000000	-33.000000	-99.000000
3166343.853000	38591112.600000	489.302000	15.371039	-55.000000	-33.000000	-99.000000
3166343.853000	38591122.600000	479.302000	15.085665	-55.000000	-33.000000	-99.000000
3166343.853000	38591122.600000	489.302000	15.368290	-55.000000	-33.000000	-99.000000
3166333.853000	38591132.600000	479.302000	15.085510	-55.000000	-33.000000	-99.000000
3166333.853000	38591132.600000	489.302000	15.357014	-55.000000	-33.000000	-99.000000
3166333.853000	38591142.600000	479.302000	15.085753	-55.000000	-33.000000	-99.000000
3166333.853000	38591142.600000	489.302000	15.368054	-55.000000	-33.000000	-99.000000
3166343.853000	38591132.600000	479.302000	15.087255	-55.000000	-33.000000	-99.000000
3166343.853000	38591132.600000	489.302000	15.362445	-55.000000	-33.000000	-99.000000
3166343.853000	38591142.600000	479.302000	15.088891	-55.000000	-33.000000	-99.000000
3166343.853000	38591142.600000	489.302000	15.356998	-55.000000	-33.000000	-99.000000
3166353.853000	38591112.600000	479.302000	15.085117	-55.000000	-33.000000	-99.000000
3166353.853000	38591112.600000	489.302000	15.370435	-55.000000	-33.000000	-99.000000
3166353.853000	38591122.600000	479.302000	15.086271	-55.000000	-33.000000	-99.000000
3166353.853000	38591122.600000	489.302000	15.365962	-55.000000	-33.000000	-99.000000
3166363.853000	38591112.600000	479.302000	15.085084	-55.000000	-33.000000	-99.000000
3166363.853000	38591112.600000	489.302000	15.370571	-55.000000	-33.000000	-99.000000
3166363.853000	38591122.600000	479.302000	15.086115	-55.000000	-33.000000	-99.000000
3166363.853000	38591122.600000	489.302000	15.366553	-55.000000	-33.000000	-99.000000
3166353.853000	38591112.600000	499.302000	15.176824	-55.000000	-33.000000	-99.000000
3166353.853000	38591122.600000	499.302000	15.178744	-55.000000	-33.000000	-99.000000
3166363.853000	38591112.600000	499.302000	15.176760	-55.000000	-33.000000	-99.000000
3166363.853000	38591122.600000	499.302000	15.178518	-55.000000	-33.000000	-99.000000
3166353.853000	38591132.600000	479.302000	15.091685	-55.000000	-33.000000	-99.000000
3166353.853000	38591132.600000	489.302000	15.348269	-55.000000	-33.000000	-99.000000
3166353.853000	38591142.600000	479.302000	15.129715	-55.000000	-33.000000	-99.000000
3166353.853000	38591142.600000	489.302000	15.284634	-55.000000	-33.000000	-99.000000
3166363.853000	38591132.600000	479.302000	15.090024	-55.000000	-33.000000	-99.000000
3166363.853000	38591132.600000	489.302000	15.353252	-55.000000	-33.000000	-99.000000
3166363.853000	38591142.600000	479.302000	15.100888	-55.000000	-33.000000	-99.000000
3166363.853000	38591142.600000	489.302000	15.325846	-55.000000	-33.000000	-99.000000
3166353.853000	38591132.600000	499.302000	15.182709	-55.000000	-33.000000	-99.000000
3166353.853000	38591142.600000	499.302000	15.148689	-55.000000	-33.000000	-99.000000
3166363.853000	38591132.600000	499.302000	15.182112	-55.000000	-33.000000	-99.000000
3166363.853000	38591142.600000	499.302000	15.180801	-55.000000	-33.000000	-99.000000
3166333.853000	38591152.600000	479.302000	15.085510	-55.000000	-33.000000	-99.000000
3166333.853000	38591152.600000	489.302000	15.369039	-55.000000	-33.000000	-99.000000
3166333.853000	38591162.600000	479.302000	15.085088	-55.000000	-33.000000	-99.000000
3166333.853000	38591162.600000	489.302000	15.370713	-55.000000	-33.000000	-99.000000
3166343.853000	38591152.600000	479.302000	15.087221	-55.000000	-33.000000	-99.000000
3166343.853000	38591152.600000	489.302000	15.362751	-55.000000	-33.000000	-99.000000
3166343.853000	38591162.600000	479.302000	15.085662	-55.000000	-33.000000	-99.000000
3166343.853000	38591162.600000	489.302000	15.368505	-55.000000	-33.000000	-99.000000
3166333.853000	38591172.600000	479.302000	15.084773	-55.000000	-33.000000	-99.000000
3166333.853000	38591172.600000	489.302000	15.371982	-55.000000	-33.000000	-99.000000
3166333.853000	38591182.600000	479.302000	15.084578	-55.000000	-33.000000	-99.000000
3166333.853000	38591182.600000	489.302000	15.372776	-55.000000	-33.000000	-99.000000
3166343.853000	38591172.600000	479.302000	15.084977	-55.000000	-33.000000	-99.000000
3166343.853000	38591172.600000	489.302000	15.371179	-55.000000	-33.000000	-99.000000
3166343.853000	38591182.600000	479.302000	15.084662	-55.000000	-33.000000	-99.000000
3166343.853000	38591182.600000	489.302000	15.372442	-55.000000	-33.000000	-99.000000
3166353.853000	38591152.600000	479.302000	15.091407	-55.000000	-33.000000	-99.000000
3166353.853000	38591152.600000	489.302000	15.349416	-55.000000	-33.000000	-99.000000
3166353.853000	38591162.600000	479.302000	15.086251	-55.000000	-33.000000	-99.000000
3166353.853000	38591162.600000	489.302000	15.366309	-55.000000	-33.000000	-99.000000
3166363.853000	38591152.600000	479.302000	15.089864	-55.000000	-33.000000	-99.000000
3166363.853000	38591152.600000	489.302000	15.354046	-55.000000	-33.000000	-99.000000
3166363.853000	38591162.600000	479.302000	15.086100	-55.000000	-33.000000	-99.000000
3166363.853000	38591162.600000	489.302000	15.366864	-55.000000	-33.000000	-99.000000
3166353.853000	38591152.600000	499.302000	15.182719	-55.000000	-33.000000	-99.000000
3166353.853000	38591162.600000	499.302000	15.178757	-55.000000	-33.000000	-99.000000
3166363.853000	38591152.600000	499.302000	15.182100	-55.000000	-33.000000	-99.000000
3166363.853000	38591162.600000	499.302000	15.178534	-55.000000	-33.000000	-99.000000
3166353.853000	38591172.600000	479.302000	15.085123	-55.000000	-33.000000	-99.000000
3166353.853000	38591172.600000	489.302000	15.370610	-55.000000	-33.000000	-99.000000
3166353.853000	38591182.600000	479.302000	15.084713	-55.000000	-33.000000	-99.000000
3166353.853000	38591182.600000	489.302000	15.372242	-55.000000	-33.000000	-99.000000
3166363.853000	38591172.600000	479.302000	15.085090	-55.000000	-33.000000	-99.000000
3166363.853000	38591172.600000	489.302000	15.370738	-55.000000	-33.000000	-99.000000
3166363.853000	38591182.600000	479.302000	15.084702	-55.000000	-33.000000	-99.000000
3166363.853000	38591182.600000	489.302000	15.372285	-55.000000	-33.000000	-99.000000
3166353.853000	38591172.600000	499.302000	15.176858	-55.000000	-33.000000	-99.000000
3166353.853000	38591182.600000	499.302000	15.176010	-55.000000	-33.000000	-99.000000
3166363.853000	38591172.600000	499.302000	15.176793	-55.000000	-33.000000	-99.000000
3166363.853000	38591182.600000	499.302000	15.175986	-55.000000	-33.000000	-99.000000
3166373.853000	38591112.600000	479.302000	15.084902	-55.000000	-33.000000	-99.000000
3166373.853000	38591112.600000	489.302000	15.371318	-55.000000	-33.000000	-99.000000
3166373.853000	38591122.600000	479.302000	15.085446	-55.000000	-33.000000	-99.000000
3166373.853000	38591122.600000	489.302000	15.369152	-55.000000	-33.000000	-99.000000
3166383.853000	38591112.600000	489.302000	15.372142	-55.000000	-33.000000	-99.000000
3166383.853000	38591122.600000	489.302000	15.371158	-55.000000	-33.000000	-99.000000
3166373.853000	38591112.600000	499.302000	15.176396	-55.000000	-33.000000	-99.000000
3166373.853000	38591122.600000	499.302000	15.177436	-55.000000	-33.000000	-99.000000
3166383.853000	38591112.600000	499.302000	15.175979	-55.000000	-33.000000	-99.000000
3166383.853000	38591122.600000	499.302000	15.176492	-55.000000	-33.000000	-99.000000
3166373.853000	38591132.600000	479.302000	15.086453	-55.000000	-33.000000	-99.000000
3166373.853000	38591132.600000	489.302000	15.365355	-55.000000	-33.000000	-99.000000
3166373.853000	38591142.600000	479.302000	15.087247	-55.000000	-33.000000	-99.000000
3166373.853000	38591142.600000	489.302000	15.362568	-55.000000	-33.000000	-99.000000
3166383.853000	38591132.600000	489.302000	15.370023	-55.000000	-33.000000	-99.000000
3166383.853000	38591142.600000	489.302000	15.369469	-55.000000	-33.000000	-99.000000
3166373.853000	38591132.600000	499.302000	15.179006	-55.000000	-33.000000	-99.000000
3166373.853000	38591142.600000	499.302000	15.179997	-55.000000	-33.000000	-99.000000
3166383.853000	38591132.600000	499.302000	15.177061	-55.000000	-33.000000	-99.000000
3166383.853000	38591142.600000	499.302000	15.177342	-55.000000	-33.000000	-99.000000
3166373.853000	38591152.600000	479.302000	15.086439	-55.000000	-33.000000	-99.000000
3166373.853000	38591152.600000	489.302000	15.365552	-55.000000	-33.000000	-99.000000
3166373.853000	38591162.600000	479.302000	15.085447	-55.000000	-33.000000	-99.000000
3166373.853000	38591162.600000	489.302000	15.369325	-55.000000	-33.000000	-99.000000
3166383.853000	38591152.600000	489.302000	15.370090	-55.000000	-33.000000	-99.000000
3166383.853000	38591162.600000	489.302000	15.371248	-55.000000	-33.000000	-99.000000
3166373.853000	38591152.600000	499.302000	15.179012	-55.000000	-33.000000	-99.000000
3166373.853000	38591162.600000	499.302000	15.177459	-55.000000	-33.000000	-99.000000
3166383.853000	38591152.600000	499.302000	15.177072	-55.000000	-33.000000	-99.000000
3166383.853000	38591162.600000	499.302000	15.176514	-55.000000	-33.000000	-99.000000
3166373.853000	38591172.600000	479.302000	15.084910	-55.000000	-33.000000	-99.000000
3166373.853000	38591172.600000	489.302000	15.371444	-55.000000	-33.000000	-99.000000
3166373.853000	38591182.600000	479.302000	15.084636	-55.000000	-33.000000	-99.000000
3166373.853000	38591182.600000	489.302000	15.372545	-55.000000	-33.000000	-99.000000
3166383.853000	38591172.600000	489.302000	15.372227	-55.000000	-33.000000	-99.000000
3166383.853000	38591182.600000	489.302000	15.372892	-55.000000	-33.000000	-99.000000
3166373.853000	38591172.600000	499.302000	15.176428	-55.000000	-33.000000	-99.000000
3166373.853000	38591182.600000	499.302000	15.175840	-55.000000	-33.000000	-99.000000
3166383.853000	38591172.600000	499.302000	15.176006	-55.000000	-33.000000	-99.000000
3166383.853000	38591182.600000	499.302000	15.175642	-55.000000	-33.000000	-99.000000
3166333.853000	38591192.600000	399.302000	14.355318	-55.000000	-33.000000	-99.000000
3166333.853000	38591192.600000	409.302000	14.786478	-55.000000	-33.000000	-99.000000
3166333.853000	38591202.600000	399.302000	14.357750	-55.000000	-33.000000	-99.000000
3166333.853000	38591202.600000	409.302000	14.786916	-55.000000	-33.000000	-99.000000
3166343.853000	38591192.600000	399.302000	14.354097	-55.000000	-33.000000	-99.000000
3166343.853000	38591192.600000	409.302000	14.786266	-55.000000	-33.000000	-99.000000
3166343.853000	38591202.600000	399.302000	14.357099	-55.000000	-33.000000	-99.000000
3166343.853000	38591202.600000	409.302000	14.786806	-55.000000	-33.000000	-99.000000
3166333.853000	38591192.600000	419.302000	16.241225	-55.000000	-33.000000	-99.000000
3166333.853000	38591192.600000	429.302000	16.594716	-55.000000	-33.000000	-99.000000
3166333.853000	38591202.600000	419.302000	16.240768	-55.000000	-33.000000	-99.000000
3166333.853000	38591202.600000	429.302000	16.594712	-55.000000	-33.000000	-99.000000
3166343.853000	38591192.600000	419.302000	16.241464	-55.000000	-33.000000	-99.000000
3166343.853000	38591192.600000	429.302000	16.594717	-55.000000	-33.000000	-99.000000
3166343.853000	38591202.600000	419.302000	16.240895	-55.000000	-33.000000	-99.000000
3166343.853000	38591202.600000	429.302000	16.594712	-55.000000	-33.000000	-99.000000
3166333.853000	38591212.600000	399.302000	14.359385	-55.000000	-33.000000	-99.000000
3166333.853000	38591212.600000	409.302000	14.787205	-55.000000	-33.000000	-99.000000
3166333.853000	38591222.600000	399.302000	14.360525	-55.000000	-33.000000	-99.000000
3166333.853000	38591222.600000	409.302000	14.787403	-55.000000	-33.000000	-99.000000
3166343.853000	38591212.600000	399.302000	14.359011	-55.000000	-33.000000	-99.000000
3166343.853000	38591212.600000	409.302000	14.787144	-55.000000	-33.000000	-99.000000
3166343.853000	38591222.600000	399.302000	14.360296	-55.000000	-33.000000	-99.000000
3166343.853000	38591222.600000	409.302000	14.787366	-55.000000	-33.000000	-99.000000
3166333.853000	38591212.600000	419.302000	16.240462	-55.000000	-33.000000	-99.000000
3166333.853000	38591212.600000	429.302000	16.594710	-55.000000	-33.000000	-99.000000
3166333.853000	38591222.600000	419.302000	16.240249	-55.000000	-33.000000	-99.000000
3166333.853000	38591222.600000	429.302000	16.594709	-55.000000	-33.000000	-99.000000
3166343.853000	38591212.600000	419.302000	16.240535	-55.000000	-33.000000	-99.000000
3166343.853000	38591212.600000	429.302000	16.594709	-55.000000	-33.000000	-99.000000
3166343.853000	38591222.600000	419.302000	16.240294	-55.000000	-33.000000	-99.000000
3166343.853000	38591222.600000	429.302000	16.594708	-55.000000	-33.000000	-99.000000
3166353.853000	38591192.600000	399.302000	14.353431	-55.000000	-33.000000	-99.000000
3166353.853000	38591192.600000	409.302000	14.786150	-55.000000	-33.000000	-99.000000
3166353.853000	38591202.600000	399.302000	14.356761	-55.000000	-33.000000	-99.000000
3166353.853000	38591202.600000	409.302000	14.786750	-55.000000	-33.000000	-99.000000
3166363.853000	38591192.600000	399.302000	14.353569	-55.000000	-33.000000	-99.000000
3166363.853000	38591202.600000	399.302000	14.356830	-55.000000	-33.000000	-99.000000
3166353.853000	38591192.600000	419.302000	16.241596	-55.000000	-33.000000	-99.000000
3166353.853000	38591192.600000	429.302000	16.594718	-55.000000	-33.000000	-99.000000
3166353.853000	38591202.600000	419.302000	16.240961	-55.000000	-33.000000	-99.000000
3166353.853000	38591202.600000	429.302000	16.594711	-55.000000	-33.000000	-99.000000
3166363.853000	38591192.600000	419.302000	16.241569	-55.000000	-33.000000	-99.000000
3166363.853000	38591192.600000	429.302000	16.594718	-55.000000	-33.000000	-99.000000
3166363.853000	38591202.600000	419.302000	16.240948	-55.000000	-33.000000	-99.000000
3166363.853000	38591202.600000	429.302000	16.594712	-55.000000	-33.000000	-99.000000
3166353.853000	38591212.600000	399.302000	14.358823	-55.000000	-33.000000	-99.000000
3166353.853000	38591212.600000	409.302000	14.787113	-55.000000	-33.000000	-99.000000
3166353.853000	38591222.600000	399.302000	14.360184	-55.000000	-33.000000	-99.000000
3166353.853000	38591222.600000	409.302000	14.787348	-55.000000	-33.000000	-99.000000
3166363.853000	38591212.600000	399.302000	14.358861	-55.000000	-33.000000	-99.000000
3166363.853000	38591222.600000	399.302000	14.360206	-55.000000	-33.000000	-99.000000
3166353.853000	38591212.600000	419.302000	16.240572	-55.000000	-33.000000	-99.000000
3166353.853000	38591212.600000	429.302000	16.594709	-55.000000	-33.000000	-99.000000
3166353.853000	38591222.600000	419.302000	16.240317	-55.000000	-33.000000	-99.000000
3166353.853000	38591222.600000	429.302000	16.594708	-55.000000	-33.000000	-99.000000
3166363.853000	38591212.600000	419.302000	16.240565	-55.000000	-33.000000	-99.000000
3166363.853000	38591212.600000	429.302000	16.594709	-55.000000	-33.000000	-99.000000
3166363.853000	38591222.600000	419.302000	16.240312	-55.000000	-33.000000	-99.000000
3166363.853000	38591222.600000	429.302000	16.594708	-55.000000	-33.000000	-99.000000
[truncated: 10,894 more rows]
