# Supplementary material for: A new method for estimating ore grade based on sample length weighting
Source: Sci Rep. 2023 Apr 17;13:6208. doi: 10.1038/s41598-023-33509-0 (PMC10110572; doi:10.1038/s41598-023-33509-0)
Supplement: Supplementary file 1 — Supplementary Information. [file 41598_2023_33509_MOESM1_ESM.zip › Data for paper-SR/Results/Composite_Sample_P6_Li.txt]

3166093.853000	38590632.600000	489.302000	0.291539	-55.000000	-33.000000	-99.000000
3166093.853000	38590642.600000	489.302000	0.289978	-55.000000	-33.000000	-99.000000
3166103.853000	38590632.600000	489.302000	0.291194	-55.000000	-33.000000	-99.000000
3166103.853000	38590642.600000	489.302000	0.289548	-55.000000	-33.000000	-99.000000
3166093.853000	38590632.600000	499.302000	0.291656	-55.000000	-33.000000	-99.000000
3166093.853000	38590632.600000	509.302000	0.291967	-55.000000	-33.000000	-99.000000
3166093.853000	38590642.600000	499.302000	0.290094	-55.000000	-33.000000	-99.000000
3166093.853000	38590642.600000	509.302000	0.290428	-55.000000	-33.000000	-99.000000
3166103.853000	38590632.600000	499.302000	0.291314	-55.000000	-33.000000	-99.000000
3166103.853000	38590632.600000	509.302000	0.291639	-55.000000	-33.000000	-99.000000
3166103.853000	38590642.600000	499.302000	0.289667	-55.000000	-33.000000	-99.000000
3166103.853000	38590642.600000	509.302000	0.290020	-55.000000	-33.000000	-99.000000
3166093.853000	38590652.600000	489.302000	0.288502	-55.000000	-33.000000	-99.000000
3166093.853000	38590662.600000	489.302000	0.287134	-55.000000	-33.000000	-99.000000
3166103.853000	38590652.600000	489.302000	0.287969	-55.000000	-33.000000	-99.000000
3166103.853000	38590662.600000	489.302000	0.286473	-55.000000	-33.000000	-99.000000
3166093.853000	38590652.600000	499.302000	0.288618	-55.000000	-33.000000	-99.000000
3166093.853000	38590652.600000	509.302000	0.288982	-55.000000	-33.000000	-99.000000
3166093.853000	38590662.600000	499.302000	0.287251	-55.000000	-33.000000	-99.000000
3166093.853000	38590662.600000	509.302000	0.287653	-55.000000	-33.000000	-99.000000
3166103.853000	38590652.600000	499.302000	0.288090	-55.000000	-33.000000	-99.000000
3166103.853000	38590652.600000	509.302000	0.288480	-55.000000	-33.000000	-99.000000
3166103.853000	38590662.600000	499.302000	0.286596	-55.000000	-33.000000	-99.000000
3166103.853000	38590662.600000	509.302000	0.287035	-55.000000	-33.000000	-99.000000
3166113.853000	38590632.600000	489.302000	0.291041	-55.000000	-33.000000	-99.000000
3166113.853000	38590642.600000	489.302000	0.289333	-55.000000	-33.000000	-99.000000
3166123.853000	38590632.600000	489.302000	0.291103	-55.000000	-33.000000	-99.000000
3166123.853000	38590642.600000	489.302000	0.289366	-55.000000	-33.000000	-99.000000
3166113.853000	38590632.600000	499.302000	0.291164	-55.000000	-33.000000	-99.000000
3166113.853000	38590632.600000	509.302000	0.291499	-55.000000	-33.000000	-99.000000
3166113.853000	38590642.600000	499.302000	0.289456	-55.000000	-33.000000	-99.000000
3166113.853000	38590642.600000	509.302000	0.289822	-55.000000	-33.000000	-99.000000
3166113.853000	38590652.600000	489.302000	0.287680	-55.000000	-33.000000	-99.000000
3166113.853000	38590662.600000	489.302000	0.286088	-55.000000	-33.000000	-99.000000
3166123.853000	38590652.600000	489.302000	0.287682	-55.000000	-33.000000	-99.000000
3166123.853000	38590662.600000	489.302000	0.286055	-55.000000	-33.000000	-99.000000
3166113.853000	38590652.600000	499.302000	0.287804	-55.000000	-33.000000	-99.000000
3166113.853000	38590652.600000	509.302000	0.288213	-55.000000	-33.000000	-99.000000
3166113.853000	38590662.600000	499.302000	0.286215	-55.000000	-33.000000	-99.000000
3166113.853000	38590662.600000	509.302000	0.286682	-55.000000	-33.000000	-99.000000
3166093.853000	38590672.600000	489.302000	0.285913	-55.000000	-33.000000	-99.000000
3166093.853000	38590682.600000	489.302000	0.280464	-55.000000	-33.000000	-99.000000
3166103.853000	38590672.600000	489.302000	0.285091	-55.000000	-33.000000	-99.000000
3166103.853000	38590682.600000	489.302000	0.280415	-55.000000	-33.000000	-99.000000
3166093.853000	38590672.600000	499.302000	0.280497	-55.000000	-33.000000	-99.000000
3166093.853000	38590672.600000	509.302000	0.280492	-55.000000	-33.000000	-99.000000
3166093.853000	38590682.600000	499.302000	0.280421	-55.000000	-33.000000	-99.000000
3166093.853000	38590682.600000	509.302000	0.280403	-55.000000	-33.000000	-99.000000
3166103.853000	38590672.600000	499.302000	0.280426	-55.000000	-33.000000	-99.000000
3166103.853000	38590672.600000	509.302000	0.285716	-55.000000	-33.000000	-99.000000
3166103.853000	38590682.600000	499.302000	0.280329	-55.000000	-33.000000	-99.000000
3166103.853000	38590682.600000	509.302000	0.280279	-55.000000	-33.000000	-99.000000
3166093.853000	38590692.600000	489.302000	0.280438	-55.000000	-33.000000	-99.000000
3166093.853000	38590702.600000	489.302000	0.280437	-55.000000	-33.000000	-99.000000
3166103.853000	38590692.600000	489.302000	0.280414	-55.000000	-33.000000	-99.000000
3166103.853000	38590702.600000	489.302000	0.280430	-55.000000	-33.000000	-99.000000
3166093.853000	38590692.600000	499.302000	0.280374	-55.000000	-33.000000	-99.000000
3166093.853000	38590692.600000	509.302000	0.280341	-55.000000	-33.000000	-99.000000
3166093.853000	38590702.600000	499.302000	0.280366	-55.000000	-33.000000	-99.000000
3166093.853000	38590702.600000	509.302000	0.280328	-55.000000	-33.000000	-99.000000
3166103.853000	38590692.600000	499.302000	0.280250	-55.000000	-33.000000	-99.000000
3166103.853000	38590692.600000	509.302000	0.280154	-55.000000	-33.000000	-99.000000
3166103.853000	38590702.600000	499.302000	0.280220	-55.000000	-33.000000	-99.000000
3166103.853000	38590702.600000	509.302000	0.280107	-55.000000	-33.000000	-99.000000
3166113.853000	38590672.600000	489.302000	0.284574	-55.000000	-33.000000	-99.000000
3166113.853000	38590682.600000	489.302000	0.280409	-55.000000	-33.000000	-99.000000
3166123.853000	38590672.600000	489.302000	0.284499	-55.000000	-33.000000	-99.000000
3166123.853000	38590682.600000	489.302000	0.280415	-55.000000	-33.000000	-99.000000
3166113.853000	38590672.600000	499.302000	0.280383	-55.000000	-33.000000	-99.000000
3166113.853000	38590672.600000	509.302000	0.285245	-55.000000	-33.000000	-99.000000
3166113.853000	38590682.600000	499.302000	0.280256	-55.000000	-33.000000	-99.000000
3166113.853000	38590682.600000	509.302000	0.280165	-55.000000	-33.000000	-99.000000
3166113.853000	38590692.600000	489.302000	0.280569	-55.000000	-33.000000	-99.000000
3166113.853000	38590702.600000	489.302000	0.280843	-55.000000	-33.000000	-99.000000
3166123.853000	38590692.600000	489.302000	0.280709	-55.000000	-33.000000	-99.000000
3166123.853000	38590702.600000	489.302000	0.281584	-55.000000	-33.000000	-99.000000
3166113.853000	38590692.600000	499.302000	0.280013	-55.000000	-33.000000	-99.000000
3166113.853000	38590692.600000	509.302000	0.279882	-55.000000	-33.000000	-99.000000
3166113.853000	38590702.600000	499.302000	0.279600	-55.000000	-33.000000	-99.000000
3166113.853000	38590702.600000	509.302000	0.279698	-55.000000	-33.000000	-99.000000
3166123.853000	38590702.600000	499.302000	0.277767	-55.000000	-33.000000	-99.000000
3166093.853000	38590712.600000	489.302000	0.280460	-55.000000	-33.000000	-99.000000
3166093.853000	38590722.600000	489.302000	0.280514	-55.000000	-33.000000	-99.000000
3166103.853000	38590712.600000	489.302000	0.280426	-55.000000	-33.000000	-99.000000
3166103.853000	38590722.600000	489.302000	0.280455	-55.000000	-33.000000	-99.000000
3166093.853000	38590712.600000	499.302000	0.280413	-55.000000	-33.000000	-99.000000
3166093.853000	38590722.600000	499.302000	0.280479	-55.000000	-33.000000	-99.000000
3166103.853000	38590712.600000	499.302000	0.280291	-55.000000	-33.000000	-99.000000
3166103.853000	38590712.600000	509.302000	0.280213	-55.000000	-33.000000	-99.000000
3166103.853000	38590722.600000	499.302000	0.280386	-55.000000	-33.000000	-99.000000
3166103.853000	38590722.600000	509.302000	0.280353	-55.000000	-33.000000	-99.000000
3166093.853000	38590732.600000	489.302000	0.280597	-55.000000	-33.000000	-99.000000
3166093.853000	38590742.600000	489.302000	0.280704	-55.000000	-33.000000	-99.000000
3166103.853000	38590732.600000	489.302000	0.280539	-55.000000	-33.000000	-99.000000
3166103.853000	38590742.600000	489.302000	0.280652	-55.000000	-33.000000	-99.000000
3166093.853000	38590732.600000	499.302000	0.280573	-55.000000	-33.000000	-99.000000
3166093.853000	38590742.600000	499.302000	0.280689	-55.000000	-33.000000	-99.000000
3166103.853000	38590732.600000	499.302000	0.280503	-55.000000	-33.000000	-99.000000
3166103.853000	38590732.600000	509.302000	0.280496	-55.000000	-33.000000	-99.000000
3166103.853000	38590742.600000	499.302000	0.280632	-55.000000	-33.000000	-99.000000
3166103.853000	38590742.600000	509.302000	0.280637	-55.000000	-33.000000	-99.000000
3166113.853000	38590712.600000	489.302000	0.280506	-55.000000	-33.000000	-99.000000
3166113.853000	38590722.600000	489.302000	0.280433	-55.000000	-33.000000	-99.000000
3166123.853000	38590712.600000	489.302000	0.280556	-55.000000	-33.000000	-99.000000
3166123.853000	38590722.600000	489.302000	0.280432	-55.000000	-33.000000	-99.000000
3166113.853000	38590712.600000	499.302000	0.280131	-55.000000	-33.000000	-99.000000
3166113.853000	38590712.600000	509.302000	0.279993	-55.000000	-33.000000	-99.000000
3166113.853000	38590722.600000	499.302000	0.280321	-55.000000	-33.000000	-99.000000
3166113.853000	38590722.600000	509.302000	0.280258	-55.000000	-33.000000	-99.000000
3166123.853000	38590712.600000	499.302000	0.280044	-55.000000	-33.000000	-99.000000
3166123.853000	38590712.600000	509.302000	0.279909	-55.000000	-33.000000	-99.000000
3166123.853000	38590722.600000	499.302000	0.280307	-55.000000	-33.000000	-99.000000
3166123.853000	38590722.600000	509.302000	0.280237	-55.000000	-33.000000	-99.000000
3166113.853000	38590732.600000	489.302000	0.280506	-55.000000	-33.000000	-99.000000
3166113.853000	38590742.600000	489.302000	0.280622	-55.000000	-33.000000	-99.000000
3166123.853000	38590732.600000	489.302000	0.280502	-55.000000	-33.000000	-99.000000
3166123.853000	38590742.600000	489.302000	0.280620	-55.000000	-33.000000	-99.000000
3166113.853000	38590732.600000	499.302000	0.280460	-55.000000	-33.000000	-99.000000
3166113.853000	38590732.600000	509.302000	0.280444	-55.000000	-33.000000	-99.000000
3166113.853000	38590742.600000	499.302000	0.280599	-55.000000	-33.000000	-99.000000
3166113.853000	38590742.600000	509.302000	0.280602	-55.000000	-33.000000	-99.000000
3166123.853000	38590732.600000	499.302000	0.280453	-55.000000	-33.000000	-99.000000
3166123.853000	38590732.600000	509.302000	0.280436	-55.000000	-33.000000	-99.000000
3166123.853000	38590742.600000	499.302000	0.280596	-55.000000	-33.000000	-99.000000
3166123.853000	38590742.600000	509.302000	0.280598	-55.000000	-33.000000	-99.000000
3166093.853000	38590752.600000	489.302000	0.280826	-55.000000	-33.000000	-99.000000
3166103.853000	38590752.600000	489.302000	0.280782	-55.000000	-33.000000	-99.000000
3166103.853000	38590762.600000	489.302000	0.280925	-55.000000	-33.000000	-99.000000
3166103.853000	38590752.600000	499.302000	0.280771	-55.000000	-33.000000	-99.000000
3166103.853000	38590762.600000	499.302000	0.280918	-55.000000	-33.000000	-99.000000
3166103.853000	38590772.600000	489.302000	0.281076	-55.000000	-33.000000	-99.000000
3166103.853000	38590782.600000	489.302000	0.281236	-55.000000	-33.000000	-99.000000
3166103.853000	38590772.600000	499.302000	0.281072	-55.000000	-33.000000	-99.000000
3166103.853000	38590782.600000	499.302000	0.281233	-55.000000	-33.000000	-99.000000
3166113.853000	38590752.600000	489.302000	0.280758	-55.000000	-33.000000	-99.000000
3166113.853000	38590762.600000	489.302000	0.280905	-55.000000	-33.000000	-99.000000
3166123.853000	38590752.600000	489.302000	0.280757	-55.000000	-33.000000	-99.000000
3166123.853000	38590762.600000	489.302000	0.280907	-55.000000	-33.000000	-99.000000
3166113.853000	38590752.600000	499.302000	0.280745	-55.000000	-33.000000	-99.000000
3166113.853000	38590752.600000	509.302000	0.280755	-55.000000	-33.000000	-99.000000
3166113.853000	38590762.600000	499.302000	0.280898	-55.000000	-33.000000	-99.000000
3166113.853000	38590762.600000	509.302000	0.280910	-55.000000	-33.000000	-99.000000
3166123.853000	38590752.600000	499.302000	0.280744	-55.000000	-33.000000	-99.000000
3166123.853000	38590752.600000	509.302000	0.280754	-55.000000	-33.000000	-99.000000
3166123.853000	38590762.600000	499.302000	0.280899	-55.000000	-33.000000	-99.000000
3166123.853000	38590762.600000	509.302000	0.280912	-55.000000	-33.000000	-99.000000
3166113.853000	38590772.600000	489.302000	0.281062	-55.000000	-33.000000	-99.000000
3166113.853000	38590782.600000	479.302000	0.281162	-55.000000	-33.000000	-99.000000
3166113.853000	38590782.600000	489.302000	0.281225	-55.000000	-33.000000	-99.000000
3166123.853000	38590772.600000	489.302000	0.281065	-55.000000	-33.000000	-99.000000
3166123.853000	38590782.600000	489.302000	0.281231	-55.000000	-33.000000	-99.000000
3166113.853000	38590772.600000	499.302000	0.281057	-55.000000	-33.000000	-99.000000
3166113.853000	38590772.600000	509.302000	0.281070	-55.000000	-33.000000	-99.000000
3166113.853000	38590782.600000	499.302000	0.281222	-55.000000	-33.000000	-99.000000
3166113.853000	38590782.600000	509.302000	0.281235	-55.000000	-33.000000	-99.000000
3166123.853000	38590772.600000	499.302000	0.281060	-55.000000	-33.000000	-99.000000
3166123.853000	38590772.600000	509.302000	0.281074	-55.000000	-33.000000	-99.000000
3166123.853000	38590782.600000	499.302000	0.281228	-55.000000	-33.000000	-99.000000
3166123.853000	38590782.600000	509.302000	0.281241	-55.000000	-33.000000	-99.000000
3166133.853000	38590722.600000	489.302000	0.280445	-55.000000	-33.000000	-99.000000
3166133.853000	38590732.600000	489.302000	0.280527	-55.000000	-33.000000	-99.000000
3166133.853000	38590742.600000	489.302000	0.280645	-55.000000	-33.000000	-99.000000
3166133.853000	38590752.600000	489.302000	0.280781	-55.000000	-33.000000	-99.000000
3166133.853000	38590762.600000	489.302000	0.280930	-55.000000	-33.000000	-99.000000
3166133.853000	38590752.600000	499.302000	0.280769	-55.000000	-33.000000	-99.000000
3166133.853000	38590762.600000	499.302000	0.280922	-55.000000	-33.000000	-99.000000
3166133.853000	38590762.600000	509.302000	0.280935	-55.000000	-33.000000	-99.000000
3166133.853000	38590772.600000	489.302000	0.281087	-55.000000	-33.000000	-99.000000
3166133.853000	38590782.600000	489.302000	0.281253	-55.000000	-33.000000	-99.000000
3166143.853000	38590782.600000	489.302000	0.281292	-55.000000	-33.000000	-99.000000
3166133.853000	38590772.600000	499.302000	0.281083	-55.000000	-33.000000	-99.000000
3166133.853000	38590772.600000	509.302000	0.281096	-55.000000	-33.000000	-99.000000
3166133.853000	38590782.600000	499.302000	0.281251	-55.000000	-33.000000	-99.000000
3166133.853000	38590782.600000	509.302000	0.281264	-55.000000	-33.000000	-99.000000
3166103.853000	38590792.600000	489.302000	0.281403	-55.000000	-33.000000	-99.000000
3166113.853000	38590792.600000	479.302000	0.281319	-55.000000	-33.000000	-99.000000
3166113.853000	38590792.600000	489.302000	0.281396	-55.000000	-33.000000	-99.000000
3166113.853000	38590802.600000	479.302000	0.281484	-55.000000	-33.000000	-99.000000
3166113.853000	38590802.600000	489.302000	0.281575	-55.000000	-33.000000	-99.000000
3166123.853000	38590792.600000	489.302000	0.281404	-55.000000	-33.000000	-99.000000
3166123.853000	38590802.600000	479.302000	0.281493	-55.000000	-33.000000	-99.000000
3166123.853000	38590802.600000	489.302000	0.281585	-55.000000	-33.000000	-99.000000
3166113.853000	38590792.600000	499.302000	0.281395	-55.000000	-33.000000	-99.000000
3166113.853000	38590802.600000	499.302000	0.281573	-55.000000	-33.000000	-99.000000
3166123.853000	38590792.600000	499.302000	0.281403	-55.000000	-33.000000	-99.000000
3166123.853000	38590792.600000	509.302000	0.281415	-55.000000	-33.000000	-99.000000
3166123.853000	38590802.600000	499.302000	0.281584	-55.000000	-33.000000	-99.000000
3166123.853000	38590802.600000	509.302000	0.281595	-55.000000	-33.000000	-99.000000
3166113.853000	38590812.600000	479.302000	0.281655	-55.000000	-33.000000	-99.000000
3166113.853000	38590812.600000	489.302000	0.281760	-55.000000	-33.000000	-99.000000
3166113.853000	38590822.600000	479.302000	0.281834	-55.000000	-33.000000	-99.000000
3166113.853000	38590822.600000	489.302000	0.281953	-55.000000	-33.000000	-99.000000
3166123.853000	38590812.600000	479.302000	0.281667	-55.000000	-33.000000	-99.000000
3166123.853000	38590812.600000	489.302000	0.281773	-55.000000	-33.000000	-99.000000
3166123.853000	38590822.600000	479.302000	0.281849	-55.000000	-33.000000	-99.000000
3166123.853000	38590822.600000	489.302000	0.281969	-55.000000	-33.000000	-99.000000
3166113.853000	38590812.600000	499.302000	0.281759	-55.000000	-33.000000	-99.000000
3166113.853000	38590822.600000	499.302000	0.281953	-55.000000	-33.000000	-99.000000
3166123.853000	38590812.600000	499.302000	0.281772	-55.000000	-33.000000	-99.000000
3166123.853000	38590812.600000	509.302000	0.281783	-55.000000	-33.000000	-99.000000
3166123.853000	38590822.600000	499.302000	0.281968	-55.000000	-33.000000	-99.000000
3166123.853000	38590822.600000	509.302000	0.281978	-55.000000	-33.000000	-99.000000
3166113.853000	38590832.600000	489.302000	0.282154	-55.000000	-33.000000	-99.000000
3166113.853000	38590842.600000	489.302000	0.282363	-55.000000	-33.000000	-99.000000
3166123.853000	38590832.600000	479.302000	0.282038	-55.000000	-33.000000	-99.000000
3166123.853000	38590832.600000	489.302000	0.282173	-55.000000	-33.000000	-99.000000
3166123.853000	38590842.600000	479.302000	0.282236	-55.000000	-33.000000	-99.000000
3166123.853000	38590842.600000	489.302000	0.282385	-55.000000	-33.000000	-99.000000
3166123.853000	38590832.600000	499.302000	0.282172	-55.000000	-33.000000	-99.000000
3166123.853000	38590842.600000	499.302000	0.282384	-55.000000	-33.000000	-99.000000
3166123.853000	38590852.600000	479.302000	0.282441	-55.000000	-33.000000	-99.000000
3166123.853000	38590852.600000	489.302000	0.282606	-55.000000	-33.000000	-99.000000
3166123.853000	38590862.600000	479.302000	0.282656	-55.000000	-33.000000	-99.000000
3166123.853000	38590862.600000	489.302000	0.282836	-55.000000	-33.000000	-99.000000
3166123.853000	38590852.600000	499.302000	0.282605	-55.000000	-33.000000	-99.000000
3166123.853000	38590862.600000	499.302000	0.282835	-55.000000	-33.000000	-99.000000
3166133.853000	38590792.600000	489.302000	0.281427	-55.000000	-33.000000	-99.000000
3166133.853000	38590802.600000	489.302000	0.281609	-55.000000	-33.000000	-99.000000
3166143.853000	38590792.600000	489.302000	0.281465	-55.000000	-33.000000	-99.000000
3166143.853000	38590802.600000	489.302000	0.281646	-55.000000	-33.000000	-99.000000
3166133.853000	38590792.600000	499.302000	0.281426	-55.000000	-33.000000	-99.000000
3166133.853000	38590792.600000	509.302000	0.281438	-55.000000	-33.000000	-99.000000
3166133.853000	38590802.600000	499.302000	0.281608	-55.000000	-33.000000	-99.000000
3166133.853000	38590802.600000	509.302000	0.281619	-55.000000	-33.000000	-99.000000
3166143.853000	38590802.600000	499.302000	0.281645	-55.000000	-33.000000	-99.000000
3166143.853000	38590802.600000	509.302000	0.281657	-55.000000	-33.000000	-99.000000
3166133.853000	38590812.600000	489.302000	0.281799	-55.000000	-33.000000	-99.000000
3166133.853000	38590822.600000	489.302000	0.281996	-55.000000	-33.000000	-99.000000
3166143.853000	38590812.600000	489.302000	0.281836	-55.000000	-33.000000	-99.000000
3166143.853000	38590822.600000	489.302000	0.282035	-55.000000	-33.000000	-99.000000
3166133.853000	38590812.600000	499.302000	0.281798	-55.000000	-33.000000	-99.000000
3166133.853000	38590812.600000	509.302000	0.281808	-55.000000	-33.000000	-99.000000
3166133.853000	38590822.600000	499.302000	0.281995	-55.000000	-33.000000	-99.000000
3166133.853000	38590822.600000	509.302000	0.282005	-55.000000	-33.000000	-99.000000
3166143.853000	38590812.600000	499.302000	0.281835	-55.000000	-33.000000	-99.000000
3166143.853000	38590812.600000	509.302000	0.281846	-55.000000	-33.000000	-99.000000
3166143.853000	38590822.600000	499.302000	0.282034	-55.000000	-33.000000	-99.000000
3166143.853000	38590822.600000	509.302000	0.282044	-55.000000	-33.000000	-99.000000
3166133.853000	38590832.600000	479.302000	0.282066	-55.000000	-33.000000	-99.000000
3166133.853000	38590832.600000	489.302000	0.282202	-55.000000	-33.000000	-99.000000
3166133.853000	38590842.600000	479.302000	0.282266	-55.000000	-33.000000	-99.000000
3166133.853000	38590842.600000	489.302000	0.282417	-55.000000	-33.000000	-99.000000
3166143.853000	38590832.600000	489.302000	0.282242	-55.000000	-33.000000	-99.000000
3166143.853000	38590842.600000	489.302000	0.282459	-55.000000	-33.000000	-99.000000
3166133.853000	38590832.600000	499.302000	0.282202	-55.000000	-33.000000	-99.000000
3166133.853000	38590832.600000	509.302000	0.282210	-55.000000	-33.000000	-99.000000
3166133.853000	38590842.600000	499.302000	0.282416	-55.000000	-33.000000	-99.000000
3166133.853000	38590842.600000	509.302000	0.282424	-55.000000	-33.000000	-99.000000
3166143.853000	38590832.600000	499.302000	0.282241	-55.000000	-33.000000	-99.000000
3166143.853000	38590832.600000	509.302000	0.282250	-55.000000	-33.000000	-99.000000
3166143.853000	38590842.600000	499.302000	0.282458	-55.000000	-33.000000	-99.000000
3166143.853000	38590842.600000	509.302000	0.282466	-55.000000	-33.000000	-99.000000
3166133.853000	38590852.600000	479.302000	0.282474	-55.000000	-33.000000	-99.000000
3166133.853000	38590852.600000	489.302000	0.282641	-55.000000	-33.000000	-99.000000
3166133.853000	38590862.600000	479.302000	0.282692	-55.000000	-33.000000	-99.000000
3166133.853000	38590862.600000	489.302000	0.282875	-55.000000	-33.000000	-99.000000
3166143.853000	38590852.600000	489.302000	0.282685	-55.000000	-33.000000	-99.000000
3166143.853000	38590862.600000	479.302000	0.282736	-55.000000	-33.000000	-99.000000
3166143.853000	38590862.600000	489.302000	0.282922	-55.000000	-33.000000	-99.000000
3166133.853000	38590852.600000	499.302000	0.282640	-55.000000	-33.000000	-99.000000
3166133.853000	38590862.600000	499.302000	0.282874	-55.000000	-33.000000	-99.000000
3166143.853000	38590852.600000	499.302000	0.282684	-55.000000	-33.000000	-99.000000
3166143.853000	38590852.600000	509.302000	0.282691	-55.000000	-33.000000	-99.000000
3166143.853000	38590862.600000	499.302000	0.282920	-55.000000	-33.000000	-99.000000
3166143.853000	38590862.600000	509.302000	0.282926	-55.000000	-33.000000	-99.000000
3166153.853000	38590842.600000	489.302000	0.282510	-55.000000	-33.000000	-99.000000
3166153.853000	38590842.600000	499.302000	0.282509	-55.000000	-33.000000	-99.000000
3166153.853000	38590842.600000	509.302000	0.282516	-55.000000	-33.000000	-99.000000
3166153.853000	38590852.600000	489.302000	0.282738	-55.000000	-33.000000	-99.000000
3166153.853000	38590862.600000	489.302000	0.282977	-55.000000	-33.000000	-99.000000
3166153.853000	38590852.600000	499.302000	0.282737	-55.000000	-33.000000	-99.000000
3166153.853000	38590852.600000	509.302000	0.282743	-55.000000	-33.000000	-99.000000
3166153.853000	38590862.600000	499.302000	0.282975	-55.000000	-33.000000	-99.000000
3166153.853000	38590862.600000	509.302000	0.282980	-55.000000	-33.000000	-99.000000
3166133.853000	38590922.600000	469.302000	0.283324	-55.000000	-33.000000	-99.000000
3166143.853000	38590922.600000	469.302000	0.283381	-55.000000	-33.000000	-99.000000
3166143.853000	38590932.600000	469.302000	0.283619	-55.000000	-33.000000	-99.000000
3166143.853000	38590942.600000	469.302000	0.302167	-55.000000	-33.000000	-99.000000
3166153.853000	38590942.600000	469.302000	0.302167	-55.000000	-33.000000	-99.000000
3166123.853000	38590872.600000	479.302000	0.285319	-55.000000	-33.000000	-99.000000
3166123.853000	38590872.600000	489.302000	0.285307	-55.000000	-33.000000	-99.000000
3166123.853000	38590882.600000	479.302000	0.285584	-55.000000	-33.000000	-99.000000
3166123.853000	38590882.600000	489.302000	0.285573	-55.000000	-33.000000	-99.000000
3166123.853000	38590892.600000	479.302000	0.285845	-55.000000	-33.000000	-99.000000
3166123.853000	38590892.600000	489.302000	0.285835	-55.000000	-33.000000	-99.000000
3166133.853000	38590872.600000	479.302000	0.285331	-55.000000	-33.000000	-99.000000
3166133.853000	38590872.600000	489.302000	0.285319	-55.000000	-33.000000	-99.000000
3166133.853000	38590882.600000	479.302000	0.285595	-55.000000	-33.000000	-99.000000
3166133.853000	38590882.600000	489.302000	0.285584	-55.000000	-33.000000	-99.000000
3166143.853000	38590872.600000	479.302000	0.285358	-55.000000	-33.000000	-99.000000
3166143.853000	38590872.600000	489.302000	0.285347	-55.000000	-33.000000	-99.000000
3166143.853000	38590882.600000	479.302000	0.285620	-55.000000	-33.000000	-99.000000
3166143.853000	38590882.600000	489.302000	0.285610	-55.000000	-33.000000	-99.000000
3166133.853000	38590872.600000	499.302000	0.285324	-55.000000	-33.000000	-99.000000
3166133.853000	38590882.600000	499.302000	0.285588	-55.000000	-33.000000	-99.000000
3166143.853000	38590872.600000	499.302000	0.285351	-55.000000	-33.000000	-99.000000
3166143.853000	38590872.600000	509.302000	0.285371	-55.000000	-33.000000	-99.000000
3166143.853000	38590882.600000	499.302000	0.285614	-55.000000	-33.000000	-99.000000
3166143.853000	38590882.600000	509.302000	0.285632	-55.000000	-33.000000	-99.000000
3166133.853000	38590892.600000	479.302000	0.285855	-55.000000	-33.000000	-99.000000
3166133.853000	38590892.600000	489.302000	0.285845	-55.000000	-33.000000	-99.000000
3166133.853000	38590902.600000	479.302000	0.286112	-55.000000	-33.000000	-99.000000
3166133.853000	38590902.600000	489.302000	0.286103	-55.000000	-33.000000	-99.000000
3166143.853000	38590892.600000	479.302000	0.285879	-55.000000	-33.000000	-99.000000
3166143.853000	38590892.600000	489.302000	0.285869	-55.000000	-33.000000	-99.000000
3166143.853000	38590902.600000	479.302000	0.286134	-55.000000	-33.000000	-99.000000
3166143.853000	38590902.600000	489.302000	0.286125	-55.000000	-33.000000	-99.000000
3166133.853000	38590892.600000	499.302000	0.285849	-55.000000	-33.000000	-99.000000
3166133.853000	38590902.600000	499.302000	0.286106	-55.000000	-33.000000	-99.000000
3166143.853000	38590892.600000	499.302000	0.285873	-55.000000	-33.000000	-99.000000
3166143.853000	38590902.600000	499.302000	0.286129	-55.000000	-33.000000	-99.000000
3166153.853000	38590872.600000	489.302000	0.285389	-55.000000	-33.000000	-99.000000
3166153.853000	38590882.600000	489.302000	0.285649	-55.000000	-33.000000	-99.000000
3166153.853000	38590872.600000	499.302000	0.285393	-55.000000	-33.000000	-99.000000
3166153.853000	38590872.600000	509.302000	0.285413	-55.000000	-33.000000	-99.000000
3166153.853000	38590882.600000	499.302000	0.285654	-55.000000	-33.000000	-99.000000
3166153.853000	38590882.600000	509.302000	0.285672	-55.000000	-33.000000	-99.000000
3166163.853000	38590882.600000	509.302000	0.285725	-55.000000	-33.000000	-99.000000
3166153.853000	38590892.600000	479.302000	0.285916	-55.000000	-33.000000	-99.000000
3166153.853000	38590892.600000	489.302000	0.285906	-55.000000	-33.000000	-99.000000
3166153.853000	38590902.600000	479.302000	0.286169	-55.000000	-33.000000	-99.000000
3166153.853000	38590902.600000	489.302000	0.286160	-55.000000	-33.000000	-99.000000
3166163.853000	38590902.600000	489.302000	0.286207	-55.000000	-33.000000	-99.000000
3166153.853000	38590892.600000	499.302000	0.285910	-55.000000	-33.000000	-99.000000
3166153.853000	38590892.600000	509.302000	0.285927	-55.000000	-33.000000	-99.000000
3166153.853000	38590902.600000	499.302000	0.286163	-55.000000	-33.000000	-99.000000
3166153.853000	38590902.600000	509.302000	0.286180	-55.000000	-33.000000	-99.000000
3166163.853000	38590892.600000	499.302000	0.285960	-55.000000	-33.000000	-99.000000
3166163.853000	38590892.600000	509.302000	0.285977	-55.000000	-33.000000	-99.000000
3166163.853000	38590902.600000	499.302000	0.286210	-55.000000	-33.000000	-99.000000
3166163.853000	38590902.600000	509.302000	0.286226	-55.000000	-33.000000	-99.000000
3166133.853000	38590912.600000	479.302000	0.286365	-55.000000	-33.000000	-99.000000
3166133.853000	38590912.600000	489.302000	0.286356	-55.000000	-33.000000	-99.000000
3166133.853000	38590922.600000	479.302000	0.286614	-55.000000	-33.000000	-99.000000
3166133.853000	38590922.600000	489.302000	0.286606	-55.000000	-33.000000	-99.000000
3166143.853000	38590912.600000	479.302000	0.286385	-55.000000	-33.000000	-99.000000
3166143.853000	38590912.600000	489.302000	0.286377	-55.000000	-33.000000	-99.000000
3166143.853000	38590922.600000	479.302000	0.286634	-55.000000	-33.000000	-99.000000
3166143.853000	38590922.600000	489.302000	0.286626	-55.000000	-33.000000	-99.000000
3166133.853000	38590912.600000	499.302000	0.286360	-55.000000	-33.000000	-99.000000
3166143.853000	38590912.600000	499.302000	0.286381	-55.000000	-33.000000	-99.000000
3166143.853000	38590922.600000	499.302000	0.286629	-55.000000	-33.000000	-99.000000
3166133.853000	38590932.600000	479.302000	0.295218	-55.000000	-33.000000	-99.000000
3166133.853000	38590932.600000	489.302000	0.295216	-55.000000	-33.000000	-99.000000
3166133.853000	38590942.600000	479.302000	0.303315	-55.000000	-33.000000	-99.000000
3166143.853000	38590932.600000	479.302000	0.295241	-55.000000	-33.000000	-99.000000
3166143.853000	38590932.600000	489.302000	0.295238	-55.000000	-33.000000	-99.000000
3166143.853000	38590942.600000	479.302000	0.298500	-55.000000	-33.000000	-99.000000
3166143.853000	38590942.600000	489.302000	0.298503	-55.000000	-33.000000	-99.000000
3166143.853000	38590932.600000	499.302000	0.291777	-55.000000	-33.000000	-99.000000
3166143.853000	38590942.600000	499.302000	0.298506	-55.000000	-33.000000	-99.000000
3166153.853000	38590912.600000	479.302000	0.284731	-55.000000	-33.000000	-99.000000
3166153.853000	38590912.600000	489.302000	0.284725	-55.000000	-33.000000	-99.000000
3166153.853000	38590922.600000	479.302000	0.284913	-55.000000	-33.000000	-99.000000
3166153.853000	38590922.600000	489.302000	0.284908	-55.000000	-33.000000	-99.000000
3166163.853000	38590912.600000	489.302000	0.284758	-55.000000	-33.000000	-99.000000
3166163.853000	38590922.600000	489.302000	0.284759	-55.000000	-33.000000	-99.000000
3166153.853000	38590912.600000	499.302000	0.284554	-55.000000	-33.000000	-99.000000
3166153.853000	38590912.600000	509.302000	0.284565	-55.000000	-33.000000	-99.000000
3166153.853000	38590922.600000	499.302000	0.284731	-55.000000	-33.000000	-99.000000
3166153.853000	38590922.600000	509.302000	0.284741	-55.000000	-33.000000	-99.000000
3166163.853000	38590912.600000	499.302000	0.284586	-55.000000	-33.000000	-99.000000
3166163.853000	38590912.600000	509.302000	0.284596	-55.000000	-33.000000	-99.000000
3166163.853000	38590922.600000	499.302000	0.284753	-55.000000	-33.000000	-99.000000
3166163.853000	38590922.600000	509.302000	0.284748	-55.000000	-33.000000	-99.000000
3166153.853000	38590932.600000	479.302000	0.298500	-55.000000	-33.000000	-99.000000
3166153.853000	38590932.600000	489.302000	0.294503	-55.000000	-33.000000	-99.000000
3166153.853000	38590942.600000	479.302000	0.298500	-55.000000	-33.000000	-99.000000
3166153.853000	38590942.600000	489.302000	0.298503	-55.000000	-33.000000	-99.000000
3166163.853000	38590932.600000	479.302000	0.298500	-55.000000	-33.000000	-99.000000
3166163.853000	38590932.600000	489.302000	0.298503	-55.000000	-33.000000	-99.000000
3166163.853000	38590942.600000	479.302000	0.298500	-55.000000	-33.000000	-99.000000
3166163.853000	38590942.600000	489.302000	0.298503	-55.000000	-33.000000	-99.000000
3166153.853000	38590932.600000	499.302000	0.292092	-55.000000	-33.000000	-99.000000
3166153.853000	38590942.600000	499.302000	0.298507	-55.000000	-33.000000	-99.000000
3166163.853000	38590932.600000	499.302000	0.298506	-55.000000	-33.000000	-99.000000
3166163.853000	38590932.600000	509.302000	0.298510	-55.000000	-33.000000	-99.000000
3166163.853000	38590942.600000	499.302000	0.298507	-55.000000	-33.000000	-99.000000
3166163.853000	38590942.600000	509.302000	0.298510	-55.000000	-33.000000	-99.000000
3166173.853000	38590922.600000	509.302000	0.284837	-55.000000	-33.000000	-99.000000
3166173.853000	38590942.600000	489.302000	0.298503	-55.000000	-33.000000	-99.000000
3166173.853000	38590932.600000	499.302000	0.303342	-55.000000	-33.000000	-99.000000
3166173.853000	38590932.600000	509.302000	0.303367	-55.000000	-33.000000	-99.000000
3166173.853000	38590942.600000	499.302000	0.298507	-55.000000	-33.000000	-99.000000
3166173.853000	38590942.600000	509.302000	0.298511	-55.000000	-33.000000	-99.000000
3166143.853000	38590952.600000	469.302000	0.305668	-55.000000	-33.000000	-99.000000
3166143.853000	38590962.600000	469.302000	0.302166	-55.000000	-33.000000	-99.000000
3166143.853000	38590972.600000	469.302000	0.302166	-55.000000	-33.000000	-99.000000
3166143.853000	38590982.600000	469.302000	0.302166	-55.000000	-33.000000	-99.000000
3166153.853000	38590952.600000	469.302000	0.306004	-55.000000	-33.000000	-99.000000
3166153.853000	38590962.600000	469.302000	0.302166	-55.000000	-33.000000	-99.000000
3166153.853000	38590972.600000	469.302000	0.302166	-55.000000	-33.000000	-99.000000
3166153.853000	38590982.600000	469.302000	0.302166	-55.000000	-33.000000	-99.000000
3166163.853000	38590972.600000	469.302000	0.302166	-55.000000	-33.000000	-99.000000
3166163.853000	38590982.600000	469.302000	0.302166	-55.000000	-33.000000	-99.000000
3166143.853000	38590992.600000	469.302000	0.302166	-55.000000	-33.000000	-99.000000
3166153.853000	38590992.600000	469.302000	0.302166	-55.000000	-33.000000	-99.000000
3166153.853000	38591002.600000	469.302000	0.302166	-55.000000	-33.000000	-99.000000
3166163.853000	38590992.600000	469.302000	0.302166	-55.000000	-33.000000	-99.000000
3166163.853000	38591002.600000	469.302000	0.302166	-55.000000	-33.000000	-99.000000
3166153.853000	38591012.600000	469.302000	0.302166	-55.000000	-33.000000	-99.000000
3166153.853000	38591022.600000	469.302000	0.302166	-55.000000	-33.000000	-99.000000
3166163.853000	38591012.600000	469.302000	0.302166	-55.000000	-33.000000	-99.000000
3166163.853000	38591022.600000	469.302000	0.302166	-55.000000	-33.000000	-99.000000
3166143.853000	38590952.600000	479.302000	0.332351	-55.000000	-33.000000	-99.000000
3166143.853000	38590952.600000	489.302000	0.332618	-55.000000	-33.000000	-99.000000
3166143.853000	38590962.600000	479.302000	0.332216	-55.000000	-33.000000	-99.000000
3166143.853000	38590962.600000	489.302000	0.332492	-55.000000	-33.000000	-99.000000
3166143.853000	38590952.600000	499.302000	0.332625	-55.000000	-33.000000	-99.000000
3166143.853000	38590972.600000	479.302000	0.332072	-55.000000	-33.000000	-99.000000
3166143.853000	38590972.600000	489.302000	0.332359	-55.000000	-33.000000	-99.000000
3166143.853000	38590982.600000	479.302000	0.331919	-55.000000	-33.000000	-99.000000
3166143.853000	38590982.600000	489.302000	0.332217	-55.000000	-33.000000	-99.000000
3166153.853000	38590952.600000	479.302000	0.332217	-55.000000	-33.000000	-99.000000
3166153.853000	38590952.600000	489.302000	0.332217	-55.000000	-33.000000	-99.000000
3166153.853000	38590962.600000	479.302000	0.332143	-55.000000	-33.000000	-99.000000
3166153.853000	38590962.600000	489.302000	0.332425	-55.000000	-33.000000	-99.000000
3166163.853000	38590952.600000	479.302000	0.332225	-55.000000	-33.000000	-99.000000
3166163.853000	38590952.600000	489.302000	0.332501	-55.000000	-33.000000	-99.000000
3166163.853000	38590962.600000	479.302000	0.332074	-55.000000	-33.000000	-99.000000
3166163.853000	38590962.600000	489.302000	0.332361	-55.000000	-33.000000	-99.000000
3166153.853000	38590952.600000	499.302000	0.332361	-55.000000	-33.000000	-99.000000
3166153.853000	38590962.600000	499.302000	0.332434	-55.000000	-33.000000	-99.000000
3166163.853000	38590952.600000	499.302000	0.332509	-55.000000	-33.000000	-99.000000
3166163.853000	38590952.600000	509.302000	0.332524	-55.000000	-33.000000	-99.000000
3166163.853000	38590962.600000	499.302000	0.332370	-55.000000	-33.000000	-99.000000
3166163.853000	38590962.600000	509.302000	0.332387	-55.000000	-33.000000	-99.000000
3166153.853000	38590972.600000	479.302000	0.331990	-55.000000	-33.000000	-99.000000
3166153.853000	38590972.600000	489.302000	0.332283	-55.000000	-33.000000	-99.000000
3166153.853000	38590982.600000	479.302000	0.331826	-55.000000	-33.000000	-99.000000
3166153.853000	38590982.600000	489.302000	0.332131	-55.000000	-33.000000	-99.000000
3166163.853000	38590972.600000	479.302000	0.331912	-55.000000	-33.000000	-99.000000
3166163.853000	38590972.600000	489.302000	0.332211	-55.000000	-33.000000	-99.000000
3166163.853000	38590982.600000	479.302000	0.330012	-55.000000	-33.000000	-99.000000
3166163.853000	38590982.600000	489.302000	0.333262	-55.000000	-33.000000	-99.000000
3166153.853000	38590972.600000	499.302000	0.332293	-55.000000	-33.000000	-99.000000
3166153.853000	38590982.600000	499.302000	0.332142	-55.000000	-33.000000	-99.000000
3166163.853000	38590972.600000	499.302000	0.332221	-55.000000	-33.000000	-99.000000
3166163.853000	38590982.600000	499.302000	0.333292	-55.000000	-33.000000	-99.000000
3166143.853000	38590992.600000	479.302000	0.330061	-55.000000	-33.000000	-99.000000
3166153.853000	38590992.600000	479.302000	0.303927	-55.000000	-33.000000	-99.000000
3166153.853000	38590992.600000	489.302000	0.303942	-55.000000	-33.000000	-99.000000
3166153.853000	38591002.600000	479.302000	0.303723	-55.000000	-33.000000	-99.000000
3166153.853000	38591002.600000	489.302000	0.303740	-55.000000	-33.000000	-99.000000
3166163.853000	38590992.600000	479.302000	0.303816	-55.000000	-33.000000	-99.000000
3166163.853000	38590992.600000	489.302000	0.303832	-55.000000	-33.000000	-99.000000
3166163.853000	38591002.600000	479.302000	0.298499	-55.000000	-33.000000	-99.000000
3166163.853000	38591002.600000	489.302000	0.298506	-55.000000	-33.000000	-99.000000
3166153.853000	38590992.600000	499.302000	0.303486	-55.000000	-33.000000	-99.000000
3166163.853000	38590992.600000	499.302000	0.303381	-55.000000	-33.000000	-99.000000
3166163.853000	38591002.600000	499.302000	0.298512	-55.000000	-33.000000	-99.000000
3166153.853000	38591012.600000	479.302000	0.298499	-55.000000	-33.000000	-99.000000
3166153.853000	38591012.600000	489.302000	0.298506	-55.000000	-33.000000	-99.000000
3166153.853000	38591022.600000	479.302000	0.298499	-55.000000	-33.000000	-99.000000
3166163.853000	38591012.600000	479.302000	0.298499	-55.000000	-33.000000	-99.000000
3166163.853000	38591012.600000	489.302000	0.298507	-55.000000	-33.000000	-99.000000
3166163.853000	38591022.600000	479.302000	0.298499	-55.000000	-33.000000	-99.000000
3166163.853000	38591022.600000	489.302000	0.298507	-55.000000	-33.000000	-99.000000
3166163.853000	38591012.600000	499.302000	0.298514	-55.000000	-33.000000	-99.000000
3166163.853000	38591032.600000	469.302000	0.302166	-55.000000	-33.000000	-99.000000
3166163.853000	38591042.600000	469.302000	0.302166	-55.000000	-33.000000	-99.000000
3166163.853000	38591052.600000	469.302000	0.302165	-55.000000	-33.000000	-99.000000
3166163.853000	38591062.600000	469.302000	0.302165	-55.000000	-33.000000	-99.000000
3166163.853000	38591072.600000	469.302000	0.302165	-55.000000	-33.000000	-99.000000
3166163.853000	38591082.600000	469.302000	0.302164	-55.000000	-33.000000	-99.000000
3166163.853000	38591092.600000	469.302000	0.302164	-55.000000	-33.000000	-99.000000
3166163.853000	38591102.600000	469.302000	0.302164	-55.000000	-33.000000	-99.000000
3166153.853000	38591032.600000	479.302000	0.305117	-55.000000	-33.000000	-99.000000
3166153.853000	38591042.600000	479.302000	0.304877	-55.000000	-33.000000	-99.000000
3166163.853000	38591032.600000	479.302000	0.304937	-55.000000	-33.000000	-99.000000
3166163.853000	38591032.600000	489.302000	0.304962	-55.000000	-33.000000	-99.000000
3166163.853000	38591042.600000	479.302000	0.304678	-55.000000	-33.000000	-99.000000
3166153.853000	38591052.600000	479.302000	0.304636	-55.000000	-33.000000	-99.000000
3166163.853000	38591052.600000	479.302000	0.304415	-55.000000	-33.000000	-99.000000
3166163.853000	38591062.600000	479.302000	0.304149	-55.000000	-33.000000	-99.000000
3166163.853000	38591072.600000	479.302000	0.303885	-55.000000	-33.000000	-99.000000
3166163.853000	38591082.600000	479.302000	0.303627	-55.000000	-33.000000	-99.000000
3166163.853000	38591092.600000	479.302000	0.298499	-55.000000	-33.000000	-99.000000
3166163.853000	38591102.600000	479.302000	0.298499	-55.000000	-33.000000	-99.000000
3166173.853000	38591002.600000	469.302000	0.329641	-55.000000	-33.000000	-99.000000
3166173.853000	38591012.600000	469.302000	0.329419	-55.000000	-33.000000	-99.000000
3166173.853000	38591022.600000	469.302000	0.307108	-55.000000	-33.000000	-99.000000
3166183.853000	38591022.600000	469.302000	0.306998	-55.000000	-33.000000	-99.000000
3166173.853000	38590952.600000	489.302000	0.332777	-55.000000	-33.000000	-99.000000
3166173.853000	38590962.600000	489.302000	0.332777	-55.000000	-33.000000	-99.000000
3166173.853000	38590952.600000	499.302000	0.332777	-55.000000	-33.000000	-99.000000
3166173.853000	38590952.600000	509.302000	0.332777	-55.000000	-33.000000	-99.000000
3166173.853000	38590962.600000	499.302000	0.332777	-55.000000	-33.000000	-99.000000
3166173.853000	38590962.600000	509.302000	0.332777	-55.000000	-33.000000	-99.000000
3166173.853000	38590972.600000	479.302000	0.332777	-55.000000	-33.000000	-99.000000
3166173.853000	38590972.600000	489.302000	0.332777	-55.000000	-33.000000	-99.000000
3166173.853000	38590982.600000	479.302000	0.332777	-55.000000	-33.000000	-99.000000
3166173.853000	38590982.600000	489.302000	0.332777	-55.000000	-33.000000	-99.000000
3166183.853000	38590982.600000	489.302000	0.330903	-55.000000	-33.000000	-99.000000
3166173.853000	38590972.600000	499.302000	0.330903	-55.000000	-33.000000	-99.000000
3166173.853000	38590972.600000	509.302000	0.330903	-55.000000	-33.000000	-99.000000
3166173.853000	38590982.600000	499.302000	0.330903	-55.000000	-33.000000	-99.000000
3166173.853000	38590982.600000	509.302000	0.330903	-55.000000	-33.000000	-99.000000
3166183.853000	38590972.600000	499.302000	0.330903	-55.000000	-33.000000	-99.000000
3166183.853000	38590972.600000	509.302000	0.330903	-55.000000	-33.000000	-99.000000
3166183.853000	38590982.600000	499.302000	0.330913	-55.000000	-33.000000	-99.000000
3166183.853000	38590982.600000	509.302000	0.330930	-55.000000	-33.000000	-99.000000
3166173.853000	38590992.600000	479.302000	0.330573	-55.000000	-33.000000	-99.000000
3166173.853000	38590992.600000	489.302000	0.330822	-55.000000	-33.000000	-99.000000
3166173.853000	38591002.600000	479.302000	0.330417	-55.000000	-33.000000	-99.000000
3166173.853000	38591002.600000	489.302000	0.330678	-55.000000	-33.000000	-99.000000
3166183.853000	38590992.600000	489.302000	0.330764	-55.000000	-33.000000	-99.000000
3166183.853000	38591002.600000	479.302000	0.330344	-55.000000	-33.000000	-99.000000
3166183.853000	38591002.600000	489.302000	0.330611	-55.000000	-33.000000	-99.000000
3166173.853000	38590992.600000	499.302000	0.330832	-55.000000	-33.000000	-99.000000
3166173.853000	38590992.600000	509.302000	0.330851	-55.000000	-33.000000	-99.000000
3166173.853000	38591002.600000	499.302000	0.330690	-55.000000	-33.000000	-99.000000
3166173.853000	38591002.600000	509.302000	0.330712	-55.000000	-33.000000	-99.000000
3166183.853000	38590992.600000	499.302000	0.330775	-55.000000	-33.000000	-99.000000
3166183.853000	38590992.600000	509.302000	0.330794	-55.000000	-33.000000	-99.000000
3166183.853000	38591002.600000	499.302000	0.330623	-55.000000	-33.000000	-99.000000
3166183.853000	38591002.600000	509.302000	0.330647	-55.000000	-33.000000	-99.000000
3166173.853000	38591012.600000	479.302000	0.328741	-55.000000	-33.000000	-99.000000
3166173.853000	38591012.600000	489.302000	0.331603	-55.000000	-33.000000	-99.000000
3166173.853000	38591022.600000	479.302000	0.305001	-55.000000	-33.000000	-99.000000
3166173.853000	38591022.600000	489.302000	0.305024	-55.000000	-33.000000	-99.000000
3166183.853000	38591012.600000	479.302000	0.332636	-55.000000	-33.000000	-99.000000
3166183.853000	38591012.600000	489.302000	0.332667	-55.000000	-33.000000	-99.000000
3166183.853000	38591022.600000	479.302000	0.304861	-55.000000	-33.000000	-99.000000
3166183.853000	38591022.600000	489.302000	0.304887	-55.000000	-33.000000	-99.000000
3166173.853000	38591012.600000	499.302000	0.330536	-55.000000	-33.000000	-99.000000
3166173.853000	38591022.600000	499.302000	0.305068	-55.000000	-33.000000	-99.000000
3166183.853000	38591012.600000	499.302000	0.331465	-55.000000	-33.000000	-99.000000
3166183.853000	38591012.600000	509.302000	0.331529	-55.000000	-33.000000	-99.000000
3166183.853000	38591022.600000	499.302000	0.304933	-55.000000	-33.000000	-99.000000
3166183.853000	38591022.600000	509.302000	0.305000	-55.000000	-33.000000	-99.000000
3166193.853000	38591012.600000	489.302000	0.305051	-55.000000	-33.000000	-99.000000
3166193.853000	38591022.600000	479.302000	0.304737	-55.000000	-33.000000	-99.000000
3166193.853000	38591022.600000	489.302000	0.304764	-55.000000	-33.000000	-99.000000
3166193.853000	38591012.600000	499.302000	0.305094	-55.000000	-33.000000	-99.000000
3166193.853000	38591012.600000	509.302000	0.332590	-55.000000	-33.000000	-99.000000
3166193.853000	38591022.600000	499.302000	0.304813	-55.000000	-33.000000	-99.000000
3166193.853000	38591022.600000	509.302000	0.304883	-55.000000	-33.000000	-99.000000
3166173.853000	38591032.600000	469.302000	0.306895	-55.000000	-33.000000	-99.000000
3166173.853000	38591042.600000	469.302000	0.306674	-55.000000	-33.000000	-99.000000
3166183.853000	38591032.600000	469.302000	0.306771	-55.000000	-33.000000	-99.000000
3166183.853000	38591042.600000	469.302000	0.306534	-55.000000	-33.000000	-99.000000
3166173.853000	38591052.600000	469.302000	0.306449	-55.000000	-33.000000	-99.000000
3166173.853000	38591062.600000	469.302000	0.306219	-55.000000	-33.000000	-99.000000
3166183.853000	38591052.600000	469.302000	0.306290	-55.000000	-33.000000	-99.000000
3166183.853000	38591062.600000	469.302000	0.306038	-55.000000	-33.000000	-99.000000
3166193.853000	38591042.600000	469.302000	0.310844	-55.000000	-33.000000	-99.000000
3166193.853000	38591052.600000	469.302000	0.306144	-55.000000	-33.000000	-99.000000
3166193.853000	38591062.600000	469.302000	0.305871	-55.000000	-33.000000	-99.000000
3166203.853000	38591062.600000	469.302000	0.302164	-55.000000	-33.000000	-99.000000
3166173.853000	38591072.600000	469.302000	0.305918	-55.000000	-33.000000	-99.000000
3166173.853000	38591082.600000	469.302000	0.302164	-55.000000	-33.000000	-99.000000
3166183.853000	38591072.600000	469.302000	0.302164	-55.000000	-33.000000	-99.000000
3166183.853000	38591082.600000	469.302000	0.302164	-55.000000	-33.000000	-99.000000
3166173.853000	38591092.600000	469.302000	0.302164	-55.000000	-33.000000	-99.000000
3166173.853000	38591102.600000	469.302000	0.302163	-55.000000	-33.000000	-99.000000
3166183.853000	38591092.600000	469.302000	0.302163	-55.000000	-33.000000	-99.000000
3166183.853000	38591102.600000	469.302000	0.302162	-55.000000	-33.000000	-99.000000
3166193.853000	38591072.600000	469.302000	0.302164	-55.000000	-33.000000	-99.000000
3166193.853000	38591082.600000	469.302000	0.302163	-55.000000	-33.000000	-99.000000
3166203.853000	38591072.600000	469.302000	0.302164	-55.000000	-33.000000	-99.000000
3166203.853000	38591082.600000	469.302000	0.302163	-55.000000	-33.000000	-99.000000
3166193.853000	38591092.600000	469.302000	0.302162	-55.000000	-33.000000	-99.000000
3166193.853000	38591102.600000	469.302000	0.302161	-55.000000	-33.000000	-99.000000
3166203.853000	38591092.600000	469.302000	0.302161	-55.000000	-33.000000	-99.000000
3166203.853000	38591102.600000	469.302000	0.302160	-55.000000	-33.000000	-99.000000
3166213.853000	38591072.600000	469.302000	0.306604	-55.000000	-33.000000	-99.000000
3166213.853000	38591082.600000	469.302000	0.306202	-55.000000	-33.000000	-99.000000
3166223.853000	38591082.600000	469.302000	0.302162	-55.000000	-33.000000	-99.000000
3166213.853000	38591092.600000	469.302000	0.302160	-55.000000	-33.000000	-99.000000
3166213.853000	38591102.600000	469.302000	0.302158	-55.000000	-33.000000	-99.000000
3166223.853000	38591092.600000	469.302000	0.302160	-55.000000	-33.000000	-99.000000
3166223.853000	38591102.600000	469.302000	0.302156	-55.000000	-33.000000	-99.000000
3166233.853000	38591092.600000	469.302000	0.302159	-55.000000	-33.000000	-99.000000
3166233.853000	38591102.600000	469.302000	0.302155	-55.000000	-33.000000	-99.000000
3166173.853000	38591032.600000	479.302000	0.330747	-55.000000	-33.000000	-99.000000
3166173.853000	38591032.600000	489.302000	0.330923	-55.000000	-33.000000	-99.000000
3166173.853000	38591042.600000	479.302000	0.330615	-55.000000	-33.000000	-99.000000
3166173.853000	38591042.600000	489.302000	0.330802	-55.000000	-33.000000	-99.000000
3166183.853000	38591032.600000	479.302000	0.330673	-55.000000	-33.000000	-99.000000
3166183.853000	38591032.600000	489.302000	0.330856	-55.000000	-33.000000	-99.000000
3166183.853000	38591042.600000	479.302000	0.330526	-55.000000	-33.000000	-99.000000
3166183.853000	38591042.600000	489.302000	0.330721	-55.000000	-33.000000	-99.000000
3166173.853000	38591032.600000	499.302000	0.330935	-55.000000	-33.000000	-99.000000
3166183.853000	38591032.600000	499.302000	0.330869	-55.000000	-33.000000	-99.000000
3166183.853000	38591042.600000	499.302000	0.330736	-55.000000	-33.000000	-99.000000
3166173.853000	38591052.600000	479.302000	0.330470	-55.000000	-33.000000	-99.000000
3166173.853000	38591052.600000	489.302000	0.330669	-55.000000	-33.000000	-99.000000
3166173.853000	38591062.600000	479.302000	0.330311	-55.000000	-33.000000	-99.000000
3166183.853000	38591052.600000	479.302000	0.330361	-55.000000	-33.000000	-99.000000
3166183.853000	38591052.600000	489.302000	0.330570	-55.000000	-33.000000	-99.000000
3166183.853000	38591062.600000	479.302000	0.330178	-55.000000	-33.000000	-99.000000
3166183.853000	38591062.600000	489.302000	0.330403	-55.000000	-33.000000	-99.000000
3166193.853000	38591032.600000	479.302000	0.330403	-55.000000	-33.000000	-99.000000
3166193.853000	38591032.600000	489.302000	0.330403	-55.000000	-33.000000	-99.000000
3166193.853000	38591042.600000	479.302000	0.330403	-55.000000	-33.000000	-99.000000
3166193.853000	38591042.600000	489.302000	0.330403	-55.000000	-33.000000	-99.000000
3166203.853000	38591032.600000	489.302000	0.330403	-55.000000	-33.000000	-99.000000
3166203.853000	38591042.600000	479.302000	0.330403	-55.000000	-33.000000	-99.000000
3166203.853000	38591042.600000	489.302000	0.330403	-55.000000	-33.000000	-99.000000
3166193.853000	38591032.600000	499.302000	0.330403	-55.000000	-33.000000	-99.000000
3166193.853000	38591032.600000	509.302000	0.330403	-55.000000	-33.000000	-99.000000
3166193.853000	38591042.600000	499.302000	0.330403	-55.000000	-33.000000	-99.000000
3166203.853000	38591032.600000	499.302000	0.330403	-55.000000	-33.000000	-99.000000
3166203.853000	38591042.600000	499.302000	0.330594	-55.000000	-33.000000	-99.000000
3166193.853000	38591052.600000	479.302000	0.330257	-55.000000	-33.000000	-99.000000
3166193.853000	38591052.600000	489.302000	0.330475	-55.000000	-33.000000	-99.000000
3166193.853000	38591062.600000	479.302000	0.330048	-55.000000	-33.000000	-99.000000
3166193.853000	38591062.600000	489.302000	0.330284	-55.000000	-33.000000	-99.000000
3166203.853000	38591052.600000	479.302000	0.330162	-55.000000	-33.000000	-99.000000
3166203.853000	38591052.600000	489.302000	0.330388	-55.000000	-33.000000	-99.000000
3166203.853000	38591062.600000	479.302000	0.329926	-55.000000	-33.000000	-99.000000
3166203.853000	38591062.600000	489.302000	0.330172	-55.000000	-33.000000	-99.000000
3166193.853000	38591052.600000	499.302000	0.330172	-55.000000	-33.000000	-99.000000
3166203.853000	38591052.600000	499.302000	0.330412	-55.000000	-33.000000	-99.000000
3166203.853000	38591062.600000	499.302000	0.330203	-55.000000	-33.000000	-99.000000
3166173.853000	38591072.600000	479.302000	0.330203	-55.000000	-33.000000	-99.000000
3166173.853000	38591082.600000	479.302000	0.329956	-55.000000	-33.000000	-99.000000
3166183.853000	38591072.600000	479.302000	0.329976	-55.000000	-33.000000	-99.000000
3166183.853000	38591072.600000	489.302000	0.330218	-55.000000	-33.000000	-99.000000
3166183.853000	38591082.600000	479.302000	0.329753	-55.000000	-33.000000	-99.000000
3166173.853000	38591092.600000	479.302000	0.329764	-55.000000	-33.000000	-99.000000
3166173.853000	38591102.600000	479.302000	0.327958	-55.000000	-33.000000	-99.000000
3166183.853000	38591092.600000	479.302000	0.305146	-55.000000	-33.000000	-99.000000
3166183.853000	38591102.600000	479.302000	0.305064	-55.000000	-33.000000	-99.000000
3166193.853000	38591072.600000	479.302000	0.329810	-55.000000	-33.000000	-99.000000
3166193.853000	38591072.600000	489.302000	0.330067	-55.000000	-33.000000	-99.000000
3166193.853000	38591082.600000	479.302000	0.305158	-55.000000	-33.000000	-99.000000
3166193.853000	38591082.600000	489.302000	0.330738	-55.000000	-33.000000	-99.000000
3166203.853000	38591072.600000	479.302000	0.328184	-55.000000	-33.000000	-99.000000
3166203.853000	38591072.600000	489.302000	0.330957	-55.000000	-33.000000	-99.000000
3166203.853000	38591082.600000	479.302000	0.305168	-55.000000	-33.000000	-99.000000
3166203.853000	38591082.600000	489.302000	0.305249	-55.000000	-33.000000	-99.000000
3166203.853000	38591072.600000	499.302000	0.329963	-55.000000	-33.000000	-99.000000
3166193.853000	38591092.600000	479.302000	0.305039	-55.000000	-33.000000	-99.000000
3166193.853000	38591092.600000	489.302000	0.305125	-55.000000	-33.000000	-99.000000
3166193.853000	38591102.600000	479.302000	0.304598	-55.000000	-33.000000	-99.000000
3166203.853000	38591092.600000	479.302000	0.304662	-55.000000	-33.000000	-99.000000
3166203.853000	38591092.600000	489.302000	0.304766	-55.000000	-33.000000	-99.000000
3166203.853000	38591102.600000	479.302000	0.304137	-55.000000	-33.000000	-99.000000
3166203.853000	38591102.600000	489.302000	0.304270	-55.000000	-33.000000	-99.000000
3166213.853000	38591042.600000	489.302000	0.329201	-55.000000	-33.000000	-99.000000
3166213.853000	38591052.600000	489.302000	0.312592	-55.000000	-33.000000	-99.000000
3166213.853000	38591062.600000	479.302000	0.312333	-55.000000	-33.000000	-99.000000
3166213.853000	38591062.600000	489.302000	0.312563	-55.000000	-33.000000	-99.000000
3166223.853000	38591062.600000	489.302000	0.312555	-55.000000	-33.000000	-99.000000
3166213.853000	38591062.600000	499.302000	0.312568	-55.000000	-33.000000	-99.000000
3166213.853000	38591072.600000	479.302000	0.310809	-55.000000	-33.000000	-99.000000
3166213.853000	38591072.600000	489.302000	0.313454	-55.000000	-33.000000	-99.000000
3166213.853000	38591082.600000	479.302000	0.310424	-55.000000	-33.000000	-99.000000
3166213.853000	38591082.600000	489.302000	0.313317	-55.000000	-33.000000	-99.000000
3166223.853000	38591072.600000	489.302000	0.313412	-55.000000	-33.000000	-99.000000
3166223.853000	38591082.600000	479.302000	0.304688	-55.000000	-33.000000	-99.000000
3166223.853000	38591082.600000	489.302000	0.304790	-55.000000	-33.000000	-99.000000
3166213.853000	38591072.600000	499.302000	0.313441	-55.000000	-33.000000	-99.000000
3166213.853000	38591082.600000	499.302000	0.313307	-55.000000	-33.000000	-99.000000
3166213.853000	38591092.600000	479.302000	0.304324	-55.000000	-33.000000	-99.000000
3166213.853000	38591092.600000	489.302000	0.304445	-55.000000	-33.000000	-99.000000
3166213.853000	38591102.600000	479.302000	0.298497	-55.000000	-33.000000	-99.000000
3166213.853000	38591102.600000	489.302000	0.298557	-55.000000	-33.000000	-99.000000
3166223.853000	38591092.600000	479.302000	0.298497	-55.000000	-33.000000	-99.000000
3166223.853000	38591092.600000	489.302000	0.298548	-55.000000	-33.000000	-99.000000
3166223.853000	38591102.600000	479.302000	0.298496	-55.000000	-33.000000	-99.000000
3166223.853000	38591102.600000	489.302000	0.298568	-55.000000	-33.000000	-99.000000
3166233.853000	38591072.600000	489.302000	0.304623	-55.000000	-33.000000	-99.000000
3166233.853000	38591082.600000	489.302000	0.298538	-55.000000	-33.000000	-99.000000
3166233.853000	38591092.600000	489.302000	0.298552	-55.000000	-33.000000	-99.000000
3166233.853000	38591102.600000	479.302000	0.298496	-55.000000	-33.000000	-99.000000
3166233.853000	38591102.600000	489.302000	0.298577	-55.000000	-33.000000	-99.000000
3166243.853000	38591092.600000	479.302000	0.298497	-55.000000	-33.000000	-99.000000
3166243.853000	38591092.600000	489.302000	0.298554	-55.000000	-33.000000	-99.000000
3166243.853000	38591102.600000	479.302000	0.298496	-55.000000	-33.000000	-99.000000
3166243.853000	38591102.600000	489.302000	0.298580	-55.000000	-33.000000	-99.000000
3166163.853000	38591112.600000	469.302000	0.331784	-55.000000	-33.000000	-99.000000
3166163.853000	38591122.600000	469.302000	0.331445	-55.000000	-33.000000	-99.000000
3166163.853000	38591112.600000	479.302000	0.331147	-55.000000	-33.000000	-99.000000
3166163.853000	38591122.600000	479.302000	0.330788	-55.000000	-33.000000	-99.000000
3166173.853000	38591112.600000	469.302000	0.330901	-55.000000	-33.000000	-99.000000
3166173.853000	38591122.600000	469.302000	0.330426	-55.000000	-33.000000	-99.000000
3166183.853000	38591112.600000	469.302000	0.306595	-55.000000	-33.000000	-99.000000
3166183.853000	38591122.600000	469.302000	0.306369	-55.000000	-33.000000	-99.000000
3166173.853000	38591132.600000	469.302000	0.306679	-55.000000	-33.000000	-99.000000
3166173.853000	38591142.600000	469.302000	0.302160	-55.000000	-33.000000	-99.000000
3166183.853000	38591132.600000	469.302000	0.302159	-55.000000	-33.000000	-99.000000
3166183.853000	38591142.600000	469.302000	0.302158	-55.000000	-33.000000	-99.000000
3166193.853000	38591112.600000	469.302000	0.305705	-55.000000	-33.000000	-99.000000
3166193.853000	38591122.600000	469.302000	0.302158	-55.000000	-33.000000	-99.000000
3166203.853000	38591112.600000	459.302000	0.302388	-55.000000	-33.000000	-99.000000
3166203.853000	38591112.600000	469.302000	0.302157	-55.000000	-33.000000	-99.000000
3166203.853000	38591122.600000	459.302000	0.302446	-55.000000	-33.000000	-99.000000
3166203.853000	38591122.600000	469.302000	0.302154	-55.000000	-33.000000	-99.000000
3166193.853000	38591132.600000	469.302000	0.302156	-55.000000	-33.000000	-99.000000
3166193.853000	38591142.600000	459.302000	0.302418	-55.000000	-33.000000	-99.000000
3166193.853000	38591142.600000	469.302000	0.302154	-55.000000	-33.000000	-99.000000
3166203.853000	38591132.600000	459.302000	0.302507	-55.000000	-33.000000	-99.000000
3166203.853000	38591132.600000	469.302000	0.302150	-55.000000	-33.000000	-99.000000
3166203.853000	38591142.600000	459.302000	0.302550	-55.000000	-33.000000	-99.000000
3166203.853000	38591142.600000	469.302000	0.302148	-55.000000	-33.000000	-99.000000
3166173.853000	38591152.600000	469.302000	0.302160	-55.000000	-33.000000	-99.000000
3166173.853000	38591162.600000	469.302000	0.302160	-55.000000	-33.000000	-99.000000
3166183.853000	38591152.600000	469.302000	0.302158	-55.000000	-33.000000	-99.000000
3166183.853000	38591162.600000	469.302000	0.302158	-55.000000	-33.000000	-99.000000
3166173.853000	38591172.600000	469.302000	0.302160	-55.000000	-33.000000	-99.000000
3166173.853000	38591182.600000	469.302000	0.302161	-55.000000	-33.000000	-99.000000
3166183.853000	38591172.600000	469.302000	0.302158	-55.000000	-33.000000	-99.000000
3166183.853000	38591182.600000	469.302000	0.302159	-55.000000	-33.000000	-99.000000
3166193.853000	38591152.600000	459.302000	0.302419	-55.000000	-33.000000	-99.000000
3166193.853000	38591152.600000	469.302000	0.302154	-55.000000	-33.000000	-99.000000
3166193.853000	38591162.600000	459.302000	0.302402	-55.000000	-33.000000	-99.000000
3166193.853000	38591162.600000	469.302000	0.302154	-55.000000	-33.000000	-99.000000
3166203.853000	38591152.600000	459.302000	0.302553	-55.000000	-33.000000	-99.000000
3166203.853000	38591152.600000	469.302000	0.302147	-55.000000	-33.000000	-99.000000
3166203.853000	38591162.600000	459.302000	0.302514	-55.000000	-33.000000	-99.000000
3166203.853000	38591162.600000	469.302000	0.302148	-55.000000	-33.000000	-99.000000
3166193.853000	38591172.600000	459.302000	0.302373	-55.000000	-33.000000	-99.000000
3166193.853000	38591172.600000	469.302000	0.302155	-55.000000	-33.000000	-99.000000
3166193.853000	38591182.600000	459.302000	0.302340	-55.000000	-33.000000	-99.000000
3166193.853000	38591182.600000	469.302000	0.302157	-55.000000	-33.000000	-99.000000
3166203.853000	38591172.600000	459.302000	0.302454	-55.000000	-33.000000	-99.000000
3166203.853000	38591172.600000	469.302000	0.302151	-55.000000	-33.000000	-99.000000
3166203.853000	38591182.600000	459.302000	0.302394	-55.000000	-33.000000	-99.000000
3166203.853000	38591182.600000	469.302000	0.302154	-55.000000	-33.000000	-99.000000
3166213.853000	38591112.600000	469.302000	0.302154	-55.000000	-33.000000	-99.000000
3166213.853000	38591122.600000	459.302000	0.302562	-55.000000	-33.000000	-99.000000
3166213.853000	38591122.600000	469.302000	0.302148	-55.000000	-33.000000	-99.000000
3166223.853000	38591112.600000	469.302000	0.302151	-55.000000	-33.000000	-99.000000
3166223.853000	38591122.600000	469.302000	0.302140	-55.000000	-33.000000	-99.000000
3166213.853000	38591132.600000	459.302000	0.302696	-55.000000	-33.000000	-99.000000
3166213.853000	38591132.600000	469.302000	0.302141	-55.000000	-33.000000	-99.000000
3166213.853000	38591142.600000	459.302000	0.302809	-55.000000	-33.000000	-99.000000
3166213.853000	38591142.600000	469.302000	0.302133	-55.000000	-33.000000	-99.000000
3166223.853000	38591132.600000	459.302000	0.303042	-55.000000	-33.000000	-99.000000
3166223.853000	38591132.600000	469.302000	0.302122	-55.000000	-33.000000	-99.000000
3166223.853000	38591142.600000	459.302000	0.303408	-55.000000	-33.000000	-99.000000
3166223.853000	38591142.600000	469.302000	0.302097	-55.000000	-33.000000	-99.000000
3166233.853000	38591112.600000	469.302000	0.302147	-55.000000	-33.000000	-99.000000
3166233.853000	38591122.600000	469.302000	0.302131	-55.000000	-33.000000	-99.000000
3166243.853000	38591112.600000	469.302000	0.302146	-55.000000	-33.000000	-99.000000
3166243.853000	38591122.600000	469.302000	0.302127	-55.000000	-33.000000	-99.000000
3166233.853000	38591132.600000	469.302000	0.302087	-55.000000	-33.000000	-99.000000
3166233.853000	38591142.600000	459.302000	0.305015	-55.000000	-33.000000	-99.000000
3166233.853000	38591142.600000	469.302000	0.301969	-55.000000	-33.000000	-99.000000
3166243.853000	38591132.600000	469.302000	0.302065	-55.000000	-33.000000	-99.000000
3166243.853000	38591142.600000	459.302000	0.307100	-55.000000	-33.000000	-99.000000
3166243.853000	38591142.600000	469.302000	0.301741	-55.000000	-33.000000	-99.000000
3166213.853000	38591152.600000	459.302000	0.302819	-55.000000	-33.000000	-99.000000
3166213.853000	38591152.600000	469.302000	0.302132	-55.000000	-33.000000	-99.000000
3166213.853000	38591162.600000	459.302000	0.302715	-55.000000	-33.000000	-99.000000
3166213.853000	38591162.600000	469.302000	0.302136	-55.000000	-33.000000	-99.000000
3166223.853000	38591152.600000	459.302000	0.303447	-55.000000	-33.000000	-99.000000
3166223.853000	38591152.600000	469.302000	0.302091	-55.000000	-33.000000	-99.000000
3166223.853000	38591162.600000	459.302000	0.303099	-55.000000	-33.000000	-99.000000
3166223.853000	38591162.600000	469.302000	0.302113	-55.000000	-33.000000	-99.000000
3166213.853000	38591172.600000	459.302000	0.302579	-55.000000	-33.000000	-99.000000
3166213.853000	38591172.600000	469.302000	0.302144	-55.000000	-33.000000	-99.000000
3166213.853000	38591182.600000	459.302000	0.302466	-55.000000	-33.000000	-99.000000
3166213.853000	38591182.600000	469.302000	0.302150	-55.000000	-33.000000	-99.000000
3166223.853000	38591172.600000	459.302000	0.302764	-55.000000	-33.000000	-99.000000
3166223.853000	38591172.600000	469.302000	0.302132	-55.000000	-33.000000	-99.000000
3166223.853000	38591182.600000	459.302000	0.302553	-55.000000	-33.000000	-99.000000
3166223.853000	38591182.600000	469.302000	0.302144	-55.000000	-33.000000	-99.000000
3166233.853000	38591152.600000	459.302000	0.305257	-55.000000	-33.000000	-99.000000
3166233.853000	38591152.600000	469.302000	0.301938	-55.000000	-33.000000	-99.000000
3166233.853000	38591162.600000	459.302000	0.303759	-55.000000	-33.000000	-99.000000
3166233.853000	38591162.600000	469.302000	0.302066	-55.000000	-33.000000	-99.000000
3166243.853000	38591152.600000	459.302000	0.308155	-55.000000	-33.000000	-99.000000
3166243.853000	38591152.600000	469.302000	0.301585	-55.000000	-33.000000	-99.000000
3166243.853000	38591162.600000	459.302000	0.304176	-55.000000	-33.000000	-99.000000
3166243.853000	38591162.600000	469.302000	0.302032	-55.000000	-33.000000	-99.000000
3166233.853000	38591172.600000	459.302000	0.302976	-55.000000	-33.000000	-99.000000
3166233.853000	38591172.600000	469.302000	0.302119	-55.000000	-33.000000	-99.000000
3166233.853000	38591182.600000	459.302000	0.302631	-55.000000	-33.000000	-99.000000
3166233.853000	38591182.600000	469.302000	0.302140	-55.000000	-33.000000	-99.000000
3166243.853000	38591172.600000	459.302000	0.303068	-55.000000	-33.000000	-99.000000
3166243.853000	38591172.600000	469.302000	0.302113	-55.000000	-33.000000	-99.000000
3166243.853000	38591182.600000	459.302000	0.302660	-55.000000	-33.000000	-99.000000
3166243.853000	38591182.600000	469.302000	0.302138	-55.000000	-33.000000	-99.000000
3166173.853000	38591112.600000	479.302000	0.306552	-55.000000	-33.000000	-99.000000
3166173.853000	38591122.600000	479.302000	0.306313	-55.000000	-33.000000	-99.000000
3166183.853000	38591112.600000	479.302000	0.306024	-55.000000	-33.000000	-99.000000
3166183.853000	38591122.600000	479.302000	0.305717	-55.000000	-33.000000	-99.000000
3166173.853000	38591132.600000	479.302000	0.306136	-55.000000	-33.000000	-99.000000
3166173.853000	38591142.600000	479.302000	0.306038	-55.000000	-33.000000	-99.000000
3166183.853000	38591132.600000	479.302000	0.305483	-55.000000	-33.000000	-99.000000
3166193.853000	38591112.600000	479.302000	0.305455	-55.000000	-33.000000	-99.000000
3166193.853000	38591122.600000	479.302000	0.305055	-55.000000	-33.000000	-99.000000
3166203.853000	38591112.600000	479.302000	0.304859	-55.000000	-33.000000	-99.000000
3166203.853000	38591112.600000	489.302000	0.305026	-55.000000	-33.000000	-99.000000
3166203.853000	38591122.600000	479.302000	0.304330	-55.000000	-33.000000	-99.000000
3166193.853000	38591132.600000	479.302000	0.304739	-55.000000	-33.000000	-99.000000
3166193.853000	38591142.600000	479.302000	0.304557	-55.000000	-33.000000	-99.000000
3166203.853000	38591132.600000	479.302000	0.303892	-55.000000	-33.000000	-99.000000
3166203.853000	38591142.600000	479.302000	0.303628	-55.000000	-33.000000	-99.000000
3166173.853000	38591152.600000	479.302000	0.306030	-55.000000	-33.000000	-99.000000
3166173.853000	38591162.600000	479.302000	0.306114	-55.000000	-33.000000	-99.000000
3166173.853000	38591172.600000	479.302000	0.306279	-55.000000	-33.000000	-99.000000
3166173.853000	38591182.600000	479.302000	0.306509	-55.000000	-33.000000	-99.000000
3166193.853000	38591152.600000	479.302000	0.304543	-55.000000	-33.000000	-99.000000
3166193.853000	38591162.600000	479.302000	0.304699	-55.000000	-33.000000	-99.000000
3166203.853000	38591152.600000	479.302000	0.303607	-55.000000	-33.000000	-99.000000
3166203.853000	38591162.600000	479.302000	0.303834	-55.000000	-33.000000	-99.000000
3166193.853000	38591172.600000	479.302000	0.304996	-55.000000	-33.000000	-99.000000
3166193.853000	38591182.600000	479.302000	0.298498	-55.000000	-33.000000	-99.000000
3166203.853000	38591172.600000	479.302000	0.298497	-55.000000	-33.000000	-99.000000
3166203.853000	38591182.600000	479.302000	0.298497	-55.000000	-33.000000	-99.000000
3166213.853000	38591112.600000	479.302000	0.298496	-55.000000	-33.000000	-99.000000
3166213.853000	38591112.600000	489.302000	0.298579	-55.000000	-33.000000	-99.000000
3166213.853000	38591122.600000	479.302000	0.298495	-55.000000	-33.000000	-99.000000
3166223.853000	38591112.600000	479.302000	0.298495	-55.000000	-33.000000	-99.000000
3166223.853000	38591112.600000	489.302000	0.298602	-55.000000	-33.000000	-99.000000
3166223.853000	38591122.600000	479.302000	0.298493	-55.000000	-33.000000	-99.000000
3166223.853000	38591122.600000	489.302000	0.298663	-55.000000	-33.000000	-99.000000
3166213.853000	38591132.600000	479.302000	0.298493	-55.000000	-33.000000	-99.000000
3166213.853000	38591142.600000	479.302000	0.298493	-55.000000	-33.000000	-99.000000
3166223.853000	38591132.600000	479.302000	0.298491	-55.000000	-33.000000	-99.000000
3166223.853000	38591142.600000	479.302000	0.298493	-55.000000	-33.000000	-99.000000
3166233.853000	38591112.600000	479.302000	0.298494	-55.000000	-33.000000	-99.000000
3166233.853000	38591112.600000	489.302000	0.298623	-55.000000	-33.000000	-99.000000
3166233.853000	38591122.600000	479.302000	0.298492	-55.000000	-33.000000	-99.000000
3166233.853000	38591122.600000	489.302000	0.298721	-55.000000	-33.000000	-99.000000
3166243.853000	38591112.600000	479.302000	0.298494	-55.000000	-33.000000	-99.000000
3166243.853000	38591112.600000	489.302000	0.298631	-55.000000	-33.000000	-99.000000
3166243.853000	38591122.600000	479.302000	0.298491	-55.000000	-33.000000	-99.000000
3166243.853000	38591122.600000	489.302000	0.298746	-55.000000	-33.000000	-99.000000
3166233.853000	38591132.600000	479.302000	0.298493	-55.000000	-33.000000	-99.000000
3166233.853000	38591132.600000	489.302000	0.298959	-55.000000	-33.000000	-99.000000
3166233.853000	38591142.600000	479.302000	0.298543	-55.000000	-33.000000	-99.000000
3166243.853000	38591132.600000	479.302000	0.298497	-55.000000	-33.000000	-99.000000
3166243.853000	38591132.600000	489.302000	0.299074	-55.000000	-33.000000	-99.000000
3166243.853000	38591142.600000	479.302000	0.298813	-55.000000	-33.000000	-99.000000
3166213.853000	38591152.600000	479.302000	0.298493	-55.000000	-33.000000	-99.000000
3166213.853000	38591162.600000	479.302000	0.298494	-55.000000	-33.000000	-99.000000
3166223.853000	38591152.600000	479.302000	0.298494	-55.000000	-33.000000	-99.000000
3166223.853000	38591162.600000	479.302000	0.298493	-55.000000	-33.000000	-99.000000
3166213.853000	38591172.600000	479.302000	0.298496	-55.000000	-33.000000	-99.000000
3166213.853000	38591182.600000	479.302000	0.298497	-55.000000	-33.000000	-99.000000
3166223.853000	38591172.600000	479.302000	0.298494	-55.000000	-33.000000	-99.000000
3166223.853000	38591182.600000	479.302000	0.298496	-55.000000	-33.000000	-99.000000
3166233.853000	38591152.600000	479.302000	0.298564	-55.000000	-33.000000	-99.000000
3166233.853000	38591162.600000	479.302000	0.298499	-55.000000	-33.000000	-99.000000
3166243.853000	38591152.600000	479.302000	0.299129	-55.000000	-33.000000	-99.000000
3166243.853000	38591162.600000	479.302000	0.298509	-55.000000	-33.000000	-99.000000
3166233.853000	38591172.600000	479.302000	0.298494	-55.000000	-33.000000	-99.000000
3166233.853000	38591182.600000	479.302000	0.298495	-55.000000	-33.000000	-99.000000
3166243.853000	38591172.600000	479.302000	0.298494	-55.000000	-33.000000	-99.000000
3166243.853000	38591182.600000	479.302000	0.298495	-55.000000	-33.000000	-99.000000
3166173.853000	38591192.600000	469.302000	0.327364	-55.000000	-33.000000	-99.000000
3166173.853000	38591202.600000	469.302000	0.308505	-55.000000	-33.000000	-99.000000
3166183.853000	38591192.600000	469.302000	0.304536	-55.000000	-33.000000	-99.000000
3166183.853000	38591202.600000	469.302000	0.302161	-55.000000	-33.000000	-99.000000
3166173.853000	38591212.600000	469.302000	0.302162	-55.000000	-33.000000	-99.000000
3166173.853000	38591222.600000	469.302000	0.302163	-55.000000	-33.000000	-99.000000
3166183.853000	38591212.600000	469.302000	0.302162	-55.000000	-33.000000	-99.000000
3166183.853000	38591222.600000	469.302000	0.302162	-55.000000	-33.000000	-99.000000
3166193.853000	38591192.600000	459.302000	0.302309	-55.000000	-33.000000	-99.000000
3166193.853000	38591192.600000	469.302000	0.302158	-55.000000	-33.000000	-99.000000
3166193.853000	38591202.600000	459.302000	0.302284	-55.000000	-33.000000	-99.000000
3166193.853000	38591202.600000	469.302000	0.302160	-55.000000	-33.000000	-99.000000
3166203.853000	38591192.600000	459.302000	0.302344	-55.000000	-33.000000	-99.000000
3166203.853000	38591192.600000	469.302000	0.302156	-55.000000	-33.000000	-99.000000
3166203.853000	38591202.600000	459.302000	0.302306	-55.000000	-33.000000	-99.000000
3166203.853000	38591202.600000	469.302000	0.302158	-55.000000	-33.000000	-99.000000
3166193.853000	38591212.600000	459.302000	0.302263	-55.000000	-33.000000	-99.000000
3166193.853000	38591212.600000	469.302000	0.302161	-55.000000	-33.000000	-99.000000
3166193.853000	38591222.600000	459.302000	0.302246	-55.000000	-33.000000	-99.000000
3166193.853000	38591222.600000	469.302000	0.302162	-55.000000	-33.000000	-99.000000
3166203.853000	38591212.600000	459.302000	0.302277	-55.000000	-33.000000	-99.000000
3166203.853000	38591212.600000	469.302000	0.302160	-55.000000	-33.000000	-99.000000
3166203.853000	38591222.600000	459.302000	0.302256	-55.000000	-33.000000	-99.000000
3166203.853000	38591222.600000	469.302000	0.302161	-55.000000	-33.000000	-99.000000
3166173.853000	38591232.600000	469.302000	0.306493	-55.000000	-33.000000	-99.000000
3166183.853000	38591232.600000	469.302000	0.302163	-55.000000	-33.000000	-99.000000
3166193.853000	38591232.600000	459.302000	0.302233	-55.000000	-33.000000	-99.000000
3166193.853000	38591232.600000	469.302000	0.302162	-55.000000	-33.000000	-99.000000
3166203.853000	38591232.600000	459.302000	0.302239	-55.000000	-33.000000	-99.000000
3166203.853000	38591232.600000	469.302000	0.302162	-55.000000	-33.000000	-99.000000
3166213.853000	38591192.600000	459.302000	0.302386	-55.000000	-33.000000	-99.000000
3166213.853000	38591192.600000	469.302000	0.302154	-55.000000	-33.000000	-99.000000
3166213.853000	38591202.600000	459.302000	0.302330	-55.000000	-33.000000	-99.000000
3166213.853000	38591202.600000	469.302000	0.302157	-55.000000	-33.000000	-99.000000
3166223.853000	38591192.600000	459.302000	0.302429	-55.000000	-33.000000	-99.000000
3166223.853000	38591192.600000	469.302000	0.302151	-55.000000	-33.000000	-99.000000
3166223.853000	38591202.600000	459.302000	0.302353	-55.000000	-33.000000	-99.000000
3166223.853000	38591202.600000	469.302000	0.302156	-55.000000	-33.000000	-99.000000
3166213.853000	38591212.600000	459.302000	0.302292	-55.000000	-33.000000	-99.000000
3166213.853000	38591212.600000	469.302000	0.302159	-55.000000	-33.000000	-99.000000
3166213.853000	38591222.600000	459.302000	0.302265	-55.000000	-33.000000	-99.000000
3166213.853000	38591222.600000	469.302000	0.302160	-55.000000	-33.000000	-99.000000
3166223.853000	38591212.600000	459.302000	0.302305	-55.000000	-33.000000	-99.000000
3166223.853000	38591212.600000	469.302000	0.302158	-55.000000	-33.000000	-99.000000
3166223.853000	38591222.600000	459.302000	0.302273	-55.000000	-33.000000	-99.000000
3166223.853000	38591222.600000	469.302000	0.302160	-55.000000	-33.000000	-99.000000
3166233.853000	38591192.600000	459.302000	0.302463	-55.000000	-33.000000	-99.000000
3166233.853000	38591192.600000	469.302000	0.302149	-55.000000	-33.000000	-99.000000
3166233.853000	38591202.600000	459.302000	0.302370	-55.000000	-33.000000	-99.000000
3166233.853000	38591202.600000	469.302000	0.302155	-55.000000	-33.000000	-99.000000
3166243.853000	38591192.600000	459.302000	0.302474	-55.000000	-33.000000	-99.000000
3166243.853000	38591192.600000	469.302000	0.302149	-55.000000	-33.000000	-99.000000
3166243.853000	38591202.600000	459.302000	0.302375	-55.000000	-33.000000	-99.000000
3166243.853000	38591202.600000	469.302000	0.302154	-55.000000	-33.000000	-99.000000
3166233.853000	38591212.600000	459.302000	0.302314	-55.000000	-33.000000	-99.000000
3166233.853000	38591212.600000	469.302000	0.302158	-55.000000	-33.000000	-99.000000
3166233.853000	38591222.600000	459.302000	0.302278	-55.000000	-33.000000	-99.000000
3166233.853000	38591222.600000	469.302000	0.302160	-55.000000	-33.000000	-99.000000
3166243.853000	38591212.600000	459.302000	0.302317	-55.000000	-33.000000	-99.000000
3166243.853000	38591212.600000	469.302000	0.302157	-55.000000	-33.000000	-99.000000
3166243.853000	38591222.600000	459.302000	0.302280	-55.000000	-33.000000	-99.000000
3166243.853000	38591222.600000	469.302000	0.302160	-55.000000	-33.000000	-99.000000
3166213.853000	38591232.600000	459.302000	0.312205	-55.000000	-33.000000	-99.000000
3166213.853000	38591232.600000	469.302000	0.306227	-55.000000	-33.000000	-99.000000
3166223.853000	38591232.600000	459.302000	0.302251	-55.000000	-33.000000	-99.000000
3166223.853000	38591232.600000	469.302000	0.302161	-55.000000	-33.000000	-99.000000
3166233.853000	38591232.600000	459.302000	0.302254	-55.000000	-33.000000	-99.000000
3166233.853000	38591232.600000	469.302000	0.302161	-55.000000	-33.000000	-99.000000
3166243.853000	38591232.600000	459.302000	0.302255	-55.000000	-33.000000	-99.000000
3166243.853000	38591232.600000	469.302000	0.302161	-55.000000	-33.000000	-99.000000
3166173.853000	38591192.600000	479.302000	0.298499	-55.000000	-33.000000	-99.000000
3166173.853000	38591202.600000	479.302000	0.303313	-55.000000	-33.000000	-99.000000
3166173.853000	38591212.600000	479.302000	0.303600	-55.000000	-33.000000	-99.000000
3166173.853000	38591222.600000	479.302000	0.303897	-55.000000	-33.000000	-99.000000
3166193.853000	38591192.600000	479.302000	0.298498	-55.000000	-33.000000	-99.000000
3166193.853000	38591202.600000	479.302000	0.298499	-55.000000	-33.000000	-99.000000
3166203.853000	38591192.600000	479.302000	0.298498	-55.000000	-33.000000	-99.000000
3166203.853000	38591202.600000	479.302000	0.298498	-55.000000	-33.000000	-99.000000
3166193.853000	38591212.600000	479.302000	0.298499	-55.000000	-33.000000	-99.000000
3166193.853000	38591222.600000	479.302000	0.303365	-55.000000	-33.000000	-99.000000
3166203.853000	38591212.600000	479.302000	0.298499	-55.000000	-33.000000	-99.000000
3166203.853000	38591222.600000	479.302000	0.301482	-55.000000	-33.000000	-99.000000
3166173.853000	38591232.600000	479.302000	0.310362	-55.000000	-33.000000	-99.000000
3166193.853000	38591232.600000	479.302000	0.303735	-55.000000	-33.000000	-99.000000
3166203.853000	38591232.600000	479.302000	0.303537	-55.000000	-33.000000	-99.000000
3166213.853000	38591192.600000	479.302000	0.298498	-55.000000	-33.000000	-99.000000
3166213.853000	38591202.600000	479.302000	0.298498	-55.000000	-33.000000	-99.000000
3166223.853000	38591192.600000	479.302000	0.298497	-55.000000	-33.000000	-99.000000
3166223.853000	38591202.600000	479.302000	0.298498	-55.000000	-33.000000	-99.000000
3166213.853000	38591212.600000	479.302000	0.298499	-55.000000	-33.000000	-99.000000
3166213.853000	38591222.600000	479.302000	0.298499	-55.000000	-33.000000	-99.000000
3166223.853000	38591212.600000	479.302000	0.298499	-55.000000	-33.000000	-99.000000
3166223.853000	38591222.600000	479.302000	0.298499	-55.000000	-33.000000	-99.000000
3166233.853000	38591192.600000	479.302000	0.298497	-55.000000	-33.000000	-99.000000
3166233.853000	38591202.600000	479.302000	0.298498	-55.000000	-33.000000	-99.000000
3166243.853000	38591192.600000	479.302000	0.298497	-55.000000	-33.000000	-99.000000
3166243.853000	38591202.600000	479.302000	0.298498	-55.000000	-33.000000	-99.000000
3166233.853000	38591212.600000	479.302000	0.298498	-55.000000	-33.000000	-99.000000
3166233.853000	38591222.600000	479.302000	0.298499	-55.000000	-33.000000	-99.000000
3166243.853000	38591212.600000	479.302000	0.298498	-55.000000	-33.000000	-99.000000
3166243.853000	38591222.600000	479.302000	0.298499	-55.000000	-33.000000	-99.000000
3166213.853000	38591232.600000	479.302000	0.303830	-55.000000	-33.000000	-99.000000
3166223.853000	38591232.600000	479.302000	0.298499	-55.000000	-33.000000	-99.000000
3166233.853000	38591232.600000	479.302000	0.298499	-55.000000	-33.000000	-99.000000
3166243.853000	38591232.600000	479.302000	0.298499	-55.000000	-33.000000	-99.000000
3166323.853000	38591082.600000	409.302000	0.276414	-55.000000	-33.000000	-99.000000
3166313.853000	38591082.600000	429.302000	0.292932	-55.000000	-33.000000	-99.000000
3166323.853000	38591082.600000	419.302000	0.292980	-55.000000	-33.000000	-99.000000
3166323.853000	38591082.600000	429.302000	0.292922	-55.000000	-33.000000	-99.000000
3166323.853000	38591092.600000	409.302000	0.276389	-55.000000	-33.000000	-99.000000
3166323.853000	38591102.600000	409.302000	0.264079	-55.000000	-33.000000	-99.000000
3166313.853000	38591092.600000	429.302000	0.293000	-55.000000	-33.000000	-99.000000
3166313.853000	38591102.600000	429.302000	0.293121	-55.000000	-33.000000	-99.000000
3166323.853000	38591092.600000	419.302000	0.293049	-55.000000	-33.000000	-99.000000
3166323.853000	38591092.600000	429.302000	0.292979	-55.000000	-33.000000	-99.000000
3166323.853000	38591102.600000	419.302000	0.293149	-55.000000	-33.000000	-99.000000
3166323.853000	38591102.600000	429.302000	0.293073	-55.000000	-33.000000	-99.000000
3166293.853000	38591082.600000	439.302000	0.292843	-55.000000	-33.000000	-99.000000
3166293.853000	38591082.600000	449.302000	0.290440	-55.000000	-33.000000	-99.000000
3166303.853000	38591082.600000	439.302000	0.292847	-55.000000	-33.000000	-99.000000
3166303.853000	38591082.600000	449.302000	0.290440	-55.000000	-33.000000	-99.000000
3166303.853000	38591082.600000	459.302000	0.287068	-55.000000	-33.000000	-99.000000
3166293.853000	38591092.600000	439.302000	0.292871	-55.000000	-33.000000	-99.000000
3166293.853000	38591092.600000	449.302000	0.290436	-55.000000	-33.000000	-99.000000
3166293.853000	38591102.600000	439.302000	0.292922	-55.000000	-33.000000	-99.000000
3166293.853000	38591102.600000	449.302000	0.290427	-55.000000	-33.000000	-99.000000
3166303.853000	38591092.600000	439.302000	0.292880	-55.000000	-33.000000	-99.000000
3166303.853000	38591092.600000	449.302000	0.290434	-55.000000	-33.000000	-99.000000
3166303.853000	38591102.600000	439.302000	0.292946	-55.000000	-33.000000	-99.000000
3166303.853000	38591102.600000	449.302000	0.290422	-55.000000	-33.000000	-99.000000
3166303.853000	38591092.600000	459.302000	0.287044	-55.000000	-33.000000	-99.000000
3166303.853000	38591102.600000	459.302000	0.286997	-55.000000	-33.000000	-99.000000
3166313.853000	38591082.600000	439.302000	0.292847	-55.000000	-33.000000	-99.000000
3166313.853000	38591082.600000	449.302000	0.290440	-55.000000	-33.000000	-99.000000
3166323.853000	38591082.600000	439.302000	0.292842	-55.000000	-33.000000	-99.000000
3166323.853000	38591082.600000	449.302000	0.290441	-55.000000	-33.000000	-99.000000
3166313.853000	38591082.600000	459.302000	0.287068	-55.000000	-33.000000	-99.000000
3166313.853000	38591082.600000	469.302000	0.316690	-55.000000	-33.000000	-99.000000
3166323.853000	38591082.600000	459.302000	0.287072	-55.000000	-33.000000	-99.000000
3166323.853000	38591082.600000	469.302000	0.316720	-55.000000	-33.000000	-99.000000
3166313.853000	38591092.600000	439.302000	0.292879	-55.000000	-33.000000	-99.000000
3166313.853000	38591092.600000	449.302000	0.290434	-55.000000	-33.000000	-99.000000
3166313.853000	38591102.600000	439.302000	0.292943	-55.000000	-33.000000	-99.000000
3166313.853000	38591102.600000	449.302000	0.290423	-55.000000	-33.000000	-99.000000
3166323.853000	38591092.600000	439.302000	0.292869	-55.000000	-33.000000	-99.000000
3166323.853000	38591092.600000	449.302000	0.290436	-55.000000	-33.000000	-99.000000
3166323.853000	38591102.600000	439.302000	0.292917	-55.000000	-33.000000	-99.000000
3166323.853000	38591102.600000	449.302000	0.290428	-55.000000	-33.000000	-99.000000
3166313.853000	38591092.600000	459.302000	0.287044	-55.000000	-33.000000	-99.000000
3166313.853000	38591092.600000	469.302000	0.316492	-55.000000	-33.000000	-99.000000
3166313.853000	38591102.600000	459.302000	0.286999	-55.000000	-33.000000	-99.000000
3166313.853000	38591102.600000	469.302000	0.316123	-55.000000	-33.000000	-99.000000
3166323.853000	38591092.600000	459.302000	0.287052	-55.000000	-33.000000	-99.000000
3166323.853000	38591092.600000	469.302000	0.316555	-55.000000	-33.000000	-99.000000
3166323.853000	38591102.600000	459.302000	0.287017	-55.000000	-33.000000	-99.000000
3166323.853000	38591102.600000	469.302000	0.316275	-55.000000	-33.000000	-99.000000
3166303.853000	38591082.600000	489.302000	0.531597	-55.000000	-33.000000	-99.000000
3166303.853000	38591092.600000	489.302000	0.531288	-55.000000	-33.000000	-99.000000
3166303.853000	38591102.600000	489.302000	0.530685	-55.000000	-33.000000	-99.000000
3166313.853000	38591082.600000	479.302000	0.469234	-55.000000	-33.000000	-99.000000
3166313.853000	38591082.600000	489.302000	0.531601	-55.000000	-33.000000	-99.000000
3166323.853000	38591082.600000	479.302000	0.469210	-55.000000	-33.000000	-99.000000
3166323.853000	38591082.600000	489.302000	0.531645	-55.000000	-33.000000	-99.000000
3166313.853000	38591092.600000	479.302000	0.469402	-55.000000	-33.000000	-99.000000
3166313.853000	38591092.600000	489.302000	0.531297	-55.000000	-33.000000	-99.000000
3166313.853000	38591102.600000	479.302000	0.469701	-55.000000	-33.000000	-99.000000
3166313.853000	38591102.600000	489.302000	0.530709	-55.000000	-33.000000	-99.000000
3166323.853000	38591092.600000	479.302000	0.469352	-55.000000	-33.000000	-99.000000
3166323.853000	38591092.600000	489.302000	0.531393	-55.000000	-33.000000	-99.000000
3166323.853000	38591102.600000	479.302000	0.469587	-55.000000	-33.000000	-99.000000
3166323.853000	38591102.600000	489.302000	0.530951	-55.000000	-33.000000	-99.000000
3166333.853000	38591082.600000	399.302000	0.246018	-55.000000	-33.000000	-99.000000
3166333.853000	38591082.600000	409.302000	0.247172	-55.000000	-33.000000	-99.000000
3166343.853000	38591082.600000	399.302000	0.246009	-55.000000	-33.000000	-99.000000
3166343.853000	38591082.600000	409.302000	0.247166	-55.000000	-33.000000	-99.000000
3166333.853000	38591082.600000	419.302000	0.309302	-55.000000	-33.000000	-99.000000
3166333.853000	38591082.600000	429.302000	0.292906	-55.000000	-33.000000	-99.000000
3166343.853000	38591082.600000	419.302000	0.301711	-55.000000	-33.000000	-99.000000
3166343.853000	38591082.600000	429.302000	0.330299	-55.000000	-33.000000	-99.000000
3166333.853000	38591092.600000	399.302000	0.245985	-55.000000	-33.000000	-99.000000
3166333.853000	38591092.600000	409.302000	0.247151	-55.000000	-33.000000	-99.000000
3166333.853000	38591102.600000	399.302000	0.245935	-55.000000	-33.000000	-99.000000
3166333.853000	38591102.600000	409.302000	0.247119	-55.000000	-33.000000	-99.000000
3166343.853000	38591092.600000	399.302000	0.245968	-55.000000	-33.000000	-99.000000
3166343.853000	38591092.600000	409.302000	0.247140	-55.000000	-33.000000	-99.000000
3166343.853000	38591102.600000	399.302000	0.245901	-55.000000	-33.000000	-99.000000
3166343.853000	38591102.600000	409.302000	0.247096	-55.000000	-33.000000	-99.000000
3166333.853000	38591092.600000	419.302000	0.306614	-55.000000	-33.000000	-99.000000
3166333.853000	38591092.600000	429.302000	0.300239	-55.000000	-33.000000	-99.000000
3166333.853000	38591102.600000	419.302000	0.309971	-55.000000	-33.000000	-99.000000
3166333.853000	38591102.600000	429.302000	0.306782	-55.000000	-33.000000	-99.000000
3166343.853000	38591092.600000	419.302000	0.301730	-55.000000	-33.000000	-99.000000
3166343.853000	38591092.600000	429.302000	0.330306	-55.000000	-33.000000	-99.000000
3166343.853000	38591102.600000	419.302000	0.301762	-55.000000	-33.000000	-99.000000
3166343.853000	38591102.600000	429.302000	0.330317	-55.000000	-33.000000	-99.000000
3166353.853000	38591082.600000	399.302000	0.246004	-55.000000	-33.000000	-99.000000
3166353.853000	38591082.600000	409.302000	0.247163	-55.000000	-33.000000	-99.000000
3166363.853000	38591082.600000	399.302000	0.246005	-55.000000	-33.000000	-99.000000
3166353.853000	38591082.600000	419.302000	0.301713	-55.000000	-33.000000	-99.000000
3166353.853000	38591082.600000	429.302000	0.330300	-55.000000	-33.000000	-99.000000
3166363.853000	38591082.600000	419.302000	0.301712	-55.000000	-33.000000	-99.000000
3166363.853000	38591082.600000	429.302000	0.330300	-55.000000	-33.000000	-99.000000
3166353.853000	38591092.600000	399.302000	0.245959	-55.000000	-33.000000	-99.000000
3166353.853000	38591092.600000	409.302000	0.247134	-55.000000	-33.000000	-99.000000
3166353.853000	38591102.600000	399.302000	0.245881	-55.000000	-33.000000	-99.000000
3166353.853000	38591102.600000	409.302000	0.247082	-55.000000	-33.000000	-99.000000
3166363.853000	38591092.600000	399.302000	0.245961	-55.000000	-33.000000	-99.000000
3166363.853000	38591102.600000	399.302000	0.245886	-55.000000	-33.000000	-99.000000
3166353.853000	38591092.600000	419.302000	0.301734	-55.000000	-33.000000	-99.000000
3166353.853000	38591092.600000	429.302000	0.330307	-55.000000	-33.000000	-99.000000
3166353.853000	38591102.600000	419.302000	0.301772	-55.000000	-33.000000	-99.000000
3166353.853000	38591102.600000	429.302000	0.330321	-55.000000	-33.000000	-99.000000
3166363.853000	38591092.600000	419.302000	0.301733	-55.000000	-33.000000	-99.000000
3166363.853000	38591092.600000	429.302000	0.330307	-55.000000	-33.000000	-99.000000
3166363.853000	38591102.600000	419.302000	0.301770	-55.000000	-33.000000	-99.000000
3166363.853000	38591102.600000	429.302000	0.330320	-55.000000	-33.000000	-99.000000
3166333.853000	38591082.600000	439.302000	0.292835	-55.000000	-33.000000	-99.000000
3166333.853000	38591082.600000	449.302000	0.290442	-55.000000	-33.000000	-99.000000
3166343.853000	38591082.600000	439.302000	0.338290	-55.000000	-33.000000	-99.000000
3166343.853000	38591082.600000	449.302000	0.359995	-55.000000	-33.000000	-99.000000
3166333.853000	38591082.600000	459.302000	0.287077	-55.000000	-33.000000	-99.000000
3166333.853000	38591082.600000	469.302000	0.316767	-55.000000	-33.000000	-99.000000
3166343.853000	38591082.600000	459.302000	0.380840	-55.000000	-33.000000	-99.000000
3166343.853000	38591082.600000	469.302000	0.389995	-55.000000	-33.000000	-99.000000
3166333.853000	38591092.600000	439.302000	0.292855	-55.000000	-33.000000	-99.000000
3166333.853000	38591092.600000	449.302000	0.290438	-55.000000	-33.000000	-99.000000
3166333.853000	38591102.600000	439.302000	0.292885	-55.000000	-33.000000	-99.000000
3166333.853000	38591102.600000	449.302000	0.290433	-55.000000	-33.000000	-99.000000
3166343.853000	38591092.600000	439.302000	0.338272	-55.000000	-33.000000	-99.000000
3166343.853000	38591092.600000	449.302000	0.360000	-55.000000	-33.000000	-99.000000
3166343.853000	38591102.600000	439.302000	0.338242	-55.000000	-33.000000	-99.000000
3166343.853000	38591102.600000	449.302000	0.360009	-55.000000	-33.000000	-99.000000
3166333.853000	38591092.600000	459.302000	0.287062	-55.000000	-33.000000	-99.000000
3166333.853000	38591092.600000	469.302000	0.316646	-55.000000	-33.000000	-99.000000
3166333.853000	38591102.600000	459.302000	0.287040	-55.000000	-33.000000	-99.000000
3166333.853000	38591102.600000	469.302000	0.316466	-55.000000	-33.000000	-99.000000
3166343.853000	38591092.600000	459.302000	0.380851	-55.000000	-33.000000	-99.000000
3166343.853000	38591092.600000	469.302000	0.389993	-55.000000	-33.000000	-99.000000
3166343.853000	38591102.600000	459.302000	0.380868	-55.000000	-33.000000	-99.000000
3166343.853000	38591102.600000	469.302000	0.389988	-55.000000	-33.000000	-99.000000
3166353.853000	38591082.600000	439.302000	0.338288	-55.000000	-33.000000	-99.000000
3166353.853000	38591082.600000	449.302000	0.359996	-55.000000	-33.000000	-99.000000
3166363.853000	38591082.600000	439.302000	0.338288	-55.000000	-33.000000	-99.000000
3166363.853000	38591082.600000	449.302000	0.359996	-55.000000	-33.000000	-99.000000
3166353.853000	38591082.600000	459.302000	0.380842	-55.000000	-33.000000	-99.000000
3166353.853000	38591082.600000	469.302000	0.389995	-55.000000	-33.000000	-99.000000
3166363.853000	38591082.600000	459.302000	0.380841	-55.000000	-33.000000	-99.000000
3166363.853000	38591082.600000	469.302000	0.389995	-55.000000	-33.000000	-99.000000
3166353.853000	38591092.600000	439.302000	0.338268	-55.000000	-33.000000	-99.000000
3166353.853000	38591092.600000	449.302000	0.360002	-55.000000	-33.000000	-99.000000
3166353.853000	38591102.600000	439.302000	0.338233	-55.000000	-33.000000	-99.000000
3166353.853000	38591102.600000	449.302000	0.360012	-55.000000	-33.000000	-99.000000
3166363.853000	38591092.600000	439.302000	0.338269	-55.000000	-33.000000	-99.000000
3166363.853000	38591092.600000	449.302000	0.360001	-55.000000	-33.000000	-99.000000
3166363.853000	38591102.600000	439.302000	0.338235	-55.000000	-33.000000	-99.000000
3166363.853000	38591102.600000	449.302000	0.360011	-55.000000	-33.000000	-99.000000
3166353.853000	38591092.600000	459.302000	0.380853	-55.000000	-33.000000	-99.000000
3166353.853000	38591092.600000	469.302000	0.389992	-55.000000	-33.000000	-99.000000
3166353.853000	38591102.600000	459.302000	0.380873	-55.000000	-33.000000	-99.000000
3166353.853000	38591102.600000	469.302000	0.389987	-55.000000	-33.000000	-99.000000
3166363.853000	38591092.600000	459.302000	0.380852	-55.000000	-33.000000	-99.000000
3166363.853000	38591092.600000	469.302000	0.389993	-55.000000	-33.000000	-99.000000
3166363.853000	38591102.600000	459.302000	0.380872	-55.000000	-33.000000	-99.000000
3166363.853000	38591102.600000	469.302000	0.389987	-55.000000	-33.000000	-99.000000
3166373.853000	38591082.600000	429.302000	0.330299	-55.000000	-33.000000	-99.000000
3166373.853000	38591092.600000	429.302000	0.330305	-55.000000	-33.000000	-99.000000
3166373.853000	38591102.600000	429.302000	0.330315	-55.000000	-33.000000	-99.000000
3166373.853000	38591082.600000	439.302000	0.338291	-55.000000	-33.000000	-99.000000
3166373.853000	38591082.600000	449.302000	0.359995	-55.000000	-33.000000	-99.000000
3166373.853000	38591082.600000	459.302000	0.380840	-55.000000	-33.000000	-99.000000
3166373.853000	38591082.600000	469.302000	0.389995	-55.000000	-33.000000	-99.000000
3166373.853000	38591092.600000	439.302000	0.338274	-55.000000	-33.000000	-99.000000
3166373.853000	38591092.600000	449.302000	0.360000	-55.000000	-33.000000	-99.000000
3166373.853000	38591102.600000	439.302000	0.338247	-55.000000	-33.000000	-99.000000
3166373.853000	38591102.600000	449.302000	0.360008	-55.000000	-33.000000	-99.000000
3166373.853000	38591092.600000	459.302000	0.380849	-55.000000	-33.000000	-99.000000
3166373.853000	38591092.600000	469.302000	0.389993	-55.000000	-33.000000	-99.000000
3166373.853000	38591102.600000	459.302000	0.380865	-55.000000	-33.000000	-99.000000
3166373.853000	38591102.600000	469.302000	0.389989	-55.000000	-33.000000	-99.000000
3166333.853000	38591082.600000	479.302000	0.469173	-55.000000	-33.000000	-99.000000
3166333.853000	38591082.600000	489.302000	0.531714	-55.000000	-33.000000	-99.000000
3166343.853000	38591082.600000	479.302000	0.379724	-55.000000	-33.000000	-99.000000
3166343.853000	38591082.600000	489.302000	0.350278	-55.000000	-33.000000	-99.000000
3166333.853000	38591092.600000	479.302000	0.469280	-55.000000	-33.000000	-99.000000
3166333.853000	38591092.600000	489.302000	0.531529	-55.000000	-33.000000	-99.000000
3166333.853000	38591102.600000	479.302000	0.469438	-55.000000	-33.000000	-99.000000
3166333.853000	38591102.600000	489.302000	0.531248	-55.000000	-33.000000	-99.000000
3166343.853000	38591092.600000	479.302000	0.379719	-55.000000	-33.000000	-99.000000
3166343.853000	38591092.600000	489.302000	0.350274	-55.000000	-33.000000	-99.000000
3166343.853000	38591102.600000	479.302000	0.379712	-55.000000	-33.000000	-99.000000
3166343.853000	38591102.600000	489.302000	0.350269	-55.000000	-33.000000	-99.000000
3166353.853000	38591082.600000	479.302000	0.379723	-55.000000	-33.000000	-99.000000
3166353.853000	38591082.600000	489.302000	0.350277	-55.000000	-33.000000	-99.000000
3166363.853000	38591082.600000	479.302000	0.379723	-55.000000	-33.000000	-99.000000
3166363.853000	38591082.600000	489.302000	0.350277	-55.000000	-33.000000	-99.000000
3166353.853000	38591082.600000	499.302000	0.314424	-55.000000	-33.000000	-99.000000
3166363.853000	38591082.600000	499.302000	0.314426	-55.000000	-33.000000	-99.000000
3166353.853000	38591092.600000	479.302000	0.379718	-55.000000	-33.000000	-99.000000
3166353.853000	38591092.600000	489.302000	0.350274	-55.000000	-33.000000	-99.000000
3166353.853000	38591102.600000	479.302000	0.379710	-55.000000	-33.000000	-99.000000
3166353.853000	38591102.600000	489.302000	0.350267	-55.000000	-33.000000	-99.000000
3166363.853000	38591092.600000	479.302000	0.379719	-55.000000	-33.000000	-99.000000
3166363.853000	38591092.600000	489.302000	0.350274	-55.000000	-33.000000	-99.000000
3166363.853000	38591102.600000	479.302000	0.379711	-55.000000	-33.000000	-99.000000
3166363.853000	38591102.600000	489.302000	0.350268	-55.000000	-33.000000	-99.000000
3166353.853000	38591092.600000	499.302000	0.314291	-55.000000	-33.000000	-99.000000
3166353.853000	38591102.600000	499.302000	0.314052	-55.000000	-33.000000	-99.000000
3166363.853000	38591092.600000	499.302000	0.314296	-55.000000	-33.000000	-99.000000
3166363.853000	38591102.600000	499.302000	0.314065	-55.000000	-33.000000	-99.000000
3166373.853000	38591082.600000	479.302000	0.379724	-55.000000	-33.000000	-99.000000
3166373.853000	38591082.600000	489.302000	0.350278	-55.000000	-33.000000	-99.000000
3166383.853000	38591082.600000	489.302000	0.350278	-55.000000	-33.000000	-99.000000
3166373.853000	38591082.600000	499.302000	0.314445	-55.000000	-33.000000	-99.000000
3166383.853000	38591082.600000	499.302000	0.314473	-55.000000	-33.000000	-99.000000
3166373.853000	38591092.600000	479.302000	0.379720	-55.000000	-33.000000	-99.000000
3166373.853000	38591092.600000	489.302000	0.350275	-55.000000	-33.000000	-99.000000
3166373.853000	38591102.600000	479.302000	0.379713	-55.000000	-33.000000	-99.000000
3166373.853000	38591102.600000	489.302000	0.350269	-55.000000	-33.000000	-99.000000
3166383.853000	38591092.600000	489.302000	0.350276	-55.000000	-33.000000	-99.000000
3166383.853000	38591102.600000	489.302000	0.350272	-55.000000	-33.000000	-99.000000
3166373.853000	38591092.600000	499.302000	0.314332	-55.000000	-33.000000	-99.000000
3166373.853000	38591102.600000	499.302000	0.314145	-55.000000	-33.000000	-99.000000
3166383.853000	38591092.600000	499.302000	0.314385	-55.000000	-33.000000	-99.000000
3166383.853000	38591102.600000	499.302000	0.314252	-55.000000	-33.000000	-99.000000
3166253.853000	38591132.600000	469.302000	0.302095	-55.000000	-33.000000	-99.000000
3166253.853000	38591142.600000	459.302000	0.304566	-55.000000	-33.000000	-99.000000
3166253.853000	38591142.600000	469.302000	0.302009	-55.000000	-33.000000	-99.000000
3166253.853000	38591152.600000	459.302000	0.304729	-55.000000	-33.000000	-99.000000
3166253.853000	38591152.600000	469.302000	0.301989	-55.000000	-33.000000	-99.000000
3166253.853000	38591162.600000	459.302000	0.303615	-55.000000	-33.000000	-99.000000
3166253.853000	38591162.600000	469.302000	0.302076	-55.000000	-33.000000	-99.000000
3166263.853000	38591152.600000	459.302000	0.303273	-55.000000	-33.000000	-99.000000
3166263.853000	38591152.600000	469.302000	0.302103	-55.000000	-33.000000	-99.000000
3166263.853000	38591162.600000	459.302000	0.303004	-55.000000	-33.000000	-99.000000
3166263.853000	38591162.600000	469.302000	0.302119	-55.000000	-33.000000	-99.000000
3166253.853000	38591172.600000	459.302000	0.302938	-55.000000	-33.000000	-99.000000
3166253.853000	38591172.600000	469.302000	0.302121	-55.000000	-33.000000	-99.000000
3166253.853000	38591182.600000	459.302000	0.302619	-55.000000	-33.000000	-99.000000
3166253.853000	38591182.600000	469.302000	0.302140	-55.000000	-33.000000	-99.000000
3166263.853000	38591172.600000	459.302000	0.302723	-55.000000	-33.000000	-99.000000
3166263.853000	38591172.600000	469.302000	0.302135	-55.000000	-33.000000	-99.000000
3166263.853000	38591182.600000	459.302000	0.302536	-55.000000	-33.000000	-99.000000
3166263.853000	38591182.600000	469.302000	0.302145	-55.000000	-33.000000	-99.000000
3166323.853000	38591112.600000	409.302000	0.284544	-55.000000	-33.000000	-99.000000
3166323.853000	38591122.600000	409.302000	0.260564	-55.000000	-33.000000	-99.000000
3166313.853000	38591112.600000	429.302000	0.293354	-55.000000	-33.000000	-99.000000
3166313.853000	38591122.600000	429.302000	0.293798	-55.000000	-33.000000	-99.000000
3166323.853000	38591112.600000	419.302000	0.297316	-55.000000	-33.000000	-99.000000
3166323.853000	38591112.600000	429.302000	0.293229	-55.000000	-33.000000	-99.000000
3166323.853000	38591122.600000	419.302000	0.297178	-55.000000	-33.000000	-99.000000
3166323.853000	38591122.600000	429.302000	0.293455	-55.000000	-33.000000	-99.000000
3166323.853000	38591132.600000	409.302000	0.246362	-55.000000	-33.000000	-99.000000
3166323.853000	38591142.600000	409.302000	0.247028	-55.000000	-33.000000	-99.000000
3166313.853000	38591132.600000	429.302000	0.294284	-55.000000	-33.000000	-99.000000
3166313.853000	38591142.600000	429.302000	0.293991	-55.000000	-33.000000	-99.000000
3166323.853000	38591132.600000	419.302000	0.301264	-55.000000	-33.000000	-99.000000
3166323.853000	38591132.600000	429.302000	0.293629	-55.000000	-33.000000	-99.000000
3166323.853000	38591142.600000	419.302000	0.308788	-55.000000	-33.000000	-99.000000
3166323.853000	38591142.600000	429.302000	0.293532	-55.000000	-33.000000	-99.000000
3166293.853000	38591112.600000	439.302000	0.293024	-55.000000	-33.000000	-99.000000
3166293.853000	38591112.600000	449.302000	0.290407	-55.000000	-33.000000	-99.000000
3166293.853000	38591122.600000	439.302000	0.293229	-55.000000	-33.000000	-99.000000
3166293.853000	38591122.600000	449.302000	0.290364	-55.000000	-33.000000	-99.000000
3166303.853000	38591112.600000	439.302000	0.293105	-55.000000	-33.000000	-99.000000
3166303.853000	38591112.600000	449.302000	0.290392	-55.000000	-33.000000	-99.000000
3166303.853000	38591122.600000	439.302000	0.293618	-55.000000	-33.000000	-99.000000
3166303.853000	38591122.600000	449.302000	0.290267	-55.000000	-33.000000	-99.000000
3166303.853000	38591112.600000	459.302000	0.286895	-55.000000	-33.000000	-99.000000
3166303.853000	38591122.600000	459.302000	0.286627	-55.000000	-33.000000	-99.000000
3166293.853000	38591132.600000	439.302000	0.293459	-55.000000	-33.000000	-99.000000
3166293.853000	38591132.600000	449.302000	0.290308	-55.000000	-33.000000	-99.000000
3166293.853000	38591142.600000	439.302000	0.293319	-55.000000	-33.000000	-99.000000
3166293.853000	38591142.600000	449.302000	0.290341	-55.000000	-33.000000	-99.000000
3166303.853000	38591132.600000	439.302000	0.295345	-55.000000	-33.000000	-99.000000
3166303.853000	38591132.600000	449.302000	0.289398	-55.000000	-33.000000	-99.000000
3166303.853000	38591142.600000	439.302000	0.294022	-55.000000	-33.000000	-99.000000
3166303.853000	38591142.600000	449.302000	0.290127	-55.000000	-33.000000	-99.000000
3166303.853000	38591132.600000	459.302000	0.285896	-55.000000	-33.000000	-99.000000
3166303.853000	38591142.600000	459.302000	0.286448	-55.000000	-33.000000	-99.000000
3166313.853000	38591112.600000	439.302000	0.293095	-55.000000	-33.000000	-99.000000
3166313.853000	38591112.600000	449.302000	0.290394	-55.000000	-33.000000	-99.000000
3166313.853000	38591122.600000	439.302000	0.293552	-55.000000	-33.000000	-99.000000
3166313.853000	38591122.600000	449.302000	0.290285	-55.000000	-33.000000	-99.000000
3166323.853000	38591112.600000	439.302000	0.293008	-55.000000	-33.000000	-99.000000
3166323.853000	38591112.600000	449.302000	0.290411	-55.000000	-33.000000	-99.000000
3166323.853000	38591122.600000	439.302000	0.293175	-55.000000	-33.000000	-99.000000
3166323.853000	38591122.600000	449.302000	0.290376	-55.000000	-33.000000	-99.000000
3166313.853000	38591112.600000	459.302000	0.286901	-55.000000	-33.000000	-99.000000
3166313.853000	38591112.600000	469.302000	0.315352	-55.000000	-33.000000	-99.000000
3166313.853000	38591122.600000	459.302000	0.286658	-55.000000	-33.000000	-99.000000
3166313.853000	38591122.600000	469.302000	0.313646	-55.000000	-33.000000	-99.000000
3166323.853000	38591112.600000	459.302000	0.286956	-55.000000	-33.000000	-99.000000
3166323.853000	38591112.600000	469.302000	0.315784	-55.000000	-33.000000	-99.000000
3166323.853000	38591122.600000	459.302000	0.286852	-55.000000	-33.000000	-99.000000
3166323.853000	38591122.600000	469.302000	0.315004	-55.000000	-33.000000	-99.000000
3166313.853000	38591132.600000	439.302000	0.294743	-55.000000	-33.000000	-99.000000
3166313.853000	38591132.600000	449.302000	0.289799	-55.000000	-33.000000	-99.000000
3166313.853000	38591142.600000	439.302000	0.293879	-55.000000	-33.000000	-99.000000
3166313.853000	38591142.600000	449.302000	0.290179	-55.000000	-33.000000	-99.000000
3166323.853000	38591132.600000	439.302000	0.293342	-55.000000	-33.000000	-99.000000
3166323.853000	38591132.600000	449.302000	0.290337	-55.000000	-33.000000	-99.000000
3166323.853000	38591142.600000	439.302000	0.293243	-55.000000	-33.000000	-99.000000
3166323.853000	38591142.600000	449.302000	0.290358	-55.000000	-33.000000	-99.000000
3166313.853000	38591132.600000	459.302000	0.286163	-55.000000	-33.000000	-99.000000
3166313.853000	38591132.600000	469.302000	0.311354	-55.000000	-33.000000	-99.000000
3166313.853000	38591142.600000	459.302000	0.286508	-55.000000	-33.000000	-99.000000
3166313.853000	38591142.600000	469.302000	0.312825	-55.000000	-33.000000	-99.000000
3166323.853000	38591132.600000	459.302000	0.286759	-55.000000	-33.000000	-99.000000
3166323.853000	38591132.600000	469.302000	0.314358	-55.000000	-33.000000	-99.000000
3166323.853000	38591142.600000	459.302000	0.286811	-55.000000	-33.000000	-99.000000
3166323.853000	38591142.600000	469.302000	0.314753	-55.000000	-33.000000	-99.000000
3166323.853000	38591152.600000	409.302000	0.247048	-55.000000	-33.000000	-99.000000
3166323.853000	38591162.600000	409.302000	0.247086	-55.000000	-33.000000	-99.000000
3166313.853000	38591152.600000	429.302000	0.293474	-55.000000	-33.000000	-99.000000
3166313.853000	38591162.600000	429.302000	0.293181	-55.000000	-33.000000	-99.000000
3166323.853000	38591152.600000	419.302000	0.306513	-55.000000	-33.000000	-99.000000
3166323.853000	38591152.600000	429.302000	0.293297	-55.000000	-33.000000	-99.000000
3166323.853000	38591162.600000	419.302000	0.309953	-55.000000	-33.000000	-99.000000
3166323.853000	38591162.600000	429.302000	0.306597	-55.000000	-33.000000	-99.000000
3166323.853000	38591172.600000	409.302000	0.247123	-55.000000	-33.000000	-99.000000
3166323.853000	38591182.600000	409.302000	0.247152	-55.000000	-33.000000	-99.000000
3166313.853000	38591172.600000	429.302000	0.293031	-55.000000	-33.000000	-99.000000
3166313.853000	38591182.600000	429.302000	0.292950	-55.000000	-33.000000	-99.000000
3166323.853000	38591172.600000	419.302000	0.301757	-55.000000	-33.000000	-99.000000
3166323.853000	38591172.600000	429.302000	0.316381	-55.000000	-33.000000	-99.000000
3166323.853000	38591182.600000	419.302000	0.301735	-55.000000	-33.000000	-99.000000
3166323.853000	38591182.600000	429.302000	0.321644	-55.000000	-33.000000	-99.000000
3166293.853000	38591152.600000	439.302000	0.293077	-55.000000	-33.000000	-99.000000
3166293.853000	38591152.600000	449.302000	0.290394	-55.000000	-33.000000	-99.000000
3166293.853000	38591162.600000	439.302000	0.292947	-55.000000	-33.000000	-99.000000
3166293.853000	38591162.600000	449.302000	0.290419	-55.000000	-33.000000	-99.000000
3166303.853000	38591152.600000	439.302000	0.293207	-55.000000	-33.000000	-99.000000
3166303.853000	38591152.600000	449.302000	0.290365	-55.000000	-33.000000	-99.000000
3166303.853000	38591162.600000	439.302000	0.292981	-55.000000	-33.000000	-99.000000
3166303.853000	38591162.600000	449.302000	0.290413	-55.000000	-33.000000	-99.000000
3166303.853000	38591152.600000	459.302000	0.286830	-55.000000	-33.000000	-99.000000
3166303.853000	38591162.600000	459.302000	0.286970	-55.000000	-33.000000	-99.000000
3166293.853000	38591172.600000	439.302000	0.292883	-55.000000	-33.000000	-99.000000
3166293.853000	38591172.600000	449.302000	0.290431	-55.000000	-33.000000	-99.000000
3166293.853000	38591182.600000	439.302000	0.293836	-55.000000	-33.000000	-99.000000
3166293.853000	38591182.600000	449.302000	0.290438	-55.000000	-33.000000	-99.000000
3166303.853000	38591172.600000	439.302000	0.292895	-55.000000	-33.000000	-99.000000
3166303.853000	38591172.600000	449.302000	0.290429	-55.000000	-33.000000	-99.000000
3166303.853000	38591182.600000	439.302000	0.292855	-55.000000	-33.000000	-99.000000
3166303.853000	38591182.600000	449.302000	0.290437	-55.000000	-33.000000	-99.000000
3166303.853000	38591172.600000	459.302000	0.287030	-55.000000	-33.000000	-99.000000
3166303.853000	38591182.600000	459.302000	0.287060	-55.000000	-33.000000	-99.000000
3166313.853000	38591152.600000	439.302000	0.293190	-55.000000	-33.000000	-99.000000
3166313.853000	38591152.600000	449.302000	0.290369	-55.000000	-33.000000	-99.000000
3166313.853000	38591162.600000	439.302000	0.292977	-55.000000	-33.000000	-99.000000
3166313.853000	38591162.600000	449.302000	0.290414	-55.000000	-33.000000	-99.000000
3166323.853000	38591152.600000	439.302000	0.293052	-55.000000	-33.000000	-99.000000
3166323.853000	38591152.600000	449.302000	0.290399	-55.000000	-33.000000	-99.000000
3166323.853000	38591162.600000	439.302000	0.292939	-55.000000	-33.000000	-99.000000
3166323.853000	38591162.600000	449.302000	0.290421	-55.000000	-33.000000	-99.000000
3166313.853000	38591152.600000	459.302000	0.286840	-55.000000	-33.000000	-99.000000
3166313.853000	38591152.600000	469.302000	0.314987	-55.000000	-33.000000	-99.000000
3166313.853000	38591162.600000	459.302000	0.286973	-55.000000	-33.000000	-99.000000
3166313.853000	38591162.600000	469.302000	0.315997	-55.000000	-33.000000	-99.000000
3166323.853000	38591152.600000	459.302000	0.286924	-55.000000	-33.000000	-99.000000
3166323.853000	38591152.600000	469.302000	0.315607	-55.000000	-33.000000	-99.000000
3166323.853000	38591162.600000	459.302000	0.286999	-55.000000	-33.000000	-99.000000
3166323.853000	38591162.600000	469.302000	0.316199	-55.000000	-33.000000	-99.000000
3166313.853000	38591172.600000	439.302000	0.292894	-55.000000	-33.000000	-99.000000
3166313.853000	38591172.600000	449.302000	0.290429	-55.000000	-33.000000	-99.000000
3166313.853000	38591182.600000	439.302000	0.292854	-55.000000	-33.000000	-99.000000
3166313.853000	38591182.600000	449.302000	0.290437	-55.000000	-33.000000	-99.000000
3166323.853000	38591172.600000	439.302000	0.292880	-55.000000	-33.000000	-99.000000
3166323.853000	38591172.600000	449.302000	0.290432	-55.000000	-33.000000	-99.000000
3166323.853000	38591182.600000	439.302000	0.293837	-55.000000	-33.000000	-99.000000
3166323.853000	38591182.600000	449.302000	0.290438	-55.000000	-33.000000	-99.000000
3166313.853000	38591172.600000	459.302000	0.287031	-55.000000	-33.000000	-99.000000
3166313.853000	38591172.600000	469.302000	0.316456	-55.000000	-33.000000	-99.000000
3166313.853000	38591182.600000	459.302000	0.287060	-55.000000	-33.000000	-99.000000
3166313.853000	38591182.600000	469.302000	0.343622	-55.000000	-33.000000	-99.000000
3166323.853000	38591172.600000	459.302000	0.287041	-55.000000	-33.000000	-99.000000
3166323.853000	38591172.600000	469.302000	0.335294	-55.000000	-33.000000	-99.000000
3166323.853000	38591182.600000	459.302000	0.297473	-55.000000	-33.000000	-99.000000
3166323.853000	38591182.600000	469.302000	0.351650	-55.000000	-33.000000	-99.000000
3166253.853000	38591112.600000	479.302000	0.298494	-55.000000	-33.000000	-99.000000
3166253.853000	38591122.600000	479.302000	0.298492	-55.000000	-33.000000	-99.000000
3166253.853000	38591122.600000	489.302000	0.298711	-55.000000	-33.000000	-99.000000
3166263.853000	38591122.600000	479.302000	0.298493	-55.000000	-33.000000	-99.000000
3166253.853000	38591132.600000	479.302000	0.298492	-55.000000	-33.000000	-99.000000
3166253.853000	38591132.600000	489.302000	0.298918	-55.000000	-33.000000	-99.000000
3166253.853000	38591142.600000	479.302000	0.298519	-55.000000	-33.000000	-99.000000
3166263.853000	38591132.600000	479.302000	0.298492	-55.000000	-33.000000	-99.000000
3166263.853000	38591142.600000	479.302000	0.298492	-55.000000	-33.000000	-99.000000
3166273.853000	38591142.600000	479.302000	0.298493	-55.000000	-33.000000	-99.000000
3166253.853000	38591152.600000	479.302000	0.298530	-55.000000	-33.000000	-99.000000
3166253.853000	38591162.600000	479.302000	0.298497	-55.000000	-33.000000	-99.000000
3166263.853000	38591152.600000	479.302000	0.298493	-55.000000	-33.000000	-99.000000
3166263.853000	38591162.600000	479.302000	0.298493	-55.000000	-33.000000	-99.000000
3166253.853000	38591172.600000	479.302000	0.298494	-55.000000	-33.000000	-99.000000
3166253.853000	38591182.600000	479.302000	0.298495	-55.000000	-33.000000	-99.000000
3166263.853000	38591172.600000	479.302000	0.298495	-55.000000	-33.000000	-99.000000
3166263.853000	38591182.600000	479.302000	0.298496	-55.000000	-33.000000	-99.000000
3166273.853000	38591152.600000	479.302000	0.298494	-55.000000	-33.000000	-99.000000
3166273.853000	38591162.600000	479.302000	0.298495	-55.000000	-33.000000	-99.000000
3166273.853000	38591172.600000	479.302000	0.298496	-55.000000	-33.000000	-99.000000
3166273.853000	38591182.600000	479.302000	0.298497	-55.000000	-33.000000	-99.000000
3166303.853000	38591112.600000	489.302000	0.529291	-55.000000	-33.000000	-99.000000
3166303.853000	38591122.600000	489.302000	0.525198	-55.000000	-33.000000	-99.000000
3166303.853000	38591132.600000	489.302000	0.512030	-55.000000	-33.000000	-99.000000
3166303.853000	38591142.600000	489.302000	0.522008	-55.000000	-33.000000	-99.000000
3166313.853000	38591112.600000	479.302000	0.470266	-55.000000	-33.000000	-99.000000
3166313.853000	38591112.600000	489.302000	0.529378	-55.000000	-33.000000	-99.000000
3166313.853000	38591122.600000	479.302000	0.471278	-55.000000	-33.000000	-99.000000
3166313.853000	38591122.600000	489.302000	0.525700	-55.000000	-33.000000	-99.000000
3166323.853000	38591112.600000	479.302000	0.432251	-55.000000	-33.000000	-99.000000
3166323.853000	38591112.600000	489.302000	0.530133	-55.000000	-33.000000	-99.000000
3166323.853000	38591122.600000	479.302000	0.470527	-55.000000	-33.000000	-99.000000
3166323.853000	38591122.600000	489.302000	0.528695	-55.000000	-33.000000	-99.000000
3166313.853000	38591132.600000	479.302000	0.472287	-55.000000	-33.000000	-99.000000
3166313.853000	38591132.600000	489.302000	0.516743	-55.000000	-33.000000	-99.000000
3166313.853000	38591142.600000	479.302000	0.471772	-55.000000	-33.000000	-99.000000
3166313.853000	38591142.600000	489.302000	0.523099	-55.000000	-33.000000	-99.000000
3166323.853000	38591132.600000	479.302000	0.470955	-55.000000	-33.000000	-99.000000
3166323.853000	38591132.600000	489.302000	0.527312	-55.000000	-33.000000	-99.000000
3166323.853000	38591142.600000	479.302000	0.470768	-55.000000	-33.000000	-99.000000
3166323.853000	38591142.600000	489.302000	0.528105	-55.000000	-33.000000	-99.000000
3166303.853000	38591152.600000	489.302000	0.528388	-55.000000	-33.000000	-99.000000
3166303.853000	38591162.600000	489.302000	0.530359	-55.000000	-33.000000	-99.000000
3166303.853000	38591172.600000	489.302000	0.531146	-55.000000	-33.000000	-99.000000
3166303.853000	38591182.600000	489.302000	0.531528	-55.000000	-33.000000	-99.000000
3166313.853000	38591152.600000	479.302000	0.470664	-55.000000	-33.000000	-99.000000
3166313.853000	38591152.600000	489.302000	0.528538	-55.000000	-33.000000	-99.000000
3166313.853000	38591162.600000	479.302000	0.469954	-55.000000	-33.000000	-99.000000
3166313.853000	38591162.600000	489.302000	0.530395	-55.000000	-33.000000	-99.000000
3166323.853000	38591152.600000	479.302000	0.465884	-55.000000	-33.000000	-99.000000
3166323.853000	38591152.600000	489.302000	0.529725	-55.000000	-33.000000	-99.000000
3166323.853000	38591162.600000	479.302000	0.469783	-55.000000	-33.000000	-99.000000
3166323.853000	38591162.600000	489.302000	0.530742	-55.000000	-33.000000	-99.000000
3166313.853000	38591172.600000	479.302000	0.469571	-55.000000	-33.000000	-99.000000
3166313.853000	38591172.600000	489.302000	0.531158	-55.000000	-33.000000	-99.000000
3166313.853000	38591182.600000	479.302000	0.469356	-55.000000	-33.000000	-99.000000
3166313.853000	38591182.600000	489.302000	0.531533	-55.000000	-33.000000	-99.000000
3166323.853000	38591172.600000	479.302000	0.461646	-55.000000	-33.000000	-99.000000
3166323.853000	38591172.600000	489.302000	0.531286	-55.000000	-33.000000	-99.000000
3166323.853000	38591182.600000	479.302000	0.408020	-55.000000	-33.000000	-99.000000
3166323.853000	38591182.600000	489.302000	0.484172	-55.000000	-33.000000	-99.000000
3166253.853000	38591192.600000	459.302000	0.302457	-55.000000	-33.000000	-99.000000
3166253.853000	38591192.600000	469.302000	0.302150	-55.000000	-33.000000	-99.000000
3166253.853000	38591202.600000	459.302000	0.336589	-55.000000	-33.000000	-99.000000
3166253.853000	38591202.600000	469.302000	0.331103	-55.000000	-33.000000	-99.000000
3166263.853000	38591192.600000	459.302000	0.333660	-55.000000	-33.000000	-99.000000
3166263.853000	38591192.600000	469.302000	0.302152	-55.000000	-33.000000	-99.000000
3166263.853000	38591202.600000	459.302000	0.300763	-55.000000	-33.000000	-99.000000
3166263.853000	38591202.600000	469.302000	0.302156	-55.000000	-33.000000	-99.000000
3166253.853000	38591212.600000	459.302000	0.302313	-55.000000	-33.000000	-99.000000
3166253.853000	38591212.600000	469.302000	0.302158	-55.000000	-33.000000	-99.000000
3166253.853000	38591222.600000	459.302000	0.302277	-55.000000	-33.000000	-99.000000
3166253.853000	38591222.600000	469.302000	0.302160	-55.000000	-33.000000	-99.000000
3166263.853000	38591212.600000	459.302000	0.302303	-55.000000	-33.000000	-99.000000
3166263.853000	38591212.600000	469.302000	0.302158	-55.000000	-33.000000	-99.000000
3166263.853000	38591222.600000	459.302000	0.302272	-55.000000	-33.000000	-99.000000
3166263.853000	38591222.600000	469.302000	0.302160	-55.000000	-33.000000	-99.000000
3166253.853000	38591232.600000	459.302000	0.302253	-55.000000	-33.000000	-99.000000
3166253.853000	38591232.600000	469.302000	0.302161	-55.000000	-33.000000	-99.000000
3166263.853000	38591232.600000	459.302000	0.302250	-55.000000	-33.000000	-99.000000
3166263.853000	38591232.600000	469.302000	0.302161	-55.000000	-33.000000	-99.000000
3166323.853000	38591192.600000	409.302000	0.247173	-55.000000	-33.000000	-99.000000
3166323.853000	38591202.600000	409.302000	0.247187	-55.000000	-33.000000	-99.000000
3166313.853000	38591192.600000	429.302000	0.292902	-55.000000	-33.000000	-99.000000
3166313.853000	38591202.600000	429.302000	0.292872	-55.000000	-33.000000	-99.000000
3166323.853000	38591192.600000	419.302000	0.301719	-55.000000	-33.000000	-99.000000
3166323.853000	38591192.600000	429.302000	0.330301	-55.000000	-33.000000	-99.000000
3166323.853000	38591202.600000	419.302000	0.301707	-55.000000	-33.000000	-99.000000
3166323.853000	38591202.600000	429.302000	0.330297	-55.000000	-33.000000	-99.000000
3166323.853000	38591212.600000	409.302000	0.247198	-55.000000	-33.000000	-99.000000
3166323.853000	38591222.600000	409.302000	0.247205	-55.000000	-33.000000	-99.000000
3166313.853000	38591212.600000	429.302000	0.292851	-55.000000	-33.000000	-99.000000
3166313.853000	38591222.600000	429.302000	0.300425	-55.000000	-33.000000	-99.000000
3166323.853000	38591212.600000	419.302000	0.301699	-55.000000	-33.000000	-99.000000
3166323.853000	38591212.600000	429.302000	0.330294	-55.000000	-33.000000	-99.000000
3166323.853000	38591222.600000	419.302000	0.301693	-55.000000	-33.000000	-99.000000
3166323.853000	38591222.600000	429.302000	0.330292	-55.000000	-33.000000	-99.000000
3166293.853000	38591192.600000	439.302000	0.292830	-55.000000	-33.000000	-99.000000
3166293.853000	38591192.600000	449.302000	0.290441	-55.000000	-33.000000	-99.000000
3166293.853000	38591202.600000	439.302000	0.292818	-55.000000	-33.000000	-99.000000
3166293.853000	38591202.600000	449.302000	0.290443	-55.000000	-33.000000	-99.000000
3166303.853000	38591192.600000	439.302000	0.292833	-55.000000	-33.000000	-99.000000
3166303.853000	38591192.600000	449.302000	0.290441	-55.000000	-33.000000	-99.000000
3166303.853000	38591202.600000	439.302000	0.292819	-55.000000	-33.000000	-99.000000
3166303.853000	38591202.600000	449.302000	0.290443	-55.000000	-33.000000	-99.000000
3166303.853000	38591192.600000	459.302000	0.287077	-55.000000	-33.000000	-99.000000
3166303.853000	38591202.600000	459.302000	0.287087	-55.000000	-33.000000	-99.000000
3166293.853000	38591212.600000	439.302000	0.292810	-55.000000	-33.000000	-99.000000
3166293.853000	38591212.600000	449.302000	0.290445	-55.000000	-33.000000	-99.000000
3166293.853000	38591222.600000	439.302000	0.292804	-55.000000	-33.000000	-99.000000
3166293.853000	38591222.600000	449.302000	0.290446	-55.000000	-33.000000	-99.000000
3166303.853000	38591212.600000	439.302000	0.292811	-55.000000	-33.000000	-99.000000
3166303.853000	38591212.600000	449.302000	0.290445	-55.000000	-33.000000	-99.000000
3166303.853000	38591222.600000	439.302000	0.292805	-55.000000	-33.000000	-99.000000
3166303.853000	38591222.600000	449.302000	0.290446	-55.000000	-33.000000	-99.000000
3166303.853000	38591212.600000	459.302000	0.287094	-55.000000	-33.000000	-99.000000
3166303.853000	38591222.600000	459.302000	0.287099	-55.000000	-33.000000	-99.000000
3166313.853000	38591192.600000	439.302000	0.292832	-55.000000	-33.000000	-99.000000
3166313.853000	38591192.600000	449.302000	0.290441	-55.000000	-33.000000	-99.000000
3166313.853000	38591202.600000	439.302000	0.292819	-55.000000	-33.000000	-99.000000
3166313.853000	38591202.600000	449.302000	0.290443	-55.000000	-33.000000	-99.000000
3166323.853000	38591192.600000	439.302000	0.320837	-55.000000	-33.000000	-99.000000
3166323.853000	38591192.600000	449.302000	0.336028	-55.000000	-33.000000	-99.000000
3166323.853000	38591202.600000	439.302000	0.338300	-55.000000	-33.000000	-99.000000
3166323.853000	38591202.600000	449.302000	0.359994	-55.000000	-33.000000	-99.000000
3166313.853000	38591192.600000	459.302000	0.287077	-55.000000	-33.000000	-99.000000
3166313.853000	38591192.600000	469.302000	0.344025	-55.000000	-33.000000	-99.000000
3166313.853000	38591202.600000	459.302000	0.287087	-55.000000	-33.000000	-99.000000
3166313.853000	38591202.600000	469.302000	0.344278	-55.000000	-33.000000	-99.000000
3166323.853000	38591192.600000	459.302000	0.351003	-55.000000	-33.000000	-99.000000
3166323.853000	38591192.600000	469.302000	0.389991	-55.000000	-33.000000	-99.000000
3166323.853000	38591202.600000	459.302000	0.380839	-55.000000	-33.000000	-99.000000
3166323.853000	38591202.600000	469.302000	0.389993	-55.000000	-33.000000	-99.000000
3166313.853000	38591212.600000	439.302000	0.292811	-55.000000	-33.000000	-99.000000
3166313.853000	38591212.600000	449.302000	0.290445	-55.000000	-33.000000	-99.000000
3166313.853000	38591222.600000	439.302000	0.292805	-55.000000	-33.000000	-99.000000
3166313.853000	38591222.600000	449.302000	0.290446	-55.000000	-33.000000	-99.000000
3166323.853000	38591212.600000	439.302000	0.338307	-55.000000	-33.000000	-99.000000
3166323.853000	38591212.600000	449.302000	0.359992	-55.000000	-33.000000	-99.000000
3166323.853000	38591222.600000	439.302000	0.338313	-55.000000	-33.000000	-99.000000
3166323.853000	38591222.600000	449.302000	0.359990	-55.000000	-33.000000	-99.000000
3166313.853000	38591212.600000	459.302000	0.287094	-55.000000	-33.000000	-99.000000
3166313.853000	38591212.600000	469.302000	0.344446	-55.000000	-33.000000	-99.000000
3166313.853000	38591222.600000	459.302000	0.287099	-55.000000	-33.000000	-99.000000
3166313.853000	38591222.600000	469.302000	0.344563	-55.000000	-33.000000	-99.000000
3166323.853000	38591212.600000	459.302000	0.380835	-55.000000	-33.000000	-99.000000
3166323.853000	38591212.600000	469.302000	0.389994	-55.000000	-33.000000	-99.000000
3166323.853000	38591222.600000	459.302000	0.380831	-55.000000	-33.000000	-99.000000
3166323.853000	38591222.600000	469.302000	0.389995	-55.000000	-33.000000	-99.000000
3166323.853000	38591232.600000	409.302000	0.247211	-55.000000	-33.000000	-99.000000
3166313.853000	38591232.600000	429.302000	0.316605	-55.000000	-33.000000	-99.000000
3166323.853000	38591232.600000	419.302000	0.301688	-55.000000	-33.000000	-99.000000
3166323.853000	38591232.600000	429.302000	0.326966	-55.000000	-33.000000	-99.000000
3166293.853000	38591232.600000	439.302000	0.292800	-55.000000	-33.000000	-99.000000
3166293.853000	38591232.600000	449.302000	0.296120	-55.000000	-33.000000	-99.000000
3166303.853000	38591232.600000	439.302000	0.292801	-55.000000	-33.000000	-99.000000
3166303.853000	38591232.600000	449.302000	0.290447	-55.000000	-33.000000	-99.000000
3166303.853000	38591232.600000	459.302000	0.287102	-55.000000	-33.000000	-99.000000
3166313.853000	38591232.600000	439.302000	0.292801	-55.000000	-33.000000	-99.000000
3166313.853000	38591232.600000	449.302000	0.290447	-55.000000	-33.000000	-99.000000
3166323.853000	38591232.600000	439.302000	0.338317	-55.000000	-33.000000	-99.000000
3166323.853000	38591232.600000	449.302000	0.359989	-55.000000	-33.000000	-99.000000
3166313.853000	38591232.600000	459.302000	0.287102	-55.000000	-33.000000	-99.000000
3166313.853000	38591232.600000	469.302000	0.350272	-55.000000	-33.000000	-99.000000
3166323.853000	38591232.600000	459.302000	0.384701	-55.000000	-33.000000	-99.000000
3166323.853000	38591232.600000	469.302000	0.389996	-55.000000	-33.000000	-99.000000
3166253.853000	38591192.600000	479.302000	0.298497	-55.000000	-33.000000	-99.000000
3166253.853000	38591202.600000	479.302000	0.298498	-55.000000	-33.000000	-99.000000
3166263.853000	38591192.600000	479.302000	0.298497	-55.000000	-33.000000	-99.000000
3166263.853000	38591202.600000	479.302000	0.298498	-55.000000	-33.000000	-99.000000
3166253.853000	38591212.600000	479.302000	0.298498	-55.000000	-33.000000	-99.000000
3166253.853000	38591222.600000	479.302000	0.298499	-55.000000	-33.000000	-99.000000
3166263.853000	38591212.600000	479.302000	0.298499	-55.000000	-33.000000	-99.000000
3166263.853000	38591222.600000	479.302000	0.298499	-55.000000	-33.000000	-99.000000
3166273.853000	38591192.600000	479.302000	0.298498	-55.000000	-33.000000	-99.000000
3166273.853000	38591202.600000	479.302000	0.298498	-55.000000	-33.000000	-99.000000
3166273.853000	38591212.600000	479.302000	0.298499	-55.000000	-33.000000	-99.000000
3166273.853000	38591222.600000	479.302000	0.298499	-55.000000	-33.000000	-99.000000
3166253.853000	38591232.600000	479.302000	0.298499	-55.000000	-33.000000	-99.000000
3166263.853000	38591232.600000	479.302000	0.298499	-55.000000	-33.000000	-99.000000
3166273.853000	38591232.600000	479.302000	0.298499	-55.000000	-33.000000	-99.000000
3166303.853000	38591192.600000	489.302000	0.531738	-55.000000	-33.000000	-99.000000
3166303.853000	38591202.600000	489.302000	0.531866	-55.000000	-33.000000	-99.000000
3166303.853000	38591212.600000	489.302000	0.531949	-55.000000	-33.000000	-99.000000
3166303.853000	38591222.600000	489.302000	0.532006	-55.000000	-33.000000	-99.000000
3166313.853000	38591192.600000	479.302000	0.469226	-55.000000	-33.000000	-99.000000
3166313.853000	38591192.600000	489.302000	0.531741	-55.000000	-33.000000	-99.000000
3166313.853000	38591202.600000	479.302000	0.469144	-55.000000	-33.000000	-99.000000
3166313.853000	38591202.600000	489.302000	0.531867	-55.000000	-33.000000	-99.000000
3166323.853000	38591192.600000	479.302000	0.379722	-55.000000	-33.000000	-99.000000
3166323.853000	38591192.600000	489.302000	0.395241	-55.000000	-33.000000	-99.000000
3166323.853000	38591202.600000	479.302000	0.379725	-55.000000	-33.000000	-99.000000
3166323.853000	38591202.600000	489.302000	0.350272	-55.000000	-33.000000	-99.000000
3166313.853000	38591212.600000	479.302000	0.469088	-55.000000	-33.000000	-99.000000
3166313.853000	38591212.600000	489.302000	0.531950	-55.000000	-33.000000	-99.000000
3166313.853000	38591222.600000	479.302000	0.469049	-55.000000	-33.000000	-99.000000
3166313.853000	38591222.600000	489.302000	0.532007	-55.000000	-33.000000	-99.000000
3166323.853000	38591212.600000	479.302000	0.379727	-55.000000	-33.000000	-99.000000
3166323.853000	38591212.600000	489.302000	0.350274	-55.000000	-33.000000	-99.000000
3166323.853000	38591222.600000	479.302000	0.379728	-55.000000	-33.000000	-99.000000
3166323.853000	38591222.600000	489.302000	0.350275	-55.000000	-33.000000	-99.000000
3166303.853000	38591232.600000	489.302000	0.532047	-55.000000	-33.000000	-99.000000
3166313.853000	38591232.600000	479.302000	0.461230	-55.000000	-33.000000	-99.000000
3166313.853000	38591232.600000	489.302000	0.532047	-55.000000	-33.000000	-99.000000
3166323.853000	38591232.600000	479.302000	0.379729	-55.000000	-33.000000	-99.000000
3166323.853000	38591232.600000	489.302000	0.339208	-55.000000	-33.000000	-99.000000
3166333.853000	38591112.600000	399.302000	0.245859	-55.000000	-33.000000	-99.000000
3166333.853000	38591112.600000	409.302000	0.247067	-55.000000	-33.000000	-99.000000
3166333.853000	38591122.600000	399.302000	0.245750	-55.000000	-33.000000	-99.000000
3166333.853000	38591122.600000	409.302000	0.246985	-55.000000	-33.000000	-99.000000
3166343.853000	38591112.600000	399.302000	0.245786	-55.000000	-33.000000	-99.000000
3166343.853000	38591112.600000	409.302000	0.247012	-55.000000	-33.000000	-99.000000
3166343.853000	38591122.600000	399.302000	0.245586	-55.000000	-33.000000	-99.000000
3166343.853000	38591122.600000	409.302000	0.246836	-55.000000	-33.000000	-99.000000
3166333.853000	38591112.600000	419.302000	0.301785	-55.000000	-33.000000	-99.000000
3166333.853000	38591112.600000	429.302000	0.316299	-55.000000	-33.000000	-99.000000
3166333.853000	38591122.600000	419.302000	0.301848	-55.000000	-33.000000	-99.000000
3166333.853000	38591122.600000	429.302000	0.326851	-55.000000	-33.000000	-99.000000
3166343.853000	38591112.600000	419.302000	0.301825	-55.000000	-33.000000	-99.000000
3166343.853000	38591112.600000	429.302000	0.330339	-55.000000	-33.000000	-99.000000
3166343.853000	38591122.600000	419.302000	0.301957	-55.000000	-33.000000	-99.000000
3166343.853000	38591122.600000	429.302000	0.330384	-55.000000	-33.000000	-99.000000
3166333.853000	38591132.600000	399.302000	0.245628	-55.000000	-33.000000	-99.000000
3166333.853000	38591132.600000	409.302000	0.246882	-55.000000	-33.000000	-99.000000
3166333.853000	38591142.600000	399.302000	0.245570	-55.000000	-33.000000	-99.000000
3166333.853000	38591142.600000	409.302000	0.246830	-55.000000	-33.000000	-99.000000
3166343.853000	38591132.600000	399.302000	0.245318	-55.000000	-33.000000	-99.000000
3166343.853000	38591132.600000	409.302000	0.246470	-55.000000	-33.000000	-99.000000
3166343.853000	38591142.600000	399.302000	0.245206	-55.000000	-33.000000	-99.000000
3166343.853000	38591142.600000	409.302000	0.246148	-55.000000	-33.000000	-99.000000
3166333.853000	38591132.600000	419.302000	0.301930	-55.000000	-33.000000	-99.000000
3166333.853000	38591132.600000	429.302000	0.330374	-55.000000	-33.000000	-99.000000
3166333.853000	38591142.600000	419.302000	0.301976	-55.000000	-33.000000	-99.000000
3166333.853000	38591142.600000	429.302000	0.330389	-55.000000	-33.000000	-99.000000
3166343.853000	38591132.600000	419.302000	0.302240	-55.000000	-33.000000	-99.000000
3166343.853000	38591132.600000	429.302000	0.330479	-55.000000	-33.000000	-99.000000
3166343.853000	38591142.600000	419.302000	0.302503	-55.000000	-33.000000	-99.000000
3166343.853000	38591142.600000	429.302000	0.330565	-55.000000	-33.000000	-99.000000
3166353.853000	38591112.600000	399.302000	0.248532	-55.000000	-33.000000	-99.000000
3166353.853000	38591112.600000	409.302000	0.246972	-55.000000	-33.000000	-99.000000
3166353.853000	38591122.600000	399.302000	0.245457	-55.000000	-33.000000	-99.000000
3166353.853000	38591122.600000	409.302000	0.246685	-55.000000	-33.000000	-99.000000
3166363.853000	38591112.600000	399.302000	0.248668	-55.000000	-33.000000	-99.000000
3166363.853000	38591122.600000	399.302000	0.245487	-55.000000	-33.000000	-99.000000
3166353.853000	38591112.600000	419.302000	0.301853	-55.000000	-33.000000	-99.000000
3166353.853000	38591112.600000	429.302000	0.330349	-55.000000	-33.000000	-99.000000
3166353.853000	38591122.600000	419.302000	0.302068	-55.000000	-33.000000	-99.000000
3166353.853000	38591122.600000	429.302000	0.330422	-55.000000	-33.000000	-99.000000
3166363.853000	38591112.600000	419.302000	0.301846	-55.000000	-33.000000	-99.000000
3166363.853000	38591112.600000	429.302000	0.330346	-55.000000	-33.000000	-99.000000
3166363.853000	38591122.600000	419.302000	0.302039	-55.000000	-33.000000	-99.000000
3166363.853000	38591122.600000	429.302000	0.330412	-55.000000	-33.000000	-99.000000
3166353.853000	38591132.600000	399.302000	0.245241	-55.000000	-33.000000	-99.000000
3166353.853000	38591132.600000	409.302000	0.245582	-55.000000	-33.000000	-99.000000
3166353.853000	38591142.600000	399.302000	0.250559	-55.000000	-33.000000	-99.000000
3166353.853000	38591142.600000	409.302000	0.241591	-55.000000	-33.000000	-99.000000
3166363.853000	38591132.600000	399.302000	0.252251	-55.000000	-33.000000	-99.000000
3166363.853000	38591142.600000	399.302000	0.246052	-55.000000	-33.000000	-99.000000
3166353.853000	38591132.600000	419.302000	0.302914	-55.000000	-33.000000	-99.000000
3166353.853000	38591132.600000	429.302000	0.330701	-55.000000	-33.000000	-99.000000
3166353.853000	38591142.600000	419.302000	0.306018	-55.000000	-33.000000	-99.000000
3166353.853000	38591142.600000	429.302000	0.331822	-55.000000	-33.000000	-99.000000
3166363.853000	38591132.600000	419.302000	0.302677	-55.000000	-33.000000	-99.000000
3166363.853000	38591132.600000	429.302000	0.330623	-55.000000	-33.000000	-99.000000
3166363.853000	38591142.600000	419.302000	0.303951	-55.000000	-33.000000	-99.000000
3166363.853000	38591142.600000	429.302000	0.331039	-55.000000	-33.000000	-99.000000
3166333.853000	38591112.600000	439.302000	0.294069	-55.000000	-33.000000	-99.000000
3166333.853000	38591112.600000	449.302000	0.292878	-55.000000	-33.000000	-99.000000
3166333.853000	38591122.600000	439.302000	0.297150	-55.000000	-33.000000	-99.000000
3166333.853000	38591122.600000	449.302000	0.290414	-55.000000	-33.000000	-99.000000
3166343.853000	38591112.600000	439.302000	0.327104	-55.000000	-33.000000	-99.000000
3166343.853000	38591112.600000	449.302000	0.351282	-55.000000	-33.000000	-99.000000
3166343.853000	38591122.600000	439.302000	0.338064	-55.000000	-33.000000	-99.000000
3166343.853000	38591122.600000	449.302000	0.360061	-55.000000	-33.000000	-99.000000
3166333.853000	38591112.600000	459.302000	0.287396	-55.000000	-33.000000	-99.000000
3166333.853000	38591112.600000	469.302000	0.318814	-55.000000	-33.000000	-99.000000
3166333.853000	38591122.600000	459.302000	0.287038	-55.000000	-33.000000	-99.000000
3166333.853000	38591122.600000	469.302000	0.337050	-55.000000	-33.000000	-99.000000
3166343.853000	38591112.600000	459.302000	0.371515	-55.000000	-33.000000	-99.000000
3166343.853000	38591112.600000	469.302000	0.377240	-55.000000	-33.000000	-99.000000
3166343.853000	38591122.600000	459.302000	0.380966	-55.000000	-33.000000	-99.000000
3166343.853000	38591122.600000	469.302000	0.389958	-55.000000	-33.000000	-99.000000
3166333.853000	38591132.600000	439.302000	0.320911	-55.000000	-33.000000	-99.000000
3166333.853000	38591132.600000	449.302000	0.336311	-55.000000	-33.000000	-99.000000
3166333.853000	38591142.600000	439.302000	0.338054	-55.000000	-33.000000	-99.000000
3166333.853000	38591142.600000	449.302000	0.360066	-55.000000	-33.000000	-99.000000
3166343.853000	38591132.600000	439.302000	0.337806	-55.000000	-33.000000	-99.000000
3166343.853000	38591132.600000	449.302000	0.360134	-55.000000	-33.000000	-99.000000
3166343.853000	38591142.600000	439.302000	0.337567	-55.000000	-33.000000	-99.000000
3166343.853000	38591142.600000	449.302000	0.360199	-55.000000	-33.000000	-99.000000
3166333.853000	38591132.600000	459.302000	0.351285	-55.000000	-33.000000	-99.000000
3166333.853000	38591132.600000	469.302000	0.389961	-55.000000	-33.000000	-99.000000
3166333.853000	38591142.600000	459.302000	0.380977	-55.000000	-33.000000	-99.000000
3166333.853000	38591142.600000	469.302000	0.389951	-55.000000	-33.000000	-99.000000
3166343.853000	38591132.600000	459.302000	0.381091	-55.000000	-33.000000	-99.000000
3166343.853000	38591132.600000	469.302000	0.389904	-55.000000	-33.000000	-99.000000
3166343.853000	38591142.600000	459.302000	0.381195	-55.000000	-33.000000	-99.000000
3166343.853000	38591142.600000	469.302000	0.389841	-55.000000	-33.000000	-99.000000
3166353.853000	38591112.600000	439.302000	0.338158	-55.000000	-33.000000	-99.000000
3166353.853000	38591112.600000	449.302000	0.360033	-55.000000	-33.000000	-99.000000
3166353.853000	38591122.600000	439.302000	0.337960	-55.000000	-33.000000	-99.000000
3166353.853000	38591122.600000	449.302000	0.360089	-55.000000	-33.000000	-99.000000
3166363.853000	38591112.600000	439.302000	0.338164	-55.000000	-33.000000	-99.000000
3166363.853000	38591112.600000	449.302000	0.360032	-55.000000	-33.000000	-99.000000
3166363.853000	38591122.600000	439.302000	0.337987	-55.000000	-33.000000	-99.000000
3166363.853000	38591122.600000	449.302000	0.360082	-55.000000	-33.000000	-99.000000
3166353.853000	38591112.600000	459.302000	0.380914	-55.000000	-33.000000	-99.000000
3166353.853000	38591112.600000	469.302000	0.389975	-55.000000	-33.000000	-99.000000
3166353.853000	38591122.600000	459.302000	0.381016	-55.000000	-33.000000	-99.000000
3166353.853000	38591122.600000	469.302000	0.389939	-55.000000	-33.000000	-99.000000
3166363.853000	38591112.600000	459.302000	0.380911	-55.000000	-33.000000	-99.000000
3166363.853000	38591112.600000	469.302000	0.389976	-55.000000	-33.000000	-99.000000
3166363.853000	38591122.600000	459.302000	0.381004	-55.000000	-33.000000	-99.000000
3166363.853000	38591122.600000	469.302000	0.389944	-55.000000	-33.000000	-99.000000
3166353.853000	38591132.600000	439.302000	0.337162	-55.000000	-33.000000	-99.000000
3166353.853000	38591132.600000	449.302000	0.360292	-55.000000	-33.000000	-99.000000
3166353.853000	38591142.600000	439.302000	0.333499	-55.000000	-33.000000	-99.000000
3166353.853000	38591142.600000	449.302000	0.360531	-55.000000	-33.000000	-99.000000
3166363.853000	38591132.600000	439.302000	0.337392	-55.000000	-33.000000	-99.000000
3166363.853000	38591132.600000	449.302000	0.360239	-55.000000	-33.000000	-99.000000
3166363.853000	38591142.600000	439.302000	0.336114	-55.000000	-33.000000	-99.000000
3166363.853000	38591142.600000	449.302000	0.360488	-55.000000	-33.000000	-99.000000
3166353.853000	38591132.600000	459.302000	0.381308	-55.000000	-33.000000	-99.000000
3166353.853000	38591132.600000	469.302000	0.389739	-55.000000	-33.000000	-99.000000
3166353.853000	38591142.600000	459.302000	0.380744	-55.000000	-33.000000	-99.000000
3166353.853000	38591142.600000	469.302000	0.388185	-55.000000	-33.000000	-99.000000
3166363.853000	38591132.600000	459.302000	0.381245	-55.000000	-33.000000	-99.000000
3166363.853000	38591132.600000	469.302000	0.389803	-55.000000	-33.000000	-99.000000
3166363.853000	38591142.600000	459.302000	0.381439	-55.000000	-33.000000	-99.000000
3166363.853000	38591142.600000	469.302000	0.389362	-55.000000	-33.000000	-99.000000
3166333.853000	38591152.600000	399.302000	0.245633	-55.000000	-33.000000	-99.000000
3166333.853000	38591152.600000	409.302000	0.246895	-55.000000	-33.000000	-99.000000
3166333.853000	38591162.600000	399.302000	0.245755	-55.000000	-33.000000	-99.000000
3166333.853000	38591162.600000	409.302000	0.247002	-55.000000	-33.000000	-99.000000
3166343.853000	38591152.600000	399.302000	0.245326	-55.000000	-33.000000	-99.000000
3166343.853000	38591152.600000	409.302000	0.246511	-55.000000	-33.000000	-99.000000
3166343.853000	38591162.600000	399.302000	0.245597	-55.000000	-33.000000	-99.000000
3166343.853000	38591162.600000	409.302000	0.246866	-55.000000	-33.000000	-99.000000
3166333.853000	38591152.600000	419.302000	0.310020	-55.000000	-33.000000	-99.000000
3166333.853000	38591152.600000	429.302000	0.327030	-55.000000	-33.000000	-99.000000
3166333.853000	38591162.600000	419.302000	0.301853	-55.000000	-33.000000	-99.000000
3166333.853000	38591162.600000	429.302000	0.330347	-55.000000	-33.000000	-99.000000
3166343.853000	38591152.600000	419.302000	0.302235	-55.000000	-33.000000	-99.000000
3166343.853000	38591152.600000	429.302000	0.330476	-55.000000	-33.000000	-99.000000
3166343.853000	38591162.600000	419.302000	0.301962	-55.000000	-33.000000	-99.000000
3166343.853000	38591162.600000	429.302000	0.330383	-55.000000	-33.000000	-99.000000
3166333.853000	38591172.600000	399.302000	0.245862	-55.000000	-33.000000	-99.000000
3166333.853000	38591172.600000	409.302000	0.247081	-55.000000	-33.000000	-99.000000
3166333.853000	38591182.600000	399.302000	0.245937	-55.000000	-33.000000	-99.000000
3166333.853000	38591182.600000	409.302000	0.247131	-55.000000	-33.000000	-99.000000
3166343.853000	38591172.600000	399.302000	0.245792	-55.000000	-33.000000	-99.000000
3166343.853000	38591172.600000	409.302000	0.247032	-55.000000	-33.000000	-99.000000
3166343.853000	38591182.600000	399.302000	0.245905	-55.000000	-33.000000	-99.000000
3166343.853000	38591182.600000	409.302000	0.247111	-55.000000	-33.000000	-99.000000
3166333.853000	38591172.600000	419.302000	0.301792	-55.000000	-33.000000	-99.000000
3166333.853000	38591172.600000	429.302000	0.330326	-55.000000	-33.000000	-99.000000
3166333.853000	38591182.600000	419.302000	0.301753	-55.000000	-33.000000	-99.000000
3166333.853000	38591182.600000	429.302000	0.330312	-55.000000	-33.000000	-99.000000
3166343.853000	38591172.600000	419.302000	0.301832	-55.000000	-33.000000	-99.000000
3166343.853000	38591172.600000	429.302000	0.330339	-55.000000	-33.000000	-99.000000
3166343.853000	38591182.600000	419.302000	0.301770	-55.000000	-33.000000	-99.000000
3166343.853000	38591182.600000	429.302000	0.330318	-55.000000	-33.000000	-99.000000
3166353.853000	38591152.600000	399.302000	0.245198	-55.000000	-33.000000	-99.000000
3166353.853000	38591152.600000	409.302000	0.245729	-55.000000	-33.000000	-99.000000
3166353.853000	38591162.600000	399.302000	0.245472	-55.000000	-33.000000	-99.000000
3166353.853000	38591162.600000	409.302000	0.246734	-55.000000	-33.000000	-99.000000
3166363.853000	38591152.600000	399.302000	0.245182	-55.000000	-33.000000	-99.000000
3166363.853000	38591162.600000	399.302000	0.245501	-55.000000	-33.000000	-99.000000
3166353.853000	38591152.600000	419.302000	0.302859	-55.000000	-33.000000	-99.000000
3166353.853000	38591152.600000	429.302000	0.330680	-55.000000	-33.000000	-99.000000
3166353.853000	38591162.600000	419.302000	0.302069	-55.000000	-33.000000	-99.000000
3166353.853000	38591162.600000	429.302000	0.330419	-55.000000	-33.000000	-99.000000
3166363.853000	38591152.600000	419.302000	0.302645	-55.000000	-33.000000	-99.000000
3166363.853000	38591152.600000	429.302000	0.330611	-55.000000	-33.000000	-99.000000
3166363.853000	38591162.600000	419.302000	0.302042	-55.000000	-33.000000	-99.000000
3166363.853000	38591162.600000	429.302000	0.330410	-55.000000	-33.000000	-99.000000
3166353.853000	38591172.600000	399.302000	0.245746	-55.000000	-33.000000	-99.000000
3166353.853000	38591172.600000	409.302000	0.246997	-55.000000	-33.000000	-99.000000
3166353.853000	38591182.600000	399.302000	0.245886	-55.000000	-33.000000	-99.000000
3166353.853000	38591182.600000	409.302000	0.247099	-55.000000	-33.000000	-99.000000
3166363.853000	38591172.600000	399.302000	0.245756	-55.000000	-33.000000	-99.000000
3166363.853000	38591182.600000	399.302000	0.245890	-55.000000	-33.000000	-99.000000
3166353.853000	38591172.600000	419.302000	0.301861	-55.000000	-33.000000	-99.000000
3166353.853000	38591172.600000	429.302000	0.330349	-55.000000	-33.000000	-99.000000
3166353.853000	38591182.600000	419.302000	0.301780	-55.000000	-33.000000	-99.000000
3166353.853000	38591182.600000	429.302000	0.330322	-55.000000	-33.000000	-99.000000
3166363.853000	38591172.600000	419.302000	0.301854	-55.000000	-33.000000	-99.000000
3166363.853000	38591172.600000	429.302000	0.330347	-55.000000	-33.000000	-99.000000
3166363.853000	38591182.600000	419.302000	0.301778	-55.000000	-33.000000	-99.000000
3166363.853000	38591182.600000	429.302000	0.330321	-55.000000	-33.000000	-99.000000
3166333.853000	38591152.600000	439.302000	0.338098	-55.000000	-33.000000	-99.000000
3166333.853000	38591152.600000	449.302000	0.360054	-55.000000	-33.000000	-99.000000
3166333.853000	38591162.600000	439.302000	0.338171	-55.000000	-33.000000	-99.000000
3166333.853000	38591162.600000	449.302000	0.360033	-55.000000	-33.000000	-99.000000
3166343.853000	38591152.600000	439.302000	0.337823	-55.000000	-33.000000	-99.000000
3166343.853000	38591152.600000	449.302000	0.360133	-55.000000	-33.000000	-99.000000
3166343.853000	38591162.600000	439.302000	0.338075	-55.000000	-33.000000	-99.000000
3166343.853000	38591162.600000	449.302000	0.360062	-55.000000	-33.000000	-99.000000
3166333.853000	38591152.600000	459.302000	0.380956	-55.000000	-33.000000	-99.000000
3166333.853000	38591152.600000	469.302000	0.389958	-55.000000	-33.000000	-99.000000
3166333.853000	38591162.600000	459.302000	0.380917	-55.000000	-33.000000	-99.000000
3166333.853000	38591162.600000	469.302000	0.389970	-55.000000	-33.000000	-99.000000
3166343.853000	38591152.600000	459.302000	0.381096	-55.000000	-33.000000	-99.000000
3166343.853000	38591152.600000	469.302000	0.389899	-55.000000	-33.000000	-99.000000
3166343.853000	38591162.600000	459.302000	0.380972	-55.000000	-33.000000	-99.000000
3166343.853000	38591162.600000	469.302000	0.389951	-55.000000	-33.000000	-99.000000
3166333.853000	38591172.600000	439.302000	0.338226	-55.000000	-33.000000	-99.000000
3166333.853000	38591172.600000	449.302000	0.360017	-55.000000	-33.000000	-99.000000
3166333.853000	38591182.600000	439.302000	0.338261	-55.000000	-33.000000	-99.000000
3166333.853000	38591182.600000	449.302000	0.360006	-55.000000	-33.000000	-99.000000
3166343.853000	38591172.600000	439.302000	0.338191	-55.000000	-33.000000	-99.000000
3166343.853000	38591172.600000	449.302000	0.360028	-55.000000	-33.000000	-99.000000
3166343.853000	38591182.600000	439.302000	0.338246	-55.000000	-33.000000	-99.000000
3166343.853000	38591182.600000	449.302000	0.360011	-55.000000	-33.000000	-99.000000
3166333.853000	38591172.600000	459.302000	0.380885	-55.000000	-33.000000	-99.000000
3166333.853000	38591172.600000	469.302000	0.389980	-55.000000	-33.000000	-99.000000
3166333.853000	38591182.600000	459.302000	0.380864	-55.000000	-33.000000	-99.000000
3166333.853000	38591182.600000	469.302000	0.389986	-55.000000	-33.000000	-99.000000
3166343.853000	38591172.600000	459.302000	0.380907	-55.000000	-33.000000	-99.000000
3166343.853000	38591172.600000	469.302000	0.389973	-55.000000	-33.000000	-99.000000
3166343.853000	38591182.600000	459.302000	0.380874	-55.000000	-33.000000	-99.000000
3166343.853000	38591182.600000	469.302000	0.389983	-55.000000	-33.000000	-99.000000
3166353.853000	38591152.600000	439.302000	0.337238	-55.000000	-33.000000	-99.000000
3166353.853000	38591152.600000	449.302000	0.360284	-55.000000	-33.000000	-99.000000
3166353.853000	38591162.600000	439.302000	0.337980	-55.000000	-33.000000	-99.000000
3166353.853000	38591162.600000	449.302000	0.360090	-55.000000	-33.000000	-99.000000
3166363.853000	38591152.600000	439.302000	0.337442	-55.000000	-33.000000	-99.000000
3166363.853000	38591152.600000	449.302000	0.360234	-55.000000	-33.000000	-99.000000
3166363.853000	38591162.600000	439.302000	0.338004	-55.000000	-33.000000	-99.000000
3166363.853000	38591162.600000	449.302000	0.360083	-55.000000	-33.000000	-99.000000
3166353.853000	38591152.600000	459.302000	0.381313	-55.000000	-33.000000	-99.000000
3166353.853000	38591152.600000	469.302000	0.389741	-55.000000	-33.000000	-99.000000
3166353.853000	38591162.600000	459.302000	0.381024	-55.000000	-33.000000	-99.000000
3166353.853000	38591162.600000	469.302000	0.389930	-55.000000	-33.000000	-99.000000
3166363.853000	38591152.600000	459.302000	0.381249	-55.000000	-33.000000	-99.000000
3166363.853000	38591152.600000	469.302000	0.389801	-55.000000	-33.000000	-99.000000
3166363.853000	38591162.600000	459.302000	0.381011	-55.000000	-33.000000	-99.000000
3166363.853000	38591162.600000	469.302000	0.389936	-55.000000	-33.000000	-99.000000
3166353.853000	38591172.600000	439.302000	0.338167	-55.000000	-33.000000	-99.000000
3166353.853000	38591172.600000	449.302000	0.360035	-55.000000	-33.000000	-99.000000
3166353.853000	38591182.600000	439.302000	0.338238	-55.000000	-33.000000	-99.000000
3166353.853000	38591182.600000	449.302000	0.360014	-55.000000	-33.000000	-99.000000
3166363.853000	38591172.600000	439.302000	0.338172	-55.000000	-33.000000	-99.000000
3166363.853000	38591172.600000	449.302000	0.360034	-55.000000	-33.000000	-99.000000
3166363.853000	38591182.600000	439.302000	0.338240	-55.000000	-33.000000	-99.000000
3166363.853000	38591182.600000	449.302000	0.360013	-55.000000	-33.000000	-99.000000
3166353.853000	38591172.600000	459.302000	0.380922	-55.000000	-33.000000	-99.000000
3166353.853000	38591172.600000	469.302000	0.389968	-55.000000	-33.000000	-99.000000
3166353.853000	38591182.600000	459.302000	0.380879	-55.000000	-33.000000	-99.000000
3166353.853000	38591182.600000	469.302000	0.389981	-55.000000	-33.000000	-99.000000
3166363.853000	38591172.600000	459.302000	0.380918	-55.000000	-33.000000	-99.000000
3166363.853000	38591172.600000	469.302000	0.389969	-55.000000	-33.000000	-99.000000
3166363.853000	38591182.600000	459.302000	0.380878	-55.000000	-33.000000	-99.000000
3166363.853000	38591182.600000	469.302000	0.389982	-55.000000	-33.000000	-99.000000
3166373.853000	38591112.600000	429.302000	0.330334	-55.000000	-33.000000	-99.000000
3166373.853000	38591122.600000	429.302000	0.330370	-55.000000	-33.000000	-99.000000
3166373.853000	38591132.600000	429.302000	0.330432	-55.000000	-33.000000	-99.000000
3166373.853000	38591142.600000	429.302000	0.330478	-55.000000	-33.000000	-99.000000
3166373.853000	38591112.600000	439.302000	0.327425	-55.000000	-33.000000	-99.000000
3166373.853000	38591112.600000	449.302000	0.351881	-55.000000	-33.000000	-99.000000
3166373.853000	38591122.600000	439.302000	0.338102	-55.000000	-33.000000	-99.000000
3166373.853000	38591122.600000	449.302000	0.360050	-55.000000	-33.000000	-99.000000
3166373.853000	38591112.600000	459.302000	0.372355	-55.000000	-33.000000	-99.000000
3166373.853000	38591112.600000	469.302000	0.378152	-55.000000	-33.000000	-99.000000
3166373.853000	38591122.600000	459.302000	0.380946	-55.000000	-33.000000	-99.000000
3166373.853000	38591122.600000	469.302000	0.389964	-55.000000	-33.000000	-99.000000
3166373.853000	38591132.600000	439.302000	0.337935	-55.000000	-33.000000	-99.000000
3166373.853000	38591132.600000	449.302000	0.360098	-55.000000	-33.000000	-99.000000
3166373.853000	38591142.600000	439.302000	0.337813	-55.000000	-33.000000	-99.000000
3166373.853000	38591142.600000	449.302000	0.360134	-55.000000	-33.000000	-99.000000
3166373.853000	38591132.600000	459.302000	0.381033	-55.000000	-33.000000	-99.000000
3166373.853000	38591132.600000	469.302000	0.389931	-55.000000	-33.000000	-99.000000
3166373.853000	38591142.600000	459.302000	0.381094	-55.000000	-33.000000	-99.000000
3166373.853000	38591142.600000	469.302000	0.389901	-55.000000	-33.000000	-99.000000
3166373.853000	38591152.600000	429.302000	0.330431	-55.000000	-33.000000	-99.000000
3166373.853000	38591162.600000	429.302000	0.330370	-55.000000	-33.000000	-99.000000
3166373.853000	38591172.600000	429.302000	0.330335	-55.000000	-33.000000	-99.000000
3166373.853000	38591182.600000	429.302000	0.330316	-55.000000	-33.000000	-99.000000
3166373.853000	38591152.600000	439.302000	0.337946	-55.000000	-33.000000	-99.000000
3166373.853000	38591152.600000	449.302000	0.360099	-55.000000	-33.000000	-99.000000
3166373.853000	38591162.600000	439.302000	0.338111	-55.000000	-33.000000	-99.000000
3166373.853000	38591162.600000	449.302000	0.360052	-55.000000	-33.000000	-99.000000
3166373.853000	38591152.600000	459.302000	0.381037	-55.000000	-33.000000	-99.000000
3166373.853000	38591152.600000	469.302000	0.389926	-55.000000	-33.000000	-99.000000
3166373.853000	38591162.600000	459.302000	0.380952	-55.000000	-33.000000	-99.000000
3166373.853000	38591162.600000	469.302000	0.389958	-55.000000	-33.000000	-99.000000
3166373.853000	38591172.600000	439.302000	0.338203	-55.000000	-33.000000	-99.000000
3166373.853000	38591172.600000	449.302000	0.360024	-55.000000	-33.000000	-99.000000
3166373.853000	38591182.600000	439.302000	0.338251	-55.000000	-33.000000	-99.000000
3166373.853000	38591182.600000	449.302000	0.360010	-55.000000	-33.000000	-99.000000
3166373.853000	38591172.600000	459.302000	0.380900	-55.000000	-33.000000	-99.000000
3166373.853000	38591172.600000	469.302000	0.389975	-55.000000	-33.000000	-99.000000
3166373.853000	38591182.600000	459.302000	0.380871	-55.000000	-33.000000	-99.000000
3166373.853000	38591182.600000	469.302000	0.389984	-55.000000	-33.000000	-99.000000
3166333.853000	38591112.600000	479.302000	0.461723	-55.000000	-33.000000	-99.000000
3166333.853000	38591112.600000	489.302000	0.530835	-55.000000	-33.000000	-99.000000
3166333.853000	38591122.600000	479.302000	0.408345	-55.000000	-33.000000	-99.000000
3166333.853000	38591122.600000	489.302000	0.484596	-55.000000	-33.000000	-99.000000
3166343.853000	38591112.600000	479.302000	0.379699	-55.000000	-33.000000	-99.000000
3166343.853000	38591112.600000	489.302000	0.350258	-55.000000	-33.000000	-99.000000
3166343.853000	38591122.600000	479.302000	0.379669	-55.000000	-33.000000	-99.000000
3166343.853000	38591122.600000	489.302000	0.350237	-55.000000	-33.000000	-99.000000
3166333.853000	38591132.600000	479.302000	0.379675	-55.000000	-33.000000	-99.000000
3166333.853000	38591132.600000	489.302000	0.394857	-55.000000	-33.000000	-99.000000
3166333.853000	38591142.600000	479.302000	0.379665	-55.000000	-33.000000	-99.000000
3166333.853000	38591142.600000	489.302000	0.350226	-55.000000	-33.000000	-99.000000
3166343.853000	38591132.600000	479.302000	0.379604	-55.000000	-33.000000	-99.000000
3166343.853000	38591132.600000	489.302000	0.350202	-55.000000	-33.000000	-99.000000
3166343.853000	38591142.600000	479.302000	0.379540	-55.000000	-33.000000	-99.000000
3166343.853000	38591142.600000	489.302000	0.350177	-55.000000	-33.000000	-99.000000
3166353.853000	38591112.600000	479.302000	0.379692	-55.000000	-33.000000	-99.000000
3166353.853000	38591112.600000	489.302000	0.350254	-55.000000	-33.000000	-99.000000
3166353.853000	38591122.600000	479.302000	0.379644	-55.000000	-33.000000	-99.000000
3166353.853000	38591122.600000	489.302000	0.350225	-55.000000	-33.000000	-99.000000
3166363.853000	38591112.600000	479.302000	0.379694	-55.000000	-33.000000	-99.000000
3166363.853000	38591112.600000	489.302000	0.350255	-55.000000	-33.000000	-99.000000
3166363.853000	38591122.600000	479.302000	0.379650	-55.000000	-33.000000	-99.000000
3166363.853000	38591122.600000	489.302000	0.350228	-55.000000	-33.000000	-99.000000
3166353.853000	38591112.600000	499.302000	0.313565	-55.000000	-33.000000	-99.000000
3166353.853000	38591122.600000	499.302000	0.312357	-55.000000	-33.000000	-99.000000
3166363.853000	38591112.600000	499.302000	0.313603	-55.000000	-33.000000	-99.000000
3166363.853000	38591122.600000	499.302000	0.312509	-55.000000	-33.000000	-99.000000
3166353.853000	38591132.600000	479.302000	0.379436	-55.000000	-33.000000	-99.000000
3166353.853000	38591132.600000	489.302000	0.350198	-55.000000	-33.000000	-99.000000
3166353.853000	38591142.600000	479.302000	0.378259	-55.000000	-33.000000	-99.000000
3166353.853000	38591142.600000	489.302000	0.351524	-55.000000	-33.000000	-99.000000
3166363.853000	38591132.600000	479.302000	0.379498	-55.000000	-33.000000	-99.000000
3166363.853000	38591132.600000	489.302000	0.350189	-55.000000	-33.000000	-99.000000
3166363.853000	38591142.600000	479.302000	0.379121	-55.000000	-33.000000	-99.000000
3166363.853000	38591142.600000	489.302000	0.350353	-55.000000	-33.000000	-99.000000
3166353.853000	38591132.600000	499.302000	0.308366	-55.000000	-33.000000	-99.000000
3166353.853000	38591142.600000	499.302000	0.298162	-55.000000	-33.000000	-99.000000
3166363.853000	38591132.600000	499.302000	0.309384	-55.000000	-33.000000	-99.000000
3166363.853000	38591142.600000	499.302000	0.304282	-55.000000	-33.000000	-99.000000
3166333.853000	38591152.600000	479.302000	0.379675	-55.000000	-33.000000	-99.000000
3166333.853000	38591152.600000	489.302000	0.350229	-55.000000	-33.000000	-99.000000
3166333.853000	38591162.600000	479.302000	0.379693	-55.000000	-33.000000	-99.000000
3166333.853000	38591162.600000	489.302000	0.350241	-55.000000	-33.000000	-99.000000
3166343.853000	38591152.600000	479.302000	0.379605	-55.000000	-33.000000	-99.000000
3166343.853000	38591152.600000	489.302000	0.350186	-55.000000	-33.000000	-99.000000
3166343.853000	38591162.600000	479.302000	0.379668	-55.000000	-33.000000	-99.000000
3166343.853000	38591162.600000	489.302000	0.350220	-55.000000	-33.000000	-99.000000
3166333.853000	38591172.600000	479.302000	0.379706	-55.000000	-33.000000	-99.000000
3166333.853000	38591172.600000	489.302000	0.350253	-55.000000	-33.000000	-99.000000
3166333.853000	38591182.600000	479.302000	0.379715	-55.000000	-33.000000	-99.000000
3166333.853000	38591182.600000	489.302000	0.350261	-55.000000	-33.000000	-99.000000
3166343.853000	38591172.600000	479.302000	0.379698	-55.000000	-33.000000	-99.000000
3166343.853000	38591172.600000	489.302000	0.350244	-55.000000	-33.000000	-99.000000
3166343.853000	38591182.600000	479.302000	0.379711	-55.000000	-33.000000	-99.000000
3166343.853000	38591182.600000	489.302000	0.350257	-55.000000	-33.000000	-99.000000
3166353.853000	38591152.600000	479.302000	0.379446	-55.000000	-33.000000	-99.000000
3166353.853000	38591152.600000	489.302000	0.350161	-55.000000	-33.000000	-99.000000
3166353.853000	38591162.600000	479.302000	0.379644	-55.000000	-33.000000	-99.000000
3166353.853000	38591162.600000	489.302000	0.350202	-55.000000	-33.000000	-99.000000
3166363.853000	38591152.600000	479.302000	0.379503	-55.000000	-33.000000	-99.000000
3166363.853000	38591152.600000	489.302000	0.350160	-55.000000	-33.000000	-99.000000
3166363.853000	38591162.600000	479.302000	0.379650	-55.000000	-33.000000	-99.000000
3166363.853000	38591162.600000	489.302000	0.350206	-55.000000	-33.000000	-99.000000
3166353.853000	38591152.600000	499.302000	0.308482	-55.000000	-33.000000	-99.000000
3166353.853000	38591162.600000	499.302000	0.312368	-55.000000	-33.000000	-99.000000
3166363.853000	38591152.600000	499.302000	0.309459	-55.000000	-33.000000	-99.000000
3166363.853000	38591162.600000	499.302000	0.312517	-55.000000	-33.000000	-99.000000
3166353.853000	38591172.600000	479.302000	0.379691	-55.000000	-33.000000	-99.000000
3166353.853000	38591172.600000	489.302000	0.350237	-55.000000	-33.000000	-99.000000
3166353.853000	38591182.600000	479.302000	0.379709	-55.000000	-33.000000	-99.000000
3166353.853000	38591182.600000	489.302000	0.350254	-55.000000	-33.000000	-99.000000
3166363.853000	38591172.600000	479.302000	0.379693	-55.000000	-33.000000	-99.000000
3166363.853000	38591172.600000	489.302000	0.350239	-55.000000	-33.000000	-99.000000
3166363.853000	38591182.600000	479.302000	0.379709	-55.000000	-33.000000	-99.000000
3166363.853000	38591182.600000	489.302000	0.350255	-55.000000	-33.000000	-99.000000
3166353.853000	38591172.600000	499.302000	0.313557	-55.000000	-33.000000	-99.000000
3166353.853000	38591182.600000	499.302000	0.314040	-55.000000	-33.000000	-99.000000
3166363.853000	38591172.600000	499.302000	0.313595	-55.000000	-33.000000	-99.000000
3166363.853000	38591182.600000	499.302000	0.314054	-55.000000	-33.000000	-99.000000
3166373.853000	38591112.600000	479.302000	0.379701	-55.000000	-33.000000	-99.000000
3166373.853000	38591112.600000	489.302000	0.350260	-55.000000	-33.000000	-99.000000
3166373.853000	38591122.600000	479.302000	0.379678	-55.000000	-33.000000	-99.000000
3166373.853000	38591122.600000	489.302000	0.350243	-55.000000	-33.000000	-99.000000
3166383.853000	38591112.600000	489.302000	0.350266	-55.000000	-33.000000	-99.000000
3166383.853000	38591122.600000	489.302000	0.350256	-55.000000	-33.000000	-99.000000
3166373.853000	38591112.600000	499.302000	0.313814	-55.000000	-33.000000	-99.000000
3166373.853000	38591122.600000	499.302000	0.313200	-55.000000	-33.000000	-99.000000
3166383.853000	38591112.600000	499.302000	0.314050	-55.000000	-33.000000	-99.000000
3166383.853000	38591122.600000	499.302000	0.313760	-55.000000	-33.000000	-99.000000
3166373.853000	38591132.600000	479.302000	0.379636	-55.000000	-33.000000	-99.000000
3166373.853000	38591132.600000	489.302000	0.350215	-55.000000	-33.000000	-99.000000
3166373.853000	38591142.600000	479.302000	0.379604	-55.000000	-33.000000	-99.000000
3166373.853000	38591142.600000	489.302000	0.350194	-55.000000	-33.000000	-99.000000
3166383.853000	38591132.600000	489.302000	0.350245	-55.000000	-33.000000	-99.000000
3166383.853000	38591142.600000	489.302000	0.350237	-55.000000	-33.000000	-99.000000
3166373.853000	38591132.600000	499.302000	0.312181	-55.000000	-33.000000	-99.000000
3166373.853000	38591142.600000	499.302000	0.311459	-55.000000	-33.000000	-99.000000
3166383.853000	38591132.600000	499.302000	0.313429	-55.000000	-33.000000	-99.000000
3166383.853000	38591142.600000	499.302000	0.313263	-55.000000	-33.000000	-99.000000
3166373.853000	38591152.600000	479.302000	0.379636	-55.000000	-33.000000	-99.000000
3166373.853000	38591152.600000	489.302000	0.350203	-55.000000	-33.000000	-99.000000
3166373.853000	38591162.600000	479.302000	0.379678	-55.000000	-33.000000	-99.000000
3166373.853000	38591162.600000	489.302000	0.350228	-55.000000	-33.000000	-99.000000
3166383.853000	38591152.600000	489.302000	0.350239	-55.000000	-33.000000	-99.000000
3166383.853000	38591162.600000	489.302000	0.350247	-55.000000	-33.000000	-99.000000
3166373.853000	38591152.600000	499.302000	0.312189	-55.000000	-33.000000	-99.000000
3166373.853000	38591162.600000	499.302000	0.313197	-55.000000	-33.000000	-99.000000
3166383.853000	38591152.600000	499.302000	0.313427	-55.000000	-33.000000	-99.000000
3166383.853000	38591162.600000	499.302000	0.313754	-55.000000	-33.000000	-99.000000
3166373.853000	38591172.600000	479.302000	0.379700	-55.000000	-33.000000	-99.000000
3166373.853000	38591172.600000	489.302000	0.350247	-55.000000	-33.000000	-99.000000
3166373.853000	38591182.600000	479.302000	0.379712	-55.000000	-33.000000	-99.000000
3166373.853000	38591182.600000	489.302000	0.350258	-55.000000	-33.000000	-99.000000
3166383.853000	38591172.600000	489.302000	0.350256	-55.000000	-33.000000	-99.000000
3166383.853000	38591182.600000	489.302000	0.350262	-55.000000	-33.000000	-99.000000
3166373.853000	38591172.600000	499.302000	0.313805	-55.000000	-33.000000	-99.000000
3166373.853000	38591182.600000	499.302000	0.314134	-55.000000	-33.000000	-99.000000
3166383.853000	38591172.600000	499.302000	0.314041	-55.000000	-33.000000	-99.000000
3166383.853000	38591182.600000	499.302000	0.314242	-55.000000	-33.000000	-99.000000
3166333.853000	38591192.600000	399.302000	0.245986	-55.000000	-33.000000	-99.000000
3166333.853000	38591192.600000	409.302000	0.247162	-55.000000	-33.000000	-99.000000
3166333.853000	38591202.600000	399.302000	0.246019	-55.000000	-33.000000	-99.000000
3166333.853000	38591202.600000	409.302000	0.247181	-55.000000	-33.000000	-99.000000
3166343.853000	38591192.600000	399.302000	0.245970	-55.000000	-33.000000	-99.000000
3166343.853000	38591192.600000	409.302000	0.247152	-55.000000	-33.000000	-99.000000
3166343.853000	38591202.600000	399.302000	0.246010	-55.000000	-33.000000	-99.000000
3166343.853000	38591202.600000	409.302000	0.247176	-55.000000	-33.000000	-99.000000
3166333.853000	38591192.600000	419.302000	0.301728	-55.000000	-33.000000	-99.000000
3166333.853000	38591192.600000	429.302000	0.330304	-55.000000	-33.000000	-99.000000
3166333.853000	38591202.600000	419.302000	0.301713	-55.000000	-33.000000	-99.000000
3166333.853000	38591202.600000	429.302000	0.330299	-55.000000	-33.000000	-99.000000
3166343.853000	38591192.600000	419.302000	0.301737	-55.000000	-33.000000	-99.000000
3166343.853000	38591192.600000	429.302000	0.330307	-55.000000	-33.000000	-99.000000
3166343.853000	38591202.600000	419.302000	0.301717	-55.000000	-33.000000	-99.000000
3166343.853000	38591202.600000	429.302000	0.330300	-55.000000	-33.000000	-99.000000
3166333.853000	38591212.600000	399.302000	0.246041	-55.000000	-33.000000	-99.000000
3166333.853000	38591212.600000	409.302000	0.247194	-55.000000	-33.000000	-99.000000
3166333.853000	38591222.600000	399.302000	0.246057	-55.000000	-33.000000	-99.000000
3166333.853000	38591222.600000	409.302000	0.247203	-55.000000	-33.000000	-99.000000
3166343.853000	38591212.600000	399.302000	0.246036	-55.000000	-33.000000	-99.000000
3166343.853000	38591212.600000	409.302000	0.247191	-55.000000	-33.000000	-99.000000
3166343.853000	38591222.600000	399.302000	0.246054	-55.000000	-33.000000	-99.000000
3166343.853000	38591222.600000	409.302000	0.247201	-55.000000	-33.000000	-99.000000
3166333.853000	38591212.600000	419.302000	0.301702	-55.000000	-33.000000	-99.000000
3166333.853000	38591212.600000	429.302000	0.330295	-55.000000	-33.000000	-99.000000
3166333.853000	38591222.600000	419.302000	0.301695	-55.000000	-33.000000	-99.000000
3166333.853000	38591222.600000	429.302000	0.330293	-55.000000	-33.000000	-99.000000
3166343.853000	38591212.600000	419.302000	0.301705	-55.000000	-33.000000	-99.000000
3166343.853000	38591212.600000	429.302000	0.330296	-55.000000	-33.000000	-99.000000
3166343.853000	38591222.600000	419.302000	0.301697	-55.000000	-33.000000	-99.000000
3166343.853000	38591222.600000	429.302000	0.330293	-55.000000	-33.000000	-99.000000
3166353.853000	38591192.600000	399.302000	0.245961	-55.000000	-33.000000	-99.000000
3166353.853000	38591192.600000	409.302000	0.247147	-55.000000	-33.000000	-99.000000
3166353.853000	38591202.600000	399.302000	0.246006	-55.000000	-33.000000	-99.000000
3166353.853000	38591202.600000	409.302000	0.247174	-55.000000	-33.000000	-99.000000
3166363.853000	38591192.600000	399.302000	0.245963	-55.000000	-33.000000	-99.000000
3166363.853000	38591202.600000	399.302000	0.246007	-55.000000	-33.000000	-99.000000
3166353.853000	38591192.600000	419.302000	0.301741	-55.000000	-33.000000	-99.000000
3166353.853000	38591192.600000	429.302000	0.330308	-55.000000	-33.000000	-99.000000
3166353.853000	38591202.600000	419.302000	0.301719	-55.000000	-33.000000	-99.000000
3166353.853000	38591202.600000	429.302000	0.330301	-55.000000	-33.000000	-99.000000
3166363.853000	38591192.600000	419.302000	0.301740	-55.000000	-33.000000	-99.000000
3166363.853000	38591192.600000	429.302000	0.330308	-55.000000	-33.000000	-99.000000
3166363.853000	38591202.600000	419.302000	0.301719	-55.000000	-33.000000	-99.000000
3166363.853000	38591202.600000	429.302000	0.330301	-55.000000	-33.000000	-99.000000
3166353.853000	38591212.600000	399.302000	0.246034	-55.000000	-33.000000	-99.000000
3166353.853000	38591212.600000	409.302000	0.247190	-55.000000	-33.000000	-99.000000
3166353.853000	38591222.600000	399.302000	0.246052	-55.000000	-33.000000	-99.000000
3166353.853000	38591222.600000	409.302000	0.247200	-55.000000	-33.000000	-99.000000
3166363.853000	38591212.600000	399.302000	0.246034	-55.000000	-33.000000	-99.000000
3166363.853000	38591222.600000	399.302000	0.246053	-55.000000	-33.000000	-99.000000
3166353.853000	38591212.600000	419.302000	0.301706	-55.000000	-33.000000	-99.000000
3166353.853000	38591212.600000	429.302000	0.330296	-55.000000	-33.000000	-99.000000
3166353.853000	38591222.600000	419.302000	0.301697	-55.000000	-33.000000	-99.000000
3166353.853000	38591222.600000	429.302000	0.330293	-55.000000	-33.000000	-99.000000
3166363.853000	38591212.600000	419.302000	0.301706	-55.000000	-33.000000	-99.000000
3166363.853000	38591212.600000	429.302000	0.330296	-55.000000	-33.000000	-99.000000
3166363.853000	38591222.600000	419.302000	0.301697	-55.000000	-33.000000	-99.000000
3166363.853000	38591222.600000	429.302000	0.330293	-55.000000	-33.000000	-99.000000
[truncated: 10,894 more rows]
