# Supplementary material for: A new method for estimating ore grade based on sample length weighting
Source: Sci Rep. 2023 Apr 17;13:6208. doi: 10.1038/s41598-023-33509-0 (PMC10110572; doi:10.1038/s41598-023-33509-0)
Supplement: Supplementary file 1 — Supplementary Information. [file 41598_2023_33509_MOESM1_ESM.zip › Data for paper-SR/Results/Composite_Sample_P7_Al.txt]

3166093.853000	38590632.600000	489.302000	16.442236	-55.000000	-33.000000	-99.000000
3166093.853000	38590642.600000	489.302000	16.434754	-55.000000	-33.000000	-99.000000
3166103.853000	38590632.600000	489.302000	16.440597	-55.000000	-33.000000	-99.000000
3166103.853000	38590642.600000	489.302000	16.432713	-55.000000	-33.000000	-99.000000
3166093.853000	38590632.600000	499.302000	16.440968	-55.000000	-33.000000	-99.000000
3166093.853000	38590632.600000	509.302000	16.440786	-55.000000	-33.000000	-99.000000
3166093.853000	38590642.600000	499.302000	16.432915	-55.000000	-33.000000	-99.000000
3166093.853000	38590642.600000	509.302000	16.432385	-55.000000	-33.000000	-99.000000
3166103.853000	38590632.600000	499.302000	16.439180	-55.000000	-33.000000	-99.000000
3166103.853000	38590632.600000	509.302000	16.438929	-55.000000	-33.000000	-99.000000
3166103.853000	38590642.600000	499.302000	16.430604	-55.000000	-33.000000	-99.000000
3166103.853000	38590642.600000	509.302000	16.429937	-55.000000	-33.000000	-99.000000
3166093.853000	38590652.600000	489.302000	16.427690	-55.000000	-33.000000	-99.000000
3166093.853000	38590662.600000	489.302000	16.421202	-55.000000	-33.000000	-99.000000
3166103.853000	38590652.600000	489.302000	16.425186	-55.000000	-33.000000	-99.000000
3166103.853000	38590662.600000	489.302000	16.418176	-55.000000	-33.000000	-99.000000
3166093.853000	38590652.600000	499.302000	16.425021	-55.000000	-33.000000	-99.000000
3166093.853000	38590652.600000	509.302000	16.423996	-55.000000	-33.000000	-99.000000
3166093.853000	38590662.600000	499.302000	16.417288	-55.000000	-33.000000	-99.000000
3166093.853000	38590662.600000	509.302000	16.415560	-55.000000	-33.000000	-99.000000
3166103.853000	38590652.600000	499.302000	16.421998	-55.000000	-33.000000	-99.000000
3166103.853000	38590652.600000	509.302000	16.420706	-55.000000	-33.000000	-99.000000
3166103.853000	38590662.600000	499.302000	16.413188	-55.000000	-33.000000	-99.000000
3166103.853000	38590662.600000	509.302000	16.410941	-55.000000	-33.000000	-99.000000
3166113.853000	38590632.600000	489.302000	16.439877	-55.000000	-33.000000	-99.000000
3166113.853000	38590642.600000	489.302000	16.431704	-55.000000	-33.000000	-99.000000
3166123.853000	38590632.600000	489.302000	16.440184	-55.000000	-33.000000	-99.000000
3166123.853000	38590642.600000	489.302000	16.431873	-55.000000	-33.000000	-99.000000
3166113.853000	38590632.600000	499.302000	16.438371	-55.000000	-33.000000	-99.000000
3166113.853000	38590632.600000	509.302000	16.438084	-55.000000	-33.000000	-99.000000
3166113.853000	38590642.600000	499.302000	16.429421	-55.000000	-33.000000	-99.000000
3166113.853000	38590642.600000	509.302000	16.428671	-55.000000	-33.000000	-99.000000
3166113.853000	38590652.600000	489.302000	16.423844	-55.000000	-33.000000	-99.000000
3166113.853000	38590662.600000	489.302000	16.416462	-55.000000	-33.000000	-99.000000
3166123.853000	38590652.600000	489.302000	16.423872	-55.000000	-33.000000	-99.000000
3166123.853000	38590662.600000	489.302000	16.416345	-55.000000	-33.000000	-99.000000
3166113.853000	38590652.600000	499.302000	16.420292	-55.000000	-33.000000	-99.000000
3166113.853000	38590652.600000	509.302000	16.418824	-55.000000	-33.000000	-99.000000
3166113.853000	38590662.600000	499.302000	16.410622	-55.000000	-33.000000	-99.000000
3166113.853000	38590662.600000	509.302000	16.408001	-55.000000	-33.000000	-99.000000
3166093.853000	38590672.600000	489.302000	16.415552	-55.000000	-33.000000	-99.000000
3166093.853000	38590682.600000	489.302000	16.449964	-55.000000	-33.000000	-99.000000
3166103.853000	38590672.600000	489.302000	16.412021	-55.000000	-33.000000	-99.000000
3166103.853000	38590682.600000	489.302000	16.437744	-55.000000	-33.000000	-99.000000
3166093.853000	38590672.600000	499.302000	16.444426	-55.000000	-33.000000	-99.000000
3166093.853000	38590672.600000	509.302000	16.444271	-55.000000	-33.000000	-99.000000
3166093.853000	38590682.600000	499.302000	16.432617	-55.000000	-33.000000	-99.000000
3166093.853000	38590682.600000	509.302000	16.431851	-55.000000	-33.000000	-99.000000
3166103.853000	38590672.600000	499.302000	16.428585	-55.000000	-33.000000	-99.000000
3166103.853000	38590672.600000	509.302000	16.400155	-55.000000	-33.000000	-99.000000
3166103.853000	38590682.600000	499.302000	16.425032	-55.000000	-33.000000	-99.000000
3166103.853000	38590682.600000	509.302000	16.424716	-55.000000	-33.000000	-99.000000
3166093.853000	38590692.600000	489.302000	16.443697	-55.000000	-33.000000	-99.000000
3166093.853000	38590702.600000	489.302000	16.442651	-55.000000	-33.000000	-99.000000
3166103.853000	38590692.600000	489.302000	16.429903	-55.000000	-33.000000	-99.000000
3166103.853000	38590702.600000	489.302000	16.428344	-55.000000	-33.000000	-99.000000
3166093.853000	38590692.600000	499.302000	16.433846	-55.000000	-33.000000	-99.000000
3166093.853000	38590692.600000	509.302000	16.433851	-55.000000	-33.000000	-99.000000
3166093.853000	38590702.600000	499.302000	16.431875	-55.000000	-33.000000	-99.000000
3166093.853000	38590702.600000	509.302000	16.431952	-55.000000	-33.000000	-99.000000
3166103.853000	38590692.600000	499.302000	16.408198	-55.000000	-33.000000	-99.000000
3166103.853000	38590692.600000	509.302000	16.408472	-55.000000	-33.000000	-99.000000
3166103.853000	38590702.600000	499.302000	16.402001	-55.000000	-33.000000	-99.000000
3166103.853000	38590702.600000	509.302000	16.403265	-55.000000	-33.000000	-99.000000
3166113.853000	38590672.600000	489.302000	16.410002	-55.000000	-33.000000	-99.000000
3166113.853000	38590682.600000	489.302000	16.430161	-55.000000	-33.000000	-99.000000
3166123.853000	38590672.600000	489.302000	16.409771	-55.000000	-33.000000	-99.000000
3166123.853000	38590682.600000	489.302000	16.428874	-55.000000	-33.000000	-99.000000
3166113.853000	38590672.600000	499.302000	16.435696	-55.000000	-33.000000	-99.000000
3166113.853000	38590672.600000	509.302000	16.420256	-55.000000	-33.000000	-99.000000
3166113.853000	38590682.600000	499.302000	16.409638	-55.000000	-33.000000	-99.000000
3166113.853000	38590682.600000	509.302000	16.409616	-55.000000	-33.000000	-99.000000
3166113.853000	38590692.600000	489.302000	16.425670	-55.000000	-33.000000	-99.000000
3166113.853000	38590702.600000	489.302000	16.434318	-55.000000	-33.000000	-99.000000
3166123.853000	38590692.600000	489.302000	16.429379	-55.000000	-33.000000	-99.000000
3166123.853000	38590702.600000	489.302000	16.487655	-55.000000	-33.000000	-99.000000
3166113.853000	38590692.600000	499.302000	16.365932	-55.000000	-33.000000	-99.000000
3166113.853000	38590692.600000	509.302000	16.374734	-55.000000	-33.000000	-99.000000
3166113.853000	38590702.600000	499.302000	16.330791	-55.000000	-33.000000	-99.000000
3166113.853000	38590702.600000	509.302000	16.361027	-55.000000	-33.000000	-99.000000
3166123.853000	38590702.600000	499.302000	16.248688	-55.000000	-33.000000	-99.000000
3166093.853000	38590712.600000	489.302000	16.447680	-55.000000	-33.000000	-99.000000
3166093.853000	38590722.600000	489.302000	16.458283	-55.000000	-33.000000	-99.000000
3166103.853000	38590712.600000	489.302000	16.427005	-55.000000	-33.000000	-99.000000
3166103.853000	38590722.600000	489.302000	16.445627	-55.000000	-33.000000	-99.000000
3166093.853000	38590712.600000	499.302000	16.430088	-55.000000	-33.000000	-99.000000
3166093.853000	38590722.600000	499.302000	16.440601	-55.000000	-33.000000	-99.000000
3166103.853000	38590712.600000	499.302000	16.408126	-55.000000	-33.000000	-99.000000
3166103.853000	38590712.600000	509.302000	16.407146	-55.000000	-33.000000	-99.000000
3166103.853000	38590722.600000	499.302000	16.435150	-55.000000	-33.000000	-99.000000
3166103.853000	38590722.600000	509.302000	16.438021	-55.000000	-33.000000	-99.000000
3166093.853000	38590732.600000	489.302000	16.473053	-55.000000	-33.000000	-99.000000
3166093.853000	38590742.600000	489.302000	16.490648	-55.000000	-33.000000	-99.000000
3166103.853000	38590732.600000	489.302000	16.462523	-55.000000	-33.000000	-99.000000
3166103.853000	38590742.600000	489.302000	16.482025	-55.000000	-33.000000	-99.000000
3166093.853000	38590732.600000	499.302000	16.468891	-55.000000	-33.000000	-99.000000
3166093.853000	38590742.600000	499.302000	16.487944	-55.000000	-33.000000	-99.000000
3166103.853000	38590732.600000	499.302000	16.456677	-55.000000	-33.000000	-99.000000
3166103.853000	38590732.600000	509.302000	16.457803	-55.000000	-33.000000	-99.000000
3166103.853000	38590742.600000	499.302000	16.478588	-55.000000	-33.000000	-99.000000
3166103.853000	38590742.600000	509.302000	16.480176	-55.000000	-33.000000	-99.000000
3166113.853000	38590712.600000	489.302000	16.422879	-55.000000	-33.000000	-99.000000
3166113.853000	38590722.600000	489.302000	16.437569	-55.000000	-33.000000	-99.000000
3166123.853000	38590712.600000	489.302000	16.426311	-55.000000	-33.000000	-99.000000
3166123.853000	38590722.600000	489.302000	16.436161	-55.000000	-33.000000	-99.000000
3166113.853000	38590712.600000	499.302000	16.380955	-55.000000	-33.000000	-99.000000
3166113.853000	38590712.600000	509.302000	16.384789	-55.000000	-33.000000	-99.000000
3166113.853000	38590722.600000	499.302000	16.421902	-55.000000	-33.000000	-99.000000
3166113.853000	38590722.600000	509.302000	16.422404	-55.000000	-33.000000	-99.000000
3166123.853000	38590712.600000	499.302000	16.374461	-55.000000	-33.000000	-99.000000
3166123.853000	38590712.600000	509.302000	16.384378	-55.000000	-33.000000	-99.000000
3166123.853000	38590722.600000	499.302000	16.418939	-55.000000	-33.000000	-99.000000
3166123.853000	38590722.600000	509.302000	16.419595	-55.000000	-33.000000	-99.000000
3166113.853000	38590732.600000	489.302000	16.456074	-55.000000	-33.000000	-99.000000
3166113.853000	38590742.600000	489.302000	16.477019	-55.000000	-33.000000	-99.000000
3166123.853000	38590732.600000	489.302000	16.455105	-55.000000	-33.000000	-99.000000
3166123.853000	38590742.600000	489.302000	16.476492	-55.000000	-33.000000	-99.000000
3166113.853000	38590732.600000	499.302000	16.448679	-55.000000	-33.000000	-99.000000
3166113.853000	38590732.600000	509.302000	16.449655	-55.000000	-33.000000	-99.000000
3166113.853000	38590742.600000	499.302000	16.473016	-55.000000	-33.000000	-99.000000
3166113.853000	38590742.600000	509.302000	16.474569	-55.000000	-33.000000	-99.000000
3166123.853000	38590732.600000	499.302000	16.447341	-55.000000	-33.000000	-99.000000
3166123.853000	38590732.600000	509.302000	16.448324	-55.000000	-33.000000	-99.000000
3166123.853000	38590742.600000	499.302000	16.472372	-55.000000	-33.000000	-99.000000
3166123.853000	38590742.600000	509.302000	16.473947	-55.000000	-33.000000	-99.000000
3166093.853000	38590752.600000	489.302000	16.510183	-55.000000	-33.000000	-99.000000
3166103.853000	38590752.600000	489.302000	16.503122	-55.000000	-33.000000	-99.000000
3166103.853000	38590762.600000	489.302000	16.525355	-55.000000	-33.000000	-99.000000
3166103.853000	38590752.600000	499.302000	16.500994	-55.000000	-33.000000	-99.000000
3166103.853000	38590762.600000	499.302000	16.523979	-55.000000	-33.000000	-99.000000
3166103.853000	38590772.600000	489.302000	16.548510	-55.000000	-33.000000	-99.000000
3166103.853000	38590782.600000	489.302000	16.572478	-55.000000	-33.000000	-99.000000
3166103.853000	38590772.600000	499.302000	16.547587	-55.000000	-33.000000	-99.000000
3166103.853000	38590782.600000	499.302000	16.571836	-55.000000	-33.000000	-99.000000
3166113.853000	38590752.600000	489.302000	16.499240	-55.000000	-33.000000	-99.000000
3166113.853000	38590762.600000	489.302000	16.522369	-55.000000	-33.000000	-99.000000
3166123.853000	38590752.600000	489.302000	16.499089	-55.000000	-33.000000	-99.000000
3166123.853000	38590762.600000	489.302000	16.522557	-55.000000	-33.000000	-99.000000
3166113.853000	38590752.600000	499.302000	16.496873	-55.000000	-33.000000	-99.000000
3166113.853000	38590752.600000	509.302000	16.498702	-55.000000	-33.000000	-99.000000
3166113.853000	38590762.600000	499.302000	16.520882	-55.000000	-33.000000	-99.000000
3166113.853000	38590762.600000	509.302000	16.522789	-55.000000	-33.000000	-99.000000
3166123.853000	38590752.600000	499.302000	16.496679	-55.000000	-33.000000	-99.000000
3166123.853000	38590752.600000	509.302000	16.498538	-55.000000	-33.000000	-99.000000
3166123.853000	38590762.600000	499.302000	16.521054	-55.000000	-33.000000	-99.000000
3166123.853000	38590762.600000	509.302000	16.522990	-55.000000	-33.000000	-99.000000
3166113.853000	38590772.600000	489.302000	16.546271	-55.000000	-33.000000	-99.000000
3166113.853000	38590782.600000	479.302000	16.517834	-55.000000	-33.000000	-99.000000
3166113.853000	38590782.600000	489.302000	16.570892	-55.000000	-33.000000	-99.000000
3166123.853000	38590772.600000	489.302000	16.546780	-55.000000	-33.000000	-99.000000
3166123.853000	38590782.600000	489.302000	16.571718	-55.000000	-33.000000	-99.000000
3166113.853000	38590772.600000	499.302000	16.545293	-55.000000	-33.000000	-99.000000
3166113.853000	38590772.600000	509.302000	16.547168	-55.000000	-33.000000	-99.000000
3166113.853000	38590782.600000	499.302000	16.570221	-55.000000	-33.000000	-99.000000
3166113.853000	38590782.600000	509.302000	16.572010	-55.000000	-33.000000	-99.000000
3166123.853000	38590772.600000	499.302000	16.545796	-55.000000	-33.000000	-99.000000
3166123.853000	38590772.600000	509.302000	16.547699	-55.000000	-33.000000	-99.000000
3166123.853000	38590782.600000	499.302000	16.571046	-55.000000	-33.000000	-99.000000
3166123.853000	38590782.600000	509.302000	16.572858	-55.000000	-33.000000	-99.000000
3166133.853000	38590722.600000	489.302000	16.441918	-55.000000	-33.000000	-99.000000
3166133.853000	38590732.600000	489.302000	16.460037	-55.000000	-33.000000	-99.000000
3166133.853000	38590742.600000	489.302000	16.480707	-55.000000	-33.000000	-99.000000
3166133.853000	38590752.600000	489.302000	16.502848	-55.000000	-33.000000	-99.000000
3166133.853000	38590762.600000	489.302000	16.526048	-55.000000	-33.000000	-99.000000
3166133.853000	38590752.600000	499.302000	16.500611	-55.000000	-33.000000	-99.000000
3166133.853000	38590762.600000	499.302000	16.524628	-55.000000	-33.000000	-99.000000
3166133.853000	38590762.600000	509.302000	16.526579	-55.000000	-33.000000	-99.000000
3166133.853000	38590772.600000	489.302000	16.550136	-55.000000	-33.000000	-99.000000
3166133.853000	38590782.600000	489.302000	16.575035	-55.000000	-33.000000	-99.000000
3166143.853000	38590782.600000	489.302000	16.580787	-55.000000	-33.000000	-99.000000
3166133.853000	38590772.600000	499.302000	16.549196	-55.000000	-33.000000	-99.000000
3166133.853000	38590772.600000	509.302000	16.551105	-55.000000	-33.000000	-99.000000
3166133.853000	38590782.600000	499.302000	16.574388	-55.000000	-33.000000	-99.000000
3166133.853000	38590782.600000	509.302000	16.576202	-55.000000	-33.000000	-99.000000
3166103.853000	38590792.600000	489.302000	16.597205	-55.000000	-33.000000	-99.000000
3166113.853000	38590792.600000	479.302000	16.535164	-55.000000	-33.000000	-99.000000
3166113.853000	38590792.600000	489.302000	16.596212	-55.000000	-33.000000	-99.000000
3166113.853000	38590802.600000	479.302000	16.553095	-55.000000	-33.000000	-99.000000
3166113.853000	38590802.600000	489.302000	16.622230	-55.000000	-33.000000	-99.000000
3166123.853000	38590792.600000	489.302000	16.597361	-55.000000	-33.000000	-99.000000
3166123.853000	38590802.600000	479.302000	16.554150	-55.000000	-33.000000	-99.000000
3166123.853000	38590802.600000	489.302000	16.623715	-55.000000	-33.000000	-99.000000
3166113.853000	38590792.600000	499.302000	16.595733	-55.000000	-33.000000	-99.000000
3166113.853000	38590802.600000	499.302000	16.621869	-55.000000	-33.000000	-99.000000
3166123.853000	38590792.600000	499.302000	16.596881	-55.000000	-33.000000	-99.000000
3166123.853000	38590792.600000	509.302000	16.598573	-55.000000	-33.000000	-99.000000
3166123.853000	38590802.600000	499.302000	16.623353	-55.000000	-33.000000	-99.000000
3166123.853000	38590802.600000	509.302000	16.624909	-55.000000	-33.000000	-99.000000
3166113.853000	38590812.600000	479.302000	16.571596	-55.000000	-33.000000	-99.000000
3166113.853000	38590812.600000	489.302000	16.648951	-55.000000	-33.000000	-99.000000
3166113.853000	38590822.600000	479.302000	16.590653	-55.000000	-33.000000	-99.000000
3166113.853000	38590822.600000	489.302000	16.676386	-55.000000	-33.000000	-99.000000
3166123.853000	38590812.600000	479.302000	16.572897	-55.000000	-33.000000	-99.000000
3166123.853000	38590812.600000	489.302000	16.650790	-55.000000	-33.000000	-99.000000
3166123.853000	38590822.600000	479.302000	16.592217	-55.000000	-33.000000	-99.000000
3166123.853000	38590822.600000	489.302000	16.678602	-55.000000	-33.000000	-99.000000
3166113.853000	38590812.600000	499.302000	16.648660	-55.000000	-33.000000	-99.000000
3166113.853000	38590822.600000	499.302000	16.676132	-55.000000	-33.000000	-99.000000
3166123.853000	38590812.600000	499.302000	16.650497	-55.000000	-33.000000	-99.000000
3166123.853000	38590812.600000	509.302000	16.651911	-55.000000	-33.000000	-99.000000
3166123.853000	38590822.600000	499.302000	16.678345	-55.000000	-33.000000	-99.000000
3166123.853000	38590822.600000	509.302000	16.679610	-55.000000	-33.000000	-99.000000
3166113.853000	38590832.600000	489.302000	16.704548	-55.000000	-33.000000	-99.000000
3166113.853000	38590842.600000	489.302000	16.733450	-55.000000	-33.000000	-99.000000
3166123.853000	38590832.600000	479.302000	16.612106	-55.000000	-33.000000	-99.000000
3166123.853000	38590832.600000	489.302000	16.707167	-55.000000	-33.000000	-99.000000
3166123.853000	38590842.600000	479.302000	16.632567	-55.000000	-33.000000	-99.000000
3166123.853000	38590842.600000	489.302000	16.736506	-55.000000	-33.000000	-99.000000
3166123.853000	38590832.600000	499.302000	16.706922	-55.000000	-33.000000	-99.000000
3166123.853000	38590842.600000	499.302000	16.736254	-55.000000	-33.000000	-99.000000
3166123.853000	38590852.600000	479.302000	16.653607	-55.000000	-33.000000	-99.000000
3166123.853000	38590852.600000	489.302000	16.766635	-55.000000	-33.000000	-99.000000
3166123.853000	38590862.600000	479.302000	16.675233	-55.000000	-33.000000	-99.000000
3166123.853000	38590862.600000	489.302000	16.797573	-55.000000	-33.000000	-99.000000
3166123.853000	38590852.600000	499.302000	16.766362	-55.000000	-33.000000	-99.000000
3166123.853000	38590862.600000	499.302000	16.797266	-55.000000	-33.000000	-99.000000
3166133.853000	38590792.600000	489.302000	16.600716	-55.000000	-33.000000	-99.000000
3166133.853000	38590802.600000	489.302000	16.627170	-55.000000	-33.000000	-99.000000
3166143.853000	38590792.600000	489.302000	16.606240	-55.000000	-33.000000	-99.000000
3166143.853000	38590802.600000	489.302000	16.632572	-55.000000	-33.000000	-99.000000
3166133.853000	38590792.600000	499.302000	16.600250	-55.000000	-33.000000	-99.000000
3166133.853000	38590792.600000	509.302000	16.601942	-55.000000	-33.000000	-99.000000
3166133.853000	38590802.600000	499.302000	16.626816	-55.000000	-33.000000	-99.000000
3166133.853000	38590802.600000	509.302000	16.628370	-55.000000	-33.000000	-99.000000
3166143.853000	38590802.600000	499.302000	16.632232	-55.000000	-33.000000	-99.000000
3166143.853000	38590802.600000	509.302000	16.633766	-55.000000	-33.000000	-99.000000
3166133.853000	38590812.600000	489.302000	16.654401	-55.000000	-33.000000	-99.000000
3166133.853000	38590822.600000	489.302000	16.682419	-55.000000	-33.000000	-99.000000
3166143.853000	38590812.600000	489.302000	16.659767	-55.000000	-33.000000	-99.000000
3166143.853000	38590822.600000	489.302000	16.687826	-55.000000	-33.000000	-99.000000
3166133.853000	38590812.600000	499.302000	16.654111	-55.000000	-33.000000	-99.000000
3166133.853000	38590812.600000	509.302000	16.655521	-55.000000	-33.000000	-99.000000
3166133.853000	38590822.600000	499.302000	16.682162	-55.000000	-33.000000	-99.000000
3166133.853000	38590822.600000	509.302000	16.683422	-55.000000	-33.000000	-99.000000
3166143.853000	38590812.600000	499.302000	16.659485	-55.000000	-33.000000	-99.000000
3166143.853000	38590812.600000	509.302000	16.660874	-55.000000	-33.000000	-99.000000
3166143.853000	38590822.600000	499.302000	16.687571	-55.000000	-33.000000	-99.000000
3166143.853000	38590822.600000	509.302000	16.688811	-55.000000	-33.000000	-99.000000
3166133.853000	38590832.600000	479.302000	16.614961	-55.000000	-33.000000	-99.000000
3166133.853000	38590832.600000	489.302000	16.711240	-55.000000	-33.000000	-99.000000
3166133.853000	38590842.600000	479.302000	16.635638	-55.000000	-33.000000	-99.000000
3166133.853000	38590842.600000	489.302000	16.740883	-55.000000	-33.000000	-99.000000
3166143.853000	38590832.600000	489.302000	16.716757	-55.000000	-33.000000	-99.000000
3166143.853000	38590842.600000	489.302000	16.746573	-55.000000	-33.000000	-99.000000
3166133.853000	38590832.600000	499.302000	16.710992	-55.000000	-33.000000	-99.000000
3166133.853000	38590832.600000	509.302000	16.712099	-55.000000	-33.000000	-99.000000
3166133.853000	38590842.600000	499.302000	16.740626	-55.000000	-33.000000	-99.000000
3166133.853000	38590842.600000	509.302000	16.741575	-55.000000	-33.000000	-99.000000
3166143.853000	38590832.600000	499.302000	16.716506	-55.000000	-33.000000	-99.000000
3166143.853000	38590832.600000	509.302000	16.717592	-55.000000	-33.000000	-99.000000
3166143.853000	38590842.600000	499.302000	16.746309	-55.000000	-33.000000	-99.000000
3166143.853000	38590842.600000	509.302000	16.747237	-55.000000	-33.000000	-99.000000
3166133.853000	38590852.600000	479.302000	16.656929	-55.000000	-33.000000	-99.000000
3166133.853000	38590852.600000	489.302000	16.771367	-55.000000	-33.000000	-99.000000
3166133.853000	38590862.600000	479.302000	16.678841	-55.000000	-33.000000	-99.000000
3166133.853000	38590862.600000	489.302000	16.802712	-55.000000	-33.000000	-99.000000
3166143.853000	38590852.600000	489.302000	16.777292	-55.000000	-33.000000	-99.000000
3166143.853000	38590862.600000	479.302000	16.683204	-55.000000	-33.000000	-99.000000
3166143.853000	38590862.600000	489.302000	16.808934	-55.000000	-33.000000	-99.000000
3166133.853000	38590852.600000	499.302000	16.771086	-55.000000	-33.000000	-99.000000
3166133.853000	38590862.600000	499.302000	16.802394	-55.000000	-33.000000	-99.000000
3166143.853000	38590852.600000	499.302000	16.777001	-55.000000	-33.000000	-99.000000
3166143.853000	38590852.600000	509.302000	16.777766	-55.000000	-33.000000	-99.000000
3166143.853000	38590862.600000	499.302000	16.808604	-55.000000	-33.000000	-99.000000
3166143.853000	38590862.600000	509.302000	16.809200	-55.000000	-33.000000	-99.000000
3166153.853000	38590842.600000	489.302000	16.753531	-55.000000	-33.000000	-99.000000
3166153.853000	38590842.600000	499.302000	16.753262	-55.000000	-33.000000	-99.000000
3166153.853000	38590842.600000	509.302000	16.754157	-55.000000	-33.000000	-99.000000
3166153.853000	38590852.600000	489.302000	16.784369	-55.000000	-33.000000	-99.000000
3166153.853000	38590862.600000	489.302000	16.816201	-55.000000	-33.000000	-99.000000
3166153.853000	38590852.600000	499.302000	16.784069	-55.000000	-33.000000	-99.000000
3166153.853000	38590852.600000	509.302000	16.784801	-55.000000	-33.000000	-99.000000
3166153.853000	38590862.600000	499.302000	16.815858	-55.000000	-33.000000	-99.000000
3166153.853000	38590862.600000	509.302000	16.816419	-55.000000	-33.000000	-99.000000
3166133.853000	38590922.600000	469.302000	16.864048	-55.000000	-33.000000	-99.000000
3166143.853000	38590922.600000	469.302000	16.871284	-55.000000	-33.000000	-99.000000
3166143.853000	38590932.600000	469.302000	16.900746	-55.000000	-33.000000	-99.000000
3166143.853000	38590942.600000	469.302000	18.205419	-55.000000	-33.000000	-99.000000
3166153.853000	38590942.600000	469.302000	18.205419	-55.000000	-33.000000	-99.000000
3166123.853000	38590872.600000	479.302000	16.856938	-55.000000	-33.000000	-99.000000
3166123.853000	38590872.600000	489.302000	16.855908	-55.000000	-33.000000	-99.000000
3166123.853000	38590882.600000	479.302000	16.877612	-55.000000	-33.000000	-99.000000
3166123.853000	38590882.600000	489.302000	16.876675	-55.000000	-33.000000	-99.000000
3166123.853000	38590892.600000	479.302000	16.897748	-55.000000	-33.000000	-99.000000
3166123.853000	38590892.600000	489.302000	16.896892	-55.000000	-33.000000	-99.000000
3166133.853000	38590872.600000	479.302000	16.857870	-55.000000	-33.000000	-99.000000
3166133.853000	38590872.600000	489.302000	16.856844	-55.000000	-33.000000	-99.000000
3166133.853000	38590882.600000	479.302000	16.878470	-55.000000	-33.000000	-99.000000
3166133.853000	38590882.600000	489.302000	16.877536	-55.000000	-33.000000	-99.000000
3166143.853000	38590872.600000	479.302000	16.860008	-55.000000	-33.000000	-99.000000
3166143.853000	38590872.600000	489.302000	16.858992	-55.000000	-33.000000	-99.000000
3166143.853000	38590882.600000	479.302000	16.880439	-55.000000	-33.000000	-99.000000
3166143.853000	38590882.600000	489.302000	16.879514	-55.000000	-33.000000	-99.000000
3166133.853000	38590872.600000	499.302000	16.857036	-55.000000	-33.000000	-99.000000
3166133.853000	38590882.600000	499.302000	16.877724	-55.000000	-33.000000	-99.000000
3166143.853000	38590872.600000	499.302000	16.859184	-55.000000	-33.000000	-99.000000
3166143.853000	38590872.600000	509.302000	16.860582	-55.000000	-33.000000	-99.000000
3166143.853000	38590882.600000	499.302000	16.879701	-55.000000	-33.000000	-99.000000
3166143.853000	38590882.600000	509.302000	16.880999	-55.000000	-33.000000	-99.000000
3166133.853000	38590892.600000	479.302000	16.898540	-55.000000	-33.000000	-99.000000
3166133.853000	38590892.600000	489.302000	16.897687	-55.000000	-33.000000	-99.000000
3166133.853000	38590902.600000	479.302000	16.918100	-55.000000	-33.000000	-99.000000
3166133.853000	38590902.600000	489.302000	16.917318	-55.000000	-33.000000	-99.000000
3166143.853000	38590892.600000	479.302000	16.900359	-55.000000	-33.000000	-99.000000
3166143.853000	38590892.600000	489.302000	16.899513	-55.000000	-33.000000	-99.000000
3166143.853000	38590902.600000	479.302000	16.919786	-55.000000	-33.000000	-99.000000
3166143.853000	38590902.600000	489.302000	16.919009	-55.000000	-33.000000	-99.000000
3166133.853000	38590892.600000	499.302000	16.897870	-55.000000	-33.000000	-99.000000
3166133.853000	38590902.600000	499.302000	16.917494	-55.000000	-33.000000	-99.000000
3166143.853000	38590892.600000	499.302000	16.899695	-55.000000	-33.000000	-99.000000
3166143.853000	38590902.600000	499.302000	16.919185	-55.000000	-33.000000	-99.000000
3166153.853000	38590872.600000	489.302000	16.862321	-55.000000	-33.000000	-99.000000
3166153.853000	38590882.600000	489.302000	16.882581	-55.000000	-33.000000	-99.000000
3166153.853000	38590872.600000	499.302000	16.862512	-55.000000	-33.000000	-99.000000
3166153.853000	38590872.600000	509.302000	16.863894	-55.000000	-33.000000	-99.000000
3166153.853000	38590882.600000	499.302000	16.882767	-55.000000	-33.000000	-99.000000
3166153.853000	38590882.600000	509.302000	16.884051	-55.000000	-33.000000	-99.000000
3166163.853000	38590882.600000	509.302000	16.888149	-55.000000	-33.000000	-99.000000
3166153.853000	38590892.600000	479.302000	16.903184	-55.000000	-33.000000	-99.000000
3166153.853000	38590892.600000	489.302000	16.902348	-55.000000	-33.000000	-99.000000
3166153.853000	38590902.600000	479.302000	16.922404	-55.000000	-33.000000	-99.000000
3166153.853000	38590902.600000	489.302000	16.921637	-55.000000	-33.000000	-99.000000
3166163.853000	38590902.600000	489.302000	16.925172	-55.000000	-33.000000	-99.000000
3166153.853000	38590892.600000	499.302000	16.902529	-55.000000	-33.000000	-99.000000
3166153.853000	38590892.600000	509.302000	16.903726	-55.000000	-33.000000	-99.000000
3166153.853000	38590902.600000	499.302000	16.921812	-55.000000	-33.000000	-99.000000
3166153.853000	38590902.600000	509.302000	16.922929	-55.000000	-33.000000	-99.000000
3166163.853000	38590892.600000	499.302000	16.906338	-55.000000	-33.000000	-99.000000
3166163.853000	38590892.600000	509.302000	16.907519	-55.000000	-33.000000	-99.000000
3166163.853000	38590902.600000	499.302000	16.925346	-55.000000	-33.000000	-99.000000
3166163.853000	38590902.600000	509.302000	16.926450	-55.000000	-33.000000	-99.000000
3166133.853000	38590912.600000	479.302000	16.937166	-55.000000	-33.000000	-99.000000
3166133.853000	38590912.600000	489.302000	16.936446	-55.000000	-33.000000	-99.000000
3166133.853000	38590922.600000	479.302000	16.955756	-55.000000	-33.000000	-99.000000
3166133.853000	38590922.600000	489.302000	16.955091	-55.000000	-33.000000	-99.000000
3166143.853000	38590912.600000	479.302000	16.938732	-55.000000	-33.000000	-99.000000
3166143.853000	38590912.600000	489.302000	16.938017	-55.000000	-33.000000	-99.000000
3166143.853000	38590922.600000	479.302000	16.957215	-55.000000	-33.000000	-99.000000
3166143.853000	38590922.600000	489.302000	16.956554	-55.000000	-33.000000	-99.000000
3166133.853000	38590912.600000	499.302000	16.936616	-55.000000	-33.000000	-99.000000
3166143.853000	38590912.600000	499.302000	16.938187	-55.000000	-33.000000	-99.000000
3166143.853000	38590922.600000	499.302000	16.956717	-55.000000	-33.000000	-99.000000
3166133.853000	38590932.600000	479.302000	16.973886	-55.000000	-33.000000	-99.000000
3166133.853000	38590932.600000	489.302000	16.973270	-55.000000	-33.000000	-99.000000
3166133.853000	38590942.600000	479.302000	18.459825	-55.000000	-33.000000	-99.000000
3166143.853000	38590932.600000	479.302000	16.975248	-55.000000	-33.000000	-99.000000
3166143.853000	38590932.600000	489.302000	16.974635	-55.000000	-33.000000	-99.000000
3166143.853000	38590942.600000	479.302000	18.336993	-55.000000	-33.000000	-99.000000
3166143.853000	38590942.600000	489.302000	18.337251	-55.000000	-33.000000	-99.000000
3166143.853000	38590932.600000	499.302000	16.966574	-55.000000	-33.000000	-99.000000
3166143.853000	38590942.600000	499.302000	18.337505	-55.000000	-33.000000	-99.000000
3166153.853000	38590912.600000	479.302000	16.931804	-55.000000	-33.000000	-99.000000
3166153.853000	38590912.600000	489.302000	16.931100	-55.000000	-33.000000	-99.000000
3166153.853000	38590922.600000	479.302000	16.949941	-55.000000	-33.000000	-99.000000
3166153.853000	38590922.600000	489.302000	16.949290	-55.000000	-33.000000	-99.000000
3166163.853000	38590912.600000	489.302000	16.934356	-55.000000	-33.000000	-99.000000
3166163.853000	38590922.600000	489.302000	17.039751	-55.000000	-33.000000	-99.000000
3166153.853000	38590912.600000	499.302000	16.914447	-55.000000	-33.000000	-99.000000
3166153.853000	38590912.600000	509.302000	16.915453	-55.000000	-33.000000	-99.000000
3166153.853000	38590922.600000	499.302000	16.932278	-55.000000	-33.000000	-99.000000
3166153.853000	38590922.600000	509.302000	16.933222	-55.000000	-33.000000	-99.000000
3166163.853000	38590912.600000	499.302000	16.917638	-55.000000	-33.000000	-99.000000
3166163.853000	38590912.600000	509.302000	16.918633	-55.000000	-33.000000	-99.000000
3166163.853000	38590922.600000	499.302000	17.038870	-55.000000	-33.000000	-99.000000
3166163.853000	38590922.600000	509.302000	17.038104	-55.000000	-33.000000	-99.000000
3166153.853000	38590932.600000	479.302000	18.155714	-55.000000	-33.000000	-99.000000
3166153.853000	38590932.600000	489.302000	17.306009	-55.000000	-33.000000	-99.000000
3166153.853000	38590942.600000	479.302000	18.336998	-55.000000	-33.000000	-99.000000
3166153.853000	38590942.600000	489.302000	18.337266	-55.000000	-33.000000	-99.000000
3166163.853000	38590932.600000	479.302000	18.336991	-55.000000	-33.000000	-99.000000
3166163.853000	38590932.600000	489.302000	18.337246	-55.000000	-33.000000	-99.000000
3166163.853000	38590942.600000	479.302000	18.337003	-55.000000	-33.000000	-99.000000
3166163.853000	38590942.600000	489.302000	18.337280	-55.000000	-33.000000	-99.000000
3166153.853000	38590932.600000	499.302000	17.291038	-55.000000	-33.000000	-99.000000
3166153.853000	38590942.600000	499.302000	18.337529	-55.000000	-33.000000	-99.000000
3166163.853000	38590932.600000	499.302000	18.337497	-55.000000	-33.000000	-99.000000
3166163.853000	38590932.600000	509.302000	18.337740	-55.000000	-33.000000	-99.000000
3166163.853000	38590942.600000	499.302000	18.337552	-55.000000	-33.000000	-99.000000
3166163.853000	38590942.600000	509.302000	18.337815	-55.000000	-33.000000	-99.000000
3166173.853000	38590922.600000	509.302000	17.048691	-55.000000	-33.000000	-99.000000
3166173.853000	38590942.600000	489.302000	18.337293	-55.000000	-33.000000	-99.000000
3166173.853000	38590932.600000	499.302000	18.460389	-55.000000	-33.000000	-99.000000
3166173.853000	38590932.600000	509.302000	18.460342	-55.000000	-33.000000	-99.000000
3166173.853000	38590942.600000	499.302000	18.337573	-55.000000	-33.000000	-99.000000
3166173.853000	38590942.600000	509.302000	18.337844	-55.000000	-33.000000	-99.000000
3166143.853000	38590952.600000	469.302000	18.228790	-55.000000	-33.000000	-99.000000
3166143.853000	38590962.600000	469.302000	18.205418	-55.000000	-33.000000	-99.000000
3166143.853000	38590972.600000	469.302000	18.205417	-55.000000	-33.000000	-99.000000
3166143.853000	38590982.600000	469.302000	18.205416	-55.000000	-33.000000	-99.000000
3166153.853000	38590952.600000	469.302000	18.304102	-55.000000	-33.000000	-99.000000
3166153.853000	38590962.600000	469.302000	18.205417	-55.000000	-33.000000	-99.000000
3166153.853000	38590972.600000	469.302000	18.205417	-55.000000	-33.000000	-99.000000
3166153.853000	38590982.600000	469.302000	18.205416	-55.000000	-33.000000	-99.000000
3166163.853000	38590972.600000	469.302000	18.205416	-55.000000	-33.000000	-99.000000
3166163.853000	38590982.600000	469.302000	18.205415	-55.000000	-33.000000	-99.000000
3166143.853000	38590992.600000	469.302000	18.205416	-55.000000	-33.000000	-99.000000
3166153.853000	38590992.600000	469.302000	18.205415	-55.000000	-33.000000	-99.000000
3166153.853000	38591002.600000	469.302000	18.205414	-55.000000	-33.000000	-99.000000
3166163.853000	38590992.600000	469.302000	18.205414	-55.000000	-33.000000	-99.000000
3166163.853000	38591002.600000	469.302000	18.205413	-55.000000	-33.000000	-99.000000
3166153.853000	38591012.600000	469.302000	18.205413	-55.000000	-33.000000	-99.000000
3166153.853000	38591022.600000	469.302000	18.205411	-55.000000	-33.000000	-99.000000
3166163.853000	38591012.600000	469.302000	18.205412	-55.000000	-33.000000	-99.000000
3166163.853000	38591022.600000	469.302000	18.205410	-55.000000	-33.000000	-99.000000
3166143.853000	38590952.600000	479.302000	16.920506	-55.000000	-33.000000	-99.000000
3166143.853000	38590952.600000	489.302000	17.087682	-55.000000	-33.000000	-99.000000
3166143.853000	38590962.600000	479.302000	16.931701	-55.000000	-33.000000	-99.000000
3166143.853000	38590962.600000	489.302000	17.104198	-55.000000	-33.000000	-99.000000
3166143.853000	38590952.600000	499.302000	17.086607	-55.000000	-33.000000	-99.000000
3166143.853000	38590972.600000	479.302000	16.943489	-55.000000	-33.000000	-99.000000
3166143.853000	38590972.600000	489.302000	17.121586	-55.000000	-33.000000	-99.000000
3166143.853000	38590982.600000	479.302000	16.955895	-55.000000	-33.000000	-99.000000
3166143.853000	38590982.600000	489.302000	17.139882	-55.000000	-33.000000	-99.000000
3166153.853000	38590952.600000	479.302000	17.041037	-55.000000	-33.000000	-99.000000
3166153.853000	38590952.600000	489.302000	17.041037	-55.000000	-33.000000	-99.000000
3166153.853000	38590962.600000	479.302000	16.937674	-55.000000	-33.000000	-99.000000
3166153.853000	38590962.600000	489.302000	17.113008	-55.000000	-33.000000	-99.000000
3166163.853000	38590952.600000	479.302000	16.930914	-55.000000	-33.000000	-99.000000
3166163.853000	38590952.600000	489.302000	17.103037	-55.000000	-33.000000	-99.000000
3166163.853000	38590962.600000	479.302000	16.943299	-55.000000	-33.000000	-99.000000
3166163.853000	38590962.600000	489.302000	17.121304	-55.000000	-33.000000	-99.000000
3166153.853000	38590952.600000	499.302000	17.025748	-55.000000	-33.000000	-99.000000
3166153.853000	38590962.600000	499.302000	17.111749	-55.000000	-33.000000	-99.000000
3166163.853000	38590952.600000	499.302000	17.101853	-55.000000	-33.000000	-99.000000
3166163.853000	38590952.600000	509.302000	17.099788	-55.000000	-33.000000	-99.000000
3166163.853000	38590962.600000	499.302000	17.119980	-55.000000	-33.000000	-99.000000
3166163.853000	38590962.600000	509.302000	17.117673	-55.000000	-33.000000	-99.000000
3166153.853000	38590972.600000	479.302000	16.950150	-55.000000	-33.000000	-99.000000
3166153.853000	38590972.600000	489.302000	17.131409	-55.000000	-33.000000	-99.000000
3166153.853000	38590982.600000	479.302000	16.963343	-55.000000	-33.000000	-99.000000
3166153.853000	38590982.600000	489.302000	17.150864	-55.000000	-33.000000	-99.000000
3166163.853000	38590972.600000	479.302000	16.956451	-55.000000	-33.000000	-99.000000
3166163.853000	38590972.600000	489.302000	17.140701	-55.000000	-33.000000	-99.000000
3166163.853000	38590982.600000	479.302000	17.535834	-55.000000	-33.000000	-99.000000
3166163.853000	38590982.600000	489.302000	17.535561	-55.000000	-33.000000	-99.000000
3166153.853000	38590972.600000	499.302000	17.130002	-55.000000	-33.000000	-99.000000
3166153.853000	38590982.600000	499.302000	17.149288	-55.000000	-33.000000	-99.000000
3166163.853000	38590972.600000	499.302000	17.139215	-55.000000	-33.000000	-99.000000
3166163.853000	38590982.600000	499.302000	17.159632	-55.000000	-33.000000	-99.000000
3166143.853000	38590992.600000	479.302000	17.534218	-55.000000	-33.000000	-99.000000
3166153.853000	38590992.600000	479.302000	18.456984	-55.000000	-33.000000	-99.000000
3166153.853000	38590992.600000	489.302000	18.457009	-55.000000	-33.000000	-99.000000
3166153.853000	38591002.600000	479.302000	18.457895	-55.000000	-33.000000	-99.000000
3166153.853000	38591002.600000	489.302000	18.457925	-55.000000	-33.000000	-99.000000
3166163.853000	38590992.600000	479.302000	18.457483	-55.000000	-33.000000	-99.000000
3166163.853000	38590992.600000	489.302000	18.457510	-55.000000	-33.000000	-99.000000
3166163.853000	38591002.600000	479.302000	18.337119	-55.000000	-33.000000	-99.000000
3166163.853000	38591002.600000	489.302000	18.337604	-55.000000	-33.000000	-99.000000
3166153.853000	38590992.600000	499.302000	18.460176	-55.000000	-33.000000	-99.000000
3166163.853000	38590992.600000	499.302000	18.460637	-55.000000	-33.000000	-99.000000
3166163.853000	38591002.600000	499.302000	18.338074	-55.000000	-33.000000	-99.000000
3166153.853000	38591012.600000	479.302000	18.337130	-55.000000	-33.000000	-99.000000
3166153.853000	38591012.600000	489.302000	18.337637	-55.000000	-33.000000	-99.000000
3166153.853000	38591022.600000	479.302000	18.337161	-55.000000	-33.000000	-99.000000
3166163.853000	38591012.600000	479.302000	18.337149	-55.000000	-33.000000	-99.000000
3166163.853000	38591012.600000	489.302000	18.337689	-55.000000	-33.000000	-99.000000
3166163.853000	38591022.600000	479.302000	18.337184	-55.000000	-33.000000	-99.000000
3166163.853000	38591022.600000	489.302000	18.337787	-55.000000	-33.000000	-99.000000
3166163.853000	38591012.600000	499.302000	18.338209	-55.000000	-33.000000	-99.000000
3166163.853000	38591032.600000	469.302000	18.205408	-55.000000	-33.000000	-99.000000
3166163.853000	38591042.600000	469.302000	18.205406	-55.000000	-33.000000	-99.000000
3166163.853000	38591052.600000	469.302000	18.205404	-55.000000	-33.000000	-99.000000
3166163.853000	38591062.600000	469.302000	18.205402	-55.000000	-33.000000	-99.000000
3166163.853000	38591072.600000	469.302000	18.205399	-55.000000	-33.000000	-99.000000
3166163.853000	38591082.600000	469.302000	18.205397	-55.000000	-33.000000	-99.000000
3166163.853000	38591092.600000	469.302000	18.205394	-55.000000	-33.000000	-99.000000
3166163.853000	38591102.600000	469.302000	18.205391	-55.000000	-33.000000	-99.000000
3166153.853000	38591032.600000	479.302000	18.451181	-55.000000	-33.000000	-99.000000
3166153.853000	38591042.600000	479.302000	18.452295	-55.000000	-33.000000	-99.000000
3166163.853000	38591032.600000	479.302000	18.452015	-55.000000	-33.000000	-99.000000
3166163.853000	38591032.600000	489.302000	18.452041	-55.000000	-33.000000	-99.000000
3166163.853000	38591042.600000	479.302000	18.453217	-55.000000	-33.000000	-99.000000
3166153.853000	38591052.600000	479.302000	18.453410	-55.000000	-33.000000	-99.000000
3166163.853000	38591052.600000	479.302000	18.454430	-55.000000	-33.000000	-99.000000
3166163.853000	38591062.600000	479.302000	18.455643	-55.000000	-33.000000	-99.000000
3166163.853000	38591072.600000	479.302000	18.456841	-55.000000	-33.000000	-99.000000
3166163.853000	38591082.600000	479.302000	18.458005	-55.000000	-33.000000	-99.000000
3166163.853000	38591092.600000	479.302000	18.337635	-55.000000	-33.000000	-99.000000
3166163.853000	38591102.600000	479.302000	18.337730	-55.000000	-33.000000	-99.000000
3166173.853000	38591002.600000	469.302000	17.126717	-55.000000	-33.000000	-99.000000
3166173.853000	38591012.600000	469.302000	17.664357	-55.000000	-33.000000	-99.000000
3166173.853000	38591022.600000	469.302000	18.316292	-55.000000	-33.000000	-99.000000
3166183.853000	38591022.600000	469.302000	18.315219	-55.000000	-33.000000	-99.000000
3166173.853000	38590952.600000	489.302000	17.212170	-55.000000	-33.000000	-99.000000
3166173.853000	38590962.600000	489.302000	17.212170	-55.000000	-33.000000	-99.000000
3166173.853000	38590952.600000	499.302000	17.212170	-55.000000	-33.000000	-99.000000
3166173.853000	38590952.600000	509.302000	17.212170	-55.000000	-33.000000	-99.000000
3166173.853000	38590962.600000	499.302000	17.212170	-55.000000	-33.000000	-99.000000
3166173.853000	38590962.600000	509.302000	17.212170	-55.000000	-33.000000	-99.000000
3166173.853000	38590972.600000	479.302000	17.212170	-55.000000	-33.000000	-99.000000
3166173.853000	38590972.600000	489.302000	17.212170	-55.000000	-33.000000	-99.000000
3166173.853000	38590982.600000	479.302000	17.212170	-55.000000	-33.000000	-99.000000
3166173.853000	38590982.600000	489.302000	17.212170	-55.000000	-33.000000	-99.000000
3166183.853000	38590982.600000	489.302000	17.226440	-55.000000	-33.000000	-99.000000
3166173.853000	38590972.600000	499.302000	17.144414	-55.000000	-33.000000	-99.000000
3166173.853000	38590972.600000	509.302000	17.144414	-55.000000	-33.000000	-99.000000
3166173.853000	38590982.600000	499.302000	17.144414	-55.000000	-33.000000	-99.000000
3166173.853000	38590982.600000	509.302000	17.144414	-55.000000	-33.000000	-99.000000
3166183.853000	38590972.600000	499.302000	17.144414	-55.000000	-33.000000	-99.000000
3166183.853000	38590972.600000	509.302000	17.144414	-55.000000	-33.000000	-99.000000
3166183.853000	38590982.600000	499.302000	17.225044	-55.000000	-33.000000	-99.000000
3166183.853000	38590982.600000	509.302000	17.222620	-55.000000	-33.000000	-99.000000
3166173.853000	38590992.600000	479.302000	17.080772	-55.000000	-33.000000	-99.000000
3166173.853000	38590992.600000	489.302000	17.237230	-55.000000	-33.000000	-99.000000
3166173.853000	38591002.600000	479.302000	17.092799	-55.000000	-33.000000	-99.000000
3166173.853000	38591002.600000	489.302000	17.256012	-55.000000	-33.000000	-99.000000
3166183.853000	38590992.600000	489.302000	17.244884	-55.000000	-33.000000	-99.000000
3166183.853000	38591002.600000	479.302000	17.098454	-55.000000	-33.000000	-99.000000
3166183.853000	38591002.600000	489.302000	17.264841	-55.000000	-33.000000	-99.000000
3166173.853000	38590992.600000	499.302000	17.235714	-55.000000	-33.000000	-99.000000
3166173.853000	38590992.600000	509.302000	17.233085	-55.000000	-33.000000	-99.000000
3166173.853000	38591002.600000	499.302000	17.254271	-55.000000	-33.000000	-99.000000
3166173.853000	38591002.600000	509.302000	17.251256	-55.000000	-33.000000	-99.000000
3166183.853000	38590992.600000	499.302000	17.243280	-55.000000	-33.000000	-99.000000
3166183.853000	38590992.600000	509.302000	17.240498	-55.000000	-33.000000	-99.000000
3166183.853000	38591002.600000	499.302000	17.262986	-55.000000	-33.000000	-99.000000
3166183.853000	38591002.600000	509.302000	17.259775	-55.000000	-33.000000	-99.000000
3166173.853000	38591012.600000	479.302000	17.611970	-55.000000	-33.000000	-99.000000
3166173.853000	38591012.600000	489.302000	17.276226	-55.000000	-33.000000	-99.000000
3166173.853000	38591022.600000	479.302000	18.453777	-55.000000	-33.000000	-99.000000
3166173.853000	38591022.600000	489.302000	18.453805	-55.000000	-33.000000	-99.000000
3166183.853000	38591012.600000	479.302000	18.089302	-55.000000	-33.000000	-99.000000
3166183.853000	38591012.600000	489.302000	17.618988	-55.000000	-33.000000	-99.000000
3166183.853000	38591022.600000	479.302000	18.454384	-55.000000	-33.000000	-99.000000
3166183.853000	38591022.600000	489.302000	18.454417	-55.000000	-33.000000	-99.000000
3166173.853000	38591012.600000	499.302000	17.274215	-55.000000	-33.000000	-99.000000
3166173.853000	38591022.600000	499.302000	18.453741	-55.000000	-33.000000	-99.000000
3166183.853000	38591012.600000	499.302000	17.617499	-55.000000	-33.000000	-99.000000
3166183.853000	38591012.600000	509.302000	17.614883	-55.000000	-33.000000	-99.000000
3166183.853000	38591022.600000	499.302000	18.454351	-55.000000	-33.000000	-99.000000
3166183.853000	38591022.600000	509.302000	18.454188	-55.000000	-33.000000	-99.000000
3166193.853000	38591012.600000	489.302000	18.453687	-55.000000	-33.000000	-99.000000
3166193.853000	38591022.600000	479.302000	18.454925	-55.000000	-33.000000	-99.000000
3166193.853000	38591022.600000	489.302000	18.454961	-55.000000	-33.000000	-99.000000
3166193.853000	38591012.600000	499.302000	18.453624	-55.000000	-33.000000	-99.000000
3166193.853000	38591012.600000	509.302000	18.090019	-55.000000	-33.000000	-99.000000
3166193.853000	38591022.600000	499.302000	18.454894	-55.000000	-33.000000	-99.000000
3166193.853000	38591022.600000	509.302000	18.454725	-55.000000	-33.000000	-99.000000
3166173.853000	38591032.600000	469.302000	18.314214	-55.000000	-33.000000	-99.000000
3166173.853000	38591042.600000	469.302000	18.312086	-55.000000	-33.000000	-99.000000
3166183.853000	38591032.600000	469.302000	18.313013	-55.000000	-33.000000	-99.000000
3166183.853000	38591042.600000	469.302000	18.310738	-55.000000	-33.000000	-99.000000
3166173.853000	38591052.600000	469.302000	18.242703	-55.000000	-33.000000	-99.000000
3166173.853000	38591062.600000	469.302000	18.238958	-55.000000	-33.000000	-99.000000
3166183.853000	38591052.600000	469.302000	18.240108	-55.000000	-33.000000	-99.000000
3166183.853000	38591062.600000	469.302000	18.236033	-55.000000	-33.000000	-99.000000
3166193.853000	38591042.600000	469.302000	18.430289	-55.000000	-33.000000	-99.000000
3166193.853000	38591052.600000	469.302000	18.237746	-55.000000	-33.000000	-99.000000
3166193.853000	38591062.600000	469.302000	18.233342	-55.000000	-33.000000	-99.000000
3166203.853000	38591062.600000	469.302000	18.205388	-55.000000	-33.000000	-99.000000
3166173.853000	38591072.600000	469.302000	18.232040	-55.000000	-33.000000	-99.000000
3166173.853000	38591082.600000	469.302000	18.205392	-55.000000	-33.000000	-99.000000
3166183.853000	38591072.600000	469.302000	18.205391	-55.000000	-33.000000	-99.000000
3166183.853000	38591082.600000	469.302000	18.205386	-55.000000	-33.000000	-99.000000
3166173.853000	38591092.600000	469.302000	18.205387	-55.000000	-33.000000	-99.000000
3166173.853000	38591102.600000	469.302000	18.205383	-55.000000	-33.000000	-99.000000
3166183.853000	38591092.600000	469.302000	18.205380	-55.000000	-33.000000	-99.000000
3166183.853000	38591102.600000	469.302000	18.205374	-55.000000	-33.000000	-99.000000
3166193.853000	38591072.600000	469.302000	18.205386	-55.000000	-33.000000	-99.000000
3166193.853000	38591082.600000	469.302000	18.205379	-55.000000	-33.000000	-99.000000
3166203.853000	38591072.600000	469.302000	18.205381	-55.000000	-33.000000	-99.000000
3166203.853000	38591082.600000	469.302000	18.205372	-55.000000	-33.000000	-99.000000
3166193.853000	38591092.600000	469.302000	18.205371	-55.000000	-33.000000	-99.000000
3166193.853000	38591102.600000	469.302000	18.205362	-55.000000	-33.000000	-99.000000
3166203.853000	38591092.600000	469.302000	18.205361	-55.000000	-33.000000	-99.000000
3166203.853000	38591102.600000	469.302000	18.205347	-55.000000	-33.000000	-99.000000
3166213.853000	38591072.600000	469.302000	18.242180	-55.000000	-33.000000	-99.000000
3166213.853000	38591082.600000	469.302000	18.235933	-55.000000	-33.000000	-99.000000
3166223.853000	38591082.600000	469.302000	18.205360	-55.000000	-33.000000	-99.000000
3166213.853000	38591092.600000	469.302000	18.205351	-55.000000	-33.000000	-99.000000
3166213.853000	38591102.600000	469.302000	18.205331	-55.000000	-33.000000	-99.000000
3166223.853000	38591092.600000	469.302000	18.205341	-55.000000	-33.000000	-99.000000
3166223.853000	38591102.600000	469.302000	18.205315	-55.000000	-33.000000	-99.000000
3166233.853000	38591092.600000	469.302000	18.205335	-55.000000	-33.000000	-99.000000
3166233.853000	38591102.600000	469.302000	18.205304	-55.000000	-33.000000	-99.000000
3166173.853000	38591032.600000	479.302000	17.048081	-55.000000	-33.000000	-99.000000
3166173.853000	38591032.600000	489.302000	17.162017	-55.000000	-33.000000	-99.000000
3166173.853000	38591042.600000	479.302000	17.058902	-55.000000	-33.000000	-99.000000
3166173.853000	38591042.600000	489.302000	17.179133	-55.000000	-33.000000	-99.000000
3166183.853000	38591032.600000	479.302000	17.054102	-55.000000	-33.000000	-99.000000
3166183.853000	38591032.600000	489.302000	17.171541	-55.000000	-33.000000	-99.000000
3166183.853000	38591042.600000	479.302000	17.066111	-55.000000	-33.000000	-99.000000
3166183.853000	38591042.600000	489.302000	17.190529	-55.000000	-33.000000	-99.000000
3166173.853000	38591032.600000	499.302000	17.160175	-55.000000	-33.000000	-99.000000
3166183.853000	38591032.600000	499.302000	17.169512	-55.000000	-33.000000	-99.000000
3166183.853000	38591042.600000	499.302000	17.188089	-55.000000	-33.000000	-99.000000
3166173.853000	38591052.600000	479.302000	17.070644	-55.000000	-33.000000	-99.000000
3166173.853000	38591052.600000	489.302000	17.197693	-55.000000	-33.000000	-99.000000
3166173.853000	38591062.600000	479.302000	17.083325	-55.000000	-33.000000	-99.000000
3166183.853000	38591052.600000	479.302000	17.079335	-55.000000	-33.000000	-99.000000
3166183.853000	38591052.600000	489.302000	17.211420	-55.000000	-33.000000	-99.000000
3166183.853000	38591062.600000	479.302000	17.093865	-55.000000	-33.000000	-99.000000
3166183.853000	38591062.600000	489.302000	17.234351	-55.000000	-33.000000	-99.000000
3166193.853000	38591032.600000	479.302000	17.157248	-55.000000	-33.000000	-99.000000
3166193.853000	38591032.600000	489.302000	17.157248	-55.000000	-33.000000	-99.000000
3166193.853000	38591042.600000	479.302000	17.157248	-55.000000	-33.000000	-99.000000
3166193.853000	38591042.600000	489.302000	17.157248	-55.000000	-33.000000	-99.000000
3166203.853000	38591032.600000	489.302000	17.157248	-55.000000	-33.000000	-99.000000
3166203.853000	38591042.600000	479.302000	17.157248	-55.000000	-33.000000	-99.000000
3166203.853000	38591042.600000	489.302000	17.157248	-55.000000	-33.000000	-99.000000
3166193.853000	38591032.600000	499.302000	17.157248	-55.000000	-33.000000	-99.000000
3166193.853000	38591032.600000	509.302000	17.157248	-55.000000	-33.000000	-99.000000
3166193.853000	38591042.600000	499.302000	17.157248	-55.000000	-33.000000	-99.000000
3166203.853000	38591032.600000	499.302000	17.157248	-55.000000	-33.000000	-99.000000
3166203.853000	38591042.600000	499.302000	17.207846	-55.000000	-33.000000	-99.000000
3166193.853000	38591052.600000	479.302000	17.087620	-55.000000	-33.000000	-99.000000
3166193.853000	38591052.600000	489.302000	17.224497	-55.000000	-33.000000	-99.000000
3166193.853000	38591062.600000	479.302000	17.104106	-55.000000	-33.000000	-99.000000
3166193.853000	38591062.600000	489.302000	17.250497	-55.000000	-33.000000	-99.000000
3166203.853000	38591052.600000	479.302000	17.095156	-55.000000	-33.000000	-99.000000
3166203.853000	38591052.600000	489.302000	17.236386	-55.000000	-33.000000	-99.000000
3166203.853000	38591062.600000	479.302000	17.113601	-55.000000	-33.000000	-99.000000
3166203.853000	38591062.600000	489.302000	17.265454	-55.000000	-33.000000	-99.000000
3166193.853000	38591052.600000	499.302000	17.181651	-55.000000	-33.000000	-99.000000
3166203.853000	38591052.600000	499.302000	17.232715	-55.000000	-33.000000	-99.000000
3166203.853000	38591062.600000	499.302000	17.260808	-55.000000	-33.000000	-99.000000
3166173.853000	38591072.600000	479.302000	17.176788	-55.000000	-33.000000	-99.000000
3166173.853000	38591082.600000	479.302000	17.111248	-55.000000	-33.000000	-99.000000
3166183.853000	38591072.600000	479.302000	17.109748	-55.000000	-33.000000	-99.000000
3166183.853000	38591072.600000	489.302000	17.259388	-55.000000	-33.000000	-99.000000
3166183.853000	38591082.600000	479.302000	17.126938	-55.000000	-33.000000	-99.000000
3166173.853000	38591092.600000	479.302000	17.126079	-55.000000	-33.000000	-99.000000
3166173.853000	38591102.600000	479.302000	17.629970	-55.000000	-33.000000	-99.000000
3166183.853000	38591092.600000	479.302000	18.053562	-55.000000	-33.000000	-99.000000
3166183.853000	38591102.600000	479.302000	18.449753	-55.000000	-33.000000	-99.000000
3166193.853000	38591072.600000	479.302000	17.122518	-55.000000	-33.000000	-99.000000
3166193.853000	38591072.600000	489.302000	17.279491	-55.000000	-33.000000	-99.000000
3166193.853000	38591082.600000	479.302000	18.051410	-55.000000	-33.000000	-99.000000
3166193.853000	38591082.600000	489.302000	17.631320	-55.000000	-33.000000	-99.000000
3166203.853000	38591072.600000	479.302000	17.622853	-55.000000	-33.000000	-99.000000
3166203.853000	38591072.600000	489.302000	17.298553	-55.000000	-33.000000	-99.000000
3166203.853000	38591082.600000	479.302000	18.449248	-55.000000	-33.000000	-99.000000
3166203.853000	38591082.600000	489.302000	18.449318	-55.000000	-33.000000	-99.000000
3166203.853000	38591072.600000	499.302000	17.292584	-55.000000	-33.000000	-99.000000
3166193.853000	38591092.600000	479.302000	18.449875	-55.000000	-33.000000	-99.000000
3166193.853000	38591092.600000	489.302000	18.449956	-55.000000	-33.000000	-99.000000
3166193.853000	38591102.600000	479.302000	18.451994	-55.000000	-33.000000	-99.000000
3166203.853000	38591092.600000	479.302000	18.451689	-55.000000	-33.000000	-99.000000
3166203.853000	38591092.600000	489.302000	18.451810	-55.000000	-33.000000	-99.000000
3166203.853000	38591102.600000	479.302000	18.454183	-55.000000	-33.000000	-99.000000
3166203.853000	38591102.600000	489.302000	18.454384	-55.000000	-33.000000	-99.000000
3166213.853000	38591042.600000	489.302000	17.755991	-55.000000	-33.000000	-99.000000
3166213.853000	38591052.600000	489.302000	18.056537	-55.000000	-33.000000	-99.000000
3166213.853000	38591062.600000	479.302000	17.923842	-55.000000	-33.000000	-99.000000
3166213.853000	38591062.600000	489.302000	18.070575	-55.000000	-33.000000	-99.000000
3166223.853000	38591062.600000	489.302000	18.074971	-55.000000	-33.000000	-99.000000
3166213.853000	38591062.600000	499.302000	18.068328	-55.000000	-33.000000	-99.000000
3166213.853000	38591072.600000	479.302000	18.380153	-55.000000	-33.000000	-99.000000
3166213.853000	38591072.600000	489.302000	18.380981	-55.000000	-33.000000	-99.000000
3166213.853000	38591082.600000	479.302000	18.378086	-55.000000	-33.000000	-99.000000
3166213.853000	38591082.600000	489.302000	18.379215	-55.000000	-33.000000	-99.000000
3166223.853000	38591072.600000	489.302000	18.380427	-55.000000	-33.000000	-99.000000
3166223.853000	38591082.600000	479.302000	18.451566	-55.000000	-33.000000	-99.000000
3166223.853000	38591082.600000	489.302000	18.451684	-55.000000	-33.000000	-99.000000
3166213.853000	38591072.600000	499.302000	18.379513	-55.000000	-33.000000	-99.000000
3166213.853000	38591082.600000	499.302000	18.378112	-55.000000	-33.000000	-99.000000
3166213.853000	38591092.600000	479.302000	18.453301	-55.000000	-33.000000	-99.000000
3166213.853000	38591092.600000	489.302000	18.453470	-55.000000	-33.000000	-99.000000
3166213.853000	38591102.600000	479.302000	18.339263	-55.000000	-33.000000	-99.000000
3166213.853000	38591102.600000	489.302000	18.343262	-55.000000	-33.000000	-99.000000
3166223.853000	38591092.600000	479.302000	18.338902	-55.000000	-33.000000	-99.000000
3166223.853000	38591092.600000	489.302000	18.342355	-55.000000	-33.000000	-99.000000
3166223.853000	38591102.600000	479.302000	18.339709	-55.000000	-33.000000	-99.000000
3166223.853000	38591102.600000	489.302000	18.344368	-55.000000	-33.000000	-99.000000
3166233.853000	38591072.600000	489.302000	18.464504	-55.000000	-33.000000	-99.000000
3166233.853000	38591082.600000	489.302000	18.341266	-55.000000	-33.000000	-99.000000
3166233.853000	38591092.600000	489.302000	18.342793	-55.000000	-33.000000	-99.000000
3166233.853000	38591102.600000	479.302000	18.340055	-55.000000	-33.000000	-99.000000
3166233.853000	38591102.600000	489.302000	18.345211	-55.000000	-33.000000	-99.000000
3166243.853000	38591092.600000	479.302000	18.339129	-55.000000	-33.000000	-99.000000
3166243.853000	38591092.600000	489.302000	18.342931	-55.000000	-33.000000	-99.000000
3166243.853000	38591102.600000	479.302000	18.340170	-55.000000	-33.000000	-99.000000
3166243.853000	38591102.600000	489.302000	18.345489	-55.000000	-33.000000	-99.000000
3166163.853000	38591112.600000	469.302000	17.617218	-55.000000	-33.000000	-99.000000
3166163.853000	38591122.600000	469.302000	17.629737	-55.000000	-33.000000	-99.000000
3166163.853000	38591112.600000	479.302000	17.567706	-55.000000	-33.000000	-99.000000
3166163.853000	38591122.600000	479.302000	17.578834	-55.000000	-33.000000	-99.000000
3166173.853000	38591112.600000	469.302000	17.649630	-55.000000	-33.000000	-99.000000
3166173.853000	38591122.600000	469.302000	18.003214	-55.000000	-33.000000	-99.000000
3166183.853000	38591112.600000	469.302000	18.257977	-55.000000	-33.000000	-99.000000
3166183.853000	38591122.600000	469.302000	18.253757	-55.000000	-33.000000	-99.000000
3166173.853000	38591132.600000	469.302000	18.259545	-55.000000	-33.000000	-99.000000
3166173.853000	38591142.600000	469.302000	18.205374	-55.000000	-33.000000	-99.000000
3166183.853000	38591132.600000	469.302000	18.205358	-55.000000	-33.000000	-99.000000
3166183.853000	38591142.600000	469.302000	18.205357	-55.000000	-33.000000	-99.000000
3166193.853000	38591112.600000	469.302000	18.228371	-55.000000	-33.000000	-99.000000
3166193.853000	38591122.600000	469.302000	18.205341	-55.000000	-33.000000	-99.000000
3166203.853000	38591112.600000	459.302000	18.202065	-55.000000	-33.000000	-99.000000
3166203.853000	38591112.600000	469.302000	18.205331	-55.000000	-33.000000	-99.000000
3166203.853000	38591122.600000	459.302000	18.201191	-55.000000	-33.000000	-99.000000
3166203.853000	38591122.600000	469.302000	18.205313	-55.000000	-33.000000	-99.000000
3166193.853000	38591132.600000	469.302000	18.205334	-55.000000	-33.000000	-99.000000
3166193.853000	38591142.600000	459.302000	18.201603	-55.000000	-33.000000	-99.000000
3166193.853000	38591142.600000	469.302000	18.205331	-55.000000	-33.000000	-99.000000
3166203.853000	38591132.600000	459.302000	18.200286	-55.000000	-33.000000	-99.000000
3166203.853000	38591132.600000	469.302000	18.205299	-55.000000	-33.000000	-99.000000
3166203.853000	38591142.600000	459.302000	18.199645	-55.000000	-33.000000	-99.000000
3166203.853000	38591142.600000	469.302000	18.205293	-55.000000	-33.000000	-99.000000
3166173.853000	38591152.600000	469.302000	18.205376	-55.000000	-33.000000	-99.000000
3166173.853000	38591162.600000	469.302000	18.205380	-55.000000	-33.000000	-99.000000
3166183.853000	38591152.600000	469.302000	18.205359	-55.000000	-33.000000	-99.000000
3166183.853000	38591162.600000	469.302000	18.205365	-55.000000	-33.000000	-99.000000
3166173.853000	38591172.600000	469.302000	18.205385	-55.000000	-33.000000	-99.000000
3166173.853000	38591182.600000	469.302000	18.205390	-55.000000	-33.000000	-99.000000
3166183.853000	38591172.600000	469.302000	18.205373	-55.000000	-33.000000	-99.000000
3166183.853000	38591182.600000	469.302000	18.205381	-55.000000	-33.000000	-99.000000
3166193.853000	38591152.600000	459.302000	18.201583	-55.000000	-33.000000	-99.000000
3166193.853000	38591152.600000	469.302000	18.205335	-55.000000	-33.000000	-99.000000
3166193.853000	38591162.600000	459.302000	18.201841	-55.000000	-33.000000	-99.000000
3166193.853000	38591162.600000	469.302000	18.205344	-55.000000	-33.000000	-99.000000
3166203.853000	38591152.600000	459.302000	18.199596	-55.000000	-33.000000	-99.000000
3166203.853000	38591152.600000	469.302000	18.205299	-55.000000	-33.000000	-99.000000
3166203.853000	38591162.600000	459.302000	18.200171	-55.000000	-33.000000	-99.000000
3166203.853000	38591162.600000	469.302000	18.205314	-55.000000	-33.000000	-99.000000
3166193.853000	38591172.600000	459.302000	18.202280	-55.000000	-33.000000	-99.000000
3166193.853000	38591172.600000	469.302000	18.205356	-55.000000	-33.000000	-99.000000
3166193.853000	38591182.600000	459.302000	18.202774	-55.000000	-33.000000	-99.000000
3166193.853000	38591182.600000	469.302000	18.205369	-55.000000	-33.000000	-99.000000
3166203.853000	38591172.600000	459.302000	18.201063	-55.000000	-33.000000	-99.000000
3166203.853000	38591172.600000	469.302000	18.205334	-55.000000	-33.000000	-99.000000
3166203.853000	38591182.600000	459.302000	18.201958	-55.000000	-33.000000	-99.000000
3166203.853000	38591182.600000	469.302000	18.205354	-55.000000	-33.000000	-99.000000
3166213.853000	38591112.600000	469.302000	18.205306	-55.000000	-33.000000	-99.000000
3166213.853000	38591122.600000	459.302000	18.199465	-55.000000	-33.000000	-99.000000
3166213.853000	38591122.600000	469.302000	18.205278	-55.000000	-33.000000	-99.000000
3166223.853000	38591112.600000	469.302000	18.205280	-55.000000	-33.000000	-99.000000
3166223.853000	38591122.600000	469.302000	18.205240	-55.000000	-33.000000	-99.000000
3166213.853000	38591132.600000	459.302000	18.197485	-55.000000	-33.000000	-99.000000
3166213.853000	38591132.600000	469.302000	18.205255	-55.000000	-33.000000	-99.000000
3166213.853000	38591142.600000	459.302000	18.195820	-55.000000	-33.000000	-99.000000
3166213.853000	38591142.600000	469.302000	18.205249	-55.000000	-33.000000	-99.000000
3166223.853000	38591132.600000	459.302000	18.192428	-55.000000	-33.000000	-99.000000
3166223.853000	38591132.600000	469.302000	18.205234	-55.000000	-33.000000	-99.000000
3166223.853000	38591142.600000	459.302000	18.187079	-55.000000	-33.000000	-99.000000
3166223.853000	38591142.600000	469.302000	18.205338	-55.000000	-33.000000	-99.000000
3166233.853000	38591112.600000	469.302000	18.205260	-55.000000	-33.000000	-99.000000
3166233.853000	38591122.600000	469.302000	18.205220	-55.000000	-33.000000	-99.000000
3166243.853000	38591112.600000	469.302000	18.205254	-55.000000	-33.000000	-99.000000
3166243.853000	38591122.600000	469.302000	18.205218	-55.000000	-33.000000	-99.000000
3166233.853000	38591132.600000	469.302000	18.205399	-55.000000	-33.000000	-99.000000
3166233.853000	38591142.600000	459.302000	18.163345	-55.000000	-33.000000	-99.000000
3166233.853000	38591142.600000	469.302000	18.207419	-55.000000	-33.000000	-99.000000
3166243.853000	38591132.600000	469.302000	18.205627	-55.000000	-33.000000	-99.000000
3166243.853000	38591142.600000	459.302000	18.132082	-55.000000	-33.000000	-99.000000
3166243.853000	38591142.600000	469.302000	18.215111	-55.000000	-33.000000	-99.000000
3166213.853000	38591152.600000	459.302000	18.195676	-55.000000	-33.000000	-99.000000
3166213.853000	38591152.600000	469.302000	18.205260	-55.000000	-33.000000	-99.000000
3166213.853000	38591162.600000	459.302000	18.197190	-55.000000	-33.000000	-99.000000
3166213.853000	38591162.600000	469.302000	18.205279	-55.000000	-33.000000	-99.000000
3166223.853000	38591152.600000	459.302000	18.186509	-55.000000	-33.000000	-99.000000
3166223.853000	38591152.600000	469.302000	18.205378	-55.000000	-33.000000	-99.000000
3166223.853000	38591162.600000	459.302000	18.191570	-55.000000	-33.000000	-99.000000
3166223.853000	38591162.600000	469.302000	18.205289	-55.000000	-33.000000	-99.000000
3166213.853000	38591172.600000	459.302000	18.199195	-55.000000	-33.000000	-99.000000
3166213.853000	38591172.600000	469.302000	18.205306	-55.000000	-33.000000	-99.000000
3166213.853000	38591182.600000	459.302000	18.200874	-55.000000	-33.000000	-99.000000
3166213.853000	38591182.600000	469.302000	18.205335	-55.000000	-33.000000	-99.000000
3166223.853000	38591172.600000	459.302000	18.196473	-55.000000	-33.000000	-99.000000
3166223.853000	38591172.600000	469.302000	18.205284	-55.000000	-33.000000	-99.000000
3166223.853000	38591182.600000	459.302000	18.199582	-55.000000	-33.000000	-99.000000
3166223.853000	38591182.600000	469.302000	18.205318	-55.000000	-33.000000	-99.000000
3166233.853000	38591152.600000	459.302000	18.159718	-55.000000	-33.000000	-99.000000
3166233.853000	38591152.600000	469.302000	18.208112	-55.000000	-33.000000	-99.000000
3166233.853000	38591162.600000	459.302000	18.181942	-55.000000	-33.000000	-99.000000
3166233.853000	38591162.600000	469.302000	18.205603	-55.000000	-33.000000	-99.000000
3166243.853000	38591152.600000	459.302000	18.116411	-55.000000	-33.000000	-99.000000
3166243.853000	38591152.600000	469.302000	18.221126	-55.000000	-33.000000	-99.000000
3166243.853000	38591162.600000	459.302000	18.175807	-55.000000	-33.000000	-99.000000
3166243.853000	38591162.600000	469.302000	18.206037	-55.000000	-33.000000	-99.000000
3166233.853000	38591172.600000	459.302000	18.193369	-55.000000	-33.000000	-99.000000
3166233.853000	38591172.600000	469.302000	18.205288	-55.000000	-33.000000	-99.000000
3166233.853000	38591182.600000	459.302000	18.198418	-55.000000	-33.000000	-99.000000
3166233.853000	38591182.600000	469.302000	18.205305	-55.000000	-33.000000	-99.000000
3166243.853000	38591172.600000	459.302000	18.192024	-55.000000	-33.000000	-99.000000
3166243.853000	38591172.600000	469.302000	18.205300	-55.000000	-33.000000	-99.000000
3166243.853000	38591182.600000	459.302000	18.197991	-55.000000	-33.000000	-99.000000
3166243.853000	38591182.600000	469.302000	18.205302	-55.000000	-33.000000	-99.000000
3166173.853000	38591112.600000	479.302000	18.440507	-55.000000	-33.000000	-99.000000
3166173.853000	38591122.600000	479.302000	18.441759	-55.000000	-33.000000	-99.000000
3166183.853000	38591112.600000	479.302000	18.443265	-55.000000	-33.000000	-99.000000
3166183.853000	38591122.600000	479.302000	18.444847	-55.000000	-33.000000	-99.000000
3166173.853000	38591132.600000	479.302000	18.442682	-55.000000	-33.000000	-99.000000
3166173.853000	38591142.600000	479.302000	18.443190	-55.000000	-33.000000	-99.000000
3166183.853000	38591132.600000	479.302000	18.446039	-55.000000	-33.000000	-99.000000
3166193.853000	38591112.600000	479.302000	18.446183	-55.000000	-33.000000	-99.000000
3166193.853000	38591122.600000	479.302000	18.448207	-55.000000	-33.000000	-99.000000
3166203.853000	38591112.600000	479.302000	18.449183	-55.000000	-33.000000	-99.000000
3166203.853000	38591112.600000	489.302000	18.449353	-55.000000	-33.000000	-99.000000
3166203.853000	38591122.600000	479.302000	18.451796	-55.000000	-33.000000	-99.000000
3166193.853000	38591132.600000	479.302000	18.449781	-55.000000	-33.000000	-99.000000
3166193.853000	38591142.600000	479.302000	18.450682	-55.000000	-33.000000	-99.000000
3166203.853000	38591132.600000	479.302000	18.453917	-55.000000	-33.000000	-99.000000
3166203.853000	38591142.600000	479.302000	18.455174	-55.000000	-33.000000	-99.000000
3166173.853000	38591152.600000	479.302000	18.443230	-55.000000	-33.000000	-99.000000
3166173.853000	38591162.600000	479.302000	18.442796	-55.000000	-33.000000	-99.000000
3166173.853000	38591172.600000	479.302000	18.441936	-55.000000	-33.000000	-99.000000
3166173.853000	38591182.600000	479.302000	18.440732	-55.000000	-33.000000	-99.000000
3166193.853000	38591152.600000	479.302000	18.450753	-55.000000	-33.000000	-99.000000
3166193.853000	38591162.600000	479.302000	18.449981	-55.000000	-33.000000	-99.000000
3166203.853000	38591152.600000	479.302000	18.455275	-55.000000	-33.000000	-99.000000
3166203.853000	38591162.600000	479.302000	18.454193	-55.000000	-33.000000	-99.000000
3166193.853000	38591172.600000	479.302000	18.448503	-55.000000	-33.000000	-99.000000
3166193.853000	38591182.600000	479.302000	18.338893	-55.000000	-33.000000	-99.000000
3166203.853000	38591172.600000	479.302000	18.340214	-55.000000	-33.000000	-99.000000
3166203.853000	38591182.600000	479.302000	18.339527	-55.000000	-33.000000	-99.000000
3166213.853000	38591112.600000	479.302000	18.340141	-55.000000	-33.000000	-99.000000
3166213.853000	38591112.600000	489.302000	18.345407	-55.000000	-33.000000	-99.000000
3166213.853000	38591122.600000	479.302000	18.341384	-55.000000	-33.000000	-99.000000
3166223.853000	38591112.600000	479.302000	18.341028	-55.000000	-33.000000	-99.000000
3166223.853000	38591112.600000	489.302000	18.347506	-55.000000	-33.000000	-99.000000
3166223.853000	38591122.600000	479.302000	18.343256	-55.000000	-33.000000	-99.000000
3166223.853000	38591122.600000	489.302000	18.352458	-55.000000	-33.000000	-99.000000
3166213.853000	38591132.600000	479.302000	18.342936	-55.000000	-33.000000	-99.000000
3166213.853000	38591142.600000	479.302000	18.344258	-55.000000	-33.000000	-99.000000
3166223.853000	38591132.600000	479.302000	18.346863	-55.000000	-33.000000	-99.000000
3166223.853000	38591142.600000	479.302000	18.351014	-55.000000	-33.000000	-99.000000
3166233.853000	38591112.600000	479.302000	18.341809	-55.000000	-33.000000	-99.000000
3166233.853000	38591112.600000	489.302000	18.349294	-55.000000	-33.000000	-99.000000
3166233.853000	38591122.600000	479.302000	18.345296	-55.000000	-33.000000	-99.000000
3166233.853000	38591122.600000	489.302000	18.356696	-55.000000	-33.000000	-99.000000
3166243.853000	38591112.600000	479.302000	18.342091	-55.000000	-33.000000	-99.000000
3166243.853000	38591112.600000	489.302000	18.349925	-55.000000	-33.000000	-99.000000
3166243.853000	38591122.600000	479.302000	18.346147	-55.000000	-33.000000	-99.000000
3166243.853000	38591122.600000	489.302000	18.358394	-55.000000	-33.000000	-99.000000
3166233.853000	38591132.600000	479.302000	18.352947	-55.000000	-33.000000	-99.000000
3166233.853000	38591132.600000	489.302000	18.370884	-55.000000	-33.000000	-99.000000
3166233.853000	38591142.600000	479.302000	18.367414	-55.000000	-33.000000	-99.000000
3166243.853000	38591132.600000	479.302000	18.356366	-55.000000	-33.000000	-99.000000
3166243.853000	38591132.600000	489.302000	18.376716	-55.000000	-33.000000	-99.000000
3166243.853000	38591142.600000	479.302000	18.382672	-55.000000	-33.000000	-99.000000
3166213.853000	38591152.600000	479.302000	18.344398	-55.000000	-33.000000	-99.000000
3166213.853000	38591162.600000	479.302000	18.343235	-55.000000	-33.000000	-99.000000
3166223.853000	38591152.600000	479.302000	18.351506	-55.000000	-33.000000	-99.000000
3166223.853000	38591162.600000	479.302000	18.347649	-55.000000	-33.000000	-99.000000
3166213.853000	38591172.600000	479.302000	18.341678	-55.000000	-33.000000	-99.000000
3166213.853000	38591182.600000	479.302000	18.340374	-55.000000	-33.000000	-99.000000
3166223.853000	38591172.600000	479.302000	18.343825	-55.000000	-33.000000	-99.000000
3166223.853000	38591182.600000	479.302000	18.341390	-55.000000	-33.000000	-99.000000
3166233.853000	38591152.600000	479.302000	18.369735	-55.000000	-33.000000	-99.000000
3166233.853000	38591162.600000	479.302000	18.355006	-55.000000	-33.000000	-99.000000
3166243.853000	38591152.600000	479.302000	18.388617	-55.000000	-33.000000	-99.000000
3166243.853000	38591162.600000	479.302000	18.359449	-55.000000	-33.000000	-99.000000
3166233.853000	38591172.600000	479.302000	18.346275	-55.000000	-33.000000	-99.000000
3166233.853000	38591182.600000	479.302000	18.342310	-55.000000	-33.000000	-99.000000
3166243.853000	38591172.600000	479.302000	18.347334	-55.000000	-33.000000	-99.000000
3166243.853000	38591182.600000	479.302000	18.342647	-55.000000	-33.000000	-99.000000
3166173.853000	38591192.600000	469.302000	18.073492	-55.000000	-33.000000	-99.000000
3166173.853000	38591202.600000	469.302000	18.291141	-55.000000	-33.000000	-99.000000
3166183.853000	38591192.600000	469.302000	18.079195	-55.000000	-33.000000	-99.000000
3166183.853000	38591202.600000	469.302000	18.205396	-55.000000	-33.000000	-99.000000
3166173.853000	38591212.600000	469.302000	18.205406	-55.000000	-33.000000	-99.000000
3166173.853000	38591222.600000	469.302000	18.205410	-55.000000	-33.000000	-99.000000
3166183.853000	38591212.600000	469.302000	18.205402	-55.000000	-33.000000	-99.000000
3166183.853000	38591222.600000	469.302000	18.205407	-55.000000	-33.000000	-99.000000
3166193.853000	38591192.600000	459.302000	18.203235	-55.000000	-33.000000	-99.000000
3166193.853000	38591192.600000	469.302000	18.205381	-55.000000	-33.000000	-99.000000
3166193.853000	38591202.600000	459.302000	18.203628	-55.000000	-33.000000	-99.000000
3166193.853000	38591202.600000	469.302000	18.205390	-55.000000	-33.000000	-99.000000
3166203.853000	38591192.600000	459.302000	18.202707	-55.000000	-33.000000	-99.000000
3166203.853000	38591192.600000	469.302000	18.205370	-55.000000	-33.000000	-99.000000
3166203.853000	38591202.600000	459.302000	18.203287	-55.000000	-33.000000	-99.000000
3166203.853000	38591202.600000	469.302000	18.205384	-55.000000	-33.000000	-99.000000
3166193.853000	38591212.600000	459.302000	18.203948	-55.000000	-33.000000	-99.000000
3166193.853000	38591212.600000	469.302000	18.205398	-55.000000	-33.000000	-99.000000
3166193.853000	38591222.600000	459.302000	18.204202	-55.000000	-33.000000	-99.000000
3166193.853000	38591222.600000	469.302000	18.205404	-55.000000	-33.000000	-99.000000
3166203.853000	38591212.600000	459.302000	18.203724	-55.000000	-33.000000	-99.000000
3166203.853000	38591212.600000	469.302000	18.205394	-55.000000	-33.000000	-99.000000
3166203.853000	38591222.600000	459.302000	18.204053	-55.000000	-33.000000	-99.000000
3166203.853000	38591222.600000	469.302000	18.205402	-55.000000	-33.000000	-99.000000
3166173.853000	38591232.600000	469.302000	18.241061	-55.000000	-33.000000	-99.000000
3166183.853000	38591232.600000	469.302000	18.205411	-55.000000	-33.000000	-99.000000
3166193.853000	38591232.600000	459.302000	18.204404	-55.000000	-33.000000	-99.000000
3166193.853000	38591232.600000	469.302000	18.205409	-55.000000	-33.000000	-99.000000
3166203.853000	38591232.600000	459.302000	18.204302	-55.000000	-33.000000	-99.000000
3166203.853000	38591232.600000	469.302000	18.205407	-55.000000	-33.000000	-99.000000
3166213.853000	38591192.600000	459.302000	18.202082	-55.000000	-33.000000	-99.000000
3166213.853000	38591192.600000	469.302000	18.205359	-55.000000	-33.000000	-99.000000
3166213.853000	38591202.600000	459.302000	18.202918	-55.000000	-33.000000	-99.000000
3166213.853000	38591202.600000	469.302000	18.205377	-55.000000	-33.000000	-99.000000
3166223.853000	38591192.600000	459.302000	18.201435	-55.000000	-33.000000	-99.000000
3166223.853000	38591192.600000	469.302000	18.205349	-55.000000	-33.000000	-99.000000
3166223.853000	38591202.600000	459.302000	18.202571	-55.000000	-33.000000	-99.000000
3166223.853000	38591202.600000	469.302000	18.205371	-55.000000	-33.000000	-99.000000
3166213.853000	38591212.600000	459.302000	18.203498	-55.000000	-33.000000	-99.000000
3166213.853000	38591212.600000	469.302000	18.205390	-55.000000	-33.000000	-99.000000
3166213.853000	38591222.600000	459.302000	18.203909	-55.000000	-33.000000	-99.000000
3166213.853000	38591222.600000	469.302000	18.205399	-55.000000	-33.000000	-99.000000
3166223.853000	38591212.600000	459.302000	18.203299	-55.000000	-33.000000	-99.000000
3166223.853000	38591212.600000	469.302000	18.205386	-55.000000	-33.000000	-99.000000
3166223.853000	38591222.600000	459.302000	18.203788	-55.000000	-33.000000	-99.000000
3166223.853000	38591222.600000	469.302000	18.205397	-55.000000	-33.000000	-99.000000
3166233.853000	38591192.600000	459.302000	18.200926	-55.000000	-33.000000	-99.000000
3166233.853000	38591192.600000	469.302000	18.205341	-55.000000	-33.000000	-99.000000
3166233.853000	38591202.600000	459.302000	18.202319	-55.000000	-33.000000	-99.000000
3166233.853000	38591202.600000	469.302000	18.205367	-55.000000	-33.000000	-99.000000
3166243.853000	38591192.600000	459.302000	18.200755	-55.000000	-33.000000	-99.000000
3166243.853000	38591192.600000	469.302000	18.205339	-55.000000	-33.000000	-99.000000
3166243.853000	38591202.600000	459.302000	18.202239	-55.000000	-33.000000	-99.000000
3166243.853000	38591202.600000	469.302000	18.205365	-55.000000	-33.000000	-99.000000
3166233.853000	38591212.600000	459.302000	18.203163	-55.000000	-33.000000	-99.000000
3166233.853000	38591212.600000	469.302000	18.205384	-55.000000	-33.000000	-99.000000
3166233.853000	38591222.600000	459.302000	18.203709	-55.000000	-33.000000	-99.000000
3166233.853000	38591222.600000	469.302000	18.205396	-55.000000	-33.000000	-99.000000
3166243.853000	38591212.600000	459.302000	18.203120	-55.000000	-33.000000	-99.000000
3166243.853000	38591212.600000	469.302000	18.205383	-55.000000	-33.000000	-99.000000
3166243.853000	38591222.600000	459.302000	18.203684	-55.000000	-33.000000	-99.000000
3166243.853000	38591222.600000	469.302000	18.205395	-55.000000	-33.000000	-99.000000
3166213.853000	38591232.600000	459.302000	18.304410	-55.000000	-33.000000	-99.000000
3166213.853000	38591232.600000	469.302000	18.236724	-55.000000	-33.000000	-99.000000
3166223.853000	38591232.600000	459.302000	18.204130	-55.000000	-33.000000	-99.000000
3166223.853000	38591232.600000	469.302000	18.205404	-55.000000	-33.000000	-99.000000
3166233.853000	38591232.600000	459.302000	18.204081	-55.000000	-33.000000	-99.000000
3166233.853000	38591232.600000	469.302000	18.205404	-55.000000	-33.000000	-99.000000
3166243.853000	38591232.600000	459.302000	18.204066	-55.000000	-33.000000	-99.000000
3166243.853000	38591232.600000	469.302000	18.205403	-55.000000	-33.000000	-99.000000
3166173.853000	38591192.600000	479.302000	18.337961	-55.000000	-33.000000	-99.000000
3166173.853000	38591202.600000	479.302000	18.459361	-55.000000	-33.000000	-99.000000
3166173.853000	38591212.600000	479.302000	18.458078	-55.000000	-33.000000	-99.000000
3166173.853000	38591222.600000	479.302000	18.456739	-55.000000	-33.000000	-99.000000
3166193.853000	38591192.600000	479.302000	18.338541	-55.000000	-33.000000	-99.000000
3166193.853000	38591202.600000	479.302000	18.338242	-55.000000	-33.000000	-99.000000
3166203.853000	38591192.600000	479.302000	18.338952	-55.000000	-33.000000	-99.000000
3166203.853000	38591202.600000	479.302000	18.338507	-55.000000	-33.000000	-99.000000
3166193.853000	38591212.600000	479.302000	18.337998	-55.000000	-33.000000	-99.000000
3166193.853000	38591222.600000	479.302000	18.459127	-55.000000	-33.000000	-99.000000
3166203.853000	38591212.600000	479.302000	18.338172	-55.000000	-33.000000	-99.000000
3166203.853000	38591222.600000	479.302000	18.337554	-55.000000	-33.000000	-99.000000
3166173.853000	38591232.600000	479.302000	18.375193	-55.000000	-33.000000	-99.000000
3166193.853000	38591232.600000	479.302000	18.457472	-55.000000	-33.000000	-99.000000
3166203.853000	38591232.600000	479.302000	18.458363	-55.000000	-33.000000	-99.000000
3166213.853000	38591192.600000	479.302000	18.339439	-55.000000	-33.000000	-99.000000
3166213.853000	38591202.600000	479.302000	18.338795	-55.000000	-33.000000	-99.000000
3166223.853000	38591192.600000	479.302000	18.339946	-55.000000	-33.000000	-99.000000
3166223.853000	38591202.600000	479.302000	18.339066	-55.000000	-33.000000	-99.000000
3166213.853000	38591212.600000	479.302000	18.338348	-55.000000	-33.000000	-99.000000
3166213.853000	38591222.600000	479.302000	18.338032	-55.000000	-33.000000	-99.000000
3166223.853000	38591212.600000	479.302000	18.338503	-55.000000	-33.000000	-99.000000
3166223.853000	38591222.600000	479.302000	18.338127	-55.000000	-33.000000	-99.000000
3166233.853000	38591192.600000	479.302000	18.340346	-55.000000	-33.000000	-99.000000
3166233.853000	38591202.600000	479.302000	18.339262	-55.000000	-33.000000	-99.000000
3166243.853000	38591192.600000	479.302000	18.340481	-55.000000	-33.000000	-99.000000
3166243.853000	38591202.600000	479.302000	18.339326	-55.000000	-33.000000	-99.000000
3166233.853000	38591212.600000	479.302000	18.338610	-55.000000	-33.000000	-99.000000
3166233.853000	38591222.600000	479.302000	18.338189	-55.000000	-33.000000	-99.000000
3166243.853000	38591212.600000	479.302000	18.338643	-55.000000	-33.000000	-99.000000
3166243.853000	38591222.600000	479.302000	18.338208	-55.000000	-33.000000	-99.000000
3166213.853000	38591232.600000	479.302000	18.459463	-55.000000	-33.000000	-99.000000
3166223.853000	38591232.600000	479.302000	18.337864	-55.000000	-33.000000	-99.000000
3166233.853000	38591232.600000	479.302000	18.337903	-55.000000	-33.000000	-99.000000
3166243.853000	38591232.600000	479.302000	18.337914	-55.000000	-33.000000	-99.000000
3166323.853000	38591082.600000	409.302000	14.515993	-55.000000	-33.000000	-99.000000
3166313.853000	38591082.600000	429.302000	14.555886	-55.000000	-33.000000	-99.000000
3166323.853000	38591082.600000	419.302000	14.556381	-55.000000	-33.000000	-99.000000
3166323.853000	38591082.600000	429.302000	14.555790	-55.000000	-33.000000	-99.000000
3166323.853000	38591092.600000	409.302000	14.515504	-55.000000	-33.000000	-99.000000
3166323.853000	38591102.600000	409.302000	14.653829	-55.000000	-33.000000	-99.000000
3166313.853000	38591092.600000	429.302000	14.556544	-55.000000	-33.000000	-99.000000
3166313.853000	38591102.600000	429.302000	14.557774	-55.000000	-33.000000	-99.000000
3166323.853000	38591092.600000	419.302000	14.557059	-55.000000	-33.000000	-99.000000
3166323.853000	38591092.600000	429.302000	14.556339	-55.000000	-33.000000	-99.000000
3166323.853000	38591102.600000	419.302000	14.809625	-55.000000	-33.000000	-99.000000
3166323.853000	38591102.600000	429.302000	14.557278	-55.000000	-33.000000	-99.000000
3166293.853000	38591082.600000	439.302000	14.555001	-55.000000	-33.000000	-99.000000
3166293.853000	38591082.600000	449.302000	14.554111	-55.000000	-33.000000	-99.000000
3166303.853000	38591082.600000	439.302000	14.555033	-55.000000	-33.000000	-99.000000
3166303.853000	38591082.600000	449.302000	14.554081	-55.000000	-33.000000	-99.000000
3166303.853000	38591082.600000	459.302000	14.628008	-55.000000	-33.000000	-99.000000
3166293.853000	38591092.600000	439.302000	14.555232	-55.000000	-33.000000	-99.000000
3166293.853000	38591092.600000	449.302000	14.553894	-55.000000	-33.000000	-99.000000
3166293.853000	38591102.600000	439.302000	14.555693	-55.000000	-33.000000	-99.000000
3166293.853000	38591102.600000	449.302000	14.553496	-55.000000	-33.000000	-99.000000
3166303.853000	38591092.600000	439.302000	14.555309	-55.000000	-33.000000	-99.000000
3166303.853000	38591092.600000	449.302000	14.553826	-55.000000	-33.000000	-99.000000
3166303.853000	38591102.600000	439.302000	14.555921	-55.000000	-33.000000	-99.000000
3166303.853000	38591102.600000	449.302000	14.553314	-55.000000	-33.000000	-99.000000
3166303.853000	38591092.600000	459.302000	14.628324	-55.000000	-33.000000	-99.000000
3166303.853000	38591102.600000	459.302000	14.628985	-55.000000	-33.000000	-99.000000
3166313.853000	38591082.600000	439.302000	14.555030	-55.000000	-33.000000	-99.000000
3166313.853000	38591082.600000	449.302000	14.554084	-55.000000	-33.000000	-99.000000
3166323.853000	38591082.600000	439.302000	14.554993	-55.000000	-33.000000	-99.000000
3166323.853000	38591082.600000	449.302000	14.554120	-55.000000	-33.000000	-99.000000
3166313.853000	38591082.600000	459.302000	14.628004	-55.000000	-33.000000	-99.000000
3166313.853000	38591082.600000	469.302000	15.010133	-55.000000	-33.000000	-99.000000
3166323.853000	38591082.600000	459.302000	14.627961	-55.000000	-33.000000	-99.000000
3166323.853000	38591082.600000	469.302000	15.010519	-55.000000	-33.000000	-99.000000
3166313.853000	38591092.600000	439.302000	14.555301	-55.000000	-33.000000	-99.000000
3166313.853000	38591092.600000	449.302000	14.553833	-55.000000	-33.000000	-99.000000
3166313.853000	38591102.600000	439.302000	14.555895	-55.000000	-33.000000	-99.000000
3166313.853000	38591102.600000	449.302000	14.553334	-55.000000	-33.000000	-99.000000
3166323.853000	38591092.600000	439.302000	14.555212	-55.000000	-33.000000	-99.000000
3166323.853000	38591092.600000	449.302000	14.553912	-55.000000	-33.000000	-99.000000
3166323.853000	38591102.600000	439.302000	14.555640	-55.000000	-33.000000	-99.000000
3166323.853000	38591102.600000	449.302000	14.553540	-55.000000	-33.000000	-99.000000
3166313.853000	38591092.600000	459.302000	14.628315	-55.000000	-33.000000	-99.000000
3166313.853000	38591092.600000	469.302000	15.007682	-55.000000	-33.000000	-99.000000
3166313.853000	38591102.600000	459.302000	14.628958	-55.000000	-33.000000	-99.000000
3166313.853000	38591102.600000	469.302000	15.003531	-55.000000	-33.000000	-99.000000
3166323.853000	38591092.600000	459.302000	14.628217	-55.000000	-33.000000	-99.000000
3166323.853000	38591092.600000	469.302000	15.008444	-55.000000	-33.000000	-99.000000
3166323.853000	38591102.600000	459.302000	14.628690	-55.000000	-33.000000	-99.000000
3166323.853000	38591102.600000	469.302000	15.005181	-55.000000	-33.000000	-99.000000
3166303.853000	38591082.600000	489.302000	17.109390	-55.000000	-33.000000	-99.000000
3166303.853000	38591092.600000	489.302000	17.118268	-55.000000	-33.000000	-99.000000
3166303.853000	38591102.600000	489.302000	17.131138	-55.000000	-33.000000	-99.000000
3166313.853000	38591082.600000	479.302000	16.567821	-55.000000	-33.000000	-99.000000
3166313.853000	38591082.600000	489.302000	17.109267	-55.000000	-33.000000	-99.000000
3166323.853000	38591082.600000	479.302000	16.567939	-55.000000	-33.000000	-99.000000
3166323.853000	38591082.600000	489.302000	17.107861	-55.000000	-33.000000	-99.000000
3166313.853000	38591092.600000	479.302000	16.567059	-55.000000	-33.000000	-99.000000
3166313.853000	38591092.600000	489.302000	17.118042	-55.000000	-33.000000	-99.000000
3166313.853000	38591102.600000	479.302000	16.565202	-55.000000	-33.000000	-99.000000
3166313.853000	38591102.600000	489.302000	17.130726	-55.000000	-33.000000	-99.000000
3166323.853000	38591092.600000	479.302000	16.567347	-55.000000	-33.000000	-99.000000
3166323.853000	38591092.600000	489.302000	17.115511	-55.000000	-33.000000	-99.000000
3166323.853000	38591102.600000	479.302000	16.566081	-55.000000	-33.000000	-99.000000
3166323.853000	38591102.600000	489.302000	17.126176	-55.000000	-33.000000	-99.000000
3166333.853000	38591082.600000	399.302000	14.697931	-55.000000	-33.000000	-99.000000
3166333.853000	38591082.600000	409.302000	14.711914	-55.000000	-33.000000	-99.000000
3166343.853000	38591082.600000	399.302000	14.696557	-55.000000	-33.000000	-99.000000
3166343.853000	38591082.600000	409.302000	14.711844	-55.000000	-33.000000	-99.000000
3166333.853000	38591082.600000	419.302000	15.648218	-55.000000	-33.000000	-99.000000
3166333.853000	38591082.600000	429.302000	14.872932	-55.000000	-33.000000	-99.000000
3166343.853000	38591082.600000	419.302000	16.375162	-55.000000	-33.000000	-99.000000
3166343.853000	38591082.600000	429.302000	16.668354	-55.000000	-33.000000	-99.000000
3166333.853000	38591092.600000	399.302000	14.692925	-55.000000	-33.000000	-99.000000
3166333.853000	38591092.600000	409.302000	14.711689	-55.000000	-33.000000	-99.000000
3166333.853000	38591102.600000	399.302000	14.685298	-55.000000	-33.000000	-99.000000
3166333.853000	38591102.600000	409.302000	14.711343	-55.000000	-33.000000	-99.000000
3166343.853000	38591092.600000	399.302000	14.690368	-55.000000	-33.000000	-99.000000
3166343.853000	38591092.600000	409.302000	14.711560	-55.000000	-33.000000	-99.000000
3166343.853000	38591102.600000	399.302000	14.680101	-55.000000	-33.000000	-99.000000
3166343.853000	38591102.600000	409.302000	14.711079	-55.000000	-33.000000	-99.000000
3166333.853000	38591092.600000	419.302000	15.967212	-55.000000	-33.000000	-99.000000
3166333.853000	38591092.600000	429.302000	15.241204	-55.000000	-33.000000	-99.000000
3166333.853000	38591102.600000	419.302000	16.006573	-55.000000	-33.000000	-99.000000
3166333.853000	38591102.600000	429.302000	15.484709	-55.000000	-33.000000	-99.000000
3166343.853000	38591092.600000	419.302000	16.375168	-55.000000	-33.000000	-99.000000
3166343.853000	38591092.600000	429.302000	16.668176	-55.000000	-33.000000	-99.000000
3166343.853000	38591102.600000	419.302000	16.375194	-55.000000	-33.000000	-99.000000
3166343.853000	38591102.600000	429.302000	16.667875	-55.000000	-33.000000	-99.000000
3166353.853000	38591082.600000	399.302000	14.695842	-55.000000	-33.000000	-99.000000
3166353.853000	38591082.600000	409.302000	14.711808	-55.000000	-33.000000	-99.000000
3166363.853000	38591082.600000	399.302000	14.695989	-55.000000	-33.000000	-99.000000
3166353.853000	38591082.600000	419.302000	16.375160	-55.000000	-33.000000	-99.000000
3166353.853000	38591082.600000	429.302000	16.668334	-55.000000	-33.000000	-99.000000
3166363.853000	38591082.600000	419.302000	16.375161	-55.000000	-33.000000	-99.000000
3166363.853000	38591082.600000	429.302000	16.668338	-55.000000	-33.000000	-99.000000
3166353.853000	38591092.600000	399.302000	14.688971	-55.000000	-33.000000	-99.000000
3166353.853000	38591092.600000	409.302000	14.711489	-55.000000	-33.000000	-99.000000
3166353.853000	38591102.600000	399.302000	14.677020	-55.000000	-33.000000	-99.000000
3166353.853000	38591102.600000	409.302000	14.710919	-55.000000	-33.000000	-99.000000
3166363.853000	38591092.600000	399.302000	14.689261	-55.000000	-33.000000	-99.000000
3166363.853000	38591102.600000	399.302000	14.677676	-55.000000	-33.000000	-99.000000
3166353.853000	38591092.600000	419.302000	16.375166	-55.000000	-33.000000	-99.000000
3166353.853000	38591092.600000	429.302000	16.668136	-55.000000	-33.000000	-99.000000
3166353.853000	38591102.600000	419.302000	16.375197	-55.000000	-33.000000	-99.000000
3166353.853000	38591102.600000	429.302000	16.667783	-55.000000	-33.000000	-99.000000
3166363.853000	38591092.600000	419.302000	16.375166	-55.000000	-33.000000	-99.000000
3166363.853000	38591092.600000	429.302000	16.668144	-55.000000	-33.000000	-99.000000
3166363.853000	38591102.600000	419.302000	16.375196	-55.000000	-33.000000	-99.000000
3166363.853000	38591102.600000	429.302000	16.667803	-55.000000	-33.000000	-99.000000
3166333.853000	38591082.600000	439.302000	14.554936	-55.000000	-33.000000	-99.000000
3166333.853000	38591082.600000	449.302000	14.554175	-55.000000	-33.000000	-99.000000
3166343.853000	38591082.600000	439.302000	16.114937	-55.000000	-33.000000	-99.000000
3166343.853000	38591082.600000	449.302000	15.606989	-55.000000	-33.000000	-99.000000
3166333.853000	38591082.600000	459.302000	14.627894	-55.000000	-33.000000	-99.000000
3166333.853000	38591082.600000	469.302000	15.011133	-55.000000	-33.000000	-99.000000
3166343.853000	38591082.600000	459.302000	15.744618	-55.000000	-33.000000	-99.000000
3166343.853000	38591082.600000	469.302000	15.344062	-55.000000	-33.000000	-99.000000
3166333.853000	38591092.600000	439.302000	14.555091	-55.000000	-33.000000	-99.000000
3166333.853000	38591092.600000	449.302000	14.554024	-55.000000	-33.000000	-99.000000
3166333.853000	38591102.600000	439.302000	14.555346	-55.000000	-33.000000	-99.000000
3166333.853000	38591102.600000	449.302000	14.553789	-55.000000	-33.000000	-99.000000
3166343.853000	38591092.600000	439.302000	16.114513	-55.000000	-33.000000	-99.000000
3166343.853000	38591092.600000	449.302000	15.607321	-55.000000	-33.000000	-99.000000
3166343.853000	38591102.600000	439.302000	16.113787	-55.000000	-33.000000	-99.000000
3166343.853000	38591102.600000	449.302000	15.607894	-55.000000	-33.000000	-99.000000
3166333.853000	38591092.600000	459.302000	14.628079	-55.000000	-33.000000	-99.000000
3166333.853000	38591092.600000	469.302000	15.009573	-55.000000	-33.000000	-99.000000
3166333.853000	38591102.600000	459.302000	14.628373	-55.000000	-33.000000	-99.000000
3166333.853000	38591102.600000	469.302000	15.007373	-55.000000	-33.000000	-99.000000
3166343.853000	38591092.600000	459.302000	15.744654	-55.000000	-33.000000	-99.000000
3166343.853000	38591092.600000	469.302000	15.344056	-55.000000	-33.000000	-99.000000
3166343.853000	38591102.600000	459.302000	15.744713	-55.000000	-33.000000	-99.000000
3166343.853000	38591102.600000	469.302000	15.344043	-55.000000	-33.000000	-99.000000
3166353.853000	38591082.600000	439.302000	16.114891	-55.000000	-33.000000	-99.000000
3166353.853000	38591082.600000	449.302000	15.607026	-55.000000	-33.000000	-99.000000
3166363.853000	38591082.600000	439.302000	16.114900	-55.000000	-33.000000	-99.000000
3166363.853000	38591082.600000	449.302000	15.607018	-55.000000	-33.000000	-99.000000
3166353.853000	38591082.600000	459.302000	15.744623	-55.000000	-33.000000	-99.000000
3166353.853000	38591082.600000	469.302000	15.344063	-55.000000	-33.000000	-99.000000
3166363.853000	38591082.600000	459.302000	15.744622	-55.000000	-33.000000	-99.000000
3166363.853000	38591082.600000	469.302000	15.344063	-55.000000	-33.000000	-99.000000
3166353.853000	38591092.600000	439.302000	16.114419	-55.000000	-33.000000	-99.000000
3166353.853000	38591092.600000	449.302000	15.607396	-55.000000	-33.000000	-99.000000
3166353.853000	38591102.600000	439.302000	16.113572	-55.000000	-33.000000	-99.000000
3166353.853000	38591102.600000	449.302000	15.608068	-55.000000	-33.000000	-99.000000
3166363.853000	38591092.600000	439.302000	16.114439	-55.000000	-33.000000	-99.000000
3166363.853000	38591092.600000	449.302000	15.607380	-55.000000	-33.000000	-99.000000
3166363.853000	38591102.600000	439.302000	16.113618	-55.000000	-33.000000	-99.000000
3166363.853000	38591102.600000	449.302000	15.608031	-55.000000	-33.000000	-99.000000
3166353.853000	38591092.600000	459.302000	15.744663	-55.000000	-33.000000	-99.000000
3166353.853000	38591092.600000	469.302000	15.344057	-55.000000	-33.000000	-99.000000
3166353.853000	38591102.600000	459.302000	15.744732	-55.000000	-33.000000	-99.000000
3166353.853000	38591102.600000	469.302000	15.344043	-55.000000	-33.000000	-99.000000
3166363.853000	38591092.600000	459.302000	15.744661	-55.000000	-33.000000	-99.000000
3166363.853000	38591092.600000	469.302000	15.344057	-55.000000	-33.000000	-99.000000
3166363.853000	38591102.600000	459.302000	15.744728	-55.000000	-33.000000	-99.000000
3166363.853000	38591102.600000	469.302000	15.344043	-55.000000	-33.000000	-99.000000
3166373.853000	38591082.600000	429.302000	16.668365	-55.000000	-33.000000	-99.000000
3166373.853000	38591092.600000	429.302000	16.668198	-55.000000	-33.000000	-99.000000
3166373.853000	38591102.600000	429.302000	16.667922	-55.000000	-33.000000	-99.000000
3166373.853000	38591082.600000	439.302000	16.114963	-55.000000	-33.000000	-99.000000
3166373.853000	38591082.600000	449.302000	15.606968	-55.000000	-33.000000	-99.000000
3166373.853000	38591082.600000	459.302000	15.744616	-55.000000	-33.000000	-99.000000
3166373.853000	38591082.600000	469.302000	15.344061	-55.000000	-33.000000	-99.000000
3166373.853000	38591092.600000	439.302000	16.114563	-55.000000	-33.000000	-99.000000
3166373.853000	38591092.600000	449.302000	15.607281	-55.000000	-33.000000	-99.000000
3166373.853000	38591102.600000	439.302000	16.113898	-55.000000	-33.000000	-99.000000
3166373.853000	38591102.600000	449.302000	15.607805	-55.000000	-33.000000	-99.000000
3166373.853000	38591092.600000	459.302000	15.744649	-55.000000	-33.000000	-99.000000
3166373.853000	38591092.600000	469.302000	15.344055	-55.000000	-33.000000	-99.000000
3166373.853000	38591102.600000	459.302000	15.744703	-55.000000	-33.000000	-99.000000
3166373.853000	38591102.600000	469.302000	15.344042	-55.000000	-33.000000	-99.000000
3166333.853000	38591082.600000	479.302000	16.568116	-55.000000	-33.000000	-99.000000
3166333.853000	38591082.600000	489.302000	17.126142	-55.000000	-33.000000	-99.000000
3166343.853000	38591082.600000	479.302000	15.114682	-55.000000	-33.000000	-99.000000
3166343.853000	38591082.600000	489.302000	15.249924	-55.000000	-33.000000	-99.000000
3166333.853000	38591092.600000	479.302000	16.567733	-55.000000	-33.000000	-99.000000
3166333.853000	38591092.600000	489.302000	17.124934	-55.000000	-33.000000	-99.000000
3166333.853000	38591102.600000	479.302000	16.678496	-55.000000	-33.000000	-99.000000
3166333.853000	38591102.600000	489.302000	17.121150	-55.000000	-33.000000	-99.000000
3166343.853000	38591092.600000	479.302000	15.114658	-55.000000	-33.000000	-99.000000
3166343.853000	38591092.600000	489.302000	15.249896	-55.000000	-33.000000	-99.000000
3166343.853000	38591102.600000	479.302000	15.114619	-55.000000	-33.000000	-99.000000
3166343.853000	38591102.600000	489.302000	15.249843	-55.000000	-33.000000	-99.000000
3166353.853000	38591082.600000	479.302000	15.114679	-55.000000	-33.000000	-99.000000
3166353.853000	38591082.600000	489.302000	15.249921	-55.000000	-33.000000	-99.000000
3166363.853000	38591082.600000	479.302000	15.114680	-55.000000	-33.000000	-99.000000
3166363.853000	38591082.600000	489.302000	15.249922	-55.000000	-33.000000	-99.000000
3166353.853000	38591082.600000	499.302000	15.170128	-55.000000	-33.000000	-99.000000
3166363.853000	38591082.600000	499.302000	15.170123	-55.000000	-33.000000	-99.000000
3166353.853000	38591092.600000	479.302000	15.114652	-55.000000	-33.000000	-99.000000
3166353.853000	38591092.600000	489.302000	15.249889	-55.000000	-33.000000	-99.000000
3166353.853000	38591102.600000	479.302000	15.114607	-55.000000	-33.000000	-99.000000
3166353.853000	38591102.600000	489.302000	15.249826	-55.000000	-33.000000	-99.000000
3166363.853000	38591092.600000	479.302000	15.114653	-55.000000	-33.000000	-99.000000
3166363.853000	38591092.600000	489.302000	15.249891	-55.000000	-33.000000	-99.000000
3166363.853000	38591102.600000	479.302000	15.114610	-55.000000	-33.000000	-99.000000
3166363.853000	38591102.600000	489.302000	15.249830	-55.000000	-33.000000	-99.000000
3166353.853000	38591092.600000	499.302000	15.170388	-55.000000	-33.000000	-99.000000
3166353.853000	38591102.600000	499.302000	15.170846	-55.000000	-33.000000	-99.000000
3166363.853000	38591092.600000	499.302000	15.170377	-55.000000	-33.000000	-99.000000
3166363.853000	38591102.600000	499.302000	15.170821	-55.000000	-33.000000	-99.000000
3166373.853000	38591082.600000	479.302000	15.114684	-55.000000	-33.000000	-99.000000
3166373.853000	38591082.600000	489.302000	15.249926	-55.000000	-33.000000	-99.000000
3166383.853000	38591082.600000	489.302000	15.249932	-55.000000	-33.000000	-99.000000
3166373.853000	38591082.600000	499.302000	15.170088	-55.000000	-33.000000	-99.000000
3166383.853000	38591082.600000	499.302000	15.170031	-55.000000	-33.000000	-99.000000
3166373.853000	38591092.600000	479.302000	15.114661	-55.000000	-33.000000	-99.000000
3166373.853000	38591092.600000	489.302000	15.249899	-55.000000	-33.000000	-99.000000
3166373.853000	38591102.600000	479.302000	15.114625	-55.000000	-33.000000	-99.000000
3166373.853000	38591102.600000	489.302000	15.249852	-55.000000	-33.000000	-99.000000
3166383.853000	38591092.600000	489.302000	15.249912	-55.000000	-33.000000	-99.000000
3166383.853000	38591102.600000	489.302000	15.249880	-55.000000	-33.000000	-99.000000
3166373.853000	38591092.600000	499.302000	15.170308	-55.000000	-33.000000	-99.000000
3166373.853000	38591102.600000	499.302000	15.170669	-55.000000	-33.000000	-99.000000
3166383.853000	38591092.600000	499.302000	15.170205	-55.000000	-33.000000	-99.000000
3166383.853000	38591102.600000	499.302000	15.170464	-55.000000	-33.000000	-99.000000
3166253.853000	38591132.600000	469.302000	18.205342	-55.000000	-33.000000	-99.000000
3166253.853000	38591142.600000	459.302000	18.170043	-55.000000	-33.000000	-99.000000
3166253.853000	38591142.600000	469.302000	18.206518	-55.000000	-33.000000	-99.000000
3166253.853000	38591152.600000	459.302000	18.167614	-55.000000	-33.000000	-99.000000
3166253.853000	38591152.600000	469.302000	18.206879	-55.000000	-33.000000	-99.000000
3166253.853000	38591162.600000	459.302000	18.184045	-55.000000	-33.000000	-99.000000
3166253.853000	38591162.600000	469.302000	18.205498	-55.000000	-33.000000	-99.000000
3166263.853000	38591152.600000	459.302000	18.189047	-55.000000	-33.000000	-99.000000
3166263.853000	38591152.600000	469.302000	18.205312	-55.000000	-33.000000	-99.000000
3166263.853000	38591162.600000	459.302000	18.192961	-55.000000	-33.000000	-99.000000
3166263.853000	38591162.600000	469.302000	18.205276	-55.000000	-33.000000	-99.000000
3166253.853000	38591172.600000	459.302000	18.193925	-55.000000	-33.000000	-99.000000
3166253.853000	38591172.600000	469.302000	18.205284	-55.000000	-33.000000	-99.000000
3166253.853000	38591182.600000	459.302000	18.198606	-55.000000	-33.000000	-99.000000
3166253.853000	38591182.600000	469.302000	18.205307	-55.000000	-33.000000	-99.000000
3166263.853000	38591172.600000	459.302000	18.197066	-55.000000	-33.000000	-99.000000
3166263.853000	38591172.600000	469.302000	18.205287	-55.000000	-33.000000	-99.000000
3166263.853000	38591182.600000	459.302000	18.199839	-55.000000	-33.000000	-99.000000
3166263.853000	38591182.600000	469.302000	18.205321	-55.000000	-33.000000	-99.000000
3166323.853000	38591112.600000	409.302000	15.610150	-55.000000	-33.000000	-99.000000
3166323.853000	38591122.600000	409.302000	14.456221	-55.000000	-33.000000	-99.000000
3166313.853000	38591112.600000	429.302000	14.560232	-55.000000	-33.000000	-99.000000
3166313.853000	38591122.600000	429.302000	14.564919	-55.000000	-33.000000	-99.000000
3166323.853000	38591112.600000	419.302000	15.587791	-55.000000	-33.000000	-99.000000
3166323.853000	38591112.600000	429.302000	14.558896	-55.000000	-33.000000	-99.000000
3166323.853000	38591122.600000	419.302000	15.143795	-55.000000	-33.000000	-99.000000
3166323.853000	38591122.600000	429.302000	14.561307	-55.000000	-33.000000	-99.000000
3166323.853000	38591132.600000	409.302000	14.759662	-55.000000	-33.000000	-99.000000
3166323.853000	38591142.600000	409.302000	14.710533	-55.000000	-33.000000	-99.000000
3166313.853000	38591132.600000	429.302000	14.569823	-55.000000	-33.000000	-99.000000
3166313.853000	38591142.600000	429.302000	14.566901	-55.000000	-33.000000	-99.000000
3166323.853000	38591132.600000	419.302000	15.428181	-55.000000	-33.000000	-99.000000
3166323.853000	38591132.600000	429.302000	14.563153	-55.000000	-33.000000	-99.000000
3166323.853000	38591142.600000	419.302000	15.599842	-55.000000	-33.000000	-99.000000
3166323.853000	38591142.600000	429.302000	14.562121	-55.000000	-33.000000	-99.000000
3166293.853000	38591112.600000	439.302000	14.556727	-55.000000	-33.000000	-99.000000
3166293.853000	38591112.600000	449.302000	14.552697	-55.000000	-33.000000	-99.000000
3166293.853000	38591122.600000	439.302000	14.559053	-55.000000	-33.000000	-99.000000
3166293.853000	38591122.600000	449.302000	14.551079	-55.000000	-33.000000	-99.000000
3166303.853000	38591112.600000	439.302000	14.557619	-55.000000	-33.000000	-99.000000
3166303.853000	38591112.600000	449.302000	14.552067	-55.000000	-33.000000	-99.000000
3166303.853000	38591122.600000	439.302000	14.563726	-55.000000	-33.000000	-99.000000
3166303.853000	38591122.600000	449.302000	14.548009	-55.000000	-33.000000	-99.000000
3166303.853000	38591112.600000	459.302000	14.630746	-55.000000	-33.000000	-99.000000
3166303.853000	38591122.600000	459.302000	14.638126	-55.000000	-33.000000	-99.000000
3166293.853000	38591132.600000	439.302000	14.561813	-55.000000	-33.000000	-99.000000
3166293.853000	38591132.600000	449.302000	14.549228	-55.000000	-33.000000	-99.000000
3166293.853000	38591142.600000	439.302000	14.560131	-55.000000	-33.000000	-99.000000
3166293.853000	38591142.600000	449.302000	14.550313	-55.000000	-33.000000	-99.000000
3166303.853000	38591132.600000	439.302000	14.581697	-55.000000	-33.000000	-99.000000
3166303.853000	38591132.600000	449.302000	14.536902	-55.000000	-33.000000	-99.000000
3166303.853000	38591142.600000	439.302000	14.568405	-55.000000	-33.000000	-99.000000
3166303.853000	38591142.600000	449.302000	14.544723	-55.000000	-33.000000	-99.000000
3166303.853000	38591132.600000	459.302000	14.689106	-55.000000	-33.000000	-99.000000
3166303.853000	38591142.600000	459.302000	14.646465	-55.000000	-33.000000	-99.000000
3166313.853000	38591112.600000	439.302000	14.557504	-55.000000	-33.000000	-99.000000
3166313.853000	38591112.600000	449.302000	14.552147	-55.000000	-33.000000	-99.000000
3166313.853000	38591122.600000	439.302000	14.562934	-55.000000	-33.000000	-99.000000
3166313.853000	38591122.600000	449.302000	14.548530	-55.000000	-33.000000	-99.000000
3166323.853000	38591112.600000	439.302000	14.556551	-55.000000	-33.000000	-99.000000
3166323.853000	38591112.600000	449.302000	14.552826	-55.000000	-33.000000	-99.000000
3166323.853000	38591122.600000	439.302000	14.558424	-55.000000	-33.000000	-99.000000
3166323.853000	38591122.600000	449.302000	14.551502	-55.000000	-33.000000	-99.000000
3166313.853000	38591112.600000	459.302000	14.630627	-55.000000	-33.000000	-99.000000
3166313.853000	38591112.600000	469.302000	14.996320	-55.000000	-33.000000	-99.000000
3166313.853000	38591122.600000	459.302000	14.637022	-55.000000	-33.000000	-99.000000
3166313.853000	38591122.600000	469.302000	14.985438	-55.000000	-33.000000	-99.000000
3166323.853000	38591112.600000	459.302000	14.629651	-55.000000	-33.000000	-99.000000
3166323.853000	38591112.600000	469.302000	15.000152	-55.000000	-33.000000	-99.000000
3166323.853000	38591122.600000	459.302000	14.631625	-55.000000	-33.000000	-99.000000
3166323.853000	38591122.600000	469.302000	14.993649	-55.000000	-33.000000	-99.000000
3166313.853000	38591132.600000	439.302000	14.576008	-55.000000	-33.000000	-99.000000
3166313.853000	38591132.600000	449.302000	14.539781	-55.000000	-33.000000	-99.000000
3166313.853000	38591142.600000	439.302000	14.566777	-55.000000	-33.000000	-99.000000
3166313.853000	38591142.600000	449.302000	14.545842	-55.000000	-33.000000	-99.000000
3166323.853000	38591132.600000	439.302000	14.560409	-55.000000	-33.000000	-99.000000
3166323.853000	38591132.600000	449.302000	14.550156	-55.000000	-33.000000	-99.000000
3166323.853000	38591142.600000	439.302000	14.559223	-55.000000	-33.000000	-99.000000
3166323.853000	38591142.600000	449.302000	14.550923	-55.000000	-33.000000	-99.000000
3166313.853000	38591132.600000	459.302000	14.666033	-55.000000	-33.000000	-99.000000
3166313.853000	38591132.600000	469.302000	14.978470	-55.000000	-33.000000	-99.000000
3166313.853000	38591142.600000	459.302000	14.643353	-55.000000	-33.000000	-99.000000
3166313.853000	38591142.600000	469.302000	14.982442	-55.000000	-33.000000	-99.000000
3166323.853000	38591132.600000	459.302000	14.633907	-55.000000	-33.000000	-99.000000
3166323.853000	38591132.600000	469.302000	14.989418	-55.000000	-33.000000	-99.000000
3166323.853000	38591142.600000	459.302000	14.632594	-55.000000	-33.000000	-99.000000
3166323.853000	38591142.600000	469.302000	14.992035	-55.000000	-33.000000	-99.000000
3166323.853000	38591152.600000	409.302000	14.710786	-55.000000	-33.000000	-99.000000
3166323.853000	38591162.600000	409.302000	14.711209	-55.000000	-33.000000	-99.000000
3166313.853000	38591152.600000	429.302000	14.561502	-55.000000	-33.000000	-99.000000
3166313.853000	38591162.600000	429.302000	14.558395	-55.000000	-33.000000	-99.000000
3166323.853000	38591152.600000	419.302000	15.946707	-55.000000	-33.000000	-99.000000
3166323.853000	38591152.600000	429.302000	14.853911	-55.000000	-33.000000	-99.000000
3166323.853000	38591162.600000	419.302000	16.005022	-55.000000	-33.000000	-99.000000
3166323.853000	38591162.600000	429.302000	15.468908	-55.000000	-33.000000	-99.000000
3166323.853000	38591172.600000	409.302000	14.711605	-55.000000	-33.000000	-99.000000
3166323.853000	38591182.600000	409.302000	14.711901	-55.000000	-33.000000	-99.000000
3166313.853000	38591172.600000	429.302000	14.556855	-55.000000	-33.000000	-99.000000
3166313.853000	38591182.600000	429.302000	14.556053	-55.000000	-33.000000	-99.000000
3166323.853000	38591172.600000	419.302000	16.013715	-55.000000	-33.000000	-99.000000
3166323.853000	38591172.600000	429.302000	15.727621	-55.000000	-33.000000	-99.000000
3166323.853000	38591182.600000	419.302000	16.375377	-55.000000	-33.000000	-99.000000
3166323.853000	38591182.600000	429.302000	15.992196	-55.000000	-33.000000	-99.000000
3166293.853000	38591152.600000	439.302000	14.557300	-55.000000	-33.000000	-99.000000
3166293.853000	38591152.600000	449.302000	14.552238	-55.000000	-33.000000	-99.000000
3166293.853000	38591162.600000	439.302000	14.555928	-55.000000	-33.000000	-99.000000
3166293.853000	38591162.600000	449.302000	14.553268	-55.000000	-33.000000	-99.000000
3166303.853000	38591152.600000	439.302000	14.558804	-55.000000	-33.000000	-99.000000
3166303.853000	38591152.600000	449.302000	14.551186	-55.000000	-33.000000	-99.000000
3166303.853000	38591162.600000	439.302000	14.556270	-55.000000	-33.000000	-99.000000
3166303.853000	38591162.600000	449.302000	14.552995	-55.000000	-33.000000	-99.000000
3166303.853000	38591152.600000	459.302000	14.632172	-55.000000	-33.000000	-99.000000
3166303.853000	38591162.600000	459.302000	14.629450	-55.000000	-33.000000	-99.000000
3166293.853000	38591172.600000	439.302000	14.555334	-55.000000	-33.000000	-99.000000
3166293.853000	38591172.600000	449.302000	14.553771	-55.000000	-33.000000	-99.000000
3166293.853000	38591182.600000	439.302000	14.522875	-55.000000	-33.000000	-99.000000
3166293.853000	38591182.600000	449.302000	14.554038	-55.000000	-33.000000	-99.000000
3166303.853000	38591172.600000	439.302000	14.555439	-55.000000	-33.000000	-99.000000
3166303.853000	38591172.600000	449.302000	14.553676	-55.000000	-33.000000	-99.000000
3166303.853000	38591182.600000	439.302000	14.555091	-55.000000	-33.000000	-99.000000
3166303.853000	38591182.600000	449.302000	14.553998	-55.000000	-33.000000	-99.000000
3166303.853000	38591172.600000	459.302000	14.628540	-55.000000	-33.000000	-99.000000
3166303.853000	38591182.600000	459.302000	14.628132	-55.000000	-33.000000	-99.000000
3166313.853000	38591152.600000	439.302000	14.558596	-55.000000	-33.000000	-99.000000
3166313.853000	38591152.600000	449.302000	14.551330	-55.000000	-33.000000	-99.000000
3166313.853000	38591162.600000	439.302000	14.556230	-55.000000	-33.000000	-99.000000
3166313.853000	38591162.600000	449.302000	14.553027	-55.000000	-33.000000	-99.000000
3166323.853000	38591152.600000	439.302000	14.557030	-55.000000	-33.000000	-99.000000
3166323.853000	38591152.600000	449.302000	14.552433	-55.000000	-33.000000	-99.000000
3166323.853000	38591162.600000	439.302000	14.555850	-55.000000	-33.000000	-99.000000
3166323.853000	38591162.600000	449.302000	14.553331	-55.000000	-33.000000	-99.000000
3166313.853000	38591152.600000	459.302000	14.631939	-55.000000	-33.000000	-99.000000
3166313.853000	38591152.600000	469.302000	14.993743	-55.000000	-33.000000	-99.000000
3166313.853000	38591162.600000	459.302000	14.629406	-55.000000	-33.000000	-99.000000
3166313.853000	38591162.600000	469.302000	15.002322	-55.000000	-33.000000	-99.000000
3166323.853000	38591152.600000	459.302000	14.630242	-55.000000	-33.000000	-99.000000
3166323.853000	38591152.600000	469.302000	14.998666	-55.000000	-33.000000	-99.000000
3166323.853000	38591162.600000	459.302000	14.628992	-55.000000	-33.000000	-99.000000
3166323.853000	38591162.600000	469.302000	15.004394	-55.000000	-33.000000	-99.000000
3166313.853000	38591172.600000	439.302000	14.555428	-55.000000	-33.000000	-99.000000
3166313.853000	38591172.600000	449.302000	14.553687	-55.000000	-33.000000	-99.000000
3166313.853000	38591182.600000	439.302000	14.555086	-55.000000	-33.000000	-99.000000
3166313.853000	38591182.600000	449.302000	14.554002	-55.000000	-33.000000	-99.000000
3166323.853000	38591172.600000	439.302000	14.861976	-55.000000	-33.000000	-99.000000
3166323.853000	38591172.600000	449.302000	14.553795	-55.000000	-33.000000	-99.000000
3166323.853000	38591182.600000	439.302000	14.980736	-55.000000	-33.000000	-99.000000
3166323.853000	38591182.600000	449.302000	14.554049	-55.000000	-33.000000	-99.000000
3166313.853000	38591172.600000	459.302000	14.628527	-55.000000	-33.000000	-99.000000
3166313.853000	38591172.600000	469.302000	15.007251	-55.000000	-33.000000	-99.000000
3166313.853000	38591182.600000	459.302000	14.628126	-55.000000	-33.000000	-99.000000
3166313.853000	38591182.600000	469.302000	15.010076	-55.000000	-33.000000	-99.000000
3166323.853000	38591172.600000	459.302000	14.628386	-55.000000	-33.000000	-99.000000
3166323.853000	38591172.600000	469.302000	14.948748	-55.000000	-33.000000	-99.000000
3166323.853000	38591182.600000	459.302000	14.884208	-55.000000	-33.000000	-99.000000
3166323.853000	38591182.600000	469.302000	15.285165	-55.000000	-33.000000	-99.000000
3166253.853000	38591112.600000	479.302000	18.341684	-55.000000	-33.000000	-99.000000
3166253.853000	38591122.600000	479.302000	18.344939	-55.000000	-33.000000	-99.000000
3166253.853000	38591122.600000	489.302000	18.355971	-55.000000	-33.000000	-99.000000
3166263.853000	38591122.600000	479.302000	18.342854	-55.000000	-33.000000	-99.000000
3166253.853000	38591132.600000	479.302000	18.351693	-55.000000	-33.000000	-99.000000
3166253.853000	38591132.600000	489.302000	18.368685	-55.000000	-33.000000	-99.000000
3166253.853000	38591142.600000	479.302000	18.363166	-55.000000	-33.000000	-99.000000
3166263.853000	38591132.600000	479.302000	18.345914	-55.000000	-33.000000	-99.000000
3166263.853000	38591142.600000	479.302000	18.349187	-55.000000	-33.000000	-99.000000
3166273.853000	38591142.600000	479.302000	18.343490	-55.000000	-33.000000	-99.000000
3166253.853000	38591152.600000	479.302000	18.364874	-55.000000	-33.000000	-99.000000
3166253.853000	38591162.600000	479.302000	18.353434	-55.000000	-33.000000	-99.000000
3166263.853000	38591152.600000	479.302000	18.349562	-55.000000	-33.000000	-99.000000
3166263.853000	38591162.600000	479.302000	18.346560	-55.000000	-33.000000	-99.000000
3166253.853000	38591172.600000	479.302000	18.345837	-55.000000	-33.000000	-99.000000
3166253.853000	38591182.600000	479.302000	18.342160	-55.000000	-33.000000	-99.000000
3166263.853000	38591172.600000	479.302000	18.343356	-55.000000	-33.000000	-99.000000
3166263.853000	38591182.600000	479.302000	18.341187	-55.000000	-33.000000	-99.000000
3166273.853000	38591152.600000	479.302000	18.343604	-55.000000	-33.000000	-99.000000
3166273.853000	38591162.600000	479.302000	18.342659	-55.000000	-33.000000	-99.000000
3166273.853000	38591172.600000	479.302000	18.341343	-55.000000	-33.000000	-99.000000
3166273.853000	38591182.600000	479.302000	18.340193	-55.000000	-33.000000	-99.000000
3166303.853000	38591112.600000	489.302000	17.146058	-55.000000	-33.000000	-99.000000
3166303.853000	38591122.600000	489.302000	17.134877	-55.000000	-33.000000	-99.000000
3166303.853000	38591132.600000	489.302000	16.949127	-55.000000	-33.000000	-99.000000
3166303.853000	38591142.600000	489.302000	17.101880	-55.000000	-33.000000	-99.000000
3166313.853000	38591112.600000	479.302000	16.587617	-55.000000	-33.000000	-99.000000
3166313.853000	38591112.600000	489.302000	17.105847	-55.000000	-33.000000	-99.000000
3166313.853000	38591122.600000	479.302000	16.540143	-55.000000	-33.000000	-99.000000
3166313.853000	38591122.600000	489.302000	17.132168	-55.000000	-33.000000	-99.000000
3166323.853000	38591112.600000	479.302000	16.571743	-55.000000	-33.000000	-99.000000
3166323.853000	38591112.600000	489.302000	17.077390	-55.000000	-33.000000	-99.000000
3166323.853000	38591122.600000	479.302000	16.556530	-55.000000	-33.000000	-99.000000
3166323.853000	38591122.600000	489.302000	17.148524	-55.000000	-33.000000	-99.000000
3166313.853000	38591132.600000	479.302000	16.498834	-55.000000	-33.000000	-99.000000
3166313.853000	38591132.600000	489.302000	17.025932	-55.000000	-33.000000	-99.000000
3166313.853000	38591142.600000	479.302000	16.527039	-55.000000	-33.000000	-99.000000
3166313.853000	38591142.600000	489.302000	17.114859	-55.000000	-33.000000	-99.000000
3166323.853000	38591132.600000	479.302000	16.549520	-55.000000	-33.000000	-99.000000
3166323.853000	38591132.600000	489.302000	17.147791	-55.000000	-33.000000	-99.000000
3166323.853000	38591142.600000	479.302000	16.554174	-55.000000	-33.000000	-99.000000
3166323.853000	38591142.600000	489.302000	17.160843	-55.000000	-33.000000	-99.000000
3166303.853000	38591152.600000	489.302000	17.149877	-55.000000	-33.000000	-99.000000
3166303.853000	38591162.600000	489.302000	17.137610	-55.000000	-33.000000	-99.000000
3166303.853000	38591172.600000	489.302000	17.123259	-55.000000	-33.000000	-99.000000
3166303.853000	38591182.600000	489.302000	17.112967	-55.000000	-33.000000	-99.000000
3166313.853000	38591152.600000	479.302000	16.556776	-55.000000	-33.000000	-99.000000
3166313.853000	38591152.600000	489.302000	17.149716	-55.000000	-33.000000	-99.000000
3166313.853000	38591162.600000	479.302000	16.565370	-55.000000	-33.000000	-99.000000
3166313.853000	38591162.600000	489.302000	17.137108	-55.000000	-33.000000	-99.000000
3166323.853000	38591152.600000	479.302000	16.618351	-55.000000	-33.000000	-99.000000
3166323.853000	38591152.600000	489.302000	17.145826	-55.000000	-33.000000	-99.000000
3166323.853000	38591162.600000	479.302000	16.675154	-55.000000	-33.000000	-99.000000
3166323.853000	38591162.600000	489.302000	17.126563	-55.000000	-33.000000	-99.000000
3166313.853000	38591172.600000	479.302000	16.567891	-55.000000	-33.000000	-99.000000
3166313.853000	38591172.600000	489.302000	17.122970	-55.000000	-33.000000	-99.000000
3166313.853000	38591182.600000	479.302000	16.568751	-55.000000	-33.000000	-99.000000
3166313.853000	38591182.600000	489.302000	17.112811	-55.000000	-33.000000	-99.000000
3166323.853000	38591172.600000	479.302000	16.108355	-55.000000	-33.000000	-99.000000
3166323.853000	38591172.600000	489.302000	17.112649	-55.000000	-33.000000	-99.000000
3166323.853000	38591182.600000	479.302000	15.330281	-55.000000	-33.000000	-99.000000
3166323.853000	38591182.600000	489.302000	16.608462	-55.000000	-33.000000	-99.000000
3166253.853000	38591192.600000	459.302000	18.201004	-55.000000	-33.000000	-99.000000
3166253.853000	38591192.600000	469.302000	18.205342	-55.000000	-33.000000	-99.000000
3166253.853000	38591202.600000	459.302000	17.706176	-55.000000	-33.000000	-99.000000
3166253.853000	38591202.600000	469.302000	17.712256	-55.000000	-33.000000	-99.000000
3166263.853000	38591192.600000	459.302000	17.745813	-55.000000	-33.000000	-99.000000
3166263.853000	38591192.600000	469.302000	18.205351	-55.000000	-33.000000	-99.000000
3166263.853000	38591202.600000	459.302000	17.691563	-55.000000	-33.000000	-99.000000
3166263.853000	38591202.600000	469.302000	18.205372	-55.000000	-33.000000	-99.000000
3166253.853000	38591212.600000	459.302000	18.203183	-55.000000	-33.000000	-99.000000
3166253.853000	38591212.600000	469.302000	18.205384	-55.000000	-33.000000	-99.000000
3166253.853000	38591222.600000	459.302000	18.203720	-55.000000	-33.000000	-99.000000
3166253.853000	38591222.600000	469.302000	18.205396	-55.000000	-33.000000	-99.000000
3166263.853000	38591212.600000	459.302000	18.203334	-55.000000	-33.000000	-99.000000
3166263.853000	38591212.600000	469.302000	18.205387	-55.000000	-33.000000	-99.000000
3166263.853000	38591222.600000	459.302000	18.203809	-55.000000	-33.000000	-99.000000
3166263.853000	38591222.600000	469.302000	18.205397	-55.000000	-33.000000	-99.000000
3166253.853000	38591232.600000	459.302000	18.204088	-55.000000	-33.000000	-99.000000
3166253.853000	38591232.600000	469.302000	18.205404	-55.000000	-33.000000	-99.000000
3166263.853000	38591232.600000	459.302000	18.204143	-55.000000	-33.000000	-99.000000
3166263.853000	38591232.600000	469.302000	18.205405	-55.000000	-33.000000	-99.000000
3166323.853000	38591192.600000	409.302000	14.712107	-55.000000	-33.000000	-99.000000
3166323.853000	38591202.600000	409.302000	14.712248	-55.000000	-33.000000	-99.000000
3166313.853000	38591192.600000	429.302000	14.555600	-55.000000	-33.000000	-99.000000
3166313.853000	38591202.600000	429.302000	14.555324	-55.000000	-33.000000	-99.000000
3166323.853000	38591192.600000	419.302000	16.375353	-55.000000	-33.000000	-99.000000
3166323.853000	38591192.600000	429.302000	16.668340	-55.000000	-33.000000	-99.000000
3166323.853000	38591202.600000	419.302000	16.375336	-55.000000	-33.000000	-99.000000
3166323.853000	38591202.600000	429.302000	16.668445	-55.000000	-33.000000	-99.000000
3166323.853000	38591212.600000	409.302000	14.712346	-55.000000	-33.000000	-99.000000
3166323.853000	38591222.600000	409.302000	14.712415	-55.000000	-33.000000	-99.000000
3166313.853000	38591212.600000	429.302000	14.882209	-55.000000	-33.000000	-99.000000
3166313.853000	38591222.600000	429.302000	15.263524	-55.000000	-33.000000	-99.000000
3166323.853000	38591212.600000	419.302000	16.375322	-55.000000	-33.000000	-99.000000
3166323.853000	38591212.600000	429.302000	16.668520	-55.000000	-33.000000	-99.000000
3166323.853000	38591222.600000	419.302000	16.375311	-55.000000	-33.000000	-99.000000
3166323.853000	38591222.600000	429.302000	16.668576	-55.000000	-33.000000	-99.000000
3166293.853000	38591192.600000	439.302000	14.554897	-55.000000	-33.000000	-99.000000
3166293.853000	38591192.600000	449.302000	14.554193	-55.000000	-33.000000	-99.000000
3166293.853000	38591202.600000	439.302000	14.554806	-55.000000	-33.000000	-99.000000
3166293.853000	38591202.600000	449.302000	14.554290	-55.000000	-33.000000	-99.000000
3166303.853000	38591192.600000	439.302000	14.554916	-55.000000	-33.000000	-99.000000
3166303.853000	38591192.600000	449.302000	14.554173	-55.000000	-33.000000	-99.000000
3166303.853000	38591202.600000	439.302000	14.554816	-55.000000	-33.000000	-99.000000
3166303.853000	38591202.600000	449.302000	14.554279	-55.000000	-33.000000	-99.000000
3166303.853000	38591192.600000	459.302000	14.627914	-55.000000	-33.000000	-99.000000
3166303.853000	38591202.600000	459.302000	14.627784	-55.000000	-33.000000	-99.000000
3166293.853000	38591212.600000	439.302000	14.554749	-55.000000	-33.000000	-99.000000
3166293.853000	38591212.600000	449.302000	14.554354	-55.000000	-33.000000	-99.000000
3166293.853000	38591222.600000	439.302000	14.554710	-55.000000	-33.000000	-99.000000
3166293.853000	38591222.600000	449.302000	14.554399	-55.000000	-33.000000	-99.000000
3166303.853000	38591212.600000	439.302000	14.554754	-55.000000	-33.000000	-99.000000
3166303.853000	38591212.600000	449.302000	14.554348	-55.000000	-33.000000	-99.000000
3166303.853000	38591222.600000	439.302000	14.554713	-55.000000	-33.000000	-99.000000
3166303.853000	38591222.600000	449.302000	14.554395	-55.000000	-33.000000	-99.000000
3166303.853000	38591212.600000	459.302000	14.627700	-55.000000	-33.000000	-99.000000
3166303.853000	38591222.600000	459.302000	14.627643	-55.000000	-33.000000	-99.000000
3166313.853000	38591192.600000	439.302000	14.554914	-55.000000	-33.000000	-99.000000
3166313.853000	38591192.600000	449.302000	14.554175	-55.000000	-33.000000	-99.000000
3166313.853000	38591202.600000	439.302000	14.554815	-55.000000	-33.000000	-99.000000
3166313.853000	38591202.600000	449.302000	14.554280	-55.000000	-33.000000	-99.000000
3166323.853000	38591192.600000	439.302000	15.579021	-55.000000	-33.000000	-99.000000
3166323.853000	38591192.600000	449.302000	15.270474	-55.000000	-33.000000	-99.000000
3166323.853000	38591202.600000	439.302000	16.115031	-55.000000	-33.000000	-99.000000
3166323.853000	38591202.600000	449.302000	15.606866	-55.000000	-33.000000	-99.000000
3166313.853000	38591192.600000	459.302000	14.627911	-55.000000	-33.000000	-99.000000
3166313.853000	38591192.600000	469.302000	15.011782	-55.000000	-33.000000	-99.000000
3166313.853000	38591202.600000	459.302000	14.627783	-55.000000	-33.000000	-99.000000
3166313.853000	38591202.600000	469.302000	15.012871	-55.000000	-33.000000	-99.000000
3166323.853000	38591192.600000	459.302000	15.556658	-55.000000	-33.000000	-99.000000
3166323.853000	38591192.600000	469.302000	15.343943	-55.000000	-33.000000	-99.000000
3166323.853000	38591202.600000	459.302000	15.744561	-55.000000	-33.000000	-99.000000
3166323.853000	38591202.600000	469.302000	15.343957	-55.000000	-33.000000	-99.000000
3166313.853000	38591212.600000	439.302000	14.554754	-55.000000	-33.000000	-99.000000
3166313.853000	38591212.600000	449.302000	14.554348	-55.000000	-33.000000	-99.000000
3166313.853000	38591222.600000	439.302000	14.554713	-55.000000	-33.000000	-99.000000
3166313.853000	38591222.600000	449.302000	14.554395	-55.000000	-33.000000	-99.000000
3166323.853000	38591212.600000	439.302000	16.115221	-55.000000	-33.000000	-99.000000
3166323.853000	38591212.600000	449.302000	15.606723	-55.000000	-33.000000	-99.000000
3166323.853000	38591222.600000	439.302000	16.115360	-55.000000	-33.000000	-99.000000
3166323.853000	38591222.600000	449.302000	15.606619	-55.000000	-33.000000	-99.000000
3166313.853000	38591212.600000	459.302000	14.627700	-55.000000	-33.000000	-99.000000
3166313.853000	38591212.600000	469.302000	15.013601	-55.000000	-33.000000	-99.000000
3166313.853000	38591222.600000	459.302000	14.627643	-55.000000	-33.000000	-99.000000
3166313.853000	38591222.600000	469.302000	15.014111	-55.000000	-33.000000	-99.000000
3166323.853000	38591212.600000	459.302000	15.744549	-55.000000	-33.000000	-99.000000
3166323.853000	38591212.600000	469.302000	15.343969	-55.000000	-33.000000	-99.000000
3166323.853000	38591222.600000	459.302000	15.744540	-55.000000	-33.000000	-99.000000
3166323.853000	38591222.600000	469.302000	15.343978	-55.000000	-33.000000	-99.000000
3166323.853000	38591232.600000	409.302000	14.712464	-55.000000	-33.000000	-99.000000
3166313.853000	38591232.600000	429.302000	15.740834	-55.000000	-33.000000	-99.000000
3166323.853000	38591232.600000	419.302000	16.375303	-55.000000	-33.000000	-99.000000
3166323.853000	38591232.600000	429.302000	16.668617	-55.000000	-33.000000	-99.000000
3166293.853000	38591232.600000	439.302000	14.990670	-55.000000	-33.000000	-99.000000
3166293.853000	38591232.600000	449.302000	15.469375	-55.000000	-33.000000	-99.000000
3166303.853000	38591232.600000	439.302000	14.554685	-55.000000	-33.000000	-99.000000
3166303.853000	38591232.600000	449.302000	14.554428	-55.000000	-33.000000	-99.000000
3166303.853000	38591232.600000	459.302000	14.627603	-55.000000	-33.000000	-99.000000
3166313.853000	38591232.600000	439.302000	14.873761	-55.000000	-33.000000	-99.000000
3166313.853000	38591232.600000	449.302000	14.554428	-55.000000	-33.000000	-99.000000
3166323.853000	38591232.600000	439.302000	16.115464	-55.000000	-33.000000	-99.000000
3166323.853000	38591232.600000	449.302000	15.606541	-55.000000	-33.000000	-99.000000
3166313.853000	38591232.600000	459.302000	14.627603	-55.000000	-33.000000	-99.000000
3166313.853000	38591232.600000	469.302000	14.963307	-55.000000	-33.000000	-99.000000
3166323.853000	38591232.600000	459.302000	15.744534	-55.000000	-33.000000	-99.000000
3166323.853000	38591232.600000	469.302000	15.343985	-55.000000	-33.000000	-99.000000
3166253.853000	38591192.600000	479.302000	18.340284	-55.000000	-33.000000	-99.000000
3166253.853000	38591202.600000	479.302000	18.339233	-55.000000	-33.000000	-99.000000
3166263.853000	38591192.600000	479.302000	18.339851	-55.000000	-33.000000	-99.000000
3166263.853000	38591202.600000	479.302000	18.339017	-55.000000	-33.000000	-99.000000
3166253.853000	38591212.600000	479.302000	18.338594	-55.000000	-33.000000	-99.000000
3166253.853000	38591222.600000	479.302000	18.338180	-55.000000	-33.000000	-99.000000
3166263.853000	38591212.600000	479.302000	18.338476	-55.000000	-33.000000	-99.000000
3166263.853000	38591222.600000	479.302000	18.338110	-55.000000	-33.000000	-99.000000
3166273.853000	38591192.600000	479.302000	18.339340	-55.000000	-33.000000	-99.000000
3166273.853000	38591202.600000	479.302000	18.338738	-55.000000	-33.000000	-99.000000
3166273.853000	38591212.600000	479.302000	18.338315	-55.000000	-33.000000	-99.000000
3166273.853000	38591222.600000	479.302000	18.338012	-55.000000	-33.000000	-99.000000
3166253.853000	38591232.600000	479.302000	18.337897	-55.000000	-33.000000	-99.000000
3166263.853000	38591232.600000	479.302000	18.337854	-55.000000	-33.000000	-99.000000
3166273.853000	38591232.600000	479.302000	18.337790	-55.000000	-33.000000	-99.000000
3166303.853000	38591192.600000	489.302000	17.105997	-55.000000	-33.000000	-99.000000
3166303.853000	38591202.600000	489.302000	17.101224	-55.000000	-33.000000	-99.000000
3166303.853000	38591212.600000	489.302000	17.097870	-55.000000	-33.000000	-99.000000
3166303.853000	38591222.600000	489.302000	17.095444	-55.000000	-33.000000	-99.000000
3166313.853000	38591192.600000	479.302000	16.569082	-55.000000	-33.000000	-99.000000
3166313.853000	38591192.600000	489.302000	17.105908	-55.000000	-33.000000	-99.000000
3166313.853000	38591202.600000	479.302000	16.569220	-55.000000	-33.000000	-99.000000
3166313.853000	38591202.600000	489.302000	17.122758	-55.000000	-33.000000	-99.000000
3166323.853000	38591192.600000	479.302000	15.136291	-55.000000	-33.000000	-99.000000
3166323.853000	38591192.600000	489.302000	15.689076	-55.000000	-33.000000	-99.000000
3166323.853000	38591202.600000	479.302000	15.114717	-55.000000	-33.000000	-99.000000
3166323.853000	38591202.600000	489.302000	15.249936	-55.000000	-33.000000	-99.000000
3166313.853000	38591212.600000	479.302000	16.569279	-55.000000	-33.000000	-99.000000
3166313.853000	38591212.600000	489.302000	17.116983	-55.000000	-33.000000	-99.000000
3166313.853000	38591222.600000	479.302000	16.685735	-55.000000	-33.000000	-99.000000
3166313.853000	38591222.600000	489.302000	17.113038	-55.000000	-33.000000	-99.000000
3166323.853000	38591212.600000	479.302000	15.114727	-55.000000	-33.000000	-99.000000
3166323.853000	38591212.600000	489.302000	15.249947	-55.000000	-33.000000	-99.000000
3166323.853000	38591222.600000	479.302000	15.114734	-55.000000	-33.000000	-99.000000
3166323.853000	38591222.600000	489.302000	15.249955	-55.000000	-33.000000	-99.000000
3166303.853000	38591232.600000	489.302000	17.093644	-55.000000	-33.000000	-99.000000
3166313.853000	38591232.600000	479.302000	16.105216	-55.000000	-33.000000	-99.000000
3166313.853000	38591232.600000	489.302000	17.110312	-55.000000	-33.000000	-99.000000
3166323.853000	38591232.600000	479.302000	15.114739	-55.000000	-33.000000	-99.000000
3166323.853000	38591232.600000	489.302000	15.249960	-55.000000	-33.000000	-99.000000
3166333.853000	38591112.600000	399.302000	14.673499	-55.000000	-33.000000	-99.000000
3166333.853000	38591112.600000	409.302000	14.710796	-55.000000	-33.000000	-99.000000
3166333.853000	38591122.600000	399.302000	14.656026	-55.000000	-33.000000	-99.000000
3166333.853000	38591122.600000	409.302000	14.709954	-55.000000	-33.000000	-99.000000
3166343.853000	38591112.600000	399.302000	14.661837	-55.000000	-33.000000	-99.000000
3166343.853000	38591112.600000	409.302000	14.710181	-55.000000	-33.000000	-99.000000
3166343.853000	38591122.600000	399.302000	14.627548	-55.000000	-33.000000	-99.000000
3166343.853000	38591122.600000	409.302000	14.708314	-55.000000	-33.000000	-99.000000
3166333.853000	38591112.600000	419.302000	16.375245	-55.000000	-33.000000	-99.000000
3166333.853000	38591112.600000	429.302000	15.722711	-55.000000	-33.000000	-99.000000
3166333.853000	38591122.600000	419.302000	16.375386	-55.000000	-33.000000	-99.000000
3166333.853000	38591122.600000	429.302000	15.992398	-55.000000	-33.000000	-99.000000
3166343.853000	38591112.600000	419.302000	16.375291	-55.000000	-33.000000	-99.000000
3166343.853000	38591112.600000	429.302000	16.667318	-55.000000	-33.000000	-99.000000
3166343.853000	38591122.600000	419.302000	16.375669	-55.000000	-33.000000	-99.000000
3166343.853000	38591122.600000	429.302000	16.666211	-55.000000	-33.000000	-99.000000
3166333.853000	38591132.600000	399.302000	14.635355	-55.000000	-33.000000	-99.000000
3166333.853000	38591132.600000	409.302000	14.708916	-55.000000	-33.000000	-99.000000
3166333.853000	38591142.600000	399.302000	14.625081	-55.000000	-33.000000	-99.000000
3166333.853000	38591142.600000	409.302000	14.708463	-55.000000	-33.000000	-99.000000
3166343.853000	38591132.600000	399.302000	14.568456	-55.000000	-33.000000	-99.000000
3166343.853000	38591132.600000	409.302000	14.704437	-55.000000	-33.000000	-99.000000
3166343.853000	38591142.600000	399.302000	14.525324	-55.000000	-33.000000	-99.000000
3166343.853000	38591142.600000	409.302000	14.701169	-55.000000	-33.000000	-99.000000
3166333.853000	38591132.600000	419.302000	16.375666	-55.000000	-33.000000	-99.000000
3166333.853000	38591132.600000	429.302000	16.666460	-55.000000	-33.000000	-99.000000
3166333.853000	38591142.600000	419.302000	16.375914	-55.000000	-33.000000	-99.000000
3166333.853000	38591142.600000	429.302000	16.666108	-55.000000	-33.000000	-99.000000
3166343.853000	38591132.600000	419.302000	16.377132	-55.000000	-33.000000	-99.000000
3166343.853000	38591132.600000	429.302000	16.664164	-55.000000	-33.000000	-99.000000
3166343.853000	38591142.600000	419.302000	16.379254	-55.000000	-33.000000	-99.000000
3166343.853000	38591142.600000	429.302000	16.662631	-55.000000	-33.000000	-99.000000
3166353.853000	38591112.600000	399.302000	14.324503	-55.000000	-33.000000	-99.000000
3166353.853000	38591112.600000	409.302000	14.709740	-55.000000	-33.000000	-99.000000
3166353.853000	38591122.600000	399.302000	14.601961	-55.000000	-33.000000	-99.000000
3166353.853000	38591122.600000	409.302000	14.706648	-55.000000	-33.000000	-99.000000
3166363.853000	38591112.600000	399.302000	14.325165	-55.000000	-33.000000	-99.000000
3166363.853000	38591122.600000	399.302000	14.608209	-55.000000	-33.000000	-99.000000
3166353.853000	38591112.600000	419.302000	16.375335	-55.000000	-33.000000	-99.000000
3166353.853000	38591112.600000	429.302000	16.667069	-55.000000	-33.000000	-99.000000
3166353.853000	38591122.600000	419.302000	16.376087	-55.000000	-33.000000	-99.000000
3166353.853000	38591122.600000	429.302000	16.665347	-55.000000	-33.000000	-99.000000
3166363.853000	38591112.600000	419.302000	16.375324	-55.000000	-33.000000	-99.000000
3166363.853000	38591112.600000	429.302000	16.667124	-55.000000	-33.000000	-99.000000
3166363.853000	38591122.600000	419.302000	16.375969	-55.000000	-33.000000	-99.000000
3166363.853000	38591122.600000	429.302000	16.665561	-55.000000	-33.000000	-99.000000
3166353.853000	38591132.600000	399.302000	14.465973	-55.000000	-33.000000	-99.000000
3166353.853000	38591132.600000	409.302000	14.694641	-55.000000	-33.000000	-99.000000
3166353.853000	38591142.600000	399.302000	14.240007	-55.000000	-33.000000	-99.000000
3166353.853000	38591142.600000	409.302000	14.660000	-55.000000	-33.000000	-99.000000
3166363.853000	38591132.600000	399.302000	14.247238	-55.000000	-33.000000	-99.000000
3166363.853000	38591142.600000	399.302000	14.364150	-55.000000	-33.000000	-99.000000
3166353.853000	38591132.600000	419.302000	16.383276	-55.000000	-33.000000	-99.000000
3166353.853000	38591132.600000	429.302000	16.660910	-55.000000	-33.000000	-99.000000
3166353.853000	38591142.600000	419.302000	16.449820	-55.000000	-33.000000	-99.000000
3166353.853000	38591142.600000	429.302000	16.681424	-55.000000	-33.000000	-99.000000
3166363.853000	38591132.600000	419.302000	16.380697	-55.000000	-33.000000	-99.000000
3166363.853000	38591132.600000	429.302000	16.661781	-55.000000	-33.000000	-99.000000
3166363.853000	38591142.600000	419.302000	16.399275	-55.000000	-33.000000	-99.000000
3166363.853000	38591142.600000	429.302000	16.660544	-55.000000	-33.000000	-99.000000
3166333.853000	38591112.600000	439.302000	14.470015	-55.000000	-33.000000	-99.000000
3166333.853000	38591112.600000	449.302000	14.498313	-55.000000	-33.000000	-99.000000
3166333.853000	38591122.600000	439.302000	14.974722	-55.000000	-33.000000	-99.000000
3166333.853000	38591122.600000	449.302000	14.552992	-55.000000	-33.000000	-99.000000
3166343.853000	38591112.600000	439.302000	15.682302	-55.000000	-33.000000	-99.000000
3166343.853000	38591112.600000	449.302000	15.416209	-55.000000	-33.000000	-99.000000
3166343.853000	38591122.600000	439.302000	16.109702	-55.000000	-33.000000	-99.000000
3166343.853000	38591122.600000	449.302000	15.611273	-55.000000	-33.000000	-99.000000
3166333.853000	38591112.600000	459.302000	14.571293	-55.000000	-33.000000	-99.000000
3166333.853000	38591112.600000	469.302000	14.926888	-55.000000	-33.000000	-99.000000
3166333.853000	38591122.600000	459.302000	14.702702	-55.000000	-33.000000	-99.000000
3166333.853000	38591122.600000	469.302000	15.028275	-55.000000	-33.000000	-99.000000
3166343.853000	38591112.600000	459.302000	15.520524	-55.000000	-33.000000	-99.000000
3166343.853000	38591112.600000	469.302000	15.155264	-55.000000	-33.000000	-99.000000
3166343.853000	38591122.600000	459.302000	15.744999	-55.000000	-33.000000	-99.000000
3166343.853000	38591122.600000	469.302000	15.343959	-55.000000	-33.000000	-99.000000
3166333.853000	38591132.600000	439.302000	15.583644	-55.000000	-33.000000	-99.000000
3166333.853000	38591132.600000	449.302000	15.276087	-55.000000	-33.000000	-99.000000
3166333.853000	38591142.600000	439.302000	16.109314	-55.000000	-33.000000	-99.000000
3166333.853000	38591142.600000	449.302000	15.611547	-55.000000	-33.000000	-99.000000
3166343.853000	38591132.600000	439.302000	16.104454	-55.000000	-33.000000	-99.000000
3166343.853000	38591132.600000	449.302000	15.616092	-55.000000	-33.000000	-99.000000
3166343.853000	38591142.600000	439.302000	16.100170	-55.000000	-33.000000	-99.000000
3166343.853000	38591142.600000	449.302000	15.620506	-55.000000	-33.000000	-99.000000
3166333.853000	38591132.600000	459.302000	15.557967	-55.000000	-33.000000	-99.000000
3166333.853000	38591132.600000	469.302000	15.343904	-55.000000	-33.000000	-99.000000
3166333.853000	38591142.600000	459.302000	15.744968	-55.000000	-33.000000	-99.000000
3166333.853000	38591142.600000	469.302000	15.343825	-55.000000	-33.000000	-99.000000
3166343.853000	38591132.600000	459.302000	15.745259	-55.000000	-33.000000	-99.000000
3166343.853000	38591132.600000	469.302000	15.343888	-55.000000	-33.000000	-99.000000
3166343.853000	38591142.600000	459.302000	15.745318	-55.000000	-33.000000	-99.000000
3166343.853000	38591142.600000	469.302000	15.343828	-55.000000	-33.000000	-99.000000
3166353.853000	38591112.600000	439.302000	16.111838	-55.000000	-33.000000	-99.000000
3166353.853000	38591112.600000	449.302000	15.609477	-55.000000	-33.000000	-99.000000
3166353.853000	38591122.600000	439.302000	16.107569	-55.000000	-33.000000	-99.000000
3166353.853000	38591122.600000	449.302000	15.613180	-55.000000	-33.000000	-99.000000
3166363.853000	38591112.600000	439.302000	16.111972	-55.000000	-33.000000	-99.000000
3166363.853000	38591112.600000	449.302000	15.609365	-55.000000	-33.000000	-99.000000
3166363.853000	38591122.600000	439.302000	16.108099	-55.000000	-33.000000	-99.000000
3166363.853000	38591122.600000	449.302000	15.612696	-55.000000	-33.000000	-99.000000
3166353.853000	38591112.600000	459.302000	15.744863	-55.000000	-33.000000	-99.000000
3166353.853000	38591112.600000	469.302000	15.344014	-55.000000	-33.000000	-99.000000
3166353.853000	38591122.600000	459.302000	15.745139	-55.000000	-33.000000	-99.000000
3166353.853000	38591122.600000	469.302000	15.343964	-55.000000	-33.000000	-99.000000
3166363.853000	38591112.600000	459.302000	15.744852	-55.000000	-33.000000	-99.000000
3166363.853000	38591112.600000	469.302000	15.344014	-55.000000	-33.000000	-99.000000
3166363.853000	38591122.600000	459.302000	15.745106	-55.000000	-33.000000	-99.000000
3166363.853000	38591122.600000	469.302000	15.343961	-55.000000	-33.000000	-99.000000
3166353.853000	38591132.600000	439.302000	16.094848	-55.000000	-33.000000	-99.000000
3166353.853000	38591132.600000	449.302000	15.627263	-55.000000	-33.000000	-99.000000
3166353.853000	38591142.600000	439.302000	16.096097	-55.000000	-33.000000	-99.000000
3166353.853000	38591142.600000	449.302000	15.667656	-55.000000	-33.000000	-99.000000
3166363.853000	38591132.600000	439.302000	16.097792	-55.000000	-33.000000	-99.000000
3166363.853000	38591132.600000	449.302000	15.623407	-55.000000	-33.000000	-99.000000
3166363.853000	38591142.600000	439.302000	16.086527	-55.000000	-33.000000	-99.000000
3166363.853000	38591142.600000	449.302000	15.643310	-55.000000	-33.000000	-99.000000
3166353.853000	38591132.600000	459.302000	15.745293	-55.000000	-33.000000	-99.000000
3166353.853000	38591132.600000	469.302000	15.344413	-55.000000	-33.000000	-99.000000
3166353.853000	38591142.600000	459.302000	15.730168	-55.000000	-33.000000	-99.000000
3166353.853000	38591142.600000	469.302000	15.361100	-55.000000	-33.000000	-99.000000
3166363.853000	38591132.600000	459.302000	15.745388	-55.000000	-33.000000	-99.000000
3166363.853000	38591132.600000	469.302000	15.344139	-55.000000	-33.000000	-99.000000
3166363.853000	38591142.600000	459.302000	15.743230	-55.000000	-33.000000	-99.000000
3166363.853000	38591142.600000	469.302000	15.346588	-55.000000	-33.000000	-99.000000
3166333.853000	38591152.600000	399.302000	14.636586	-55.000000	-33.000000	-99.000000
3166333.853000	38591152.600000	409.302000	14.709244	-55.000000	-33.000000	-99.000000
3166333.853000	38591162.600000	399.302000	14.657421	-55.000000	-33.000000	-99.000000
3166333.853000	38591162.600000	409.302000	14.710389	-55.000000	-33.000000	-99.000000
3166343.853000	38591152.600000	399.302000	14.572442	-55.000000	-33.000000	-99.000000
3166343.853000	38591152.600000	409.302000	14.705273	-55.000000	-33.000000	-99.000000
3166343.853000	38591162.600000	399.302000	14.630439	-55.000000	-33.000000	-99.000000
3166343.853000	38591162.600000	409.302000	14.709054	-55.000000	-33.000000	-99.000000
3166333.853000	38591152.600000	419.302000	15.965271	-55.000000	-33.000000	-99.000000
3166333.853000	38591152.600000	429.302000	16.263353	-55.000000	-33.000000	-99.000000
3166333.853000	38591162.600000	419.302000	16.375630	-55.000000	-33.000000	-99.000000
3166333.853000	38591162.600000	429.302000	16.667157	-55.000000	-33.000000	-99.000000
3166343.853000	38591152.600000	419.302000	16.377380	-55.000000	-33.000000	-99.000000
3166343.853000	38591152.600000	429.302000	16.664254	-55.000000	-33.000000	-99.000000
3166343.853000	38591162.600000	419.302000	16.376028	-55.000000	-33.000000	-99.000000
3166343.853000	38591162.600000	429.302000	16.666270	-55.000000	-33.000000	-99.000000
3166333.853000	38591172.600000	399.302000	14.674602	-55.000000	-33.000000	-99.000000
3166333.853000	38591172.600000	409.302000	14.711214	-55.000000	-33.000000	-99.000000
3166333.853000	38591182.600000	399.302000	14.686113	-55.000000	-33.000000	-99.000000
3166333.853000	38591182.600000	409.302000	14.711713	-55.000000	-33.000000	-99.000000
3166343.853000	38591172.600000	399.302000	14.663553	-55.000000	-33.000000	-99.000000
3166343.853000	38591172.600000	409.302000	14.710749	-55.000000	-33.000000	-99.000000
3166343.853000	38591182.600000	399.302000	14.681179	-55.000000	-33.000000	-99.000000
3166343.853000	38591182.600000	409.302000	14.711528	-55.000000	-33.000000	-99.000000
3166333.853000	38591172.600000	419.302000	16.375496	-55.000000	-33.000000	-99.000000
3166333.853000	38591172.600000	429.302000	16.667692	-55.000000	-33.000000	-99.000000
3166333.853000	38591182.600000	419.302000	16.375422	-55.000000	-33.000000	-99.000000
3166333.853000	38591182.600000	429.302000	16.668039	-55.000000	-33.000000	-99.000000
3166343.853000	38591172.600000	419.302000	16.375617	-55.000000	-33.000000	-99.000000
3166343.853000	38591172.600000	429.302000	16.667348	-55.000000	-33.000000	-99.000000
3166343.853000	38591182.600000	419.302000	16.375470	-55.000000	-33.000000	-99.000000
3166343.853000	38591182.600000	429.302000	16.667890	-55.000000	-33.000000	-99.000000
3166353.853000	38591152.600000	399.302000	14.477828	-55.000000	-33.000000	-99.000000
3166353.853000	38591152.600000	409.302000	14.697009	-55.000000	-33.000000	-99.000000
3166353.853000	38591162.600000	399.302000	14.606662	-55.000000	-33.000000	-99.000000
3166353.853000	38591162.600000	409.302000	14.707726	-55.000000	-33.000000	-99.000000
3166363.853000	38591152.600000	399.302000	14.506363	-55.000000	-33.000000	-99.000000
3166363.853000	38591162.600000	399.302000	14.612427	-55.000000	-33.000000	-99.000000
3166353.853000	38591152.600000	419.302000	16.382997	-55.000000	-33.000000	-99.000000
3166353.853000	38591152.600000	429.302000	16.661077	-55.000000	-33.000000	-99.000000
3166353.853000	38591162.600000	419.302000	16.376530	-55.000000	-33.000000	-99.000000
3166353.853000	38591162.600000	429.302000	16.665450	-55.000000	-33.000000	-99.000000
3166363.853000	38591152.600000	419.302000	16.380734	-55.000000	-33.000000	-99.000000
3166363.853000	38591152.600000	429.302000	16.661949	-55.000000	-33.000000	-99.000000
3166363.853000	38591162.600000	419.302000	16.376394	-55.000000	-33.000000	-99.000000
3166363.853000	38591162.600000	429.302000	16.665652	-55.000000	-33.000000	-99.000000
3166353.853000	38591172.600000	399.302000	14.656060	-55.000000	-33.000000	-99.000000
3166353.853000	38591172.600000	409.302000	14.710420	-55.000000	-33.000000	-99.000000
3166353.853000	38591182.600000	399.302000	14.678269	-55.000000	-33.000000	-99.000000
3166353.853000	38591182.600000	409.302000	14.711417	-55.000000	-33.000000	-99.000000
3166363.853000	38591172.600000	399.302000	14.657722	-55.000000	-33.000000	-99.000000
3166363.853000	38591182.600000	399.302000	14.678887	-55.000000	-33.000000	-99.000000
3166353.853000	38591172.600000	419.302000	16.375712	-55.000000	-33.000000	-99.000000
3166353.853000	38591172.600000	429.302000	16.667109	-55.000000	-33.000000	-99.000000
3166353.853000	38591182.600000	419.302000	16.375500	-55.000000	-33.000000	-99.000000
3166353.853000	38591182.600000	429.302000	16.667802	-55.000000	-33.000000	-99.000000
3166363.853000	38591172.600000	419.302000	16.375690	-55.000000	-33.000000	-99.000000
3166363.853000	38591172.600000	429.302000	16.667162	-55.000000	-33.000000	-99.000000
3166363.853000	38591182.600000	419.302000	16.375493	-55.000000	-33.000000	-99.000000
3166363.853000	38591182.600000	429.302000	16.667821	-55.000000	-33.000000	-99.000000
3166333.853000	38591152.600000	439.302000	16.110193	-55.000000	-33.000000	-99.000000
3166333.853000	38591152.600000	449.302000	15.610765	-55.000000	-33.000000	-99.000000
3166333.853000	38591162.600000	439.302000	16.111836	-55.000000	-33.000000	-99.000000
3166333.853000	38591162.600000	449.302000	15.609383	-55.000000	-33.000000	-99.000000
3166343.853000	38591152.600000	439.302000	16.104467	-55.000000	-33.000000	-99.000000
3166343.853000	38591152.600000	449.302000	15.615953	-55.000000	-33.000000	-99.000000
3166343.853000	38591162.600000	439.302000	16.109587	-55.000000	-33.000000	-99.000000
3166343.853000	38591162.600000	449.302000	15.611251	-55.000000	-33.000000	-99.000000
3166333.853000	38591152.600000	459.302000	15.744890	-55.000000	-33.000000	-99.000000
3166333.853000	38591152.600000	469.302000	15.343791	-55.000000	-33.000000	-99.000000
3166333.853000	38591162.600000	459.302000	15.744774	-55.000000	-33.000000	-99.000000
3166333.853000	38591162.600000	469.302000	15.343815	-55.000000	-33.000000	-99.000000
3166343.853000	38591152.600000	459.302000	15.745161	-55.000000	-33.000000	-99.000000
3166343.853000	38591152.600000	469.302000	15.343649	-55.000000	-33.000000	-99.000000
3166343.853000	38591162.600000	459.302000	15.744898	-55.000000	-33.000000	-99.000000
3166343.853000	38591162.600000	469.302000	15.343709	-55.000000	-33.000000	-99.000000
3166333.853000	38591172.600000	439.302000	16.113153	-55.000000	-33.000000	-99.000000
3166333.853000	38591172.600000	449.302000	15.608320	-55.000000	-33.000000	-99.000000
3166333.853000	38591182.600000	439.302000	16.114011	-55.000000	-33.000000	-99.000000
3166333.853000	38591182.600000	449.302000	15.607646	-55.000000	-33.000000	-99.000000
3166343.853000	38591172.600000	439.302000	16.112278	-55.000000	-33.000000	-99.000000
3166343.853000	38591172.600000	449.302000	15.609011	-55.000000	-33.000000	-99.000000
3166343.853000	38591182.600000	439.302000	16.113631	-55.000000	-33.000000	-99.000000
3166343.853000	38591182.600000	449.302000	15.607937	-55.000000	-33.000000	-99.000000
3166333.853000	38591172.600000	459.302000	15.744684	-55.000000	-33.000000	-99.000000
3166333.853000	38591172.600000	469.302000	15.343859	-55.000000	-33.000000	-99.000000
3166333.853000	38591182.600000	459.302000	15.744626	-55.000000	-33.000000	-99.000000
3166333.853000	38591182.600000	469.302000	15.343897	-55.000000	-33.000000	-99.000000
3166343.853000	38591172.600000	459.302000	15.744733	-55.000000	-33.000000	-99.000000
3166343.853000	38591172.600000	469.302000	15.343805	-55.000000	-33.000000	-99.000000
3166343.853000	38591182.600000	459.302000	15.744647	-55.000000	-33.000000	-99.000000
3166343.853000	38591182.600000	469.302000	15.343869	-55.000000	-33.000000	-99.000000
3166353.853000	38591152.600000	439.302000	16.095217	-55.000000	-33.000000	-99.000000
3166353.853000	38591152.600000	449.302000	15.626401	-55.000000	-33.000000	-99.000000
3166353.853000	38591162.600000	439.302000	16.107487	-55.000000	-33.000000	-99.000000
3166353.853000	38591162.600000	449.302000	15.613085	-55.000000	-33.000000	-99.000000
3166363.853000	38591152.600000	439.302000	16.098030	-55.000000	-33.000000	-99.000000
3166363.853000	38591152.600000	449.302000	15.622860	-55.000000	-33.000000	-99.000000
3166363.853000	38591162.600000	439.302000	16.108006	-55.000000	-33.000000	-99.000000
3166363.853000	38591162.600000	449.302000	15.612623	-55.000000	-33.000000	-99.000000
3166353.853000	38591152.600000	459.302000	15.745152	-55.000000	-33.000000	-99.000000
3166353.853000	38591152.600000	469.302000	15.343869	-55.000000	-33.000000	-99.000000
3166353.853000	38591162.600000	459.302000	15.744999	-55.000000	-33.000000	-99.000000
3166353.853000	38591162.600000	469.302000	15.343625	-55.000000	-33.000000	-99.000000
3166363.853000	38591152.600000	459.302000	15.745245	-55.000000	-33.000000	-99.000000
3166363.853000	38591152.600000	469.302000	15.343713	-55.000000	-33.000000	-99.000000
3166363.853000	38591162.600000	459.302000	15.744975	-55.000000	-33.000000	-99.000000
3166363.853000	38591162.600000	469.302000	15.343644	-55.000000	-33.000000	-99.000000
3166353.853000	38591172.600000	439.302000	16.111670	-55.000000	-33.000000	-99.000000
3166353.853000	38591172.600000	449.302000	15.609500	-55.000000	-33.000000	-99.000000
3166353.853000	38591182.600000	439.302000	16.113405	-55.000000	-33.000000	-99.000000
3166353.853000	38591182.600000	449.302000	15.608112	-55.000000	-33.000000	-99.000000
3166363.853000	38591172.600000	439.302000	16.111806	-55.000000	-33.000000	-99.000000
3166363.853000	38591172.600000	449.302000	15.609390	-55.000000	-33.000000	-99.000000
3166363.853000	38591182.600000	439.302000	16.113453	-55.000000	-33.000000	-99.000000
3166363.853000	38591182.600000	449.302000	15.608075	-55.000000	-33.000000	-99.000000
3166353.853000	38591172.600000	459.302000	15.744766	-55.000000	-33.000000	-99.000000
3166353.853000	38591172.600000	469.302000	15.343768	-55.000000	-33.000000	-99.000000
3166353.853000	38591182.600000	459.302000	15.744659	-55.000000	-33.000000	-99.000000
3166353.853000	38591182.600000	469.302000	15.343852	-55.000000	-33.000000	-99.000000
3166363.853000	38591172.600000	459.302000	15.744759	-55.000000	-33.000000	-99.000000
3166363.853000	38591172.600000	469.302000	15.343776	-55.000000	-33.000000	-99.000000
3166363.853000	38591182.600000	459.302000	15.744656	-55.000000	-33.000000	-99.000000
3166363.853000	38591182.600000	469.302000	15.343856	-55.000000	-33.000000	-99.000000
3166373.853000	38591112.600000	429.302000	16.667435	-55.000000	-33.000000	-99.000000
3166373.853000	38591122.600000	429.302000	16.666547	-55.000000	-33.000000	-99.000000
3166373.853000	38591132.600000	429.302000	16.665128	-55.000000	-33.000000	-99.000000
3166373.853000	38591142.600000	429.302000	16.664199	-55.000000	-33.000000	-99.000000
3166373.853000	38591112.600000	439.302000	15.696545	-55.000000	-33.000000	-99.000000
3166373.853000	38591112.600000	449.302000	15.427682	-55.000000	-33.000000	-99.000000
3166373.853000	38591122.600000	439.302000	16.110524	-55.000000	-33.000000	-99.000000
3166373.853000	38591122.600000	449.302000	15.610564	-55.000000	-33.000000	-99.000000
3166373.853000	38591112.600000	459.302000	15.533255	-55.000000	-33.000000	-99.000000
3166373.853000	38591112.600000	469.302000	15.164261	-55.000000	-33.000000	-99.000000
3166373.853000	38591122.600000	459.302000	15.744941	-55.000000	-33.000000	-99.000000
3166373.853000	38591122.600000	469.302000	15.343962	-55.000000	-33.000000	-99.000000
3166373.853000	38591132.600000	439.302000	16.106929	-55.000000	-33.000000	-99.000000
3166373.853000	38591132.600000	449.302000	15.613724	-55.000000	-33.000000	-99.000000
3166373.853000	38591142.600000	439.302000	16.104435	-55.000000	-33.000000	-99.000000
3166373.853000	38591142.600000	449.302000	15.616047	-55.000000	-33.000000	-99.000000
3166373.853000	38591132.600000	459.302000	15.745138	-55.000000	-33.000000	-99.000000
3166373.853000	38591132.600000	469.302000	15.343876	-55.000000	-33.000000	-99.000000
3166373.853000	38591142.600000	459.302000	15.745211	-55.000000	-33.000000	-99.000000
3166373.853000	38591142.600000	469.302000	15.343768	-55.000000	-33.000000	-99.000000
3166373.853000	38591152.600000	429.302000	16.665187	-55.000000	-33.000000	-99.000000
3166373.853000	38591162.600000	429.302000	16.666592	-55.000000	-33.000000	-99.000000
3166373.853000	38591172.600000	429.302000	16.667460	-55.000000	-33.000000	-99.000000
3166373.853000	38591182.600000	429.302000	16.667936	-55.000000	-33.000000	-99.000000
3166373.853000	38591152.600000	439.302000	16.106896	-55.000000	-33.000000	-99.000000
3166373.853000	38591152.600000	449.302000	15.613662	-55.000000	-33.000000	-99.000000
3166373.853000	38591162.600000	439.302000	16.110406	-55.000000	-33.000000	-99.000000
3166373.853000	38591162.600000	449.302000	15.610560	-55.000000	-33.000000	-99.000000
3166373.853000	38591152.600000	459.302000	15.745062	-55.000000	-33.000000	-99.000000
3166373.853000	38591152.600000	469.302000	15.343693	-55.000000	-33.000000	-99.000000
3166373.853000	38591162.600000	459.302000	15.744854	-55.000000	-33.000000	-99.000000
3166373.853000	38591162.600000	469.302000	15.343746	-55.000000	-33.000000	-99.000000
3166373.853000	38591172.600000	439.302000	16.112564	-55.000000	-33.000000	-99.000000
3166373.853000	38591172.600000	449.302000	15.608784	-55.000000	-33.000000	-99.000000
3166373.853000	38591182.600000	439.302000	16.113748	-55.000000	-33.000000	-99.000000
3166373.853000	38591182.600000	449.302000	15.607848	-55.000000	-33.000000	-99.000000
3166373.853000	38591172.600000	459.302000	15.744717	-55.000000	-33.000000	-99.000000
3166373.853000	38591172.600000	469.302000	15.343822	-55.000000	-33.000000	-99.000000
3166373.853000	38591182.600000	459.302000	15.744640	-55.000000	-33.000000	-99.000000
3166373.853000	38591182.600000	469.302000	15.343877	-55.000000	-33.000000	-99.000000
3166333.853000	38591112.600000	479.302000	16.108091	-55.000000	-33.000000	-99.000000
3166333.853000	38591112.600000	489.302000	17.111974	-55.000000	-33.000000	-99.000000
3166333.853000	38591122.600000	479.302000	15.332570	-55.000000	-33.000000	-99.000000
3166333.853000	38591122.600000	489.302000	16.612518	-55.000000	-33.000000	-99.000000
3166343.853000	38591112.600000	479.302000	15.114559	-55.000000	-33.000000	-99.000000
3166343.853000	38591112.600000	489.302000	15.249729	-55.000000	-33.000000	-99.000000
3166343.853000	38591122.600000	479.302000	15.114484	-55.000000	-33.000000	-99.000000
3166343.853000	38591122.600000	489.302000	15.249432	-55.000000	-33.000000	-99.000000
3166333.853000	38591132.600000	479.302000	15.135376	-55.000000	-33.000000	-99.000000
3166333.853000	38591132.600000	489.302000	15.499095	-55.000000	-33.000000	-99.000000
3166333.853000	38591142.600000	479.302000	15.114506	-55.000000	-33.000000	-99.000000
3166333.853000	38591142.600000	489.302000	15.249401	-55.000000	-33.000000	-99.000000
3166343.853000	38591132.600000	479.302000	15.114542	-55.000000	-33.000000	-99.000000
3166343.853000	38591132.600000	489.302000	15.248567	-55.000000	-33.000000	-99.000000
3166343.853000	38591142.600000	479.302000	15.114861	-55.000000	-33.000000	-99.000000
3166343.853000	38591142.600000	489.302000	15.247504	-55.000000	-33.000000	-99.000000
3166353.853000	38591112.600000	479.302000	15.114534	-55.000000	-33.000000	-99.000000
3166353.853000	38591112.600000	489.302000	15.249671	-55.000000	-33.000000	-99.000000
3166353.853000	38591122.600000	479.302000	15.114464	-55.000000	-33.000000	-99.000000
3166353.853000	38591122.600000	489.302000	15.249125	-55.000000	-33.000000	-99.000000
3166363.853000	38591112.600000	479.302000	15.114540	-55.000000	-33.000000	-99.000000
3166363.853000	38591112.600000	489.302000	15.249684	-55.000000	-33.000000	-99.000000
3166363.853000	38591122.600000	479.302000	15.114465	-55.000000	-33.000000	-99.000000
3166363.853000	38591122.600000	489.302000	15.249208	-55.000000	-33.000000	-99.000000
3166353.853000	38591112.600000	499.302000	15.171750	-55.000000	-33.000000	-99.000000
3166353.853000	38591122.600000	499.302000	15.173813	-55.000000	-33.000000	-99.000000
3166363.853000	38591112.600000	499.302000	15.171681	-55.000000	-33.000000	-99.000000
3166363.853000	38591122.600000	499.302000	15.173568	-55.000000	-33.000000	-99.000000
3166353.853000	38591132.600000	479.302000	15.115724	-55.000000	-33.000000	-99.000000
3166353.853000	38591132.600000	489.302000	15.245327	-55.000000	-33.000000	-99.000000
3166353.853000	38591142.600000	479.302000	15.142467	-55.000000	-33.000000	-99.000000
3166353.853000	38591142.600000	489.302000	15.220027	-55.000000	-33.000000	-99.000000
3166363.853000	38591132.600000	479.302000	15.115142	-55.000000	-33.000000	-99.000000
3166363.853000	38591132.600000	489.302000	15.246633	-55.000000	-33.000000	-99.000000
3166363.853000	38591142.600000	479.302000	15.120649	-55.000000	-33.000000	-99.000000
3166363.853000	38591142.600000	489.302000	15.237768	-55.000000	-33.000000	-99.000000
3166353.853000	38591132.600000	499.302000	15.178391	-55.000000	-33.000000	-99.000000
3166353.853000	38591142.600000	499.302000	15.148107	-55.000000	-33.000000	-99.000000
3166363.853000	38591132.600000	499.302000	15.177611	-55.000000	-33.000000	-99.000000
3166363.853000	38591142.600000	499.302000	15.177453	-55.000000	-33.000000	-99.000000
3166333.853000	38591152.600000	479.302000	15.114533	-55.000000	-33.000000	-99.000000
3166333.853000	38591152.600000	489.302000	15.249516	-55.000000	-33.000000	-99.000000
3166333.853000	38591162.600000	479.302000	15.114582	-55.000000	-33.000000	-99.000000
3166333.853000	38591162.600000	489.302000	15.249692	-55.000000	-33.000000	-99.000000
3166343.853000	38591152.600000	479.302000	15.114583	-55.000000	-33.000000	-99.000000
3166343.853000	38591152.600000	489.302000	15.248621	-55.000000	-33.000000	-99.000000
3166343.853000	38591162.600000	479.302000	15.114537	-55.000000	-33.000000	-99.000000
3166343.853000	38591162.600000	489.302000	15.249453	-55.000000	-33.000000	-99.000000
3166333.853000	38591172.600000	479.302000	15.114633	-55.000000	-33.000000	-99.000000
3166333.853000	38591172.600000	489.302000	15.249807	-55.000000	-33.000000	-99.000000
3166333.853000	38591182.600000	479.302000	15.114670	-55.000000	-33.000000	-99.000000
3166333.853000	38591182.600000	489.302000	15.249870	-55.000000	-33.000000	-99.000000
3166343.853000	38591172.600000	479.302000	15.114604	-55.000000	-33.000000	-99.000000
3166343.853000	38591172.600000	489.302000	15.249735	-55.000000	-33.000000	-99.000000
3166343.853000	38591182.600000	479.302000	15.114656	-55.000000	-33.000000	-99.000000
3166343.853000	38591182.600000	489.302000	15.249844	-55.000000	-33.000000	-99.000000
3166353.853000	38591152.600000	479.302000	15.115690	-55.000000	-33.000000	-99.000000
3166353.853000	38591152.600000	489.302000	15.245667	-55.000000	-33.000000	-99.000000
3166353.853000	38591162.600000	479.302000	15.114532	-55.000000	-33.000000	-99.000000
3166353.853000	38591162.600000	489.302000	15.249171	-55.000000	-33.000000	-99.000000
3166363.853000	38591152.600000	479.302000	15.115158	-55.000000	-33.000000	-99.000000
3166363.853000	38591152.600000	489.302000	15.246840	-55.000000	-33.000000	-99.000000
3166363.853000	38591162.600000	479.302000	15.114529	-55.000000	-33.000000	-99.000000
3166363.853000	38591162.600000	489.302000	15.249247	-55.000000	-33.000000	-99.000000
3166353.853000	38591152.600000	499.302000	15.178367	-55.000000	-33.000000	-99.000000
3166353.853000	38591162.600000	499.302000	15.173816	-55.000000	-33.000000	-99.000000
3166363.853000	38591152.600000	499.302000	15.177577	-55.000000	-33.000000	-99.000000
3166363.853000	38591162.600000	499.302000	15.173574	-55.000000	-33.000000	-99.000000
3166353.853000	38591172.600000	479.302000	15.114587	-55.000000	-33.000000	-99.000000
3166353.853000	38591172.600000	489.302000	15.249681	-55.000000	-33.000000	-99.000000
3166353.853000	38591182.600000	479.302000	15.114648	-55.000000	-33.000000	-99.000000
3166353.853000	38591182.600000	489.302000	15.249828	-55.000000	-33.000000	-99.000000
3166363.853000	38591172.600000	479.302000	15.114591	-55.000000	-33.000000	-99.000000
3166363.853000	38591172.600000	489.302000	15.249693	-55.000000	-33.000000	-99.000000
3166363.853000	38591182.600000	479.302000	15.114649	-55.000000	-33.000000	-99.000000
3166363.853000	38591182.600000	489.302000	15.249831	-55.000000	-33.000000	-99.000000
3166353.853000	38591172.600000	499.302000	15.171778	-55.000000	-33.000000	-99.000000
3166353.853000	38591182.600000	499.302000	15.170877	-55.000000	-33.000000	-99.000000
3166363.853000	38591172.600000	499.302000	15.171709	-55.000000	-33.000000	-99.000000
3166363.853000	38591182.600000	499.302000	15.170852	-55.000000	-33.000000	-99.000000
3166373.853000	38591112.600000	479.302000	15.114572	-55.000000	-33.000000	-99.000000
3166373.853000	38591112.600000	489.302000	15.249755	-55.000000	-33.000000	-99.000000
3166373.853000	38591122.600000	479.302000	15.114503	-55.000000	-33.000000	-99.000000
3166373.853000	38591122.600000	489.302000	15.249533	-55.000000	-33.000000	-99.000000
3166383.853000	38591112.600000	489.302000	15.249826	-55.000000	-33.000000	-99.000000
3166383.853000	38591122.600000	489.302000	15.249739	-55.000000	-33.000000	-99.000000
3166373.853000	38591112.600000	499.302000	15.171294	-55.000000	-33.000000	-99.000000
3166373.853000	38591122.600000	499.302000	15.172403	-55.000000	-33.000000	-99.000000
3166383.853000	38591112.600000	499.302000	15.170851	-55.000000	-33.000000	-99.000000
3166383.853000	38591122.600000	499.302000	15.171395	-55.000000	-33.000000	-99.000000
3166373.853000	38591132.600000	479.302000	15.114485	-55.000000	-33.000000	-99.000000
3166373.853000	38591132.600000	489.302000	15.249036	-55.000000	-33.000000	-99.000000
3166373.853000	38591142.600000	479.302000	15.114564	-55.000000	-33.000000	-99.000000
3166373.853000	38591142.600000	489.302000	15.248589	-55.000000	-33.000000	-99.000000
3166383.853000	38591132.600000	489.302000	15.249626	-55.000000	-33.000000	-99.000000
3166383.853000	38591142.600000	489.302000	15.249566	-55.000000	-33.000000	-99.000000
3166373.853000	38591132.600000	499.302000	15.174095	-55.000000	-33.000000	-99.000000
3166373.853000	38591142.600000	499.302000	15.175178	-55.000000	-33.000000	-99.000000
3166383.853000	38591132.600000	499.302000	15.172000	-55.000000	-33.000000	-99.000000
3166383.853000	38591142.600000	499.302000	15.172298	-55.000000	-33.000000	-99.000000
3166373.853000	38591152.600000	479.302000	15.114521	-55.000000	-33.000000	-99.000000
3166373.853000	38591152.600000	489.302000	15.249064	-55.000000	-33.000000	-99.000000
3166373.853000	38591162.600000	479.302000	15.114549	-55.000000	-33.000000	-99.000000
3166373.853000	38591162.600000	489.302000	15.249547	-55.000000	-33.000000	-99.000000
3166383.853000	38591152.600000	489.302000	15.249631	-55.000000	-33.000000	-99.000000
3166383.853000	38591162.600000	489.302000	15.249743	-55.000000	-33.000000	-99.000000
3166373.853000	38591152.600000	499.302000	15.174095	-55.000000	-33.000000	-99.000000
3166373.853000	38591162.600000	499.302000	15.172420	-55.000000	-33.000000	-99.000000
3166383.853000	38591152.600000	499.302000	15.172009	-55.000000	-33.000000	-99.000000
3166383.853000	38591162.600000	499.302000	15.171413	-55.000000	-33.000000	-99.000000
3166373.853000	38591172.600000	479.302000	15.114613	-55.000000	-33.000000	-99.000000
3166373.853000	38591172.600000	489.302000	15.249759	-55.000000	-33.000000	-99.000000
3166373.853000	38591182.600000	479.302000	15.114660	-55.000000	-33.000000	-99.000000
3166373.853000	38591182.600000	489.302000	15.249852	-55.000000	-33.000000	-99.000000
3166383.853000	38591172.600000	489.302000	15.249827	-55.000000	-33.000000	-99.000000
3166383.853000	38591182.600000	489.302000	15.249879	-55.000000	-33.000000	-99.000000
3166373.853000	38591172.600000	499.302000	15.171321	-55.000000	-33.000000	-99.000000
3166373.853000	38591182.600000	499.302000	15.170698	-55.000000	-33.000000	-99.000000
3166383.853000	38591172.600000	499.302000	15.170874	-55.000000	-33.000000	-99.000000
3166383.853000	38591182.600000	499.302000	15.170489	-55.000000	-33.000000	-99.000000
3166333.853000	38591192.600000	399.302000	14.693537	-55.000000	-33.000000	-99.000000
3166333.853000	38591192.600000	409.302000	14.712012	-55.000000	-33.000000	-99.000000
3166333.853000	38591202.600000	399.302000	14.698407	-55.000000	-33.000000	-99.000000
3166333.853000	38591202.600000	409.302000	14.712197	-55.000000	-33.000000	-99.000000
3166343.853000	38591192.600000	399.302000	14.691105	-55.000000	-33.000000	-99.000000
3166343.853000	38591192.600000	409.302000	14.711928	-55.000000	-33.000000	-99.000000
3166343.853000	38591202.600000	399.302000	14.697098	-55.000000	-33.000000	-99.000000
3166343.853000	38591202.600000	409.302000	14.712155	-55.000000	-33.000000	-99.000000
3166333.853000	38591192.600000	419.302000	16.375379	-55.000000	-33.000000	-99.000000
3166333.853000	38591192.600000	429.302000	16.668257	-55.000000	-33.000000	-99.000000
3166333.853000	38591202.600000	419.302000	16.375351	-55.000000	-33.000000	-99.000000
3166333.853000	38591202.600000	429.302000	16.668398	-55.000000	-33.000000	-99.000000
3166343.853000	38591192.600000	419.302000	16.375402	-55.000000	-33.000000	-99.000000
3166343.853000	38591192.600000	429.302000	16.668185	-55.000000	-33.000000	-99.000000
3166343.853000	38591202.600000	419.302000	16.375364	-55.000000	-33.000000	-99.000000
3166343.853000	38591202.600000	429.302000	16.668360	-55.000000	-33.000000	-99.000000
3166333.853000	38591212.600000	399.302000	14.701704	-55.000000	-33.000000	-99.000000
3166333.853000	38591212.600000	409.302000	14.712317	-55.000000	-33.000000	-99.000000
3166333.853000	38591222.600000	399.302000	14.704012	-55.000000	-33.000000	-99.000000
3166333.853000	38591222.600000	409.302000	14.712397	-55.000000	-33.000000	-99.000000
3166343.853000	38591212.600000	399.302000	14.700947	-55.000000	-33.000000	-99.000000
3166343.853000	38591212.600000	409.302000	14.712294	-55.000000	-33.000000	-99.000000
3166343.853000	38591222.600000	399.302000	14.703547	-55.000000	-33.000000	-99.000000
3166343.853000	38591222.600000	409.302000	14.712385	-55.000000	-33.000000	-99.000000
3166333.853000	38591212.600000	419.302000	16.375332	-55.000000	-33.000000	-99.000000
3166333.853000	38591212.600000	429.302000	16.668492	-55.000000	-33.000000	-99.000000
3166333.853000	38591222.600000	419.302000	16.375318	-55.000000	-33.000000	-99.000000
3166333.853000	38591222.600000	429.302000	16.668558	-55.000000	-33.000000	-99.000000
3166343.853000	38591212.600000	419.302000	16.375340	-55.000000	-33.000000	-99.000000
3166343.853000	38591212.600000	429.302000	16.668470	-55.000000	-33.000000	-99.000000
3166343.853000	38591222.600000	419.302000	16.375323	-55.000000	-33.000000	-99.000000
3166343.853000	38591222.600000	429.302000	16.668544	-55.000000	-33.000000	-99.000000
3166353.853000	38591192.600000	399.302000	14.689780	-55.000000	-33.000000	-99.000000
3166353.853000	38591192.600000	409.302000	14.711883	-55.000000	-33.000000	-99.000000
3166353.853000	38591202.600000	399.302000	14.696419	-55.000000	-33.000000	-99.000000
3166353.853000	38591202.600000	409.302000	14.712134	-55.000000	-33.000000	-99.000000
3166363.853000	38591192.600000	399.302000	14.690055	-55.000000	-33.000000	-99.000000
3166363.853000	38591202.600000	399.302000	14.696558	-55.000000	-33.000000	-99.000000
3166353.853000	38591192.600000	419.302000	16.375415	-55.000000	-33.000000	-99.000000
3166353.853000	38591192.600000	429.302000	16.668146	-55.000000	-33.000000	-99.000000
3166353.853000	38591202.600000	419.302000	16.375371	-55.000000	-33.000000	-99.000000
3166353.853000	38591202.600000	429.302000	16.668340	-55.000000	-33.000000	-99.000000
3166363.853000	38591192.600000	419.302000	16.375412	-55.000000	-33.000000	-99.000000
3166363.853000	38591192.600000	429.302000	16.668154	-55.000000	-33.000000	-99.000000
3166363.853000	38591202.600000	419.302000	16.375369	-55.000000	-33.000000	-99.000000
3166363.853000	38591202.600000	429.302000	16.668344	-55.000000	-33.000000	-99.000000
3166353.853000	38591212.600000	399.302000	14.700566	-55.000000	-33.000000	-99.000000
3166353.853000	38591212.600000	409.302000	14.712283	-55.000000	-33.000000	-99.000000
3166353.853000	38591222.600000	399.302000	14.703319	-55.000000	-33.000000	-99.000000
3166353.853000	38591222.600000	409.302000	14.712378	-55.000000	-33.000000	-99.000000
3166363.853000	38591212.600000	399.302000	14.700643	-55.000000	-33.000000	-99.000000
3166363.853000	38591222.600000	399.302000	14.703365	-55.000000	-33.000000	-99.000000
3166353.853000	38591212.600000	419.302000	16.375344	-55.000000	-33.000000	-99.000000
3166353.853000	38591212.600000	429.302000	16.668459	-55.000000	-33.000000	-99.000000
3166353.853000	38591222.600000	419.302000	16.375326	-55.000000	-33.000000	-99.000000
3166353.853000	38591222.600000	429.302000	16.668538	-55.000000	-33.000000	-99.000000
3166363.853000	38591212.600000	419.302000	16.375343	-55.000000	-33.000000	-99.000000
3166363.853000	38591212.600000	429.302000	16.668461	-55.000000	-33.000000	-99.000000
3166363.853000	38591222.600000	419.302000	16.375325	-55.000000	-33.000000	-99.000000
3166363.853000	38591222.600000	429.302000	16.668539	-55.000000	-33.000000	-99.000000
[truncated: 10,894 more rows]
