# Supplementary material for: A new method for estimating ore grade based on sample length weighting
Source: Sci Rep. 2023 Apr 17;13:6208. doi: 10.1038/s41598-023-33509-0 (PMC10110572; doi:10.1038/s41598-023-33509-0)
Supplement: Supplementary file 1 — Supplementary Information. [file 41598_2023_33509_MOESM1_ESM.zip › Data for paper-SR/Results/Composite_Sample_P7_Fe.txt]

3166093.853000	38590632.600000	489.302000	1.190658	-55.000000	-33.000000	-99.000000
3166093.853000	38590642.600000	489.302000	1.190594	-55.000000	-33.000000	-99.000000
3166103.853000	38590632.600000	489.302000	1.190645	-55.000000	-33.000000	-99.000000
3166103.853000	38590642.600000	489.302000	1.190580	-55.000000	-33.000000	-99.000000
3166093.853000	38590632.600000	499.302000	1.190813	-55.000000	-33.000000	-99.000000
3166093.853000	38590632.600000	509.302000	1.190955	-55.000000	-33.000000	-99.000000
3166093.853000	38590642.600000	499.302000	1.190793	-55.000000	-33.000000	-99.000000
3166093.853000	38590642.600000	509.302000	1.190966	-55.000000	-33.000000	-99.000000
3166103.853000	38590632.600000	499.302000	1.190813	-55.000000	-33.000000	-99.000000
3166103.853000	38590632.600000	509.302000	1.190965	-55.000000	-33.000000	-99.000000
3166103.853000	38590642.600000	499.302000	1.190802	-55.000000	-33.000000	-99.000000
3166103.853000	38590642.600000	509.302000	1.190989	-55.000000	-33.000000	-99.000000
3166093.853000	38590652.600000	489.302000	1.190542	-55.000000	-33.000000	-99.000000
3166093.853000	38590662.600000	489.302000	1.190507	-55.000000	-33.000000	-99.000000
3166103.853000	38590652.600000	489.302000	1.190529	-55.000000	-33.000000	-99.000000
3166103.853000	38590662.600000	489.302000	1.190504	-55.000000	-33.000000	-99.000000
3166093.853000	38590652.600000	499.302000	1.190805	-55.000000	-33.000000	-99.000000
3166093.853000	38590652.600000	509.302000	1.191016	-55.000000	-33.000000	-99.000000
3166093.853000	38590662.600000	499.302000	1.190863	-55.000000	-33.000000	-99.000000
3166093.853000	38590662.600000	509.302000	1.191118	-55.000000	-33.000000	-99.000000
3166103.853000	38590652.600000	499.302000	1.190833	-55.000000	-33.000000	-99.000000
3166103.853000	38590652.600000	509.302000	1.191066	-55.000000	-33.000000	-99.000000
3166103.853000	38590662.600000	499.302000	1.190938	-55.000000	-33.000000	-99.000000
3166103.853000	38590662.600000	509.302000	1.191221	-55.000000	-33.000000	-99.000000
3166113.853000	38590632.600000	489.302000	1.190640	-55.000000	-33.000000	-99.000000
3166113.853000	38590642.600000	489.302000	1.190574	-55.000000	-33.000000	-99.000000
3166123.853000	38590632.600000	489.302000	1.190644	-55.000000	-33.000000	-99.000000
3166123.853000	38590642.600000	489.302000	1.190577	-55.000000	-33.000000	-99.000000
3166113.853000	38590632.600000	499.302000	1.190817	-55.000000	-33.000000	-99.000000
3166113.853000	38590632.600000	509.302000	1.190974	-55.000000	-33.000000	-99.000000
3166113.853000	38590642.600000	499.302000	1.190811	-55.000000	-33.000000	-99.000000
3166113.853000	38590642.600000	509.302000	1.191008	-55.000000	-33.000000	-99.000000
3166113.853000	38590652.600000	489.302000	1.190525	-55.000000	-33.000000	-99.000000
3166113.853000	38590662.600000	489.302000	1.190509	-55.000000	-33.000000	-99.000000
3166123.853000	38590652.600000	489.302000	1.190527	-55.000000	-33.000000	-99.000000
3166123.853000	38590662.600000	489.302000	1.190513	-55.000000	-33.000000	-99.000000
3166113.853000	38590652.600000	499.302000	1.190857	-55.000000	-33.000000	-99.000000
3166113.853000	38590652.600000	509.302000	1.191103	-55.000000	-33.000000	-99.000000
3166113.853000	38590662.600000	499.302000	1.191004	-55.000000	-33.000000	-99.000000
3166113.853000	38590662.600000	509.302000	1.191301	-55.000000	-33.000000	-99.000000
3166093.853000	38590672.600000	489.302000	1.190498	-55.000000	-33.000000	-99.000000
3166093.853000	38590682.600000	489.302000	1.194311	-55.000000	-33.000000	-99.000000
3166103.853000	38590672.600000	489.302000	1.190528	-55.000000	-33.000000	-99.000000
3166103.853000	38590682.600000	489.302000	1.193610	-55.000000	-33.000000	-99.000000
3166093.853000	38590672.600000	499.302000	1.195847	-55.000000	-33.000000	-99.000000
3166093.853000	38590672.600000	509.302000	1.196510	-55.000000	-33.000000	-99.000000
3166093.853000	38590682.600000	499.302000	1.195319	-55.000000	-33.000000	-99.000000
3166093.853000	38590682.600000	509.302000	1.196060	-55.000000	-33.000000	-99.000000
3166103.853000	38590672.600000	499.302000	1.194649	-55.000000	-33.000000	-99.000000
3166103.853000	38590672.600000	509.302000	1.191486	-55.000000	-33.000000	-99.000000
3166103.853000	38590682.600000	499.302000	1.194738	-55.000000	-33.000000	-99.000000
3166103.853000	38590682.600000	509.302000	1.195474	-55.000000	-33.000000	-99.000000
3166093.853000	38590692.600000	489.302000	1.193953	-55.000000	-33.000000	-99.000000
3166093.853000	38590702.600000	489.302000	1.193905	-55.000000	-33.000000	-99.000000
3166103.853000	38590692.600000	489.302000	1.193252	-55.000000	-33.000000	-99.000000
3166103.853000	38590702.600000	489.302000	1.193238	-55.000000	-33.000000	-99.000000
3166093.853000	38590692.600000	499.302000	1.194912	-55.000000	-33.000000	-99.000000
3166093.853000	38590692.600000	509.302000	1.195661	-55.000000	-33.000000	-99.000000
3166093.853000	38590702.600000	499.302000	1.194927	-55.000000	-33.000000	-99.000000
3166093.853000	38590702.600000	509.302000	1.195686	-55.000000	-33.000000	-99.000000
3166103.853000	38590692.600000	499.302000	1.194788	-55.000000	-33.000000	-99.000000
3166103.853000	38590692.600000	509.302000	1.195373	-55.000000	-33.000000	-99.000000
3166103.853000	38590702.600000	499.302000	1.194916	-55.000000	-33.000000	-99.000000
3166103.853000	38590702.600000	509.302000	1.195395	-55.000000	-33.000000	-99.000000
3166113.853000	38590672.600000	489.302000	1.190572	-55.000000	-33.000000	-99.000000
3166113.853000	38590682.600000	489.302000	1.193241	-55.000000	-33.000000	-99.000000
3166123.853000	38590672.600000	489.302000	1.190586	-55.000000	-33.000000	-99.000000
3166123.853000	38590682.600000	489.302000	1.193199	-55.000000	-33.000000	-99.000000
3166113.853000	38590672.600000	499.302000	1.194942	-55.000000	-33.000000	-99.000000
3166113.853000	38590672.600000	509.302000	1.195198	-55.000000	-33.000000	-99.000000
3166113.853000	38590682.600000	499.302000	1.194733	-55.000000	-33.000000	-99.000000
3166113.853000	38590682.600000	509.302000	1.195339	-55.000000	-33.000000	-99.000000
3166113.853000	38590692.600000	489.302000	1.193561	-55.000000	-33.000000	-99.000000
3166113.853000	38590702.600000	489.302000	1.195052	-55.000000	-33.000000	-99.000000
3166123.853000	38590692.600000	489.302000	1.194248	-55.000000	-33.000000	-99.000000
3166123.853000	38590702.600000	489.302000	1.202050	-55.000000	-33.000000	-99.000000
3166113.853000	38590692.600000	499.302000	1.195499	-55.000000	-33.000000	-99.000000
3166113.853000	38590692.600000	509.302000	1.195392	-55.000000	-33.000000	-99.000000
3166113.853000	38590702.600000	499.302000	1.195492	-55.000000	-33.000000	-99.000000
3166113.853000	38590702.600000	509.302000	1.195201	-55.000000	-33.000000	-99.000000
3166123.853000	38590702.600000	499.302000	1.192277	-55.000000	-33.000000	-99.000000
3166093.853000	38590712.600000	489.302000	1.194204	-55.000000	-33.000000	-99.000000
3166093.853000	38590722.600000	489.302000	1.194841	-55.000000	-33.000000	-99.000000
3166103.853000	38590712.600000	489.302000	1.193624	-55.000000	-33.000000	-99.000000
3166103.853000	38590722.600000	489.302000	1.194101	-55.000000	-33.000000	-99.000000
3166093.853000	38590712.600000	499.302000	1.195432	-55.000000	-33.000000	-99.000000
3166093.853000	38590722.600000	499.302000	1.195832	-55.000000	-33.000000	-99.000000
3166103.853000	38590712.600000	499.302000	1.195091	-55.000000	-33.000000	-99.000000
3166103.853000	38590712.600000	509.302000	1.195812	-55.000000	-33.000000	-99.000000
3166103.853000	38590722.600000	499.302000	1.195117	-55.000000	-33.000000	-99.000000
3166103.853000	38590722.600000	509.302000	1.196118	-55.000000	-33.000000	-99.000000
3166093.853000	38590732.600000	489.302000	1.195749	-55.000000	-33.000000	-99.000000
3166093.853000	38590742.600000	489.302000	1.196847	-55.000000	-33.000000	-99.000000
3166103.853000	38590732.600000	489.302000	1.195106	-55.000000	-33.000000	-99.000000
3166103.853000	38590742.600000	489.302000	1.196311	-55.000000	-33.000000	-99.000000
3166093.853000	38590732.600000	499.302000	1.196295	-55.000000	-33.000000	-99.000000
3166093.853000	38590742.600000	499.302000	1.197256	-55.000000	-33.000000	-99.000000
3166103.853000	38590732.600000	499.302000	1.195798	-55.000000	-33.000000	-99.000000
3166103.853000	38590732.600000	509.302000	1.196518	-55.000000	-33.000000	-99.000000
3166103.853000	38590742.600000	499.302000	1.196795	-55.000000	-33.000000	-99.000000
3166103.853000	38590742.600000	509.302000	1.197404	-55.000000	-33.000000	-99.000000
3166113.853000	38590712.600000	489.302000	1.193564	-55.000000	-33.000000	-99.000000
3166113.853000	38590722.600000	489.302000	1.193671	-55.000000	-33.000000	-99.000000
3166123.853000	38590712.600000	489.302000	1.193577	-55.000000	-33.000000	-99.000000
3166123.853000	38590722.600000	489.302000	1.193607	-55.000000	-33.000000	-99.000000
3166113.853000	38590712.600000	499.302000	1.195408	-55.000000	-33.000000	-99.000000
3166113.853000	38590712.600000	509.302000	1.195615	-55.000000	-33.000000	-99.000000
3166113.853000	38590722.600000	499.302000	1.194975	-55.000000	-33.000000	-99.000000
3166113.853000	38590722.600000	509.302000	1.195715	-55.000000	-33.000000	-99.000000
3166123.853000	38590712.600000	499.302000	1.195412	-55.000000	-33.000000	-99.000000
3166123.853000	38590712.600000	509.302000	1.195332	-55.000000	-33.000000	-99.000000
3166123.853000	38590722.600000	499.302000	1.194984	-55.000000	-33.000000	-99.000000
3166123.853000	38590722.600000	509.302000	1.195701	-55.000000	-33.000000	-99.000000
3166113.853000	38590732.600000	489.302000	1.194721	-55.000000	-33.000000	-99.000000
3166113.853000	38590742.600000	489.302000	1.196002	-55.000000	-33.000000	-99.000000
3166123.853000	38590732.600000	489.302000	1.194666	-55.000000	-33.000000	-99.000000
3166123.853000	38590742.600000	489.302000	1.195970	-55.000000	-33.000000	-99.000000
3166113.853000	38590732.600000	499.302000	1.195535	-55.000000	-33.000000	-99.000000
3166113.853000	38590732.600000	509.302000	1.196300	-55.000000	-33.000000	-99.000000
3166113.853000	38590742.600000	499.302000	1.196541	-55.000000	-33.000000	-99.000000
3166113.853000	38590742.600000	509.302000	1.197190	-55.000000	-33.000000	-99.000000
3166123.853000	38590732.600000	499.302000	1.195509	-55.000000	-33.000000	-99.000000
3166123.853000	38590732.600000	509.302000	1.196283	-55.000000	-33.000000	-99.000000
3166123.853000	38590742.600000	499.302000	1.196522	-55.000000	-33.000000	-99.000000
3166123.853000	38590742.600000	509.302000	1.197181	-55.000000	-33.000000	-99.000000
3166093.853000	38590752.600000	489.302000	1.198075	-55.000000	-33.000000	-99.000000
3166103.853000	38590752.600000	489.302000	1.197632	-55.000000	-33.000000	-99.000000
3166103.853000	38590762.600000	489.302000	1.199035	-55.000000	-33.000000	-99.000000
3166103.853000	38590752.600000	499.302000	1.197986	-55.000000	-33.000000	-99.000000
3166103.853000	38590762.600000	499.302000	1.199303	-55.000000	-33.000000	-99.000000
3166103.853000	38590772.600000	489.302000	1.200500	-55.000000	-33.000000	-99.000000
3166103.853000	38590782.600000	489.302000	1.202020	-55.000000	-33.000000	-99.000000
3166103.853000	38590772.600000	499.302000	1.200710	-55.000000	-33.000000	-99.000000
3166103.853000	38590782.600000	499.302000	1.202188	-55.000000	-33.000000	-99.000000
3166113.853000	38590752.600000	489.302000	1.197390	-55.000000	-33.000000	-99.000000
3166113.853000	38590762.600000	489.302000	1.198847	-55.000000	-33.000000	-99.000000
3166123.853000	38590752.600000	489.302000	1.197381	-55.000000	-33.000000	-99.000000
3166123.853000	38590762.600000	489.302000	1.198859	-55.000000	-33.000000	-99.000000
3166113.853000	38590752.600000	499.302000	1.197771	-55.000000	-33.000000	-99.000000
3166113.853000	38590752.600000	509.302000	1.198303	-55.000000	-33.000000	-99.000000
3166113.853000	38590762.600000	499.302000	1.199130	-55.000000	-33.000000	-99.000000
3166113.853000	38590762.600000	509.302000	1.199568	-55.000000	-33.000000	-99.000000
3166123.853000	38590752.600000	499.302000	1.197769	-55.000000	-33.000000	-99.000000
3166123.853000	38590752.600000	509.302000	1.198308	-55.000000	-33.000000	-99.000000
3166123.853000	38590762.600000	499.302000	1.199146	-55.000000	-33.000000	-99.000000
3166123.853000	38590762.600000	509.302000	1.199589	-55.000000	-33.000000	-99.000000
3166113.853000	38590772.600000	489.302000	1.200359	-55.000000	-33.000000	-99.000000
3166113.853000	38590782.600000	479.302000	1.196595	-55.000000	-33.000000	-99.000000
3166113.853000	38590782.600000	489.302000	1.201920	-55.000000	-33.000000	-99.000000
3166123.853000	38590772.600000	489.302000	1.200392	-55.000000	-33.000000	-99.000000
3166123.853000	38590782.600000	489.302000	1.201973	-55.000000	-33.000000	-99.000000
3166113.853000	38590772.600000	499.302000	1.200578	-55.000000	-33.000000	-99.000000
3166113.853000	38590772.600000	509.302000	1.200943	-55.000000	-33.000000	-99.000000
3166113.853000	38590782.600000	499.302000	1.202093	-55.000000	-33.000000	-99.000000
3166113.853000	38590782.600000	509.302000	1.202402	-55.000000	-33.000000	-99.000000
3166123.853000	38590772.600000	499.302000	1.200612	-55.000000	-33.000000	-99.000000
3166123.853000	38590772.600000	509.302000	1.200981	-55.000000	-33.000000	-99.000000
3166123.853000	38590782.600000	499.302000	1.202147	-55.000000	-33.000000	-99.000000
3166123.853000	38590782.600000	509.302000	1.202458	-55.000000	-33.000000	-99.000000
3166133.853000	38590722.600000	489.302000	1.193905	-55.000000	-33.000000	-99.000000
3166133.853000	38590732.600000	489.302000	1.194961	-55.000000	-33.000000	-99.000000
3166133.853000	38590742.600000	489.302000	1.196232	-55.000000	-33.000000	-99.000000
3166133.853000	38590752.600000	489.302000	1.197617	-55.000000	-33.000000	-99.000000
3166133.853000	38590762.600000	489.302000	1.199080	-55.000000	-33.000000	-99.000000
3166133.853000	38590752.600000	499.302000	1.197987	-55.000000	-33.000000	-99.000000
3166133.853000	38590762.600000	499.302000	1.199357	-55.000000	-33.000000	-99.000000
3166133.853000	38590762.600000	509.302000	1.199791	-55.000000	-33.000000	-99.000000
3166133.853000	38590772.600000	489.302000	1.200605	-55.000000	-33.000000	-99.000000
3166133.853000	38590782.600000	489.302000	1.202184	-55.000000	-33.000000	-99.000000
3166143.853000	38590782.600000	489.302000	1.202549	-55.000000	-33.000000	-99.000000
3166133.853000	38590772.600000	499.302000	1.200820	-55.000000	-33.000000	-99.000000
3166133.853000	38590772.600000	509.302000	1.201182	-55.000000	-33.000000	-99.000000
3166133.853000	38590782.600000	499.302000	1.202355	-55.000000	-33.000000	-99.000000
3166133.853000	38590782.600000	509.302000	1.202661	-55.000000	-33.000000	-99.000000
3166103.853000	38590792.600000	489.302000	1.203590	-55.000000	-33.000000	-99.000000
3166113.853000	38590792.600000	479.302000	1.197508	-55.000000	-33.000000	-99.000000
3166113.853000	38590792.600000	489.302000	1.203528	-55.000000	-33.000000	-99.000000
3166113.853000	38590802.600000	479.302000	1.198442	-55.000000	-33.000000	-99.000000
3166113.853000	38590802.600000	489.302000	1.205181	-55.000000	-33.000000	-99.000000
3166123.853000	38590792.600000	489.302000	1.203601	-55.000000	-33.000000	-99.000000
3166123.853000	38590802.600000	479.302000	1.198495	-55.000000	-33.000000	-99.000000
3166123.853000	38590802.600000	489.302000	1.205275	-55.000000	-33.000000	-99.000000
3166113.853000	38590792.600000	499.302000	1.203668	-55.000000	-33.000000	-99.000000
3166113.853000	38590802.600000	499.302000	1.205295	-55.000000	-33.000000	-99.000000
3166123.853000	38590792.600000	499.302000	1.203742	-55.000000	-33.000000	-99.000000
3166123.853000	38590792.600000	509.302000	1.204007	-55.000000	-33.000000	-99.000000
3166123.853000	38590802.600000	499.302000	1.205390	-55.000000	-33.000000	-99.000000
3166123.853000	38590802.600000	509.302000	1.205618	-55.000000	-33.000000	-99.000000
3166113.853000	38590812.600000	479.302000	1.199397	-55.000000	-33.000000	-99.000000
3166113.853000	38590812.600000	489.302000	1.206880	-55.000000	-33.000000	-99.000000
3166113.853000	38590822.600000	479.302000	1.200376	-55.000000	-33.000000	-99.000000
3166113.853000	38590822.600000	489.302000	1.208624	-55.000000	-33.000000	-99.000000
3166123.853000	38590812.600000	479.302000	1.199463	-55.000000	-33.000000	-99.000000
3166123.853000	38590812.600000	489.302000	1.206997	-55.000000	-33.000000	-99.000000
3166123.853000	38590822.600000	479.302000	1.200455	-55.000000	-33.000000	-99.000000
3166123.853000	38590822.600000	489.302000	1.208765	-55.000000	-33.000000	-99.000000
3166113.853000	38590812.600000	499.302000	1.206974	-55.000000	-33.000000	-99.000000
3166113.853000	38590822.600000	499.302000	1.208702	-55.000000	-33.000000	-99.000000
3166123.853000	38590812.600000	499.302000	1.207091	-55.000000	-33.000000	-99.000000
3166123.853000	38590812.600000	509.302000	1.207288	-55.000000	-33.000000	-99.000000
3166123.853000	38590822.600000	499.302000	1.208843	-55.000000	-33.000000	-99.000000
3166123.853000	38590822.600000	509.302000	1.209014	-55.000000	-33.000000	-99.000000
3166113.853000	38590832.600000	489.302000	1.210416	-55.000000	-33.000000	-99.000000
3166113.853000	38590842.600000	489.302000	1.212254	-55.000000	-33.000000	-99.000000
3166123.853000	38590832.600000	479.302000	1.201472	-55.000000	-33.000000	-99.000000
3166123.853000	38590832.600000	489.302000	1.210582	-55.000000	-33.000000	-99.000000
3166123.853000	38590842.600000	479.302000	1.202516	-55.000000	-33.000000	-99.000000
3166123.853000	38590842.600000	489.302000	1.212449	-55.000000	-33.000000	-99.000000
3166123.853000	38590832.600000	499.302000	1.210646	-55.000000	-33.000000	-99.000000
3166123.853000	38590842.600000	499.302000	1.212501	-55.000000	-33.000000	-99.000000
3166123.853000	38590852.600000	479.302000	1.203588	-55.000000	-33.000000	-99.000000
3166123.853000	38590852.600000	489.302000	1.214366	-55.000000	-33.000000	-99.000000
3166123.853000	38590862.600000	479.302000	1.204687	-55.000000	-33.000000	-99.000000
3166123.853000	38590862.600000	489.302000	1.216335	-55.000000	-33.000000	-99.000000
3166123.853000	38590852.600000	499.302000	1.214407	-55.000000	-33.000000	-99.000000
3166123.853000	38590862.600000	499.302000	1.216366	-55.000000	-33.000000	-99.000000
3166133.853000	38590792.600000	489.302000	1.203814	-55.000000	-33.000000	-99.000000
3166133.853000	38590802.600000	489.302000	1.205495	-55.000000	-33.000000	-99.000000
3166143.853000	38590792.600000	489.302000	1.204165	-55.000000	-33.000000	-99.000000
3166143.853000	38590802.600000	489.302000	1.205838	-55.000000	-33.000000	-99.000000
3166133.853000	38590792.600000	499.302000	1.203953	-55.000000	-33.000000	-99.000000
3166133.853000	38590792.600000	509.302000	1.204215	-55.000000	-33.000000	-99.000000
3166133.853000	38590802.600000	499.302000	1.205608	-55.000000	-33.000000	-99.000000
3166133.853000	38590802.600000	509.302000	1.205834	-55.000000	-33.000000	-99.000000
3166143.853000	38590802.600000	499.302000	1.205948	-55.000000	-33.000000	-99.000000
3166143.853000	38590802.600000	509.302000	1.206168	-55.000000	-33.000000	-99.000000
3166133.853000	38590812.600000	489.302000	1.207226	-55.000000	-33.000000	-99.000000
3166133.853000	38590822.600000	489.302000	1.209008	-55.000000	-33.000000	-99.000000
3166143.853000	38590812.600000	489.302000	1.207568	-55.000000	-33.000000	-99.000000
3166143.853000	38590822.600000	489.302000	1.209352	-55.000000	-33.000000	-99.000000
3166133.853000	38590812.600000	499.302000	1.207320	-55.000000	-33.000000	-99.000000
3166133.853000	38590812.600000	509.302000	1.207515	-55.000000	-33.000000	-99.000000
3166133.853000	38590822.600000	499.302000	1.209085	-55.000000	-33.000000	-99.000000
3166133.853000	38590822.600000	509.302000	1.209254	-55.000000	-33.000000	-99.000000
3166143.853000	38590812.600000	499.302000	1.207658	-55.000000	-33.000000	-99.000000
3166143.853000	38590812.600000	509.302000	1.207849	-55.000000	-33.000000	-99.000000
3166143.853000	38590822.600000	499.302000	1.209427	-55.000000	-33.000000	-99.000000
3166143.853000	38590822.600000	509.302000	1.209592	-55.000000	-33.000000	-99.000000
3166133.853000	38590832.600000	479.302000	1.201617	-55.000000	-33.000000	-99.000000
3166133.853000	38590832.600000	489.302000	1.210841	-55.000000	-33.000000	-99.000000
3166133.853000	38590842.600000	479.302000	1.202672	-55.000000	-33.000000	-99.000000
3166133.853000	38590842.600000	489.302000	1.212727	-55.000000	-33.000000	-99.000000
3166143.853000	38590832.600000	489.302000	1.211192	-55.000000	-33.000000	-99.000000
3166143.853000	38590842.600000	489.302000	1.213089	-55.000000	-33.000000	-99.000000
3166133.853000	38590832.600000	499.302000	1.210904	-55.000000	-33.000000	-99.000000
3166133.853000	38590832.600000	509.302000	1.211050	-55.000000	-33.000000	-99.000000
3166133.853000	38590842.600000	499.302000	1.212778	-55.000000	-33.000000	-99.000000
3166133.853000	38590842.600000	509.302000	1.212904	-55.000000	-33.000000	-99.000000
3166143.853000	38590832.600000	499.302000	1.211254	-55.000000	-33.000000	-99.000000
3166143.853000	38590832.600000	509.302000	1.211397	-55.000000	-33.000000	-99.000000
3166143.853000	38590842.600000	499.302000	1.213139	-55.000000	-33.000000	-99.000000
3166143.853000	38590842.600000	509.302000	1.213261	-55.000000	-33.000000	-99.000000
3166133.853000	38590852.600000	479.302000	1.203756	-55.000000	-33.000000	-99.000000
3166133.853000	38590852.600000	489.302000	1.214667	-55.000000	-33.000000	-99.000000
3166133.853000	38590862.600000	479.302000	1.204870	-55.000000	-33.000000	-99.000000
3166133.853000	38590862.600000	489.302000	1.216662	-55.000000	-33.000000	-99.000000
3166143.853000	38590852.600000	489.302000	1.215044	-55.000000	-33.000000	-99.000000
3166143.853000	38590862.600000	479.302000	1.205091	-55.000000	-33.000000	-99.000000
3166143.853000	38590862.600000	489.302000	1.217058	-55.000000	-33.000000	-99.000000
3166133.853000	38590852.600000	499.302000	1.214707	-55.000000	-33.000000	-99.000000
3166133.853000	38590862.600000	499.302000	1.216692	-55.000000	-33.000000	-99.000000
3166143.853000	38590852.600000	499.302000	1.215083	-55.000000	-33.000000	-99.000000
3166143.853000	38590852.600000	509.302000	1.215186	-55.000000	-33.000000	-99.000000
3166143.853000	38590862.600000	499.302000	1.217086	-55.000000	-33.000000	-99.000000
3166143.853000	38590862.600000	509.302000	1.217172	-55.000000	-33.000000	-99.000000
3166153.853000	38590842.600000	489.302000	1.213532	-55.000000	-33.000000	-99.000000
3166153.853000	38590842.600000	499.302000	1.213579	-55.000000	-33.000000	-99.000000
3166153.853000	38590842.600000	509.302000	1.213698	-55.000000	-33.000000	-99.000000
3166153.853000	38590852.600000	489.302000	1.215495	-55.000000	-33.000000	-99.000000
3166153.853000	38590862.600000	489.302000	1.217520	-55.000000	-33.000000	-99.000000
3166153.853000	38590852.600000	499.302000	1.215531	-55.000000	-33.000000	-99.000000
3166153.853000	38590852.600000	509.302000	1.215631	-55.000000	-33.000000	-99.000000
3166153.853000	38590862.600000	499.302000	1.217547	-55.000000	-33.000000	-99.000000
3166153.853000	38590862.600000	509.302000	1.217629	-55.000000	-33.000000	-99.000000
3166133.853000	38590922.600000	469.302000	1.238498	-55.000000	-33.000000	-99.000000
3166143.853000	38590922.600000	469.302000	1.239231	-55.000000	-33.000000	-99.000000
3166143.853000	38590932.600000	469.302000	1.242217	-55.000000	-33.000000	-99.000000
3166143.853000	38590942.600000	469.302000	1.335722	-55.000000	-33.000000	-99.000000
3166153.853000	38590942.600000	469.302000	1.335723	-55.000000	-33.000000	-99.000000
3166123.853000	38590872.600000	479.302000	1.227498	-55.000000	-33.000000	-99.000000
3166123.853000	38590872.600000	489.302000	1.227463	-55.000000	-33.000000	-99.000000
3166123.853000	38590882.600000	479.302000	1.229145	-55.000000	-33.000000	-99.000000
3166123.853000	38590882.600000	489.302000	1.229111	-55.000000	-33.000000	-99.000000
3166123.853000	38590892.600000	479.302000	1.230747	-55.000000	-33.000000	-99.000000
3166123.853000	38590892.600000	489.302000	1.230715	-55.000000	-33.000000	-99.000000
3166133.853000	38590872.600000	479.302000	1.227573	-55.000000	-33.000000	-99.000000
3166133.853000	38590872.600000	489.302000	1.227537	-55.000000	-33.000000	-99.000000
3166133.853000	38590882.600000	479.302000	1.229213	-55.000000	-33.000000	-99.000000
3166133.853000	38590882.600000	489.302000	1.229179	-55.000000	-33.000000	-99.000000
3166143.853000	38590872.600000	479.302000	1.227743	-55.000000	-33.000000	-99.000000
3166143.853000	38590872.600000	489.302000	1.227708	-55.000000	-33.000000	-99.000000
3166143.853000	38590882.600000	479.302000	1.229370	-55.000000	-33.000000	-99.000000
3166143.853000	38590882.600000	489.302000	1.229336	-55.000000	-33.000000	-99.000000
3166133.853000	38590872.600000	499.302000	1.227598	-55.000000	-33.000000	-99.000000
3166133.853000	38590882.600000	499.302000	1.229235	-55.000000	-33.000000	-99.000000
3166143.853000	38590872.600000	499.302000	1.227768	-55.000000	-33.000000	-99.000000
3166143.853000	38590872.600000	509.302000	1.227923	-55.000000	-33.000000	-99.000000
3166143.853000	38590882.600000	499.302000	1.229391	-55.000000	-33.000000	-99.000000
3166143.853000	38590882.600000	509.302000	1.229533	-55.000000	-33.000000	-99.000000
3166133.853000	38590892.600000	479.302000	1.230810	-55.000000	-33.000000	-99.000000
3166133.853000	38590892.600000	489.302000	1.230778	-55.000000	-33.000000	-99.000000
3166133.853000	38590902.600000	479.302000	1.232366	-55.000000	-33.000000	-99.000000
3166133.853000	38590902.600000	489.302000	1.232336	-55.000000	-33.000000	-99.000000
3166143.853000	38590892.600000	479.302000	1.230955	-55.000000	-33.000000	-99.000000
3166143.853000	38590892.600000	489.302000	1.230923	-55.000000	-33.000000	-99.000000
3166143.853000	38590902.600000	479.302000	1.232500	-55.000000	-33.000000	-99.000000
3166143.853000	38590902.600000	489.302000	1.232471	-55.000000	-33.000000	-99.000000
3166133.853000	38590892.600000	499.302000	1.230829	-55.000000	-33.000000	-99.000000
3166133.853000	38590902.600000	499.302000	1.232382	-55.000000	-33.000000	-99.000000
3166143.853000	38590892.600000	499.302000	1.230973	-55.000000	-33.000000	-99.000000
3166143.853000	38590902.600000	499.302000	1.232516	-55.000000	-33.000000	-99.000000
3166153.853000	38590872.600000	489.302000	1.227972	-55.000000	-33.000000	-99.000000
3166153.853000	38590882.600000	489.302000	1.229580	-55.000000	-33.000000	-99.000000
3166153.853000	38590872.600000	499.302000	1.228031	-55.000000	-33.000000	-99.000000
3166153.853000	38590872.600000	509.302000	1.228184	-55.000000	-33.000000	-99.000000
3166153.853000	38590882.600000	499.302000	1.229634	-55.000000	-33.000000	-99.000000
3166153.853000	38590882.600000	509.302000	1.229774	-55.000000	-33.000000	-99.000000
3166163.853000	38590882.600000	509.302000	1.230097	-55.000000	-33.000000	-99.000000
3166153.853000	38590892.600000	479.302000	1.231180	-55.000000	-33.000000	-99.000000
3166153.853000	38590892.600000	489.302000	1.231148	-55.000000	-33.000000	-99.000000
3166153.853000	38590902.600000	479.302000	1.232709	-55.000000	-33.000000	-99.000000
3166153.853000	38590902.600000	489.302000	1.232679	-55.000000	-33.000000	-99.000000
3166163.853000	38590902.600000	489.302000	1.232960	-55.000000	-33.000000	-99.000000
3166153.853000	38590892.600000	499.302000	1.231198	-55.000000	-33.000000	-99.000000
3166153.853000	38590892.600000	509.302000	1.231327	-55.000000	-33.000000	-99.000000
3166153.853000	38590902.600000	499.302000	1.232724	-55.000000	-33.000000	-99.000000
3166153.853000	38590902.600000	509.302000	1.232844	-55.000000	-33.000000	-99.000000
3166163.853000	38590892.600000	499.302000	1.231499	-55.000000	-33.000000	-99.000000
3166163.853000	38590892.600000	509.302000	1.231626	-55.000000	-33.000000	-99.000000
3166163.853000	38590902.600000	499.302000	1.233004	-55.000000	-33.000000	-99.000000
3166163.853000	38590902.600000	509.302000	1.233122	-55.000000	-33.000000	-99.000000
3166133.853000	38590912.600000	479.302000	1.233883	-55.000000	-33.000000	-99.000000
3166133.853000	38590912.600000	489.302000	1.233854	-55.000000	-33.000000	-99.000000
3166133.853000	38590922.600000	479.302000	1.235361	-55.000000	-33.000000	-99.000000
3166133.853000	38590922.600000	489.302000	1.235334	-55.000000	-33.000000	-99.000000
3166143.853000	38590912.600000	479.302000	1.234007	-55.000000	-33.000000	-99.000000
3166143.853000	38590912.600000	489.302000	1.233979	-55.000000	-33.000000	-99.000000
3166143.853000	38590922.600000	479.302000	1.235477	-55.000000	-33.000000	-99.000000
3166143.853000	38590922.600000	489.302000	1.235450	-55.000000	-33.000000	-99.000000
3166133.853000	38590912.600000	499.302000	1.233897	-55.000000	-33.000000	-99.000000
3166143.853000	38590912.600000	499.302000	1.234021	-55.000000	-33.000000	-99.000000
3166143.853000	38590922.600000	499.302000	1.235489	-55.000000	-33.000000	-99.000000
3166133.853000	38590932.600000	479.302000	1.236802	-55.000000	-33.000000	-99.000000
3166133.853000	38590932.600000	489.302000	1.236777	-55.000000	-33.000000	-99.000000
3166133.853000	38590942.600000	479.302000	1.329503	-55.000000	-33.000000	-99.000000
3166143.853000	38590932.600000	479.302000	1.236911	-55.000000	-33.000000	-99.000000
3166143.853000	38590932.600000	489.302000	1.236885	-55.000000	-33.000000	-99.000000
3166143.853000	38590942.600000	479.302000	1.335698	-55.000000	-33.000000	-99.000000
3166143.853000	38590942.600000	489.302000	1.335677	-55.000000	-33.000000	-99.000000
3166143.853000	38590932.600000	499.302000	1.236226	-55.000000	-33.000000	-99.000000
3166143.853000	38590942.600000	499.302000	1.335656	-55.000000	-33.000000	-99.000000
3166153.853000	38590912.600000	479.302000	1.233398	-55.000000	-33.000000	-99.000000
3166153.853000	38590912.600000	489.302000	1.233371	-55.000000	-33.000000	-99.000000
3166153.853000	38590922.600000	479.302000	1.234839	-55.000000	-33.000000	-99.000000
3166153.853000	38590922.600000	489.302000	1.234813	-55.000000	-33.000000	-99.000000
3166163.853000	38590912.600000	489.302000	1.233629	-55.000000	-33.000000	-99.000000
3166163.853000	38590922.600000	489.302000	1.231749	-55.000000	-33.000000	-99.000000
3166153.853000	38590912.600000	499.302000	1.232101	-55.000000	-33.000000	-99.000000
3166153.853000	38590912.600000	509.302000	1.232209	-55.000000	-33.000000	-99.000000
3166153.853000	38590922.600000	499.302000	1.233512	-55.000000	-33.000000	-99.000000
3166153.853000	38590922.600000	509.302000	1.233612	-55.000000	-33.000000	-99.000000
3166163.853000	38590912.600000	499.302000	1.232354	-55.000000	-33.000000	-99.000000
3166163.853000	38590912.600000	509.302000	1.232460	-55.000000	-33.000000	-99.000000
3166163.853000	38590922.600000	499.302000	1.231716	-55.000000	-33.000000	-99.000000
3166163.853000	38590922.600000	509.302000	1.231690	-55.000000	-33.000000	-99.000000
3166153.853000	38590932.600000	479.302000	1.300020	-55.000000	-33.000000	-99.000000
3166153.853000	38590932.600000	489.302000	1.242881	-55.000000	-33.000000	-99.000000
3166153.853000	38590942.600000	479.302000	1.335698	-55.000000	-33.000000	-99.000000
3166153.853000	38590942.600000	489.302000	1.335676	-55.000000	-33.000000	-99.000000
3166163.853000	38590932.600000	479.302000	1.335699	-55.000000	-33.000000	-99.000000
3166163.853000	38590932.600000	489.302000	1.335678	-55.000000	-33.000000	-99.000000
3166163.853000	38590942.600000	479.302000	1.335697	-55.000000	-33.000000	-99.000000
3166163.853000	38590942.600000	489.302000	1.335674	-55.000000	-33.000000	-99.000000
3166153.853000	38590932.600000	499.302000	1.272666	-55.000000	-33.000000	-99.000000
3166153.853000	38590942.600000	499.302000	1.335654	-55.000000	-33.000000	-99.000000
3166163.853000	38590932.600000	499.302000	1.335657	-55.000000	-33.000000	-99.000000
3166163.853000	38590932.600000	509.302000	1.335637	-55.000000	-33.000000	-99.000000
3166163.853000	38590942.600000	499.302000	1.335652	-55.000000	-33.000000	-99.000000
3166163.853000	38590942.600000	509.302000	1.335631	-55.000000	-33.000000	-99.000000
3166173.853000	38590922.600000	509.302000	1.232363	-55.000000	-33.000000	-99.000000
3166173.853000	38590942.600000	489.302000	1.335673	-55.000000	-33.000000	-99.000000
3166173.853000	38590932.600000	499.302000	1.329539	-55.000000	-33.000000	-99.000000
3166173.853000	38590932.600000	509.302000	1.329569	-55.000000	-33.000000	-99.000000
3166173.853000	38590942.600000	499.302000	1.335650	-55.000000	-33.000000	-99.000000
3166173.853000	38590942.600000	509.302000	1.335628	-55.000000	-33.000000	-99.000000
3166143.853000	38590952.600000	469.302000	1.337872	-55.000000	-33.000000	-99.000000
3166143.853000	38590962.600000	469.302000	1.335723	-55.000000	-33.000000	-99.000000
3166143.853000	38590972.600000	469.302000	1.335724	-55.000000	-33.000000	-99.000000
3166143.853000	38590982.600000	469.302000	1.335725	-55.000000	-33.000000	-99.000000
3166153.853000	38590952.600000	469.302000	1.356922	-55.000000	-33.000000	-99.000000
3166153.853000	38590962.600000	469.302000	1.335724	-55.000000	-33.000000	-99.000000
3166153.853000	38590972.600000	469.302000	1.335725	-55.000000	-33.000000	-99.000000
3166153.853000	38590982.600000	469.302000	1.335726	-55.000000	-33.000000	-99.000000
3166163.853000	38590972.600000	469.302000	1.335725	-55.000000	-33.000000	-99.000000
3166163.853000	38590982.600000	469.302000	1.335726	-55.000000	-33.000000	-99.000000
3166143.853000	38590992.600000	469.302000	1.335726	-55.000000	-33.000000	-99.000000
3166153.853000	38590992.600000	469.302000	1.335727	-55.000000	-33.000000	-99.000000
3166153.853000	38591002.600000	469.302000	1.335728	-55.000000	-33.000000	-99.000000
3166163.853000	38590992.600000	469.302000	1.335727	-55.000000	-33.000000	-99.000000
3166163.853000	38591002.600000	469.302000	1.335729	-55.000000	-33.000000	-99.000000
3166153.853000	38591012.600000	469.302000	1.335729	-55.000000	-33.000000	-99.000000
3166153.853000	38591022.600000	469.302000	1.335731	-55.000000	-33.000000	-99.000000
3166163.853000	38591012.600000	469.302000	1.335730	-55.000000	-33.000000	-99.000000
3166163.853000	38591022.600000	469.302000	1.335732	-55.000000	-33.000000	-99.000000
3166143.853000	38590952.600000	479.302000	1.164069	-55.000000	-33.000000	-99.000000
3166143.853000	38590952.600000	489.302000	1.179862	-55.000000	-33.000000	-99.000000
3166143.853000	38590962.600000	479.302000	1.165154	-55.000000	-33.000000	-99.000000
3166143.853000	38590962.600000	489.302000	1.181450	-55.000000	-33.000000	-99.000000
3166143.853000	38590952.600000	499.302000	1.179759	-55.000000	-33.000000	-99.000000
3166143.853000	38590972.600000	479.302000	1.166297	-55.000000	-33.000000	-99.000000
3166143.853000	38590972.600000	489.302000	1.183121	-55.000000	-33.000000	-99.000000
3166143.853000	38590982.600000	479.302000	1.167499	-55.000000	-33.000000	-99.000000
3166143.853000	38590982.600000	489.302000	1.184880	-55.000000	-33.000000	-99.000000
3166153.853000	38590952.600000	479.302000	1.186629	-55.000000	-33.000000	-99.000000
3166153.853000	38590952.600000	489.302000	1.186629	-55.000000	-33.000000	-99.000000
3166153.853000	38590962.600000	479.302000	1.165733	-55.000000	-33.000000	-99.000000
3166153.853000	38590962.600000	489.302000	1.182297	-55.000000	-33.000000	-99.000000
3166163.853000	38590952.600000	479.302000	1.165078	-55.000000	-33.000000	-99.000000
3166163.853000	38590952.600000	489.302000	1.181338	-55.000000	-33.000000	-99.000000
3166163.853000	38590962.600000	479.302000	1.166278	-55.000000	-33.000000	-99.000000
3166163.853000	38590962.600000	489.302000	1.183094	-55.000000	-33.000000	-99.000000
3166153.853000	38590952.600000	499.302000	1.184800	-55.000000	-33.000000	-99.000000
3166153.853000	38590962.600000	499.302000	1.182176	-55.000000	-33.000000	-99.000000
3166163.853000	38590952.600000	499.302000	1.181224	-55.000000	-33.000000	-99.000000
3166163.853000	38590952.600000	509.302000	1.181026	-55.000000	-33.000000	-99.000000
3166163.853000	38590962.600000	499.302000	1.182967	-55.000000	-33.000000	-99.000000
3166163.853000	38590962.600000	509.302000	1.182745	-55.000000	-33.000000	-99.000000
3166153.853000	38590972.600000	479.302000	1.166943	-55.000000	-33.000000	-99.000000
3166153.853000	38590972.600000	489.302000	1.184066	-55.000000	-33.000000	-99.000000
3166153.853000	38590982.600000	479.302000	1.168221	-55.000000	-33.000000	-99.000000
3166153.853000	38590982.600000	489.302000	1.185936	-55.000000	-33.000000	-99.000000
3166163.853000	38590972.600000	479.302000	1.167553	-55.000000	-33.000000	-99.000000
3166163.853000	38590972.600000	489.302000	1.184959	-55.000000	-33.000000	-99.000000
3166163.853000	38590982.600000	479.302000	1.202297	-55.000000	-33.000000	-99.000000
3166163.853000	38590982.600000	489.302000	1.202258	-55.000000	-33.000000	-99.000000
3166153.853000	38590972.600000	499.302000	1.183931	-55.000000	-33.000000	-99.000000
3166153.853000	38590982.600000	499.302000	1.185784	-55.000000	-33.000000	-99.000000
3166163.853000	38590972.600000	499.302000	1.184816	-55.000000	-33.000000	-99.000000
3166163.853000	38590982.600000	499.302000	1.186779	-55.000000	-33.000000	-99.000000
3166143.853000	38590992.600000	479.302000	1.202098	-55.000000	-33.000000	-99.000000
3166153.853000	38590992.600000	479.302000	1.330426	-55.000000	-33.000000	-99.000000
3166153.853000	38590992.600000	489.302000	1.330439	-55.000000	-33.000000	-99.000000
3166153.853000	38591002.600000	479.302000	1.330116	-55.000000	-33.000000	-99.000000
3166153.853000	38591002.600000	489.302000	1.330129	-55.000000	-33.000000	-99.000000
3166163.853000	38590992.600000	479.302000	1.330256	-55.000000	-33.000000	-99.000000
3166163.853000	38590992.600000	489.302000	1.330269	-55.000000	-33.000000	-99.000000
3166163.853000	38591002.600000	479.302000	1.335683	-55.000000	-33.000000	-99.000000
3166163.853000	38591002.600000	489.302000	1.335644	-55.000000	-33.000000	-99.000000
3166153.853000	38590992.600000	499.302000	1.329753	-55.000000	-33.000000	-99.000000
3166163.853000	38590992.600000	499.302000	1.329592	-55.000000	-33.000000	-99.000000
3166163.853000	38591002.600000	499.302000	1.335606	-55.000000	-33.000000	-99.000000
3166153.853000	38591012.600000	479.302000	1.335682	-55.000000	-33.000000	-99.000000
3166153.853000	38591012.600000	489.302000	1.335641	-55.000000	-33.000000	-99.000000
3166153.853000	38591022.600000	479.302000	1.335678	-55.000000	-33.000000	-99.000000
3166163.853000	38591012.600000	479.302000	1.335680	-55.000000	-33.000000	-99.000000
3166163.853000	38591012.600000	489.302000	1.335636	-55.000000	-33.000000	-99.000000
3166163.853000	38591022.600000	479.302000	1.335676	-55.000000	-33.000000	-99.000000
3166163.853000	38591022.600000	489.302000	1.335626	-55.000000	-33.000000	-99.000000
3166163.853000	38591012.600000	499.302000	1.335594	-55.000000	-33.000000	-99.000000
3166163.853000	38591032.600000	469.302000	1.335734	-55.000000	-33.000000	-99.000000
3166163.853000	38591042.600000	469.302000	1.335736	-55.000000	-33.000000	-99.000000
3166163.853000	38591052.600000	469.302000	1.335739	-55.000000	-33.000000	-99.000000
3166163.853000	38591062.600000	469.302000	1.335742	-55.000000	-33.000000	-99.000000
3166163.853000	38591072.600000	469.302000	1.335745	-55.000000	-33.000000	-99.000000
3166163.853000	38591082.600000	469.302000	1.335749	-55.000000	-33.000000	-99.000000
3166163.853000	38591092.600000	469.302000	1.335753	-55.000000	-33.000000	-99.000000
3166163.853000	38591102.600000	469.302000	1.335758	-55.000000	-33.000000	-99.000000
3166153.853000	38591032.600000	479.302000	1.332261	-55.000000	-33.000000	-99.000000
3166153.853000	38591042.600000	479.302000	1.331885	-55.000000	-33.000000	-99.000000
3166163.853000	38591032.600000	479.302000	1.331979	-55.000000	-33.000000	-99.000000
3166163.853000	38591032.600000	489.302000	1.332001	-55.000000	-33.000000	-99.000000
3166163.853000	38591042.600000	479.302000	1.331573	-55.000000	-33.000000	-99.000000
3166153.853000	38591052.600000	479.302000	1.331508	-55.000000	-33.000000	-99.000000
3166163.853000	38591052.600000	479.302000	1.331163	-55.000000	-33.000000	-99.000000
3166163.853000	38591062.600000	479.302000	1.330752	-55.000000	-33.000000	-99.000000
3166163.853000	38591072.600000	479.302000	1.330345	-55.000000	-33.000000	-99.000000
3166163.853000	38591082.600000	479.302000	1.329949	-55.000000	-33.000000	-99.000000
3166163.853000	38591092.600000	479.302000	1.335622	-55.000000	-33.000000	-99.000000
3166163.853000	38591102.600000	479.302000	1.335610	-55.000000	-33.000000	-99.000000
3166173.853000	38591002.600000	469.302000	1.207083	-55.000000	-33.000000	-99.000000
3166173.853000	38591012.600000	469.302000	1.239179	-55.000000	-33.000000	-99.000000
3166173.853000	38591022.600000	469.302000	1.356165	-55.000000	-33.000000	-99.000000
3166183.853000	38591022.600000	469.302000	1.356241	-55.000000	-33.000000	-99.000000
3166173.853000	38590952.600000	489.302000	1.206527	-55.000000	-33.000000	-99.000000
3166173.853000	38590962.600000	489.302000	1.206527	-55.000000	-33.000000	-99.000000
3166173.853000	38590952.600000	499.302000	1.206527	-55.000000	-33.000000	-99.000000
3166173.853000	38590952.600000	509.302000	1.206527	-55.000000	-33.000000	-99.000000
3166173.853000	38590962.600000	499.302000	1.206527	-55.000000	-33.000000	-99.000000
3166173.853000	38590962.600000	509.302000	1.206527	-55.000000	-33.000000	-99.000000
3166173.853000	38590972.600000	479.302000	1.206527	-55.000000	-33.000000	-99.000000
3166173.853000	38590972.600000	489.302000	1.206527	-55.000000	-33.000000	-99.000000
3166173.853000	38590982.600000	479.302000	1.206527	-55.000000	-33.000000	-99.000000
3166173.853000	38590982.600000	489.302000	1.206527	-55.000000	-33.000000	-99.000000
3166183.853000	38590982.600000	489.302000	1.196819	-55.000000	-33.000000	-99.000000
3166173.853000	38590972.600000	499.302000	1.198252	-55.000000	-33.000000	-99.000000
3166173.853000	38590972.600000	509.302000	1.198252	-55.000000	-33.000000	-99.000000
3166173.853000	38590982.600000	499.302000	1.198252	-55.000000	-33.000000	-99.000000
3166173.853000	38590982.600000	509.302000	1.198252	-55.000000	-33.000000	-99.000000
3166183.853000	38590972.600000	499.302000	1.198252	-55.000000	-33.000000	-99.000000
3166183.853000	38590972.600000	509.302000	1.198252	-55.000000	-33.000000	-99.000000
3166183.853000	38590982.600000	499.302000	1.196688	-55.000000	-33.000000	-99.000000
3166183.853000	38590982.600000	509.302000	1.196460	-55.000000	-33.000000	-99.000000
3166173.853000	38590992.600000	479.302000	1.183050	-55.000000	-33.000000	-99.000000
3166173.853000	38590992.600000	489.302000	1.197831	-55.000000	-33.000000	-99.000000
3166173.853000	38591002.600000	479.302000	1.184173	-55.000000	-33.000000	-99.000000
3166173.853000	38591002.600000	489.302000	1.199593	-55.000000	-33.000000	-99.000000
3166183.853000	38590992.600000	489.302000	1.198549	-55.000000	-33.000000	-99.000000
3166183.853000	38591002.600000	479.302000	1.184702	-55.000000	-33.000000	-99.000000
3166183.853000	38591002.600000	489.302000	1.200421	-55.000000	-33.000000	-99.000000
3166173.853000	38590992.600000	499.302000	1.197689	-55.000000	-33.000000	-99.000000
3166173.853000	38590992.600000	509.302000	1.197442	-55.000000	-33.000000	-99.000000
3166173.853000	38591002.600000	499.302000	1.199429	-55.000000	-33.000000	-99.000000
3166173.853000	38591002.600000	509.302000	1.199146	-55.000000	-33.000000	-99.000000
3166183.853000	38590992.600000	499.302000	1.198398	-55.000000	-33.000000	-99.000000
3166183.853000	38590992.600000	509.302000	1.198137	-55.000000	-33.000000	-99.000000
3166183.853000	38591002.600000	499.302000	1.200247	-55.000000	-33.000000	-99.000000
3166183.853000	38591002.600000	509.302000	1.199946	-55.000000	-33.000000	-99.000000
3166173.853000	38591012.600000	479.302000	1.215252	-55.000000	-33.000000	-99.000000
3166173.853000	38591012.600000	489.302000	1.201489	-55.000000	-33.000000	-99.000000
3166173.853000	38591022.600000	479.302000	1.332122	-55.000000	-33.000000	-99.000000
3166173.853000	38591022.600000	489.302000	1.332143	-55.000000	-33.000000	-99.000000
3166183.853000	38591012.600000	479.302000	1.270728	-55.000000	-33.000000	-99.000000
3166183.853000	38591012.600000	489.302000	1.216075	-55.000000	-33.000000	-99.000000
3166183.853000	38591022.600000	479.302000	1.331902	-55.000000	-33.000000	-99.000000
3166183.853000	38591022.600000	489.302000	1.331924	-55.000000	-33.000000	-99.000000
3166173.853000	38591012.600000	499.302000	1.201300	-55.000000	-33.000000	-99.000000
3166173.853000	38591022.600000	499.302000	1.332197	-55.000000	-33.000000	-99.000000
3166183.853000	38591012.600000	499.302000	1.215894	-55.000000	-33.000000	-99.000000
3166183.853000	38591012.600000	509.302000	1.215580	-55.000000	-33.000000	-99.000000
3166183.853000	38591022.600000	499.302000	1.331982	-55.000000	-33.000000	-99.000000
3166183.853000	38591022.600000	509.302000	1.332072	-55.000000	-33.000000	-99.000000
3166193.853000	38591012.600000	489.302000	1.332185	-55.000000	-33.000000	-99.000000
3166193.853000	38591022.600000	479.302000	1.331706	-55.000000	-33.000000	-99.000000
3166193.853000	38591022.600000	489.302000	1.331730	-55.000000	-33.000000	-99.000000
3166193.853000	38591012.600000	499.302000	1.332239	-55.000000	-33.000000	-99.000000
3166193.853000	38591012.600000	509.302000	1.270810	-55.000000	-33.000000	-99.000000
3166193.853000	38591022.600000	499.302000	1.331790	-55.000000	-33.000000	-99.000000
3166193.853000	38591022.600000	509.302000	1.331885	-55.000000	-33.000000	-99.000000
3166173.853000	38591032.600000	469.302000	1.356312	-55.000000	-33.000000	-99.000000
3166173.853000	38591042.600000	469.302000	1.356462	-55.000000	-33.000000	-99.000000
3166183.853000	38591032.600000	469.302000	1.356397	-55.000000	-33.000000	-99.000000
3166183.853000	38591042.600000	469.302000	1.356558	-55.000000	-33.000000	-99.000000
3166173.853000	38591052.600000	469.302000	1.338788	-55.000000	-33.000000	-99.000000
3166173.853000	38591062.600000	469.302000	1.338530	-55.000000	-33.000000	-99.000000
3166183.853000	38591052.600000	469.302000	1.338610	-55.000000	-33.000000	-99.000000
3166183.853000	38591062.600000	469.302000	1.338330	-55.000000	-33.000000	-99.000000
3166193.853000	38591042.600000	469.302000	1.356447	-55.000000	-33.000000	-99.000000
3166193.853000	38591052.600000	469.302000	1.338447	-55.000000	-33.000000	-99.000000
3166193.853000	38591062.600000	469.302000	1.338145	-55.000000	-33.000000	-99.000000
3166203.853000	38591062.600000	469.302000	1.335756	-55.000000	-33.000000	-99.000000
3166173.853000	38591072.600000	469.302000	1.338171	-55.000000	-33.000000	-99.000000
3166173.853000	38591082.600000	469.302000	1.335755	-55.000000	-33.000000	-99.000000
3166183.853000	38591072.600000	469.302000	1.335754	-55.000000	-33.000000	-99.000000
3166183.853000	38591082.600000	469.302000	1.335761	-55.000000	-33.000000	-99.000000
3166173.853000	38591092.600000	469.302000	1.335761	-55.000000	-33.000000	-99.000000
3166173.853000	38591102.600000	469.302000	1.335767	-55.000000	-33.000000	-99.000000
3166183.853000	38591092.600000	469.302000	1.335770	-55.000000	-33.000000	-99.000000
3166183.853000	38591102.600000	469.302000	1.335779	-55.000000	-33.000000	-99.000000
3166193.853000	38591072.600000	469.302000	1.335760	-55.000000	-33.000000	-99.000000
3166193.853000	38591082.600000	469.302000	1.335769	-55.000000	-33.000000	-99.000000
3166203.853000	38591072.600000	469.302000	1.335765	-55.000000	-33.000000	-99.000000
3166203.853000	38591082.600000	469.302000	1.335777	-55.000000	-33.000000	-99.000000
3166193.853000	38591092.600000	469.302000	1.335780	-55.000000	-33.000000	-99.000000
3166193.853000	38591102.600000	469.302000	1.335794	-55.000000	-33.000000	-99.000000
3166203.853000	38591092.600000	469.302000	1.335793	-55.000000	-33.000000	-99.000000
3166203.853000	38591102.600000	469.302000	1.335814	-55.000000	-33.000000	-99.000000
3166213.853000	38591072.600000	469.302000	1.338958	-55.000000	-33.000000	-99.000000
3166213.853000	38591082.600000	469.302000	1.338520	-55.000000	-33.000000	-99.000000
3166223.853000	38591082.600000	469.302000	1.335792	-55.000000	-33.000000	-99.000000
3166213.853000	38591092.600000	469.302000	1.335806	-55.000000	-33.000000	-99.000000
3166213.853000	38591102.600000	469.302000	1.335836	-55.000000	-33.000000	-99.000000
3166223.853000	38591092.600000	469.302000	1.335819	-55.000000	-33.000000	-99.000000
3166223.853000	38591102.600000	469.302000	1.335860	-55.000000	-33.000000	-99.000000
3166233.853000	38591092.600000	469.302000	1.335828	-55.000000	-33.000000	-99.000000
3166233.853000	38591102.600000	469.302000	1.335879	-55.000000	-33.000000	-99.000000
3166173.853000	38591032.600000	479.302000	1.181349	-55.000000	-33.000000	-99.000000
3166173.853000	38591032.600000	489.302000	1.192113	-55.000000	-33.000000	-99.000000
3166173.853000	38591042.600000	479.302000	1.182345	-55.000000	-33.000000	-99.000000
3166173.853000	38591042.600000	489.302000	1.193704	-55.000000	-33.000000	-99.000000
3166183.853000	38591032.600000	479.302000	1.181903	-55.000000	-33.000000	-99.000000
3166183.853000	38591032.600000	489.302000	1.192998	-55.000000	-33.000000	-99.000000
3166183.853000	38591042.600000	479.302000	1.183009	-55.000000	-33.000000	-99.000000
3166183.853000	38591042.600000	489.302000	1.194764	-55.000000	-33.000000	-99.000000
3166173.853000	38591032.600000	499.302000	1.191942	-55.000000	-33.000000	-99.000000
3166183.853000	38591032.600000	499.302000	1.192810	-55.000000	-33.000000	-99.000000
3166183.853000	38591042.600000	499.302000	1.194537	-55.000000	-33.000000	-99.000000
3166173.853000	38591052.600000	479.302000	1.183426	-55.000000	-33.000000	-99.000000
3166173.853000	38591052.600000	489.302000	1.195430	-55.000000	-33.000000	-99.000000
3166173.853000	38591062.600000	479.302000	1.184594	-55.000000	-33.000000	-99.000000
3166183.853000	38591052.600000	479.302000	1.184227	-55.000000	-33.000000	-99.000000
3166183.853000	38591052.600000	489.302000	1.196706	-55.000000	-33.000000	-99.000000
3166183.853000	38591062.600000	479.302000	1.185565	-55.000000	-33.000000	-99.000000
3166183.853000	38591062.600000	489.302000	1.198838	-55.000000	-33.000000	-99.000000
3166193.853000	38591032.600000	479.302000	1.199885	-55.000000	-33.000000	-99.000000
3166193.853000	38591032.600000	489.302000	1.199885	-55.000000	-33.000000	-99.000000
3166193.853000	38591042.600000	479.302000	1.199885	-55.000000	-33.000000	-99.000000
3166193.853000	38591042.600000	489.302000	1.199885	-55.000000	-33.000000	-99.000000
3166203.853000	38591032.600000	489.302000	1.199885	-55.000000	-33.000000	-99.000000
3166203.853000	38591042.600000	479.302000	1.199885	-55.000000	-33.000000	-99.000000
3166203.853000	38591042.600000	489.302000	1.199885	-55.000000	-33.000000	-99.000000
3166193.853000	38591032.600000	499.302000	1.199885	-55.000000	-33.000000	-99.000000
3166193.853000	38591032.600000	509.302000	1.199885	-55.000000	-33.000000	-99.000000
3166193.853000	38591042.600000	499.302000	1.199885	-55.000000	-33.000000	-99.000000
3166203.853000	38591032.600000	499.302000	1.199885	-55.000000	-33.000000	-99.000000
3166203.853000	38591042.600000	499.302000	1.196374	-55.000000	-33.000000	-99.000000
3166193.853000	38591052.600000	479.302000	1.184990	-55.000000	-33.000000	-99.000000
3166193.853000	38591052.600000	489.302000	1.197922	-55.000000	-33.000000	-99.000000
3166193.853000	38591062.600000	479.302000	1.186508	-55.000000	-33.000000	-99.000000
3166193.853000	38591062.600000	489.302000	1.200340	-55.000000	-33.000000	-99.000000
3166203.853000	38591052.600000	479.302000	1.185684	-55.000000	-33.000000	-99.000000
3166203.853000	38591052.600000	489.302000	1.199027	-55.000000	-33.000000	-99.000000
3166203.853000	38591062.600000	479.302000	1.187383	-55.000000	-33.000000	-99.000000
3166203.853000	38591062.600000	489.302000	1.201730	-55.000000	-33.000000	-99.000000
3166193.853000	38591052.600000	499.302000	1.202777	-55.000000	-33.000000	-99.000000
3166203.853000	38591052.600000	499.302000	1.198686	-55.000000	-33.000000	-99.000000
3166203.853000	38591062.600000	499.302000	1.201298	-55.000000	-33.000000	-99.000000
3166173.853000	38591072.600000	479.302000	1.202080	-55.000000	-33.000000	-99.000000
3166173.853000	38591082.600000	479.302000	1.187166	-55.000000	-33.000000	-99.000000
3166183.853000	38591072.600000	479.302000	1.187028	-55.000000	-33.000000	-99.000000
3166183.853000	38591072.600000	489.302000	1.201166	-55.000000	-33.000000	-99.000000
3166183.853000	38591082.600000	479.302000	1.188611	-55.000000	-33.000000	-99.000000
3166173.853000	38591092.600000	479.302000	1.188532	-55.000000	-33.000000	-99.000000
3166173.853000	38591102.600000	479.302000	1.218979	-55.000000	-33.000000	-99.000000
3166183.853000	38591092.600000	479.302000	1.278378	-55.000000	-33.000000	-99.000000
3166183.853000	38591102.600000	479.302000	1.332120	-55.000000	-33.000000	-99.000000
3166193.853000	38591072.600000	479.302000	1.188204	-55.000000	-33.000000	-99.000000
3166193.853000	38591072.600000	489.302000	1.203035	-55.000000	-33.000000	-99.000000
3166193.853000	38591082.600000	479.302000	1.278213	-55.000000	-33.000000	-99.000000
3166193.853000	38591082.600000	489.302000	1.219119	-55.000000	-33.000000	-99.000000
3166203.853000	38591072.600000	479.302000	1.218155	-55.000000	-33.000000	-99.000000
3166203.853000	38591072.600000	489.302000	1.204808	-55.000000	-33.000000	-99.000000
3166203.853000	38591082.600000	479.302000	1.332285	-55.000000	-33.000000	-99.000000
3166203.853000	38591082.600000	489.302000	1.332362	-55.000000	-33.000000	-99.000000
3166203.853000	38591072.600000	499.302000	1.204253	-55.000000	-33.000000	-99.000000
3166193.853000	38591092.600000	479.302000	1.332081	-55.000000	-33.000000	-99.000000
3166193.853000	38591092.600000	489.302000	1.332161	-55.000000	-33.000000	-99.000000
3166193.853000	38591102.600000	479.302000	1.331386	-55.000000	-33.000000	-99.000000
3166203.853000	38591092.600000	479.302000	1.331487	-55.000000	-33.000000	-99.000000
3166203.853000	38591092.600000	489.302000	1.331580	-55.000000	-33.000000	-99.000000
3166203.853000	38591102.600000	479.302000	1.330663	-55.000000	-33.000000	-99.000000
3166203.853000	38591102.600000	489.302000	1.330778	-55.000000	-33.000000	-99.000000
3166213.853000	38591042.600000	489.302000	1.277344	-55.000000	-33.000000	-99.000000
3166213.853000	38591052.600000	489.302000	1.320847	-55.000000	-33.000000	-99.000000
3166213.853000	38591062.600000	479.302000	1.307367	-55.000000	-33.000000	-99.000000
3166213.853000	38591062.600000	489.302000	1.321268	-55.000000	-33.000000	-99.000000
3166223.853000	38591062.600000	489.302000	1.321399	-55.000000	-33.000000	-99.000000
3166213.853000	38591062.600000	499.302000	1.321202	-55.000000	-33.000000	-99.000000
3166213.853000	38591072.600000	479.302000	1.333253	-55.000000	-33.000000	-99.000000
3166213.853000	38591072.600000	489.302000	1.333399	-55.000000	-33.000000	-99.000000
3166213.853000	38591082.600000	479.302000	1.331882	-55.000000	-33.000000	-99.000000
3166213.853000	38591082.600000	489.302000	1.332077	-55.000000	-33.000000	-99.000000
3166223.853000	38591072.600000	489.302000	1.332989	-55.000000	-33.000000	-99.000000
3166223.853000	38591082.600000	479.302000	1.331527	-55.000000	-33.000000	-99.000000
3166223.853000	38591082.600000	489.302000	1.331619	-55.000000	-33.000000	-99.000000
3166213.853000	38591072.600000	499.302000	1.333148	-55.000000	-33.000000	-99.000000
3166213.853000	38591082.600000	499.302000	1.331901	-55.000000	-33.000000	-99.000000
3166213.853000	38591092.600000	479.302000	1.330956	-55.000000	-33.000000	-99.000000
3166213.853000	38591092.600000	489.302000	1.331062	-55.000000	-33.000000	-99.000000
3166213.853000	38591102.600000	479.302000	1.335425	-55.000000	-33.000000	-99.000000
3166213.853000	38591102.600000	489.302000	1.335111	-55.000000	-33.000000	-99.000000
3166223.853000	38591092.600000	479.302000	1.335469	-55.000000	-33.000000	-99.000000
3166223.853000	38591092.600000	489.302000	1.335196	-55.000000	-33.000000	-99.000000
3166223.853000	38591102.600000	479.302000	1.335370	-55.000000	-33.000000	-99.000000
3166223.853000	38591102.600000	489.302000	1.335008	-55.000000	-33.000000	-99.000000
3166233.853000	38591072.600000	489.302000	1.331629	-55.000000	-33.000000	-99.000000
3166233.853000	38591082.600000	489.302000	1.335298	-55.000000	-33.000000	-99.000000
3166233.853000	38591092.600000	489.302000	1.335155	-55.000000	-33.000000	-99.000000
3166233.853000	38591102.600000	479.302000	1.335327	-55.000000	-33.000000	-99.000000
3166233.853000	38591102.600000	489.302000	1.334930	-55.000000	-33.000000	-99.000000
3166243.853000	38591092.600000	479.302000	1.335441	-55.000000	-33.000000	-99.000000
3166243.853000	38591092.600000	489.302000	1.335142	-55.000000	-33.000000	-99.000000
3166243.853000	38591102.600000	479.302000	1.335313	-55.000000	-33.000000	-99.000000
3166243.853000	38591102.600000	489.302000	1.334904	-55.000000	-33.000000	-99.000000
3166163.853000	38591112.600000	469.302000	1.229679	-55.000000	-33.000000	-99.000000
3166163.853000	38591122.600000	469.302000	1.231678	-55.000000	-33.000000	-99.000000
3166163.853000	38591112.600000	479.302000	1.207036	-55.000000	-33.000000	-99.000000
3166163.853000	38591122.600000	479.302000	1.208393	-55.000000	-33.000000	-99.000000
3166173.853000	38591112.600000	469.302000	1.234854	-55.000000	-33.000000	-99.000000
3166173.853000	38591122.600000	469.302000	1.291837	-55.000000	-33.000000	-99.000000
3166183.853000	38591112.600000	469.302000	1.339156	-55.000000	-33.000000	-99.000000
3166183.853000	38591122.600000	469.302000	1.338902	-55.000000	-33.000000	-99.000000
3166173.853000	38591132.600000	469.302000	1.339250	-55.000000	-33.000000	-99.000000
3166173.853000	38591142.600000	469.302000	1.335787	-55.000000	-33.000000	-99.000000
3166183.853000	38591132.600000	469.302000	1.335808	-55.000000	-33.000000	-99.000000
3166183.853000	38591142.600000	469.302000	1.335813	-55.000000	-33.000000	-99.000000
3166193.853000	38591112.600000	469.302000	1.337996	-55.000000	-33.000000	-99.000000
3166193.853000	38591122.600000	469.302000	1.335829	-55.000000	-33.000000	-99.000000
3166203.853000	38591112.600000	459.302000	1.336349	-55.000000	-33.000000	-99.000000
3166203.853000	38591112.600000	469.302000	1.335841	-55.000000	-33.000000	-99.000000
3166203.853000	38591122.600000	459.302000	1.336511	-55.000000	-33.000000	-99.000000
3166203.853000	38591122.600000	469.302000	1.335875	-55.000000	-33.000000	-99.000000
3166193.853000	38591132.600000	469.302000	1.335846	-55.000000	-33.000000	-99.000000
3166193.853000	38591142.600000	459.302000	1.336434	-55.000000	-33.000000	-99.000000
3166193.853000	38591142.600000	469.302000	1.335856	-55.000000	-33.000000	-99.000000
3166203.853000	38591132.600000	459.302000	1.336679	-55.000000	-33.000000	-99.000000
3166203.853000	38591132.600000	469.302000	1.335911	-55.000000	-33.000000	-99.000000
3166203.853000	38591142.600000	459.302000	1.336796	-55.000000	-33.000000	-99.000000
3166203.853000	38591142.600000	469.302000	1.335935	-55.000000	-33.000000	-99.000000
3166173.853000	38591152.600000	469.302000	1.335786	-55.000000	-33.000000	-99.000000
3166173.853000	38591162.600000	469.302000	1.335783	-55.000000	-33.000000	-99.000000
3166183.853000	38591152.600000	469.302000	1.335813	-55.000000	-33.000000	-99.000000
3166183.853000	38591162.600000	469.302000	1.335807	-55.000000	-33.000000	-99.000000
3166173.853000	38591172.600000	469.302000	1.335778	-55.000000	-33.000000	-99.000000
3166173.853000	38591182.600000	469.302000	1.335771	-55.000000	-33.000000	-99.000000
3166183.853000	38591172.600000	469.302000	1.335797	-55.000000	-33.000000	-99.000000
3166183.853000	38591182.600000	469.302000	1.335786	-55.000000	-33.000000	-99.000000
3166193.853000	38591152.600000	459.302000	1.336437	-55.000000	-33.000000	-99.000000
3166193.853000	38591152.600000	469.302000	1.335856	-55.000000	-33.000000	-99.000000
3166193.853000	38591162.600000	459.302000	1.336389	-55.000000	-33.000000	-99.000000
3166193.853000	38591162.600000	469.302000	1.335845	-55.000000	-33.000000	-99.000000
3166203.853000	38591152.600000	459.302000	1.336805	-55.000000	-33.000000	-99.000000
3166203.853000	38591152.600000	469.302000	1.335936	-55.000000	-33.000000	-99.000000
3166203.853000	38591162.600000	459.302000	1.336699	-55.000000	-33.000000	-99.000000
3166203.853000	38591162.600000	469.302000	1.335911	-55.000000	-33.000000	-99.000000
3166193.853000	38591172.600000	459.302000	1.336306	-55.000000	-33.000000	-99.000000
3166193.853000	38591172.600000	469.302000	1.335827	-55.000000	-33.000000	-99.000000
3166193.853000	38591182.600000	459.302000	1.336214	-55.000000	-33.000000	-99.000000
3166193.853000	38591182.600000	469.302000	1.335808	-55.000000	-33.000000	-99.000000
3166203.853000	38591172.600000	459.302000	1.336533	-55.000000	-33.000000	-99.000000
3166203.853000	38591172.600000	469.302000	1.335874	-55.000000	-33.000000	-99.000000
3166203.853000	38591182.600000	459.302000	1.336366	-55.000000	-33.000000	-99.000000
3166203.853000	38591182.600000	469.302000	1.335838	-55.000000	-33.000000	-99.000000
3166213.853000	38591112.600000	469.302000	1.335881	-55.000000	-33.000000	-99.000000
3166213.853000	38591122.600000	459.302000	1.336831	-55.000000	-33.000000	-99.000000
3166213.853000	38591122.600000	469.302000	1.335946	-55.000000	-33.000000	-99.000000
3166223.853000	38591112.600000	469.302000	1.335929	-55.000000	-33.000000	-99.000000
3166223.853000	38591122.600000	469.302000	1.336052	-55.000000	-33.000000	-99.000000
3166213.853000	38591132.600000	459.302000	1.337191	-55.000000	-33.000000	-99.000000
3166213.853000	38591132.600000	469.302000	1.336030	-55.000000	-33.000000	-99.000000
3166213.853000	38591142.600000	459.302000	1.337488	-55.000000	-33.000000	-99.000000
3166213.853000	38591142.600000	469.302000	1.336102	-55.000000	-33.000000	-99.000000
3166223.853000	38591132.600000	459.302000	1.338078	-55.000000	-33.000000	-99.000000
3166223.853000	38591132.600000	469.302000	1.336268	-55.000000	-33.000000	-99.000000
3166223.853000	38591142.600000	459.302000	1.338955	-55.000000	-33.000000	-99.000000
3166223.853000	38591142.600000	469.302000	1.336545	-55.000000	-33.000000	-99.000000
3166233.853000	38591112.600000	469.302000	1.335973	-55.000000	-33.000000	-99.000000
3166233.853000	38591122.600000	469.302000	1.336175	-55.000000	-33.000000	-99.000000
3166243.853000	38591112.600000	469.302000	1.335989	-55.000000	-33.000000	-99.000000
3166243.853000	38591122.600000	469.302000	1.336228	-55.000000	-33.000000	-99.000000
3166233.853000	38591132.600000	469.302000	1.336702	-55.000000	-33.000000	-99.000000
3166233.853000	38591142.600000	459.302000	1.342094	-55.000000	-33.000000	-99.000000
3166233.853000	38591142.600000	469.302000	1.338199	-55.000000	-33.000000	-99.000000
3166243.853000	38591132.600000	469.302000	1.336989	-55.000000	-33.000000	-99.000000
3166243.853000	38591142.600000	459.302000	1.344776	-55.000000	-33.000000	-99.000000
3166243.853000	38591142.600000	469.302000	1.341625	-55.000000	-33.000000	-99.000000
3166213.853000	38591152.600000	459.302000	1.337512	-55.000000	-33.000000	-99.000000
3166213.853000	38591152.600000	469.302000	1.336106	-55.000000	-33.000000	-99.000000
3166213.853000	38591162.600000	459.302000	1.337242	-55.000000	-33.000000	-99.000000
3166213.853000	38591162.600000	469.302000	1.336036	-55.000000	-33.000000	-99.000000
3166223.853000	38591152.600000	459.302000	1.339044	-55.000000	-33.000000	-99.000000
3166223.853000	38591152.600000	469.302000	1.336571	-55.000000	-33.000000	-99.000000
3166223.853000	38591162.600000	459.302000	1.338221	-55.000000	-33.000000	-99.000000
3166223.853000	38591162.600000	469.302000	1.336298	-55.000000	-33.000000	-99.000000
3166213.853000	38591172.600000	459.302000	1.336877	-55.000000	-33.000000	-99.000000
3166213.853000	38591172.600000	469.302000	1.335949	-55.000000	-33.000000	-99.000000
3166213.853000	38591182.600000	459.302000	1.336568	-55.000000	-33.000000	-99.000000
3166213.853000	38591182.600000	469.302000	1.335880	-55.000000	-33.000000	-99.000000
3166223.853000	38591172.600000	459.302000	1.337369	-55.000000	-33.000000	-99.000000
3166223.853000	38591172.600000	469.302000	1.336065	-55.000000	-33.000000	-99.000000
3166223.853000	38591182.600000	459.302000	1.336806	-55.000000	-33.000000	-99.000000
3166223.853000	38591182.600000	469.302000	1.335931	-55.000000	-33.000000	-99.000000
3166233.853000	38591152.600000	459.302000	1.342479	-55.000000	-33.000000	-99.000000
3166233.853000	38591152.600000	469.302000	1.338505	-55.000000	-33.000000	-99.000000
3166233.853000	38591162.600000	459.302000	1.339735	-55.000000	-33.000000	-99.000000
3166233.853000	38591162.600000	469.302000	1.336830	-55.000000	-33.000000	-99.000000
3166243.853000	38591152.600000	459.302000	1.345689	-55.000000	-33.000000	-99.000000
3166243.853000	38591152.600000	469.302000	1.344032	-55.000000	-33.000000	-99.000000
3166243.853000	38591162.600000	459.302000	1.340591	-55.000000	-33.000000	-99.000000
3166243.853000	38591162.600000	469.302000	1.337225	-55.000000	-33.000000	-99.000000
3166233.853000	38591172.600000	459.302000	1.337914	-55.000000	-33.000000	-99.000000
3166233.853000	38591172.600000	469.302000	1.336207	-55.000000	-33.000000	-99.000000
3166233.853000	38591182.600000	459.302000	1.337019	-55.000000	-33.000000	-99.000000
3166233.853000	38591182.600000	469.302000	1.335979	-55.000000	-33.000000	-99.000000
3166243.853000	38591172.600000	459.302000	1.338143	-55.000000	-33.000000	-99.000000
3166243.853000	38591172.600000	469.302000	1.336272	-55.000000	-33.000000	-99.000000
3166243.853000	38591182.600000	459.302000	1.337096	-55.000000	-33.000000	-99.000000
3166243.853000	38591182.600000	469.302000	1.335997	-55.000000	-33.000000	-99.000000
3166173.853000	38591112.600000	479.302000	1.334461	-55.000000	-33.000000	-99.000000
3166173.853000	38591122.600000	479.302000	1.334072	-55.000000	-33.000000	-99.000000
3166183.853000	38591112.600000	479.302000	1.333603	-55.000000	-33.000000	-99.000000
3166183.853000	38591122.600000	479.302000	1.333107	-55.000000	-33.000000	-99.000000
3166173.853000	38591132.600000	479.302000	1.333784	-55.000000	-33.000000	-99.000000
3166173.853000	38591142.600000	479.302000	1.333625	-55.000000	-33.000000	-99.000000
3166183.853000	38591132.600000	479.302000	1.332732	-55.000000	-33.000000	-99.000000
3166193.853000	38591112.600000	479.302000	1.332687	-55.000000	-33.000000	-99.000000
3166193.853000	38591122.600000	479.302000	1.332047	-55.000000	-33.000000	-99.000000
3166203.853000	38591112.600000	479.302000	1.331737	-55.000000	-33.000000	-99.000000
3166203.853000	38591112.600000	489.302000	1.331895	-55.000000	-33.000000	-99.000000
3166203.853000	38591122.600000	479.302000	1.330896	-55.000000	-33.000000	-99.000000
3166193.853000	38591132.600000	479.302000	1.331545	-55.000000	-33.000000	-99.000000
3166193.853000	38591142.600000	479.302000	1.331255	-55.000000	-33.000000	-99.000000
3166203.853000	38591132.600000	479.302000	1.330200	-55.000000	-33.000000	-99.000000
3166203.853000	38591142.600000	479.302000	1.329781	-55.000000	-33.000000	-99.000000
3166173.853000	38591152.600000	479.302000	1.333613	-55.000000	-33.000000	-99.000000
3166173.853000	38591162.600000	479.302000	1.333748	-55.000000	-33.000000	-99.000000
3166173.853000	38591172.600000	479.302000	1.334016	-55.000000	-33.000000	-99.000000
3166173.853000	38591182.600000	479.302000	1.334391	-55.000000	-33.000000	-99.000000
3166193.853000	38591152.600000	479.302000	1.331232	-55.000000	-33.000000	-99.000000
3166193.853000	38591162.600000	479.302000	1.331480	-55.000000	-33.000000	-99.000000
3166203.853000	38591152.600000	479.302000	1.329747	-55.000000	-33.000000	-99.000000
3166203.853000	38591162.600000	479.302000	1.330108	-55.000000	-33.000000	-99.000000
3166193.853000	38591172.600000	479.302000	1.331952	-55.000000	-33.000000	-99.000000
3166193.853000	38591182.600000	479.302000	1.335469	-55.000000	-33.000000	-99.000000
3166203.853000	38591172.600000	479.302000	1.335307	-55.000000	-33.000000	-99.000000
3166203.853000	38591182.600000	479.302000	1.335392	-55.000000	-33.000000	-99.000000
3166213.853000	38591112.600000	479.302000	1.335316	-55.000000	-33.000000	-99.000000
3166213.853000	38591112.600000	489.302000	1.334912	-55.000000	-33.000000	-99.000000
3166213.853000	38591122.600000	479.302000	1.335160	-55.000000	-33.000000	-99.000000
3166223.853000	38591112.600000	479.302000	1.335205	-55.000000	-33.000000	-99.000000
3166223.853000	38591112.600000	489.302000	1.334719	-55.000000	-33.000000	-99.000000
3166223.853000	38591122.600000	479.302000	1.334920	-55.000000	-33.000000	-99.000000
3166223.853000	38591122.600000	489.302000	1.334275	-55.000000	-33.000000	-99.000000
3166213.853000	38591132.600000	479.302000	1.334961	-55.000000	-33.000000	-99.000000
3166213.853000	38591142.600000	479.302000	1.334788	-55.000000	-33.000000	-99.000000
3166223.853000	38591132.600000	479.302000	1.334435	-55.000000	-33.000000	-99.000000
3166223.853000	38591142.600000	479.302000	1.333840	-55.000000	-33.000000	-99.000000
3166233.853000	38591112.600000	479.302000	1.335106	-55.000000	-33.000000	-99.000000
3166233.853000	38591112.600000	489.302000	1.334557	-55.000000	-33.000000	-99.000000
3166233.853000	38591122.600000	479.302000	1.334649	-55.000000	-33.000000	-99.000000
3166233.853000	38591122.600000	489.302000	1.333910	-55.000000	-33.000000	-99.000000
3166243.853000	38591112.600000	479.302000	1.335070	-55.000000	-33.000000	-99.000000
3166243.853000	38591112.600000	489.302000	1.334500	-55.000000	-33.000000	-99.000000
3166243.853000	38591122.600000	479.302000	1.334534	-55.000000	-33.000000	-99.000000
3166243.853000	38591122.600000	489.302000	1.333769	-55.000000	-33.000000	-99.000000
3166233.853000	38591132.600000	479.302000	1.333547	-55.000000	-33.000000	-99.000000
3166233.853000	38591132.600000	489.302000	1.332837	-55.000000	-33.000000	-99.000000
3166233.853000	38591142.600000	479.302000	1.330936	-55.000000	-33.000000	-99.000000
3166243.853000	38591132.600000	479.302000	1.333003	-55.000000	-33.000000	-99.000000
3166243.853000	38591132.600000	489.302000	1.332476	-55.000000	-33.000000	-99.000000
3166243.853000	38591142.600000	479.302000	1.326541	-55.000000	-33.000000	-99.000000
3166213.853000	38591152.600000	479.302000	1.334769	-55.000000	-33.000000	-99.000000
3166213.853000	38591162.600000	479.302000	1.334922	-55.000000	-33.000000	-99.000000
3166223.853000	38591152.600000	479.302000	1.333767	-55.000000	-33.000000	-99.000000
3166223.853000	38591162.600000	479.302000	1.334325	-55.000000	-33.000000	-99.000000
3166213.853000	38591172.600000	479.302000	1.335122	-55.000000	-33.000000	-99.000000
3166213.853000	38591182.600000	479.302000	1.335287	-55.000000	-33.000000	-99.000000
3166223.853000	38591172.600000	479.302000	1.334844	-55.000000	-33.000000	-99.000000
3166223.853000	38591182.600000	479.302000	1.335159	-55.000000	-33.000000	-99.000000
3166233.853000	38591152.600000	479.302000	1.330425	-55.000000	-33.000000	-99.000000
3166233.853000	38591162.600000	479.302000	1.333225	-55.000000	-33.000000	-99.000000
3166243.853000	38591152.600000	479.302000	1.324082	-55.000000	-33.000000	-99.000000
3166243.853000	38591162.600000	479.302000	1.332481	-55.000000	-33.000000	-99.000000
3166233.853000	38591172.600000	479.302000	1.334515	-55.000000	-33.000000	-99.000000
3166233.853000	38591182.600000	479.302000	1.335041	-55.000000	-33.000000	-99.000000
3166243.853000	38591172.600000	479.302000	1.334369	-55.000000	-33.000000	-99.000000
3166243.853000	38591182.600000	479.302000	1.334998	-55.000000	-33.000000	-99.000000
3166173.853000	38591192.600000	469.302000	1.301908	-55.000000	-33.000000	-99.000000
3166173.853000	38591202.600000	469.302000	1.341396	-55.000000	-33.000000	-99.000000
3166183.853000	38591192.600000	469.302000	1.339319	-55.000000	-33.000000	-99.000000
3166183.853000	38591202.600000	469.302000	1.335766	-55.000000	-33.000000	-99.000000
3166173.853000	38591212.600000	469.302000	1.335751	-55.000000	-33.000000	-99.000000
3166173.853000	38591222.600000	469.302000	1.335746	-55.000000	-33.000000	-99.000000
3166183.853000	38591212.600000	469.302000	1.335757	-55.000000	-33.000000	-99.000000
3166183.853000	38591222.600000	469.302000	1.335750	-55.000000	-33.000000	-99.000000
3166193.853000	38591192.600000	459.302000	1.336127	-55.000000	-33.000000	-99.000000
3166193.853000	38591192.600000	469.302000	1.335791	-55.000000	-33.000000	-99.000000
3166193.853000	38591202.600000	459.302000	1.336053	-55.000000	-33.000000	-99.000000
3166193.853000	38591202.600000	469.302000	1.335776	-55.000000	-33.000000	-99.000000
3166203.853000	38591192.600000	459.302000	1.336226	-55.000000	-33.000000	-99.000000
3166203.853000	38591192.600000	469.302000	1.335810	-55.000000	-33.000000	-99.000000
3166203.853000	38591202.600000	459.302000	1.336117	-55.000000	-33.000000	-99.000000
3166203.853000	38591202.600000	469.302000	1.335788	-55.000000	-33.000000	-99.000000
3166193.853000	38591212.600000	459.302000	1.335993	-55.000000	-33.000000	-99.000000
3166193.853000	38591212.600000	469.302000	1.335764	-55.000000	-33.000000	-99.000000
3166193.853000	38591222.600000	459.302000	1.335945	-55.000000	-33.000000	-99.000000
3166193.853000	38591222.600000	469.302000	1.335755	-55.000000	-33.000000	-99.000000
3166203.853000	38591212.600000	459.302000	1.336035	-55.000000	-33.000000	-99.000000
3166203.853000	38591212.600000	469.302000	1.335772	-55.000000	-33.000000	-99.000000
3166203.853000	38591222.600000	459.302000	1.335973	-55.000000	-33.000000	-99.000000
3166203.853000	38591222.600000	469.302000	1.335760	-55.000000	-33.000000	-99.000000
3166173.853000	38591232.600000	469.302000	1.338812	-55.000000	-33.000000	-99.000000
3166183.853000	38591232.600000	469.302000	1.335745	-55.000000	-33.000000	-99.000000
3166193.853000	38591232.600000	459.302000	1.335907	-55.000000	-33.000000	-99.000000
3166193.853000	38591232.600000	469.302000	1.335748	-55.000000	-33.000000	-99.000000
3166203.853000	38591232.600000	459.302000	1.335926	-55.000000	-33.000000	-99.000000
3166203.853000	38591232.600000	469.302000	1.335751	-55.000000	-33.000000	-99.000000
3166213.853000	38591192.600000	459.302000	1.336343	-55.000000	-33.000000	-99.000000
3166213.853000	38591192.600000	469.302000	1.335833	-55.000000	-33.000000	-99.000000
3166213.853000	38591202.600000	459.302000	1.336186	-55.000000	-33.000000	-99.000000
3166213.853000	38591202.600000	469.302000	1.335801	-55.000000	-33.000000	-99.000000
3166223.853000	38591192.600000	459.302000	1.336463	-55.000000	-33.000000	-99.000000
3166223.853000	38591192.600000	469.302000	1.335857	-55.000000	-33.000000	-99.000000
3166223.853000	38591202.600000	459.302000	1.336251	-55.000000	-33.000000	-99.000000
3166223.853000	38591202.600000	469.302000	1.335814	-55.000000	-33.000000	-99.000000
3166213.853000	38591212.600000	459.302000	1.336077	-55.000000	-33.000000	-99.000000
3166213.853000	38591212.600000	469.302000	1.335780	-55.000000	-33.000000	-99.000000
3166213.853000	38591222.600000	459.302000	1.336000	-55.000000	-33.000000	-99.000000
3166213.853000	38591222.600000	469.302000	1.335765	-55.000000	-33.000000	-99.000000
3166223.853000	38591212.600000	459.302000	1.336114	-55.000000	-33.000000	-99.000000
3166223.853000	38591212.600000	469.302000	1.335787	-55.000000	-33.000000	-99.000000
3166223.853000	38591222.600000	459.302000	1.336023	-55.000000	-33.000000	-99.000000
3166223.853000	38591222.600000	469.302000	1.335769	-55.000000	-33.000000	-99.000000
3166233.853000	38591192.600000	459.302000	1.336558	-55.000000	-33.000000	-99.000000
3166233.853000	38591192.600000	469.302000	1.335877	-55.000000	-33.000000	-99.000000
3166233.853000	38591202.600000	459.302000	1.336298	-55.000000	-33.000000	-99.000000
3166233.853000	38591202.600000	469.302000	1.335823	-55.000000	-33.000000	-99.000000
3166243.853000	38591192.600000	459.302000	1.336589	-55.000000	-33.000000	-99.000000
3166243.853000	38591192.600000	469.302000	1.335883	-55.000000	-33.000000	-99.000000
3166243.853000	38591202.600000	459.302000	1.336313	-55.000000	-33.000000	-99.000000
3166243.853000	38591202.600000	469.302000	1.335826	-55.000000	-33.000000	-99.000000
3166233.853000	38591212.600000	459.302000	1.336140	-55.000000	-33.000000	-99.000000
3166233.853000	38591212.600000	469.302000	1.335792	-55.000000	-33.000000	-99.000000
3166233.853000	38591222.600000	459.302000	1.336038	-55.000000	-33.000000	-99.000000
3166233.853000	38591222.600000	469.302000	1.335772	-55.000000	-33.000000	-99.000000
3166243.853000	38591212.600000	459.302000	1.336148	-55.000000	-33.000000	-99.000000
3166243.853000	38591212.600000	469.302000	1.335793	-55.000000	-33.000000	-99.000000
3166243.853000	38591222.600000	459.302000	1.336042	-55.000000	-33.000000	-99.000000
3166243.853000	38591222.600000	469.302000	1.335773	-55.000000	-33.000000	-99.000000
3166213.853000	38591232.600000	459.302000	1.356772	-55.000000	-33.000000	-99.000000
3166213.853000	38591232.600000	469.302000	1.338523	-55.000000	-33.000000	-99.000000
3166223.853000	38591232.600000	459.302000	1.335958	-55.000000	-33.000000	-99.000000
3166223.853000	38591232.600000	469.302000	1.335757	-55.000000	-33.000000	-99.000000
3166233.853000	38591232.600000	459.302000	1.335968	-55.000000	-33.000000	-99.000000
3166233.853000	38591232.600000	469.302000	1.335759	-55.000000	-33.000000	-99.000000
3166243.853000	38591232.600000	459.302000	1.335970	-55.000000	-33.000000	-99.000000
3166243.853000	38591232.600000	469.302000	1.335759	-55.000000	-33.000000	-99.000000
3166173.853000	38591192.600000	479.302000	1.335582	-55.000000	-33.000000	-99.000000
3166173.853000	38591202.600000	479.302000	1.329465	-55.000000	-33.000000	-99.000000
3166173.853000	38591212.600000	479.302000	1.329904	-55.000000	-33.000000	-99.000000
3166173.853000	38591222.600000	479.302000	1.330359	-55.000000	-33.000000	-99.000000
3166193.853000	38591192.600000	479.302000	1.335512	-55.000000	-33.000000	-99.000000
3166193.853000	38591202.600000	479.302000	1.335548	-55.000000	-33.000000	-99.000000
3166203.853000	38591192.600000	479.302000	1.335462	-55.000000	-33.000000	-99.000000
3166203.853000	38591202.600000	479.302000	1.335516	-55.000000	-33.000000	-99.000000
3166193.853000	38591212.600000	479.302000	1.335578	-55.000000	-33.000000	-99.000000
3166193.853000	38591222.600000	479.302000	1.329545	-55.000000	-33.000000	-99.000000
3166203.853000	38591212.600000	479.302000	1.335557	-55.000000	-33.000000	-99.000000
3166203.853000	38591222.600000	479.302000	1.335600	-55.000000	-33.000000	-99.000000
3166173.853000	38591232.600000	479.302000	1.331561	-55.000000	-33.000000	-99.000000
3166193.853000	38591232.600000	479.302000	1.330110	-55.000000	-33.000000	-99.000000
3166203.853000	38591232.600000	479.302000	1.329806	-55.000000	-33.000000	-99.000000
3166213.853000	38591192.600000	479.302000	1.335402	-55.000000	-33.000000	-99.000000
3166213.853000	38591202.600000	479.302000	1.335481	-55.000000	-33.000000	-99.000000
3166223.853000	38591192.600000	479.302000	1.335340	-55.000000	-33.000000	-99.000000
3166223.853000	38591202.600000	479.302000	1.335448	-55.000000	-33.000000	-99.000000
3166213.853000	38591212.600000	479.302000	1.335536	-55.000000	-33.000000	-99.000000
3166213.853000	38591222.600000	479.302000	1.335574	-55.000000	-33.000000	-99.000000
3166223.853000	38591212.600000	479.302000	1.335517	-55.000000	-33.000000	-99.000000
3166223.853000	38591222.600000	479.302000	1.335562	-55.000000	-33.000000	-99.000000
3166233.853000	38591192.600000	479.302000	1.335290	-55.000000	-33.000000	-99.000000
3166233.853000	38591202.600000	479.302000	1.335424	-55.000000	-33.000000	-99.000000
3166243.853000	38591192.600000	479.302000	1.335273	-55.000000	-33.000000	-99.000000
3166243.853000	38591202.600000	479.302000	1.335416	-55.000000	-33.000000	-99.000000
3166233.853000	38591212.600000	479.302000	1.335504	-55.000000	-33.000000	-99.000000
3166233.853000	38591222.600000	479.302000	1.335555	-55.000000	-33.000000	-99.000000
3166243.853000	38591212.600000	479.302000	1.335500	-55.000000	-33.000000	-99.000000
3166243.853000	38591222.600000	479.302000	1.335552	-55.000000	-33.000000	-99.000000
3166213.853000	38591232.600000	479.302000	1.330300	-55.000000	-33.000000	-99.000000
3166223.853000	38591232.600000	479.302000	1.335594	-55.000000	-33.000000	-99.000000
3166233.853000	38591232.600000	479.302000	1.335589	-55.000000	-33.000000	-99.000000
3166243.853000	38591232.600000	479.302000	1.335588	-55.000000	-33.000000	-99.000000
3166323.853000	38591082.600000	409.302000	0.963034	-55.000000	-33.000000	-99.000000
3166313.853000	38591082.600000	429.302000	1.073759	-55.000000	-33.000000	-99.000000
3166323.853000	38591082.600000	419.302000	1.074205	-55.000000	-33.000000	-99.000000
3166323.853000	38591082.600000	429.302000	1.073612	-55.000000	-33.000000	-99.000000
3166323.853000	38591092.600000	409.302000	0.962595	-55.000000	-33.000000	-99.000000
3166323.853000	38591102.600000	409.302000	0.919265	-55.000000	-33.000000	-99.000000
3166313.853000	38591092.600000	429.302000	1.074702	-55.000000	-33.000000	-99.000000
3166313.853000	38591102.600000	429.302000	1.076237	-55.000000	-33.000000	-99.000000
3166323.853000	38591092.600000	419.302000	1.075052	-55.000000	-33.000000	-99.000000
3166323.853000	38591092.600000	429.302000	1.074418	-55.000000	-33.000000	-99.000000
3166323.853000	38591102.600000	419.302000	1.073417	-55.000000	-33.000000	-99.000000
3166323.853000	38591102.600000	429.302000	1.075647	-55.000000	-33.000000	-99.000000
3166293.853000	38591082.600000	439.302000	1.072738	-55.000000	-33.000000	-99.000000
3166293.853000	38591082.600000	449.302000	1.071590	-55.000000	-33.000000	-99.000000
3166303.853000	38591082.600000	439.302000	1.072820	-55.000000	-33.000000	-99.000000
3166303.853000	38591082.600000	449.302000	1.071601	-55.000000	-33.000000	-99.000000
3166303.853000	38591082.600000	459.302000	1.041549	-55.000000	-33.000000	-99.000000
3166293.853000	38591092.600000	439.302000	1.073308	-55.000000	-33.000000	-99.000000
3166293.853000	38591092.600000	449.302000	1.071664	-55.000000	-33.000000	-99.000000
3166293.853000	38591102.600000	439.302000	1.074290	-55.000000	-33.000000	-99.000000
3166293.853000	38591102.600000	449.302000	1.071800	-55.000000	-33.000000	-99.000000
3166303.853000	38591092.600000	439.302000	1.073483	-55.000000	-33.000000	-99.000000
3166303.853000	38591092.600000	449.302000	1.071688	-55.000000	-33.000000	-99.000000
3166303.853000	38591102.600000	439.302000	1.074720	-55.000000	-33.000000	-99.000000
3166303.853000	38591102.600000	449.302000	1.071864	-55.000000	-33.000000	-99.000000
3166303.853000	38591092.600000	459.302000	1.040887	-55.000000	-33.000000	-99.000000
3166303.853000	38591102.600000	459.302000	1.039590	-55.000000	-33.000000	-99.000000
3166313.853000	38591082.600000	439.302000	1.072812	-55.000000	-33.000000	-99.000000
3166313.853000	38591082.600000	449.302000	1.071600	-55.000000	-33.000000	-99.000000
3166323.853000	38591082.600000	439.302000	1.072715	-55.000000	-33.000000	-99.000000
3166323.853000	38591082.600000	449.302000	1.071587	-55.000000	-33.000000	-99.000000
3166313.853000	38591082.600000	459.302000	1.041557	-55.000000	-33.000000	-99.000000
3166313.853000	38591082.600000	469.302000	0.962289	-55.000000	-33.000000	-99.000000
3166323.853000	38591082.600000	459.302000	1.041650	-55.000000	-33.000000	-99.000000
3166323.853000	38591082.600000	469.302000	0.962329	-55.000000	-33.000000	-99.000000
3166313.853000	38591092.600000	439.302000	1.073464	-55.000000	-33.000000	-99.000000
3166313.853000	38591092.600000	449.302000	1.071685	-55.000000	-33.000000	-99.000000
3166313.853000	38591102.600000	439.302000	1.074672	-55.000000	-33.000000	-99.000000
3166313.853000	38591102.600000	449.302000	1.071857	-55.000000	-33.000000	-99.000000
3166323.853000	38591092.600000	439.302000	1.073262	-55.000000	-33.000000	-99.000000
3166323.853000	38591092.600000	449.302000	1.071658	-55.000000	-33.000000	-99.000000
3166323.853000	38591102.600000	439.302000	1.074184	-55.000000	-33.000000	-99.000000
3166323.853000	38591102.600000	449.302000	1.071784	-55.000000	-33.000000	-99.000000
3166313.853000	38591092.600000	459.302000	1.040905	-55.000000	-33.000000	-99.000000
3166313.853000	38591092.600000	469.302000	0.962007	-55.000000	-33.000000	-99.000000
3166313.853000	38591102.600000	459.302000	1.039642	-55.000000	-33.000000	-99.000000
3166313.853000	38591102.600000	469.302000	0.961481	-55.000000	-33.000000	-99.000000
3166323.853000	38591092.600000	459.302000	1.041108	-55.000000	-33.000000	-99.000000
3166323.853000	38591092.600000	469.302000	0.962092	-55.000000	-33.000000	-99.000000
3166323.853000	38591102.600000	459.302000	1.040158	-55.000000	-33.000000	-99.000000
3166323.853000	38591102.600000	469.302000	0.961688	-55.000000	-33.000000	-99.000000
3166303.853000	38591082.600000	489.302000	1.005844	-55.000000	-33.000000	-99.000000
3166303.853000	38591092.600000	489.302000	1.006212	-55.000000	-33.000000	-99.000000
3166303.853000	38591102.600000	489.302000	1.006681	-55.000000	-33.000000	-99.000000
3166313.853000	38591082.600000	479.302000	0.977503	-55.000000	-33.000000	-99.000000
3166313.853000	38591082.600000	489.302000	1.005839	-55.000000	-33.000000	-99.000000
3166323.853000	38591082.600000	479.302000	0.977563	-55.000000	-33.000000	-99.000000
3166323.853000	38591082.600000	489.302000	1.005779	-55.000000	-33.000000	-99.000000
3166313.853000	38591092.600000	479.302000	0.977099	-55.000000	-33.000000	-99.000000
3166313.853000	38591092.600000	489.302000	1.006203	-55.000000	-33.000000	-99.000000
3166313.853000	38591102.600000	479.302000	0.976317	-55.000000	-33.000000	-99.000000
3166313.853000	38591102.600000	489.302000	1.006668	-55.000000	-33.000000	-99.000000
3166323.853000	38591092.600000	479.302000	0.977227	-55.000000	-33.000000	-99.000000
3166323.853000	38591092.600000	489.302000	1.006101	-55.000000	-33.000000	-99.000000
3166323.853000	38591102.600000	479.302000	0.976640	-55.000000	-33.000000	-99.000000
3166323.853000	38591102.600000	489.302000	1.006514	-55.000000	-33.000000	-99.000000
3166333.853000	38591082.600000	399.302000	0.783638	-55.000000	-33.000000	-99.000000
3166333.853000	38591082.600000	409.302000	0.784143	-55.000000	-33.000000	-99.000000
3166343.853000	38591082.600000	399.302000	0.783577	-55.000000	-33.000000	-99.000000
3166343.853000	38591082.600000	409.302000	0.784128	-55.000000	-33.000000	-99.000000
3166333.853000	38591082.600000	419.302000	0.971905	-55.000000	-33.000000	-99.000000
3166333.853000	38591082.600000	429.302000	1.080367	-55.000000	-33.000000	-99.000000
3166343.853000	38591082.600000	419.302000	0.866124	-55.000000	-33.000000	-99.000000
3166343.853000	38591082.600000	429.302000	0.876880	-55.000000	-33.000000	-99.000000
3166333.853000	38591092.600000	399.302000	0.783416	-55.000000	-33.000000	-99.000000
3166333.853000	38591092.600000	409.302000	0.784088	-55.000000	-33.000000	-99.000000
3166333.853000	38591102.600000	399.302000	0.783079	-55.000000	-33.000000	-99.000000
3166333.853000	38591102.600000	409.302000	0.784002	-55.000000	-33.000000	-99.000000
3166343.853000	38591092.600000	399.302000	0.783303	-55.000000	-33.000000	-99.000000
3166343.853000	38591092.600000	409.302000	0.784059	-55.000000	-33.000000	-99.000000
3166343.853000	38591102.600000	399.302000	0.782852	-55.000000	-33.000000	-99.000000
3166343.853000	38591102.600000	409.302000	0.783942	-55.000000	-33.000000	-99.000000
3166333.853000	38591092.600000	419.302000	0.938005	-55.000000	-33.000000	-99.000000
3166333.853000	38591092.600000	429.302000	1.069746	-55.000000	-33.000000	-99.000000
3166333.853000	38591102.600000	419.302000	0.885913	-55.000000	-33.000000	-99.000000
3166333.853000	38591102.600000	429.302000	1.027036	-55.000000	-33.000000	-99.000000
3166343.853000	38591092.600000	419.302000	0.866095	-55.000000	-33.000000	-99.000000
3166343.853000	38591092.600000	429.302000	0.876872	-55.000000	-33.000000	-99.000000
3166343.853000	38591102.600000	419.302000	0.866049	-55.000000	-33.000000	-99.000000
3166343.853000	38591102.600000	429.302000	0.876860	-55.000000	-33.000000	-99.000000
3166353.853000	38591082.600000	399.302000	0.783545	-55.000000	-33.000000	-99.000000
3166353.853000	38591082.600000	409.302000	0.784120	-55.000000	-33.000000	-99.000000
3166363.853000	38591082.600000	399.302000	0.783552	-55.000000	-33.000000	-99.000000
3166353.853000	38591082.600000	419.302000	0.866120	-55.000000	-33.000000	-99.000000
3166353.853000	38591082.600000	429.302000	0.876879	-55.000000	-33.000000	-99.000000
3166363.853000	38591082.600000	419.302000	0.866121	-55.000000	-33.000000	-99.000000
3166363.853000	38591082.600000	429.302000	0.876879	-55.000000	-33.000000	-99.000000
3166353.853000	38591092.600000	399.302000	0.783241	-55.000000	-33.000000	-99.000000
3166353.853000	38591092.600000	409.302000	0.784043	-55.000000	-33.000000	-99.000000
3166353.853000	38591102.600000	399.302000	0.782718	-55.000000	-33.000000	-99.000000
3166353.853000	38591102.600000	409.302000	0.783905	-55.000000	-33.000000	-99.000000
3166363.853000	38591092.600000	399.302000	0.783254	-55.000000	-33.000000	-99.000000
3166363.853000	38591102.600000	399.302000	0.782747	-55.000000	-33.000000	-99.000000
3166353.853000	38591092.600000	419.302000	0.866089	-55.000000	-33.000000	-99.000000
3166353.853000	38591092.600000	429.302000	0.876870	-55.000000	-33.000000	-99.000000
3166353.853000	38591102.600000	419.302000	0.866034	-55.000000	-33.000000	-99.000000
3166353.853000	38591102.600000	429.302000	0.876856	-55.000000	-33.000000	-99.000000
3166363.853000	38591092.600000	419.302000	0.866090	-55.000000	-33.000000	-99.000000
3166363.853000	38591092.600000	429.302000	0.876871	-55.000000	-33.000000	-99.000000
3166363.853000	38591102.600000	419.302000	0.866037	-55.000000	-33.000000	-99.000000
3166363.853000	38591102.600000	429.302000	0.876857	-55.000000	-33.000000	-99.000000
3166333.853000	38591082.600000	439.302000	1.072563	-55.000000	-33.000000	-99.000000
3166333.853000	38591082.600000	449.302000	1.071567	-55.000000	-33.000000	-99.000000
3166343.853000	38591082.600000	439.302000	0.843979	-55.000000	-33.000000	-99.000000
3166343.853000	38591082.600000	449.302000	0.795927	-55.000000	-33.000000	-99.000000
3166333.853000	38591082.600000	459.302000	1.041797	-55.000000	-33.000000	-99.000000
3166333.853000	38591082.600000	469.302000	0.962391	-55.000000	-33.000000	-99.000000
3166343.853000	38591082.600000	459.302000	0.795221	-55.000000	-33.000000	-99.000000
3166343.853000	38591082.600000	469.302000	0.817137	-55.000000	-33.000000	-99.000000
3166333.853000	38591092.600000	439.302000	1.072968	-55.000000	-33.000000	-99.000000
3166333.853000	38591092.600000	449.302000	1.071618	-55.000000	-33.000000	-99.000000
3166333.853000	38591102.600000	439.302000	1.073568	-55.000000	-33.000000	-99.000000
3166333.853000	38591102.600000	449.302000	1.071697	-55.000000	-33.000000	-99.000000
3166343.853000	38591092.600000	439.302000	0.843952	-55.000000	-33.000000	-99.000000
3166343.853000	38591092.600000	449.302000	0.795920	-55.000000	-33.000000	-99.000000
3166343.853000	38591102.600000	439.302000	0.843907	-55.000000	-33.000000	-99.000000
3166343.853000	38591102.600000	449.302000	0.795908	-55.000000	-33.000000	-99.000000
3166333.853000	38591092.600000	459.302000	1.041399	-55.000000	-33.000000	-99.000000
3166333.853000	38591092.600000	469.302000	0.962215	-55.000000	-33.000000	-99.000000
3166333.853000	38591102.600000	459.302000	1.040793	-55.000000	-33.000000	-99.000000
3166333.853000	38591102.600000	469.302000	0.961950	-55.000000	-33.000000	-99.000000
3166343.853000	38591092.600000	459.302000	0.795212	-55.000000	-33.000000	-99.000000
3166343.853000	38591092.600000	469.302000	0.817131	-55.000000	-33.000000	-99.000000
3166343.853000	38591102.600000	459.302000	0.795197	-55.000000	-33.000000	-99.000000
3166343.853000	38591102.600000	469.302000	0.817119	-55.000000	-33.000000	-99.000000
3166353.853000	38591082.600000	439.302000	0.843976	-55.000000	-33.000000	-99.000000
3166353.853000	38591082.600000	449.302000	0.795926	-55.000000	-33.000000	-99.000000
3166363.853000	38591082.600000	439.302000	0.843977	-55.000000	-33.000000	-99.000000
3166363.853000	38591082.600000	449.302000	0.795926	-55.000000	-33.000000	-99.000000
3166353.853000	38591082.600000	459.302000	0.795220	-55.000000	-33.000000	-99.000000
3166353.853000	38591082.600000	469.302000	0.817137	-55.000000	-33.000000	-99.000000
3166363.853000	38591082.600000	459.302000	0.795221	-55.000000	-33.000000	-99.000000
3166363.853000	38591082.600000	469.302000	0.817137	-55.000000	-33.000000	-99.000000
3166353.853000	38591092.600000	439.302000	0.843947	-55.000000	-33.000000	-99.000000
3166353.853000	38591092.600000	449.302000	0.795918	-55.000000	-33.000000	-99.000000
3166353.853000	38591102.600000	439.302000	0.843894	-55.000000	-33.000000	-99.000000
3166353.853000	38591102.600000	449.302000	0.795904	-55.000000	-33.000000	-99.000000
3166363.853000	38591092.600000	439.302000	0.843948	-55.000000	-33.000000	-99.000000
3166363.853000	38591092.600000	449.302000	0.795919	-55.000000	-33.000000	-99.000000
3166363.853000	38591102.600000	439.302000	0.843897	-55.000000	-33.000000	-99.000000
3166363.853000	38591102.600000	449.302000	0.795905	-55.000000	-33.000000	-99.000000
3166353.853000	38591092.600000	459.302000	0.795210	-55.000000	-33.000000	-99.000000
3166353.853000	38591092.600000	469.302000	0.817129	-55.000000	-33.000000	-99.000000
3166353.853000	38591102.600000	459.302000	0.795192	-55.000000	-33.000000	-99.000000
3166353.853000	38591102.600000	469.302000	0.817115	-55.000000	-33.000000	-99.000000
3166363.853000	38591092.600000	459.302000	0.795211	-55.000000	-33.000000	-99.000000
3166363.853000	38591092.600000	469.302000	0.817129	-55.000000	-33.000000	-99.000000
3166363.853000	38591102.600000	459.302000	0.795193	-55.000000	-33.000000	-99.000000
3166363.853000	38591102.600000	469.302000	0.817116	-55.000000	-33.000000	-99.000000
3166373.853000	38591082.600000	429.302000	0.876880	-55.000000	-33.000000	-99.000000
3166373.853000	38591092.600000	429.302000	0.876873	-55.000000	-33.000000	-99.000000
3166373.853000	38591102.600000	429.302000	0.876862	-55.000000	-33.000000	-99.000000
3166373.853000	38591082.600000	439.302000	0.843981	-55.000000	-33.000000	-99.000000
3166373.853000	38591082.600000	449.302000	0.795927	-55.000000	-33.000000	-99.000000
3166373.853000	38591082.600000	459.302000	0.795222	-55.000000	-33.000000	-99.000000
3166373.853000	38591082.600000	469.302000	0.817138	-55.000000	-33.000000	-99.000000
3166373.853000	38591092.600000	439.302000	0.843955	-55.000000	-33.000000	-99.000000
3166373.853000	38591092.600000	449.302000	0.795921	-55.000000	-33.000000	-99.000000
3166373.853000	38591102.600000	439.302000	0.843914	-55.000000	-33.000000	-99.000000
3166373.853000	38591102.600000	449.302000	0.795910	-55.000000	-33.000000	-99.000000
3166373.853000	38591092.600000	459.302000	0.795213	-55.000000	-33.000000	-99.000000
3166373.853000	38591092.600000	469.302000	0.817132	-55.000000	-33.000000	-99.000000
3166373.853000	38591102.600000	459.302000	0.795199	-55.000000	-33.000000	-99.000000
3166373.853000	38591102.600000	469.302000	0.817121	-55.000000	-33.000000	-99.000000
3166333.853000	38591082.600000	479.302000	0.977656	-55.000000	-33.000000	-99.000000
3166333.853000	38591082.600000	489.302000	0.995736	-55.000000	-33.000000	-99.000000
3166343.853000	38591082.600000	479.302000	0.832170	-55.000000	-33.000000	-99.000000
3166343.853000	38591082.600000	489.302000	0.888610	-55.000000	-33.000000	-99.000000
3166333.853000	38591092.600000	479.302000	0.977411	-55.000000	-33.000000	-99.000000
3166333.853000	38591092.600000	489.302000	0.995667	-55.000000	-33.000000	-99.000000
3166333.853000	38591102.600000	479.302000	0.962456	-55.000000	-33.000000	-99.000000
3166333.853000	38591102.600000	489.302000	0.995381	-55.000000	-33.000000	-99.000000
3166343.853000	38591092.600000	479.302000	0.832181	-55.000000	-33.000000	-99.000000
3166343.853000	38591092.600000	489.302000	0.888536	-55.000000	-33.000000	-99.000000
3166343.853000	38591102.600000	479.302000	0.832199	-55.000000	-33.000000	-99.000000
3166343.853000	38591102.600000	489.302000	0.888409	-55.000000	-33.000000	-99.000000
3166353.853000	38591082.600000	479.302000	0.832171	-55.000000	-33.000000	-99.000000
3166353.853000	38591082.600000	489.302000	0.888601	-55.000000	-33.000000	-99.000000
3166363.853000	38591082.600000	479.302000	0.832171	-55.000000	-33.000000	-99.000000
3166363.853000	38591082.600000	489.302000	0.888603	-55.000000	-33.000000	-99.000000
3166353.853000	38591082.600000	499.302000	0.924307	-55.000000	-33.000000	-99.000000
3166363.853000	38591082.600000	499.302000	0.924299	-55.000000	-33.000000	-99.000000
3166353.853000	38591092.600000	479.302000	0.832183	-55.000000	-33.000000	-99.000000
3166353.853000	38591092.600000	489.302000	0.888518	-55.000000	-33.000000	-99.000000
3166353.853000	38591102.600000	479.302000	0.832205	-55.000000	-33.000000	-99.000000
3166353.853000	38591102.600000	489.302000	0.888369	-55.000000	-33.000000	-99.000000
3166363.853000	38591092.600000	479.302000	0.832183	-55.000000	-33.000000	-99.000000
3166363.853000	38591092.600000	489.302000	0.888522	-55.000000	-33.000000	-99.000000
3166363.853000	38591102.600000	479.302000	0.832204	-55.000000	-33.000000	-99.000000
3166363.853000	38591102.600000	489.302000	0.888378	-55.000000	-33.000000	-99.000000
3166353.853000	38591092.600000	499.302000	0.924726	-55.000000	-33.000000	-99.000000
3166353.853000	38591102.600000	499.302000	0.925472	-55.000000	-33.000000	-99.000000
3166363.853000	38591092.600000	499.302000	0.924708	-55.000000	-33.000000	-99.000000
3166363.853000	38591102.600000	499.302000	0.925431	-55.000000	-33.000000	-99.000000
3166373.853000	38591082.600000	479.302000	0.832169	-55.000000	-33.000000	-99.000000
3166373.853000	38591082.600000	489.302000	0.888615	-55.000000	-33.000000	-99.000000
3166383.853000	38591082.600000	489.302000	0.888633	-55.000000	-33.000000	-99.000000
3166373.853000	38591082.600000	499.302000	0.924242	-55.000000	-33.000000	-99.000000
3166383.853000	38591082.600000	499.302000	0.924152	-55.000000	-33.000000	-99.000000
3166373.853000	38591092.600000	479.302000	0.832179	-55.000000	-33.000000	-99.000000
3166373.853000	38591092.600000	489.302000	0.888545	-55.000000	-33.000000	-99.000000
3166373.853000	38591102.600000	479.302000	0.832197	-55.000000	-33.000000	-99.000000
3166373.853000	38591102.600000	489.302000	0.888430	-55.000000	-33.000000	-99.000000
3166383.853000	38591092.600000	489.302000	0.888580	-55.000000	-33.000000	-99.000000
3166383.853000	38591102.600000	489.302000	0.888499	-55.000000	-33.000000	-99.000000
3166373.853000	38591092.600000	499.302000	0.924596	-55.000000	-33.000000	-99.000000
3166373.853000	38591102.600000	499.302000	0.925181	-55.000000	-33.000000	-99.000000
3166383.853000	38591092.600000	499.302000	0.924429	-55.000000	-33.000000	-99.000000
3166383.853000	38591102.600000	499.302000	0.924846	-55.000000	-33.000000	-99.000000
3166253.853000	38591132.600000	469.302000	1.336605	-55.000000	-33.000000	-99.000000
3166253.853000	38591142.600000	459.302000	1.341324	-55.000000	-33.000000	-99.000000
3166253.853000	38591142.600000	469.302000	1.337660	-55.000000	-33.000000	-99.000000
3166253.853000	38591152.600000	459.302000	1.341613	-55.000000	-33.000000	-99.000000
3166253.853000	38591152.600000	469.302000	1.337838	-55.000000	-33.000000	-99.000000
3166253.853000	38591162.600000	459.302000	1.339422	-55.000000	-33.000000	-99.000000
3166253.853000	38591162.600000	469.302000	1.336705	-55.000000	-33.000000	-99.000000
3166263.853000	38591152.600000	459.302000	1.338639	-55.000000	-33.000000	-99.000000
3166263.853000	38591152.600000	469.302000	1.336433	-55.000000	-33.000000	-99.000000
3166263.853000	38591162.600000	459.302000	1.337984	-55.000000	-33.000000	-99.000000
3166263.853000	38591162.600000	469.302000	1.336230	-55.000000	-33.000000	-99.000000
3166253.853000	38591172.600000	459.302000	1.337818	-55.000000	-33.000000	-99.000000
3166253.853000	38591172.600000	469.302000	1.336180	-55.000000	-33.000000	-99.000000
3166253.853000	38591182.600000	459.302000	1.336984	-55.000000	-33.000000	-99.000000
3166253.853000	38591182.600000	469.302000	1.335971	-55.000000	-33.000000	-99.000000
3166263.853000	38591172.600000	459.302000	1.337263	-55.000000	-33.000000	-99.000000
3166263.853000	38591172.600000	469.302000	1.336039	-55.000000	-33.000000	-99.000000
3166263.853000	38591182.600000	459.302000	1.336759	-55.000000	-33.000000	-99.000000
3166263.853000	38591182.600000	469.302000	1.335921	-55.000000	-33.000000	-99.000000
3166323.853000	38591112.600000	409.302000	1.027009	-55.000000	-33.000000	-99.000000
3166323.853000	38591122.600000	409.302000	0.855310	-55.000000	-33.000000	-99.000000
3166313.853000	38591112.600000	429.302000	1.078772	-55.000000	-33.000000	-99.000000
3166313.853000	38591122.600000	429.302000	1.082541	-55.000000	-33.000000	-99.000000
3166323.853000	38591112.600000	419.302000	1.179143	-55.000000	-33.000000	-99.000000
3166323.853000	38591112.600000	429.302000	1.077464	-55.000000	-33.000000	-99.000000
3166323.853000	38591122.600000	419.302000	1.064237	-55.000000	-33.000000	-99.000000
3166323.853000	38591122.600000	429.302000	1.079734	-55.000000	-33.000000	-99.000000
3166323.853000	38591132.600000	409.302000	0.825152	-55.000000	-33.000000	-99.000000
3166323.853000	38591142.600000	409.302000	0.783753	-55.000000	-33.000000	-99.000000
3166313.853000	38591132.600000	429.302000	1.085638	-55.000000	-33.000000	-99.000000
3166313.853000	38591142.600000	429.302000	1.083878	-55.000000	-33.000000	-99.000000
3166323.853000	38591132.600000	419.302000	1.024035	-55.000000	-33.000000	-99.000000
3166323.853000	38591132.600000	429.302000	1.081240	-55.000000	-33.000000	-99.000000
3166323.853000	38591142.600000	419.302000	0.978552	-55.000000	-33.000000	-99.000000
3166323.853000	38591142.600000	429.302000	1.080420	-55.000000	-33.000000	-99.000000
3166293.853000	38591112.600000	439.302000	1.076062	-55.000000	-33.000000	-99.000000
3166293.853000	38591112.600000	449.302000	1.072077	-55.000000	-33.000000	-99.000000
3166293.853000	38591122.600000	439.302000	1.079048	-55.000000	-33.000000	-99.000000
3166293.853000	38591122.600000	449.302000	1.072662	-55.000000	-33.000000	-99.000000
3166303.853000	38591112.600000	439.302000	1.077319	-55.000000	-33.000000	-99.000000
3166303.853000	38591112.600000	449.302000	1.072308	-55.000000	-33.000000	-99.000000
3166303.853000	38591122.600000	439.302000	1.083383	-55.000000	-33.000000	-99.000000
3166303.853000	38591122.600000	449.302000	1.073922	-55.000000	-33.000000	-99.000000
3166303.853000	38591112.600000	459.302000	1.036582	-55.000000	-33.000000	-99.000000
3166303.853000	38591122.600000	459.302000	1.027616	-55.000000	-33.000000	-99.000000
3166293.853000	38591132.600000	439.302000	1.081779	-55.000000	-33.000000	-99.000000
3166293.853000	38591132.600000	449.302000	1.073369	-55.000000	-33.000000	-99.000000
3166293.853000	38591142.600000	439.302000	1.080195	-55.000000	-33.000000	-99.000000
3166293.853000	38591142.600000	449.302000	1.072912	-55.000000	-33.000000	-99.000000
3166303.853000	38591132.600000	439.302000	1.093692	-55.000000	-33.000000	-99.000000
3166303.853000	38591132.600000	449.302000	1.081707	-55.000000	-33.000000	-99.000000
3166303.853000	38591142.600000	439.302000	1.086761	-55.000000	-33.000000	-99.000000
3166303.853000	38591142.600000	449.302000	1.075370	-55.000000	-33.000000	-99.000000
3166303.853000	38591132.600000	459.302000	0.998437	-55.000000	-33.000000	-99.000000
3166303.853000	38591142.600000	459.302000	1.020652	-55.000000	-33.000000	-99.000000
3166313.853000	38591112.600000	439.302000	1.077166	-55.000000	-33.000000	-99.000000
3166313.853000	38591112.600000	449.302000	1.072278	-55.000000	-33.000000	-99.000000
3166313.853000	38591122.600000	439.302000	1.082737	-55.000000	-33.000000	-99.000000
3166313.853000	38591122.600000	449.302000	1.073695	-55.000000	-33.000000	-99.000000
3166323.853000	38591112.600000	439.302000	1.075789	-55.000000	-33.000000	-99.000000
3166323.853000	38591112.600000	449.302000	1.072030	-55.000000	-33.000000	-99.000000
3166323.853000	38591122.600000	439.302000	1.078326	-55.000000	-33.000000	-99.000000
3166323.853000	38591122.600000	449.302000	1.072503	-55.000000	-33.000000	-99.000000
3166313.853000	38591112.600000	459.302000	1.036770	-55.000000	-33.000000	-99.000000
3166313.853000	38591112.600000	469.302000	0.960391	-55.000000	-33.000000	-99.000000
3166313.853000	38591122.600000	459.302000	1.028729	-55.000000	-33.000000	-99.000000
3166313.853000	38591122.600000	469.302000	0.957986	-55.000000	-33.000000	-99.000000
3166323.853000	38591112.600000	459.302000	1.038393	-55.000000	-33.000000	-99.000000
3166323.853000	38591112.600000	469.302000	0.960982	-55.000000	-33.000000	-99.000000
3166323.853000	38591122.600000	459.302000	1.035276	-55.000000	-33.000000	-99.000000
3166323.853000	38591122.600000	469.302000	0.959860	-55.000000	-33.000000	-99.000000
3166313.853000	38591132.600000	439.302000	1.091109	-55.000000	-33.000000	-99.000000
3166313.853000	38591132.600000	449.302000	1.078566	-55.000000	-33.000000	-99.000000
3166313.853000	38591142.600000	439.302000	1.085664	-55.000000	-33.000000	-99.000000
3166313.853000	38591142.600000	449.302000	1.074819	-55.000000	-33.000000	-99.000000
3166323.853000	38591132.600000	439.302000	1.080466	-55.000000	-33.000000	-99.000000
3166323.853000	38591132.600000	449.302000	1.072997	-55.000000	-33.000000	-99.000000
3166323.853000	38591142.600000	439.302000	1.079244	-55.000000	-33.000000	-99.000000
3166323.853000	38591142.600000	449.302000	1.072682	-55.000000	-33.000000	-99.000000
3166313.853000	38591132.600000	459.302000	1.008798	-55.000000	-33.000000	-99.000000
3166313.853000	38591132.600000	469.302000	0.954670	-55.000000	-33.000000	-99.000000
3166313.853000	38591142.600000	459.302000	1.023050	-55.000000	-33.000000	-99.000000
3166313.853000	38591142.600000	469.302000	0.956672	-55.000000	-33.000000	-99.000000
3166323.853000	38591132.600000	459.302000	1.032262	-55.000000	-33.000000	-99.000000
3166323.853000	38591132.600000	469.302000	0.958901	-55.000000	-33.000000	-99.000000
3166323.853000	38591142.600000	459.302000	1.033971	-55.000000	-33.000000	-99.000000
3166323.853000	38591142.600000	469.302000	0.959388	-55.000000	-33.000000	-99.000000
3166323.853000	38591152.600000	409.302000	0.783801	-55.000000	-33.000000	-99.000000
3166323.853000	38591162.600000	409.302000	0.783900	-55.000000	-33.000000	-99.000000
3166313.853000	38591152.600000	429.302000	1.079904	-55.000000	-33.000000	-99.000000
3166313.853000	38591162.600000	429.302000	1.076937	-55.000000	-33.000000	-99.000000
3166323.853000	38591152.600000	419.302000	0.940531	-55.000000	-33.000000	-99.000000
3166323.853000	38591152.600000	429.302000	1.083451	-55.000000	-33.000000	-99.000000
3166323.853000	38591162.600000	419.302000	0.886362	-55.000000	-33.000000	-99.000000
3166323.853000	38591162.600000	429.302000	1.028696	-55.000000	-33.000000	-99.000000
3166323.853000	38591172.600000	409.302000	0.783999	-55.000000	-33.000000	-99.000000
3166323.853000	38591182.600000	409.302000	0.784077	-55.000000	-33.000000	-99.000000
3166313.853000	38591172.600000	429.302000	1.075117	-55.000000	-33.000000	-99.000000
3166313.853000	38591182.600000	429.302000	1.074012	-55.000000	-33.000000	-99.000000
3166323.853000	38591172.600000	419.302000	0.884867	-55.000000	-33.000000	-99.000000
3166323.853000	38591172.600000	429.302000	0.980253	-55.000000	-33.000000	-99.000000
3166323.853000	38591182.600000	419.302000	0.866116	-55.000000	-33.000000	-99.000000
3166323.853000	38591182.600000	429.302000	0.931980	-55.000000	-33.000000	-99.000000
3166293.853000	38591152.600000	439.302000	1.076905	-55.000000	-33.000000	-99.000000
3166293.853000	38591152.600000	449.302000	1.072194	-55.000000	-33.000000	-99.000000
3166293.853000	38591162.600000	439.302000	1.074749	-55.000000	-33.000000	-99.000000
3166293.853000	38591162.600000	449.302000	1.071840	-55.000000	-33.000000	-99.000000
3166303.853000	38591152.600000	439.302000	1.078783	-55.000000	-33.000000	-99.000000
3166303.853000	38591152.600000	449.302000	1.072566	-55.000000	-33.000000	-99.000000
3166303.853000	38591162.600000	439.302000	1.075350	-55.000000	-33.000000	-99.000000
3166303.853000	38591162.600000	449.302000	1.071929	-55.000000	-33.000000	-99.000000
3166303.853000	38591152.600000	459.302000	1.034566	-55.000000	-33.000000	-99.000000
3166303.853000	38591162.600000	459.302000	1.038807	-55.000000	-33.000000	-99.000000
3166293.853000	38591172.600000	439.302000	1.073556	-55.000000	-33.000000	-99.000000
3166293.853000	38591172.600000	449.302000	1.071674	-55.000000	-33.000000	-99.000000
3166293.853000	38591182.600000	439.302000	1.098323	-55.000000	-33.000000	-99.000000
3166293.853000	38591182.600000	449.302000	1.071588	-55.000000	-33.000000	-99.000000
3166303.853000	38591172.600000	439.302000	1.073787	-55.000000	-33.000000	-99.000000
3166303.853000	38591172.600000	449.302000	1.071704	-55.000000	-33.000000	-99.000000
3166303.853000	38591182.600000	439.302000	1.072982	-55.000000	-33.000000	-99.000000
3166303.853000	38591182.600000	449.302000	1.071601	-55.000000	-33.000000	-99.000000
3166303.853000	38591172.600000	459.302000	1.040506	-55.000000	-33.000000	-99.000000
3166303.853000	38591182.600000	459.302000	1.041333	-55.000000	-33.000000	-99.000000
3166313.853000	38591152.600000	439.302000	1.078542	-55.000000	-33.000000	-99.000000
3166313.853000	38591152.600000	449.302000	1.072515	-55.000000	-33.000000	-99.000000
3166313.853000	38591162.600000	439.302000	1.075281	-55.000000	-33.000000	-99.000000
3166313.853000	38591162.600000	449.302000	1.071918	-55.000000	-33.000000	-99.000000
3166323.853000	38591152.600000	439.302000	1.076525	-55.000000	-33.000000	-99.000000
3166323.853000	38591152.600000	449.302000	1.072127	-55.000000	-33.000000	-99.000000
3166323.853000	38591162.600000	439.302000	1.074606	-55.000000	-33.000000	-99.000000
3166323.853000	38591162.600000	449.302000	1.071819	-55.000000	-33.000000	-99.000000
3166313.853000	38591152.600000	459.302000	1.034891	-55.000000	-33.000000	-99.000000
3166313.853000	38591152.600000	469.302000	0.959659	-55.000000	-33.000000	-99.000000
3166313.853000	38591162.600000	459.302000	1.038885	-55.000000	-33.000000	-99.000000
3166313.853000	38591162.600000	469.302000	0.961089	-55.000000	-33.000000	-99.000000
3166323.853000	38591152.600000	459.302000	1.037453	-55.000000	-33.000000	-99.000000
3166323.853000	38591152.600000	469.302000	0.960555	-55.000000	-33.000000	-99.000000
3166323.853000	38591162.600000	459.302000	1.039636	-55.000000	-33.000000	-99.000000
3166323.853000	38591162.600000	469.302000	0.961396	-55.000000	-33.000000	-99.000000
3166313.853000	38591172.600000	439.302000	1.073762	-55.000000	-33.000000	-99.000000
3166313.853000	38591172.600000	449.302000	1.071700	-55.000000	-33.000000	-99.000000
3166313.853000	38591182.600000	439.302000	1.072971	-55.000000	-33.000000	-99.000000
3166313.853000	38591182.600000	449.302000	1.071599	-55.000000	-33.000000	-99.000000
3166323.853000	38591172.600000	439.302000	1.075876	-55.000000	-33.000000	-99.000000
3166323.853000	38591172.600000	449.302000	1.071666	-55.000000	-33.000000	-99.000000
3166323.853000	38591182.600000	439.302000	1.051757	-55.000000	-33.000000	-99.000000
3166323.853000	38591182.600000	449.302000	1.071585	-55.000000	-33.000000	-99.000000
3166313.853000	38591172.600000	459.302000	1.040532	-55.000000	-33.000000	-99.000000
3166313.853000	38591172.600000	469.302000	0.961767	-55.000000	-33.000000	-99.000000
3166313.853000	38591182.600000	459.302000	1.041344	-55.000000	-33.000000	-99.000000
3166313.853000	38591182.600000	469.302000	0.962124	-55.000000	-33.000000	-99.000000
3166323.853000	38591172.600000	459.302000	1.040810	-55.000000	-33.000000	-99.000000
3166323.853000	38591172.600000	469.302000	0.906548	-55.000000	-33.000000	-99.000000
3166323.853000	38591182.600000	459.302000	0.942988	-55.000000	-33.000000	-99.000000
3166323.853000	38591182.600000	469.302000	0.836168	-55.000000	-33.000000	-99.000000
3166253.853000	38591112.600000	479.302000	1.335122	-55.000000	-33.000000	-99.000000
3166253.853000	38591122.600000	479.302000	1.334697	-55.000000	-33.000000	-99.000000
3166253.853000	38591122.600000	489.302000	1.333971	-55.000000	-33.000000	-99.000000
3166263.853000	38591122.600000	479.302000	1.334972	-55.000000	-33.000000	-99.000000
3166253.853000	38591132.600000	479.302000	1.333738	-55.000000	-33.000000	-99.000000
3166253.853000	38591132.600000	489.302000	1.332986	-55.000000	-33.000000	-99.000000
3166253.853000	38591142.600000	479.302000	1.331797	-55.000000	-33.000000	-99.000000
3166263.853000	38591132.600000	479.302000	1.334565	-55.000000	-33.000000	-99.000000
3166263.853000	38591142.600000	479.302000	1.334107	-55.000000	-33.000000	-99.000000
3166273.853000	38591142.600000	479.302000	1.334889	-55.000000	-33.000000	-99.000000
3166253.853000	38591152.600000	479.302000	1.331465	-55.000000	-33.000000	-99.000000
3166253.853000	38591162.600000	479.302000	1.333472	-55.000000	-33.000000	-99.000000
3166263.853000	38591152.600000	479.302000	1.334053	-55.000000	-33.000000	-99.000000
3166263.853000	38591162.600000	479.302000	1.334476	-55.000000	-33.000000	-99.000000
3166253.853000	38591172.600000	479.302000	1.334575	-55.000000	-33.000000	-99.000000
3166253.853000	38591182.600000	479.302000	1.335060	-55.000000	-33.000000	-99.000000
3166263.853000	38591172.600000	479.302000	1.334906	-55.000000	-33.000000	-99.000000
3166263.853000	38591182.600000	479.302000	1.335184	-55.000000	-33.000000	-99.000000
3166273.853000	38591152.600000	479.302000	1.334874	-55.000000	-33.000000	-99.000000
3166273.853000	38591162.600000	479.302000	1.334997	-55.000000	-33.000000	-99.000000
3166273.853000	38591172.600000	479.302000	1.335165	-55.000000	-33.000000	-99.000000
3166273.853000	38591182.600000	479.302000	1.335309	-55.000000	-33.000000	-99.000000
3166303.853000	38591112.600000	489.302000	1.006924	-55.000000	-33.000000	-99.000000
3166303.853000	38591122.600000	489.302000	1.004275	-55.000000	-33.000000	-99.000000
3166303.853000	38591132.600000	489.302000	0.982505	-55.000000	-33.000000	-99.000000
3166303.853000	38591142.600000	489.302000	1.000426	-55.000000	-33.000000	-99.000000
3166313.853000	38591112.600000	479.302000	0.972377	-55.000000	-33.000000	-99.000000
3166313.853000	38591112.600000	489.302000	1.004827	-55.000000	-33.000000	-99.000000
3166313.853000	38591122.600000	479.302000	0.970183	-55.000000	-33.000000	-99.000000
3166313.853000	38591122.600000	489.302000	1.004427	-55.000000	-33.000000	-99.000000
3166323.853000	38591112.600000	479.302000	0.972287	-55.000000	-33.000000	-99.000000
3166323.853000	38591112.600000	489.302000	1.003612	-55.000000	-33.000000	-99.000000
3166323.853000	38591122.600000	479.302000	0.973711	-55.000000	-33.000000	-99.000000
3166323.853000	38591122.600000	489.302000	1.006798	-55.000000	-33.000000	-99.000000
3166313.853000	38591132.600000	479.302000	0.962998	-55.000000	-33.000000	-99.000000
3166313.853000	38591132.600000	489.302000	0.991829	-55.000000	-33.000000	-99.000000
3166313.853000	38591142.600000	479.302000	0.967604	-55.000000	-33.000000	-99.000000
3166313.853000	38591142.600000	489.302000	1.001888	-55.000000	-33.000000	-99.000000
3166323.853000	38591132.600000	479.302000	0.972030	-55.000000	-33.000000	-99.000000
3166323.853000	38591132.600000	489.302000	1.006110	-55.000000	-33.000000	-99.000000
3166323.853000	38591142.600000	479.302000	0.972998	-55.000000	-33.000000	-99.000000
3166323.853000	38591142.600000	489.302000	0.999819	-55.000000	-33.000000	-99.000000
3166303.853000	38591152.600000	489.302000	1.006737	-55.000000	-33.000000	-99.000000
3166303.853000	38591162.600000	489.302000	1.006908	-55.000000	-33.000000	-99.000000
3166303.853000	38591172.600000	489.302000	1.006432	-55.000000	-33.000000	-99.000000
3166303.853000	38591182.600000	489.302000	1.006015	-55.000000	-33.000000	-99.000000
3166313.853000	38591152.600000	479.302000	0.973545	-55.000000	-33.000000	-99.000000
3166313.853000	38591152.600000	489.302000	1.006796	-55.000000	-33.000000	-99.000000
3166313.853000	38591162.600000	479.302000	0.975940	-55.000000	-33.000000	-99.000000
3166313.853000	38591162.600000	489.302000	1.006895	-55.000000	-33.000000	-99.000000
3166323.853000	38591152.600000	479.302000	0.964916	-55.000000	-33.000000	-99.000000
3166323.853000	38591152.600000	489.302000	0.998049	-55.000000	-33.000000	-99.000000
3166323.853000	38591162.600000	479.302000	0.962194	-55.000000	-33.000000	-99.000000
3166323.853000	38591162.600000	489.302000	0.996008	-55.000000	-33.000000	-99.000000
3166313.853000	38591172.600000	479.302000	0.976951	-55.000000	-33.000000	-99.000000
3166313.853000	38591172.600000	489.302000	1.006421	-55.000000	-33.000000	-99.000000
3166313.853000	38591182.600000	479.302000	0.977446	-55.000000	-33.000000	-99.000000
3166313.853000	38591182.600000	489.302000	1.006008	-55.000000	-33.000000	-99.000000
3166323.853000	38591172.600000	479.302000	0.923646	-55.000000	-33.000000	-99.000000
3166323.853000	38591172.600000	489.302000	0.994579	-55.000000	-33.000000	-99.000000
3166323.853000	38591182.600000	479.302000	0.836980	-55.000000	-33.000000	-99.000000
3166323.853000	38591182.600000	489.302000	0.952792	-55.000000	-33.000000	-99.000000
3166253.853000	38591192.600000	459.302000	1.336543	-55.000000	-33.000000	-99.000000
3166253.853000	38591192.600000	469.302000	1.335874	-55.000000	-33.000000	-99.000000
3166253.853000	38591202.600000	459.302000	1.260614	-55.000000	-33.000000	-99.000000
3166253.853000	38591202.600000	469.302000	1.261111	-55.000000	-33.000000	-99.000000
3166263.853000	38591192.600000	459.302000	1.267982	-55.000000	-33.000000	-99.000000
3166263.853000	38591192.600000	469.302000	1.335853	-55.000000	-33.000000	-99.000000
3166263.853000	38591202.600000	459.302000	1.273508	-55.000000	-33.000000	-99.000000
3166263.853000	38591202.600000	469.302000	1.335812	-55.000000	-33.000000	-99.000000
3166253.853000	38591212.600000	459.302000	1.336136	-55.000000	-33.000000	-99.000000
3166253.853000	38591212.600000	469.302000	1.335791	-55.000000	-33.000000	-99.000000
3166253.853000	38591222.600000	459.302000	1.336035	-55.000000	-33.000000	-99.000000
3166253.853000	38591222.600000	469.302000	1.335772	-55.000000	-33.000000	-99.000000
3166263.853000	38591212.600000	459.302000	1.336108	-55.000000	-33.000000	-99.000000
3166263.853000	38591212.600000	469.302000	1.335786	-55.000000	-33.000000	-99.000000
3166263.853000	38591222.600000	459.302000	1.336019	-55.000000	-33.000000	-99.000000
3166263.853000	38591222.600000	469.302000	1.335769	-55.000000	-33.000000	-99.000000
3166253.853000	38591232.600000	459.302000	1.335966	-55.000000	-33.000000	-99.000000
3166253.853000	38591232.600000	469.302000	1.335759	-55.000000	-33.000000	-99.000000
3166263.853000	38591232.600000	459.302000	1.335956	-55.000000	-33.000000	-99.000000
3166263.853000	38591232.600000	469.302000	1.335757	-55.000000	-33.000000	-99.000000
3166323.853000	38591192.600000	409.302000	0.784132	-55.000000	-33.000000	-99.000000
3166323.853000	38591202.600000	409.302000	0.784172	-55.000000	-33.000000	-99.000000
3166313.853000	38591192.600000	429.302000	1.073316	-55.000000	-33.000000	-99.000000
3166313.853000	38591202.600000	429.302000	1.072859	-55.000000	-33.000000	-99.000000
3166323.853000	38591192.600000	419.302000	0.866137	-55.000000	-33.000000	-99.000000
3166323.853000	38591192.600000	429.302000	0.876881	-55.000000	-33.000000	-99.000000
3166323.853000	38591202.600000	419.302000	0.866153	-55.000000	-33.000000	-99.000000
3166323.853000	38591202.600000	429.302000	0.876885	-55.000000	-33.000000	-99.000000
3166323.853000	38591212.600000	409.302000	0.784200	-55.000000	-33.000000	-99.000000
3166323.853000	38591222.600000	409.302000	0.784220	-55.000000	-33.000000	-99.000000
3166313.853000	38591212.600000	429.302000	1.079558	-55.000000	-33.000000	-99.000000
3166313.853000	38591222.600000	429.302000	1.068079	-55.000000	-33.000000	-99.000000
3166323.853000	38591212.600000	419.302000	0.866164	-55.000000	-33.000000	-99.000000
3166323.853000	38591212.600000	429.302000	0.876888	-55.000000	-33.000000	-99.000000
3166323.853000	38591222.600000	419.302000	0.866171	-55.000000	-33.000000	-99.000000
3166323.853000	38591222.600000	429.302000	0.876891	-55.000000	-33.000000	-99.000000
3166293.853000	38591192.600000	439.302000	1.072470	-55.000000	-33.000000	-99.000000
3166293.853000	38591192.600000	449.302000	1.071540	-55.000000	-33.000000	-99.000000
3166293.853000	38591202.600000	439.302000	1.072208	-55.000000	-33.000000	-99.000000
3166293.853000	38591202.600000	449.302000	1.071510	-55.000000	-33.000000	-99.000000
3166303.853000	38591192.600000	439.302000	1.072522	-55.000000	-33.000000	-99.000000
3166303.853000	38591192.600000	449.302000	1.071546	-55.000000	-33.000000	-99.000000
3166303.853000	38591202.600000	439.302000	1.072237	-55.000000	-33.000000	-99.000000
3166303.853000	38591202.600000	449.302000	1.071513	-55.000000	-33.000000	-99.000000
3166303.853000	38591192.600000	459.302000	1.041792	-55.000000	-33.000000	-99.000000
3166303.853000	38591202.600000	459.302000	1.042072	-55.000000	-33.000000	-99.000000
3166293.853000	38591212.600000	439.302000	1.072032	-55.000000	-33.000000	-99.000000
3166293.853000	38591212.600000	449.302000	1.071490	-55.000000	-33.000000	-99.000000
3166293.853000	38591222.600000	439.302000	1.071909	-55.000000	-33.000000	-99.000000
3166293.853000	38591222.600000	449.302000	1.071476	-55.000000	-33.000000	-99.000000
3166303.853000	38591212.600000	439.302000	1.072050	-55.000000	-33.000000	-99.000000
3166303.853000	38591212.600000	449.302000	1.071492	-55.000000	-33.000000	-99.000000
3166303.853000	38591222.600000	439.302000	1.071920	-55.000000	-33.000000	-99.000000
3166303.853000	38591222.600000	449.302000	1.071478	-55.000000	-33.000000	-99.000000
3166303.853000	38591212.600000	459.302000	1.042255	-55.000000	-33.000000	-99.000000
3166303.853000	38591222.600000	459.302000	1.042380	-55.000000	-33.000000	-99.000000
3166313.853000	38591192.600000	439.302000	1.072517	-55.000000	-33.000000	-99.000000
3166313.853000	38591192.600000	449.302000	1.071545	-55.000000	-33.000000	-99.000000
3166313.853000	38591202.600000	439.302000	1.072234	-55.000000	-33.000000	-99.000000
3166313.853000	38591202.600000	449.302000	1.071512	-55.000000	-33.000000	-99.000000
3166323.853000	38591192.600000	439.302000	0.908569	-55.000000	-33.000000	-99.000000
3166323.853000	38591192.600000	449.302000	0.936955	-55.000000	-33.000000	-99.000000
3166323.853000	38591202.600000	439.302000	0.843981	-55.000000	-33.000000	-99.000000
3166323.853000	38591202.600000	449.302000	0.795928	-55.000000	-33.000000	-99.000000
3166313.853000	38591192.600000	459.302000	1.041797	-55.000000	-33.000000	-99.000000
3166313.853000	38591192.600000	469.302000	0.962332	-55.000000	-33.000000	-99.000000
3166313.853000	38591202.600000	459.302000	1.042075	-55.000000	-33.000000	-99.000000
3166313.853000	38591202.600000	469.302000	0.962462	-55.000000	-33.000000	-99.000000
3166323.853000	38591192.600000	459.302000	0.826396	-55.000000	-33.000000	-99.000000
3166323.853000	38591192.600000	469.302000	0.817146	-55.000000	-33.000000	-99.000000
3166323.853000	38591202.600000	459.302000	0.795224	-55.000000	-33.000000	-99.000000
3166323.853000	38591202.600000	469.302000	0.817149	-55.000000	-33.000000	-99.000000
3166313.853000	38591212.600000	439.302000	1.072048	-55.000000	-33.000000	-99.000000
3166313.853000	38591212.600000	449.302000	1.071492	-55.000000	-33.000000	-99.000000
3166313.853000	38591222.600000	439.302000	1.071919	-55.000000	-33.000000	-99.000000
3166313.853000	38591222.600000	449.302000	1.071477	-55.000000	-33.000000	-99.000000
3166323.853000	38591212.600000	439.302000	0.843993	-55.000000	-33.000000	-99.000000
3166323.853000	38591212.600000	449.302000	0.795931	-55.000000	-33.000000	-99.000000
3166323.853000	38591222.600000	439.302000	0.844002	-55.000000	-33.000000	-99.000000
3166323.853000	38591222.600000	449.302000	0.795933	-55.000000	-33.000000	-99.000000
3166313.853000	38591212.600000	459.302000	1.042256	-55.000000	-33.000000	-99.000000
3166313.853000	38591212.600000	469.302000	0.962549	-55.000000	-33.000000	-99.000000
3166313.853000	38591222.600000	459.302000	1.042381	-55.000000	-33.000000	-99.000000
3166313.853000	38591222.600000	469.302000	0.962610	-55.000000	-33.000000	-99.000000
3166323.853000	38591212.600000	459.302000	0.795228	-55.000000	-33.000000	-99.000000
3166323.853000	38591212.600000	469.302000	0.817151	-55.000000	-33.000000	-99.000000
3166323.853000	38591222.600000	459.302000	0.795231	-55.000000	-33.000000	-99.000000
3166323.853000	38591222.600000	469.302000	0.817153	-55.000000	-33.000000	-99.000000
3166323.853000	38591232.600000	409.302000	0.784235	-55.000000	-33.000000	-99.000000
3166313.853000	38591232.600000	429.302000	0.981652	-55.000000	-33.000000	-99.000000
3166323.853000	38591232.600000	419.302000	0.866177	-55.000000	-33.000000	-99.000000
3166323.853000	38591232.600000	429.302000	0.876892	-55.000000	-33.000000	-99.000000
3166293.853000	38591232.600000	439.302000	1.133333	-55.000000	-33.000000	-99.000000
3166293.853000	38591232.600000	449.302000	1.169300	-55.000000	-33.000000	-99.000000
3166303.853000	38591232.600000	439.302000	1.071826	-55.000000	-33.000000	-99.000000
3166303.853000	38591232.600000	449.302000	1.071468	-55.000000	-33.000000	-99.000000
3166303.853000	38591232.600000	459.302000	1.042470	-55.000000	-33.000000	-99.000000
3166313.853000	38591232.600000	439.302000	1.074408	-55.000000	-33.000000	-99.000000
3166313.853000	38591232.600000	449.302000	1.071467	-55.000000	-33.000000	-99.000000
3166323.853000	38591232.600000	439.302000	0.844009	-55.000000	-33.000000	-99.000000
3166323.853000	38591232.600000	449.302000	0.795935	-55.000000	-33.000000	-99.000000
3166313.853000	38591232.600000	459.302000	1.042471	-55.000000	-33.000000	-99.000000
3166313.853000	38591232.600000	469.302000	0.918958	-55.000000	-33.000000	-99.000000
3166323.853000	38591232.600000	459.302000	0.795233	-55.000000	-33.000000	-99.000000
3166323.853000	38591232.600000	469.302000	0.817154	-55.000000	-33.000000	-99.000000
3166253.853000	38591192.600000	479.302000	1.335298	-55.000000	-33.000000	-99.000000
3166253.853000	38591202.600000	479.302000	1.335428	-55.000000	-33.000000	-99.000000
3166263.853000	38591192.600000	479.302000	1.335352	-55.000000	-33.000000	-99.000000
3166263.853000	38591202.600000	479.302000	1.335454	-55.000000	-33.000000	-99.000000
3166253.853000	38591212.600000	479.302000	1.335506	-55.000000	-33.000000	-99.000000
3166253.853000	38591222.600000	479.302000	1.335556	-55.000000	-33.000000	-99.000000
3166263.853000	38591212.600000	479.302000	1.335520	-55.000000	-33.000000	-99.000000
3166263.853000	38591222.600000	479.302000	1.335564	-55.000000	-33.000000	-99.000000
3166273.853000	38591192.600000	479.302000	1.335415	-55.000000	-33.000000	-99.000000
3166273.853000	38591202.600000	479.302000	1.335488	-55.000000	-33.000000	-99.000000
3166273.853000	38591212.600000	479.302000	1.335540	-55.000000	-33.000000	-99.000000
3166273.853000	38591222.600000	479.302000	1.335576	-55.000000	-33.000000	-99.000000
3166253.853000	38591232.600000	479.302000	1.335590	-55.000000	-33.000000	-99.000000
3166263.853000	38591232.600000	479.302000	1.335595	-55.000000	-33.000000	-99.000000
3166273.853000	38591232.600000	479.302000	1.335603	-55.000000	-33.000000	-99.000000
3166303.853000	38591192.600000	489.302000	1.005713	-55.000000	-33.000000	-99.000000
3166303.853000	38591202.600000	489.302000	1.005500	-55.000000	-33.000000	-99.000000
3166303.853000	38591212.600000	489.302000	1.005348	-55.000000	-33.000000	-99.000000
3166303.853000	38591222.600000	489.302000	1.005237	-55.000000	-33.000000	-99.000000
3166313.853000	38591192.600000	479.302000	0.977719	-55.000000	-33.000000	-99.000000
3166313.853000	38591192.600000	489.302000	1.005709	-55.000000	-33.000000	-99.000000
3166313.853000	38591202.600000	479.302000	0.977885	-55.000000	-33.000000	-99.000000
3166313.853000	38591202.600000	489.302000	0.995385	-55.000000	-33.000000	-99.000000
3166323.853000	38591192.600000	479.302000	0.835715	-55.000000	-33.000000	-99.000000
3166323.853000	38591192.600000	489.302000	0.872489	-55.000000	-33.000000	-99.000000
3166323.853000	38591202.600000	479.302000	0.832164	-55.000000	-33.000000	-99.000000
3166323.853000	38591202.600000	489.302000	0.888672	-55.000000	-33.000000	-99.000000
3166313.853000	38591212.600000	479.302000	0.977992	-55.000000	-33.000000	-99.000000
3166313.853000	38591212.600000	489.302000	0.994826	-55.000000	-33.000000	-99.000000
3166313.853000	38591222.600000	479.302000	0.963012	-55.000000	-33.000000	-99.000000
3166313.853000	38591222.600000	489.302000	0.994444	-55.000000	-33.000000	-99.000000
3166323.853000	38591212.600000	479.302000	0.832159	-55.000000	-33.000000	-99.000000
3166323.853000	38591212.600000	489.302000	0.888701	-55.000000	-33.000000	-99.000000
3166323.853000	38591222.600000	479.302000	0.832156	-55.000000	-33.000000	-99.000000
3166323.853000	38591222.600000	489.302000	0.888722	-55.000000	-33.000000	-99.000000
3166303.853000	38591232.600000	489.302000	1.005153	-55.000000	-33.000000	-99.000000
3166313.853000	38591232.600000	479.302000	0.923803	-55.000000	-33.000000	-99.000000
3166313.853000	38591232.600000	489.302000	0.994179	-55.000000	-33.000000	-99.000000
3166323.853000	38591232.600000	479.302000	0.832153	-55.000000	-33.000000	-99.000000
3166323.853000	38591232.600000	489.302000	0.888738	-55.000000	-33.000000	-99.000000
3166333.853000	38591112.600000	399.302000	0.782565	-55.000000	-33.000000	-99.000000
3166333.853000	38591112.600000	409.302000	0.783864	-55.000000	-33.000000	-99.000000
3166333.853000	38591122.600000	399.302000	0.781820	-55.000000	-33.000000	-99.000000
3166333.853000	38591122.600000	409.302000	0.783648	-55.000000	-33.000000	-99.000000
3166343.853000	38591112.600000	399.302000	0.782067	-55.000000	-33.000000	-99.000000
3166343.853000	38591112.600000	409.302000	0.783720	-55.000000	-33.000000	-99.000000
3166343.853000	38591122.600000	399.302000	0.780650	-55.000000	-33.000000	-99.000000
3166343.853000	38591122.600000	409.302000	0.783258	-55.000000	-33.000000	-99.000000
3166333.853000	38591112.600000	419.302000	0.866021	-55.000000	-33.000000	-99.000000
3166333.853000	38591112.600000	429.302000	0.980863	-55.000000	-33.000000	-99.000000
3166333.853000	38591122.600000	419.302000	0.865942	-55.000000	-33.000000	-99.000000
3166333.853000	38591122.600000	429.302000	0.932220	-55.000000	-33.000000	-99.000000
3166343.853000	38591112.600000	419.302000	0.865965	-55.000000	-33.000000	-99.000000
3166343.853000	38591112.600000	429.302000	0.876839	-55.000000	-33.000000	-99.000000
3166343.853000	38591122.600000	419.302000	0.865808	-55.000000	-33.000000	-99.000000
3166343.853000	38591122.600000	429.302000	0.876807	-55.000000	-33.000000	-99.000000
3166333.853000	38591132.600000	399.302000	0.780964	-55.000000	-33.000000	-99.000000
3166333.853000	38591132.600000	409.302000	0.783372	-55.000000	-33.000000	-99.000000
3166333.853000	38591142.600000	399.302000	0.780548	-55.000000	-33.000000	-99.000000
3166333.853000	38591142.600000	409.302000	0.783229	-55.000000	-33.000000	-99.000000
3166343.853000	38591132.600000	399.302000	0.778399	-55.000000	-33.000000	-99.000000
3166343.853000	38591132.600000	409.302000	0.782303	-55.000000	-33.000000	-99.000000
3166343.853000	38591142.600000	399.302000	0.776918	-55.000000	-33.000000	-99.000000
3166343.853000	38591142.600000	409.302000	0.781465	-55.000000	-33.000000	-99.000000
3166333.853000	38591132.600000	419.302000	0.865852	-55.000000	-33.000000	-99.000000
3166333.853000	38591132.600000	429.302000	0.876814	-55.000000	-33.000000	-99.000000
3166333.853000	38591142.600000	419.302000	0.865812	-55.000000	-33.000000	-99.000000
3166333.853000	38591142.600000	429.302000	0.876806	-55.000000	-33.000000	-99.000000
3166343.853000	38591132.600000	419.302000	0.865551	-55.000000	-33.000000	-99.000000
3166343.853000	38591132.600000	429.302000	0.876787	-55.000000	-33.000000	-99.000000
3166343.853000	38591142.600000	419.302000	0.865402	-55.000000	-33.000000	-99.000000
3166343.853000	38591142.600000	429.302000	0.876824	-55.000000	-33.000000	-99.000000
3166353.853000	38591112.600000	399.302000	0.769671	-55.000000	-33.000000	-99.000000
3166353.853000	38591112.600000	409.302000	0.783617	-55.000000	-33.000000	-99.000000
3166353.853000	38591122.600000	399.302000	0.779646	-55.000000	-33.000000	-99.000000
3166353.853000	38591122.600000	409.302000	0.782868	-55.000000	-33.000000	-99.000000
3166363.853000	38591112.600000	399.302000	0.769801	-55.000000	-33.000000	-99.000000
3166363.853000	38591122.600000	399.302000	0.779887	-55.000000	-33.000000	-99.000000
3166353.853000	38591112.600000	419.302000	0.865927	-55.000000	-33.000000	-99.000000
3166353.853000	38591112.600000	429.302000	0.876831	-55.000000	-33.000000	-99.000000
3166353.853000	38591122.600000	419.302000	0.865688	-55.000000	-33.000000	-99.000000
3166353.853000	38591122.600000	429.302000	0.876791	-55.000000	-33.000000	-99.000000
3166363.853000	38591112.600000	419.302000	0.865936	-55.000000	-33.000000	-99.000000
3166363.853000	38591112.600000	429.302000	0.876833	-55.000000	-33.000000	-99.000000
3166363.853000	38591122.600000	419.302000	0.865717	-55.000000	-33.000000	-99.000000
3166363.853000	38591122.600000	429.302000	0.876794	-55.000000	-33.000000	-99.000000
3166353.853000	38591132.600000	399.302000	0.775158	-55.000000	-33.000000	-99.000000
3166353.853000	38591132.600000	409.302000	0.780062	-55.000000	-33.000000	-99.000000
3166353.853000	38591142.600000	399.302000	0.773858	-55.000000	-33.000000	-99.000000
3166353.853000	38591142.600000	409.302000	0.771064	-55.000000	-33.000000	-99.000000
3166363.853000	38591132.600000	399.302000	0.771636	-55.000000	-33.000000	-99.000000
3166363.853000	38591142.600000	399.302000	0.773036	-55.000000	-33.000000	-99.000000
3166353.853000	38591132.600000	419.302000	0.865241	-55.000000	-33.000000	-99.000000
3166353.853000	38591132.600000	429.302000	0.877004	-55.000000	-33.000000	-99.000000
3166353.853000	38591142.600000	419.302000	0.868497	-55.000000	-33.000000	-99.000000
3166353.853000	38591142.600000	429.302000	0.883534	-55.000000	-33.000000	-99.000000
3166363.853000	38591132.600000	419.302000	0.865301	-55.000000	-33.000000	-99.000000
3166363.853000	38591132.600000	429.302000	0.876884	-55.000000	-33.000000	-99.000000
3166363.853000	38591142.600000	419.302000	0.865557	-55.000000	-33.000000	-99.000000
3166363.853000	38591142.600000	429.302000	0.878073	-55.000000	-33.000000	-99.000000
3166333.853000	38591112.600000	439.302000	1.054090	-55.000000	-33.000000	-99.000000
3166333.853000	38591112.600000	449.302000	1.028457	-55.000000	-33.000000	-99.000000
3166333.853000	38591122.600000	439.302000	1.013537	-55.000000	-33.000000	-99.000000
3166333.853000	38591122.600000	449.302000	1.071963	-55.000000	-33.000000	-99.000000
3166343.853000	38591112.600000	439.302000	0.823365	-55.000000	-33.000000	-99.000000
3166343.853000	38591112.600000	449.302000	0.799003	-55.000000	-33.000000	-99.000000
3166343.853000	38591122.600000	439.302000	0.843669	-55.000000	-33.000000	-99.000000
3166343.853000	38591122.600000	449.302000	0.795837	-55.000000	-33.000000	-99.000000
3166333.853000	38591112.600000	459.302000	0.995885	-55.000000	-33.000000	-99.000000
3166333.853000	38591112.600000	469.302000	0.865329	-55.000000	-33.000000	-99.000000
3166333.853000	38591122.600000	459.302000	0.951823	-55.000000	-33.000000	-99.000000
3166333.853000	38591122.600000	469.302000	0.840328	-55.000000	-33.000000	-99.000000
3166343.853000	38591112.600000	459.302000	0.794853	-55.000000	-33.000000	-99.000000
3166343.853000	38591112.600000	469.302000	0.819883	-55.000000	-33.000000	-99.000000
3166343.853000	38591122.600000	459.302000	0.795104	-55.000000	-33.000000	-99.000000
3166343.853000	38591122.600000	469.302000	0.817055	-55.000000	-33.000000	-99.000000
3166333.853000	38591132.600000	439.302000	0.908130	-55.000000	-33.000000	-99.000000
3166333.853000	38591132.600000	449.302000	0.935413	-55.000000	-33.000000	-99.000000
3166333.853000	38591142.600000	439.302000	0.843642	-55.000000	-33.000000	-99.000000
3166333.853000	38591142.600000	449.302000	0.795830	-55.000000	-33.000000	-99.000000
3166343.853000	38591132.600000	439.302000	0.843413	-55.000000	-33.000000	-99.000000
3166343.853000	38591132.600000	449.302000	0.795735	-55.000000	-33.000000	-99.000000
3166343.853000	38591142.600000	439.302000	0.843256	-55.000000	-33.000000	-99.000000
3166343.853000	38591142.600000	449.302000	0.795640	-55.000000	-33.000000	-99.000000
3166333.853000	38591132.600000	459.302000	0.826071	-55.000000	-33.000000	-99.000000
3166333.853000	38591132.600000	469.302000	0.817070	-55.000000	-33.000000	-99.000000
3166333.853000	38591142.600000	459.302000	0.795095	-55.000000	-33.000000	-99.000000
3166333.853000	38591142.600000	469.302000	0.817061	-55.000000	-33.000000	-99.000000
3166343.853000	38591132.600000	459.302000	0.794968	-55.000000	-33.000000	-99.000000
3166343.853000	38591132.600000	469.302000	0.816972	-55.000000	-33.000000	-99.000000
3166343.853000	38591142.600000	459.302000	0.794837	-55.000000	-33.000000	-99.000000
3166343.853000	38591142.600000	469.302000	0.816908	-55.000000	-33.000000	-99.000000
3166353.853000	38591112.600000	439.302000	0.843790	-55.000000	-33.000000	-99.000000
3166353.853000	38591112.600000	449.302000	0.795875	-55.000000	-33.000000	-99.000000
3166353.853000	38591122.600000	439.302000	0.843559	-55.000000	-33.000000	-99.000000
3166353.853000	38591122.600000	449.302000	0.795797	-55.000000	-33.000000	-99.000000
3166363.853000	38591112.600000	439.302000	0.843798	-55.000000	-33.000000	-99.000000
3166363.853000	38591112.600000	449.302000	0.795877	-55.000000	-33.000000	-99.000000
3166363.853000	38591122.600000	439.302000	0.843585	-55.000000	-33.000000	-99.000000
3166363.853000	38591122.600000	449.302000	0.795807	-55.000000	-33.000000	-99.000000
3166353.853000	38591112.600000	459.302000	0.795154	-55.000000	-33.000000	-99.000000
3166353.853000	38591112.600000	469.302000	0.817088	-55.000000	-33.000000	-99.000000
3166353.853000	38591122.600000	459.302000	0.795051	-55.000000	-33.000000	-99.000000
3166353.853000	38591122.600000	469.302000	0.817018	-55.000000	-33.000000	-99.000000
3166363.853000	38591112.600000	459.302000	0.795157	-55.000000	-33.000000	-99.000000
3166363.853000	38591112.600000	469.302000	0.817090	-55.000000	-33.000000	-99.000000
3166363.853000	38591122.600000	459.302000	0.795065	-55.000000	-33.000000	-99.000000
3166363.853000	38591122.600000	469.302000	0.817027	-55.000000	-33.000000	-99.000000
3166353.853000	38591132.600000	439.302000	0.843207	-55.000000	-33.000000	-99.000000
3166353.853000	38591132.600000	449.302000	0.795495	-55.000000	-33.000000	-99.000000
3166353.853000	38591142.600000	439.302000	0.848432	-55.000000	-33.000000	-99.000000
3166353.853000	38591142.600000	449.302000	0.793809	-55.000000	-33.000000	-99.000000
3166363.853000	38591132.600000	439.302000	0.843219	-55.000000	-33.000000	-99.000000
3166363.853000	38591132.600000	449.302000	0.795580	-55.000000	-33.000000	-99.000000
3166363.853000	38591142.600000	439.302000	0.843816	-55.000000	-33.000000	-99.000000
3166363.853000	38591142.600000	449.302000	0.795080	-55.000000	-33.000000	-99.000000
3166353.853000	38591132.600000	459.302000	0.794636	-55.000000	-33.000000	-99.000000
3166353.853000	38591132.600000	469.302000	0.816791	-55.000000	-33.000000	-99.000000
3166353.853000	38591142.600000	459.302000	0.793132	-55.000000	-33.000000	-99.000000
3166353.853000	38591142.600000	469.302000	0.817203	-55.000000	-33.000000	-99.000000
3166363.853000	38591132.600000	459.302000	0.794754	-55.000000	-33.000000	-99.000000
3166363.853000	38591132.600000	469.302000	0.816848	-55.000000	-33.000000	-99.000000
3166363.853000	38591142.600000	459.302000	0.794089	-55.000000	-33.000000	-99.000000
3166363.853000	38591142.600000	469.302000	0.816678	-55.000000	-33.000000	-99.000000
3166333.853000	38591152.600000	399.302000	0.781011	-55.000000	-33.000000	-99.000000
3166333.853000	38591152.600000	409.302000	0.783396	-55.000000	-33.000000	-99.000000
3166333.853000	38591162.600000	399.302000	0.781874	-55.000000	-33.000000	-99.000000
3166333.853000	38591162.600000	409.302000	0.783674	-55.000000	-33.000000	-99.000000
3166343.853000	38591152.600000	399.302000	0.778535	-55.000000	-33.000000	-99.000000
3166343.853000	38591152.600000	409.302000	0.782387	-55.000000	-33.000000	-99.000000
3166343.853000	38591162.600000	399.302000	0.780759	-55.000000	-33.000000	-99.000000
3166343.853000	38591162.600000	409.302000	0.783313	-55.000000	-33.000000	-99.000000
3166333.853000	38591152.600000	419.302000	0.845696	-55.000000	-33.000000	-99.000000
3166333.853000	38591152.600000	429.302000	0.860984	-55.000000	-33.000000	-99.000000
3166333.853000	38591162.600000	419.302000	0.865968	-55.000000	-33.000000	-99.000000
3166333.853000	38591162.600000	429.302000	0.876836	-55.000000	-33.000000	-99.000000
3166343.853000	38591152.600000	419.302000	0.865593	-55.000000	-33.000000	-99.000000
3166343.853000	38591152.600000	429.302000	0.876787	-55.000000	-33.000000	-99.000000
3166343.853000	38591162.600000	419.302000	0.865851	-55.000000	-33.000000	-99.000000
3166343.853000	38591162.600000	429.302000	0.876811	-55.000000	-33.000000	-99.000000
3166333.853000	38591172.600000	399.302000	0.782608	-55.000000	-33.000000	-99.000000
3166333.853000	38591172.600000	409.302000	0.783886	-55.000000	-33.000000	-99.000000
3166333.853000	38591182.600000	399.302000	0.783111	-55.000000	-33.000000	-99.000000
3166333.853000	38591182.600000	409.302000	0.784019	-55.000000	-33.000000	-99.000000
3166343.853000	38591172.600000	399.302000	0.782134	-55.000000	-33.000000	-99.000000
3166343.853000	38591172.600000	409.302000	0.783753	-55.000000	-33.000000	-99.000000
3166343.853000	38591182.600000	399.302000	0.782894	-55.000000	-33.000000	-99.000000
3166343.853000	38591182.600000	409.302000	0.783964	-55.000000	-33.000000	-99.000000
3166333.853000	38591172.600000	419.302000	0.866045	-55.000000	-33.000000	-99.000000
3166333.853000	38591172.600000	429.302000	0.876855	-55.000000	-33.000000	-99.000000
3166333.853000	38591182.600000	419.302000	0.866095	-55.000000	-33.000000	-99.000000
3166333.853000	38591182.600000	429.302000	0.876869	-55.000000	-33.000000	-99.000000
3166343.853000	38591172.600000	419.302000	0.865998	-55.000000	-33.000000	-99.000000
3166343.853000	38591172.600000	429.302000	0.876843	-55.000000	-33.000000	-99.000000
3166343.853000	38591182.600000	419.302000	0.866075	-55.000000	-33.000000	-99.000000
3166343.853000	38591182.600000	429.302000	0.876863	-55.000000	-33.000000	-99.000000
3166353.853000	38591152.600000	399.302000	0.775468	-55.000000	-33.000000	-99.000000
3166353.853000	38591152.600000	409.302000	0.780384	-55.000000	-33.000000	-99.000000
3166353.853000	38591162.600000	399.302000	0.779817	-55.000000	-33.000000	-99.000000
3166353.853000	38591162.600000	409.302000	0.782960	-55.000000	-33.000000	-99.000000
3166363.853000	38591152.600000	399.302000	0.776311	-55.000000	-33.000000	-99.000000
3166363.853000	38591162.600000	399.302000	0.780042	-55.000000	-33.000000	-99.000000
3166353.853000	38591152.600000	419.302000	0.865305	-55.000000	-33.000000	-99.000000
3166353.853000	38591152.600000	429.302000	0.876957	-55.000000	-33.000000	-99.000000
3166353.853000	38591162.600000	419.302000	0.865748	-55.000000	-33.000000	-99.000000
3166353.853000	38591162.600000	429.302000	0.876795	-55.000000	-33.000000	-99.000000
3166363.853000	38591152.600000	419.302000	0.865364	-55.000000	-33.000000	-99.000000
3166363.853000	38591152.600000	429.302000	0.876864	-55.000000	-33.000000	-99.000000
3166363.853000	38591162.600000	419.302000	0.865773	-55.000000	-33.000000	-99.000000
3166363.853000	38591162.600000	429.302000	0.876798	-55.000000	-33.000000	-99.000000
3166353.853000	38591172.600000	399.302000	0.781816	-55.000000	-33.000000	-99.000000
3166353.853000	38591172.600000	409.302000	0.783659	-55.000000	-33.000000	-99.000000
3166353.853000	38591182.600000	399.302000	0.782767	-55.000000	-33.000000	-99.000000
3166353.853000	38591182.600000	409.302000	0.783930	-55.000000	-33.000000	-99.000000
3166363.853000	38591172.600000	399.302000	0.781886	-55.000000	-33.000000	-99.000000
3166363.853000	38591182.600000	399.302000	0.782794	-55.000000	-33.000000	-99.000000
3166353.853000	38591172.600000	419.302000	0.865967	-55.000000	-33.000000	-99.000000
3166353.853000	38591172.600000	429.302000	0.876835	-55.000000	-33.000000	-99.000000
3166353.853000	38591182.600000	419.302000	0.866063	-55.000000	-33.000000	-99.000000
3166353.853000	38591182.600000	429.302000	0.876860	-55.000000	-33.000000	-99.000000
3166363.853000	38591172.600000	419.302000	0.865974	-55.000000	-33.000000	-99.000000
3166363.853000	38591172.600000	429.302000	0.876837	-55.000000	-33.000000	-99.000000
3166363.853000	38591182.600000	419.302000	0.866066	-55.000000	-33.000000	-99.000000
3166363.853000	38591182.600000	429.302000	0.876860	-55.000000	-33.000000	-99.000000
3166333.853000	38591152.600000	439.302000	0.843688	-55.000000	-33.000000	-99.000000
3166333.853000	38591152.600000	449.302000	0.795845	-55.000000	-33.000000	-99.000000
3166333.853000	38591162.600000	439.302000	0.843781	-55.000000	-33.000000	-99.000000
3166333.853000	38591162.600000	449.302000	0.795874	-55.000000	-33.000000	-99.000000
3166343.853000	38591152.600000	439.302000	0.843400	-55.000000	-33.000000	-99.000000
3166343.853000	38591152.600000	449.302000	0.795735	-55.000000	-33.000000	-99.000000
3166343.853000	38591162.600000	439.302000	0.843651	-55.000000	-33.000000	-99.000000
3166343.853000	38591162.600000	449.302000	0.795834	-55.000000	-33.000000	-99.000000
3166333.853000	38591152.600000	459.302000	0.795116	-55.000000	-33.000000	-99.000000
3166333.853000	38591152.600000	469.302000	0.817079	-55.000000	-33.000000	-99.000000
3166333.853000	38591162.600000	459.302000	0.795154	-55.000000	-33.000000	-99.000000
3166333.853000	38591162.600000	469.302000	0.817106	-55.000000	-33.000000	-99.000000
3166343.853000	38591152.600000	459.302000	0.794968	-55.000000	-33.000000	-99.000000
3166343.853000	38591152.600000	469.302000	0.816993	-55.000000	-33.000000	-99.000000
3166343.853000	38591162.600000	459.302000	0.795102	-55.000000	-33.000000	-99.000000
3166343.853000	38591162.600000	469.302000	0.817076	-55.000000	-33.000000	-99.000000
3166333.853000	38591172.600000	439.302000	0.843861	-55.000000	-33.000000	-99.000000
3166333.853000	38591172.600000	449.302000	0.795896	-55.000000	-33.000000	-99.000000
3166333.853000	38591182.600000	439.302000	0.843915	-55.000000	-33.000000	-99.000000
3166333.853000	38591182.600000	449.302000	0.795911	-55.000000	-33.000000	-99.000000
3166343.853000	38591172.600000	439.302000	0.843807	-55.000000	-33.000000	-99.000000
3166343.853000	38591172.600000	449.302000	0.795881	-55.000000	-33.000000	-99.000000
3166343.853000	38591182.600000	439.302000	0.843890	-55.000000	-33.000000	-99.000000
3166343.853000	38591182.600000	449.302000	0.795904	-55.000000	-33.000000	-99.000000
3166333.853000	38591172.600000	459.302000	0.795184	-55.000000	-33.000000	-99.000000
3166333.853000	38591172.600000	469.302000	0.817125	-55.000000	-33.000000	-99.000000
3166333.853000	38591182.600000	459.302000	0.795202	-55.000000	-33.000000	-99.000000
3166333.853000	38591182.600000	469.302000	0.817137	-55.000000	-33.000000	-99.000000
3166343.853000	38591172.600000	459.302000	0.795164	-55.000000	-33.000000	-99.000000
3166343.853000	38591172.600000	469.302000	0.817115	-55.000000	-33.000000	-99.000000
3166343.853000	38591182.600000	459.302000	0.795194	-55.000000	-33.000000	-99.000000
3166343.853000	38591182.600000	469.302000	0.817133	-55.000000	-33.000000	-99.000000
3166353.853000	38591152.600000	439.302000	0.843164	-55.000000	-33.000000	-99.000000
3166353.853000	38591152.600000	449.302000	0.795510	-55.000000	-33.000000	-99.000000
3166353.853000	38591162.600000	439.302000	0.843538	-55.000000	-33.000000	-99.000000
3166353.853000	38591162.600000	449.302000	0.795795	-55.000000	-33.000000	-99.000000
3166363.853000	38591152.600000	439.302000	0.843194	-55.000000	-33.000000	-99.000000
3166363.853000	38591152.600000	449.302000	0.795588	-55.000000	-33.000000	-99.000000
3166363.853000	38591162.600000	439.302000	0.843565	-55.000000	-33.000000	-99.000000
3166363.853000	38591162.600000	449.302000	0.795805	-55.000000	-33.000000	-99.000000
3166353.853000	38591152.600000	459.302000	0.794652	-55.000000	-33.000000	-99.000000
3166353.853000	38591152.600000	469.302000	0.816837	-55.000000	-33.000000	-99.000000
3166353.853000	38591162.600000	459.302000	0.795049	-55.000000	-33.000000	-99.000000
3166353.853000	38591162.600000	469.302000	0.817047	-55.000000	-33.000000	-99.000000
3166363.853000	38591152.600000	459.302000	0.794762	-55.000000	-33.000000	-99.000000
3166363.853000	38591152.600000	469.302000	0.816886	-55.000000	-33.000000	-99.000000
3166363.853000	38591162.600000	459.302000	0.795063	-55.000000	-33.000000	-99.000000
3166363.853000	38591162.600000	469.302000	0.817054	-55.000000	-33.000000	-99.000000
3166353.853000	38591172.600000	439.302000	0.843770	-55.000000	-33.000000	-99.000000
3166353.853000	38591172.600000	449.302000	0.795871	-55.000000	-33.000000	-99.000000
3166353.853000	38591182.600000	439.302000	0.843876	-55.000000	-33.000000	-99.000000
3166353.853000	38591182.600000	449.302000	0.795901	-55.000000	-33.000000	-99.000000
3166363.853000	38591172.600000	439.302000	0.843778	-55.000000	-33.000000	-99.000000
3166363.853000	38591172.600000	449.302000	0.795873	-55.000000	-33.000000	-99.000000
3166363.853000	38591182.600000	439.302000	0.843879	-55.000000	-33.000000	-99.000000
3166363.853000	38591182.600000	449.302000	0.795901	-55.000000	-33.000000	-99.000000
3166353.853000	38591172.600000	459.302000	0.795151	-55.000000	-33.000000	-99.000000
3166353.853000	38591172.600000	469.302000	0.817108	-55.000000	-33.000000	-99.000000
3166353.853000	38591182.600000	459.302000	0.795189	-55.000000	-33.000000	-99.000000
3166353.853000	38591182.600000	469.302000	0.817130	-55.000000	-33.000000	-99.000000
3166363.853000	38591172.600000	459.302000	0.795154	-55.000000	-33.000000	-99.000000
3166363.853000	38591172.600000	469.302000	0.817109	-55.000000	-33.000000	-99.000000
3166363.853000	38591182.600000	459.302000	0.795190	-55.000000	-33.000000	-99.000000
3166363.853000	38591182.600000	469.302000	0.817131	-55.000000	-33.000000	-99.000000
3166373.853000	38591112.600000	429.302000	0.876844	-55.000000	-33.000000	-99.000000
3166373.853000	38591122.600000	429.302000	0.876816	-55.000000	-33.000000	-99.000000
3166373.853000	38591132.600000	429.302000	0.876789	-55.000000	-33.000000	-99.000000
3166373.853000	38591142.600000	429.302000	0.876787	-55.000000	-33.000000	-99.000000
3166373.853000	38591112.600000	439.302000	0.823372	-55.000000	-33.000000	-99.000000
3166373.853000	38591112.600000	449.302000	0.798794	-55.000000	-33.000000	-99.000000
3166373.853000	38591122.600000	439.302000	0.843714	-55.000000	-33.000000	-99.000000
3166373.853000	38591122.600000	449.302000	0.795852	-55.000000	-33.000000	-99.000000
3166373.853000	38591112.600000	459.302000	0.794596	-55.000000	-33.000000	-99.000000
3166373.853000	38591112.600000	469.302000	0.819892	-55.000000	-33.000000	-99.000000
3166373.853000	38591122.600000	459.302000	0.795123	-55.000000	-33.000000	-99.000000
3166373.853000	38591122.600000	469.302000	0.817069	-55.000000	-33.000000	-99.000000
3166373.853000	38591132.600000	439.302000	0.843523	-55.000000	-33.000000	-99.000000
3166373.853000	38591132.600000	449.302000	0.795785	-55.000000	-33.000000	-99.000000
3166373.853000	38591142.600000	439.302000	0.843405	-55.000000	-33.000000	-99.000000
3166373.853000	38591142.600000	449.302000	0.795735	-55.000000	-33.000000	-99.000000
3166373.853000	38591132.600000	459.302000	0.795035	-55.000000	-33.000000	-99.000000
3166373.853000	38591132.600000	469.302000	0.817015	-55.000000	-33.000000	-99.000000
3166373.853000	38591142.600000	459.302000	0.794967	-55.000000	-33.000000	-99.000000
3166373.853000	38591142.600000	469.302000	0.816982	-55.000000	-33.000000	-99.000000
3166373.853000	38591152.600000	429.302000	0.876791	-55.000000	-33.000000	-99.000000
3166373.853000	38591162.600000	429.302000	0.876819	-55.000000	-33.000000	-99.000000
3166373.853000	38591172.600000	429.302000	0.876847	-55.000000	-33.000000	-99.000000
3166373.853000	38591182.600000	429.302000	0.876865	-55.000000	-33.000000	-99.000000
3166373.853000	38591152.600000	439.302000	0.843513	-55.000000	-33.000000	-99.000000
3166373.853000	38591152.600000	449.302000	0.795784	-55.000000	-33.000000	-99.000000
3166373.853000	38591162.600000	439.302000	0.843697	-55.000000	-33.000000	-99.000000
3166373.853000	38591162.600000	449.302000	0.795849	-55.000000	-33.000000	-99.000000
3166373.853000	38591152.600000	459.302000	0.795034	-55.000000	-33.000000	-99.000000
3166373.853000	38591152.600000	469.302000	0.817031	-55.000000	-33.000000	-99.000000
3166373.853000	38591162.600000	459.302000	0.795121	-55.000000	-33.000000	-99.000000
3166373.853000	38591162.600000	469.302000	0.817087	-55.000000	-33.000000	-99.000000
3166373.853000	38591172.600000	439.302000	0.843824	-55.000000	-33.000000	-99.000000
3166373.853000	38591172.600000	449.302000	0.795886	-55.000000	-33.000000	-99.000000
3166373.853000	38591182.600000	439.302000	0.843898	-55.000000	-33.000000	-99.000000
3166373.853000	38591182.600000	449.302000	0.795906	-55.000000	-33.000000	-99.000000
3166373.853000	38591172.600000	459.302000	0.795171	-55.000000	-33.000000	-99.000000
3166373.853000	38591172.600000	469.302000	0.817118	-55.000000	-33.000000	-99.000000
3166373.853000	38591182.600000	459.302000	0.795197	-55.000000	-33.000000	-99.000000
3166373.853000	38591182.600000	469.302000	0.817134	-55.000000	-33.000000	-99.000000
3166333.853000	38591112.600000	479.302000	0.923380	-55.000000	-33.000000	-99.000000
3166333.853000	38591112.600000	489.302000	0.994620	-55.000000	-33.000000	-99.000000
3166333.853000	38591122.600000	479.302000	0.837104	-55.000000	-33.000000	-99.000000
3166333.853000	38591122.600000	489.302000	0.953278	-55.000000	-33.000000	-99.000000
3166343.853000	38591112.600000	479.302000	0.832235	-55.000000	-33.000000	-99.000000
3166343.853000	38591112.600000	489.302000	0.888169	-55.000000	-33.000000	-99.000000
3166343.853000	38591122.600000	479.302000	0.832309	-55.000000	-33.000000	-99.000000
3166343.853000	38591122.600000	489.302000	0.887661	-55.000000	-33.000000	-99.000000
3166333.853000	38591132.600000	479.302000	0.835708	-55.000000	-33.000000	-99.000000
3166333.853000	38591132.600000	489.302000	0.873789	-55.000000	-33.000000	-99.000000
3166333.853000	38591142.600000	479.302000	0.832316	-55.000000	-33.000000	-99.000000
3166333.853000	38591142.600000	489.302000	0.887636	-55.000000	-33.000000	-99.000000
3166343.853000	38591132.600000	479.302000	0.832468	-55.000000	-33.000000	-99.000000
3166343.853000	38591132.600000	489.302000	0.886562	-55.000000	-33.000000	-99.000000
3166343.853000	38591142.600000	479.302000	0.832618	-55.000000	-33.000000	-99.000000
3166343.853000	38591142.600000	489.302000	0.885522	-55.000000	-33.000000	-99.000000
3166353.853000	38591112.600000	479.302000	0.832251	-55.000000	-33.000000	-99.000000
3166353.853000	38591112.600000	489.302000	0.888056	-55.000000	-33.000000	-99.000000
3166353.853000	38591122.600000	479.302000	0.832373	-55.000000	-33.000000	-99.000000
3166353.853000	38591122.600000	489.302000	0.887220	-55.000000	-33.000000	-99.000000
3166363.853000	38591112.600000	479.302000	0.832248	-55.000000	-33.000000	-99.000000
3166363.853000	38591112.600000	489.302000	0.888082	-55.000000	-33.000000	-99.000000
3166363.853000	38591122.600000	479.302000	0.832357	-55.000000	-33.000000	-99.000000
3166363.853000	38591122.600000	489.302000	0.887333	-55.000000	-33.000000	-99.000000
3166353.853000	38591112.600000	499.302000	0.926987	-55.000000	-33.000000	-99.000000
3166353.853000	38591122.600000	499.302000	0.930715	-55.000000	-33.000000	-99.000000
3166363.853000	38591112.600000	499.302000	0.926869	-55.000000	-33.000000	-99.000000
3166363.853000	38591122.600000	499.302000	0.930247	-55.000000	-33.000000	-99.000000
3166353.853000	38591132.600000	479.302000	0.832857	-55.000000	-33.000000	-99.000000
3166353.853000	38591132.600000	489.302000	0.883738	-55.000000	-33.000000	-99.000000
3166353.853000	38591142.600000	479.302000	0.834738	-55.000000	-33.000000	-99.000000
3166353.853000	38591142.600000	489.302000	0.867930	-55.000000	-33.000000	-99.000000
3166363.853000	38591132.600000	479.302000	0.832719	-55.000000	-33.000000	-99.000000
3166363.853000	38591132.600000	489.302000	0.884753	-55.000000	-33.000000	-99.000000
3166363.853000	38591142.600000	479.302000	0.833494	-55.000000	-33.000000	-99.000000
3166363.853000	38591142.600000	489.302000	0.878888	-55.000000	-33.000000	-99.000000
3166353.853000	38591132.600000	499.302000	0.942971	-55.000000	-33.000000	-99.000000
3166353.853000	38591142.600000	499.302000	0.975247	-55.000000	-33.000000	-99.000000
3166363.853000	38591132.600000	499.302000	0.939832	-55.000000	-33.000000	-99.000000
3166363.853000	38591142.600000	499.302000	0.955719	-55.000000	-33.000000	-99.000000
3166333.853000	38591152.600000	479.302000	0.832290	-55.000000	-33.000000	-99.000000
3166333.853000	38591152.600000	489.302000	0.887827	-55.000000	-33.000000	-99.000000
3166333.853000	38591162.600000	479.302000	0.832244	-55.000000	-33.000000	-99.000000
3166333.853000	38591162.600000	489.302000	0.888138	-55.000000	-33.000000	-99.000000
3166343.853000	38591152.600000	479.302000	0.832461	-55.000000	-33.000000	-99.000000
3166343.853000	38591152.600000	489.302000	0.886653	-55.000000	-33.000000	-99.000000
3166343.853000	38591162.600000	479.302000	0.832305	-55.000000	-33.000000	-99.000000
3166343.853000	38591162.600000	489.302000	0.887738	-55.000000	-33.000000	-99.000000
3166333.853000	38591172.600000	479.302000	0.832210	-55.000000	-33.000000	-99.000000
3166333.853000	38591172.600000	489.302000	0.888370	-55.000000	-33.000000	-99.000000
3166333.853000	38591182.600000	479.302000	0.832188	-55.000000	-33.000000	-99.000000
3166333.853000	38591182.600000	489.302000	0.888513	-55.000000	-33.000000	-99.000000
3166343.853000	38591172.600000	479.302000	0.832232	-55.000000	-33.000000	-99.000000
3166343.853000	38591172.600000	489.302000	0.888227	-55.000000	-33.000000	-99.000000
3166343.853000	38591182.600000	479.302000	0.832197	-55.000000	-33.000000	-99.000000
3166343.853000	38591182.600000	489.302000	0.888455	-55.000000	-33.000000	-99.000000
3166353.853000	38591152.600000	479.302000	0.832828	-55.000000	-33.000000	-99.000000
3166353.853000	38591152.600000	489.302000	0.884028	-55.000000	-33.000000	-99.000000
3166353.853000	38591162.600000	479.302000	0.832365	-55.000000	-33.000000	-99.000000
3166353.853000	38591162.600000	489.302000	0.887335	-55.000000	-33.000000	-99.000000
3166363.853000	38591152.600000	479.302000	0.832700	-55.000000	-33.000000	-99.000000
3166363.853000	38591152.600000	489.302000	0.884961	-55.000000	-33.000000	-99.000000
3166363.853000	38591162.600000	479.302000	0.832350	-55.000000	-33.000000	-99.000000
3166363.853000	38591162.600000	489.302000	0.887437	-55.000000	-33.000000	-99.000000
3166353.853000	38591152.600000	499.302000	0.942589	-55.000000	-33.000000	-99.000000
3166353.853000	38591162.600000	499.302000	0.930667	-55.000000	-33.000000	-99.000000
3166363.853000	38591152.600000	499.302000	0.939583	-55.000000	-33.000000	-99.000000
3166363.853000	38591162.600000	499.302000	0.930210	-55.000000	-33.000000	-99.000000
3166353.853000	38591172.600000	479.302000	0.832247	-55.000000	-33.000000	-99.000000
3166353.853000	38591172.600000	489.302000	0.888126	-55.000000	-33.000000	-99.000000
3166353.853000	38591182.600000	479.302000	0.832203	-55.000000	-33.000000	-99.000000
3166353.853000	38591182.600000	489.302000	0.888419	-55.000000	-33.000000	-99.000000
3166363.853000	38591172.600000	479.302000	0.832244	-55.000000	-33.000000	-99.000000
3166363.853000	38591172.600000	489.302000	0.888149	-55.000000	-33.000000	-99.000000
3166363.853000	38591182.600000	479.302000	0.832202	-55.000000	-33.000000	-99.000000
3166363.853000	38591182.600000	489.302000	0.888427	-55.000000	-33.000000	-99.000000
3166353.853000	38591172.600000	499.302000	0.927002	-55.000000	-33.000000	-99.000000
3166353.853000	38591182.600000	499.302000	0.925500	-55.000000	-33.000000	-99.000000
3166363.853000	38591172.600000	499.302000	0.926885	-55.000000	-33.000000	-99.000000
3166363.853000	38591182.600000	499.302000	0.925459	-55.000000	-33.000000	-99.000000
3166373.853000	38591112.600000	479.302000	0.832227	-55.000000	-33.000000	-99.000000
3166373.853000	38591112.600000	489.302000	0.888222	-55.000000	-33.000000	-99.000000
3166373.853000	38591122.600000	479.302000	0.832286	-55.000000	-33.000000	-99.000000
3166373.853000	38591122.600000	489.302000	0.887823	-55.000000	-33.000000	-99.000000
3166383.853000	38591112.600000	489.302000	0.888375	-55.000000	-33.000000	-99.000000
3166383.853000	38591122.600000	489.302000	0.888197	-55.000000	-33.000000	-99.000000
3166373.853000	38591112.600000	499.302000	0.926214	-55.000000	-33.000000	-99.000000
3166373.853000	38591122.600000	499.302000	0.928116	-55.000000	-33.000000	-99.000000
3166383.853000	38591112.600000	499.302000	0.925477	-55.000000	-33.000000	-99.000000
3166383.853000	38591122.600000	499.302000	0.926379	-55.000000	-33.000000	-99.000000
3166373.853000	38591132.600000	479.302000	0.832389	-55.000000	-33.000000	-99.000000
3166373.853000	38591132.600000	489.302000	0.887118	-55.000000	-33.000000	-99.000000
3166373.853000	38591142.600000	479.302000	0.832466	-55.000000	-33.000000	-99.000000
3166373.853000	38591142.600000	489.302000	0.886602	-55.000000	-33.000000	-99.000000
3166383.853000	38591132.600000	489.302000	0.887992	-55.000000	-33.000000	-99.000000
3166383.853000	38591142.600000	489.302000	0.887898	-55.000000	-33.000000	-99.000000
3166373.853000	38591132.600000	499.302000	0.931251	-55.000000	-33.000000	-99.000000
3166373.853000	38591142.600000	499.302000	0.933459	-55.000000	-33.000000	-99.000000
3166383.853000	38591132.600000	499.302000	0.927404	-55.000000	-33.000000	-99.000000
3166383.853000	38591142.600000	499.302000	0.927917	-55.000000	-33.000000	-99.000000
3166373.853000	38591152.600000	479.302000	0.832385	-55.000000	-33.000000	-99.000000
3166373.853000	38591152.600000	489.302000	0.887181	-55.000000	-33.000000	-99.000000
3166373.853000	38591162.600000	479.302000	0.832282	-55.000000	-33.000000	-99.000000
3166373.853000	38591162.600000	489.302000	0.887887	-55.000000	-33.000000	-99.000000
3166383.853000	38591152.600000	489.302000	0.888019	-55.000000	-33.000000	-99.000000
3166383.853000	38591162.600000	489.302000	0.888234	-55.000000	-33.000000	-99.000000
3166373.853000	38591152.600000	499.302000	0.931220	-55.000000	-33.000000	-99.000000
3166373.853000	38591162.600000	499.302000	0.928116	-55.000000	-33.000000	-99.000000
3166383.853000	38591152.600000	499.302000	0.927408	-55.000000	-33.000000	-99.000000
3166383.853000	38591162.600000	499.302000	0.926392	-55.000000	-33.000000	-99.000000
3166373.853000	38591172.600000	479.302000	0.832225	-55.000000	-33.000000	-99.000000
3166373.853000	38591172.600000	489.302000	0.888274	-55.000000	-33.000000	-99.000000
3166373.853000	38591182.600000	479.302000	0.832195	-55.000000	-33.000000	-99.000000
3166373.853000	38591182.600000	489.302000	0.888472	-55.000000	-33.000000	-99.000000
3166383.853000	38591172.600000	489.302000	0.888413	-55.000000	-33.000000	-99.000000
3166383.853000	38591182.600000	489.302000	0.888533	-55.000000	-33.000000	-99.000000
3166373.853000	38591172.600000	499.302000	0.926234	-55.000000	-33.000000	-99.000000
3166373.853000	38591182.600000	499.302000	0.925208	-55.000000	-33.000000	-99.000000
3166383.853000	38591172.600000	499.302000	0.925498	-55.000000	-33.000000	-99.000000
3166383.853000	38591182.600000	499.302000	0.924871	-55.000000	-33.000000	-99.000000
3166333.853000	38591192.600000	399.302000	0.783439	-55.000000	-33.000000	-99.000000
3166333.853000	38591192.600000	409.302000	0.784102	-55.000000	-33.000000	-99.000000
3166333.853000	38591202.600000	399.302000	0.783656	-55.000000	-33.000000	-99.000000
3166333.853000	38591202.600000	409.302000	0.784154	-55.000000	-33.000000	-99.000000
3166343.853000	38591192.600000	399.302000	0.783331	-55.000000	-33.000000	-99.000000
3166343.853000	38591192.600000	409.302000	0.784075	-55.000000	-33.000000	-99.000000
3166343.853000	38591202.600000	399.302000	0.783598	-55.000000	-33.000000	-99.000000
3166343.853000	38591202.600000	409.302000	0.784141	-55.000000	-33.000000	-99.000000
3166333.853000	38591192.600000	419.302000	0.866126	-55.000000	-33.000000	-99.000000
3166333.853000	38591192.600000	429.302000	0.876877	-55.000000	-33.000000	-99.000000
3166333.853000	38591202.600000	419.302000	0.866147	-55.000000	-33.000000	-99.000000
3166333.853000	38591202.600000	429.302000	0.876883	-55.000000	-33.000000	-99.000000
3166343.853000	38591192.600000	419.302000	0.866117	-55.000000	-33.000000	-99.000000
3166343.853000	38591192.600000	429.302000	0.876875	-55.000000	-33.000000	-99.000000
3166343.853000	38591202.600000	419.302000	0.866142	-55.000000	-33.000000	-99.000000
3166343.853000	38591202.600000	429.302000	0.876882	-55.000000	-33.000000	-99.000000
3166333.853000	38591212.600000	399.302000	0.783804	-55.000000	-33.000000	-99.000000
3166333.853000	38591212.600000	409.302000	0.784189	-55.000000	-33.000000	-99.000000
3166333.853000	38591222.600000	399.302000	0.783908	-55.000000	-33.000000	-99.000000
3166333.853000	38591222.600000	409.302000	0.784214	-55.000000	-33.000000	-99.000000
3166343.853000	38591212.600000	399.302000	0.783770	-55.000000	-33.000000	-99.000000
3166343.853000	38591212.600000	409.302000	0.784182	-55.000000	-33.000000	-99.000000
3166343.853000	38591222.600000	399.302000	0.783887	-55.000000	-33.000000	-99.000000
3166343.853000	38591222.600000	409.302000	0.784209	-55.000000	-33.000000	-99.000000
3166333.853000	38591212.600000	419.302000	0.866160	-55.000000	-33.000000	-99.000000
3166333.853000	38591212.600000	429.302000	0.876887	-55.000000	-33.000000	-99.000000
3166333.853000	38591222.600000	419.302000	0.866169	-55.000000	-33.000000	-99.000000
3166333.853000	38591222.600000	429.302000	0.876890	-55.000000	-33.000000	-99.000000
3166343.853000	38591212.600000	419.302000	0.866157	-55.000000	-33.000000	-99.000000
3166343.853000	38591212.600000	429.302000	0.876886	-55.000000	-33.000000	-99.000000
3166343.853000	38591222.600000	419.302000	0.866168	-55.000000	-33.000000	-99.000000
3166343.853000	38591222.600000	429.302000	0.876889	-55.000000	-33.000000	-99.000000
3166353.853000	38591192.600000	399.302000	0.783272	-55.000000	-33.000000	-99.000000
3166353.853000	38591192.600000	409.302000	0.784061	-55.000000	-33.000000	-99.000000
3166353.853000	38591202.600000	399.302000	0.783567	-55.000000	-33.000000	-99.000000
3166353.853000	38591202.600000	409.302000	0.784133	-55.000000	-33.000000	-99.000000
3166363.853000	38591192.600000	399.302000	0.783284	-55.000000	-33.000000	-99.000000
3166363.853000	38591202.600000	399.302000	0.783573	-55.000000	-33.000000	-99.000000
3166353.853000	38591192.600000	419.302000	0.866112	-55.000000	-33.000000	-99.000000
3166353.853000	38591192.600000	429.302000	0.876873	-55.000000	-33.000000	-99.000000
3166353.853000	38591202.600000	419.302000	0.866139	-55.000000	-33.000000	-99.000000
3166353.853000	38591202.600000	429.302000	0.876881	-55.000000	-33.000000	-99.000000
3166363.853000	38591192.600000	419.302000	0.866113	-55.000000	-33.000000	-99.000000
3166363.853000	38591192.600000	429.302000	0.876873	-55.000000	-33.000000	-99.000000
3166363.853000	38591202.600000	419.302000	0.866139	-55.000000	-33.000000	-99.000000
3166363.853000	38591202.600000	429.302000	0.876881	-55.000000	-33.000000	-99.000000
3166353.853000	38591212.600000	399.302000	0.783753	-55.000000	-33.000000	-99.000000
3166353.853000	38591212.600000	409.302000	0.784178	-55.000000	-33.000000	-99.000000
3166353.853000	38591222.600000	399.302000	0.783877	-55.000000	-33.000000	-99.000000
3166353.853000	38591222.600000	409.302000	0.784206	-55.000000	-33.000000	-99.000000
3166363.853000	38591212.600000	399.302000	0.783756	-55.000000	-33.000000	-99.000000
3166363.853000	38591222.600000	399.302000	0.783879	-55.000000	-33.000000	-99.000000
3166353.853000	38591212.600000	419.302000	0.866156	-55.000000	-33.000000	-99.000000
3166353.853000	38591212.600000	429.302000	0.876886	-55.000000	-33.000000	-99.000000
3166353.853000	38591222.600000	419.302000	0.866167	-55.000000	-33.000000	-99.000000
3166353.853000	38591222.600000	429.302000	0.876889	-55.000000	-33.000000	-99.000000
3166363.853000	38591212.600000	419.302000	0.866156	-55.000000	-33.000000	-99.000000
3166363.853000	38591212.600000	429.302000	0.876886	-55.000000	-33.000000	-99.000000
3166363.853000	38591222.600000	419.302000	0.866167	-55.000000	-33.000000	-99.000000
3166363.853000	38591222.600000	429.302000	0.876889	-55.000000	-33.000000	-99.000000
[truncated: 10,894 more rows]
