# Supplementary material for: A new method for estimating ore grade based on sample length weighting
Source: Sci Rep. 2023 Apr 17;13:6208. doi: 10.1038/s41598-023-33509-0 (PMC10110572; doi:10.1038/s41598-023-33509-0)
Supplement: Supplementary file 1 — Supplementary Information. [file 41598_2023_33509_MOESM1_ESM.zip › Data for paper-SR/Results/Composite_Sample_P7_li.txt]

3166093.853000	38590632.600000	489.302000	0.298432	-55.000000	-33.000000	-99.000000
3166093.853000	38590642.600000	489.302000	0.296001	-55.000000	-33.000000	-99.000000
3166103.853000	38590632.600000	489.302000	0.297896	-55.000000	-33.000000	-99.000000
3166103.853000	38590642.600000	489.302000	0.295327	-55.000000	-33.000000	-99.000000
3166093.853000	38590632.600000	499.302000	0.298620	-55.000000	-33.000000	-99.000000
3166093.853000	38590632.600000	509.302000	0.299109	-55.000000	-33.000000	-99.000000
3166093.853000	38590642.600000	499.302000	0.296191	-55.000000	-33.000000	-99.000000
3166093.853000	38590642.600000	509.302000	0.296721	-55.000000	-33.000000	-99.000000
3166103.853000	38590632.600000	499.302000	0.298090	-55.000000	-33.000000	-99.000000
3166103.853000	38590632.600000	509.302000	0.298602	-55.000000	-33.000000	-99.000000
3166103.853000	38590642.600000	499.302000	0.295524	-55.000000	-33.000000	-99.000000
3166103.853000	38590642.600000	509.302000	0.296086	-55.000000	-33.000000	-99.000000
3166093.853000	38590652.600000	489.302000	0.293683	-55.000000	-33.000000	-99.000000
3166093.853000	38590662.600000	489.302000	0.291515	-55.000000	-33.000000	-99.000000
3166103.853000	38590652.600000	489.302000	0.292840	-55.000000	-33.000000	-99.000000
3166103.853000	38590662.600000	489.302000	0.290461	-55.000000	-33.000000	-99.000000
3166093.853000	38590652.600000	499.302000	0.293878	-55.000000	-33.000000	-99.000000
3166093.853000	38590652.600000	509.302000	0.294463	-55.000000	-33.000000	-99.000000
3166093.853000	38590662.600000	499.302000	0.291719	-55.000000	-33.000000	-99.000000
3166093.853000	38590662.600000	509.302000	0.292372	-55.000000	-33.000000	-99.000000
3166103.853000	38590652.600000	499.302000	0.293045	-55.000000	-33.000000	-99.000000
3166103.853000	38590652.600000	509.302000	0.293674	-55.000000	-33.000000	-99.000000
3166103.853000	38590662.600000	499.302000	0.290678	-55.000000	-33.000000	-99.000000
3166103.853000	38590662.600000	509.302000	0.291399	-55.000000	-33.000000	-99.000000
3166113.853000	38590632.600000	489.302000	0.297658	-55.000000	-33.000000	-99.000000
3166113.853000	38590642.600000	489.302000	0.294990	-55.000000	-33.000000	-99.000000
3166123.853000	38590632.600000	489.302000	0.297754	-55.000000	-33.000000	-99.000000
3166123.853000	38590642.600000	489.302000	0.295041	-55.000000	-33.000000	-99.000000
3166113.853000	38590632.600000	499.302000	0.297857	-55.000000	-33.000000	-99.000000
3166113.853000	38590632.600000	509.302000	0.298386	-55.000000	-33.000000	-99.000000
3166113.853000	38590642.600000	499.302000	0.295193	-55.000000	-33.000000	-99.000000
3166113.853000	38590642.600000	509.302000	0.295777	-55.000000	-33.000000	-99.000000
3166113.853000	38590652.600000	489.302000	0.292381	-55.000000	-33.000000	-99.000000
3166113.853000	38590662.600000	489.302000	0.289843	-55.000000	-33.000000	-99.000000
3166123.853000	38590652.600000	489.302000	0.292384	-55.000000	-33.000000	-99.000000
3166123.853000	38590662.600000	489.302000	0.289790	-55.000000	-33.000000	-99.000000
3166113.853000	38590652.600000	499.302000	0.292594	-55.000000	-33.000000	-99.000000
3166113.853000	38590652.600000	509.302000	0.293255	-55.000000	-33.000000	-99.000000
3166113.853000	38590662.600000	499.302000	0.290071	-55.000000	-33.000000	-99.000000
3166113.853000	38590662.600000	509.302000	0.290842	-55.000000	-33.000000	-99.000000
3166093.853000	38590672.600000	489.302000	0.289564	-55.000000	-33.000000	-99.000000
3166093.853000	38590682.600000	489.302000	0.280829	-55.000000	-33.000000	-99.000000
3166103.853000	38590672.600000	489.302000	0.288239	-55.000000	-33.000000	-99.000000
3166103.853000	38590682.600000	489.302000	0.280701	-55.000000	-33.000000	-99.000000
3166093.853000	38590672.600000	499.302000	0.281136	-55.000000	-33.000000	-99.000000
3166093.853000	38590672.600000	509.302000	0.281180	-55.000000	-33.000000	-99.000000
3166093.853000	38590682.600000	499.302000	0.280966	-55.000000	-33.000000	-99.000000
3166093.853000	38590682.600000	509.302000	0.281005	-55.000000	-33.000000	-99.000000
3166103.853000	38590672.600000	499.302000	0.285560	-55.000000	-33.000000	-99.000000
3166103.853000	38590672.600000	509.302000	0.289313	-55.000000	-33.000000	-99.000000
3166103.853000	38590682.600000	499.302000	0.280631	-55.000000	-33.000000	-99.000000
3166103.853000	38590682.600000	509.302000	0.280630	-55.000000	-33.000000	-99.000000
3166093.853000	38590692.600000	489.302000	0.280763	-55.000000	-33.000000	-99.000000
3166093.853000	38590702.600000	489.302000	0.280755	-55.000000	-33.000000	-99.000000
3166103.853000	38590692.600000	489.302000	0.280640	-55.000000	-33.000000	-99.000000
3166103.853000	38590702.600000	489.302000	0.280639	-55.000000	-33.000000	-99.000000
3166093.853000	38590692.600000	499.302000	0.280714	-55.000000	-33.000000	-99.000000
3166093.853000	38590692.600000	509.302000	0.280726	-55.000000	-33.000000	-99.000000
3166093.853000	38590702.600000	499.302000	0.280699	-55.000000	-33.000000	-99.000000
3166093.853000	38590702.600000	509.302000	0.280709	-55.000000	-33.000000	-99.000000
3166103.853000	38590692.600000	499.302000	0.280496	-55.000000	-33.000000	-99.000000
3166103.853000	38590692.600000	509.302000	0.280461	-55.000000	-33.000000	-99.000000
3166103.853000	38590702.600000	499.302000	0.280451	-55.000000	-33.000000	-99.000000
3166103.853000	38590702.600000	509.302000	0.280404	-55.000000	-33.000000	-99.000000
3166113.853000	38590672.600000	489.302000	0.287399	-55.000000	-33.000000	-99.000000
3166113.853000	38590682.600000	489.302000	0.280638	-55.000000	-33.000000	-99.000000
3166123.853000	38590672.600000	489.302000	0.287275	-55.000000	-33.000000	-99.000000
3166123.853000	38590682.600000	489.302000	0.280632	-55.000000	-33.000000	-99.000000
3166113.853000	38590672.600000	499.302000	0.280731	-55.000000	-33.000000	-99.000000
3166113.853000	38590672.600000	509.302000	0.285596	-55.000000	-33.000000	-99.000000
3166113.853000	38590682.600000	499.302000	0.280504	-55.000000	-33.000000	-99.000000
3166113.853000	38590682.600000	509.302000	0.280472	-55.000000	-33.000000	-99.000000
3166113.853000	38590692.600000	489.302000	0.280707	-55.000000	-33.000000	-99.000000
3166113.853000	38590702.600000	489.302000	0.280942	-55.000000	-33.000000	-99.000000
3166123.853000	38590692.600000	489.302000	0.280822	-55.000000	-33.000000	-99.000000
3166123.853000	38590702.600000	489.302000	0.281637	-55.000000	-33.000000	-99.000000
3166113.853000	38590692.600000	499.302000	0.280258	-55.000000	-33.000000	-99.000000
3166113.853000	38590692.600000	509.302000	0.280249	-55.000000	-33.000000	-99.000000
3166113.853000	38590702.600000	499.302000	0.279795	-55.000000	-33.000000	-99.000000
3166113.853000	38590702.600000	509.302000	0.280035	-55.000000	-33.000000	-99.000000
3166123.853000	38590702.600000	499.302000	0.277875	-55.000000	-33.000000	-99.000000
3166093.853000	38590712.600000	489.302000	0.280809	-55.000000	-33.000000	-99.000000
3166093.853000	38590722.600000	489.302000	0.280928	-55.000000	-33.000000	-99.000000
3166103.853000	38590712.600000	489.302000	0.280791	-55.000000	-33.000000	-99.000000
3166103.853000	38590722.600000	489.302000	0.280791	-55.000000	-33.000000	-99.000000
3166093.853000	38590712.600000	499.302000	0.280949	-55.000000	-33.000000	-99.000000
3166093.853000	38590722.600000	499.302000	0.281095	-55.000000	-33.000000	-99.000000
3166103.853000	38590712.600000	499.302000	0.280687	-55.000000	-33.000000	-99.000000
3166103.853000	38590712.600000	509.302000	0.280697	-55.000000	-33.000000	-99.000000
3166103.853000	38590722.600000	499.302000	0.280737	-55.000000	-33.000000	-99.000000
3166103.853000	38590722.600000	509.302000	0.280782	-55.000000	-33.000000	-99.000000
3166093.853000	38590732.600000	489.302000	0.281098	-55.000000	-33.000000	-99.000000
3166093.853000	38590742.600000	489.302000	0.281305	-55.000000	-33.000000	-99.000000
3166103.853000	38590732.600000	489.302000	0.280978	-55.000000	-33.000000	-99.000000
3166103.853000	38590742.600000	489.302000	0.281204	-55.000000	-33.000000	-99.000000
3166093.853000	38590732.600000	499.302000	0.281084	-55.000000	-33.000000	-99.000000
3166093.853000	38590742.600000	499.302000	0.281299	-55.000000	-33.000000	-99.000000
3166103.853000	38590732.600000	499.302000	0.280954	-55.000000	-33.000000	-99.000000
3166103.853000	38590732.600000	509.302000	0.280987	-55.000000	-33.000000	-99.000000
3166103.853000	38590742.600000	499.302000	0.281194	-55.000000	-33.000000	-99.000000
3166103.853000	38590742.600000	509.302000	0.281232	-55.000000	-33.000000	-99.000000
3166113.853000	38590712.600000	489.302000	0.280764	-55.000000	-33.000000	-99.000000
3166113.853000	38590722.600000	489.302000	0.280713	-55.000000	-33.000000	-99.000000
3166123.853000	38590712.600000	489.302000	0.280706	-55.000000	-33.000000	-99.000000
3166123.853000	38590722.600000	489.302000	0.280702	-55.000000	-33.000000	-99.000000
3166113.853000	38590712.600000	499.302000	0.280422	-55.000000	-33.000000	-99.000000
3166113.853000	38590712.600000	509.302000	0.280399	-55.000000	-33.000000	-99.000000
3166113.853000	38590722.600000	499.302000	0.280621	-55.000000	-33.000000	-99.000000
3166113.853000	38590722.600000	509.302000	0.280616	-55.000000	-33.000000	-99.000000
3166123.853000	38590712.600000	499.302000	0.280224	-55.000000	-33.000000	-99.000000
3166123.853000	38590712.600000	509.302000	0.280174	-55.000000	-33.000000	-99.000000
3166123.853000	38590722.600000	499.302000	0.280597	-55.000000	-33.000000	-99.000000
3166123.853000	38590722.600000	509.302000	0.280587	-55.000000	-33.000000	-99.000000
3166113.853000	38590732.600000	489.302000	0.280906	-55.000000	-33.000000	-99.000000
3166113.853000	38590742.600000	489.302000	0.281146	-55.000000	-33.000000	-99.000000
3166123.853000	38590732.600000	489.302000	0.280895	-55.000000	-33.000000	-99.000000
3166123.853000	38590742.600000	489.302000	0.281140	-55.000000	-33.000000	-99.000000
3166113.853000	38590732.600000	499.302000	0.280873	-55.000000	-33.000000	-99.000000
3166113.853000	38590732.600000	509.302000	0.280902	-55.000000	-33.000000	-99.000000
3166113.853000	38590742.600000	499.302000	0.281133	-55.000000	-33.000000	-99.000000
3166113.853000	38590742.600000	509.302000	0.281171	-55.000000	-33.000000	-99.000000
3166123.853000	38590732.600000	499.302000	0.280861	-55.000000	-33.000000	-99.000000
3166123.853000	38590732.600000	509.302000	0.280889	-55.000000	-33.000000	-99.000000
3166123.853000	38590742.600000	499.302000	0.281127	-55.000000	-33.000000	-99.000000
3166123.853000	38590742.600000	509.302000	0.281165	-55.000000	-33.000000	-99.000000
3166093.853000	38590752.600000	489.302000	0.281538	-55.000000	-33.000000	-99.000000
3166103.853000	38590752.600000	489.302000	0.281454	-55.000000	-33.000000	-99.000000
3166103.853000	38590762.600000	489.302000	0.281720	-55.000000	-33.000000	-99.000000
3166103.853000	38590752.600000	499.302000	0.281451	-55.000000	-33.000000	-99.000000
3166103.853000	38590762.600000	499.302000	0.281720	-55.000000	-33.000000	-99.000000
3166103.853000	38590772.600000	489.302000	0.281998	-55.000000	-33.000000	-99.000000
3166103.853000	38590782.600000	489.302000	0.282287	-55.000000	-33.000000	-99.000000
3166103.853000	38590772.600000	499.302000	0.281999	-55.000000	-33.000000	-99.000000
3166103.853000	38590782.600000	499.302000	0.282289	-55.000000	-33.000000	-99.000000
3166113.853000	38590752.600000	489.302000	0.281408	-55.000000	-33.000000	-99.000000
3166113.853000	38590762.600000	489.302000	0.281684	-55.000000	-33.000000	-99.000000
3166123.853000	38590752.600000	489.302000	0.281407	-55.000000	-33.000000	-99.000000
3166123.853000	38590762.600000	489.302000	0.281687	-55.000000	-33.000000	-99.000000
3166113.853000	38590752.600000	499.302000	0.281404	-55.000000	-33.000000	-99.000000
3166113.853000	38590752.600000	509.302000	0.281442	-55.000000	-33.000000	-99.000000
3166113.853000	38590762.600000	499.302000	0.281684	-55.000000	-33.000000	-99.000000
3166113.853000	38590762.600000	509.302000	0.281720	-55.000000	-33.000000	-99.000000
3166123.853000	38590752.600000	499.302000	0.281402	-55.000000	-33.000000	-99.000000
3166123.853000	38590752.600000	509.302000	0.281441	-55.000000	-33.000000	-99.000000
3166123.853000	38590762.600000	499.302000	0.281686	-55.000000	-33.000000	-99.000000
3166123.853000	38590762.600000	509.302000	0.281723	-55.000000	-33.000000	-99.000000
3166113.853000	38590772.600000	489.302000	0.281971	-55.000000	-33.000000	-99.000000
3166113.853000	38590782.600000	479.302000	0.281470	-55.000000	-33.000000	-99.000000
3166113.853000	38590782.600000	489.302000	0.282268	-55.000000	-33.000000	-99.000000
3166123.853000	38590772.600000	489.302000	0.281978	-55.000000	-33.000000	-99.000000
3166123.853000	38590782.600000	489.302000	0.282278	-55.000000	-33.000000	-99.000000
3166113.853000	38590772.600000	499.302000	0.281972	-55.000000	-33.000000	-99.000000
3166113.853000	38590772.600000	509.302000	0.282006	-55.000000	-33.000000	-99.000000
3166113.853000	38590782.600000	499.302000	0.282270	-55.000000	-33.000000	-99.000000
3166113.853000	38590782.600000	509.302000	0.282300	-55.000000	-33.000000	-99.000000
3166123.853000	38590772.600000	499.302000	0.281979	-55.000000	-33.000000	-99.000000
3166123.853000	38590772.600000	509.302000	0.282012	-55.000000	-33.000000	-99.000000
3166123.853000	38590782.600000	499.302000	0.282280	-55.000000	-33.000000	-99.000000
3166123.853000	38590782.600000	509.302000	0.282310	-55.000000	-33.000000	-99.000000
3166133.853000	38590722.600000	489.302000	0.280755	-55.000000	-33.000000	-99.000000
3166133.853000	38590732.600000	489.302000	0.280951	-55.000000	-33.000000	-99.000000
3166133.853000	38590742.600000	489.302000	0.281189	-55.000000	-33.000000	-99.000000
3166133.853000	38590752.600000	489.302000	0.281451	-55.000000	-33.000000	-99.000000
3166133.853000	38590762.600000	489.302000	0.281729	-55.000000	-33.000000	-99.000000
3166133.853000	38590752.600000	499.302000	0.281448	-55.000000	-33.000000	-99.000000
3166133.853000	38590762.600000	499.302000	0.281728	-55.000000	-33.000000	-99.000000
3166133.853000	38590762.600000	509.302000	0.281765	-55.000000	-33.000000	-99.000000
3166133.853000	38590772.600000	489.302000	0.282018	-55.000000	-33.000000	-99.000000
3166133.853000	38590782.600000	489.302000	0.282318	-55.000000	-33.000000	-99.000000
3166143.853000	38590782.600000	489.302000	0.282387	-55.000000	-33.000000	-99.000000
3166133.853000	38590772.600000	499.302000	0.282019	-55.000000	-33.000000	-99.000000
3166133.853000	38590772.600000	509.302000	0.282053	-55.000000	-33.000000	-99.000000
3166133.853000	38590782.600000	499.302000	0.282320	-55.000000	-33.000000	-99.000000
3166133.853000	38590782.600000	509.302000	0.282350	-55.000000	-33.000000	-99.000000
3166103.853000	38590792.600000	489.302000	0.282585	-55.000000	-33.000000	-99.000000
3166113.853000	38590792.600000	479.302000	0.281661	-55.000000	-33.000000	-99.000000
3166113.853000	38590792.600000	489.302000	0.282573	-55.000000	-33.000000	-99.000000
3166113.853000	38590802.600000	479.302000	0.281859	-55.000000	-33.000000	-99.000000
3166113.853000	38590802.600000	489.302000	0.282887	-55.000000	-33.000000	-99.000000
3166123.853000	38590792.600000	489.302000	0.282587	-55.000000	-33.000000	-99.000000
3166123.853000	38590802.600000	479.302000	0.281871	-55.000000	-33.000000	-99.000000
3166123.853000	38590802.600000	489.302000	0.282905	-55.000000	-33.000000	-99.000000
3166113.853000	38590792.600000	499.302000	0.282575	-55.000000	-33.000000	-99.000000
3166113.853000	38590802.600000	499.302000	0.282889	-55.000000	-33.000000	-99.000000
3166123.853000	38590792.600000	499.302000	0.282589	-55.000000	-33.000000	-99.000000
3166123.853000	38590792.600000	509.302000	0.282617	-55.000000	-33.000000	-99.000000
3166123.853000	38590802.600000	499.302000	0.282907	-55.000000	-33.000000	-99.000000
3166123.853000	38590802.600000	509.302000	0.282932	-55.000000	-33.000000	-99.000000
3166113.853000	38590812.600000	479.302000	0.282063	-55.000000	-33.000000	-99.000000
3166113.853000	38590812.600000	489.302000	0.283210	-55.000000	-33.000000	-99.000000
3166113.853000	38590822.600000	479.302000	0.282273	-55.000000	-33.000000	-99.000000
3166113.853000	38590822.600000	489.302000	0.283542	-55.000000	-33.000000	-99.000000
3166123.853000	38590812.600000	479.302000	0.282077	-55.000000	-33.000000	-99.000000
3166123.853000	38590812.600000	489.302000	0.283233	-55.000000	-33.000000	-99.000000
3166123.853000	38590822.600000	479.302000	0.282290	-55.000000	-33.000000	-99.000000
3166123.853000	38590822.600000	489.302000	0.283569	-55.000000	-33.000000	-99.000000
3166113.853000	38590812.600000	499.302000	0.283212	-55.000000	-33.000000	-99.000000
3166113.853000	38590822.600000	499.302000	0.283543	-55.000000	-33.000000	-99.000000
3166123.853000	38590812.600000	499.302000	0.283234	-55.000000	-33.000000	-99.000000
3166123.853000	38590812.600000	509.302000	0.283256	-55.000000	-33.000000	-99.000000
3166123.853000	38590822.600000	499.302000	0.283570	-55.000000	-33.000000	-99.000000
3166123.853000	38590822.600000	509.302000	0.283589	-55.000000	-33.000000	-99.000000
3166113.853000	38590832.600000	489.302000	0.283883	-55.000000	-33.000000	-99.000000
3166113.853000	38590842.600000	489.302000	0.284232	-55.000000	-33.000000	-99.000000
3166123.853000	38590832.600000	479.302000	0.282509	-55.000000	-33.000000	-99.000000
3166123.853000	38590832.600000	489.302000	0.283914	-55.000000	-33.000000	-99.000000
3166123.853000	38590842.600000	479.302000	0.282735	-55.000000	-33.000000	-99.000000
3166123.853000	38590842.600000	489.302000	0.284269	-55.000000	-33.000000	-99.000000
3166123.853000	38590832.600000	499.302000	0.283915	-55.000000	-33.000000	-99.000000
3166123.853000	38590842.600000	499.302000	0.284269	-55.000000	-33.000000	-99.000000
3166123.853000	38590852.600000	479.302000	0.282966	-55.000000	-33.000000	-99.000000
3166123.853000	38590852.600000	489.302000	0.284634	-55.000000	-33.000000	-99.000000
3166123.853000	38590862.600000	479.302000	0.283205	-55.000000	-33.000000	-99.000000
3166123.853000	38590862.600000	489.302000	0.285008	-55.000000	-33.000000	-99.000000
3166123.853000	38590852.600000	499.302000	0.284633	-55.000000	-33.000000	-99.000000
3166123.853000	38590862.600000	499.302000	0.285007	-55.000000	-33.000000	-99.000000
3166133.853000	38590792.600000	489.302000	0.282628	-55.000000	-33.000000	-99.000000
3166133.853000	38590802.600000	489.302000	0.282947	-55.000000	-33.000000	-99.000000
3166143.853000	38590792.600000	489.302000	0.282694	-55.000000	-33.000000	-99.000000
3166143.853000	38590802.600000	489.302000	0.283012	-55.000000	-33.000000	-99.000000
3166133.853000	38590792.600000	499.302000	0.282630	-55.000000	-33.000000	-99.000000
3166133.853000	38590792.600000	509.302000	0.282657	-55.000000	-33.000000	-99.000000
3166133.853000	38590802.600000	499.302000	0.282949	-55.000000	-33.000000	-99.000000
3166133.853000	38590802.600000	509.302000	0.282974	-55.000000	-33.000000	-99.000000
3166143.853000	38590802.600000	499.302000	0.283014	-55.000000	-33.000000	-99.000000
3166143.853000	38590802.600000	509.302000	0.283038	-55.000000	-33.000000	-99.000000
3166133.853000	38590812.600000	489.302000	0.283276	-55.000000	-33.000000	-99.000000
3166133.853000	38590822.600000	489.302000	0.283615	-55.000000	-33.000000	-99.000000
3166143.853000	38590812.600000	489.302000	0.283341	-55.000000	-33.000000	-99.000000
3166143.853000	38590822.600000	489.302000	0.283680	-55.000000	-33.000000	-99.000000
3166133.853000	38590812.600000	499.302000	0.283278	-55.000000	-33.000000	-99.000000
3166133.853000	38590812.600000	509.302000	0.283300	-55.000000	-33.000000	-99.000000
3166133.853000	38590822.600000	499.302000	0.283616	-55.000000	-33.000000	-99.000000
3166133.853000	38590822.600000	509.302000	0.283635	-55.000000	-33.000000	-99.000000
3166143.853000	38590812.600000	499.302000	0.283343	-55.000000	-33.000000	-99.000000
3166143.853000	38590812.600000	509.302000	0.283364	-55.000000	-33.000000	-99.000000
3166143.853000	38590822.600000	499.302000	0.283681	-55.000000	-33.000000	-99.000000
3166143.853000	38590822.600000	509.302000	0.283700	-55.000000	-33.000000	-99.000000
3166133.853000	38590832.600000	479.302000	0.282541	-55.000000	-33.000000	-99.000000
3166133.853000	38590832.600000	489.302000	0.283964	-55.000000	-33.000000	-99.000000
3166133.853000	38590842.600000	479.302000	0.282769	-55.000000	-33.000000	-99.000000
3166133.853000	38590842.600000	489.302000	0.284322	-55.000000	-33.000000	-99.000000
3166143.853000	38590832.600000	489.302000	0.284030	-55.000000	-33.000000	-99.000000
3166143.853000	38590842.600000	489.302000	0.284391	-55.000000	-33.000000	-99.000000
3166133.853000	38590832.600000	499.302000	0.283964	-55.000000	-33.000000	-99.000000
3166133.853000	38590832.600000	509.302000	0.283981	-55.000000	-33.000000	-99.000000
3166133.853000	38590842.600000	499.302000	0.284322	-55.000000	-33.000000	-99.000000
3166133.853000	38590842.600000	509.302000	0.284337	-55.000000	-33.000000	-99.000000
3166143.853000	38590832.600000	499.302000	0.284031	-55.000000	-33.000000	-99.000000
3166143.853000	38590832.600000	509.302000	0.284047	-55.000000	-33.000000	-99.000000
3166143.853000	38590842.600000	499.302000	0.284391	-55.000000	-33.000000	-99.000000
3166143.853000	38590842.600000	509.302000	0.284405	-55.000000	-33.000000	-99.000000
3166133.853000	38590852.600000	479.302000	0.283003	-55.000000	-33.000000	-99.000000
3166133.853000	38590852.600000	489.302000	0.284691	-55.000000	-33.000000	-99.000000
3166133.853000	38590862.600000	479.302000	0.283244	-55.000000	-33.000000	-99.000000
3166133.853000	38590862.600000	489.302000	0.285070	-55.000000	-33.000000	-99.000000
3166143.853000	38590852.600000	489.302000	0.284763	-55.000000	-33.000000	-99.000000
3166143.853000	38590862.600000	479.302000	0.283292	-55.000000	-33.000000	-99.000000
3166143.853000	38590862.600000	489.302000	0.285146	-55.000000	-33.000000	-99.000000
3166133.853000	38590852.600000	499.302000	0.284690	-55.000000	-33.000000	-99.000000
3166133.853000	38590862.600000	499.302000	0.285069	-55.000000	-33.000000	-99.000000
3166143.853000	38590852.600000	499.302000	0.284762	-55.000000	-33.000000	-99.000000
3166143.853000	38590852.600000	509.302000	0.284774	-55.000000	-33.000000	-99.000000
3166143.853000	38590862.600000	499.302000	0.285144	-55.000000	-33.000000	-99.000000
3166143.853000	38590862.600000	509.302000	0.285153	-55.000000	-33.000000	-99.000000
3166153.853000	38590842.600000	489.302000	0.284475	-55.000000	-33.000000	-99.000000
3166153.853000	38590842.600000	499.302000	0.284475	-55.000000	-33.000000	-99.000000
3166153.853000	38590842.600000	509.302000	0.284489	-55.000000	-33.000000	-99.000000
3166153.853000	38590852.600000	489.302000	0.284848	-55.000000	-33.000000	-99.000000
3166153.853000	38590862.600000	489.302000	0.285233	-55.000000	-33.000000	-99.000000
3166153.853000	38590852.600000	499.302000	0.284847	-55.000000	-33.000000	-99.000000
3166153.853000	38590852.600000	509.302000	0.284859	-55.000000	-33.000000	-99.000000
3166153.853000	38590862.600000	499.302000	0.285232	-55.000000	-33.000000	-99.000000
3166153.853000	38590862.600000	509.302000	0.285240	-55.000000	-33.000000	-99.000000
3166133.853000	38590922.600000	469.302000	0.285510	-55.000000	-33.000000	-99.000000
3166143.853000	38590922.600000	469.302000	0.285593	-55.000000	-33.000000	-99.000000
3166143.853000	38590932.600000	469.302000	0.285932	-55.000000	-33.000000	-99.000000
3166143.853000	38590942.600000	469.302000	0.302999	-55.000000	-33.000000	-99.000000
3166153.853000	38590942.600000	469.302000	0.302999	-55.000000	-33.000000	-99.000000
3166123.853000	38590872.600000	479.302000	0.288210	-55.000000	-33.000000	-99.000000
3166123.853000	38590872.600000	489.302000	0.288196	-55.000000	-33.000000	-99.000000
3166123.853000	38590882.600000	479.302000	0.288569	-55.000000	-33.000000	-99.000000
3166123.853000	38590882.600000	489.302000	0.288556	-55.000000	-33.000000	-99.000000
3166123.853000	38590892.600000	479.302000	0.288919	-55.000000	-33.000000	-99.000000
3166123.853000	38590892.600000	489.302000	0.288907	-55.000000	-33.000000	-99.000000
3166133.853000	38590872.600000	479.302000	0.288226	-55.000000	-33.000000	-99.000000
3166133.853000	38590872.600000	489.302000	0.288212	-55.000000	-33.000000	-99.000000
3166133.853000	38590882.600000	479.302000	0.288584	-55.000000	-33.000000	-99.000000
3166133.853000	38590882.600000	489.302000	0.288571	-55.000000	-33.000000	-99.000000
3166143.853000	38590872.600000	479.302000	0.288263	-55.000000	-33.000000	-99.000000
3166143.853000	38590872.600000	489.302000	0.288249	-55.000000	-33.000000	-99.000000
3166143.853000	38590882.600000	479.302000	0.288619	-55.000000	-33.000000	-99.000000
3166143.853000	38590882.600000	489.302000	0.288605	-55.000000	-33.000000	-99.000000
3166133.853000	38590872.600000	499.302000	0.288219	-55.000000	-33.000000	-99.000000
3166133.853000	38590882.600000	499.302000	0.288577	-55.000000	-33.000000	-99.000000
3166143.853000	38590872.600000	499.302000	0.288256	-55.000000	-33.000000	-99.000000
3166143.853000	38590872.600000	509.302000	0.288283	-55.000000	-33.000000	-99.000000
3166143.853000	38590882.600000	499.302000	0.288612	-55.000000	-33.000000	-99.000000
3166143.853000	38590882.600000	509.302000	0.288637	-55.000000	-33.000000	-99.000000
3166133.853000	38590892.600000	479.302000	0.288933	-55.000000	-33.000000	-99.000000
3166133.853000	38590892.600000	489.302000	0.288921	-55.000000	-33.000000	-99.000000
3166133.853000	38590902.600000	479.302000	0.289273	-55.000000	-33.000000	-99.000000
3166133.853000	38590902.600000	489.302000	0.289262	-55.000000	-33.000000	-99.000000
3166143.853000	38590892.600000	479.302000	0.288965	-55.000000	-33.000000	-99.000000
3166143.853000	38590892.600000	489.302000	0.288953	-55.000000	-33.000000	-99.000000
3166143.853000	38590902.600000	479.302000	0.289302	-55.000000	-33.000000	-99.000000
3166143.853000	38590902.600000	489.302000	0.289291	-55.000000	-33.000000	-99.000000
3166133.853000	38590892.600000	499.302000	0.288927	-55.000000	-33.000000	-99.000000
3166133.853000	38590902.600000	499.302000	0.289267	-55.000000	-33.000000	-99.000000
3166143.853000	38590892.600000	499.302000	0.288958	-55.000000	-33.000000	-99.000000
3166143.853000	38590902.600000	499.302000	0.289297	-55.000000	-33.000000	-99.000000
3166153.853000	38590872.600000	489.302000	0.288307	-55.000000	-33.000000	-99.000000
3166153.853000	38590882.600000	489.302000	0.288659	-55.000000	-33.000000	-99.000000
3166153.853000	38590872.600000	499.302000	0.288314	-55.000000	-33.000000	-99.000000
3166153.853000	38590872.600000	509.302000	0.288341	-55.000000	-33.000000	-99.000000
3166153.853000	38590882.600000	499.302000	0.288665	-55.000000	-33.000000	-99.000000
3166153.853000	38590882.600000	509.302000	0.288690	-55.000000	-33.000000	-99.000000
3166163.853000	38590882.600000	509.302000	0.288761	-55.000000	-33.000000	-99.000000
3166153.853000	38590892.600000	479.302000	0.289014	-55.000000	-33.000000	-99.000000
3166153.853000	38590892.600000	489.302000	0.289002	-55.000000	-33.000000	-99.000000
3166153.853000	38590902.600000	479.302000	0.289348	-55.000000	-33.000000	-99.000000
3166153.853000	38590902.600000	489.302000	0.289337	-55.000000	-33.000000	-99.000000
3166163.853000	38590902.600000	489.302000	0.289398	-55.000000	-33.000000	-99.000000
3166153.853000	38590892.600000	499.302000	0.289008	-55.000000	-33.000000	-99.000000
3166153.853000	38590892.600000	509.302000	0.289031	-55.000000	-33.000000	-99.000000
3166153.853000	38590902.600000	499.302000	0.289342	-55.000000	-33.000000	-99.000000
3166153.853000	38590902.600000	509.302000	0.289364	-55.000000	-33.000000	-99.000000
3166163.853000	38590892.600000	499.302000	0.289074	-55.000000	-33.000000	-99.000000
3166163.853000	38590892.600000	509.302000	0.289097	-55.000000	-33.000000	-99.000000
3166163.853000	38590902.600000	499.302000	0.289403	-55.000000	-33.000000	-99.000000
3166163.853000	38590902.600000	509.302000	0.289425	-55.000000	-33.000000	-99.000000
3166133.853000	38590912.600000	479.302000	0.289604	-55.000000	-33.000000	-99.000000
3166133.853000	38590912.600000	489.302000	0.289594	-55.000000	-33.000000	-99.000000
3166133.853000	38590922.600000	479.302000	0.289927	-55.000000	-33.000000	-99.000000
3166133.853000	38590922.600000	489.302000	0.289918	-55.000000	-33.000000	-99.000000
3166143.853000	38590912.600000	479.302000	0.289631	-55.000000	-33.000000	-99.000000
3166143.853000	38590912.600000	489.302000	0.289621	-55.000000	-33.000000	-99.000000
3166143.853000	38590922.600000	479.302000	0.289953	-55.000000	-33.000000	-99.000000
3166143.853000	38590922.600000	489.302000	0.289943	-55.000000	-33.000000	-99.000000
3166133.853000	38590912.600000	499.302000	0.289599	-55.000000	-33.000000	-99.000000
3166143.853000	38590912.600000	499.302000	0.289626	-55.000000	-33.000000	-99.000000
3166143.853000	38590922.600000	499.302000	0.289948	-55.000000	-33.000000	-99.000000
3166133.853000	38590932.600000	479.302000	0.290242	-55.000000	-33.000000	-99.000000
3166133.853000	38590932.600000	489.302000	0.290233	-55.000000	-33.000000	-99.000000
3166133.853000	38590942.600000	479.302000	0.302846	-55.000000	-33.000000	-99.000000
3166143.853000	38590932.600000	479.302000	0.290266	-55.000000	-33.000000	-99.000000
3166143.853000	38590932.600000	489.302000	0.290257	-55.000000	-33.000000	-99.000000
3166143.853000	38590942.600000	479.302000	0.301567	-55.000000	-33.000000	-99.000000
3166143.853000	38590942.600000	489.302000	0.301565	-55.000000	-33.000000	-99.000000
3166143.853000	38590932.600000	499.302000	0.290104	-55.000000	-33.000000	-99.000000
3166143.853000	38590942.600000	499.302000	0.301562	-55.000000	-33.000000	-99.000000
3166153.853000	38590912.600000	479.302000	0.289490	-55.000000	-33.000000	-99.000000
3166153.853000	38590912.600000	489.302000	0.289480	-55.000000	-33.000000	-99.000000
3166153.853000	38590922.600000	479.302000	0.289805	-55.000000	-33.000000	-99.000000
3166153.853000	38590922.600000	489.302000	0.289795	-55.000000	-33.000000	-99.000000
3166163.853000	38590912.600000	489.302000	0.289536	-55.000000	-33.000000	-99.000000
3166163.853000	38590922.600000	489.302000	0.287939	-55.000000	-33.000000	-99.000000
3166153.853000	38590912.600000	499.302000	0.289201	-55.000000	-33.000000	-99.000000
3166153.853000	38590912.600000	509.302000	0.289221	-55.000000	-33.000000	-99.000000
3166153.853000	38590922.600000	499.302000	0.289510	-55.000000	-33.000000	-99.000000
3166153.853000	38590922.600000	509.302000	0.289529	-55.000000	-33.000000	-99.000000
3166163.853000	38590912.600000	499.302000	0.289257	-55.000000	-33.000000	-99.000000
3166163.853000	38590912.600000	509.302000	0.289276	-55.000000	-33.000000	-99.000000
3166163.853000	38590922.600000	499.302000	0.287930	-55.000000	-33.000000	-99.000000
3166163.853000	38590922.600000	509.302000	0.287921	-55.000000	-33.000000	-99.000000
3166153.853000	38590932.600000	479.302000	0.295859	-55.000000	-33.000000	-99.000000
3166153.853000	38590932.600000	489.302000	0.292432	-55.000000	-33.000000	-99.000000
3166153.853000	38590942.600000	479.302000	0.301567	-55.000000	-33.000000	-99.000000
3166153.853000	38590942.600000	489.302000	0.301564	-55.000000	-33.000000	-99.000000
3166163.853000	38590932.600000	479.302000	0.301567	-55.000000	-33.000000	-99.000000
3166163.853000	38590932.600000	489.302000	0.301565	-55.000000	-33.000000	-99.000000
3166163.853000	38590942.600000	479.302000	0.301567	-55.000000	-33.000000	-99.000000
3166163.853000	38590942.600000	489.302000	0.301564	-55.000000	-33.000000	-99.000000
3166153.853000	38590932.600000	499.302000	0.294608	-55.000000	-33.000000	-99.000000
3166153.853000	38590942.600000	499.302000	0.301562	-55.000000	-33.000000	-99.000000
3166163.853000	38590932.600000	499.302000	0.301563	-55.000000	-33.000000	-99.000000
3166163.853000	38590932.600000	509.302000	0.301560	-55.000000	-33.000000	-99.000000
3166163.853000	38590942.600000	499.302000	0.301562	-55.000000	-33.000000	-99.000000
3166163.853000	38590942.600000	509.302000	0.301560	-55.000000	-33.000000	-99.000000
3166173.853000	38590922.600000	509.302000	0.288049	-55.000000	-33.000000	-99.000000
3166173.853000	38590942.600000	489.302000	0.301564	-55.000000	-33.000000	-99.000000
3166173.853000	38590932.600000	499.302000	0.302872	-55.000000	-33.000000	-99.000000
3166173.853000	38590932.600000	509.302000	0.302894	-55.000000	-33.000000	-99.000000
3166173.853000	38590942.600000	499.302000	0.301562	-55.000000	-33.000000	-99.000000
3166173.853000	38590942.600000	509.302000	0.301559	-55.000000	-33.000000	-99.000000
3166143.853000	38590952.600000	469.302000	0.303289	-55.000000	-33.000000	-99.000000
3166143.853000	38590962.600000	469.302000	0.302999	-55.000000	-33.000000	-99.000000
3166143.853000	38590972.600000	469.302000	0.302999	-55.000000	-33.000000	-99.000000
3166143.853000	38590982.600000	469.302000	0.302999	-55.000000	-33.000000	-99.000000
3166153.853000	38590952.600000	469.302000	0.307941	-55.000000	-33.000000	-99.000000
3166153.853000	38590962.600000	469.302000	0.302999	-55.000000	-33.000000	-99.000000
3166153.853000	38590972.600000	469.302000	0.302999	-55.000000	-33.000000	-99.000000
3166153.853000	38590982.600000	469.302000	0.302999	-55.000000	-33.000000	-99.000000
3166163.853000	38590972.600000	469.302000	0.302999	-55.000000	-33.000000	-99.000000
3166163.853000	38590982.600000	469.302000	0.302999	-55.000000	-33.000000	-99.000000
3166143.853000	38590992.600000	469.302000	0.302999	-55.000000	-33.000000	-99.000000
3166153.853000	38590992.600000	469.302000	0.302999	-55.000000	-33.000000	-99.000000
3166153.853000	38591002.600000	469.302000	0.302999	-55.000000	-33.000000	-99.000000
3166163.853000	38590992.600000	469.302000	0.302999	-55.000000	-33.000000	-99.000000
3166163.853000	38591002.600000	469.302000	0.302998	-55.000000	-33.000000	-99.000000
3166153.853000	38591012.600000	469.302000	0.302998	-55.000000	-33.000000	-99.000000
3166153.853000	38591022.600000	469.302000	0.302998	-55.000000	-33.000000	-99.000000
3166163.853000	38591012.600000	469.302000	0.302998	-55.000000	-33.000000	-99.000000
3166163.853000	38591022.600000	469.302000	0.302998	-55.000000	-33.000000	-99.000000
3166143.853000	38590952.600000	479.302000	0.327271	-55.000000	-33.000000	-99.000000
3166143.853000	38590952.600000	489.302000	0.329735	-55.000000	-33.000000	-99.000000
3166143.853000	38590962.600000	479.302000	0.326990	-55.000000	-33.000000	-99.000000
3166143.853000	38590962.600000	489.302000	0.329533	-55.000000	-33.000000	-99.000000
3166143.853000	38590952.600000	499.302000	0.329749	-55.000000	-33.000000	-99.000000
3166143.853000	38590972.600000	479.302000	0.326694	-55.000000	-33.000000	-99.000000
3166143.853000	38590972.600000	489.302000	0.329320	-55.000000	-33.000000	-99.000000
3166143.853000	38590982.600000	479.302000	0.326382	-55.000000	-33.000000	-99.000000
3166143.853000	38590982.600000	489.302000	0.329096	-55.000000	-33.000000	-99.000000
3166153.853000	38590952.600000	479.302000	0.330655	-55.000000	-33.000000	-99.000000
3166153.853000	38590952.600000	489.302000	0.330655	-55.000000	-33.000000	-99.000000
3166153.853000	38590962.600000	479.302000	0.326840	-55.000000	-33.000000	-99.000000
3166153.853000	38590962.600000	489.302000	0.329425	-55.000000	-33.000000	-99.000000
3166163.853000	38590952.600000	479.302000	0.327010	-55.000000	-33.000000	-99.000000
3166163.853000	38590952.600000	489.302000	0.329547	-55.000000	-33.000000	-99.000000
3166163.853000	38590962.600000	479.302000	0.326698	-55.000000	-33.000000	-99.000000
3166163.853000	38590962.600000	489.302000	0.329323	-55.000000	-33.000000	-99.000000
3166153.853000	38590952.600000	499.302000	0.330831	-55.000000	-33.000000	-99.000000
3166153.853000	38590962.600000	499.302000	0.329441	-55.000000	-33.000000	-99.000000
3166163.853000	38590952.600000	499.302000	0.329562	-55.000000	-33.000000	-99.000000
3166163.853000	38590952.600000	509.302000	0.329587	-55.000000	-33.000000	-99.000000
3166163.853000	38590962.600000	499.302000	0.329340	-55.000000	-33.000000	-99.000000
3166163.853000	38590962.600000	509.302000	0.329368	-55.000000	-33.000000	-99.000000
3166153.853000	38590972.600000	479.302000	0.326526	-55.000000	-33.000000	-99.000000
3166153.853000	38590972.600000	489.302000	0.329200	-55.000000	-33.000000	-99.000000
3166153.853000	38590982.600000	479.302000	0.326194	-55.000000	-33.000000	-99.000000
3166153.853000	38590982.600000	489.302000	0.328961	-55.000000	-33.000000	-99.000000
3166163.853000	38590972.600000	479.302000	0.326368	-55.000000	-33.000000	-99.000000
3166163.853000	38590972.600000	489.302000	0.329086	-55.000000	-33.000000	-99.000000
3166163.853000	38590982.600000	479.302000	0.327335	-55.000000	-33.000000	-99.000000
3166163.853000	38590982.600000	489.302000	0.327351	-55.000000	-33.000000	-99.000000
3166153.853000	38590972.600000	499.302000	0.329217	-55.000000	-33.000000	-99.000000
3166153.853000	38590982.600000	499.302000	0.328981	-55.000000	-33.000000	-99.000000
3166163.853000	38590972.600000	499.302000	0.329104	-55.000000	-33.000000	-99.000000
3166163.853000	38590982.600000	499.302000	0.328854	-55.000000	-33.000000	-99.000000
3166143.853000	38590992.600000	479.302000	0.327386	-55.000000	-33.000000	-99.000000
3166153.853000	38590992.600000	479.302000	0.303397	-55.000000	-33.000000	-99.000000
3166153.853000	38590992.600000	489.302000	0.303412	-55.000000	-33.000000	-99.000000
3166153.853000	38591002.600000	479.302000	0.303213	-55.000000	-33.000000	-99.000000
3166153.853000	38591002.600000	489.302000	0.303230	-55.000000	-33.000000	-99.000000
3166163.853000	38590992.600000	479.302000	0.303297	-55.000000	-33.000000	-99.000000
3166163.853000	38590992.600000	489.302000	0.303312	-55.000000	-33.000000	-99.000000
3166163.853000	38591002.600000	479.302000	0.301563	-55.000000	-33.000000	-99.000000
3166163.853000	38591002.600000	489.302000	0.301559	-55.000000	-33.000000	-99.000000
3166153.853000	38590992.600000	499.302000	0.303002	-55.000000	-33.000000	-99.000000
3166163.853000	38590992.600000	499.302000	0.302908	-55.000000	-33.000000	-99.000000
3166163.853000	38591002.600000	499.302000	0.301555	-55.000000	-33.000000	-99.000000
3166153.853000	38591012.600000	479.302000	0.301563	-55.000000	-33.000000	-99.000000
3166153.853000	38591012.600000	489.302000	0.301558	-55.000000	-33.000000	-99.000000
3166153.853000	38591022.600000	479.302000	0.301562	-55.000000	-33.000000	-99.000000
3166163.853000	38591012.600000	479.302000	0.301562	-55.000000	-33.000000	-99.000000
3166163.853000	38591012.600000	489.302000	0.301557	-55.000000	-33.000000	-99.000000
3166163.853000	38591022.600000	479.302000	0.301561	-55.000000	-33.000000	-99.000000
3166163.853000	38591022.600000	489.302000	0.301556	-55.000000	-33.000000	-99.000000
3166163.853000	38591012.600000	499.302000	0.301553	-55.000000	-33.000000	-99.000000
3166163.853000	38591032.600000	469.302000	0.302998	-55.000000	-33.000000	-99.000000
3166163.853000	38591042.600000	469.302000	0.302997	-55.000000	-33.000000	-99.000000
3166163.853000	38591052.600000	469.302000	0.302997	-55.000000	-33.000000	-99.000000
3166163.853000	38591062.600000	469.302000	0.302996	-55.000000	-33.000000	-99.000000
3166163.853000	38591072.600000	469.302000	0.302996	-55.000000	-33.000000	-99.000000
3166163.853000	38591082.600000	469.302000	0.302995	-55.000000	-33.000000	-99.000000
3166163.853000	38591092.600000	469.302000	0.302995	-55.000000	-33.000000	-99.000000
3166163.853000	38591102.600000	469.302000	0.302994	-55.000000	-33.000000	-99.000000
3166153.853000	38591032.600000	479.302000	0.304492	-55.000000	-33.000000	-99.000000
3166153.853000	38591042.600000	479.302000	0.304269	-55.000000	-33.000000	-99.000000
3166163.853000	38591032.600000	479.302000	0.304325	-55.000000	-33.000000	-99.000000
3166163.853000	38591032.600000	489.302000	0.304349	-55.000000	-33.000000	-99.000000
3166163.853000	38591042.600000	479.302000	0.304085	-55.000000	-33.000000	-99.000000
3166153.853000	38591052.600000	479.302000	0.304046	-55.000000	-33.000000	-99.000000
3166163.853000	38591052.600000	479.302000	0.303842	-55.000000	-33.000000	-99.000000
3166163.853000	38591062.600000	479.302000	0.303600	-55.000000	-33.000000	-99.000000
3166163.853000	38591072.600000	479.302000	0.303360	-55.000000	-33.000000	-99.000000
3166163.853000	38591082.600000	479.302000	0.303127	-55.000000	-33.000000	-99.000000
3166163.853000	38591092.600000	479.302000	0.301547	-55.000000	-33.000000	-99.000000
3166163.853000	38591102.600000	479.302000	0.301544	-55.000000	-33.000000	-99.000000
3166173.853000	38591002.600000	469.302000	0.326246	-55.000000	-33.000000	-99.000000
3166173.853000	38591012.600000	469.302000	0.323748	-55.000000	-33.000000	-99.000000
3166173.853000	38591022.600000	469.302000	0.308695	-55.000000	-33.000000	-99.000000
3166183.853000	38591022.600000	469.302000	0.308619	-55.000000	-33.000000	-99.000000
3166173.853000	38590952.600000	489.302000	0.328952	-55.000000	-33.000000	-99.000000
3166173.853000	38590962.600000	489.302000	0.328952	-55.000000	-33.000000	-99.000000
3166173.853000	38590952.600000	499.302000	0.328952	-55.000000	-33.000000	-99.000000
3166173.853000	38590952.600000	509.302000	0.328952	-55.000000	-33.000000	-99.000000
3166173.853000	38590962.600000	499.302000	0.328952	-55.000000	-33.000000	-99.000000
3166173.853000	38590962.600000	509.302000	0.328952	-55.000000	-33.000000	-99.000000
3166173.853000	38590972.600000	479.302000	0.328952	-55.000000	-33.000000	-99.000000
3166173.853000	38590972.600000	489.302000	0.328952	-55.000000	-33.000000	-99.000000
3166173.853000	38590982.600000	479.302000	0.328952	-55.000000	-33.000000	-99.000000
3166173.853000	38590982.600000	489.302000	0.328952	-55.000000	-33.000000	-99.000000
3166183.853000	38590982.600000	489.302000	0.328455	-55.000000	-33.000000	-99.000000
3166173.853000	38590972.600000	499.302000	0.329749	-55.000000	-33.000000	-99.000000
3166173.853000	38590972.600000	509.302000	0.329749	-55.000000	-33.000000	-99.000000
3166173.853000	38590982.600000	499.302000	0.329749	-55.000000	-33.000000	-99.000000
3166173.853000	38590982.600000	509.302000	0.329749	-55.000000	-33.000000	-99.000000
3166183.853000	38590972.600000	499.302000	0.329749	-55.000000	-33.000000	-99.000000
3166183.853000	38590972.600000	509.302000	0.329749	-55.000000	-33.000000	-99.000000
3166183.853000	38590982.600000	499.302000	0.328473	-55.000000	-33.000000	-99.000000
3166183.853000	38590982.600000	509.302000	0.328503	-55.000000	-33.000000	-99.000000
3166173.853000	38590992.600000	479.302000	0.326010	-55.000000	-33.000000	-99.000000
3166173.853000	38590992.600000	489.302000	0.328320	-55.000000	-33.000000	-99.000000
3166173.853000	38591002.600000	479.302000	0.325674	-55.000000	-33.000000	-99.000000
3166173.853000	38591002.600000	489.302000	0.328085	-55.000000	-33.000000	-99.000000
3166183.853000	38590992.600000	489.302000	0.328224	-55.000000	-33.000000	-99.000000
3166183.853000	38591002.600000	479.302000	0.325516	-55.000000	-33.000000	-99.000000
3166183.853000	38591002.600000	489.302000	0.327974	-55.000000	-33.000000	-99.000000
3166173.853000	38590992.600000	499.302000	0.328339	-55.000000	-33.000000	-99.000000
3166173.853000	38590992.600000	509.302000	0.328372	-55.000000	-33.000000	-99.000000
3166173.853000	38591002.600000	499.302000	0.328107	-55.000000	-33.000000	-99.000000
3166173.853000	38591002.600000	509.302000	0.328145	-55.000000	-33.000000	-99.000000
3166183.853000	38590992.600000	499.302000	0.328245	-55.000000	-33.000000	-99.000000
3166183.853000	38590992.600000	509.302000	0.328280	-55.000000	-33.000000	-99.000000
3166183.853000	38591002.600000	499.302000	0.327998	-55.000000	-33.000000	-99.000000
3166183.853000	38591002.600000	509.302000	0.328038	-55.000000	-33.000000	-99.000000
3166173.853000	38591012.600000	479.302000	0.326499	-55.000000	-33.000000	-99.000000
3166173.853000	38591012.600000	489.302000	0.327832	-55.000000	-33.000000	-99.000000
3166173.853000	38591022.600000	479.302000	0.304385	-55.000000	-33.000000	-99.000000
3166173.853000	38591022.600000	489.302000	0.304409	-55.000000	-33.000000	-99.000000
3166183.853000	38591012.600000	479.302000	0.326475	-55.000000	-33.000000	-99.000000
3166183.853000	38591012.600000	489.302000	0.326275	-55.000000	-33.000000	-99.000000
3166183.853000	38591022.600000	479.302000	0.304256	-55.000000	-33.000000	-99.000000
3166183.853000	38591022.600000	489.302000	0.304281	-55.000000	-33.000000	-99.000000
3166173.853000	38591012.600000	499.302000	0.327857	-55.000000	-33.000000	-99.000000
3166173.853000	38591022.600000	499.302000	0.304451	-55.000000	-33.000000	-99.000000
3166183.853000	38591012.600000	499.302000	0.326336	-55.000000	-33.000000	-99.000000
3166183.853000	38591012.600000	509.302000	0.326434	-55.000000	-33.000000	-99.000000
3166183.853000	38591022.600000	499.302000	0.304325	-55.000000	-33.000000	-99.000000
3166183.853000	38591022.600000	509.302000	0.304389	-55.000000	-33.000000	-99.000000
3166193.853000	38591012.600000	489.302000	0.304433	-55.000000	-33.000000	-99.000000
3166193.853000	38591022.600000	479.302000	0.304141	-55.000000	-33.000000	-99.000000
3166193.853000	38591022.600000	489.302000	0.304167	-55.000000	-33.000000	-99.000000
3166193.853000	38591012.600000	499.302000	0.304475	-55.000000	-33.000000	-99.000000
3166193.853000	38591012.600000	509.302000	0.326465	-55.000000	-33.000000	-99.000000
3166193.853000	38591022.600000	499.302000	0.304214	-55.000000	-33.000000	-99.000000
3166193.853000	38591022.600000	509.302000	0.304281	-55.000000	-33.000000	-99.000000
3166173.853000	38591032.600000	469.302000	0.308546	-55.000000	-33.000000	-99.000000
3166173.853000	38591042.600000	469.302000	0.308394	-55.000000	-33.000000	-99.000000
3166183.853000	38591032.600000	469.302000	0.308460	-55.000000	-33.000000	-99.000000
3166183.853000	38591042.600000	469.302000	0.308297	-55.000000	-33.000000	-99.000000
3166173.853000	38591052.600000	469.302000	0.304145	-55.000000	-33.000000	-99.000000
3166173.853000	38591062.600000	469.302000	0.303892	-55.000000	-33.000000	-99.000000
3166183.853000	38591052.600000	469.302000	0.303970	-55.000000	-33.000000	-99.000000
3166183.853000	38591062.600000	469.302000	0.303695	-55.000000	-33.000000	-99.000000
3166193.853000	38591042.600000	469.302000	0.307128	-55.000000	-33.000000	-99.000000
3166193.853000	38591052.600000	469.302000	0.303811	-55.000000	-33.000000	-99.000000
3166193.853000	38591062.600000	469.302000	0.303514	-55.000000	-33.000000	-99.000000
3166203.853000	38591062.600000	469.302000	0.302995	-55.000000	-33.000000	-99.000000
3166173.853000	38591072.600000	469.302000	0.303560	-55.000000	-33.000000	-99.000000
3166173.853000	38591082.600000	469.302000	0.302995	-55.000000	-33.000000	-99.000000
3166183.853000	38591072.600000	469.302000	0.302995	-55.000000	-33.000000	-99.000000
3166183.853000	38591082.600000	469.302000	0.302994	-55.000000	-33.000000	-99.000000
3166173.853000	38591092.600000	469.302000	0.302994	-55.000000	-33.000000	-99.000000
3166173.853000	38591102.600000	469.302000	0.302993	-55.000000	-33.000000	-99.000000
3166183.853000	38591092.600000	469.302000	0.302992	-55.000000	-33.000000	-99.000000
3166183.853000	38591102.600000	469.302000	0.302991	-55.000000	-33.000000	-99.000000
3166193.853000	38591072.600000	469.302000	0.302994	-55.000000	-33.000000	-99.000000
3166193.853000	38591082.600000	469.302000	0.302993	-55.000000	-33.000000	-99.000000
3166203.853000	38591072.600000	469.302000	0.302993	-55.000000	-33.000000	-99.000000
3166203.853000	38591082.600000	469.302000	0.302992	-55.000000	-33.000000	-99.000000
3166193.853000	38591092.600000	469.302000	0.302991	-55.000000	-33.000000	-99.000000
3166193.853000	38591102.600000	469.302000	0.302989	-55.000000	-33.000000	-99.000000
3166203.853000	38591092.600000	469.302000	0.302989	-55.000000	-33.000000	-99.000000
3166203.853000	38591102.600000	469.302000	0.302986	-55.000000	-33.000000	-99.000000
3166213.853000	38591072.600000	469.302000	0.304311	-55.000000	-33.000000	-99.000000
3166213.853000	38591082.600000	469.302000	0.303872	-55.000000	-33.000000	-99.000000
3166223.853000	38591082.600000	469.302000	0.302990	-55.000000	-33.000000	-99.000000
3166213.853000	38591092.600000	469.302000	0.302987	-55.000000	-33.000000	-99.000000
3166213.853000	38591102.600000	469.302000	0.302983	-55.000000	-33.000000	-99.000000
3166223.853000	38591092.600000	469.302000	0.302986	-55.000000	-33.000000	-99.000000
3166223.853000	38591102.600000	469.302000	0.302980	-55.000000	-33.000000	-99.000000
3166233.853000	38591092.600000	469.302000	0.302984	-55.000000	-33.000000	-99.000000
3166233.853000	38591102.600000	469.302000	0.302977	-55.000000	-33.000000	-99.000000
3166173.853000	38591032.600000	479.302000	0.327405	-55.000000	-33.000000	-99.000000
3166173.853000	38591032.600000	489.302000	0.329092	-55.000000	-33.000000	-99.000000
3166173.853000	38591042.600000	479.302000	0.327097	-55.000000	-33.000000	-99.000000
3166173.853000	38591042.600000	489.302000	0.328879	-55.000000	-33.000000	-99.000000
3166183.853000	38591032.600000	479.302000	0.327234	-55.000000	-33.000000	-99.000000
3166183.853000	38591032.600000	489.302000	0.328974	-55.000000	-33.000000	-99.000000
3166183.853000	38591042.600000	479.302000	0.326892	-55.000000	-33.000000	-99.000000
3166183.853000	38591042.600000	489.302000	0.328738	-55.000000	-33.000000	-99.000000
3166173.853000	38591032.600000	499.302000	0.329115	-55.000000	-33.000000	-99.000000
3166183.853000	38591032.600000	499.302000	0.328999	-55.000000	-33.000000	-99.000000
3166183.853000	38591042.600000	499.302000	0.328768	-55.000000	-33.000000	-99.000000
3166173.853000	38591052.600000	479.302000	0.326764	-55.000000	-33.000000	-99.000000
3166173.853000	38591052.600000	489.302000	0.328649	-55.000000	-33.000000	-99.000000
3166173.853000	38591062.600000	479.302000	0.326403	-55.000000	-33.000000	-99.000000
3166183.853000	38591052.600000	479.302000	0.326517	-55.000000	-33.000000	-99.000000
3166183.853000	38591052.600000	489.302000	0.328478	-55.000000	-33.000000	-99.000000
3166183.853000	38591062.600000	479.302000	0.326104	-55.000000	-33.000000	-99.000000
3166183.853000	38591062.600000	489.302000	0.328194	-55.000000	-33.000000	-99.000000
3166193.853000	38591032.600000	479.302000	0.329404	-55.000000	-33.000000	-99.000000
3166193.853000	38591032.600000	489.302000	0.329404	-55.000000	-33.000000	-99.000000
3166193.853000	38591042.600000	479.302000	0.329404	-55.000000	-33.000000	-99.000000
3166193.853000	38591042.600000	489.302000	0.329404	-55.000000	-33.000000	-99.000000
3166203.853000	38591032.600000	489.302000	0.329404	-55.000000	-33.000000	-99.000000
3166203.853000	38591042.600000	479.302000	0.329404	-55.000000	-33.000000	-99.000000
3166203.853000	38591042.600000	489.302000	0.329404	-55.000000	-33.000000	-99.000000
3166193.853000	38591032.600000	499.302000	0.329404	-55.000000	-33.000000	-99.000000
3166193.853000	38591032.600000	509.302000	0.329404	-55.000000	-33.000000	-99.000000
3166193.853000	38591042.600000	499.302000	0.329404	-55.000000	-33.000000	-99.000000
3166203.853000	38591032.600000	499.302000	0.329404	-55.000000	-33.000000	-99.000000
3166203.853000	38591042.600000	499.302000	0.328523	-55.000000	-33.000000	-99.000000
3166193.853000	38591052.600000	479.302000	0.326281	-55.000000	-33.000000	-99.000000
3166193.853000	38591052.600000	489.302000	0.328316	-55.000000	-33.000000	-99.000000
3166193.853000	38591062.600000	479.302000	0.325813	-55.000000	-33.000000	-99.000000
3166193.853000	38591062.600000	489.302000	0.327993	-55.000000	-33.000000	-99.000000
3166203.853000	38591052.600000	479.302000	0.326067	-55.000000	-33.000000	-99.000000
3166203.853000	38591052.600000	489.302000	0.328168	-55.000000	-33.000000	-99.000000
3166203.853000	38591062.600000	479.302000	0.325543	-55.000000	-33.000000	-99.000000
3166203.853000	38591062.600000	489.302000	0.327807	-55.000000	-33.000000	-99.000000
3166193.853000	38591052.600000	499.302000	0.329122	-55.000000	-33.000000	-99.000000
3166203.853000	38591052.600000	499.302000	0.328214	-55.000000	-33.000000	-99.000000
3166203.853000	38591062.600000	499.302000	0.327866	-55.000000	-33.000000	-99.000000
3166173.853000	38591072.600000	479.302000	0.329179	-55.000000	-33.000000	-99.000000
3166173.853000	38591082.600000	479.302000	0.325610	-55.000000	-33.000000	-99.000000
3166183.853000	38591072.600000	479.302000	0.325653	-55.000000	-33.000000	-99.000000
3166183.853000	38591072.600000	489.302000	0.327883	-55.000000	-33.000000	-99.000000
3166183.853000	38591082.600000	479.302000	0.325164	-55.000000	-33.000000	-99.000000
3166173.853000	38591092.600000	479.302000	0.325189	-55.000000	-33.000000	-99.000000
3166173.853000	38591102.600000	479.302000	0.325842	-55.000000	-33.000000	-99.000000
3166183.853000	38591092.600000	479.302000	0.302393	-55.000000	-33.000000	-99.000000
3166183.853000	38591102.600000	479.302000	0.304443	-55.000000	-33.000000	-99.000000
3166193.853000	38591072.600000	479.302000	0.325290	-55.000000	-33.000000	-99.000000
3166193.853000	38591072.600000	489.302000	0.327633	-55.000000	-33.000000	-99.000000
3166193.853000	38591082.600000	479.302000	0.302418	-55.000000	-33.000000	-99.000000
3166193.853000	38591082.600000	489.302000	0.325833	-55.000000	-33.000000	-99.000000
3166203.853000	38591072.600000	479.302000	0.326081	-55.000000	-33.000000	-99.000000
3166203.853000	38591072.600000	489.302000	0.327396	-55.000000	-33.000000	-99.000000
3166203.853000	38591082.600000	479.302000	0.304540	-55.000000	-33.000000	-99.000000
3166203.853000	38591082.600000	489.302000	0.304621	-55.000000	-33.000000	-99.000000
3166203.853000	38591072.600000	499.302000	0.327471	-55.000000	-33.000000	-99.000000
3166193.853000	38591092.600000	479.302000	0.304420	-55.000000	-33.000000	-99.000000
3166193.853000	38591092.600000	489.302000	0.304505	-55.000000	-33.000000	-99.000000
3166193.853000	38591102.600000	479.302000	0.304013	-55.000000	-33.000000	-99.000000
3166203.853000	38591092.600000	479.302000	0.304072	-55.000000	-33.000000	-99.000000
3166203.853000	38591092.600000	489.302000	0.304172	-55.000000	-33.000000	-99.000000
3166203.853000	38591102.600000	479.302000	0.303591	-55.000000	-33.000000	-99.000000
3166203.853000	38591102.600000	489.302000	0.303718	-55.000000	-33.000000	-99.000000
3166213.853000	38591042.600000	489.302000	0.327509	-55.000000	-33.000000	-99.000000
3166213.853000	38591052.600000	489.302000	0.312156	-55.000000	-33.000000	-99.000000
3166213.853000	38591062.600000	479.302000	0.309928	-55.000000	-33.000000	-99.000000
3166213.853000	38591062.600000	489.302000	0.312095	-55.000000	-33.000000	-99.000000
3166223.853000	38591062.600000	489.302000	0.312076	-55.000000	-33.000000	-99.000000
3166213.853000	38591062.600000	499.302000	0.312105	-55.000000	-33.000000	-99.000000
3166213.853000	38591072.600000	479.302000	0.310718	-55.000000	-33.000000	-99.000000
3166213.853000	38591072.600000	489.302000	0.310749	-55.000000	-33.000000	-99.000000
3166213.853000	38591082.600000	479.302000	0.310373	-55.000000	-33.000000	-99.000000
3166213.853000	38591082.600000	489.302000	0.310413	-55.000000	-33.000000	-99.000000
3166223.853000	38591072.600000	489.302000	0.310645	-55.000000	-33.000000	-99.000000
3166223.853000	38591082.600000	479.302000	0.304095	-55.000000	-33.000000	-99.000000
3166223.853000	38591082.600000	489.302000	0.304195	-55.000000	-33.000000	-99.000000
3166213.853000	38591072.600000	499.302000	0.310697	-55.000000	-33.000000	-99.000000
3166213.853000	38591082.600000	499.302000	0.310378	-55.000000	-33.000000	-99.000000
3166213.853000	38591092.600000	479.302000	0.303761	-55.000000	-33.000000	-99.000000
3166213.853000	38591092.600000	489.302000	0.303878	-55.000000	-33.000000	-99.000000
3166213.853000	38591102.600000	479.302000	0.301496	-55.000000	-33.000000	-99.000000
3166213.853000	38591102.600000	489.302000	0.301472	-55.000000	-33.000000	-99.000000
3166223.853000	38591092.600000	479.302000	0.301507	-55.000000	-33.000000	-99.000000
3166223.853000	38591092.600000	489.302000	0.301485	-55.000000	-33.000000	-99.000000
3166223.853000	38591102.600000	479.302000	0.301482	-55.000000	-33.000000	-99.000000
3166223.853000	38591102.600000	489.302000	0.301458	-55.000000	-33.000000	-99.000000
3166233.853000	38591072.600000	489.302000	0.304047	-55.000000	-33.000000	-99.000000
3166233.853000	38591082.600000	489.302000	0.301501	-55.000000	-33.000000	-99.000000
3166233.853000	38591092.600000	489.302000	0.301479	-55.000000	-33.000000	-99.000000
3166233.853000	38591102.600000	479.302000	0.301471	-55.000000	-33.000000	-99.000000
3166233.853000	38591102.600000	489.302000	0.301447	-55.000000	-33.000000	-99.000000
3166243.853000	38591092.600000	479.302000	0.301500	-55.000000	-33.000000	-99.000000
3166243.853000	38591092.600000	489.302000	0.301477	-55.000000	-33.000000	-99.000000
3166243.853000	38591102.600000	479.302000	0.301468	-55.000000	-33.000000	-99.000000
3166243.853000	38591102.600000	489.302000	0.301443	-55.000000	-33.000000	-99.000000
3166163.853000	38591112.600000	469.302000	0.326152	-55.000000	-33.000000	-99.000000
3166163.853000	38591122.600000	469.302000	0.325693	-55.000000	-33.000000	-99.000000
3166163.853000	38591112.600000	479.302000	0.328754	-55.000000	-33.000000	-99.000000
3166163.853000	38591122.600000	479.302000	0.328368	-55.000000	-33.000000	-99.000000
3166173.853000	38591112.600000	469.302000	0.324963	-55.000000	-33.000000	-99.000000
3166173.853000	38591122.600000	469.302000	0.329124	-55.000000	-33.000000	-99.000000
3166183.853000	38591112.600000	469.302000	0.304343	-55.000000	-33.000000	-99.000000
3166183.853000	38591122.600000	469.302000	0.304093	-55.000000	-33.000000	-99.000000
3166173.853000	38591132.600000	469.302000	0.304436	-55.000000	-33.000000	-99.000000
3166173.853000	38591142.600000	469.302000	0.302989	-55.000000	-33.000000	-99.000000
3166183.853000	38591132.600000	469.302000	0.302986	-55.000000	-33.000000	-99.000000
3166183.853000	38591142.600000	469.302000	0.302985	-55.000000	-33.000000	-99.000000
3166193.853000	38591112.600000	469.302000	0.303337	-55.000000	-33.000000	-99.000000
3166193.853000	38591122.600000	469.302000	0.302983	-55.000000	-33.000000	-99.000000
3166203.853000	38591112.600000	459.302000	0.303157	-55.000000	-33.000000	-99.000000
3166203.853000	38591112.600000	469.302000	0.302982	-55.000000	-33.000000	-99.000000
3166203.853000	38591122.600000	459.302000	0.303200	-55.000000	-33.000000	-99.000000
3166203.853000	38591122.600000	469.302000	0.302976	-55.000000	-33.000000	-99.000000
3166193.853000	38591132.600000	469.302000	0.302980	-55.000000	-33.000000	-99.000000
3166193.853000	38591142.600000	459.302000	0.303179	-55.000000	-33.000000	-99.000000
3166193.853000	38591142.600000	469.302000	0.302978	-55.000000	-33.000000	-99.000000
3166203.853000	38591132.600000	459.302000	0.303244	-55.000000	-33.000000	-99.000000
3166203.853000	38591132.600000	469.302000	0.302971	-55.000000	-33.000000	-99.000000
3166203.853000	38591142.600000	459.302000	0.303276	-55.000000	-33.000000	-99.000000
3166203.853000	38591142.600000	469.302000	0.302966	-55.000000	-33.000000	-99.000000
3166173.853000	38591152.600000	469.302000	0.302989	-55.000000	-33.000000	-99.000000
3166173.853000	38591162.600000	469.302000	0.302989	-55.000000	-33.000000	-99.000000
3166183.853000	38591152.600000	469.302000	0.302984	-55.000000	-33.000000	-99.000000
3166183.853000	38591162.600000	469.302000	0.302985	-55.000000	-33.000000	-99.000000
3166173.853000	38591172.600000	469.302000	0.302989	-55.000000	-33.000000	-99.000000
3166173.853000	38591182.600000	469.302000	0.302990	-55.000000	-33.000000	-99.000000
3166183.853000	38591172.600000	469.302000	0.302986	-55.000000	-33.000000	-99.000000
3166183.853000	38591182.600000	469.302000	0.302988	-55.000000	-33.000000	-99.000000
3166193.853000	38591152.600000	459.302000	0.303180	-55.000000	-33.000000	-99.000000
3166193.853000	38591152.600000	469.302000	0.302978	-55.000000	-33.000000	-99.000000
3166193.853000	38591162.600000	459.302000	0.303167	-55.000000	-33.000000	-99.000000
3166193.853000	38591162.600000	469.302000	0.302979	-55.000000	-33.000000	-99.000000
3166203.853000	38591152.600000	459.302000	0.303278	-55.000000	-33.000000	-99.000000
3166203.853000	38591152.600000	469.302000	0.302965	-55.000000	-33.000000	-99.000000
3166203.853000	38591162.600000	459.302000	0.303249	-55.000000	-33.000000	-99.000000
3166203.853000	38591162.600000	469.302000	0.302968	-55.000000	-33.000000	-99.000000
3166193.853000	38591172.600000	459.302000	0.303146	-55.000000	-33.000000	-99.000000
3166193.853000	38591172.600000	469.302000	0.302981	-55.000000	-33.000000	-99.000000
3166193.853000	38591182.600000	459.302000	0.303123	-55.000000	-33.000000	-99.000000
3166193.853000	38591182.600000	469.302000	0.302984	-55.000000	-33.000000	-99.000000
3166203.853000	38591172.600000	459.302000	0.303205	-55.000000	-33.000000	-99.000000
3166203.853000	38591172.600000	469.302000	0.302974	-55.000000	-33.000000	-99.000000
3166203.853000	38591182.600000	459.302000	0.303162	-55.000000	-33.000000	-99.000000
3166203.853000	38591182.600000	469.302000	0.302979	-55.000000	-33.000000	-99.000000
3166213.853000	38591112.600000	469.302000	0.302976	-55.000000	-33.000000	-99.000000
3166213.853000	38591122.600000	459.302000	0.303285	-55.000000	-33.000000	-99.000000
3166213.853000	38591122.600000	469.302000	0.302966	-55.000000	-33.000000	-99.000000
3166223.853000	38591112.600000	469.302000	0.302969	-55.000000	-33.000000	-99.000000
3166223.853000	38591122.600000	469.302000	0.302951	-55.000000	-33.000000	-99.000000
3166213.853000	38591132.600000	459.302000	0.303385	-55.000000	-33.000000	-99.000000
3166213.853000	38591132.600000	469.302000	0.302953	-55.000000	-33.000000	-99.000000
3166213.853000	38591142.600000	459.302000	0.303471	-55.000000	-33.000000	-99.000000
3166213.853000	38591142.600000	469.302000	0.302941	-55.000000	-33.000000	-99.000000
3166223.853000	38591132.600000	459.302000	0.303651	-55.000000	-33.000000	-99.000000
3166223.853000	38591132.600000	469.302000	0.302919	-55.000000	-33.000000	-99.000000
3166223.853000	38591142.600000	459.302000	0.303942	-55.000000	-33.000000	-99.000000
3166223.853000	38591142.600000	469.302000	0.302879	-55.000000	-33.000000	-99.000000
3166233.853000	38591112.600000	469.302000	0.302963	-55.000000	-33.000000	-99.000000
3166233.853000	38591122.600000	469.302000	0.302934	-55.000000	-33.000000	-99.000000
3166243.853000	38591112.600000	469.302000	0.302961	-55.000000	-33.000000	-99.000000
3166243.853000	38591122.600000	469.302000	0.302927	-55.000000	-33.000000	-99.000000
3166233.853000	38591132.600000	469.302000	0.302860	-55.000000	-33.000000	-99.000000
3166233.853000	38591142.600000	459.302000	0.305297	-55.000000	-33.000000	-99.000000
3166233.853000	38591142.600000	469.302000	0.302672	-55.000000	-33.000000	-99.000000
3166243.853000	38591132.600000	469.302000	0.302823	-55.000000	-33.000000	-99.000000
3166243.853000	38591142.600000	459.302000	0.307168	-55.000000	-33.000000	-99.000000
3166243.853000	38591142.600000	469.302000	0.302332	-55.000000	-33.000000	-99.000000
3166213.853000	38591152.600000	459.302000	0.303478	-55.000000	-33.000000	-99.000000
3166213.853000	38591152.600000	469.302000	0.302939	-55.000000	-33.000000	-99.000000
3166213.853000	38591162.600000	459.302000	0.303400	-55.000000	-33.000000	-99.000000
3166213.853000	38591162.600000	469.302000	0.302949	-55.000000	-33.000000	-99.000000
3166223.853000	38591152.600000	459.302000	0.303973	-55.000000	-33.000000	-99.000000
3166223.853000	38591152.600000	469.302000	0.302872	-55.000000	-33.000000	-99.000000
3166223.853000	38591162.600000	459.302000	0.303696	-55.000000	-33.000000	-99.000000
3166223.853000	38591162.600000	469.302000	0.302909	-55.000000	-33.000000	-99.000000
3166213.853000	38591172.600000	459.302000	0.303298	-55.000000	-33.000000	-99.000000
3166213.853000	38591172.600000	469.302000	0.302961	-55.000000	-33.000000	-99.000000
3166213.853000	38591182.600000	459.302000	0.303214	-55.000000	-33.000000	-99.000000
3166213.853000	38591182.600000	469.302000	0.302972	-55.000000	-33.000000	-99.000000
3166223.853000	38591172.600000	459.302000	0.303436	-55.000000	-33.000000	-99.000000
3166223.853000	38591172.600000	469.302000	0.302943	-55.000000	-33.000000	-99.000000
3166223.853000	38591182.600000	459.302000	0.303278	-55.000000	-33.000000	-99.000000
3166223.853000	38591182.600000	469.302000	0.302963	-55.000000	-33.000000	-99.000000
3166233.853000	38591152.600000	459.302000	0.305509	-55.000000	-33.000000	-99.000000
3166233.853000	38591152.600000	469.302000	0.302630	-55.000000	-33.000000	-99.000000
3166233.853000	38591162.600000	459.302000	0.304228	-55.000000	-33.000000	-99.000000
3166233.853000	38591162.600000	469.302000	0.302832	-55.000000	-33.000000	-99.000000
3166243.853000	38591152.600000	459.302000	0.308145	-55.000000	-33.000000	-99.000000
3166243.853000	38591152.600000	469.302000	0.302117	-55.000000	-33.000000	-99.000000
3166243.853000	38591162.600000	459.302000	0.304576	-55.000000	-33.000000	-99.000000
3166243.853000	38591162.600000	469.302000	0.302779	-55.000000	-33.000000	-99.000000
3166233.853000	38591172.600000	459.302000	0.303599	-55.000000	-33.000000	-99.000000
3166233.853000	38591172.600000	469.302000	0.302921	-55.000000	-33.000000	-99.000000
3166233.853000	38591182.600000	459.302000	0.303337	-55.000000	-33.000000	-99.000000
3166233.853000	38591182.600000	469.302000	0.302955	-55.000000	-33.000000	-99.000000
3166243.853000	38591172.600000	459.302000	0.303671	-55.000000	-33.000000	-99.000000
3166243.853000	38591172.600000	469.302000	0.302911	-55.000000	-33.000000	-99.000000
3166243.853000	38591182.600000	459.302000	0.303358	-55.000000	-33.000000	-99.000000
3166243.853000	38591182.600000	469.302000	0.302953	-55.000000	-33.000000	-99.000000
3166173.853000	38591112.600000	479.302000	0.305854	-55.000000	-33.000000	-99.000000
3166173.853000	38591122.600000	479.302000	0.305624	-55.000000	-33.000000	-99.000000
3166183.853000	38591112.600000	479.302000	0.305347	-55.000000	-33.000000	-99.000000
3166183.853000	38591122.600000	479.302000	0.305056	-55.000000	-33.000000	-99.000000
3166173.853000	38591132.600000	479.302000	0.305455	-55.000000	-33.000000	-99.000000
3166173.853000	38591142.600000	479.302000	0.305361	-55.000000	-33.000000	-99.000000
3166183.853000	38591132.600000	479.302000	0.304837	-55.000000	-33.000000	-99.000000
3166193.853000	38591112.600000	479.302000	0.304810	-55.000000	-33.000000	-99.000000
3166193.853000	38591122.600000	479.302000	0.304436	-55.000000	-33.000000	-99.000000
3166203.853000	38591112.600000	479.302000	0.304255	-55.000000	-33.000000	-99.000000
3166203.853000	38591112.600000	489.302000	0.304419	-55.000000	-33.000000	-99.000000
3166203.853000	38591122.600000	479.302000	0.303768	-55.000000	-33.000000	-99.000000
3166193.853000	38591132.600000	479.302000	0.304144	-55.000000	-33.000000	-99.000000
3166193.853000	38591142.600000	479.302000	0.303976	-55.000000	-33.000000	-99.000000
3166203.853000	38591132.600000	479.302000	0.303371	-55.000000	-33.000000	-99.000000
3166203.853000	38591142.600000	479.302000	0.303133	-55.000000	-33.000000	-99.000000
3166173.853000	38591152.600000	479.302000	0.305354	-55.000000	-33.000000	-99.000000
3166173.853000	38591162.600000	479.302000	0.305434	-55.000000	-33.000000	-99.000000
3166173.853000	38591172.600000	479.302000	0.305592	-55.000000	-33.000000	-99.000000
3166173.853000	38591182.600000	479.302000	0.305813	-55.000000	-33.000000	-99.000000
3166193.853000	38591152.600000	479.302000	0.303963	-55.000000	-33.000000	-99.000000
3166193.853000	38591162.600000	479.302000	0.304107	-55.000000	-33.000000	-99.000000
3166203.853000	38591152.600000	479.302000	0.303114	-55.000000	-33.000000	-99.000000
3166203.853000	38591162.600000	479.302000	0.303319	-55.000000	-33.000000	-99.000000
3166193.853000	38591172.600000	479.302000	0.304381	-55.000000	-33.000000	-99.000000
3166193.853000	38591182.600000	479.302000	0.301508	-55.000000	-33.000000	-99.000000
3166203.853000	38591172.600000	479.302000	0.301468	-55.000000	-33.000000	-99.000000
3166203.853000	38591182.600000	479.302000	0.301489	-55.000000	-33.000000	-99.000000
3166213.853000	38591112.600000	479.302000	0.301469	-55.000000	-33.000000	-99.000000
3166213.853000	38591112.600000	489.302000	0.301444	-55.000000	-33.000000	-99.000000
3166213.853000	38591122.600000	479.302000	0.301431	-55.000000	-33.000000	-99.000000
3166223.853000	38591112.600000	479.302000	0.301441	-55.000000	-33.000000	-99.000000
3166223.853000	38591112.600000	489.302000	0.301419	-55.000000	-33.000000	-99.000000
3166223.853000	38591122.600000	479.302000	0.301373	-55.000000	-33.000000	-99.000000
3166223.853000	38591122.600000	489.302000	0.301369	-55.000000	-33.000000	-99.000000
3166213.853000	38591132.600000	479.302000	0.301384	-55.000000	-33.000000	-99.000000
3166213.853000	38591142.600000	479.302000	0.301344	-55.000000	-33.000000	-99.000000
3166223.853000	38591132.600000	479.302000	0.301266	-55.000000	-33.000000	-99.000000
3166223.853000	38591142.600000	479.302000	0.301146	-55.000000	-33.000000	-99.000000
3166233.853000	38591112.600000	479.302000	0.301417	-55.000000	-33.000000	-99.000000
3166233.853000	38591112.600000	489.302000	0.301399	-55.000000	-33.000000	-99.000000
3166233.853000	38591122.600000	479.302000	0.301312	-55.000000	-33.000000	-99.000000
3166233.853000	38591122.600000	489.302000	0.301337	-55.000000	-33.000000	-99.000000
3166243.853000	38591112.600000	479.302000	0.301409	-55.000000	-33.000000	-99.000000
3166243.853000	38591112.600000	489.302000	0.301393	-55.000000	-33.000000	-99.000000
3166243.853000	38591122.600000	479.302000	0.301286	-55.000000	-33.000000	-99.000000
3166243.853000	38591122.600000	489.302000	0.301327	-55.000000	-33.000000	-99.000000
3166233.853000	38591132.600000	479.302000	0.301089	-55.000000	-33.000000	-99.000000
3166233.853000	38591132.600000	489.302000	0.301302	-55.000000	-33.000000	-99.000000
3166233.853000	38591142.600000	479.302000	0.300707	-55.000000	-33.000000	-99.000000
3166243.853000	38591132.600000	479.302000	0.300993	-55.000000	-33.000000	-99.000000
3166243.853000	38591132.600000	489.302000	0.301317	-55.000000	-33.000000	-99.000000
3166243.853000	38591142.600000	479.302000	0.300431	-55.000000	-33.000000	-99.000000
3166213.853000	38591152.600000	479.302000	0.301340	-55.000000	-33.000000	-99.000000
3166213.853000	38591162.600000	479.302000	0.301376	-55.000000	-33.000000	-99.000000
3166223.853000	38591152.600000	479.302000	0.301133	-55.000000	-33.000000	-99.000000
3166223.853000	38591162.600000	479.302000	0.301245	-55.000000	-33.000000	-99.000000
3166213.853000	38591172.600000	479.302000	0.301423	-55.000000	-33.000000	-99.000000
3166213.853000	38591182.600000	479.302000	0.301463	-55.000000	-33.000000	-99.000000
3166223.853000	38591172.600000	479.302000	0.301358	-55.000000	-33.000000	-99.000000
3166223.853000	38591182.600000	479.302000	0.301432	-55.000000	-33.000000	-99.000000
3166233.853000	38591152.600000	479.302000	0.300655	-55.000000	-33.000000	-99.000000
3166233.853000	38591162.600000	479.302000	0.301035	-55.000000	-33.000000	-99.000000
3166243.853000	38591152.600000	479.302000	0.300486	-55.000000	-33.000000	-99.000000
3166243.853000	38591162.600000	479.302000	0.300915	-55.000000	-33.000000	-99.000000
3166233.853000	38591172.600000	479.302000	0.301286	-55.000000	-33.000000	-99.000000
3166233.853000	38591182.600000	479.302000	0.301404	-55.000000	-33.000000	-99.000000
3166243.853000	38591172.600000	479.302000	0.301255	-55.000000	-33.000000	-99.000000
3166243.853000	38591182.600000	479.302000	0.301394	-55.000000	-33.000000	-99.000000
3166173.853000	38591192.600000	469.302000	0.326592	-55.000000	-33.000000	-99.000000
3166173.853000	38591202.600000	469.302000	0.306527	-55.000000	-33.000000	-99.000000
3166183.853000	38591192.600000	469.302000	0.306483	-55.000000	-33.000000	-99.000000
3166183.853000	38591202.600000	469.302000	0.302991	-55.000000	-33.000000	-99.000000
3166173.853000	38591212.600000	469.302000	0.302993	-55.000000	-33.000000	-99.000000
3166173.853000	38591222.600000	469.302000	0.302994	-55.000000	-33.000000	-99.000000
3166183.853000	38591212.600000	469.302000	0.302992	-55.000000	-33.000000	-99.000000
3166183.853000	38591222.600000	469.302000	0.302993	-55.000000	-33.000000	-99.000000
3166193.853000	38591192.600000	459.302000	0.303101	-55.000000	-33.000000	-99.000000
3166193.853000	38591192.600000	469.302000	0.302987	-55.000000	-33.000000	-99.000000
3166193.853000	38591202.600000	459.302000	0.303082	-55.000000	-33.000000	-99.000000
3166193.853000	38591202.600000	469.302000	0.302989	-55.000000	-33.000000	-99.000000
3166203.853000	38591192.600000	459.302000	0.303126	-55.000000	-33.000000	-99.000000
3166203.853000	38591192.600000	469.302000	0.302983	-55.000000	-33.000000	-99.000000
3166203.853000	38591202.600000	459.302000	0.303098	-55.000000	-33.000000	-99.000000
3166203.853000	38591202.600000	469.302000	0.302987	-55.000000	-33.000000	-99.000000
3166193.853000	38591212.600000	459.302000	0.303067	-55.000000	-33.000000	-99.000000
3166193.853000	38591212.600000	469.302000	0.302991	-55.000000	-33.000000	-99.000000
3166193.853000	38591222.600000	459.302000	0.303056	-55.000000	-33.000000	-99.000000
3166193.853000	38591222.600000	469.302000	0.302992	-55.000000	-33.000000	-99.000000
3166203.853000	38591212.600000	459.302000	0.303078	-55.000000	-33.000000	-99.000000
3166203.853000	38591212.600000	469.302000	0.302989	-55.000000	-33.000000	-99.000000
3166203.853000	38591222.600000	459.302000	0.303063	-55.000000	-33.000000	-99.000000
3166203.853000	38591222.600000	469.302000	0.302991	-55.000000	-33.000000	-99.000000
3166173.853000	38591232.600000	469.302000	0.304188	-55.000000	-33.000000	-99.000000
3166183.853000	38591232.600000	469.302000	0.302994	-55.000000	-33.000000	-99.000000
3166193.853000	38591232.600000	459.302000	0.303046	-55.000000	-33.000000	-99.000000
3166193.853000	38591232.600000	469.302000	0.302993	-55.000000	-33.000000	-99.000000
3166203.853000	38591232.600000	459.302000	0.303051	-55.000000	-33.000000	-99.000000
3166203.853000	38591232.600000	469.302000	0.302993	-55.000000	-33.000000	-99.000000
3166213.853000	38591192.600000	459.302000	0.303156	-55.000000	-33.000000	-99.000000
3166213.853000	38591192.600000	469.302000	0.302979	-55.000000	-33.000000	-99.000000
3166213.853000	38591202.600000	459.302000	0.303116	-55.000000	-33.000000	-99.000000
3166213.853000	38591202.600000	469.302000	0.302984	-55.000000	-33.000000	-99.000000
3166223.853000	38591192.600000	459.302000	0.303187	-55.000000	-33.000000	-99.000000
3166223.853000	38591192.600000	469.302000	0.302975	-55.000000	-33.000000	-99.000000
3166223.853000	38591202.600000	459.302000	0.303132	-55.000000	-33.000000	-99.000000
3166223.853000	38591202.600000	469.302000	0.302982	-55.000000	-33.000000	-99.000000
3166213.853000	38591212.600000	459.302000	0.303088	-55.000000	-33.000000	-99.000000
3166213.853000	38591212.600000	469.302000	0.302988	-55.000000	-33.000000	-99.000000
3166213.853000	38591222.600000	459.302000	0.303069	-55.000000	-33.000000	-99.000000
3166213.853000	38591222.600000	469.302000	0.302990	-55.000000	-33.000000	-99.000000
3166223.853000	38591212.600000	459.302000	0.303098	-55.000000	-33.000000	-99.000000
3166223.853000	38591212.600000	469.302000	0.302987	-55.000000	-33.000000	-99.000000
3166223.853000	38591222.600000	459.302000	0.303075	-55.000000	-33.000000	-99.000000
3166223.853000	38591222.600000	469.302000	0.302990	-55.000000	-33.000000	-99.000000
3166233.853000	38591192.600000	459.302000	0.303211	-55.000000	-33.000000	-99.000000
3166233.853000	38591192.600000	469.302000	0.302972	-55.000000	-33.000000	-99.000000
3166233.853000	38591202.600000	459.302000	0.303144	-55.000000	-33.000000	-99.000000
3166233.853000	38591202.600000	469.302000	0.302981	-55.000000	-33.000000	-99.000000
3166243.853000	38591192.600000	459.302000	0.303220	-55.000000	-33.000000	-99.000000
3166243.853000	38591192.600000	469.302000	0.302971	-55.000000	-33.000000	-99.000000
3166243.853000	38591202.600000	459.302000	0.303148	-55.000000	-33.000000	-99.000000
3166243.853000	38591202.600000	469.302000	0.302980	-55.000000	-33.000000	-99.000000
3166233.853000	38591212.600000	459.302000	0.303104	-55.000000	-33.000000	-99.000000
3166233.853000	38591212.600000	469.302000	0.302986	-55.000000	-33.000000	-99.000000
3166233.853000	38591222.600000	459.302000	0.303078	-55.000000	-33.000000	-99.000000
3166233.853000	38591222.600000	469.302000	0.302989	-55.000000	-33.000000	-99.000000
3166243.853000	38591212.600000	459.302000	0.303106	-55.000000	-33.000000	-99.000000
3166243.853000	38591212.600000	469.302000	0.302985	-55.000000	-33.000000	-99.000000
3166243.853000	38591222.600000	459.302000	0.303080	-55.000000	-33.000000	-99.000000
3166243.853000	38591222.600000	469.302000	0.302989	-55.000000	-33.000000	-99.000000
3166213.853000	38591232.600000	459.302000	0.308146	-55.000000	-33.000000	-99.000000
3166213.853000	38591232.600000	469.302000	0.303897	-55.000000	-33.000000	-99.000000
3166223.853000	38591232.600000	459.302000	0.303059	-55.000000	-33.000000	-99.000000
3166223.853000	38591232.600000	469.302000	0.302992	-55.000000	-33.000000	-99.000000
3166233.853000	38591232.600000	459.302000	0.303061	-55.000000	-33.000000	-99.000000
3166233.853000	38591232.600000	469.302000	0.302991	-55.000000	-33.000000	-99.000000
3166243.853000	38591232.600000	459.302000	0.303062	-55.000000	-33.000000	-99.000000
3166243.853000	38591232.600000	469.302000	0.302991	-55.000000	-33.000000	-99.000000
3166173.853000	38591192.600000	479.302000	0.301537	-55.000000	-33.000000	-99.000000
3166173.853000	38591202.600000	479.302000	0.302846	-55.000000	-33.000000	-99.000000
3166173.853000	38591212.600000	479.302000	0.303103	-55.000000	-33.000000	-99.000000
3166173.853000	38591222.600000	479.302000	0.303371	-55.000000	-33.000000	-99.000000
3166193.853000	38591192.600000	479.302000	0.301519	-55.000000	-33.000000	-99.000000
3166193.853000	38591202.600000	479.302000	0.301529	-55.000000	-33.000000	-99.000000
3166203.853000	38591192.600000	479.302000	0.301507	-55.000000	-33.000000	-99.000000
3166203.853000	38591202.600000	479.302000	0.301520	-55.000000	-33.000000	-99.000000
3166193.853000	38591212.600000	479.302000	0.301536	-55.000000	-33.000000	-99.000000
3166193.853000	38591222.600000	479.302000	0.302893	-55.000000	-33.000000	-99.000000
3166203.853000	38591212.600000	479.302000	0.301531	-55.000000	-33.000000	-99.000000
3166203.853000	38591222.600000	479.302000	0.301556	-55.000000	-33.000000	-99.000000
3166173.853000	38591232.600000	479.302000	0.310318	-55.000000	-33.000000	-99.000000
3166193.853000	38591232.600000	479.302000	0.303225	-55.000000	-33.000000	-99.000000
3166203.853000	38591232.600000	479.302000	0.303046	-55.000000	-33.000000	-99.000000
3166213.853000	38591192.600000	479.302000	0.301492	-55.000000	-33.000000	-99.000000
3166213.853000	38591202.600000	479.302000	0.301512	-55.000000	-33.000000	-99.000000
3166223.853000	38591192.600000	479.302000	0.301476	-55.000000	-33.000000	-99.000000
3166223.853000	38591202.600000	479.302000	0.301503	-55.000000	-33.000000	-99.000000
3166213.853000	38591212.600000	479.302000	0.301525	-55.000000	-33.000000	-99.000000
3166213.853000	38591222.600000	479.302000	0.301535	-55.000000	-33.000000	-99.000000
3166223.853000	38591212.600000	479.302000	0.301521	-55.000000	-33.000000	-99.000000
3166223.853000	38591222.600000	479.302000	0.301532	-55.000000	-33.000000	-99.000000
3166233.853000	38591192.600000	479.302000	0.301464	-55.000000	-33.000000	-99.000000
3166233.853000	38591202.600000	479.302000	0.301497	-55.000000	-33.000000	-99.000000
3166243.853000	38591192.600000	479.302000	0.301460	-55.000000	-33.000000	-99.000000
3166243.853000	38591202.600000	479.302000	0.301495	-55.000000	-33.000000	-99.000000
3166233.853000	38591212.600000	479.302000	0.301517	-55.000000	-33.000000	-99.000000
3166233.853000	38591222.600000	479.302000	0.301530	-55.000000	-33.000000	-99.000000
3166243.853000	38591212.600000	479.302000	0.301516	-55.000000	-33.000000	-99.000000
3166243.853000	38591222.600000	479.302000	0.301530	-55.000000	-33.000000	-99.000000
3166213.853000	38591232.600000	479.302000	0.303312	-55.000000	-33.000000	-99.000000
3166223.853000	38591232.600000	479.302000	0.301540	-55.000000	-33.000000	-99.000000
3166233.853000	38591232.600000	479.302000	0.301539	-55.000000	-33.000000	-99.000000
3166243.853000	38591232.600000	479.302000	0.301539	-55.000000	-33.000000	-99.000000
3166323.853000	38591082.600000	409.302000	0.266827	-55.000000	-33.000000	-99.000000
3166313.853000	38591082.600000	429.302000	0.292001	-55.000000	-33.000000	-99.000000
3166323.853000	38591082.600000	419.302000	0.292053	-55.000000	-33.000000	-99.000000
3166323.853000	38591082.600000	429.302000	0.291988	-55.000000	-33.000000	-99.000000
3166323.853000	38591092.600000	409.302000	0.266785	-55.000000	-33.000000	-99.000000
3166323.853000	38591102.600000	409.302000	0.266734	-55.000000	-33.000000	-99.000000
3166313.853000	38591092.600000	429.302000	0.292083	-55.000000	-33.000000	-99.000000
3166313.853000	38591102.600000	429.302000	0.292227	-55.000000	-33.000000	-99.000000
3166323.853000	38591092.600000	419.302000	0.292134	-55.000000	-33.000000	-99.000000
3166323.853000	38591092.600000	429.302000	0.292058	-55.000000	-33.000000	-99.000000
3166323.853000	38591102.600000	419.302000	0.296531	-55.000000	-33.000000	-99.000000
3166323.853000	38591102.600000	429.302000	0.292170	-55.000000	-33.000000	-99.000000
3166293.853000	38591082.600000	439.302000	0.291899	-55.000000	-33.000000	-99.000000
3166293.853000	38591082.600000	449.302000	0.291792	-55.000000	-33.000000	-99.000000
3166303.853000	38591082.600000	439.302000	0.291905	-55.000000	-33.000000	-99.000000
3166303.853000	38591082.600000	449.302000	0.291791	-55.000000	-33.000000	-99.000000
3166303.853000	38591082.600000	459.302000	0.288856	-55.000000	-33.000000	-99.000000
3166293.853000	38591092.600000	439.302000	0.291937	-55.000000	-33.000000	-99.000000
3166293.853000	38591092.600000	449.302000	0.291781	-55.000000	-33.000000	-99.000000
3166293.853000	38591102.600000	439.302000	0.292006	-55.000000	-33.000000	-99.000000
3166293.853000	38591102.600000	449.302000	0.291762	-55.000000	-33.000000	-99.000000
3166303.853000	38591092.600000	439.302000	0.291949	-55.000000	-33.000000	-99.000000
3166303.853000	38591092.600000	449.302000	0.291778	-55.000000	-33.000000	-99.000000
3166303.853000	38591102.600000	439.302000	0.292037	-55.000000	-33.000000	-99.000000
3166303.853000	38591102.600000	449.302000	0.291753	-55.000000	-33.000000	-99.000000
3166303.853000	38591092.600000	459.302000	0.288806	-55.000000	-33.000000	-99.000000
3166303.853000	38591102.600000	459.302000	0.288712	-55.000000	-33.000000	-99.000000
3166313.853000	38591082.600000	439.302000	0.291904	-55.000000	-33.000000	-99.000000
3166313.853000	38591082.600000	449.302000	0.291791	-55.000000	-33.000000	-99.000000
3166323.853000	38591082.600000	439.302000	0.291897	-55.000000	-33.000000	-99.000000
3166323.853000	38591082.600000	449.302000	0.291793	-55.000000	-33.000000	-99.000000
3166313.853000	38591082.600000	459.302000	0.288856	-55.000000	-33.000000	-99.000000
3166313.853000	38591082.600000	469.302000	0.335209	-55.000000	-33.000000	-99.000000
3166323.853000	38591082.600000	459.302000	0.288864	-55.000000	-33.000000	-99.000000
3166323.853000	38591082.600000	469.302000	0.335271	-55.000000	-33.000000	-99.000000
3166313.853000	38591092.600000	439.302000	0.291948	-55.000000	-33.000000	-99.000000
3166313.853000	38591092.600000	449.302000	0.291778	-55.000000	-33.000000	-99.000000
3166313.853000	38591102.600000	439.302000	0.292034	-55.000000	-33.000000	-99.000000
3166313.853000	38591102.600000	449.302000	0.291754	-55.000000	-33.000000	-99.000000
3166323.853000	38591092.600000	439.302000	0.291934	-55.000000	-33.000000	-99.000000
3166323.853000	38591092.600000	449.302000	0.291782	-55.000000	-33.000000	-99.000000
3166323.853000	38591102.600000	439.302000	0.291999	-55.000000	-33.000000	-99.000000
3166323.853000	38591102.600000	449.302000	0.291764	-55.000000	-33.000000	-99.000000
3166313.853000	38591092.600000	459.302000	0.288808	-55.000000	-33.000000	-99.000000
3166313.853000	38591092.600000	469.302000	0.334809	-55.000000	-33.000000	-99.000000
3166313.853000	38591102.600000	459.302000	0.288716	-55.000000	-33.000000	-99.000000
3166313.853000	38591102.600000	469.302000	0.334087	-55.000000	-33.000000	-99.000000
3166323.853000	38591092.600000	459.302000	0.288823	-55.000000	-33.000000	-99.000000
3166323.853000	38591092.600000	469.302000	0.334934	-55.000000	-33.000000	-99.000000
3166323.853000	38591102.600000	459.302000	0.288753	-55.000000	-33.000000	-99.000000
3166323.853000	38591102.600000	469.302000	0.334379	-55.000000	-33.000000	-99.000000
3166303.853000	38591082.600000	489.302000	0.499302	-55.000000	-33.000000	-99.000000
3166303.853000	38591092.600000	489.302000	0.500516	-55.000000	-33.000000	-99.000000
3166303.853000	38591102.600000	489.302000	0.502413	-55.000000	-33.000000	-99.000000
3166313.853000	38591082.600000	479.302000	0.443920	-55.000000	-33.000000	-99.000000
3166313.853000	38591082.600000	489.302000	0.499285	-55.000000	-33.000000	-99.000000
3166323.853000	38591082.600000	479.302000	0.443842	-55.000000	-33.000000	-99.000000
3166323.853000	38591082.600000	489.302000	0.499097	-55.000000	-33.000000	-99.000000
3166313.853000	38591092.600000	479.302000	0.444450	-55.000000	-33.000000	-99.000000
3166313.853000	38591092.600000	489.302000	0.500484	-55.000000	-33.000000	-99.000000
3166313.853000	38591102.600000	479.302000	0.445382	-55.000000	-33.000000	-99.000000
3166313.853000	38591102.600000	489.302000	0.502348	-55.000000	-33.000000	-99.000000
3166323.853000	38591092.600000	479.302000	0.444291	-55.000000	-33.000000	-99.000000
3166323.853000	38591092.600000	489.302000	0.500132	-55.000000	-33.000000	-99.000000
3166323.853000	38591102.600000	479.302000	0.445021	-55.000000	-33.000000	-99.000000
3166323.853000	38591102.600000	489.302000	0.501652	-55.000000	-33.000000	-99.000000
3166333.853000	38591082.600000	399.302000	0.254476	-55.000000	-33.000000	-99.000000
3166333.853000	38591082.600000	409.302000	0.254666	-55.000000	-33.000000	-99.000000
3166343.853000	38591082.600000	399.302000	0.254449	-55.000000	-33.000000	-99.000000
3166343.853000	38591082.600000	409.302000	0.254656	-55.000000	-33.000000	-99.000000
3166333.853000	38591082.600000	419.302000	0.305642	-55.000000	-33.000000	-99.000000
3166333.853000	38591082.600000	429.302000	0.299309	-55.000000	-33.000000	-99.000000
3166343.853000	38591082.600000	419.302000	0.307133	-55.000000	-33.000000	-99.000000
3166343.853000	38591082.600000	429.302000	0.325999	-55.000000	-33.000000	-99.000000
3166333.853000	38591092.600000	399.302000	0.254377	-55.000000	-33.000000	-99.000000
3166333.853000	38591092.600000	409.302000	0.254629	-55.000000	-33.000000	-99.000000
3166333.853000	38591102.600000	399.302000	0.254227	-55.000000	-33.000000	-99.000000
3166333.853000	38591102.600000	409.302000	0.254571	-55.000000	-33.000000	-99.000000
3166343.853000	38591092.600000	399.302000	0.254327	-55.000000	-33.000000	-99.000000
3166343.853000	38591092.600000	409.302000	0.254610	-55.000000	-33.000000	-99.000000
3166343.853000	38591102.600000	399.302000	0.254126	-55.000000	-33.000000	-99.000000
3166343.853000	38591102.600000	409.302000	0.254531	-55.000000	-33.000000	-99.000000
3166333.853000	38591092.600000	419.302000	0.308501	-55.000000	-33.000000	-99.000000
3166333.853000	38591092.600000	429.302000	0.302939	-55.000000	-33.000000	-99.000000
3166333.853000	38591102.600000	419.302000	0.301493	-55.000000	-33.000000	-99.000000
3166333.853000	38591102.600000	429.302000	0.311362	-55.000000	-33.000000	-99.000000
3166343.853000	38591092.600000	419.302000	0.307130	-55.000000	-33.000000	-99.000000
3166343.853000	38591092.600000	429.302000	0.326016	-55.000000	-33.000000	-99.000000
3166343.853000	38591102.600000	419.302000	0.307126	-55.000000	-33.000000	-99.000000
3166343.853000	38591102.600000	429.302000	0.326044	-55.000000	-33.000000	-99.000000
3166353.853000	38591082.600000	399.302000	0.254435	-55.000000	-33.000000	-99.000000
3166353.853000	38591082.600000	409.302000	0.254651	-55.000000	-33.000000	-99.000000
3166363.853000	38591082.600000	399.302000	0.254438	-55.000000	-33.000000	-99.000000
3166353.853000	38591082.600000	419.302000	0.307132	-55.000000	-33.000000	-99.000000
3166353.853000	38591082.600000	429.302000	0.326001	-55.000000	-33.000000	-99.000000
3166363.853000	38591082.600000	419.302000	0.307132	-55.000000	-33.000000	-99.000000
3166363.853000	38591082.600000	429.302000	0.326000	-55.000000	-33.000000	-99.000000
3166353.853000	38591092.600000	399.302000	0.254299	-55.000000	-33.000000	-99.000000
3166353.853000	38591092.600000	409.302000	0.254599	-55.000000	-33.000000	-99.000000
3166353.853000	38591102.600000	399.302000	0.254066	-55.000000	-33.000000	-99.000000
3166353.853000	38591102.600000	409.302000	0.254506	-55.000000	-33.000000	-99.000000
3166363.853000	38591092.600000	399.302000	0.254305	-55.000000	-33.000000	-99.000000
3166363.853000	38591102.600000	399.302000	0.254079	-55.000000	-33.000000	-99.000000
3166353.853000	38591092.600000	419.302000	0.307129	-55.000000	-33.000000	-99.000000
3166353.853000	38591092.600000	429.302000	0.326020	-55.000000	-33.000000	-99.000000
3166353.853000	38591102.600000	419.302000	0.307124	-55.000000	-33.000000	-99.000000
3166353.853000	38591102.600000	429.302000	0.326053	-55.000000	-33.000000	-99.000000
3166363.853000	38591092.600000	419.302000	0.307129	-55.000000	-33.000000	-99.000000
3166363.853000	38591092.600000	429.302000	0.326019	-55.000000	-33.000000	-99.000000
3166363.853000	38591102.600000	419.302000	0.307124	-55.000000	-33.000000	-99.000000
3166363.853000	38591102.600000	429.302000	0.326051	-55.000000	-33.000000	-99.000000
3166333.853000	38591082.600000	439.302000	0.291887	-55.000000	-33.000000	-99.000000
3166333.853000	38591082.600000	449.302000	0.291795	-55.000000	-33.000000	-99.000000
3166343.853000	38591082.600000	439.302000	0.338532	-55.000000	-33.000000	-99.000000
3166343.853000	38591082.600000	449.302000	0.360463	-55.000000	-33.000000	-99.000000
3166333.853000	38591082.600000	459.302000	0.288875	-55.000000	-33.000000	-99.000000
3166333.853000	38591082.600000	469.302000	0.335367	-55.000000	-33.000000	-99.000000
3166343.853000	38591082.600000	459.302000	0.379770	-55.000000	-33.000000	-99.000000
3166343.853000	38591082.600000	469.302000	0.386211	-55.000000	-33.000000	-99.000000
3166333.853000	38591092.600000	439.302000	0.291914	-55.000000	-33.000000	-99.000000
3166333.853000	38591092.600000	449.302000	0.291788	-55.000000	-33.000000	-99.000000
3166333.853000	38591102.600000	439.302000	0.291955	-55.000000	-33.000000	-99.000000
3166333.853000	38591102.600000	449.302000	0.291776	-55.000000	-33.000000	-99.000000
3166343.853000	38591092.600000	439.302000	0.338516	-55.000000	-33.000000	-99.000000
3166343.853000	38591092.600000	449.302000	0.360466	-55.000000	-33.000000	-99.000000
3166343.853000	38591102.600000	439.302000	0.338489	-55.000000	-33.000000	-99.000000
3166343.853000	38591102.600000	449.302000	0.360471	-55.000000	-33.000000	-99.000000
3166333.853000	38591092.600000	459.302000	0.288845	-55.000000	-33.000000	-99.000000
3166333.853000	38591092.600000	469.302000	0.335118	-55.000000	-33.000000	-99.000000
3166333.853000	38591102.600000	459.302000	0.288799	-55.000000	-33.000000	-99.000000
3166333.853000	38591102.600000	469.302000	0.334754	-55.000000	-33.000000	-99.000000
3166343.853000	38591092.600000	459.302000	0.379782	-55.000000	-33.000000	-99.000000
3166343.853000	38591092.600000	469.302000	0.386220	-55.000000	-33.000000	-99.000000
3166343.853000	38591102.600000	459.302000	0.379801	-55.000000	-33.000000	-99.000000
3166343.853000	38591102.600000	469.302000	0.386237	-55.000000	-33.000000	-99.000000
3166353.853000	38591082.600000	439.302000	0.338530	-55.000000	-33.000000	-99.000000
3166353.853000	38591082.600000	449.302000	0.360464	-55.000000	-33.000000	-99.000000
3166363.853000	38591082.600000	439.302000	0.338531	-55.000000	-33.000000	-99.000000
3166363.853000	38591082.600000	449.302000	0.360464	-55.000000	-33.000000	-99.000000
3166353.853000	38591082.600000	459.302000	0.379771	-55.000000	-33.000000	-99.000000
3166353.853000	38591082.600000	469.302000	0.386212	-55.000000	-33.000000	-99.000000
3166363.853000	38591082.600000	459.302000	0.379771	-55.000000	-33.000000	-99.000000
3166363.853000	38591082.600000	469.302000	0.386212	-55.000000	-33.000000	-99.000000
3166353.853000	38591092.600000	439.302000	0.338513	-55.000000	-33.000000	-99.000000
3166353.853000	38591092.600000	449.302000	0.360467	-55.000000	-33.000000	-99.000000
3166353.853000	38591102.600000	439.302000	0.338481	-55.000000	-33.000000	-99.000000
3166353.853000	38591102.600000	449.302000	0.360472	-55.000000	-33.000000	-99.000000
3166363.853000	38591092.600000	439.302000	0.338513	-55.000000	-33.000000	-99.000000
3166363.853000	38591092.600000	449.302000	0.360467	-55.000000	-33.000000	-99.000000
3166363.853000	38591102.600000	439.302000	0.338482	-55.000000	-33.000000	-99.000000
3166363.853000	38591102.600000	449.302000	0.360472	-55.000000	-33.000000	-99.000000
3166353.853000	38591092.600000	459.302000	0.379784	-55.000000	-33.000000	-99.000000
3166353.853000	38591092.600000	469.302000	0.386223	-55.000000	-33.000000	-99.000000
3166353.853000	38591102.600000	459.302000	0.379807	-55.000000	-33.000000	-99.000000
3166353.853000	38591102.600000	469.302000	0.386242	-55.000000	-33.000000	-99.000000
3166363.853000	38591092.600000	459.302000	0.379784	-55.000000	-33.000000	-99.000000
3166363.853000	38591092.600000	469.302000	0.386222	-55.000000	-33.000000	-99.000000
3166363.853000	38591102.600000	459.302000	0.379806	-55.000000	-33.000000	-99.000000
3166363.853000	38591102.600000	469.302000	0.386241	-55.000000	-33.000000	-99.000000
3166373.853000	38591082.600000	429.302000	0.325998	-55.000000	-33.000000	-99.000000
3166373.853000	38591092.600000	429.302000	0.326014	-55.000000	-33.000000	-99.000000
3166373.853000	38591102.600000	429.302000	0.326040	-55.000000	-33.000000	-99.000000
3166373.853000	38591082.600000	439.302000	0.338533	-55.000000	-33.000000	-99.000000
3166373.853000	38591082.600000	449.302000	0.360463	-55.000000	-33.000000	-99.000000
3166373.853000	38591082.600000	459.302000	0.379770	-55.000000	-33.000000	-99.000000
3166373.853000	38591082.600000	469.302000	0.386210	-55.000000	-33.000000	-99.000000
3166373.853000	38591092.600000	439.302000	0.338518	-55.000000	-33.000000	-99.000000
3166373.853000	38591092.600000	449.302000	0.360466	-55.000000	-33.000000	-99.000000
3166373.853000	38591102.600000	439.302000	0.338493	-55.000000	-33.000000	-99.000000
3166373.853000	38591102.600000	449.302000	0.360470	-55.000000	-33.000000	-99.000000
3166373.853000	38591092.600000	459.302000	0.379780	-55.000000	-33.000000	-99.000000
3166373.853000	38591092.600000	469.302000	0.386219	-55.000000	-33.000000	-99.000000
3166373.853000	38591102.600000	459.302000	0.379798	-55.000000	-33.000000	-99.000000
3166373.853000	38591102.600000	469.302000	0.386234	-55.000000	-33.000000	-99.000000
3166333.853000	38591082.600000	479.302000	0.443719	-55.000000	-33.000000	-99.000000
3166333.853000	38591082.600000	489.302000	0.510453	-55.000000	-33.000000	-99.000000
3166343.853000	38591082.600000	479.302000	0.378347	-55.000000	-33.000000	-99.000000
3166343.853000	38591082.600000	489.302000	0.344092	-55.000000	-33.000000	-99.000000
3166333.853000	38591092.600000	479.302000	0.444057	-55.000000	-33.000000	-99.000000
3166333.853000	38591092.600000	489.302000	0.510405	-55.000000	-33.000000	-99.000000
3166333.853000	38591102.600000	479.302000	0.456337	-55.000000	-33.000000	-99.000000
3166333.853000	38591102.600000	489.302000	0.510184	-55.000000	-33.000000	-99.000000
3166343.853000	38591092.600000	479.302000	0.378348	-55.000000	-33.000000	-99.000000
3166343.853000	38591092.600000	489.302000	0.344105	-55.000000	-33.000000	-99.000000
3166343.853000	38591102.600000	479.302000	0.378350	-55.000000	-33.000000	-99.000000
3166343.853000	38591102.600000	489.302000	0.344127	-55.000000	-33.000000	-99.000000
3166353.853000	38591082.600000	479.302000	0.378347	-55.000000	-33.000000	-99.000000
3166353.853000	38591082.600000	489.302000	0.344094	-55.000000	-33.000000	-99.000000
3166363.853000	38591082.600000	479.302000	0.378347	-55.000000	-33.000000	-99.000000
3166363.853000	38591082.600000	489.302000	0.344093	-55.000000	-33.000000	-99.000000
3166353.853000	38591082.600000	499.302000	0.324520	-55.000000	-33.000000	-99.000000
3166363.853000	38591082.600000	499.302000	0.324525	-55.000000	-33.000000	-99.000000
3166353.853000	38591092.600000	479.302000	0.378348	-55.000000	-33.000000	-99.000000
3166353.853000	38591092.600000	489.302000	0.344108	-55.000000	-33.000000	-99.000000
3166353.853000	38591102.600000	479.302000	0.378351	-55.000000	-33.000000	-99.000000
3166353.853000	38591102.600000	489.302000	0.344134	-55.000000	-33.000000	-99.000000
3166363.853000	38591092.600000	479.302000	0.378348	-55.000000	-33.000000	-99.000000
3166363.853000	38591092.600000	489.302000	0.344108	-55.000000	-33.000000	-99.000000
3166363.853000	38591102.600000	479.302000	0.378351	-55.000000	-33.000000	-99.000000
3166363.853000	38591102.600000	489.302000	0.344133	-55.000000	-33.000000	-99.000000
3166353.853000	38591092.600000	499.302000	0.324311	-55.000000	-33.000000	-99.000000
3166353.853000	38591102.600000	499.302000	0.323940	-55.000000	-33.000000	-99.000000
3166363.853000	38591092.600000	499.302000	0.324320	-55.000000	-33.000000	-99.000000
3166363.853000	38591102.600000	499.302000	0.323961	-55.000000	-33.000000	-99.000000
3166373.853000	38591082.600000	479.302000	0.378347	-55.000000	-33.000000	-99.000000
3166373.853000	38591082.600000	489.302000	0.344091	-55.000000	-33.000000	-99.000000
3166383.853000	38591082.600000	489.302000	0.344088	-55.000000	-33.000000	-99.000000
3166373.853000	38591082.600000	499.302000	0.324553	-55.000000	-33.000000	-99.000000
3166383.853000	38591082.600000	499.302000	0.324599	-55.000000	-33.000000	-99.000000
3166373.853000	38591092.600000	479.302000	0.378348	-55.000000	-33.000000	-99.000000
3166373.853000	38591092.600000	489.302000	0.344103	-55.000000	-33.000000	-99.000000
3166373.853000	38591102.600000	479.302000	0.378350	-55.000000	-33.000000	-99.000000
3166373.853000	38591102.600000	489.302000	0.344124	-55.000000	-33.000000	-99.000000
3166383.853000	38591092.600000	489.302000	0.344097	-55.000000	-33.000000	-99.000000
3166383.853000	38591102.600000	489.302000	0.344111	-55.000000	-33.000000	-99.000000
3166373.853000	38591092.600000	499.302000	0.324376	-55.000000	-33.000000	-99.000000
3166373.853000	38591102.600000	499.302000	0.324085	-55.000000	-33.000000	-99.000000
3166383.853000	38591092.600000	499.302000	0.324459	-55.000000	-33.000000	-99.000000
3166383.853000	38591102.600000	499.302000	0.324251	-55.000000	-33.000000	-99.000000
3166253.853000	38591132.600000	469.302000	0.302873	-55.000000	-33.000000	-99.000000
3166253.853000	38591142.600000	459.302000	0.304908	-55.000000	-33.000000	-99.000000
3166253.853000	38591142.600000	469.302000	0.302735	-55.000000	-33.000000	-99.000000
3166253.853000	38591152.600000	459.302000	0.305048	-55.000000	-33.000000	-99.000000
3166253.853000	38591152.600000	469.302000	0.302708	-55.000000	-33.000000	-99.000000
3166253.853000	38591162.600000	459.302000	0.304110	-55.000000	-33.000000	-99.000000
3166253.853000	38591162.600000	469.302000	0.302850	-55.000000	-33.000000	-99.000000
3166263.853000	38591152.600000	459.302000	0.303834	-55.000000	-33.000000	-99.000000
3166263.853000	38591152.600000	469.302000	0.302891	-55.000000	-33.000000	-99.000000
3166263.853000	38591162.600000	459.302000	0.303622	-55.000000	-33.000000	-99.000000
3166263.853000	38591162.600000	469.302000	0.302919	-55.000000	-33.000000	-99.000000
3166253.853000	38591172.600000	459.302000	0.303570	-55.000000	-33.000000	-99.000000
3166253.853000	38591172.600000	469.302000	0.302925	-55.000000	-33.000000	-99.000000
3166253.853000	38591182.600000	459.302000	0.303327	-55.000000	-33.000000	-99.000000
3166253.853000	38591182.600000	469.302000	0.302957	-55.000000	-33.000000	-99.000000
3166263.853000	38591172.600000	459.302000	0.303406	-55.000000	-33.000000	-99.000000
3166263.853000	38591172.600000	469.302000	0.302947	-55.000000	-33.000000	-99.000000
3166263.853000	38591182.600000	459.302000	0.303265	-55.000000	-33.000000	-99.000000
3166263.853000	38591182.600000	469.302000	0.302965	-55.000000	-33.000000	-99.000000
3166323.853000	38591112.600000	409.302000	0.273922	-55.000000	-33.000000	-99.000000
3166323.853000	38591122.600000	409.302000	0.254439	-55.000000	-33.000000	-99.000000
3166313.853000	38591112.600000	429.302000	0.292497	-55.000000	-33.000000	-99.000000
3166313.853000	38591122.600000	429.302000	0.292993	-55.000000	-33.000000	-99.000000
3166323.853000	38591112.600000	419.302000	0.298966	-55.000000	-33.000000	-99.000000
3166323.853000	38591112.600000	429.302000	0.292353	-55.000000	-33.000000	-99.000000
3166323.853000	38591122.600000	419.302000	0.298371	-55.000000	-33.000000	-99.000000
3166323.853000	38591122.600000	429.302000	0.292611	-55.000000	-33.000000	-99.000000
3166323.853000	38591132.600000	409.302000	0.254807	-55.000000	-33.000000	-99.000000
3166323.853000	38591142.600000	409.302000	0.254402	-55.000000	-33.000000	-99.000000
3166313.853000	38591132.600000	429.302000	0.293524	-55.000000	-33.000000	-99.000000
3166313.853000	38591142.600000	429.302000	0.293205	-55.000000	-33.000000	-99.000000
3166323.853000	38591132.600000	419.302000	0.304939	-55.000000	-33.000000	-99.000000
3166323.853000	38591132.600000	429.302000	0.292806	-55.000000	-33.000000	-99.000000
3166323.853000	38591142.600000	419.302000	0.305386	-55.000000	-33.000000	-99.000000
3166323.853000	38591142.600000	429.302000	0.292697	-55.000000	-33.000000	-99.000000
3166293.853000	38591112.600000	439.302000	0.292139	-55.000000	-33.000000	-99.000000
3166293.853000	38591112.600000	449.302000	0.291721	-55.000000	-33.000000	-99.000000
3166293.853000	38591122.600000	439.302000	0.292392	-55.000000	-33.000000	-99.000000
3166293.853000	38591122.600000	449.302000	0.291636	-55.000000	-33.000000	-99.000000
3166303.853000	38591112.600000	439.302000	0.292241	-55.000000	-33.000000	-99.000000
3166303.853000	38591112.600000	449.302000	0.291689	-55.000000	-33.000000	-99.000000
3166303.853000	38591122.600000	439.302000	0.292849	-55.000000	-33.000000	-99.000000
3166303.853000	38591122.600000	449.302000	0.291463	-55.000000	-33.000000	-99.000000
3166303.853000	38591112.600000	459.302000	0.288509	-55.000000	-33.000000	-99.000000
3166303.853000	38591122.600000	459.302000	0.288000	-55.000000	-33.000000	-99.000000
3166293.853000	38591132.600000	439.302000	0.292665	-55.000000	-33.000000	-99.000000
3166293.853000	38591132.600000	449.302000	0.291534	-55.000000	-33.000000	-99.000000
3166293.853000	38591142.600000	439.302000	0.292501	-55.000000	-33.000000	-99.000000
3166293.853000	38591142.600000	449.302000	0.291594	-55.000000	-33.000000	-99.000000
3166303.853000	38591132.600000	439.302000	0.294746	-55.000000	-33.000000	-99.000000
3166303.853000	38591132.600000	449.302000	0.290316	-55.000000	-33.000000	-99.000000
3166303.853000	38591142.600000	439.302000	0.293302	-55.000000	-33.000000	-99.000000
3166303.853000	38591142.600000	449.302000	0.291249	-55.000000	-33.000000	-99.000000
3166303.853000	38591132.600000	459.302000	0.286796	-55.000000	-33.000000	-99.000000
3166303.853000	38591142.600000	459.302000	0.287676	-55.000000	-33.000000	-99.000000
3166313.853000	38591112.600000	439.302000	0.292228	-55.000000	-33.000000	-99.000000
3166313.853000	38591112.600000	449.302000	0.291693	-55.000000	-33.000000	-99.000000
3166313.853000	38591122.600000	439.302000	0.292773	-55.000000	-33.000000	-99.000000
3166313.853000	38591122.600000	449.302000	0.291494	-55.000000	-33.000000	-99.000000
3166323.853000	38591112.600000	439.302000	0.292118	-55.000000	-33.000000	-99.000000
3166323.853000	38591112.600000	449.302000	0.291728	-55.000000	-33.000000	-99.000000
3166323.853000	38591122.600000	439.302000	0.292327	-55.000000	-33.000000	-99.000000
3166323.853000	38591122.600000	449.302000	0.291659	-55.000000	-33.000000	-99.000000
3166313.853000	38591112.600000	459.302000	0.288521	-55.000000	-33.000000	-99.000000
3166313.853000	38591112.600000	469.302000	0.332661	-55.000000	-33.000000	-99.000000
3166313.853000	38591122.600000	459.302000	0.288056	-55.000000	-33.000000	-99.000000
3166313.853000	38591122.600000	469.302000	0.329765	-55.000000	-33.000000	-99.000000
3166323.853000	38591112.600000	459.302000	0.288629	-55.000000	-33.000000	-99.000000
3166323.853000	38591112.600000	469.302000	0.333445	-55.000000	-33.000000	-99.000000
3166323.853000	38591122.600000	459.302000	0.288426	-55.000000	-33.000000	-99.000000
3166323.853000	38591122.600000	469.302000	0.332041	-55.000000	-33.000000	-99.000000
3166313.853000	38591132.600000	439.302000	0.294092	-55.000000	-33.000000	-99.000000
3166313.853000	38591132.600000	449.302000	0.290803	-55.000000	-33.000000	-99.000000
3166313.853000	38591142.600000	439.302000	0.293143	-55.000000	-33.000000	-99.000000
3166313.853000	38591142.600000	449.302000	0.291326	-55.000000	-33.000000	-99.000000
3166323.853000	38591132.600000	439.302000	0.292528	-55.000000	-33.000000	-99.000000
3166323.853000	38591132.600000	449.302000	0.291586	-55.000000	-33.000000	-99.000000
3166323.853000	38591142.600000	439.302000	0.292410	-55.000000	-33.000000	-99.000000
3166323.853000	38591142.600000	449.302000	0.291627	-55.000000	-33.000000	-99.000000
3166313.853000	38591132.600000	459.302000	0.287196	-55.000000	-33.000000	-99.000000
3166313.853000	38591132.600000	469.302000	0.326194	-55.000000	-33.000000	-99.000000
3166313.853000	38591142.600000	459.302000	0.287782	-55.000000	-33.000000	-99.000000
3166313.853000	38591142.600000	469.302000	0.328444	-55.000000	-33.000000	-99.000000
3166323.853000	38591132.600000	459.302000	0.288248	-55.000000	-33.000000	-99.000000
3166323.853000	38591132.600000	469.302000	0.330930	-55.000000	-33.000000	-99.000000
3166323.853000	38591142.600000	459.302000	0.288347	-55.000000	-33.000000	-99.000000
3166323.853000	38591142.600000	469.302000	0.331592	-55.000000	-33.000000	-99.000000
3166323.853000	38591152.600000	409.302000	0.254433	-55.000000	-33.000000	-99.000000
3166323.853000	38591162.600000	409.302000	0.254499	-55.000000	-33.000000	-99.000000
3166313.853000	38591152.600000	429.302000	0.292632	-55.000000	-33.000000	-99.000000
3166313.853000	38591162.600000	429.302000	0.292297	-55.000000	-33.000000	-99.000000
3166323.853000	38591152.600000	419.302000	0.308371	-55.000000	-33.000000	-99.000000
3166323.853000	38591152.600000	429.302000	0.299144	-55.000000	-33.000000	-99.000000
3166323.853000	38591162.600000	419.302000	0.301524	-55.000000	-33.000000	-99.000000
3166323.853000	38591162.600000	429.302000	0.311117	-55.000000	-33.000000	-99.000000
3166323.853000	38591172.600000	409.302000	0.254566	-55.000000	-33.000000	-99.000000
3166323.853000	38591182.600000	409.302000	0.254618	-55.000000	-33.000000	-99.000000
3166313.853000	38591172.600000	429.302000	0.292121	-55.000000	-33.000000	-99.000000
3166313.853000	38591182.600000	429.302000	0.292022	-55.000000	-33.000000	-99.000000
3166323.853000	38591172.600000	419.302000	0.301510	-55.000000	-33.000000	-99.000000
3166323.853000	38591172.600000	429.302000	0.318286	-55.000000	-33.000000	-99.000000
3166323.853000	38591182.600000	419.302000	0.307139	-55.000000	-33.000000	-99.000000
3166323.853000	38591182.600000	429.302000	0.323074	-55.000000	-33.000000	-99.000000
3166293.853000	38591152.600000	439.302000	0.292205	-55.000000	-33.000000	-99.000000
3166293.853000	38591152.600000	449.302000	0.291696	-55.000000	-33.000000	-99.000000
3166293.853000	38591162.600000	439.302000	0.292039	-55.000000	-33.000000	-99.000000
3166293.853000	38591162.600000	449.302000	0.291748	-55.000000	-33.000000	-99.000000
3166303.853000	38591152.600000	439.302000	0.292367	-55.000000	-33.000000	-99.000000
3166303.853000	38591152.600000	449.302000	0.291640	-55.000000	-33.000000	-99.000000
3166303.853000	38591162.600000	439.302000	0.292083	-55.000000	-33.000000	-99.000000
3166303.853000	38591162.600000	449.302000	0.291734	-55.000000	-33.000000	-99.000000
3166303.853000	38591152.600000	459.302000	0.288383	-55.000000	-33.000000	-99.000000
3166303.853000	38591162.600000	459.302000	0.288658	-55.000000	-33.000000	-99.000000
3166293.853000	38591172.600000	439.302000	0.291954	-55.000000	-33.000000	-99.000000
3166293.853000	38591172.600000	449.302000	0.291774	-55.000000	-33.000000	-99.000000
3166293.853000	38591182.600000	439.302000	0.293859	-55.000000	-33.000000	-99.000000
3166293.853000	38591182.600000	449.302000	0.291787	-55.000000	-33.000000	-99.000000
3166303.853000	38591172.600000	439.302000	0.291970	-55.000000	-33.000000	-99.000000
3166303.853000	38591172.600000	449.302000	0.291769	-55.000000	-33.000000	-99.000000
3166303.853000	38591182.600000	439.302000	0.291915	-55.000000	-33.000000	-99.000000
3166303.853000	38591182.600000	449.302000	0.291785	-55.000000	-33.000000	-99.000000
3166303.853000	38591172.600000	459.302000	0.288779	-55.000000	-33.000000	-99.000000
3166303.853000	38591182.600000	459.302000	0.288840	-55.000000	-33.000000	-99.000000
3166313.853000	38591152.600000	439.302000	0.292345	-55.000000	-33.000000	-99.000000
3166313.853000	38591152.600000	449.302000	0.291648	-55.000000	-33.000000	-99.000000
3166313.853000	38591162.600000	439.302000	0.292078	-55.000000	-33.000000	-99.000000
3166313.853000	38591162.600000	449.302000	0.291736	-55.000000	-33.000000	-99.000000
3166323.853000	38591152.600000	439.302000	0.292175	-55.000000	-33.000000	-99.000000
3166323.853000	38591152.600000	449.302000	0.291706	-55.000000	-33.000000	-99.000000
3166323.853000	38591162.600000	439.302000	0.292028	-55.000000	-33.000000	-99.000000
3166323.853000	38591162.600000	449.302000	0.291751	-55.000000	-33.000000	-99.000000
3166313.853000	38591152.600000	459.302000	0.288403	-55.000000	-33.000000	-99.000000
3166313.853000	38591152.600000	469.302000	0.331988	-55.000000	-33.000000	-99.000000
3166313.853000	38591162.600000	459.302000	0.288663	-55.000000	-33.000000	-99.000000
3166313.853000	38591162.600000	469.302000	0.333812	-55.000000	-33.000000	-99.000000
3166323.853000	38591152.600000	459.302000	0.288566	-55.000000	-33.000000	-99.000000
3166323.853000	38591152.600000	469.302000	0.333093	-55.000000	-33.000000	-99.000000
3166323.853000	38591162.600000	459.302000	0.288716	-55.000000	-33.000000	-99.000000
3166323.853000	38591162.600000	469.302000	0.334200	-55.000000	-33.000000	-99.000000
3166313.853000	38591172.600000	439.302000	0.291968	-55.000000	-33.000000	-99.000000
3166313.853000	38591172.600000	449.302000	0.291769	-55.000000	-33.000000	-99.000000
3166313.853000	38591182.600000	439.302000	0.291914	-55.000000	-33.000000	-99.000000
3166313.853000	38591182.600000	449.302000	0.291785	-55.000000	-33.000000	-99.000000
3166323.853000	38591172.600000	439.302000	0.293847	-55.000000	-33.000000	-99.000000
3166323.853000	38591172.600000	449.302000	0.291775	-55.000000	-33.000000	-99.000000
3166323.853000	38591182.600000	439.302000	0.301522	-55.000000	-33.000000	-99.000000
3166323.853000	38591182.600000	449.302000	0.291788	-55.000000	-33.000000	-99.000000
3166313.853000	38591172.600000	459.302000	0.288781	-55.000000	-33.000000	-99.000000
3166313.853000	38591172.600000	469.302000	0.334702	-55.000000	-33.000000	-99.000000
3166313.853000	38591182.600000	459.302000	0.288841	-55.000000	-33.000000	-99.000000
3166313.853000	38591182.600000	469.302000	0.335175	-55.000000	-33.000000	-99.000000
3166323.853000	38591172.600000	459.302000	0.288801	-55.000000	-33.000000	-99.000000
3166323.853000	38591172.600000	469.302000	0.327557	-55.000000	-33.000000	-99.000000
3166323.853000	38591182.600000	459.302000	0.306037	-55.000000	-33.000000	-99.000000
3166323.853000	38591182.600000	469.302000	0.362046	-55.000000	-33.000000	-99.000000
3166253.853000	38591112.600000	479.302000	0.301421	-55.000000	-33.000000	-99.000000
3166253.853000	38591122.600000	479.302000	0.301323	-55.000000	-33.000000	-99.000000
3166253.853000	38591122.600000	489.302000	0.301342	-55.000000	-33.000000	-99.000000
3166263.853000	38591122.600000	479.302000	0.301386	-55.000000	-33.000000	-99.000000
3166253.853000	38591132.600000	479.302000	0.301125	-55.000000	-33.000000	-99.000000
3166253.853000	38591132.600000	489.302000	0.301300	-55.000000	-33.000000	-99.000000
3166253.853000	38591142.600000	479.302000	0.300813	-55.000000	-33.000000	-99.000000
3166263.853000	38591132.600000	479.302000	0.301294	-55.000000	-33.000000	-99.000000
3166263.853000	38591142.600000	479.302000	0.301198	-55.000000	-33.000000	-99.000000
3166273.853000	38591142.600000	479.302000	0.301367	-55.000000	-33.000000	-99.000000
3166253.853000	38591152.600000	479.302000	0.300772	-55.000000	-33.000000	-99.000000
3166253.853000	38591162.600000	479.302000	0.301079	-55.000000	-33.000000	-99.000000
3166263.853000	38591152.600000	479.302000	0.301188	-55.000000	-33.000000	-99.000000
3166263.853000	38591162.600000	479.302000	0.301277	-55.000000	-33.000000	-99.000000
3166253.853000	38591172.600000	479.302000	0.301299	-55.000000	-33.000000	-99.000000
3166253.853000	38591182.600000	479.302000	0.301409	-55.000000	-33.000000	-99.000000
3166263.853000	38591172.600000	479.302000	0.301372	-55.000000	-33.000000	-99.000000
3166263.853000	38591182.600000	479.302000	0.301438	-55.000000	-33.000000	-99.000000
3166273.853000	38591152.600000	479.302000	0.301364	-55.000000	-33.000000	-99.000000
3166273.853000	38591162.600000	479.302000	0.301393	-55.000000	-33.000000	-99.000000
3166273.853000	38591172.600000	479.302000	0.301433	-55.000000	-33.000000	-99.000000
3166273.853000	38591182.600000	479.302000	0.301469	-55.000000	-33.000000	-99.000000
3166303.853000	38591112.600000	489.302000	0.505245	-55.000000	-33.000000	-99.000000
3166303.853000	38591122.600000	489.302000	0.508062	-55.000000	-33.000000	-99.000000
3166303.853000	38591132.600000	489.302000	0.503266	-55.000000	-33.000000	-99.000000
3166303.853000	38591142.600000	489.302000	0.507995	-55.000000	-33.000000	-99.000000
3166313.853000	38591112.600000	479.302000	0.445653	-55.000000	-33.000000	-99.000000
3166313.853000	38591112.600000	489.302000	0.500677	-55.000000	-33.000000	-99.000000
3166313.853000	38591122.600000	479.302000	0.450277	-55.000000	-33.000000	-99.000000
3166313.853000	38591122.600000	489.302000	0.507205	-55.000000	-33.000000	-99.000000
3166323.853000	38591112.600000	479.302000	0.442432	-55.000000	-33.000000	-99.000000
3166323.853000	38591112.600000	489.302000	0.496875	-55.000000	-33.000000	-99.000000
3166323.853000	38591122.600000	479.302000	0.447891	-55.000000	-33.000000	-99.000000
3166323.853000	38591122.600000	489.302000	0.506055	-55.000000	-33.000000	-99.000000
3166313.853000	38591132.600000	479.302000	0.453664	-55.000000	-33.000000	-99.000000
3166313.853000	38591132.600000	489.302000	0.505996	-55.000000	-33.000000	-99.000000
3166313.853000	38591142.600000	479.302000	0.451768	-55.000000	-33.000000	-99.000000
3166313.853000	38591142.600000	489.302000	0.508167	-55.000000	-33.000000	-99.000000
3166323.853000	38591132.600000	479.302000	0.449181	-55.000000	-33.000000	-99.000000
3166323.853000	38591132.600000	489.302000	0.507292	-55.000000	-33.000000	-99.000000
3166323.853000	38591142.600000	479.302000	0.448547	-55.000000	-33.000000	-99.000000
3166323.853000	38591142.600000	489.302000	0.514225	-55.000000	-33.000000	-99.000000
3166303.853000	38591152.600000	489.302000	0.506482	-55.000000	-33.000000	-99.000000
3166303.853000	38591162.600000	489.302000	0.503388	-55.000000	-33.000000	-99.000000
3166303.853000	38591172.600000	489.302000	0.501172	-55.000000	-33.000000	-99.000000
3166303.853000	38591182.600000	489.302000	0.499745	-55.000000	-33.000000	-99.000000
3166313.853000	38591152.600000	479.302000	0.448178	-55.000000	-33.000000	-99.000000
3166313.853000	38591152.600000	489.302000	0.506324	-55.000000	-33.000000	-99.000000
3166313.853000	38591162.600000	479.302000	0.446002	-55.000000	-33.000000	-99.000000
3166313.853000	38591162.600000	489.302000	0.503303	-55.000000	-33.000000	-99.000000
3166323.853000	38591152.600000	479.302000	0.471607	-55.000000	-33.000000	-99.000000
3166323.853000	38591152.600000	489.302000	0.512510	-55.000000	-33.000000	-99.000000
3166323.853000	38591162.600000	479.302000	0.456975	-55.000000	-33.000000	-99.000000
3166323.853000	38591162.600000	489.302000	0.510730	-55.000000	-33.000000	-99.000000
3166313.853000	38591172.600000	479.302000	0.444833	-55.000000	-33.000000	-99.000000
3166313.853000	38591172.600000	489.302000	0.501131	-55.000000	-33.000000	-99.000000
3166313.853000	38591182.600000	479.302000	0.444177	-55.000000	-33.000000	-99.000000
3166313.853000	38591182.600000	489.302000	0.499724	-55.000000	-33.000000	-99.000000
3166323.853000	38591172.600000	479.302000	0.451193	-55.000000	-33.000000	-99.000000
3166323.853000	38591172.600000	489.302000	0.509518	-55.000000	-33.000000	-99.000000
3166323.853000	38591182.600000	479.302000	0.402879	-55.000000	-33.000000	-99.000000
3166323.853000	38591182.600000	489.302000	0.468360	-55.000000	-33.000000	-99.000000
3166253.853000	38591192.600000	459.302000	0.303208	-55.000000	-33.000000	-99.000000
3166253.853000	38591192.600000	469.302000	0.302972	-55.000000	-33.000000	-99.000000
3166253.853000	38591202.600000	459.302000	0.330074	-55.000000	-33.000000	-99.000000
3166253.853000	38591202.600000	469.302000	0.329546	-55.000000	-33.000000	-99.000000
3166263.853000	38591192.600000	459.302000	0.327483	-55.000000	-33.000000	-99.000000
3166263.853000	38591192.600000	469.302000	0.302976	-55.000000	-33.000000	-99.000000
3166263.853000	38591202.600000	459.302000	0.299127	-55.000000	-33.000000	-99.000000
3166263.853000	38591202.600000	469.302000	0.302983	-55.000000	-33.000000	-99.000000
3166253.853000	38591212.600000	459.302000	0.303103	-55.000000	-33.000000	-99.000000
3166253.853000	38591212.600000	469.302000	0.302986	-55.000000	-33.000000	-99.000000
3166253.853000	38591222.600000	459.302000	0.303078	-55.000000	-33.000000	-99.000000
3166253.853000	38591222.600000	469.302000	0.302989	-55.000000	-33.000000	-99.000000
3166263.853000	38591212.600000	459.302000	0.303096	-55.000000	-33.000000	-99.000000
3166263.853000	38591212.600000	469.302000	0.302987	-55.000000	-33.000000	-99.000000
3166263.853000	38591222.600000	459.302000	0.303074	-55.000000	-33.000000	-99.000000
3166263.853000	38591222.600000	469.302000	0.302990	-55.000000	-33.000000	-99.000000
3166253.853000	38591232.600000	459.302000	0.303061	-55.000000	-33.000000	-99.000000
3166253.853000	38591232.600000	469.302000	0.302991	-55.000000	-33.000000	-99.000000
3166263.853000	38591232.600000	459.302000	0.303058	-55.000000	-33.000000	-99.000000
3166263.853000	38591232.600000	469.302000	0.302992	-55.000000	-33.000000	-99.000000
3166323.853000	38591192.600000	409.302000	0.254656	-55.000000	-33.000000	-99.000000
3166323.853000	38591202.600000	409.302000	0.254683	-55.000000	-33.000000	-99.000000
3166313.853000	38591192.600000	429.302000	0.291963	-55.000000	-33.000000	-99.000000
3166313.853000	38591202.600000	429.302000	0.291926	-55.000000	-33.000000	-99.000000
3166323.853000	38591192.600000	419.302000	0.307140	-55.000000	-33.000000	-99.000000
3166323.853000	38591192.600000	429.302000	0.325999	-55.000000	-33.000000	-99.000000
3166323.853000	38591202.600000	419.302000	0.307141	-55.000000	-33.000000	-99.000000
3166323.853000	38591202.600000	429.302000	0.325989	-55.000000	-33.000000	-99.000000
3166323.853000	38591212.600000	409.302000	0.254702	-55.000000	-33.000000	-99.000000
3166323.853000	38591222.600000	409.302000	0.254716	-55.000000	-33.000000	-99.000000
3166313.853000	38591212.600000	429.302000	0.299452	-55.000000	-33.000000	-99.000000
3166313.853000	38591222.600000	429.302000	0.303195	-55.000000	-33.000000	-99.000000
3166323.853000	38591212.600000	419.302000	0.307142	-55.000000	-33.000000	-99.000000
3166323.853000	38591212.600000	429.302000	0.325982	-55.000000	-33.000000	-99.000000
3166323.853000	38591222.600000	419.302000	0.307143	-55.000000	-33.000000	-99.000000
3166323.853000	38591222.600000	429.302000	0.325977	-55.000000	-33.000000	-99.000000
3166293.853000	38591192.600000	439.302000	0.291881	-55.000000	-33.000000	-99.000000
3166293.853000	38591192.600000	449.302000	0.291795	-55.000000	-33.000000	-99.000000
3166293.853000	38591202.600000	439.302000	0.291864	-55.000000	-33.000000	-99.000000
3166293.853000	38591202.600000	449.302000	0.291800	-55.000000	-33.000000	-99.000000
3166303.853000	38591192.600000	439.302000	0.291884	-55.000000	-33.000000	-99.000000
3166303.853000	38591192.600000	449.302000	0.291794	-55.000000	-33.000000	-99.000000
3166303.853000	38591202.600000	439.302000	0.291866	-55.000000	-33.000000	-99.000000
3166303.853000	38591202.600000	449.302000	0.291799	-55.000000	-33.000000	-99.000000
3166303.853000	38591192.600000	459.302000	0.288875	-55.000000	-33.000000	-99.000000
3166303.853000	38591202.600000	459.302000	0.288896	-55.000000	-33.000000	-99.000000
3166293.853000	38591212.600000	439.302000	0.291852	-55.000000	-33.000000	-99.000000
3166293.853000	38591212.600000	449.302000	0.291803	-55.000000	-33.000000	-99.000000
3166293.853000	38591222.600000	439.302000	0.291845	-55.000000	-33.000000	-99.000000
3166293.853000	38591222.600000	449.302000	0.291805	-55.000000	-33.000000	-99.000000
3166303.853000	38591212.600000	439.302000	0.291854	-55.000000	-33.000000	-99.000000
3166303.853000	38591212.600000	449.302000	0.291803	-55.000000	-33.000000	-99.000000
3166303.853000	38591222.600000	439.302000	0.291845	-55.000000	-33.000000	-99.000000
3166303.853000	38591222.600000	449.302000	0.291805	-55.000000	-33.000000	-99.000000
3166303.853000	38591212.600000	459.302000	0.288910	-55.000000	-33.000000	-99.000000
3166303.853000	38591222.600000	459.302000	0.288920	-55.000000	-33.000000	-99.000000
3166313.853000	38591192.600000	439.302000	0.291884	-55.000000	-33.000000	-99.000000
3166313.853000	38591192.600000	449.302000	0.291794	-55.000000	-33.000000	-99.000000
3166313.853000	38591202.600000	439.302000	0.291865	-55.000000	-33.000000	-99.000000
3166313.853000	38591202.600000	449.302000	0.291799	-55.000000	-33.000000	-99.000000
3166323.853000	38591192.600000	439.302000	0.323564	-55.000000	-33.000000	-99.000000
3166323.853000	38591192.600000	449.302000	0.330894	-55.000000	-33.000000	-99.000000
3166323.853000	38591202.600000	439.302000	0.338542	-55.000000	-33.000000	-99.000000
3166323.853000	38591202.600000	449.302000	0.360463	-55.000000	-33.000000	-99.000000
3166313.853000	38591192.600000	459.302000	0.288875	-55.000000	-33.000000	-99.000000
3166313.853000	38591192.600000	469.302000	0.335450	-55.000000	-33.000000	-99.000000
3166313.853000	38591202.600000	459.302000	0.288896	-55.000000	-33.000000	-99.000000
3166313.853000	38591202.600000	469.302000	0.335621	-55.000000	-33.000000	-99.000000
3166323.853000	38591192.600000	459.302000	0.357274	-55.000000	-33.000000	-99.000000
3166323.853000	38591192.600000	469.302000	0.386211	-55.000000	-33.000000	-99.000000
3166323.853000	38591202.600000	459.302000	0.379768	-55.000000	-33.000000	-99.000000
3166323.853000	38591202.600000	469.302000	0.386205	-55.000000	-33.000000	-99.000000
3166313.853000	38591212.600000	439.302000	0.291853	-55.000000	-33.000000	-99.000000
3166313.853000	38591212.600000	449.302000	0.291803	-55.000000	-33.000000	-99.000000
3166313.853000	38591222.600000	439.302000	0.291845	-55.000000	-33.000000	-99.000000
3166313.853000	38591222.600000	449.302000	0.291805	-55.000000	-33.000000	-99.000000
3166323.853000	38591212.600000	439.302000	0.338548	-55.000000	-33.000000	-99.000000
3166323.853000	38591212.600000	449.302000	0.360462	-55.000000	-33.000000	-99.000000
3166323.853000	38591222.600000	439.302000	0.338553	-55.000000	-33.000000	-99.000000
3166323.853000	38591222.600000	449.302000	0.360461	-55.000000	-33.000000	-99.000000
3166313.853000	38591212.600000	459.302000	0.288910	-55.000000	-33.000000	-99.000000
3166313.853000	38591212.600000	469.302000	0.335734	-55.000000	-33.000000	-99.000000
3166313.853000	38591222.600000	459.302000	0.288920	-55.000000	-33.000000	-99.000000
3166313.853000	38591222.600000	469.302000	0.335813	-55.000000	-33.000000	-99.000000
3166323.853000	38591212.600000	459.302000	0.379762	-55.000000	-33.000000	-99.000000
3166323.853000	38591212.600000	469.302000	0.386201	-55.000000	-33.000000	-99.000000
3166323.853000	38591222.600000	459.302000	0.379759	-55.000000	-33.000000	-99.000000
3166323.853000	38591222.600000	469.302000	0.386198	-55.000000	-33.000000	-99.000000
3166323.853000	38591232.600000	409.302000	0.254726	-55.000000	-33.000000	-99.000000
3166313.853000	38591232.600000	429.302000	0.318752	-55.000000	-33.000000	-99.000000
3166323.853000	38591232.600000	419.302000	0.307143	-55.000000	-33.000000	-99.000000
3166323.853000	38591232.600000	429.302000	0.325974	-55.000000	-33.000000	-99.000000
3166293.853000	38591232.600000	439.302000	0.296647	-55.000000	-33.000000	-99.000000
3166293.853000	38591232.600000	449.302000	0.299525	-55.000000	-33.000000	-99.000000
3166303.853000	38591232.600000	439.302000	0.291839	-55.000000	-33.000000	-99.000000
3166303.853000	38591232.600000	449.302000	0.291807	-55.000000	-33.000000	-99.000000
3166303.853000	38591232.600000	459.302000	0.288927	-55.000000	-33.000000	-99.000000
3166313.853000	38591232.600000	439.302000	0.293819	-55.000000	-33.000000	-99.000000
3166313.853000	38591232.600000	449.302000	0.291807	-55.000000	-33.000000	-99.000000
3166323.853000	38591232.600000	439.302000	0.338556	-55.000000	-33.000000	-99.000000
3166323.853000	38591232.600000	449.302000	0.360460	-55.000000	-33.000000	-99.000000
3166313.853000	38591232.600000	459.302000	0.288927	-55.000000	-33.000000	-99.000000
3166313.853000	38591232.600000	469.302000	0.340273	-55.000000	-33.000000	-99.000000
3166323.853000	38591232.600000	459.302000	0.379756	-55.000000	-33.000000	-99.000000
3166323.853000	38591232.600000	469.302000	0.386195	-55.000000	-33.000000	-99.000000
3166253.853000	38591192.600000	479.302000	0.301466	-55.000000	-33.000000	-99.000000
3166253.853000	38591202.600000	479.302000	0.301498	-55.000000	-33.000000	-99.000000
3166263.853000	38591192.600000	479.302000	0.301479	-55.000000	-33.000000	-99.000000
3166263.853000	38591202.600000	479.302000	0.301505	-55.000000	-33.000000	-99.000000
3166253.853000	38591212.600000	479.302000	0.301518	-55.000000	-33.000000	-99.000000
3166253.853000	38591222.600000	479.302000	0.301531	-55.000000	-33.000000	-99.000000
3166263.853000	38591212.600000	479.302000	0.301522	-55.000000	-33.000000	-99.000000
3166263.853000	38591222.600000	479.302000	0.301533	-55.000000	-33.000000	-99.000000
3166273.853000	38591192.600000	479.302000	0.301495	-55.000000	-33.000000	-99.000000
3166273.853000	38591202.600000	479.302000	0.301513	-55.000000	-33.000000	-99.000000
3166273.853000	38591212.600000	479.302000	0.301526	-55.000000	-33.000000	-99.000000
3166273.853000	38591222.600000	479.302000	0.301536	-55.000000	-33.000000	-99.000000
3166253.853000	38591232.600000	479.302000	0.301539	-55.000000	-33.000000	-99.000000
3166263.853000	38591232.600000	479.302000	0.301541	-55.000000	-33.000000	-99.000000
3166273.853000	38591232.600000	479.302000	0.301543	-55.000000	-33.000000	-99.000000
3166303.853000	38591192.600000	489.302000	0.498819	-55.000000	-33.000000	-99.000000
3166303.853000	38591202.600000	489.302000	0.498199	-55.000000	-33.000000	-99.000000
3166303.853000	38591212.600000	489.302000	0.497768	-55.000000	-33.000000	-99.000000
3166303.853000	38591222.600000	489.302000	0.497460	-55.000000	-33.000000	-99.000000
3166313.853000	38591192.600000	479.302000	0.443783	-55.000000	-33.000000	-99.000000
3166313.853000	38591192.600000	489.302000	0.498808	-55.000000	-33.000000	-99.000000
3166313.853000	38591202.600000	479.302000	0.443530	-55.000000	-33.000000	-99.000000
3166313.853000	38591202.600000	489.302000	0.510155	-55.000000	-33.000000	-99.000000
3166323.853000	38591192.600000	479.302000	0.393952	-55.000000	-33.000000	-99.000000
3166323.853000	38591192.600000	489.302000	0.415874	-55.000000	-33.000000	-99.000000
3166323.853000	38591202.600000	479.302000	0.378345	-55.000000	-33.000000	-99.000000
3166323.853000	38591202.600000	489.302000	0.344077	-55.000000	-33.000000	-99.000000
3166313.853000	38591212.600000	479.302000	0.443360	-55.000000	-33.000000	-99.000000
3166313.853000	38591212.600000	489.302000	0.509693	-55.000000	-33.000000	-99.000000
3166313.853000	38591222.600000	479.302000	0.455544	-55.000000	-33.000000	-99.000000
3166313.853000	38591222.600000	489.302000	0.509377	-55.000000	-33.000000	-99.000000
3166323.853000	38591212.600000	479.302000	0.378344	-55.000000	-33.000000	-99.000000
3166323.853000	38591212.600000	489.302000	0.344072	-55.000000	-33.000000	-99.000000
3166323.853000	38591222.600000	479.302000	0.378344	-55.000000	-33.000000	-99.000000
3166323.853000	38591222.600000	489.302000	0.344069	-55.000000	-33.000000	-99.000000
3166303.853000	38591232.600000	489.302000	0.497232	-55.000000	-33.000000	-99.000000
3166313.853000	38591232.600000	479.302000	0.450635	-55.000000	-33.000000	-99.000000
3166313.853000	38591232.600000	489.302000	0.509158	-55.000000	-33.000000	-99.000000
3166323.853000	38591232.600000	479.302000	0.378344	-55.000000	-33.000000	-99.000000
3166323.853000	38591232.600000	489.302000	0.344066	-55.000000	-33.000000	-99.000000
3166333.853000	38591112.600000	399.302000	0.253998	-55.000000	-33.000000	-99.000000
3166333.853000	38591112.600000	409.302000	0.254478	-55.000000	-33.000000	-99.000000
3166333.853000	38591122.600000	399.302000	0.253667	-55.000000	-33.000000	-99.000000
3166333.853000	38591122.600000	409.302000	0.254333	-55.000000	-33.000000	-99.000000
3166343.853000	38591112.600000	399.302000	0.253777	-55.000000	-33.000000	-99.000000
3166343.853000	38591112.600000	409.302000	0.254382	-55.000000	-33.000000	-99.000000
3166343.853000	38591122.600000	399.302000	0.253153	-55.000000	-33.000000	-99.000000
3166343.853000	38591122.600000	409.302000	0.254073	-55.000000	-33.000000	-99.000000
3166333.853000	38591112.600000	419.302000	0.307124	-55.000000	-33.000000	-99.000000
3166333.853000	38591112.600000	429.302000	0.318203	-55.000000	-33.000000	-99.000000
3166333.853000	38591122.600000	419.302000	0.307120	-55.000000	-33.000000	-99.000000
3166333.853000	38591122.600000	429.302000	0.323069	-55.000000	-33.000000	-99.000000
3166343.853000	38591112.600000	419.302000	0.307119	-55.000000	-33.000000	-99.000000
3166343.853000	38591112.600000	429.302000	0.326098	-55.000000	-33.000000	-99.000000
3166343.853000	38591122.600000	419.302000	0.307112	-55.000000	-33.000000	-99.000000
3166343.853000	38591122.600000	429.302000	0.326211	-55.000000	-33.000000	-99.000000
3166333.853000	38591132.600000	399.302000	0.253290	-55.000000	-33.000000	-99.000000
3166333.853000	38591132.600000	409.302000	0.254147	-55.000000	-33.000000	-99.000000
3166333.853000	38591142.600000	399.302000	0.253107	-55.000000	-33.000000	-99.000000
3166333.853000	38591142.600000	409.302000	0.254050	-55.000000	-33.000000	-99.000000
3166343.853000	38591132.600000	399.302000	0.252192	-55.000000	-33.000000	-99.000000
3166343.853000	38591132.600000	409.302000	0.253439	-55.000000	-33.000000	-99.000000
3166343.853000	38591142.600000	399.302000	0.251599	-55.000000	-33.000000	-99.000000
3166343.853000	38591142.600000	409.302000	0.252888	-55.000000	-33.000000	-99.000000
3166333.853000	38591132.600000	419.302000	0.307117	-55.000000	-33.000000	-99.000000
3166333.853000	38591132.600000	429.302000	0.326184	-55.000000	-33.000000	-99.000000
3166333.853000	38591142.600000	419.302000	0.307120	-55.000000	-33.000000	-99.000000
3166333.853000	38591142.600000	429.302000	0.326220	-55.000000	-33.000000	-99.000000
3166343.853000	38591132.600000	419.302000	0.307120	-55.000000	-33.000000	-99.000000
3166343.853000	38591132.600000	429.302000	0.326441	-55.000000	-33.000000	-99.000000
3166343.853000	38591142.600000	419.302000	0.307154	-55.000000	-33.000000	-99.000000
3166343.853000	38591142.600000	429.302000	0.326645	-55.000000	-33.000000	-99.000000
3166353.853000	38591112.600000	399.302000	0.253186	-55.000000	-33.000000	-99.000000
3166353.853000	38591112.600000	409.302000	0.254313	-55.000000	-33.000000	-99.000000
3166353.853000	38591122.600000	399.302000	0.252719	-55.000000	-33.000000	-99.000000
3166353.853000	38591122.600000	409.302000	0.253814	-55.000000	-33.000000	-99.000000
3166363.853000	38591112.600000	399.302000	0.253303	-55.000000	-33.000000	-99.000000
3166363.853000	38591122.600000	399.302000	0.252822	-55.000000	-33.000000	-99.000000
3166353.853000	38591112.600000	419.302000	0.307116	-55.000000	-33.000000	-99.000000
3166353.853000	38591112.600000	429.302000	0.326123	-55.000000	-33.000000	-99.000000
3166353.853000	38591122.600000	419.302000	0.307109	-55.000000	-33.000000	-99.000000
3166353.853000	38591122.600000	429.302000	0.326304	-55.000000	-33.000000	-99.000000
3166363.853000	38591112.600000	419.302000	0.307117	-55.000000	-33.000000	-99.000000
3166363.853000	38591112.600000	429.302000	0.326118	-55.000000	-33.000000	-99.000000
3166363.853000	38591122.600000	419.302000	0.307109	-55.000000	-33.000000	-99.000000
3166363.853000	38591122.600000	429.302000	0.326281	-55.000000	-33.000000	-99.000000
3166353.853000	38591132.600000	399.302000	0.250999	-55.000000	-33.000000	-99.000000
3166353.853000	38591132.600000	409.302000	0.251982	-55.000000	-33.000000	-99.000000
3166353.853000	38591142.600000	399.302000	0.253733	-55.000000	-33.000000	-99.000000
3166353.853000	38591142.600000	409.302000	0.246117	-55.000000	-33.000000	-99.000000
3166363.853000	38591132.600000	399.302000	0.255384	-55.000000	-33.000000	-99.000000
3166363.853000	38591142.600000	399.302000	0.250742	-55.000000	-33.000000	-99.000000
3166353.853000	38591132.600000	419.302000	0.307218	-55.000000	-33.000000	-99.000000
3166353.853000	38591132.600000	429.302000	0.326970	-55.000000	-33.000000	-99.000000
3166353.853000	38591142.600000	419.302000	0.308590	-55.000000	-33.000000	-99.000000
3166353.853000	38591142.600000	429.302000	0.329189	-55.000000	-33.000000	-99.000000
3166363.853000	38591132.600000	419.302000	0.307171	-55.000000	-33.000000	-99.000000
3166363.853000	38591132.600000	429.302000	0.326788	-55.000000	-33.000000	-99.000000
3166363.853000	38591142.600000	419.302000	0.307560	-55.000000	-33.000000	-99.000000
3166363.853000	38591142.600000	429.302000	0.327715	-55.000000	-33.000000	-99.000000
3166333.853000	38591112.600000	439.302000	0.294060	-55.000000	-33.000000	-99.000000
3166333.853000	38591112.600000	449.302000	0.291927	-55.000000	-33.000000	-99.000000
3166333.853000	38591122.600000	439.302000	0.304211	-55.000000	-33.000000	-99.000000
3166333.853000	38591122.600000	449.302000	0.291736	-55.000000	-33.000000	-99.000000
3166343.853000	38591112.600000	439.302000	0.332360	-55.000000	-33.000000	-99.000000
3166343.853000	38591112.600000	449.302000	0.350867	-55.000000	-33.000000	-99.000000
3166343.853000	38591122.600000	439.302000	0.338327	-55.000000	-33.000000	-99.000000
3166343.853000	38591122.600000	449.302000	0.360500	-55.000000	-33.000000	-99.000000
3166333.853000	38591112.600000	459.302000	0.289075	-55.000000	-33.000000	-99.000000
3166333.853000	38591112.600000	469.302000	0.329058	-55.000000	-33.000000	-99.000000
3166333.853000	38591122.600000	459.302000	0.297543	-55.000000	-33.000000	-99.000000
3166333.853000	38591122.600000	469.302000	0.344045	-55.000000	-33.000000	-99.000000
3166343.853000	38591112.600000	459.302000	0.368544	-55.000000	-33.000000	-99.000000
3166343.853000	38591112.600000	469.302000	0.376236	-55.000000	-33.000000	-99.000000
3166343.853000	38591122.600000	459.302000	0.379912	-55.000000	-33.000000	-99.000000
3166343.853000	38591122.600000	469.302000	0.386327	-55.000000	-33.000000	-99.000000
3166333.853000	38591132.600000	439.302000	0.323592	-55.000000	-33.000000	-99.000000
3166333.853000	38591132.600000	449.302000	0.331217	-55.000000	-33.000000	-99.000000
3166333.853000	38591142.600000	439.302000	0.338319	-55.000000	-33.000000	-99.000000
3166333.853000	38591142.600000	449.302000	0.360503	-55.000000	-33.000000	-99.000000
3166343.853000	38591132.600000	439.302000	0.338091	-55.000000	-33.000000	-99.000000
3166343.853000	38591132.600000	449.302000	0.360543	-55.000000	-33.000000	-99.000000
3166343.853000	38591142.600000	439.302000	0.337871	-55.000000	-33.000000	-99.000000
3166343.853000	38591142.600000	449.302000	0.360584	-55.000000	-33.000000	-99.000000
3166333.853000	38591132.600000	459.302000	0.357458	-55.000000	-33.000000	-99.000000
3166333.853000	38591132.600000	469.302000	0.386314	-55.000000	-33.000000	-99.000000
3166333.853000	38591142.600000	459.302000	0.379923	-55.000000	-33.000000	-99.000000
3166333.853000	38591142.600000	469.302000	0.386332	-55.000000	-33.000000	-99.000000
3166343.853000	38591132.600000	459.302000	0.380059	-55.000000	-33.000000	-99.000000
3166343.853000	38591132.600000	469.302000	0.386438	-55.000000	-33.000000	-99.000000
3166343.853000	38591142.600000	459.302000	0.380182	-55.000000	-33.000000	-99.000000
3166343.853000	38591142.600000	469.302000	0.386520	-55.000000	-33.000000	-99.000000
3166353.853000	38591112.600000	439.302000	0.338413	-55.000000	-33.000000	-99.000000
3166353.853000	38591112.600000	449.302000	0.360484	-55.000000	-33.000000	-99.000000
3166353.853000	38591122.600000	439.302000	0.338233	-55.000000	-33.000000	-99.000000
3166353.853000	38591122.600000	449.302000	0.360516	-55.000000	-33.000000	-99.000000
3166363.853000	38591112.600000	439.302000	0.338419	-55.000000	-33.000000	-99.000000
3166363.853000	38591112.600000	449.302000	0.360483	-55.000000	-33.000000	-99.000000
3166363.853000	38591122.600000	439.302000	0.338257	-55.000000	-33.000000	-99.000000
3166363.853000	38591122.600000	449.302000	0.360512	-55.000000	-33.000000	-99.000000
3166353.853000	38591112.600000	459.302000	0.379854	-55.000000	-33.000000	-99.000000
3166353.853000	38591112.600000	469.302000	0.386281	-55.000000	-33.000000	-99.000000
3166353.853000	38591122.600000	459.302000	0.379971	-55.000000	-33.000000	-99.000000
3166353.853000	38591122.600000	469.302000	0.386374	-55.000000	-33.000000	-99.000000
3166363.853000	38591112.600000	459.302000	0.379850	-55.000000	-33.000000	-99.000000
3166363.853000	38591112.600000	469.302000	0.386278	-55.000000	-33.000000	-99.000000
3166363.853000	38591122.600000	459.302000	0.379957	-55.000000	-33.000000	-99.000000
3166363.853000	38591122.600000	469.302000	0.386363	-55.000000	-33.000000	-99.000000
3166353.853000	38591132.600000	439.302000	0.337497	-55.000000	-33.000000	-99.000000
3166353.853000	38591132.600000	449.302000	0.360642	-55.000000	-33.000000	-99.000000
3166353.853000	38591142.600000	439.302000	0.334003	-55.000000	-33.000000	-99.000000
3166353.853000	38591142.600000	449.302000	0.360741	-55.000000	-33.000000	-99.000000
3166363.853000	38591132.600000	439.302000	0.337710	-55.000000	-33.000000	-99.000000
3166363.853000	38591132.600000	449.302000	0.360608	-55.000000	-33.000000	-99.000000
3166363.853000	38591142.600000	439.302000	0.336510	-55.000000	-33.000000	-99.000000
3166363.853000	38591142.600000	449.302000	0.360769	-55.000000	-33.000000	-99.000000
3166353.853000	38591132.600000	459.302000	0.380333	-55.000000	-33.000000	-99.000000
3166353.853000	38591132.600000	469.302000	0.386621	-55.000000	-33.000000	-99.000000
3166353.853000	38591142.600000	459.302000	0.380129	-55.000000	-33.000000	-99.000000
3166353.853000	38591142.600000	469.302000	0.386258	-55.000000	-33.000000	-99.000000
3166363.853000	38591132.600000	459.302000	0.380249	-55.000000	-33.000000	-99.000000
3166363.853000	38591132.600000	469.302000	0.386569	-55.000000	-33.000000	-99.000000
3166363.853000	38591142.600000	459.302000	0.380568	-55.000000	-33.000000	-99.000000
3166363.853000	38591142.600000	469.302000	0.386706	-55.000000	-33.000000	-99.000000
3166333.853000	38591152.600000	399.302000	0.253309	-55.000000	-33.000000	-99.000000
3166333.853000	38591152.600000	409.302000	0.254160	-55.000000	-33.000000	-99.000000
3166333.853000	38591162.600000	399.302000	0.253690	-55.000000	-33.000000	-99.000000
3166333.853000	38591162.600000	409.302000	0.254347	-55.000000	-33.000000	-99.000000
3166343.853000	38591152.600000	399.302000	0.252245	-55.000000	-33.000000	-99.000000
3166343.853000	38591152.600000	409.302000	0.253489	-55.000000	-33.000000	-99.000000
3166343.853000	38591162.600000	399.302000	0.253198	-55.000000	-33.000000	-99.000000
3166343.853000	38591162.600000	409.302000	0.254103	-55.000000	-33.000000	-99.000000
3166333.853000	38591152.600000	419.302000	0.301658	-55.000000	-33.000000	-99.000000
3166333.853000	38591152.600000	429.302000	0.326061	-55.000000	-33.000000	-99.000000
3166333.853000	38591162.600000	419.302000	0.307130	-55.000000	-33.000000	-99.000000
3166333.853000	38591162.600000	429.302000	0.326112	-55.000000	-33.000000	-99.000000
3166343.853000	38591152.600000	419.302000	0.307133	-55.000000	-33.000000	-99.000000
3166343.853000	38591152.600000	429.302000	0.326426	-55.000000	-33.000000	-99.000000
3166343.853000	38591162.600000	419.302000	0.307128	-55.000000	-33.000000	-99.000000
3166343.853000	38591162.600000	429.302000	0.326201	-55.000000	-33.000000	-99.000000
3166333.853000	38591172.600000	399.302000	0.254016	-55.000000	-33.000000	-99.000000
3166333.853000	38591172.600000	409.302000	0.254489	-55.000000	-33.000000	-99.000000
3166333.853000	38591182.600000	399.302000	0.254240	-55.000000	-33.000000	-99.000000
3166333.853000	38591182.600000	409.302000	0.254579	-55.000000	-33.000000	-99.000000
3166343.853000	38591172.600000	399.302000	0.253804	-55.000000	-33.000000	-99.000000
3166343.853000	38591172.600000	409.302000	0.254399	-55.000000	-33.000000	-99.000000
3166343.853000	38591182.600000	399.302000	0.254143	-55.000000	-33.000000	-99.000000
3166343.853000	38591182.600000	409.302000	0.254541	-55.000000	-33.000000	-99.000000
3166333.853000	38591172.600000	419.302000	0.307135	-55.000000	-33.000000	-99.000000
3166333.853000	38591172.600000	429.302000	0.326060	-55.000000	-33.000000	-99.000000
3166333.853000	38591182.600000	419.302000	0.307138	-55.000000	-33.000000	-99.000000
3166333.853000	38591182.600000	429.302000	0.326027	-55.000000	-33.000000	-99.000000
3166343.853000	38591172.600000	419.302000	0.307133	-55.000000	-33.000000	-99.000000
3166343.853000	38591172.600000	429.302000	0.326093	-55.000000	-33.000000	-99.000000
3166343.853000	38591182.600000	419.302000	0.307137	-55.000000	-33.000000	-99.000000
3166343.853000	38591182.600000	429.302000	0.326041	-55.000000	-33.000000	-99.000000
3166353.853000	38591152.600000	399.302000	0.251082	-55.000000	-33.000000	-99.000000
3166353.853000	38591152.600000	409.302000	0.252182	-55.000000	-33.000000	-99.000000
3166353.853000	38591162.600000	399.302000	0.252788	-55.000000	-33.000000	-99.000000
3166353.853000	38591162.600000	409.302000	0.253868	-55.000000	-33.000000	-99.000000
3166363.853000	38591152.600000	399.302000	0.251371	-55.000000	-33.000000	-99.000000
3166363.853000	38591162.600000	399.302000	0.252885	-55.000000	-33.000000	-99.000000
3166353.853000	38591152.600000	419.302000	0.307228	-55.000000	-33.000000	-99.000000
3166353.853000	38591152.600000	429.302000	0.326909	-55.000000	-33.000000	-99.000000
3166353.853000	38591162.600000	419.302000	0.307130	-55.000000	-33.000000	-99.000000
3166353.853000	38591162.600000	429.302000	0.326288	-55.000000	-33.000000	-99.000000
3166363.853000	38591152.600000	419.302000	0.307186	-55.000000	-33.000000	-99.000000
3166363.853000	38591152.600000	429.302000	0.326747	-55.000000	-33.000000	-99.000000
3166363.853000	38591162.600000	419.302000	0.307129	-55.000000	-33.000000	-99.000000
3166363.853000	38591162.600000	429.302000	0.326266	-55.000000	-33.000000	-99.000000
3166353.853000	38591172.600000	399.302000	0.253663	-55.000000	-33.000000	-99.000000
3166353.853000	38591172.600000	409.302000	0.254335	-55.000000	-33.000000	-99.000000
3166353.853000	38591182.600000	399.302000	0.254086	-55.000000	-33.000000	-99.000000
3166353.853000	38591182.600000	409.302000	0.254518	-55.000000	-33.000000	-99.000000
3166363.853000	38591172.600000	399.302000	0.253694	-55.000000	-33.000000	-99.000000
3166363.853000	38591182.600000	399.302000	0.254098	-55.000000	-33.000000	-99.000000
3166353.853000	38591172.600000	419.302000	0.307133	-55.000000	-33.000000	-99.000000
3166353.853000	38591172.600000	429.302000	0.326116	-55.000000	-33.000000	-99.000000
3166353.853000	38591182.600000	419.302000	0.307137	-55.000000	-33.000000	-99.000000
3166353.853000	38591182.600000	429.302000	0.326049	-55.000000	-33.000000	-99.000000
3166363.853000	38591172.600000	419.302000	0.307133	-55.000000	-33.000000	-99.000000
3166363.853000	38591172.600000	429.302000	0.326111	-55.000000	-33.000000	-99.000000
3166363.853000	38591182.600000	419.302000	0.307137	-55.000000	-33.000000	-99.000000
3166363.853000	38591182.600000	429.302000	0.326047	-55.000000	-33.000000	-99.000000
3166333.853000	38591152.600000	439.302000	0.338358	-55.000000	-33.000000	-99.000000
3166333.853000	38591152.600000	449.302000	0.360497	-55.000000	-33.000000	-99.000000
3166333.853000	38591162.600000	439.302000	0.338424	-55.000000	-33.000000	-99.000000
3166333.853000	38591162.600000	449.302000	0.360485	-55.000000	-33.000000	-99.000000
3166343.853000	38591152.600000	439.302000	0.338107	-55.000000	-33.000000	-99.000000
3166343.853000	38591152.600000	449.302000	0.360544	-55.000000	-33.000000	-99.000000
3166343.853000	38591162.600000	439.302000	0.338337	-55.000000	-33.000000	-99.000000
3166343.853000	38591162.600000	449.302000	0.360502	-55.000000	-33.000000	-99.000000
3166333.853000	38591152.600000	459.302000	0.379899	-55.000000	-33.000000	-99.000000
3166333.853000	38591152.600000	469.302000	0.386311	-55.000000	-33.000000	-99.000000
3166333.853000	38591162.600000	459.302000	0.379854	-55.000000	-33.000000	-99.000000
3166333.853000	38591162.600000	469.302000	0.386275	-55.000000	-33.000000	-99.000000
3166343.853000	38591152.600000	459.302000	0.380060	-55.000000	-33.000000	-99.000000
3166343.853000	38591152.600000	469.302000	0.386431	-55.000000	-33.000000	-99.000000
3166343.853000	38591162.600000	459.302000	0.379916	-55.000000	-33.000000	-99.000000
3166343.853000	38591162.600000	469.302000	0.386323	-55.000000	-33.000000	-99.000000
3166333.853000	38591172.600000	439.302000	0.338475	-55.000000	-33.000000	-99.000000
3166333.853000	38591172.600000	449.302000	0.360476	-55.000000	-33.000000	-99.000000
3166333.853000	38591182.600000	439.302000	0.338506	-55.000000	-33.000000	-99.000000
3166333.853000	38591182.600000	449.302000	0.360470	-55.000000	-33.000000	-99.000000
3166343.853000	38591172.600000	439.302000	0.338443	-55.000000	-33.000000	-99.000000
3166343.853000	38591172.600000	449.302000	0.360482	-55.000000	-33.000000	-99.000000
3166343.853000	38591182.600000	439.302000	0.338493	-55.000000	-33.000000	-99.000000
3166343.853000	38591182.600000	449.302000	0.360473	-55.000000	-33.000000	-99.000000
3166333.853000	38591172.600000	459.302000	0.379818	-55.000000	-33.000000	-99.000000
3166333.853000	38591172.600000	469.302000	0.386246	-55.000000	-33.000000	-99.000000
3166333.853000	38591182.600000	459.302000	0.379795	-55.000000	-33.000000	-99.000000
3166333.853000	38591182.600000	469.302000	0.386227	-55.000000	-33.000000	-99.000000
3166343.853000	38591172.600000	459.302000	0.379842	-55.000000	-33.000000	-99.000000
3166343.853000	38591172.600000	469.302000	0.386264	-55.000000	-33.000000	-99.000000
3166343.853000	38591182.600000	459.302000	0.379805	-55.000000	-33.000000	-99.000000
3166343.853000	38591182.600000	469.302000	0.386235	-55.000000	-33.000000	-99.000000
3166353.853000	38591152.600000	439.302000	0.337566	-55.000000	-33.000000	-99.000000
3166353.853000	38591152.600000	449.302000	0.360639	-55.000000	-33.000000	-99.000000
3166353.853000	38591162.600000	439.302000	0.338250	-55.000000	-33.000000	-99.000000
3166353.853000	38591162.600000	449.302000	0.360519	-55.000000	-33.000000	-99.000000
3166363.853000	38591152.600000	439.302000	0.337756	-55.000000	-33.000000	-99.000000
3166363.853000	38591152.600000	449.302000	0.360607	-55.000000	-33.000000	-99.000000
3166363.853000	38591162.600000	439.302000	0.338272	-55.000000	-33.000000	-99.000000
3166363.853000	38591162.600000	449.302000	0.360514	-55.000000	-33.000000	-99.000000
3166353.853000	38591152.600000	459.302000	0.380329	-55.000000	-33.000000	-99.000000
3166353.853000	38591152.600000	469.302000	0.386605	-55.000000	-33.000000	-99.000000
3166353.853000	38591162.600000	459.302000	0.379975	-55.000000	-33.000000	-99.000000
3166353.853000	38591162.600000	469.302000	0.386366	-55.000000	-33.000000	-99.000000
3166363.853000	38591152.600000	459.302000	0.380246	-55.000000	-33.000000	-99.000000
3166363.853000	38591152.600000	469.302000	0.386556	-55.000000	-33.000000	-99.000000
3166363.853000	38591162.600000	459.302000	0.379960	-55.000000	-33.000000	-99.000000
3166363.853000	38591162.600000	469.302000	0.386356	-55.000000	-33.000000	-99.000000
3166353.853000	38591172.600000	439.302000	0.338420	-55.000000	-33.000000	-99.000000
3166353.853000	38591172.600000	449.302000	0.360487	-55.000000	-33.000000	-99.000000
3166353.853000	38591182.600000	439.302000	0.338485	-55.000000	-33.000000	-99.000000
3166353.853000	38591182.600000	449.302000	0.360474	-55.000000	-33.000000	-99.000000
3166363.853000	38591172.600000	439.302000	0.338425	-55.000000	-33.000000	-99.000000
3166363.853000	38591172.600000	449.302000	0.360486	-55.000000	-33.000000	-99.000000
3166363.853000	38591182.600000	439.302000	0.338487	-55.000000	-33.000000	-99.000000
3166363.853000	38591182.600000	449.302000	0.360474	-55.000000	-33.000000	-99.000000
3166353.853000	38591172.600000	459.302000	0.379859	-55.000000	-33.000000	-99.000000
3166353.853000	38591172.600000	469.302000	0.386277	-55.000000	-33.000000	-99.000000
3166353.853000	38591182.600000	459.302000	0.379811	-55.000000	-33.000000	-99.000000
3166353.853000	38591182.600000	469.302000	0.386240	-55.000000	-33.000000	-99.000000
3166363.853000	38591172.600000	459.302000	0.379855	-55.000000	-33.000000	-99.000000
3166363.853000	38591172.600000	469.302000	0.386274	-55.000000	-33.000000	-99.000000
3166363.853000	38591182.600000	459.302000	0.379810	-55.000000	-33.000000	-99.000000
3166363.853000	38591182.600000	469.302000	0.386239	-55.000000	-33.000000	-99.000000
3166373.853000	38591112.600000	429.302000	0.326087	-55.000000	-33.000000	-99.000000
3166373.853000	38591122.600000	429.302000	0.326176	-55.000000	-33.000000	-99.000000
3166373.853000	38591132.600000	429.302000	0.326328	-55.000000	-33.000000	-99.000000
3166373.853000	38591142.600000	429.302000	0.326435	-55.000000	-33.000000	-99.000000
3166373.853000	38591112.600000	439.302000	0.332697	-55.000000	-33.000000	-99.000000
3166373.853000	38591112.600000	449.302000	0.351377	-55.000000	-33.000000	-99.000000
3166373.853000	38591122.600000	439.302000	0.338362	-55.000000	-33.000000	-99.000000
3166373.853000	38591122.600000	449.302000	0.360494	-55.000000	-33.000000	-99.000000
3166373.853000	38591112.600000	459.302000	0.369231	-55.000000	-33.000000	-99.000000
3166373.853000	38591112.600000	469.302000	0.377009	-55.000000	-33.000000	-99.000000
3166373.853000	38591122.600000	459.302000	0.379890	-55.000000	-33.000000	-99.000000
3166373.853000	38591122.600000	469.302000	0.386309	-55.000000	-33.000000	-99.000000
3166373.853000	38591132.600000	439.302000	0.338210	-55.000000	-33.000000	-99.000000
3166373.853000	38591132.600000	449.302000	0.360522	-55.000000	-33.000000	-99.000000
3166373.853000	38591142.600000	439.302000	0.338098	-55.000000	-33.000000	-99.000000
3166373.853000	38591142.600000	449.302000	0.360544	-55.000000	-33.000000	-99.000000
3166373.853000	38591132.600000	459.302000	0.379990	-55.000000	-33.000000	-99.000000
3166373.853000	38591132.600000	469.302000	0.386385	-55.000000	-33.000000	-99.000000
3166373.853000	38591142.600000	459.302000	0.380060	-55.000000	-33.000000	-99.000000
3166373.853000	38591142.600000	469.302000	0.386435	-55.000000	-33.000000	-99.000000
3166373.853000	38591152.600000	429.302000	0.326318	-55.000000	-33.000000	-99.000000
3166373.853000	38591162.600000	429.302000	0.326168	-55.000000	-33.000000	-99.000000
3166373.853000	38591172.600000	429.302000	0.326082	-55.000000	-33.000000	-99.000000
3166373.853000	38591182.600000	429.302000	0.326037	-55.000000	-33.000000	-99.000000
3166373.853000	38591152.600000	439.302000	0.338219	-55.000000	-33.000000	-99.000000
3166373.853000	38591152.600000	449.302000	0.360523	-55.000000	-33.000000	-99.000000
3166373.853000	38591162.600000	439.302000	0.338370	-55.000000	-33.000000	-99.000000
3166373.853000	38591162.600000	449.302000	0.360496	-55.000000	-33.000000	-99.000000
3166373.853000	38591152.600000	459.302000	0.379991	-55.000000	-33.000000	-99.000000
3166373.853000	38591152.600000	469.302000	0.386381	-55.000000	-33.000000	-99.000000
3166373.853000	38591162.600000	459.302000	0.379893	-55.000000	-33.000000	-99.000000
3166373.853000	38591162.600000	469.302000	0.386305	-55.000000	-33.000000	-99.000000
3166373.853000	38591172.600000	439.302000	0.338453	-55.000000	-33.000000	-99.000000
3166373.853000	38591172.600000	449.302000	0.360480	-55.000000	-33.000000	-99.000000
3166373.853000	38591182.600000	439.302000	0.338497	-55.000000	-33.000000	-99.000000
3166373.853000	38591182.600000	449.302000	0.360472	-55.000000	-33.000000	-99.000000
3166373.853000	38591172.600000	459.302000	0.379834	-55.000000	-33.000000	-99.000000
3166373.853000	38591172.600000	469.302000	0.386258	-55.000000	-33.000000	-99.000000
3166373.853000	38591182.600000	459.302000	0.379802	-55.000000	-33.000000	-99.000000
3166373.853000	38591182.600000	469.302000	0.386232	-55.000000	-33.000000	-99.000000
3166333.853000	38591112.600000	479.302000	0.451341	-55.000000	-33.000000	-99.000000
3166333.853000	38591112.600000	489.302000	0.509585	-55.000000	-33.000000	-99.000000
3166333.853000	38591122.600000	479.302000	0.403240	-55.000000	-33.000000	-99.000000
3166333.853000	38591122.600000	489.302000	0.469148	-55.000000	-33.000000	-99.000000
3166343.853000	38591112.600000	479.302000	0.378353	-55.000000	-33.000000	-99.000000
3166343.853000	38591112.600000	489.302000	0.344169	-55.000000	-33.000000	-99.000000
3166343.853000	38591122.600000	479.302000	0.378359	-55.000000	-33.000000	-99.000000
3166343.853000	38591122.600000	489.302000	0.344255	-55.000000	-33.000000	-99.000000
3166333.853000	38591132.600000	479.302000	0.393401	-55.000000	-33.000000	-99.000000
3166333.853000	38591132.600000	489.302000	0.379586	-55.000000	-33.000000	-99.000000
3166333.853000	38591142.600000	479.302000	0.378358	-55.000000	-33.000000	-99.000000
3166333.853000	38591142.600000	489.302000	0.344254	-55.000000	-33.000000	-99.000000
3166343.853000	38591132.600000	479.302000	0.378362	-55.000000	-33.000000	-99.000000
3166343.853000	38591132.600000	489.302000	0.344436	-55.000000	-33.000000	-99.000000
3166343.853000	38591142.600000	479.302000	0.378357	-55.000000	-33.000000	-99.000000
3166343.853000	38591142.600000	489.302000	0.344601	-55.000000	-33.000000	-99.000000
3166353.853000	38591112.600000	479.302000	0.378355	-55.000000	-33.000000	-99.000000
3166353.853000	38591112.600000	489.302000	0.344188	-55.000000	-33.000000	-99.000000
3166353.853000	38591122.600000	479.302000	0.378362	-55.000000	-33.000000	-99.000000
3166353.853000	38591122.600000	489.302000	0.344330	-55.000000	-33.000000	-99.000000
3166363.853000	38591112.600000	479.302000	0.378355	-55.000000	-33.000000	-99.000000
3166363.853000	38591112.600000	489.302000	0.344184	-55.000000	-33.000000	-99.000000
3166363.853000	38591122.600000	479.302000	0.378361	-55.000000	-33.000000	-99.000000
3166363.853000	38591122.600000	489.302000	0.344311	-55.000000	-33.000000	-99.000000
3166353.853000	38591112.600000	499.302000	0.323198	-55.000000	-33.000000	-99.000000
3166353.853000	38591122.600000	499.302000	0.321420	-55.000000	-33.000000	-99.000000
3166363.853000	38591112.600000	499.302000	0.323255	-55.000000	-33.000000	-99.000000
3166363.853000	38591122.600000	499.302000	0.321640	-55.000000	-33.000000	-99.000000
3166353.853000	38591132.600000	479.302000	0.378339	-55.000000	-33.000000	-99.000000
3166353.853000	38591132.600000	489.302000	0.344898	-55.000000	-33.000000	-99.000000
3166353.853000	38591142.600000	479.302000	0.377635	-55.000000	-33.000000	-99.000000
3166353.853000	38591142.600000	489.302000	0.347818	-55.000000	-33.000000	-99.000000
3166363.853000	38591132.600000	479.302000	0.378352	-55.000000	-33.000000	-99.000000
3166363.853000	38591132.600000	489.302000	0.344733	-55.000000	-33.000000	-99.000000
3166363.853000	38591142.600000	479.302000	0.378208	-55.000000	-33.000000	-99.000000
3166363.853000	38591142.600000	489.302000	0.345679	-55.000000	-33.000000	-99.000000
3166353.853000	38591132.600000	499.302000	0.315983	-55.000000	-33.000000	-99.000000
3166353.853000	38591142.600000	499.302000	0.303125	-55.000000	-33.000000	-99.000000
3166363.853000	38591132.600000	499.302000	0.317325	-55.000000	-33.000000	-99.000000
3166363.853000	38591142.600000	499.302000	0.310775	-55.000000	-33.000000	-99.000000
3166333.853000	38591152.600000	479.302000	0.378355	-55.000000	-33.000000	-99.000000
3166333.853000	38591152.600000	489.302000	0.344220	-55.000000	-33.000000	-99.000000
3166333.853000	38591162.600000	479.302000	0.378352	-55.000000	-33.000000	-99.000000
3166333.853000	38591162.600000	489.302000	0.344167	-55.000000	-33.000000	-99.000000
3166343.853000	38591152.600000	479.302000	0.378360	-55.000000	-33.000000	-99.000000
3166343.853000	38591152.600000	489.302000	0.344412	-55.000000	-33.000000	-99.000000
3166343.853000	38591162.600000	479.302000	0.378356	-55.000000	-33.000000	-99.000000
3166343.853000	38591162.600000	489.302000	0.344232	-55.000000	-33.000000	-99.000000
3166333.853000	38591172.600000	479.302000	0.378349	-55.000000	-33.000000	-99.000000
3166333.853000	38591172.600000	489.302000	0.344127	-55.000000	-33.000000	-99.000000
3166333.853000	38591182.600000	479.302000	0.378347	-55.000000	-33.000000	-99.000000
3166333.853000	38591182.600000	489.302000	0.344103	-55.000000	-33.000000	-99.000000
3166343.853000	38591172.600000	479.302000	0.378351	-55.000000	-33.000000	-99.000000
3166343.853000	38591172.600000	489.302000	0.344150	-55.000000	-33.000000	-99.000000
3166343.853000	38591182.600000	479.302000	0.378348	-55.000000	-33.000000	-99.000000
3166343.853000	38591182.600000	489.302000	0.344113	-55.000000	-33.000000	-99.000000
3166353.853000	38591152.600000	479.302000	0.378337	-55.000000	-33.000000	-99.000000
3166353.853000	38591152.600000	489.302000	0.344832	-55.000000	-33.000000	-99.000000
3166353.853000	38591162.600000	479.302000	0.378358	-55.000000	-33.000000	-99.000000
3166353.853000	38591162.600000	489.302000	0.344297	-55.000000	-33.000000	-99.000000
3166363.853000	38591152.600000	479.302000	0.378350	-55.000000	-33.000000	-99.000000
3166363.853000	38591152.600000	489.302000	0.344683	-55.000000	-33.000000	-99.000000
3166363.853000	38591162.600000	479.302000	0.378357	-55.000000	-33.000000	-99.000000
3166363.853000	38591162.600000	489.302000	0.344281	-55.000000	-33.000000	-99.000000
3166353.853000	38591152.600000	499.302000	0.316145	-55.000000	-33.000000	-99.000000
3166353.853000	38591162.600000	499.302000	0.321447	-55.000000	-33.000000	-99.000000
3166363.853000	38591152.600000	499.302000	0.317435	-55.000000	-33.000000	-99.000000
3166363.853000	38591162.600000	499.302000	0.321661	-55.000000	-33.000000	-99.000000
3166353.853000	38591172.600000	479.302000	0.378352	-55.000000	-33.000000	-99.000000
3166353.853000	38591172.600000	489.302000	0.344167	-55.000000	-33.000000	-99.000000
3166353.853000	38591182.600000	479.302000	0.378348	-55.000000	-33.000000	-99.000000
3166353.853000	38591182.600000	489.302000	0.344118	-55.000000	-33.000000	-99.000000
3166363.853000	38591172.600000	479.302000	0.378352	-55.000000	-33.000000	-99.000000
3166363.853000	38591172.600000	489.302000	0.344163	-55.000000	-33.000000	-99.000000
3166363.853000	38591182.600000	479.302000	0.378348	-55.000000	-33.000000	-99.000000
3166363.853000	38591182.600000	489.302000	0.344117	-55.000000	-33.000000	-99.000000
3166353.853000	38591172.600000	499.302000	0.323194	-55.000000	-33.000000	-99.000000
3166353.853000	38591182.600000	499.302000	0.323930	-55.000000	-33.000000	-99.000000
3166363.853000	38591172.600000	499.302000	0.323251	-55.000000	-33.000000	-99.000000
3166363.853000	38591182.600000	499.302000	0.323950	-55.000000	-33.000000	-99.000000
3166373.853000	38591112.600000	479.302000	0.378353	-55.000000	-33.000000	-99.000000
3166373.853000	38591112.600000	489.302000	0.344159	-55.000000	-33.000000	-99.000000
3166373.853000	38591122.600000	479.302000	0.378357	-55.000000	-33.000000	-99.000000
3166373.853000	38591122.600000	489.302000	0.344227	-55.000000	-33.000000	-99.000000
3166383.853000	38591112.600000	489.302000	0.344132	-55.000000	-33.000000	-99.000000
3166383.853000	38591122.600000	489.302000	0.344163	-55.000000	-33.000000	-99.000000
3166373.853000	38591112.600000	499.302000	0.323575	-55.000000	-33.000000	-99.000000
3166373.853000	38591122.600000	499.302000	0.322653	-55.000000	-33.000000	-99.000000
3166383.853000	38591112.600000	499.302000	0.323939	-55.000000	-33.000000	-99.000000
3166383.853000	38591122.600000	499.302000	0.323495	-55.000000	-33.000000	-99.000000
3166373.853000	38591132.600000	479.302000	0.378361	-55.000000	-33.000000	-99.000000
3166373.853000	38591132.600000	489.302000	0.344344	-55.000000	-33.000000	-99.000000
3166373.853000	38591142.600000	479.302000	0.378361	-55.000000	-33.000000	-99.000000
3166373.853000	38591142.600000	489.302000	0.344425	-55.000000	-33.000000	-99.000000
3166383.853000	38591132.600000	489.302000	0.344196	-55.000000	-33.000000	-99.000000
3166383.853000	38591142.600000	489.302000	0.344210	-55.000000	-33.000000	-99.000000
3166373.853000	38591132.600000	499.302000	0.321171	-55.000000	-33.000000	-99.000000
3166373.853000	38591142.600000	499.302000	0.320155	-55.000000	-33.000000	-99.000000
3166383.853000	38591132.600000	499.302000	0.322997	-55.000000	-33.000000	-99.000000
3166383.853000	38591142.600000	499.302000	0.322750	-55.000000	-33.000000	-99.000000
3166373.853000	38591152.600000	479.302000	0.378359	-55.000000	-33.000000	-99.000000
3166373.853000	38591152.600000	489.302000	0.344326	-55.000000	-33.000000	-99.000000
3166373.853000	38591162.600000	479.302000	0.378354	-55.000000	-33.000000	-99.000000
3166373.853000	38591162.600000	489.302000	0.344208	-55.000000	-33.000000	-99.000000
3166383.853000	38591152.600000	489.302000	0.344188	-55.000000	-33.000000	-99.000000
3166383.853000	38591162.600000	489.302000	0.344151	-55.000000	-33.000000	-99.000000
3166373.853000	38591152.600000	499.302000	0.321188	-55.000000	-33.000000	-99.000000
3166373.853000	38591162.600000	499.302000	0.322656	-55.000000	-33.000000	-99.000000
3166383.853000	38591152.600000	499.302000	0.322996	-55.000000	-33.000000	-99.000000
3166383.853000	38591162.600000	499.302000	0.323491	-55.000000	-33.000000	-99.000000
3166373.853000	38591172.600000	479.302000	0.378350	-55.000000	-33.000000	-99.000000
3166373.853000	38591172.600000	489.302000	0.344143	-55.000000	-33.000000	-99.000000
3166373.853000	38591182.600000	479.302000	0.378348	-55.000000	-33.000000	-99.000000
3166373.853000	38591182.600000	489.302000	0.344110	-55.000000	-33.000000	-99.000000
3166383.853000	38591172.600000	489.302000	0.344120	-55.000000	-33.000000	-99.000000
3166383.853000	38591182.600000	489.302000	0.344100	-55.000000	-33.000000	-99.000000
3166373.853000	38591172.600000	499.302000	0.323568	-55.000000	-33.000000	-99.000000
3166373.853000	38591182.600000	499.302000	0.324074	-55.000000	-33.000000	-99.000000
3166383.853000	38591172.600000	499.302000	0.323930	-55.000000	-33.000000	-99.000000
3166383.853000	38591182.600000	499.302000	0.324241	-55.000000	-33.000000	-99.000000
3166333.853000	38591192.600000	399.302000	0.254386	-55.000000	-33.000000	-99.000000
3166333.853000	38591192.600000	409.302000	0.254635	-55.000000	-33.000000	-99.000000
3166333.853000	38591202.600000	399.302000	0.254483	-55.000000	-33.000000	-99.000000
3166333.853000	38591202.600000	409.302000	0.254671	-55.000000	-33.000000	-99.000000
3166343.853000	38591192.600000	399.302000	0.254338	-55.000000	-33.000000	-99.000000
3166343.853000	38591192.600000	409.302000	0.254617	-55.000000	-33.000000	-99.000000
3166343.853000	38591202.600000	399.302000	0.254457	-55.000000	-33.000000	-99.000000
3166343.853000	38591202.600000	409.302000	0.254662	-55.000000	-33.000000	-99.000000
3166333.853000	38591192.600000	419.302000	0.307140	-55.000000	-33.000000	-99.000000
3166333.853000	38591192.600000	429.302000	0.326007	-55.000000	-33.000000	-99.000000
3166333.853000	38591202.600000	419.302000	0.307141	-55.000000	-33.000000	-99.000000
3166333.853000	38591202.600000	429.302000	0.325994	-55.000000	-33.000000	-99.000000
3166343.853000	38591192.600000	419.302000	0.307140	-55.000000	-33.000000	-99.000000
3166343.853000	38591192.600000	429.302000	0.326013	-55.000000	-33.000000	-99.000000
3166343.853000	38591202.600000	419.302000	0.307141	-55.000000	-33.000000	-99.000000
3166343.853000	38591202.600000	429.302000	0.325997	-55.000000	-33.000000	-99.000000
3166333.853000	38591212.600000	399.302000	0.254549	-55.000000	-33.000000	-99.000000
3166333.853000	38591212.600000	409.302000	0.254695	-55.000000	-33.000000	-99.000000
3166333.853000	38591222.600000	399.302000	0.254596	-55.000000	-33.000000	-99.000000
3166333.853000	38591222.600000	409.302000	0.254711	-55.000000	-33.000000	-99.000000
3166343.853000	38591212.600000	399.302000	0.254534	-55.000000	-33.000000	-99.000000
3166343.853000	38591212.600000	409.302000	0.254690	-55.000000	-33.000000	-99.000000
3166343.853000	38591222.600000	399.302000	0.254587	-55.000000	-33.000000	-99.000000
3166343.853000	38591222.600000	409.302000	0.254708	-55.000000	-33.000000	-99.000000
3166333.853000	38591212.600000	419.302000	0.307142	-55.000000	-33.000000	-99.000000
3166333.853000	38591212.600000	429.302000	0.325985	-55.000000	-33.000000	-99.000000
3166333.853000	38591222.600000	419.302000	0.307143	-55.000000	-33.000000	-99.000000
3166333.853000	38591222.600000	429.302000	0.325979	-55.000000	-33.000000	-99.000000
3166343.853000	38591212.600000	419.302000	0.307142	-55.000000	-33.000000	-99.000000
3166343.853000	38591212.600000	429.302000	0.325987	-55.000000	-33.000000	-99.000000
3166343.853000	38591222.600000	419.302000	0.307142	-55.000000	-33.000000	-99.000000
3166343.853000	38591222.600000	429.302000	0.325980	-55.000000	-33.000000	-99.000000
3166353.853000	38591192.600000	399.302000	0.254312	-55.000000	-33.000000	-99.000000
3166353.853000	38591192.600000	409.302000	0.254607	-55.000000	-33.000000	-99.000000
3166353.853000	38591202.600000	399.302000	0.254443	-55.000000	-33.000000	-99.000000
3166353.853000	38591202.600000	409.302000	0.254657	-55.000000	-33.000000	-99.000000
3166363.853000	38591192.600000	399.302000	0.254317	-55.000000	-33.000000	-99.000000
3166363.853000	38591202.600000	399.302000	0.254446	-55.000000	-33.000000	-99.000000
3166353.853000	38591192.600000	419.302000	0.307139	-55.000000	-33.000000	-99.000000
3166353.853000	38591192.600000	429.302000	0.326017	-55.000000	-33.000000	-99.000000
3166353.853000	38591202.600000	419.302000	0.307141	-55.000000	-33.000000	-99.000000
3166353.853000	38591202.600000	429.302000	0.325999	-55.000000	-33.000000	-99.000000
3166363.853000	38591192.600000	419.302000	0.307139	-55.000000	-33.000000	-99.000000
3166363.853000	38591192.600000	429.302000	0.326016	-55.000000	-33.000000	-99.000000
3166363.853000	38591202.600000	419.302000	0.307141	-55.000000	-33.000000	-99.000000
3166363.853000	38591202.600000	429.302000	0.325998	-55.000000	-33.000000	-99.000000
3166353.853000	38591212.600000	399.302000	0.254526	-55.000000	-33.000000	-99.000000
3166353.853000	38591212.600000	409.302000	0.254687	-55.000000	-33.000000	-99.000000
3166353.853000	38591222.600000	399.302000	0.254582	-55.000000	-33.000000	-99.000000
3166353.853000	38591222.600000	409.302000	0.254707	-55.000000	-33.000000	-99.000000
3166363.853000	38591212.600000	399.302000	0.254528	-55.000000	-33.000000	-99.000000
3166363.853000	38591222.600000	399.302000	0.254583	-55.000000	-33.000000	-99.000000
3166353.853000	38591212.600000	419.302000	0.307142	-55.000000	-33.000000	-99.000000
3166353.853000	38591212.600000	429.302000	0.325988	-55.000000	-33.000000	-99.000000
3166353.853000	38591222.600000	419.302000	0.307142	-55.000000	-33.000000	-99.000000
3166353.853000	38591222.600000	429.302000	0.325981	-55.000000	-33.000000	-99.000000
3166363.853000	38591212.600000	419.302000	0.307142	-55.000000	-33.000000	-99.000000
3166363.853000	38591212.600000	429.302000	0.325988	-55.000000	-33.000000	-99.000000
3166363.853000	38591222.600000	419.302000	0.307142	-55.000000	-33.000000	-99.000000
3166363.853000	38591222.600000	429.302000	0.325981	-55.000000	-33.000000	-99.000000
[truncated: 10,894 more rows]
