# Supplementary material for: A new method for estimating ore grade based on sample length weighting
Source: Sci Rep. 2023 Apr 17;13:6208. doi: 10.1038/s41598-023-33509-0 (PMC10110572; doi:10.1038/s41598-023-33509-0)
Supplement: Supplementary file 1 — Supplementary Information. [file 41598_2023_33509_MOESM1_ESM.zip › Data for paper-SR/Results/Primary_Sample_P3_Al.txt]

3166093.853000	38590632.600000	489.302000	16.493527	16.493527	-33.000000	-99.000000
3166093.853000	38590642.600000	489.302000	16.493583	16.493583	-33.000000	-99.000000
3166103.853000	38590632.600000	489.302000	16.493544	16.493544	-33.000000	-99.000000
3166103.853000	38590642.600000	489.302000	16.493613	16.493613	-33.000000	-99.000000
3166093.853000	38590632.600000	499.302000	16.345203	16.345203	-33.000000	-99.000000
3166093.853000	38590632.600000	509.302000	16.342917	16.342917	-33.000000	-99.000000
3166093.853000	38590642.600000	499.302000	16.344757	16.344757	-33.000000	-99.000000
3166093.853000	38590642.600000	509.302000	16.341840	16.341840	-33.000000	-99.000000
3166103.853000	38590632.600000	499.302000	16.345073	16.345073	-33.000000	-99.000000
3166103.853000	38590632.600000	509.302000	16.342599	16.342599	-33.000000	-99.000000
3166103.853000	38590642.600000	499.302000	16.344531	16.344531	-33.000000	-99.000000
3166103.853000	38590642.600000	509.302000	16.341301	16.341301	-33.000000	-99.000000
3166093.853000	38590652.600000	489.302000	16.493665	16.493665	-33.000000	-99.000000
3166093.853000	38590662.600000	489.302000	16.493789	16.493789	-33.000000	-99.000000
3166103.853000	38590652.600000	489.302000	16.493721	16.493721	-33.000000	-99.000000
3166103.853000	38590662.600000	489.302000	16.493903	16.493903	-33.000000	-99.000000
3166093.853000	38590652.600000	499.302000	16.344100	16.344100	-33.000000	-99.000000
3166093.853000	38590652.600000	509.302000	16.340302	16.340302	-33.000000	-99.000000
3166093.853000	38590662.600000	499.302000	16.343110	16.343110	-33.000000	-99.000000
3166093.853000	38590662.600000	509.302000	16.338079	16.338079	-33.000000	-99.000000
3166103.853000	38590652.600000	499.302000	16.343676	16.343676	-33.000000	-99.000000
3166103.853000	38590652.600000	509.302000	16.339330	16.339330	-33.000000	-99.000000
3166103.853000	38590662.600000	499.302000	16.342243	16.342243	-33.000000	-99.000000
3166103.853000	38590662.600000	509.302000	16.336213	16.336213	-33.000000	-99.000000
3166113.853000	38590632.600000	489.302000	16.493555	16.493555	-33.000000	-99.000000
3166113.853000	38590642.600000	489.302000	16.493633	16.493633	-33.000000	-99.000000
3166123.853000	38590632.600000	489.302000	16.493557	16.493557	-33.000000	-99.000000
3166123.853000	38590642.600000	489.302000	16.493637	16.493637	-33.000000	-99.000000
3166113.853000	38590632.600000	499.302000	16.344991	16.344991	-33.000000	-99.000000
3166113.853000	38590632.600000	509.302000	16.342399	16.342399	-33.000000	-99.000000
3166113.853000	38590642.600000	499.302000	16.344381	16.344381	-33.000000	-99.000000
3166113.853000	38590642.600000	509.302000	16.340947	16.340947	-33.000000	-99.000000
3166113.853000	38590652.600000	489.302000	16.493760	16.493760	-33.000000	-99.000000
3166113.853000	38590662.600000	489.302000	16.493993	16.493993	-33.000000	-99.000000
3166123.853000	38590652.600000	489.302000	16.493769	16.493769	-33.000000	-99.000000
3166123.853000	38590662.600000	489.302000	16.494014	16.494014	-33.000000	-99.000000
3166113.853000	38590652.600000	499.302000	16.343375	16.343375	-33.000000	-99.000000
3166113.853000	38590652.600000	509.302000	16.338654	16.338654	-33.000000	-99.000000
3166113.853000	38590662.600000	499.302000	16.341554	16.341554	-33.000000	-99.000000
3166113.853000	38590662.600000	509.302000	16.334785	16.334785	-33.000000	-99.000000
3166093.853000	38590672.600000	489.302000	16.493977	16.493977	-33.000000	-99.000000
3166093.853000	38590682.600000	489.302000	16.494242	16.494242	-33.000000	-99.000000
3166103.853000	38590672.600000	489.302000	16.494232	16.494232	-33.000000	-99.000000
3166103.853000	38590682.600000	489.302000	16.494863	16.494863	-33.000000	-99.000000
3166093.853000	38590672.600000	499.302000	16.341613	16.341613	-33.000000	-99.000000
3166093.853000	38590672.600000	509.302000	16.334924	16.334924	-33.000000	-99.000000
3166093.853000	38590682.600000	499.302000	16.339504	16.339504	-33.000000	-99.000000
3166093.853000	38590682.600000	509.302000	16.330846	16.330846	-33.000000	-99.000000
3166103.853000	38590672.600000	499.302000	16.339671	16.339671	-33.000000	-99.000000
3166103.853000	38590672.600000	509.302000	16.331133	16.331133	-33.000000	-99.000000
3166103.853000	38590682.600000	499.302000	16.334881	16.334881	-33.000000	-99.000000
3166103.853000	38590682.600000	509.302000	16.323093	16.323093	-33.000000	-99.000000
3166093.853000	38590692.600000	489.302000	16.494524	16.494524	-33.000000	-99.000000
3166093.853000	38590702.600000	489.302000	16.494621	16.494621	-33.000000	-99.000000
3166103.853000	38590692.600000	489.302000	16.495916	16.495916	-33.000000	-99.000000
3166103.853000	38590702.600000	489.302000	16.496467	16.496467	-33.000000	-99.000000
3166093.853000	38590692.600000	499.302000	16.337245	16.337245	-33.000000	-99.000000
3166093.853000	38590692.600000	509.302000	16.326892	16.326892	-33.000000	-99.000000
3166093.853000	38590702.600000	499.302000	16.336379	16.336379	-33.000000	-99.000000
3166093.853000	38590702.600000	509.302000	16.325494	16.325494	-33.000000	-99.000000
3166103.853000	38590692.600000	499.302000	16.327250	16.327250	-33.000000	-99.000000
3166103.853000	38590692.600000	509.302000	16.313068	16.313068	-33.000000	-99.000000
3166103.853000	38590702.600000	499.302000	16.323257	16.323257	-33.000000	-99.000000
3166103.853000	38590702.600000	509.302000	16.308828	16.308828	-33.000000	-99.000000
3166113.853000	38590672.600000	489.302000	16.494486	16.494486	-33.000000	-99.000000
3166113.853000	38590682.600000	489.302000	16.495794	16.495794	-33.000000	-99.000000
3166123.853000	38590672.600000	489.302000	16.494551	16.494551	-33.000000	-99.000000
3166123.853000	38590682.600000	489.302000	16.496117	16.496117	-33.000000	-99.000000
3166113.853000	38590672.600000	499.302000	16.337785	16.337785	-33.000000	-99.000000
3166113.853000	38590672.600000	509.302000	16.327756	16.327756	-33.000000	-99.000000
3166113.853000	38590682.600000	499.302000	16.328336	16.328336	-33.000000	-99.000000
3166113.853000	38590682.600000	509.302000	16.314303	16.314303	-33.000000	-99.000000
3166113.853000	38590692.600000	489.302000	16.500634	16.500634	-33.000000	-99.000000
3166113.853000	38590702.600000	489.302000	16.508490	16.508490	-33.000000	-99.000000
3166123.853000	38590692.600000	489.302000	16.504547	16.504547	-33.000000	-99.000000
3166123.853000	38590702.600000	489.302000	16.553396	16.553396	-33.000000	-99.000000
3166113.853000	38590692.600000	499.302000	16.299395	16.299395	-33.000000	-99.000000
3166113.853000	38590692.600000	509.302000	16.291600	16.291600	-33.000000	-99.000000
3166113.853000	38590702.600000	499.302000	16.265021	16.265021	-33.000000	-99.000000
3166113.853000	38590702.600000	509.302000	16.278981	16.278981	-33.000000	-99.000000
3166123.853000	38590702.600000	499.302000	16.176226	16.176226	-33.000000	-99.000000
3166093.853000	38590712.600000	489.302000	16.494421	16.494421	-33.000000	-99.000000
3166093.853000	38590722.600000	489.302000	16.494118	16.494118	-33.000000	-99.000000
3166103.853000	38590712.600000	489.302000	16.495523	16.495523	-33.000000	-99.000000
3166103.853000	38590722.600000	489.302000	16.494573	16.494573	-33.000000	-99.000000
3166093.853000	38590712.600000	499.302000	16.337786	16.337786	-33.000000	-99.000000
3166093.853000	38590722.600000	499.302000	16.340092	16.340092	-33.000000	-99.000000
3166103.853000	38590712.600000	499.302000	16.329518	16.329518	-33.000000	-99.000000
3166103.853000	38590712.600000	509.302000	16.315824	16.315824	-33.000000	-99.000000
3166103.853000	38590722.600000	499.302000	16.336462	16.336462	-33.000000	-99.000000
3166103.853000	38590722.600000	509.302000	16.325682	16.325682	-33.000000	-99.000000
3166093.853000	38590732.600000	489.302000	16.493874	16.493874	-33.000000	-99.000000
3166093.853000	38590742.600000	489.302000	16.493710	16.493710	-33.000000	-99.000000
3166103.853000	38590732.600000	489.302000	16.494060	16.494060	-33.000000	-99.000000
3166103.853000	38590742.600000	489.302000	16.493793	16.493793	-33.000000	-99.000000
3166093.853000	38590732.600000	499.302000	16.342025	16.342025	-33.000000	-99.000000
3166093.853000	38590742.600000	499.302000	16.343360	16.343360	-33.000000	-99.000000
3166103.853000	38590732.600000	499.302000	16.340476	16.340476	-33.000000	-99.000000
3166103.853000	38590732.600000	509.302000	16.332786	16.332786	-33.000000	-99.000000
3166103.853000	38590742.600000	499.302000	16.342646	16.342646	-33.000000	-99.000000
3166103.853000	38590742.600000	509.302000	16.337194	16.337194	-33.000000	-99.000000
3166113.853000	38590712.600000	489.302000	16.498313	16.498313	-33.000000	-99.000000
3166113.853000	38590722.600000	489.302000	16.495158	16.495158	-33.000000	-99.000000
3166123.853000	38590712.600000	489.302000	16.499913	16.499913	-33.000000	-99.000000
3166123.853000	38590722.600000	489.302000	16.495339	16.495339	-33.000000	-99.000000
3166113.853000	38590712.600000	499.302000	16.311226	16.311226	-33.000000	-99.000000
3166113.853000	38590712.600000	509.302000	16.298773	16.298773	-33.000000	-99.000000
3166113.853000	38590722.600000	499.302000	16.331979	16.331979	-33.000000	-99.000000
3166113.853000	38590722.600000	509.302000	16.319043	16.319043	-33.000000	-99.000000
3166123.853000	38590712.600000	499.302000	16.302096	16.302096	-33.000000	-99.000000
3166123.853000	38590712.600000	509.302000	16.293074	16.293074	-33.000000	-99.000000
3166123.853000	38590722.600000	499.302000	16.330635	16.330635	-33.000000	-99.000000
3166123.853000	38590722.600000	509.302000	16.317265	16.317265	-33.000000	-99.000000
3166113.853000	38590732.600000	489.302000	16.494230	16.494230	-33.000000	-99.000000
3166113.853000	38590742.600000	489.302000	16.493857	16.493857	-33.000000	-99.000000
3166123.853000	38590732.600000	489.302000	16.494272	16.494272	-33.000000	-99.000000
3166123.853000	38590742.600000	489.302000	16.493871	16.493871	-33.000000	-99.000000
3166113.853000	38590732.600000	499.302000	16.339075	16.339075	-33.000000	-99.000000
3166113.853000	38590732.600000	509.302000	16.330175	16.330175	-33.000000	-99.000000
3166113.853000	38590742.600000	499.302000	16.342100	16.342100	-33.000000	-99.000000
3166113.853000	38590742.600000	509.302000	16.336049	16.336049	-33.000000	-99.000000
3166123.853000	38590732.600000	499.302000	16.338733	16.338733	-33.000000	-99.000000
3166123.853000	38590732.600000	509.302000	16.329560	16.329560	-33.000000	-99.000000
3166123.853000	38590742.600000	499.302000	16.341979	16.341979	-33.000000	-99.000000
3166123.853000	38590742.600000	509.302000	16.335798	16.335798	-33.000000	-99.000000
3166093.853000	38590752.600000	489.302000	16.493604	16.493604	-33.000000	-99.000000
3166103.853000	38590752.600000	489.302000	16.493645	16.493645	-33.000000	-99.000000
3166103.853000	38590762.600000	489.302000	16.493556	16.493556	-33.000000	-99.000000
3166103.853000	38590752.600000	499.302000	16.343883	16.343883	-33.000000	-99.000000
3166103.853000	38590762.600000	499.302000	16.344639	16.344639	-33.000000	-99.000000
3166103.853000	38590772.600000	489.302000	16.493499	16.493499	-33.000000	-99.000000
3166103.853000	38590782.600000	489.302000	16.493461	16.493461	-33.000000	-99.000000
3166103.853000	38590772.600000	499.302000	16.345128	16.345128	-33.000000	-99.000000
3166103.853000	38590782.600000	499.302000	16.345461	16.345461	-33.000000	-99.000000
3166113.853000	38590752.600000	489.302000	16.493673	16.493673	-33.000000	-99.000000
3166113.853000	38590762.600000	489.302000	16.493570	16.493570	-33.000000	-99.000000
3166123.853000	38590752.600000	489.302000	16.493679	16.493679	-33.000000	-99.000000
3166123.853000	38590762.600000	489.302000	16.493573	16.493573	-33.000000	-99.000000
3166113.853000	38590752.600000	499.302000	16.343633	16.343633	-33.000000	-99.000000
3166113.853000	38590752.600000	509.302000	16.339358	16.339358	-33.000000	-99.000000
3166113.853000	38590762.600000	499.302000	16.344510	16.344510	-33.000000	-99.000000
3166113.853000	38590762.600000	509.302000	16.341363	16.341363	-33.000000	-99.000000
3166123.853000	38590752.600000	499.302000	16.343581	16.343581	-33.000000	-99.000000
3166123.853000	38590752.600000	509.302000	16.339241	16.339241	-33.000000	-99.000000
3166123.853000	38590762.600000	499.302000	16.344483	16.344483	-33.000000	-99.000000
3166123.853000	38590762.600000	509.302000	16.341302	16.341302	-33.000000	-99.000000
3166113.853000	38590772.600000	489.302000	16.493507	16.493507	-33.000000	-99.000000
3166113.853000	38590782.600000	479.302000	16.662710	16.662710	-33.000000	-99.000000
3166113.853000	38590782.600000	489.302000	16.493466	16.493466	-33.000000	-99.000000
3166123.853000	38590772.600000	489.302000	16.493509	16.493509	-33.000000	-99.000000
3166123.853000	38590782.600000	489.302000	16.493467	16.493467	-33.000000	-99.000000
3166113.853000	38590772.600000	499.302000	16.345055	16.345055	-33.000000	-99.000000
3166113.853000	38590772.600000	509.302000	16.342656	16.342656	-33.000000	-99.000000
3166113.853000	38590782.600000	499.302000	16.345417	16.345417	-33.000000	-99.000000
3166113.853000	38590782.600000	509.302000	16.343533	16.343533	-33.000000	-99.000000
3166123.853000	38590772.600000	499.302000	16.345040	16.345040	-33.000000	-99.000000
3166123.853000	38590772.600000	509.302000	16.342621	16.342621	-33.000000	-99.000000
3166123.853000	38590782.600000	499.302000	16.345408	16.345408	-33.000000	-99.000000
3166123.853000	38590782.600000	509.302000	16.343512	16.343512	-33.000000	-99.000000
3166133.853000	38590722.600000	489.302000	16.494851	16.494851	-33.000000	-99.000000
3166133.853000	38590732.600000	489.302000	16.494148	16.494148	-33.000000	-99.000000
3166133.853000	38590742.600000	489.302000	16.493827	16.493827	-33.000000	-99.000000
3166133.853000	38590752.600000	489.302000	16.493661	16.493661	-33.000000	-99.000000
3166133.853000	38590762.600000	489.302000	16.493564	16.493564	-33.000000	-99.000000
3166133.853000	38590752.600000	499.302000	16.343746	16.343746	-33.000000	-99.000000
3166133.853000	38590762.600000	499.302000	16.344567	16.344567	-33.000000	-99.000000
3166133.853000	38590762.600000	509.302000	16.341496	16.341496	-33.000000	-99.000000
3166133.853000	38590772.600000	489.302000	16.493504	16.493504	-33.000000	-99.000000
3166133.853000	38590782.600000	489.302000	16.493464	16.493464	-33.000000	-99.000000
3166143.853000	38590782.600000	489.302000	16.493457	16.493457	-33.000000	-99.000000
3166133.853000	38590772.600000	499.302000	16.345087	16.345087	-33.000000	-99.000000
3166133.853000	38590772.600000	509.302000	16.342732	16.342732	-33.000000	-99.000000
3166133.853000	38590782.600000	499.302000	16.345436	16.345436	-33.000000	-99.000000
3166133.853000	38590782.600000	509.302000	16.343580	16.343580	-33.000000	-99.000000
3166103.853000	38590792.600000	489.302000	16.493434	16.493434	-33.000000	-99.000000
3166113.853000	38590792.600000	479.302000	16.662836	16.662836	-33.000000	-99.000000
3166113.853000	38590792.600000	489.302000	16.493437	16.493437	-33.000000	-99.000000
3166113.853000	38590802.600000	479.302000	16.662928	16.662928	-33.000000	-99.000000
3166113.853000	38590802.600000	489.302000	16.493417	16.493417	-33.000000	-99.000000
3166123.853000	38590792.600000	489.302000	16.493438	16.493438	-33.000000	-99.000000
3166123.853000	38590802.600000	479.302000	16.662926	16.662926	-33.000000	-99.000000
3166123.853000	38590802.600000	489.302000	16.493417	16.493417	-33.000000	-99.000000
3166113.853000	38590792.600000	499.302000	16.345669	16.345669	-33.000000	-99.000000
3166113.853000	38590802.600000	499.302000	16.345852	16.345852	-33.000000	-99.000000
3166123.853000	38590792.600000	499.302000	16.345664	16.345664	-33.000000	-99.000000
3166123.853000	38590792.600000	509.302000	16.344140	16.344140	-33.000000	-99.000000
3166123.853000	38590802.600000	499.302000	16.345848	16.345848	-33.000000	-99.000000
3166123.853000	38590802.600000	509.302000	16.344598	16.344598	-33.000000	-99.000000
3166113.853000	38590812.600000	479.302000	16.662997	16.662997	-33.000000	-99.000000
3166113.853000	38590812.600000	489.302000	16.493402	16.493402	-33.000000	-99.000000
3166113.853000	38590822.600000	479.302000	16.663049	16.663049	-33.000000	-99.000000
3166113.853000	38590822.600000	489.302000	16.493390	16.493390	-33.000000	-99.000000
3166123.853000	38590812.600000	479.302000	16.662995	16.662995	-33.000000	-99.000000
3166123.853000	38590812.600000	489.302000	16.493402	16.493402	-33.000000	-99.000000
3166123.853000	38590822.600000	479.302000	16.663048	16.663048	-33.000000	-99.000000
3166123.853000	38590822.600000	489.302000	16.493390	16.493390	-33.000000	-99.000000
3166113.853000	38590812.600000	499.302000	16.345988	16.345988	-33.000000	-99.000000
3166113.853000	38590822.600000	499.302000	16.346093	16.346093	-33.000000	-99.000000
3166123.853000	38590812.600000	499.302000	16.345986	16.345986	-33.000000	-99.000000
3166123.853000	38590812.600000	509.302000	16.344943	16.344943	-33.000000	-99.000000
3166123.853000	38590822.600000	499.302000	16.346091	16.346091	-33.000000	-99.000000
3166123.853000	38590822.600000	509.302000	16.345208	16.345208	-33.000000	-99.000000
3166113.853000	38590832.600000	489.302000	16.493381	16.493381	-33.000000	-99.000000
3166113.853000	38590842.600000	489.302000	16.493374	16.493374	-33.000000	-99.000000
3166123.853000	38590832.600000	479.302000	16.663090	16.663090	-33.000000	-99.000000
3166123.853000	38590832.600000	489.302000	16.493381	16.493381	-33.000000	-99.000000
3166123.853000	38590842.600000	479.302000	16.663123	16.663123	-33.000000	-99.000000
3166123.853000	38590842.600000	489.302000	16.493374	16.493374	-33.000000	-99.000000
3166123.853000	38590832.600000	499.302000	16.346174	16.346174	-33.000000	-99.000000
3166123.853000	38590842.600000	499.302000	16.346239	16.346239	-33.000000	-99.000000
3166123.853000	38590852.600000	479.302000	16.663150	16.663150	-33.000000	-99.000000
3166123.853000	38590852.600000	489.302000	16.493369	16.493369	-33.000000	-99.000000
3166123.853000	38590862.600000	479.302000	16.663171	16.663171	-33.000000	-99.000000
3166123.853000	38590862.600000	489.302000	16.493364	16.493364	-33.000000	-99.000000
3166123.853000	38590852.600000	499.302000	16.346293	16.346293	-33.000000	-99.000000
3166123.853000	38590862.600000	499.302000	16.346337	16.346337	-33.000000	-99.000000
3166133.853000	38590792.600000	489.302000	16.493436	16.493436	-33.000000	-99.000000
3166133.853000	38590802.600000	489.302000	16.493416	16.493416	-33.000000	-99.000000
3166143.853000	38590792.600000	489.302000	16.493432	16.493432	-33.000000	-99.000000
3166143.853000	38590802.600000	489.302000	16.493413	16.493413	-33.000000	-99.000000
3166133.853000	38590792.600000	499.302000	16.345681	16.345681	-33.000000	-99.000000
3166133.853000	38590792.600000	509.302000	16.344184	16.344184	-33.000000	-99.000000
3166133.853000	38590802.600000	499.302000	16.345860	16.345860	-33.000000	-99.000000
3166133.853000	38590802.600000	509.302000	16.344628	16.344628	-33.000000	-99.000000
3166143.853000	38590802.600000	499.302000	16.345886	16.345886	-33.000000	-99.000000
3166143.853000	38590802.600000	509.302000	16.344693	16.344693	-33.000000	-99.000000
3166133.853000	38590812.600000	489.302000	16.493401	16.493401	-33.000000	-99.000000
3166133.853000	38590822.600000	489.302000	16.493390	16.493390	-33.000000	-99.000000
3166143.853000	38590812.600000	489.302000	16.493399	16.493399	-33.000000	-99.000000
3166143.853000	38590822.600000	489.302000	16.493389	16.493389	-33.000000	-99.000000
3166133.853000	38590812.600000	499.302000	16.345994	16.345994	-33.000000	-99.000000
3166133.853000	38590812.600000	509.302000	16.344964	16.344964	-33.000000	-99.000000
3166133.853000	38590822.600000	499.302000	16.346097	16.346097	-33.000000	-99.000000
3166133.853000	38590822.600000	509.302000	16.345223	16.345223	-33.000000	-99.000000
3166143.853000	38590812.600000	499.302000	16.346012	16.346012	-33.000000	-99.000000
3166143.853000	38590812.600000	509.302000	16.345009	16.345009	-33.000000	-99.000000
3166143.853000	38590822.600000	499.302000	16.346110	16.346110	-33.000000	-99.000000
3166143.853000	38590822.600000	509.302000	16.345256	16.345256	-33.000000	-99.000000
3166133.853000	38590832.600000	479.302000	16.663092	16.663092	-33.000000	-99.000000
3166133.853000	38590832.600000	489.302000	16.493381	16.493381	-33.000000	-99.000000
3166133.853000	38590842.600000	479.302000	16.663124	16.663124	-33.000000	-99.000000
3166133.853000	38590842.600000	489.302000	16.493374	16.493374	-33.000000	-99.000000
3166143.853000	38590832.600000	489.302000	16.493380	16.493380	-33.000000	-99.000000
3166143.853000	38590842.600000	489.302000	16.493373	16.493373	-33.000000	-99.000000
3166133.853000	38590832.600000	499.302000	16.346178	16.346178	-33.000000	-99.000000
3166133.853000	38590832.600000	509.302000	16.345428	16.345428	-33.000000	-99.000000
3166133.853000	38590842.600000	499.302000	16.346243	16.346243	-33.000000	-99.000000
3166133.853000	38590842.600000	509.302000	16.345592	16.345592	-33.000000	-99.000000
3166143.853000	38590832.600000	499.302000	16.346188	16.346188	-33.000000	-99.000000
3166143.853000	38590832.600000	509.302000	16.345452	16.345452	-33.000000	-99.000000
3166143.853000	38590842.600000	499.302000	16.346250	16.346250	-33.000000	-99.000000
3166143.853000	38590842.600000	509.302000	16.345610	16.345610	-33.000000	-99.000000
3166133.853000	38590852.600000	479.302000	16.663151	16.663151	-33.000000	-99.000000
3166133.853000	38590852.600000	489.302000	16.493368	16.493368	-33.000000	-99.000000
3166133.853000	38590862.600000	479.302000	16.663172	16.663172	-33.000000	-99.000000
3166133.853000	38590862.600000	489.302000	16.493364	16.493364	-33.000000	-99.000000
3166143.853000	38590852.600000	489.302000	16.493368	16.493368	-33.000000	-99.000000
3166143.853000	38590862.600000	479.302000	16.663175	16.663175	-33.000000	-99.000000
3166143.853000	38590862.600000	489.302000	16.493363	16.493363	-33.000000	-99.000000
3166133.853000	38590852.600000	499.302000	16.346295	16.346295	-33.000000	-99.000000
3166133.853000	38590862.600000	499.302000	16.346338	16.346338	-33.000000	-99.000000
3166143.853000	38590852.600000	499.302000	16.346301	16.346301	-33.000000	-99.000000
3166143.853000	38590852.600000	509.302000	16.345739	16.345739	-33.000000	-99.000000
3166143.853000	38590862.600000	499.302000	16.346343	16.346343	-33.000000	-99.000000
3166143.853000	38590862.600000	509.302000	16.345847	16.345847	-33.000000	-99.000000
3166153.853000	38590842.600000	489.302000	16.493372	16.493372	-33.000000	-99.000000
3166153.853000	38590842.600000	499.302000	16.346261	16.346261	-33.000000	-99.000000
3166153.853000	38590842.600000	509.302000	16.345637	16.345637	-33.000000	-99.000000
3166153.853000	38590852.600000	489.302000	16.493367	16.493367	-33.000000	-99.000000
3166153.853000	38590862.600000	489.302000	16.493363	16.493363	-33.000000	-99.000000
3166153.853000	38590852.600000	499.302000	16.346309	16.346309	-33.000000	-99.000000
3166153.853000	38590852.600000	509.302000	16.345761	16.345761	-33.000000	-99.000000
3166153.853000	38590862.600000	499.302000	16.346349	16.346349	-33.000000	-99.000000
3166153.853000	38590862.600000	509.302000	16.345863	16.345863	-33.000000	-99.000000
3166133.853000	38590922.600000	469.302000	16.663159	16.663159	-33.000000	-99.000000
3166143.853000	38590922.600000	469.302000	16.663160	16.663160	-33.000000	-99.000000
3166143.853000	38590932.600000	469.302000	16.663175	16.663175	-33.000000	-99.000000
3166143.853000	38590942.600000	469.302000	18.140008	18.127380	-33.000000	-99.000000
3166153.853000	38590942.600000	469.302000	18.140008	18.127375	-33.000000	-99.000000
3166123.853000	38590872.600000	479.302000	16.663190	16.663190	-33.000000	-99.000000
3166123.853000	38590872.600000	489.302000	16.493360	16.493360	-33.000000	-99.000000
3166123.853000	38590882.600000	479.302000	16.663205	16.663205	-33.000000	-99.000000
3166123.853000	38590882.600000	489.302000	16.493357	16.493357	-33.000000	-99.000000
3166123.853000	38590892.600000	479.302000	16.663218	16.663218	-33.000000	-99.000000
3166123.853000	38590892.600000	489.302000	16.493354	16.493354	-33.000000	-99.000000
3166133.853000	38590872.600000	479.302000	16.663190	16.663190	-33.000000	-99.000000
3166133.853000	38590872.600000	489.302000	16.493360	16.493360	-33.000000	-99.000000
3166133.853000	38590882.600000	479.302000	16.663206	16.663206	-33.000000	-99.000000
3166133.853000	38590882.600000	489.302000	16.493357	16.493357	-33.000000	-99.000000
3166143.853000	38590872.600000	479.302000	16.663192	16.663192	-33.000000	-99.000000
3166143.853000	38590872.600000	489.302000	16.493360	16.493360	-33.000000	-99.000000
3166143.853000	38590882.600000	479.302000	16.663207	16.663207	-33.000000	-99.000000
3166143.853000	38590882.600000	489.302000	16.493357	16.493357	-33.000000	-99.000000
3166133.853000	38590872.600000	499.302000	16.346374	16.346374	-33.000000	-99.000000
3166133.853000	38590882.600000	499.302000	16.346405	16.346405	-33.000000	-99.000000
3166143.853000	38590872.600000	499.302000	16.346378	16.346378	-33.000000	-99.000000
3166143.853000	38590872.600000	509.302000	16.345936	16.345936	-33.000000	-99.000000
3166143.853000	38590882.600000	499.302000	16.346408	16.346408	-33.000000	-99.000000
3166143.853000	38590882.600000	509.302000	16.346012	16.346012	-33.000000	-99.000000
3166133.853000	38590892.600000	479.302000	16.663219	16.663219	-33.000000	-99.000000
3166133.853000	38590892.600000	489.302000	16.493354	16.493354	-33.000000	-99.000000
3166133.853000	38590902.600000	479.302000	16.663230	16.663230	-33.000000	-99.000000
3166133.853000	38590902.600000	489.302000	16.493352	16.493352	-33.000000	-99.000000
3166143.853000	38590892.600000	479.302000	16.663220	16.663220	-33.000000	-99.000000
3166143.853000	38590892.600000	489.302000	16.493354	16.493354	-33.000000	-99.000000
3166143.853000	38590902.600000	479.302000	16.663230	16.663230	-33.000000	-99.000000
3166143.853000	38590902.600000	489.302000	16.493352	16.493352	-33.000000	-99.000000
3166133.853000	38590892.600000	499.302000	16.346431	16.346431	-33.000000	-99.000000
3166133.853000	38590902.600000	499.302000	16.346453	16.346453	-33.000000	-99.000000
3166143.853000	38590892.600000	499.302000	16.346433	16.346433	-33.000000	-99.000000
3166143.853000	38590902.600000	499.302000	16.346455	16.346455	-33.000000	-99.000000
3166153.853000	38590872.600000	489.302000	16.493359	16.493359	-33.000000	-99.000000
3166153.853000	38590882.600000	489.302000	16.493356	16.493356	-33.000000	-99.000000
3166153.853000	38590872.600000	499.302000	16.346383	16.346383	-33.000000	-99.000000
3166153.853000	38590872.600000	509.302000	16.345949	16.345949	-33.000000	-99.000000
3166153.853000	38590882.600000	499.302000	16.346412	16.346412	-33.000000	-99.000000
3166153.853000	38590882.600000	509.302000	16.346022	16.346022	-33.000000	-99.000000
3166163.853000	38590882.600000	509.302000	16.346036	16.346036	-33.000000	-99.000000
3166153.853000	38590892.600000	479.302000	16.663221	16.663221	-33.000000	-99.000000
3166153.853000	38590892.600000	489.302000	16.493354	16.493354	-33.000000	-99.000000
3166153.853000	38590902.600000	479.302000	16.663232	16.663232	-33.000000	-99.000000
3166153.853000	38590902.600000	489.302000	16.493351	16.493351	-33.000000	-99.000000
3166163.853000	38590902.600000	489.302000	16.493351	16.493351	-33.000000	-99.000000
3166153.853000	38590892.600000	499.302000	16.346436	16.346436	-33.000000	-99.000000
3166153.853000	38590892.600000	509.302000	16.346085	16.346085	-33.000000	-99.000000
3166153.853000	38590902.600000	499.302000	16.346457	16.346457	-33.000000	-99.000000
3166153.853000	38590902.600000	509.302000	16.346139	16.346139	-33.000000	-99.000000
3166163.853000	38590892.600000	499.302000	16.346441	16.346441	-33.000000	-99.000000
3166163.853000	38590892.600000	509.302000	16.346096	16.346096	-33.000000	-99.000000
3166163.853000	38590902.600000	499.302000	16.346461	16.346461	-33.000000	-99.000000
3166163.853000	38590902.600000	509.302000	16.346148	16.346148	-33.000000	-99.000000
3166133.853000	38590912.600000	479.302000	16.663239	16.663239	-33.000000	-99.000000
3166133.853000	38590912.600000	489.302000	16.493350	16.493350	-33.000000	-99.000000
3166133.853000	38590922.600000	479.302000	16.663247	16.663247	-33.000000	-99.000000
3166133.853000	38590922.600000	489.302000	16.493348	16.493348	-33.000000	-99.000000
3166143.853000	38590912.600000	479.302000	16.663240	16.663240	-33.000000	-99.000000
3166143.853000	38590912.600000	489.302000	16.493350	16.493350	-33.000000	-99.000000
3166143.853000	38590922.600000	479.302000	16.663248	16.663248	-33.000000	-99.000000
3166143.853000	38590922.600000	489.302000	16.493348	16.493348	-33.000000	-99.000000
3166133.853000	38590912.600000	499.302000	16.346472	16.346472	-33.000000	-99.000000
3166143.853000	38590912.600000	499.302000	16.346473	16.346473	-33.000000	-99.000000
3166143.853000	38590922.600000	499.302000	16.346490	16.346490	-33.000000	-99.000000
3166133.853000	38590932.600000	479.302000	16.663255	16.663255	-33.000000	-99.000000
3166133.853000	38590932.600000	489.302000	16.493347	16.493347	-33.000000	-99.000000
3166133.853000	38590942.600000	479.302000	18.389968	18.389968	-33.000000	-99.000000
3166143.853000	38590932.600000	479.302000	16.663255	16.663255	-33.000000	-99.000000
3166143.853000	38590932.600000	489.302000	16.493347	16.493347	-33.000000	-99.000000
3166143.853000	38590942.600000	479.302000	18.389967	18.389967	-33.000000	-99.000000
3166143.853000	38590942.600000	489.302000	18.389929	18.389929	-33.000000	-99.000000
3166143.853000	38590932.600000	499.302000	16.346504	16.346504	-33.000000	-99.000000
3166143.853000	38590942.600000	499.302000	18.389892	18.389892	-33.000000	-99.000000
3166153.853000	38590912.600000	479.302000	16.663241	16.663241	-33.000000	-99.000000
3166153.853000	38590912.600000	489.302000	16.493350	16.493350	-33.000000	-99.000000
3166153.853000	38590922.600000	479.302000	16.663249	16.663249	-33.000000	-99.000000
3166153.853000	38590922.600000	489.302000	16.493348	16.493348	-33.000000	-99.000000
3166163.853000	38590912.600000	489.302000	16.493349	16.493349	-33.000000	-99.000000
3166163.853000	38590922.600000	489.302000	16.493348	16.493348	-33.000000	-99.000000
3166153.853000	38590912.600000	499.302000	16.346476	16.346476	-33.000000	-99.000000
3166153.853000	38590912.600000	509.302000	16.346186	16.346186	-33.000000	-99.000000
3166153.853000	38590922.600000	499.302000	16.346492	16.346492	-33.000000	-99.000000
3166153.853000	38590922.600000	509.302000	16.346226	16.346226	-33.000000	-99.000000
3166163.853000	38590912.600000	499.302000	16.346479	16.346479	-33.000000	-99.000000
3166163.853000	38590912.600000	509.302000	16.346193	16.346193	-33.000000	-99.000000
3166163.853000	38590922.600000	499.302000	16.346494	16.346494	-33.000000	-99.000000
3166163.853000	38590922.600000	509.302000	16.346233	16.346233	-33.000000	-99.000000
3166153.853000	38590932.600000	479.302000	18.389969	18.389969	-33.000000	-99.000000
3166153.853000	38590932.600000	489.302000	17.393559	17.393559	-33.000000	-99.000000
3166153.853000	38590942.600000	479.302000	18.389966	18.389966	-33.000000	-99.000000
3166153.853000	38590942.600000	489.302000	18.389926	18.389926	-33.000000	-99.000000
3166163.853000	38590932.600000	479.302000	18.389968	18.389968	-33.000000	-99.000000
3166163.853000	38590932.600000	489.302000	18.389930	18.389930	-33.000000	-99.000000
3166163.853000	38590942.600000	479.302000	18.389964	18.389964	-33.000000	-99.000000
3166163.853000	38590942.600000	489.302000	18.389924	18.389924	-33.000000	-99.000000
3166153.853000	38590932.600000	499.302000	16.346506	16.346506	-33.000000	-99.000000
3166153.853000	38590942.600000	499.302000	18.389888	18.389888	-33.000000	-99.000000
3166163.853000	38590932.600000	499.302000	18.389894	18.389894	-33.000000	-99.000000
3166163.853000	38590932.600000	509.302000	18.389859	18.389859	-33.000000	-99.000000
3166163.853000	38590942.600000	499.302000	18.389884	18.389884	-33.000000	-99.000000
3166163.853000	38590942.600000	509.302000	18.389846	18.389846	-33.000000	-99.000000
3166173.853000	38590922.600000	509.302000	16.346241	16.346241	-33.000000	-99.000000
3166173.853000	38590942.600000	489.302000	18.389921	18.389921	-33.000000	-99.000000
3166173.853000	38590932.600000	499.302000	18.389891	18.389891	-33.000000	-99.000000
3166173.853000	38590932.600000	509.302000	18.389855	18.389855	-33.000000	-99.000000
3166173.853000	38590942.600000	499.302000	18.389881	18.389881	-33.000000	-99.000000
3166173.853000	38590942.600000	509.302000	18.389842	18.389842	-33.000000	-99.000000
3166143.853000	38590952.600000	469.302000	18.140009	18.127369	-33.000000	-99.000000
3166143.853000	38590962.600000	469.302000	18.140010	18.127357	-33.000000	-99.000000
3166143.853000	38590972.600000	469.302000	18.140011	18.127344	-33.000000	-99.000000
3166143.853000	38590982.600000	469.302000	18.140012	18.127329	-33.000000	-99.000000
3166153.853000	38590952.600000	469.302000	18.140009	18.127364	-33.000000	-99.000000
3166153.853000	38590962.600000	469.302000	18.140010	18.127351	-33.000000	-99.000000
3166153.853000	38590972.600000	469.302000	18.140011	18.127337	-33.000000	-99.000000
3166153.853000	38590982.600000	469.302000	18.140013	18.127320	-33.000000	-99.000000
3166163.853000	38590972.600000	469.302000	18.140012	18.127329	-33.000000	-99.000000
3166163.853000	38590982.600000	469.302000	18.140013	18.127311	-33.000000	-99.000000
3166143.853000	38590992.600000	469.302000	18.140014	18.127312	-33.000000	-99.000000
3166153.853000	38590992.600000	469.302000	18.140014	18.127301	-33.000000	-99.000000
3166153.853000	38591002.600000	469.302000	18.140016	18.127280	-33.000000	-99.000000
3166163.853000	38590992.600000	469.302000	18.140015	18.127290	-33.000000	-99.000000
3166163.853000	38591002.600000	469.302000	18.140017	18.127266	-33.000000	-99.000000
3166153.853000	38591012.600000	469.302000	18.140018	18.127255	-33.000000	-99.000000
3166153.853000	38591022.600000	469.302000	18.140021	18.127227	-33.000000	-99.000000
3166163.853000	38591012.600000	469.302000	18.140020	18.127239	-33.000000	-99.000000
3166163.853000	38591022.600000	469.302000	18.140022	18.127206	-33.000000	-99.000000
3166143.853000	38590952.600000	479.302000	18.389964	18.389964	-33.000000	-99.000000
3166143.853000	38590952.600000	489.302000	18.389923	18.389923	-33.000000	-99.000000
3166143.853000	38590962.600000	479.302000	18.389960	18.389960	-33.000000	-99.000000
3166143.853000	38590962.600000	489.302000	18.389916	18.389916	-33.000000	-99.000000
3166143.853000	38590952.600000	499.302000	18.389883	18.389883	-33.000000	-99.000000
3166143.853000	38590972.600000	479.302000	18.389956	18.389956	-33.000000	-99.000000
3166143.853000	38590972.600000	489.302000	18.389908	18.389908	-33.000000	-99.000000
3166143.853000	38590982.600000	479.302000	18.389951	18.389951	-33.000000	-99.000000
3166143.853000	38590982.600000	489.302000	18.389899	18.389899	-33.000000	-99.000000
3166153.853000	38590952.600000	479.302000	18.389962	18.389962	-33.000000	-99.000000
3166153.853000	38590952.600000	489.302000	18.389920	18.389920	-33.000000	-99.000000
3166153.853000	38590962.600000	479.302000	18.389958	18.389958	-33.000000	-99.000000
3166153.853000	38590962.600000	489.302000	18.389912	18.389912	-33.000000	-99.000000
3166163.853000	38590952.600000	479.302000	18.389961	18.389961	-33.000000	-99.000000
3166163.853000	38590952.600000	489.302000	18.389917	18.389917	-33.000000	-99.000000
3166163.853000	38590962.600000	479.302000	18.389956	18.389956	-33.000000	-99.000000
3166163.853000	38590962.600000	489.302000	18.389908	18.389908	-33.000000	-99.000000
3166153.853000	38590952.600000	499.302000	18.389878	18.389878	-33.000000	-99.000000
3166153.853000	38590962.600000	499.302000	18.389867	18.389867	-33.000000	-99.000000
3166163.853000	38590952.600000	499.302000	18.389874	18.389874	-33.000000	-99.000000
3166163.853000	38590952.600000	509.302000	18.389833	18.389833	-33.000000	-99.000000
3166163.853000	38590962.600000	499.302000	18.389862	18.389862	-33.000000	-99.000000
3166163.853000	38590962.600000	509.302000	18.389817	18.389817	-33.000000	-99.000000
3166153.853000	38590972.600000	479.302000	18.389954	18.389954	-33.000000	-99.000000
3166153.853000	38590972.600000	489.302000	18.389903	18.389903	-33.000000	-99.000000
3166153.853000	38590982.600000	479.302000	18.389949	18.389949	-33.000000	-99.000000
3166153.853000	38590982.600000	489.302000	18.389893	18.389893	-33.000000	-99.000000
3166163.853000	38590972.600000	479.302000	18.389952	18.389952	-33.000000	-99.000000
3166163.853000	38590972.600000	489.302000	18.389899	18.389899	-33.000000	-99.000000
3166163.853000	38590982.600000	479.302000	18.389946	18.389946	-33.000000	-99.000000
3166163.853000	38590982.600000	489.302000	18.389888	18.389888	-33.000000	-99.000000
3166153.853000	38590972.600000	499.302000	18.389854	18.389854	-33.000000	-99.000000
3166153.853000	38590982.600000	499.302000	18.389840	18.389840	-33.000000	-99.000000
3166163.853000	38590972.600000	499.302000	18.389848	18.389848	-33.000000	-99.000000
3166163.853000	38590982.600000	499.302000	18.389832	18.389832	-33.000000	-99.000000
3166143.853000	38590992.600000	479.302000	18.389946	18.389946	-33.000000	-99.000000
3166153.853000	38590992.600000	479.302000	18.389943	18.389943	-33.000000	-99.000000
3166153.853000	38590992.600000	489.302000	18.389882	18.389882	-33.000000	-99.000000
3166153.853000	38591002.600000	479.302000	18.389936	18.389936	-33.000000	-99.000000
3166153.853000	38591002.600000	489.302000	18.389869	18.389869	-33.000000	-99.000000
3166163.853000	38590992.600000	479.302000	18.389940	18.389940	-33.000000	-99.000000
3166163.853000	38590992.600000	489.302000	18.389876	18.389876	-33.000000	-99.000000
3166163.853000	38591002.600000	479.302000	18.389932	18.389932	-33.000000	-99.000000
3166163.853000	38591002.600000	489.302000	18.389861	18.389861	-33.000000	-99.000000
3166153.853000	38590992.600000	499.302000	18.389824	18.389824	-33.000000	-99.000000
3166163.853000	38590992.600000	499.302000	18.389814	18.389814	-33.000000	-99.000000
3166163.853000	38591002.600000	499.302000	18.389794	18.389794	-33.000000	-99.000000
3166153.853000	38591012.600000	479.302000	18.389929	18.389929	-33.000000	-99.000000
3166153.853000	38591012.600000	489.302000	18.389855	18.389855	-33.000000	-99.000000
3166153.853000	38591022.600000	479.302000	18.389920	18.389920	-33.000000	-99.000000
3166163.853000	38591012.600000	479.302000	18.389924	18.389924	-33.000000	-99.000000
3166163.853000	38591012.600000	489.302000	18.389845	18.389845	-33.000000	-99.000000
3166163.853000	38591022.600000	479.302000	18.389914	18.389914	-33.000000	-99.000000
3166163.853000	38591022.600000	489.302000	18.389826	18.389826	-33.000000	-99.000000
3166163.853000	38591012.600000	499.302000	18.389770	18.389770	-33.000000	-99.000000
3166163.853000	38591032.600000	469.302000	18.140026	18.127169	-33.000000	-99.000000
3166163.853000	38591042.600000	469.302000	18.140030	18.127125	-33.000000	-99.000000
3166163.853000	38591052.600000	469.302000	18.140034	18.127075	-33.000000	-99.000000
3166163.853000	38591062.600000	469.302000	18.140040	18.127016	-33.000000	-99.000000
3166163.853000	38591072.600000	469.302000	18.140046	18.126949	-33.000000	-99.000000
3166163.853000	38591082.600000	469.302000	18.140053	18.126873	-33.000000	-99.000000
3166163.853000	38591092.600000	469.302000	18.140061	18.126788	-33.000000	-99.000000
3166163.853000	38591102.600000	469.302000	18.513115	18.513115	-33.000000	-99.000000
3166153.853000	38591032.600000	479.302000	18.389910	18.389910	-33.000000	-99.000000
3166153.853000	38591042.600000	479.302000	18.389898	18.389898	-33.000000	-99.000000
3166163.853000	38591032.600000	479.302000	18.389902	18.389902	-33.000000	-99.000000
3166163.853000	38591032.600000	489.302000	18.389804	18.389804	-33.000000	-99.000000
3166163.853000	38591042.600000	479.302000	18.389888	18.389888	-33.000000	-99.000000
3166153.853000	38591052.600000	479.302000	18.389885	18.389885	-33.000000	-99.000000
3166163.853000	38591052.600000	479.302000	18.389872	18.389872	-33.000000	-99.000000
3166163.853000	38591062.600000	479.302000	18.389853	18.389853	-33.000000	-99.000000
3166163.853000	38591072.600000	479.302000	18.389832	18.389832	-33.000000	-99.000000
3166163.853000	38591082.600000	479.302000	18.389807	18.389807	-33.000000	-99.000000
3166163.853000	38591092.600000	479.302000	18.389780	18.389780	-33.000000	-99.000000
3166163.853000	38591102.600000	479.302000	18.389751	18.389751	-33.000000	-99.000000
3166173.853000	38591002.600000	469.302000	18.140018	18.127253	-33.000000	-99.000000
3166173.853000	38591012.600000	469.302000	18.140021	18.127222	-33.000000	-99.000000
3166173.853000	38591022.600000	469.302000	18.140024	18.127185	-33.000000	-99.000000
3166183.853000	38591022.600000	469.302000	18.140026	18.127165	-33.000000	-99.000000
3166173.853000	38590952.600000	489.302000	18.389914	18.389914	-33.000000	-99.000000
3166173.853000	38590962.600000	489.302000	18.389905	18.389905	-33.000000	-99.000000
3166173.853000	38590952.600000	499.302000	18.389869	18.389869	-33.000000	-99.000000
3166173.853000	38590952.600000	509.302000	18.389827	18.389827	-33.000000	-99.000000
3166173.853000	38590962.600000	499.302000	18.389856	18.389856	-33.000000	-99.000000
3166173.853000	38590962.600000	509.302000	18.389811	18.389811	-33.000000	-99.000000
3166173.853000	38590972.600000	479.302000	18.389950	18.389950	-33.000000	-99.000000
3166173.853000	38590972.600000	489.302000	18.389895	18.389895	-33.000000	-99.000000
3166173.853000	38590982.600000	479.302000	18.389944	18.389944	-33.000000	-99.000000
3166173.853000	38590982.600000	489.302000	18.389883	18.389883	-33.000000	-99.000000
3166183.853000	38590982.600000	489.302000	18.389878	18.389878	-33.000000	-99.000000
3166173.853000	38590972.600000	499.302000	18.389842	18.389842	-33.000000	-99.000000
3166173.853000	38590972.600000	509.302000	18.389792	18.389792	-33.000000	-99.000000
3166173.853000	38590982.600000	499.302000	18.389825	18.389825	-33.000000	-99.000000
3166173.853000	38590982.600000	509.302000	18.389770	18.389770	-33.000000	-99.000000
3166183.853000	38590972.600000	499.302000	18.389836	18.389836	-33.000000	-99.000000
3166183.853000	38590972.600000	509.302000	18.389784	18.389784	-33.000000	-99.000000
3166183.853000	38590982.600000	499.302000	18.389818	18.389818	-33.000000	-99.000000
3166183.853000	38590982.600000	509.302000	18.389761	18.389761	-33.000000	-99.000000
3166173.853000	38590992.600000	479.302000	18.389937	18.389937	-33.000000	-99.000000
3166173.853000	38590992.600000	489.302000	18.389869	18.389869	-33.000000	-99.000000
3166173.853000	38591002.600000	479.302000	18.389928	18.389928	-33.000000	-99.000000
3166173.853000	38591002.600000	489.302000	18.389854	18.389854	-33.000000	-99.000000
3166183.853000	38590992.600000	489.302000	18.389863	18.389863	-33.000000	-99.000000
3166183.853000	38591002.600000	479.302000	18.389925	18.389925	-33.000000	-99.000000
3166183.853000	38591002.600000	489.302000	18.389846	18.389846	-33.000000	-99.000000
3166173.853000	38590992.600000	499.302000	18.389805	18.389805	-33.000000	-99.000000
3166173.853000	38590992.600000	509.302000	18.389745	18.389745	-33.000000	-99.000000
3166173.853000	38591002.600000	499.302000	18.389783	18.389783	-33.000000	-99.000000
3166173.853000	38591002.600000	509.302000	18.389717	18.389717	-33.000000	-99.000000
3166183.853000	38590992.600000	499.302000	18.389797	18.389797	-33.000000	-99.000000
3166183.853000	38590992.600000	509.302000	18.389734	18.389734	-33.000000	-99.000000
3166183.853000	38591002.600000	499.302000	18.389772	18.389772	-33.000000	-99.000000
3166183.853000	38591002.600000	509.302000	18.389703	18.389703	-33.000000	-99.000000
3166173.853000	38591012.600000	479.302000	18.389919	18.389919	-33.000000	-99.000000
3166173.853000	38591012.600000	489.302000	18.389835	18.389835	-33.000000	-99.000000
3166173.853000	38591022.600000	479.302000	18.389907	18.389907	-33.000000	-99.000000
3166173.853000	38591022.600000	489.302000	18.389813	18.389813	-33.000000	-99.000000
3166183.853000	38591012.600000	479.302000	18.389914	18.389914	-33.000000	-99.000000
3166183.853000	38591012.600000	489.302000	18.389826	18.389826	-33.000000	-99.000000
3166183.853000	38591022.600000	479.302000	18.389901	18.389901	-33.000000	-99.000000
3166183.853000	38591022.600000	489.302000	18.389801	18.389801	-33.000000	-99.000000
3166173.853000	38591012.600000	499.302000	18.389756	18.389756	-33.000000	-99.000000
3166173.853000	38591022.600000	499.302000	18.389726	18.389726	-33.000000	-99.000000
3166183.853000	38591012.600000	499.302000	18.389743	18.389743	-33.000000	-99.000000
3166183.853000	38591012.600000	509.302000	18.389667	18.389667	-33.000000	-99.000000
3166183.853000	38591022.600000	499.302000	18.389708	18.389708	-33.000000	-99.000000
3166183.853000	38591022.600000	509.302000	18.389625	18.389625	-33.000000	-99.000000
3166193.853000	38591012.600000	489.302000	18.389817	18.389817	-33.000000	-99.000000
3166193.853000	38591022.600000	479.302000	18.389895	18.389895	-33.000000	-99.000000
3166193.853000	38591022.600000	489.302000	18.389790	18.389790	-33.000000	-99.000000
3166193.853000	38591012.600000	499.302000	18.389730	18.389730	-33.000000	-99.000000
3166193.853000	38591012.600000	509.302000	18.389651	18.389651	-33.000000	-99.000000
3166193.853000	38591022.600000	499.302000	18.389692	18.389692	-33.000000	-99.000000
3166193.853000	38591022.600000	509.302000	18.389604	18.389604	-33.000000	-99.000000
3166173.853000	38591032.600000	469.302000	18.140028	18.127142	-33.000000	-99.000000
3166173.853000	38591042.600000	469.302000	18.140032	18.127091	-33.000000	-99.000000
3166183.853000	38591032.600000	469.302000	18.140030	18.127115	-33.000000	-99.000000
3166183.853000	38591042.600000	469.302000	18.140035	18.127055	-33.000000	-99.000000
3166173.853000	38591052.600000	469.302000	18.140038	18.127030	-33.000000	-99.000000
3166173.853000	38591062.600000	469.302000	18.140045	18.126957	-33.000000	-99.000000
3166183.853000	38591052.600000	469.302000	18.140042	18.126982	-33.000000	-99.000000
3166183.853000	38591062.600000	469.302000	18.140050	18.126893	-33.000000	-99.000000
3166193.853000	38591042.600000	469.302000	18.140038	18.127020	-33.000000	-99.000000
3166193.853000	38591052.600000	469.302000	18.140046	18.126934	-33.000000	-99.000000
3166193.853000	38591062.600000	469.302000	18.140055	18.126826	-33.000000	-99.000000
3166203.853000	38591062.600000	469.302000	18.140061	18.126759	-33.000000	-99.000000
3166173.853000	38591072.600000	469.302000	18.140052	18.126871	-33.000000	-99.000000
3166173.853000	38591082.600000	469.302000	18.140062	18.126771	-33.000000	-99.000000
3166183.853000	38591072.600000	469.302000	18.140060	18.126784	-33.000000	-99.000000
3166183.853000	38591082.600000	469.302000	18.140072	18.126651	-33.000000	-99.000000
3166173.853000	38591092.600000	469.302000	18.140073	18.126655	-33.000000	-99.000000
3166173.853000	38591102.600000	469.302000	18.513068	18.513068	-33.000000	-99.000000
3166183.853000	38591092.600000	469.302000	18.140087	18.126491	-33.000000	-99.000000
3166183.853000	38591102.600000	469.302000	18.513008	18.513008	-33.000000	-99.000000
3166193.853000	38591072.600000	469.302000	18.140068	18.126689	-33.000000	-99.000000
3166193.853000	38591082.600000	469.302000	18.140083	18.126515	-33.000000	-99.000000
3166203.853000	38591072.600000	469.302000	18.140076	18.126592	-33.000000	-99.000000
3166203.853000	38591082.600000	469.302000	18.140096	18.126368	-33.000000	-99.000000
3166193.853000	38591092.600000	469.302000	18.140104	18.126294	-33.000000	-99.000000
3166193.853000	38591102.600000	469.302000	18.512930	18.512930	-33.000000	-99.000000
3166203.853000	38591092.600000	469.302000	18.140124	18.126066	-33.000000	-99.000000
3166203.853000	38591102.600000	469.302000	18.512832	18.512832	-33.000000	-99.000000
3166213.853000	38591072.600000	469.302000	18.140084	18.126498	-33.000000	-99.000000
3166213.853000	38591082.600000	469.302000	18.140109	18.126219	-33.000000	-99.000000
3166223.853000	38591082.600000	469.302000	18.140120	18.126088	-33.000000	-99.000000
3166213.853000	38591092.600000	469.302000	18.140145	18.125820	-33.000000	-99.000000
3166213.853000	38591102.600000	469.302000	18.512717	18.512717	-33.000000	-99.000000
3166223.853000	38591092.600000	469.302000	18.140165	18.125589	-33.000000	-99.000000
3166223.853000	38591102.600000	469.302000	18.512597	18.512597	-33.000000	-99.000000
3166233.853000	38591092.600000	469.302000	18.140179	18.125422	-33.000000	-99.000000
3166233.853000	38591102.600000	469.302000	18.512503	18.512503	-33.000000	-99.000000
3166173.853000	38591032.600000	479.302000	18.389894	18.389894	-33.000000	-99.000000
3166173.853000	38591032.600000	489.302000	18.389788	18.389788	-33.000000	-99.000000
3166173.853000	38591042.600000	479.302000	18.389878	18.389878	-33.000000	-99.000000
3166173.853000	38591042.600000	489.302000	18.389758	18.389758	-33.000000	-99.000000
3166183.853000	38591032.600000	479.302000	18.389886	18.389886	-33.000000	-99.000000
3166183.853000	38591032.600000	489.302000	18.389772	18.389772	-33.000000	-99.000000
3166183.853000	38591042.600000	479.302000	18.389867	18.389867	-33.000000	-99.000000
3166183.853000	38591042.600000	489.302000	18.389737	18.389737	-33.000000	-99.000000
3166173.853000	38591032.600000	499.302000	18.389690	18.389690	-33.000000	-99.000000
3166183.853000	38591032.600000	499.302000	18.389668	18.389668	-33.000000	-99.000000
3166183.853000	38591042.600000	499.302000	18.389619	18.389619	-33.000000	-99.000000
3166173.853000	38591052.600000	479.302000	18.389859	18.389859	-33.000000	-99.000000
3166173.853000	38591052.600000	489.302000	18.389722	18.389722	-33.000000	-99.000000
3166173.853000	38591062.600000	479.302000	18.389836	18.389836	-33.000000	-99.000000
3166183.853000	38591052.600000	479.302000	18.389844	18.389844	-33.000000	-99.000000
3166183.853000	38591052.600000	489.302000	18.389695	18.389695	-33.000000	-99.000000
3166183.853000	38591062.600000	479.302000	18.389816	18.389816	-33.000000	-99.000000
3166183.853000	38591062.600000	489.302000	18.389643	18.389643	-33.000000	-99.000000
3166193.853000	38591032.600000	479.302000	18.389878	18.389878	-33.000000	-99.000000
3166193.853000	38591032.600000	489.302000	18.389757	18.389757	-33.000000	-99.000000
3166193.853000	38591042.600000	479.302000	18.389857	18.389857	-33.000000	-99.000000
3166193.853000	38591042.600000	489.302000	18.389717	18.389717	-33.000000	-99.000000
3166203.853000	38591032.600000	489.302000	18.389743	18.389743	-33.000000	-99.000000
3166203.853000	38591042.600000	479.302000	18.389847	18.389847	-33.000000	-99.000000
3166203.853000	38591042.600000	489.302000	18.389698	18.389698	-33.000000	-99.000000
3166193.853000	38591032.600000	499.302000	18.389646	18.389646	-33.000000	-99.000000
3166193.853000	38591032.600000	509.302000	18.389549	18.389549	-33.000000	-99.000000
3166193.853000	38591042.600000	499.302000	18.389591	18.389591	-33.000000	-99.000000
3166203.853000	38591032.600000	499.302000	18.389627	18.389627	-33.000000	-99.000000
3166203.853000	38591042.600000	499.302000	18.389565	18.389565	-33.000000	-99.000000
3166193.853000	38591052.600000	479.302000	18.389830	18.389830	-33.000000	-99.000000
3166193.853000	38591052.600000	489.302000	18.389667	18.389667	-33.000000	-99.000000
3166193.853000	38591062.600000	479.302000	18.389796	18.389796	-33.000000	-99.000000
3166193.853000	38591062.600000	489.302000	18.389605	18.389605	-33.000000	-99.000000
3166203.853000	38591052.600000	479.302000	18.389816	18.389816	-33.000000	-99.000000
3166203.853000	38591052.600000	489.302000	18.389641	18.389641	-33.000000	-99.000000
3166203.853000	38591062.600000	479.302000	18.389776	18.389776	-33.000000	-99.000000
3166203.853000	38591062.600000	489.302000	18.389568	18.389568	-33.000000	-99.000000
3166193.853000	38591052.600000	499.302000	18.389523	18.389523	-33.000000	-99.000000
3166203.853000	38591052.600000	499.302000	18.389487	18.389487	-33.000000	-99.000000
3166203.853000	38591062.600000	499.302000	18.389391	18.389391	-33.000000	-99.000000
3166173.853000	38591072.600000	479.302000	18.389808	18.389808	-33.000000	-99.000000
3166173.853000	38591082.600000	479.302000	18.389776	18.389776	-33.000000	-99.000000
3166183.853000	38591072.600000	479.302000	18.389782	18.389782	-33.000000	-99.000000
3166183.853000	38591072.600000	489.302000	18.389581	18.389581	-33.000000	-99.000000
3166183.853000	38591082.600000	479.302000	18.389739	18.389739	-33.000000	-99.000000
3166173.853000	38591092.600000	479.302000	18.389739	18.389739	-33.000000	-99.000000
3166173.853000	38591102.600000	479.302000	18.389697	18.389697	-33.000000	-99.000000
3166183.853000	38591092.600000	479.302000	18.389688	18.389688	-33.000000	-99.000000
3166183.853000	38591102.600000	479.302000	18.389628	18.389628	-33.000000	-99.000000
3166193.853000	38591072.600000	479.302000	18.389753	18.389753	-33.000000	-99.000000
3166193.853000	38591072.600000	489.302000	18.389528	18.389528	-33.000000	-99.000000
3166193.853000	38591082.600000	479.302000	18.389698	18.389698	-33.000000	-99.000000
3166193.853000	38591082.600000	489.302000	18.389430	18.389430	-33.000000	-99.000000
3166203.853000	38591072.600000	479.302000	18.389723	18.389723	-33.000000	-99.000000
3166203.853000	38591072.600000	489.302000	18.389473	18.389473	-33.000000	-99.000000
3166203.853000	38591082.600000	479.302000	18.389653	18.389653	-33.000000	-99.000000
3166203.853000	38591082.600000	489.302000	18.389349	18.389349	-33.000000	-99.000000
3166203.853000	38591072.600000	499.302000	18.389268	18.389268	-33.000000	-99.000000
3166193.853000	38591092.600000	479.302000	18.389627	18.389627	-33.000000	-99.000000
3166193.853000	38591092.600000	489.302000	18.389308	18.389308	-33.000000	-99.000000
3166193.853000	38591102.600000	479.302000	18.389539	18.389539	-33.000000	-99.000000
3166203.853000	38591092.600000	479.302000	18.389557	18.389557	-33.000000	-99.000000
3166203.853000	38591092.600000	489.302000	18.389187	18.389187	-33.000000	-99.000000
3166203.853000	38591102.600000	479.302000	18.389428	18.389428	-33.000000	-99.000000
3166203.853000	38591102.600000	489.302000	18.388974	18.388974	-33.000000	-99.000000
3166213.853000	38591042.600000	489.302000	18.389681	18.389681	-33.000000	-99.000000
3166213.853000	38591052.600000	489.302000	18.389617	18.389617	-33.000000	-99.000000
3166213.853000	38591062.600000	479.302000	18.389757	18.389757	-33.000000	-99.000000
3166213.853000	38591062.600000	489.302000	18.389533	18.389533	-33.000000	-99.000000
3166223.853000	38591062.600000	489.302000	18.389506	18.389506	-33.000000	-99.000000
3166213.853000	38591062.600000	499.302000	18.389345	18.389345	-33.000000	-99.000000
3166213.853000	38591072.600000	479.302000	18.389695	18.389695	-33.000000	-99.000000
3166213.853000	38591072.600000	489.302000	18.389422	18.389422	-33.000000	-99.000000
3166213.853000	38591082.600000	479.302000	18.389607	18.389607	-33.000000	-99.000000
3166213.853000	38591082.600000	489.302000	18.389270	18.389270	-33.000000	-99.000000
3166223.853000	38591072.600000	489.302000	18.389379	18.389379	-33.000000	-99.000000
3166223.853000	38591082.600000	479.302000	18.389567	18.389567	-33.000000	-99.000000
3166223.853000	38591082.600000	489.302000	18.389200	18.389200	-33.000000	-99.000000
3166213.853000	38591072.600000	499.302000	18.389203	18.389203	-33.000000	-99.000000
3166213.853000	38591082.600000	499.302000	18.389016	18.389016	-33.000000	-99.000000
3166213.853000	38591092.600000	479.302000	18.389481	18.389481	-33.000000	-99.000000
3166213.853000	38591092.600000	489.302000	18.389059	18.389059	-33.000000	-99.000000
3166213.853000	38591102.600000	479.302000	18.389296	18.389296	-33.000000	-99.000000
3166213.853000	38591102.600000	489.302000	18.388764	18.388764	-33.000000	-99.000000
3166223.853000	38591092.600000	479.302000	18.389410	18.389410	-33.000000	-99.000000
3166223.853000	38591092.600000	489.302000	18.388942	18.388942	-33.000000	-99.000000
3166223.853000	38591102.600000	479.302000	18.389160	18.389160	-33.000000	-99.000000
3166223.853000	38591102.600000	489.302000	18.388555	18.388555	-33.000000	-99.000000
3166233.853000	38591072.600000	489.302000	18.389351	18.389351	-33.000000	-99.000000
3166233.853000	38591082.600000	489.302000	18.389153	18.389153	-33.000000	-99.000000
3166233.853000	38591092.600000	489.302000	18.388859	18.388859	-33.000000	-99.000000
3166233.853000	38591102.600000	479.302000	18.389053	18.389053	-33.000000	-99.000000
3166233.853000	38591102.600000	489.302000	18.388397	18.388397	-33.000000	-99.000000
3166243.853000	38591092.600000	479.302000	18.389343	18.389343	-33.000000	-99.000000
3166243.853000	38591092.600000	489.302000	18.388832	18.388832	-33.000000	-99.000000
3166243.853000	38591102.600000	479.302000	18.389018	18.389018	-33.000000	-99.000000
3166243.853000	38591102.600000	489.302000	18.388345	18.388345	-33.000000	-99.000000
3166163.853000	38591112.600000	469.302000	18.513094	18.513094	-33.000000	-99.000000
3166163.853000	38591122.600000	469.302000	18.513075	18.513075	-33.000000	-99.000000
3166163.853000	38591112.600000	479.302000	18.389721	18.389721	-33.000000	-99.000000
3166163.853000	38591122.600000	479.302000	18.389693	18.389693	-33.000000	-99.000000
3166173.853000	38591112.600000	469.302000	18.513035	18.513035	-33.000000	-99.000000
3166173.853000	38591122.600000	469.302000	18.513005	18.513005	-33.000000	-99.000000
3166183.853000	38591112.600000	469.302000	18.512956	18.512956	-33.000000	-99.000000
3166183.853000	38591122.600000	469.302000	18.512904	18.512904	-33.000000	-99.000000
3166173.853000	38591132.600000	469.302000	18.512981	18.512981	-33.000000	-99.000000
3166173.853000	38591142.600000	469.302000	18.512969	18.512969	-33.000000	-99.000000
3166183.853000	38591132.600000	469.302000	18.512861	18.512861	-33.000000	-99.000000
3166183.853000	38591142.600000	469.302000	18.512837	18.512837	-33.000000	-99.000000
3166193.853000	38591112.600000	469.302000	18.512845	18.512845	-33.000000	-99.000000
3166193.853000	38591122.600000	469.302000	18.512753	18.512753	-33.000000	-99.000000
3166203.853000	38591112.600000	459.302000	18.138274	18.135830	-33.000000	-99.000000
3166203.853000	38591112.600000	469.302000	18.512693	18.512693	-33.000000	-99.000000
3166203.853000	38591122.600000	459.302000	18.137812	18.138097	-33.000000	-99.000000
3166203.853000	38591122.600000	469.302000	18.512522	18.512522	-33.000000	-99.000000
3166193.853000	38591132.600000	469.302000	18.512669	18.512669	-33.000000	-99.000000
3166193.853000	38591142.600000	459.302000	18.138036	18.137025	-33.000000	-99.000000
3166193.853000	38591142.600000	469.302000	18.512618	18.512618	-33.000000	-99.000000
3166203.853000	38591132.600000	459.302000	18.137330	18.140484	-33.000000	-99.000000
3166203.853000	38591132.600000	469.302000	18.512342	18.512342	-33.000000	-99.000000
3166203.853000	38591142.600000	459.302000	18.136986	18.142201	-33.000000	-99.000000
3166203.853000	38591142.600000	469.302000	18.512216	18.512216	-33.000000	-99.000000
3166173.853000	38591152.600000	469.302000	18.512971	18.512971	-33.000000	-99.000000
3166173.853000	38591162.600000	469.302000	18.512988	18.512988	-33.000000	-99.000000
3166183.853000	38591152.600000	469.302000	18.512839	18.512839	-33.000000	-99.000000
3166183.853000	38591162.600000	469.302000	18.512868	18.512868	-33.000000	-99.000000
3166173.853000	38591172.600000	469.302000	18.513016	18.513016	-33.000000	-99.000000
3166173.853000	38591182.600000	469.302000	18.513050	18.513050	-33.000000	-99.000000
3166183.853000	38591172.600000	469.302000	18.512916	18.512916	-33.000000	-99.000000
3166183.853000	38591182.600000	469.302000	18.512972	18.512972	-33.000000	-99.000000
3166193.853000	38591152.600000	459.302000	18.138027	18.137077	-33.000000	-99.000000
3166193.853000	38591152.600000	469.302000	18.512620	18.512620	-33.000000	-99.000000
3166193.853000	38591162.600000	459.302000	18.138166	18.136407	-33.000000	-99.000000
3166193.853000	38591162.600000	469.302000	18.512676	18.512676	-33.000000	-99.000000
3166203.853000	38591152.600000	459.302000	18.136963	18.142334	-33.000000	-99.000000
3166203.853000	38591152.600000	469.302000	18.512216	18.512216	-33.000000	-99.000000
3166203.853000	38591162.600000	459.302000	18.137277	18.140794	-33.000000	-99.000000
3166203.853000	38591162.600000	469.302000	18.512344	18.512344	-33.000000	-99.000000
3166193.853000	38591172.600000	459.302000	18.138398	18.135279	-33.000000	-99.000000
3166193.853000	38591172.600000	469.302000	18.512766	18.512766	-33.000000	-99.000000
3166193.853000	38591182.600000	459.302000	18.138656	18.134022	-33.000000	-99.000000
3166193.853000	38591182.600000	469.302000	18.512863	18.512863	-33.000000	-99.000000
3166203.853000	38591172.600000	459.302000	18.137757	18.138433	-33.000000	-99.000000
3166203.853000	38591172.600000	469.302000	18.512531	18.512531	-33.000000	-99.000000
3166203.853000	38591182.600000	459.302000	18.138231	18.136107	-33.000000	-99.000000
3166203.853000	38591182.600000	469.302000	18.512710	18.512710	-33.000000	-99.000000
3166213.853000	38591112.600000	469.302000	18.512489	18.512489	-33.000000	-99.000000
3166213.853000	38591122.600000	459.302000	18.136882	18.142684	-33.000000	-99.000000
3166213.853000	38591122.600000	469.302000	18.512159	18.512159	-33.000000	-99.000000
3166223.853000	38591112.600000	469.302000	18.512244	18.512244	-33.000000	-99.000000
3166223.853000	38591122.600000	469.302000	18.511616	18.511616	-33.000000	-99.000000
3166213.853000	38591132.600000	459.302000	18.135795	18.148130	-33.000000	-99.000000
3166213.853000	38591132.600000	469.302000	18.511732	18.511732	-33.000000	-99.000000
3166213.853000	38591142.600000	459.302000	18.134866	18.152853	-33.000000	-99.000000
3166213.853000	38591142.600000	469.302000	18.511361	18.511361	-33.000000	-99.000000
3166223.853000	38591132.600000	459.302000	18.132918	18.162830	-33.000000	-99.000000
3166223.853000	38591132.600000	469.302000	18.510501	18.510501	-33.000000	-99.000000
3166223.853000	38591142.600000	459.302000	18.129783	18.179485	-33.000000	-99.000000
3166223.853000	38591142.600000	469.302000	18.509044	18.509044	-33.000000	-99.000000
3166233.853000	38591112.600000	469.302000	18.512023	18.512023	-33.000000	-99.000000
3166233.853000	38591122.600000	469.302000	18.510983	18.510983	-33.000000	-99.000000
3166243.853000	38591112.600000	469.302000	18.511941	18.511941	-33.000000	-99.000000
3166243.853000	38591122.600000	469.302000	18.510705	18.510705	-33.000000	-99.000000
3166233.853000	38591132.600000	469.302000	18.508194	18.508194	-33.000000	-99.000000
3166233.853000	38591142.600000	459.302000	18.115505	18.263389	-33.000000	-99.000000
3166233.853000	38591142.600000	469.302000	18.499651	18.499651	-33.000000	-99.000000
3166243.853000	38591132.600000	469.302000	18.506626	18.506626	-33.000000	-99.000000
3166243.853000	38591142.600000	459.302000	18.098036	18.386799	-33.000000	-99.000000
3166243.853000	38591142.600000	469.302000	18.476249	18.476249	-33.000000	-99.000000
3166213.853000	38591152.600000	459.302000	18.134790	18.153271	-33.000000	-99.000000
3166213.853000	38591152.600000	469.302000	18.511344	18.511344	-33.000000	-99.000000
3166213.853000	38591162.600000	459.302000	18.135643	18.148968	-33.000000	-99.000000
3166213.853000	38591162.600000	469.302000	18.511706	18.511706	-33.000000	-99.000000
3166223.853000	38591152.600000	459.302000	18.129450	18.181345	-33.000000	-99.000000
3166223.853000	38591152.600000	469.302000	18.508909	18.508909	-33.000000	-99.000000
3166223.853000	38591162.600000	459.302000	18.132439	18.165460	-33.000000	-99.000000
3166223.853000	38591162.600000	469.302000	18.510349	18.510349	-33.000000	-99.000000
3166213.853000	38591172.600000	459.302000	18.136752	18.143423	-33.000000	-99.000000
3166213.853000	38591172.600000	469.302000	18.512152	18.512152	-33.000000	-99.000000
3166213.853000	38591182.600000	459.302000	18.137659	18.138930	-33.000000	-99.000000
3166213.853000	38591182.600000	469.302000	18.512501	18.512501	-33.000000	-99.000000
3166223.853000	38591172.600000	459.302000	18.135248	18.151000	-33.000000	-99.000000
3166223.853000	38591172.600000	469.302000	18.511560	18.511560	-33.000000	-99.000000
3166223.853000	38591182.600000	459.302000	18.136965	18.142375	-33.000000	-99.000000
3166223.853000	38591182.600000	469.302000	18.512242	18.512242	-33.000000	-99.000000
3166233.853000	38591152.600000	459.302000	18.113357	18.277457	-33.000000	-99.000000
3166233.853000	38591152.600000	469.302000	18.497809	18.497809	-33.000000	-99.000000
3166233.853000	38591162.600000	459.302000	18.126722	18.196462	-33.000000	-99.000000
3166233.853000	38591162.600000	469.302000	18.507518	18.507518	-33.000000	-99.000000
3166243.853000	38591152.600000	459.302000	18.090589	18.447211	-33.000000	-99.000000
3166243.853000	38591152.600000	469.302000	18.456800	18.456800	-33.000000	-99.000000
3166243.853000	38591162.600000	459.302000	18.123016	18.217704	-33.000000	-99.000000
3166243.853000	38591162.600000	469.302000	18.505341	18.505341	-33.000000	-99.000000
3166233.853000	38591172.600000	459.302000	18.133486	18.160046	-33.000000	-99.000000
3166233.853000	38591172.600000	469.302000	18.510828	18.510828	-33.000000	-99.000000
3166233.853000	38591182.600000	459.302000	18.136331	18.145553	-33.000000	-99.000000
3166233.853000	38591182.600000	469.302000	18.511999	18.511999	-33.000000	-99.000000
3166243.853000	38591172.600000	459.302000	18.132709	18.164092	-33.000000	-99.000000
3166243.853000	38591172.600000	469.302000	18.510491	18.510491	-33.000000	-99.000000
3166243.853000	38591182.600000	459.302000	18.136096	18.146733	-33.000000	-99.000000
3166243.853000	38591182.600000	469.302000	18.511908	18.511908	-33.000000	-99.000000
3166173.853000	38591112.600000	479.302000	18.389652	18.389652	-33.000000	-99.000000
3166173.853000	38591122.600000	479.302000	18.389609	18.389609	-33.000000	-99.000000
3166183.853000	38591112.600000	479.302000	18.389560	18.389560	-33.000000	-99.000000
3166183.853000	38591122.600000	479.302000	18.389489	18.389489	-33.000000	-99.000000
3166173.853000	38591132.600000	479.302000	18.389572	18.389572	-33.000000	-99.000000
3166173.853000	38591142.600000	479.302000	18.389549	18.389549	-33.000000	-99.000000
3166183.853000	38591132.600000	479.302000	18.389427	18.389427	-33.000000	-99.000000
3166193.853000	38591112.600000	479.302000	18.389431	18.389431	-33.000000	-99.000000
3166193.853000	38591122.600000	479.302000	18.389311	18.389311	-33.000000	-99.000000
3166203.853000	38591112.600000	479.302000	18.389255	18.389255	-33.000000	-99.000000
3166203.853000	38591112.600000	489.302000	18.388704	18.388704	-33.000000	-99.000000
3166203.853000	38591122.600000	479.302000	18.389037	18.389037	-33.000000	-99.000000
3166193.853000	38591132.600000	479.302000	18.389195	18.389195	-33.000000	-99.000000
3166193.853000	38591142.600000	479.302000	18.389116	18.389116	-33.000000	-99.000000
3166203.853000	38591132.600000	479.302000	18.388801	18.388801	-33.000000	-99.000000
3166203.853000	38591142.600000	479.302000	18.388623	18.388623	-33.000000	-99.000000
3166173.853000	38591152.600000	479.302000	18.389542	18.389542	-33.000000	-99.000000
3166173.853000	38591162.600000	479.302000	18.389555	18.389555	-33.000000	-99.000000
3166173.853000	38591172.600000	479.302000	18.389582	18.389582	-33.000000	-99.000000
3166173.853000	38591182.600000	479.302000	18.389619	18.389619	-33.000000	-99.000000
3166193.853000	38591152.600000	479.302000	18.389101	18.389101	-33.000000	-99.000000
3166193.853000	38591162.600000	479.302000	18.389155	18.389155	-33.000000	-99.000000
3166203.853000	38591152.600000	479.302000	18.388595	18.388595	-33.000000	-99.000000
3166203.853000	38591162.600000	479.302000	18.388729	18.388729	-33.000000	-99.000000
3166193.853000	38591172.600000	479.302000	18.389255	18.389255	-33.000000	-99.000000
3166193.853000	38591182.600000	479.302000	18.389370	18.389370	-33.000000	-99.000000
3166203.853000	38591172.600000	479.302000	18.388947	18.388947	-33.000000	-99.000000
3166203.853000	38591182.600000	479.302000	18.389165	18.389165	-33.000000	-99.000000
3166213.853000	38591112.600000	479.302000	18.389019	18.389019	-33.000000	-99.000000
3166213.853000	38591112.600000	489.302000	18.388352	18.388352	-33.000000	-99.000000
3166213.853000	38591122.600000	479.302000	18.388610	18.388610	-33.000000	-99.000000
3166223.853000	38591112.600000	479.302000	18.388736	18.388736	-33.000000	-99.000000
3166223.853000	38591112.600000	489.302000	18.387964	18.387964	-33.000000	-99.000000
3166223.853000	38591122.600000	479.302000	18.387976	18.387976	-33.000000	-99.000000
3166223.853000	38591122.600000	489.302000	18.387079	18.387079	-33.000000	-99.000000
3166213.853000	38591132.600000	479.302000	18.388072	18.388072	-33.000000	-99.000000
3166213.853000	38591142.600000	479.302000	18.387584	18.387584	-33.000000	-99.000000
3166223.853000	38591132.600000	479.302000	18.386617	18.386617	-33.000000	-99.000000
3166223.853000	38591142.600000	479.302000	18.384824	18.384824	-33.000000	-99.000000
3166233.853000	38591112.600000	479.302000	18.388481	18.388481	-33.000000	-99.000000
3166233.853000	38591112.600000	489.302000	18.387642	18.387642	-33.000000	-99.000000
3166233.853000	38591122.600000	479.302000	18.387241	18.387241	-33.000000	-99.000000
3166233.853000	38591122.600000	489.302000	18.386400	18.386400	-33.000000	-99.000000
3166243.853000	38591112.600000	479.302000	18.388388	18.388388	-33.000000	-99.000000
3166243.853000	38591112.600000	489.302000	18.387530	18.387530	-33.000000	-99.000000
3166243.853000	38591122.600000	479.302000	18.386920	18.386920	-33.000000	-99.000000
3166243.853000	38591122.600000	489.302000	18.386151	18.386151	-33.000000	-99.000000
3166233.853000	38591132.600000	479.302000	18.383958	18.383958	-33.000000	-99.000000
3166233.853000	38591132.600000	489.302000	18.384793	18.384793	-33.000000	-99.000000
3166233.853000	38591142.600000	479.302000	18.374516	18.374516	-33.000000	-99.000000
3166243.853000	38591132.600000	479.302000	18.382197	18.382197	-33.000000	-99.000000
3166243.853000	38591132.600000	489.302000	18.384534	18.384534	-33.000000	-99.000000
3166243.853000	38591142.600000	479.302000	18.354853	18.354853	-33.000000	-99.000000
3166213.853000	38591152.600000	479.302000	18.387513	18.387513	-33.000000	-99.000000
3166213.853000	38591162.600000	479.302000	18.387920	18.387920	-33.000000	-99.000000
3166223.853000	38591152.600000	479.302000	18.384557	18.384557	-33.000000	-99.000000
3166223.853000	38591162.600000	479.302000	18.386218	18.386218	-33.000000	-99.000000
3166213.853000	38591172.600000	479.302000	18.388454	18.388454	-33.000000	-99.000000
3166213.853000	38591182.600000	479.302000	18.388886	18.388886	-33.000000	-99.000000
3166223.853000	38591172.600000	479.302000	18.387689	18.387689	-33.000000	-99.000000
3166223.853000	38591182.600000	479.302000	18.388542	18.388542	-33.000000	-99.000000
3166233.853000	38591152.600000	479.302000	18.372295	18.372295	-33.000000	-99.000000
3166233.853000	38591162.600000	479.302000	18.382767	18.382767	-33.000000	-99.000000
3166243.853000	38591152.600000	479.302000	18.344518	18.344518	-33.000000	-99.000000
3166243.853000	38591162.600000	479.302000	18.380202	18.380202	-33.000000	-99.000000
3166233.853000	38591172.600000	479.302000	18.386750	18.386750	-33.000000	-99.000000
3166233.853000	38591182.600000	479.302000	18.388221	18.388221	-33.000000	-99.000000
3166243.853000	38591172.600000	479.302000	18.386321	18.386321	-33.000000	-99.000000
3166243.853000	38591182.600000	479.302000	18.388101	18.388101	-33.000000	-99.000000
3166173.853000	38591192.600000	469.302000	18.513085	18.513085	-33.000000	-99.000000
3166173.853000	38591202.600000	469.302000	18.513119	18.513119	-33.000000	-99.000000
3166183.853000	38591192.600000	469.302000	18.513027	18.513027	-33.000000	-99.000000
3166183.853000	38591202.600000	469.302000	18.513077	18.513077	-33.000000	-99.000000
3166173.853000	38591212.600000	469.302000	18.513150	18.513150	-33.000000	-99.000000
3166173.853000	38591222.600000	469.302000	18.513176	18.513176	-33.000000	-99.000000
3166183.853000	38591212.600000	469.302000	18.513119	18.513119	-33.000000	-99.000000
3166183.853000	38591222.600000	469.302000	18.513154	18.513154	-33.000000	-99.000000
3166193.853000	38591192.600000	459.302000	18.138896	18.132860	-33.000000	-99.000000
3166193.853000	38591192.600000	469.302000	18.512951	18.512951	-33.000000	-99.000000
3166193.853000	38591202.600000	459.302000	18.139098	18.131879	-33.000000	-99.000000
3166193.853000	38591202.600000	469.302000	18.513025	18.513025	-33.000000	-99.000000
3166203.853000	38591192.600000	459.302000	18.138623	18.134193	-33.000000	-99.000000
3166203.853000	38591192.600000	469.302000	18.512855	18.512855	-33.000000	-99.000000
3166203.853000	38591202.600000	459.302000	18.138923	18.132732	-33.000000	-99.000000
3166203.853000	38591202.600000	469.302000	18.512964	18.512964	-33.000000	-99.000000
3166193.853000	38591212.600000	459.302000	18.139261	18.131088	-33.000000	-99.000000
3166193.853000	38591212.600000	469.302000	18.513083	18.513083	-33.000000	-99.000000
3166193.853000	38591222.600000	459.302000	18.139390	18.130462	-33.000000	-99.000000
3166193.853000	38591222.600000	469.302000	18.513129	18.513129	-33.000000	-99.000000
3166203.853000	38591212.600000	459.302000	18.139147	18.131642	-33.000000	-99.000000
3166203.853000	38591212.600000	469.302000	18.513044	18.513044	-33.000000	-99.000000
3166203.853000	38591222.600000	459.302000	18.139315	18.130830	-33.000000	-99.000000
3166203.853000	38591222.600000	469.302000	18.513104	18.513104	-33.000000	-99.000000
3166173.853000	38591232.600000	469.302000	18.513198	18.513198	-33.000000	-99.000000
3166183.853000	38591232.600000	469.302000	18.513182	18.513182	-33.000000	-99.000000
3166193.853000	38591232.600000	459.302000	18.139492	18.129968	-33.000000	-99.000000
3166193.853000	38591232.600000	469.302000	18.513165	18.513165	-33.000000	-99.000000
3166203.853000	38591232.600000	459.302000	18.139441	18.130219	-33.000000	-99.000000
3166203.853000	38591232.600000	469.302000	18.513148	18.513148	-33.000000	-99.000000
3166213.853000	38591192.600000	459.302000	18.138299	18.135787	-33.000000	-99.000000
3166213.853000	38591192.600000	469.302000	18.512739	18.512739	-33.000000	-99.000000
3166213.853000	38591202.600000	459.302000	18.138734	18.133658	-33.000000	-99.000000
3166213.853000	38591202.600000	469.302000	18.512898	18.512898	-33.000000	-99.000000
3166223.853000	38591192.600000	459.302000	18.137959	18.137461	-33.000000	-99.000000
3166223.853000	38591192.600000	469.302000	18.512617	18.512617	-33.000000	-99.000000
3166223.853000	38591202.600000	459.302000	18.138554	18.134539	-33.000000	-99.000000
3166223.853000	38591202.600000	469.302000	18.512835	18.512835	-33.000000	-99.000000
3166213.853000	38591212.600000	459.302000	18.139033	18.132203	-33.000000	-99.000000
3166213.853000	38591212.600000	469.302000	18.513005	18.513005	-33.000000	-99.000000
3166213.853000	38591222.600000	459.302000	18.139242	18.131183	-33.000000	-99.000000
3166213.853000	38591222.600000	469.302000	18.513079	18.513079	-33.000000	-99.000000
3166223.853000	38591212.600000	459.302000	18.138931	18.132700	-33.000000	-99.000000
3166223.853000	38591212.600000	469.302000	18.512970	18.512970	-33.000000	-99.000000
3166223.853000	38591222.600000	459.302000	18.139181	18.131482	-33.000000	-99.000000
3166223.853000	38591222.600000	469.302000	18.513058	18.513058	-33.000000	-99.000000
3166233.853000	38591192.600000	459.302000	18.137689	18.138794	-33.000000	-99.000000
3166233.853000	38591192.600000	469.302000	18.512518	18.512518	-33.000000	-99.000000
3166233.853000	38591202.600000	459.302000	18.138424	18.135179	-33.000000	-99.000000
3166233.853000	38591202.600000	469.302000	18.512789	18.512789	-33.000000	-99.000000
3166243.853000	38591192.600000	459.302000	18.137598	18.139245	-33.000000	-99.000000
3166243.853000	38591192.600000	469.302000	18.512485	18.512485	-33.000000	-99.000000
3166243.853000	38591202.600000	459.302000	18.138382	18.135385	-33.000000	-99.000000
3166243.853000	38591202.600000	469.302000	18.512774	18.512774	-33.000000	-99.000000
3166233.853000	38591212.600000	459.302000	18.138861	18.133042	-33.000000	-99.000000
3166233.853000	38591212.600000	469.302000	18.512946	18.512946	-33.000000	-99.000000
3166233.853000	38591222.600000	459.302000	18.139141	18.131680	-33.000000	-99.000000
3166233.853000	38591222.600000	469.302000	18.513044	18.513044	-33.000000	-99.000000
3166243.853000	38591212.600000	459.302000	18.138839	18.133148	-33.000000	-99.000000
3166243.853000	38591212.600000	469.302000	18.512938	18.512938	-33.000000	-99.000000
3166243.853000	38591222.600000	459.302000	18.139128	18.131740	-33.000000	-99.000000
3166243.853000	38591222.600000	469.302000	18.513040	18.513040	-33.000000	-99.000000
3166213.853000	38591232.600000	459.302000	18.139393	18.130450	-33.000000	-99.000000
3166213.853000	38591232.600000	469.302000	18.513132	18.513132	-33.000000	-99.000000
3166223.853000	38591232.600000	459.302000	18.139355	18.130639	-33.000000	-99.000000
3166223.853000	38591232.600000	469.302000	18.513119	18.513119	-33.000000	-99.000000
3166233.853000	38591232.600000	459.302000	18.139330	18.130761	-33.000000	-99.000000
3166233.853000	38591232.600000	469.302000	18.513111	18.513111	-33.000000	-99.000000
3166243.853000	38591232.600000	459.302000	18.139322	18.130797	-33.000000	-99.000000
3166243.853000	38591232.600000	469.302000	18.513108	18.513108	-33.000000	-99.000000
3166173.853000	38591192.600000	479.302000	18.389660	18.389660	-33.000000	-99.000000
3166173.853000	38591202.600000	479.302000	18.389701	18.389701	-33.000000	-99.000000
3166173.853000	38591212.600000	479.302000	18.389738	18.389738	-33.000000	-99.000000
3166173.853000	38591222.600000	479.302000	18.389771	18.389771	-33.000000	-99.000000
3166193.853000	38591192.600000	479.302000	18.389477	18.389477	-33.000000	-99.000000
3166193.853000	38591202.600000	479.302000	18.389569	18.389569	-33.000000	-99.000000
3166203.853000	38591192.600000	479.302000	18.389346	18.389346	-33.000000	-99.000000
3166203.853000	38591202.600000	479.302000	18.389484	18.389484	-33.000000	-99.000000
3166193.853000	38591212.600000	479.302000	18.389644	18.389644	-33.000000	-99.000000
3166193.853000	38591222.600000	479.302000	18.389703	18.389703	-33.000000	-99.000000
3166203.853000	38591212.600000	479.302000	18.389588	18.389588	-33.000000	-99.000000
3166203.853000	38591222.600000	479.302000	18.389666	18.389666	-33.000000	-99.000000
3166173.853000	38591232.600000	479.302000	18.389800	18.389800	-33.000000	-99.000000
3166193.853000	38591232.600000	479.302000	18.389750	18.389750	-33.000000	-99.000000
3166203.853000	38591232.600000	479.302000	18.389725	18.389725	-33.000000	-99.000000
3166213.853000	38591192.600000	479.302000	18.389188	18.389188	-33.000000	-99.000000
3166213.853000	38591202.600000	479.302000	18.389392	18.389392	-33.000000	-99.000000
3166223.853000	38591192.600000	479.302000	18.389021	18.389021	-33.000000	-99.000000
3166223.853000	38591202.600000	479.302000	18.389304	18.389304	-33.000000	-99.000000
3166213.853000	38591212.600000	479.302000	18.389532	18.389532	-33.000000	-99.000000
3166213.853000	38591222.600000	479.302000	18.389630	18.389630	-33.000000	-99.000000
3166223.853000	38591212.600000	479.302000	18.389482	18.389482	-33.000000	-99.000000
3166223.853000	38591222.600000	479.302000	18.389600	18.389600	-33.000000	-99.000000
3166233.853000	38591192.600000	479.302000	18.388887	18.388887	-33.000000	-99.000000
3166233.853000	38591202.600000	479.302000	18.389240	18.389240	-33.000000	-99.000000
3166243.853000	38591192.600000	479.302000	18.388842	18.388842	-33.000000	-99.000000
3166243.853000	38591202.600000	479.302000	18.389219	18.389219	-33.000000	-99.000000
3166233.853000	38591212.600000	479.302000	18.389448	18.389448	-33.000000	-99.000000
3166233.853000	38591222.600000	479.302000	18.389580	18.389580	-33.000000	-99.000000
3166243.853000	38591212.600000	479.302000	18.389437	18.389437	-33.000000	-99.000000
3166243.853000	38591222.600000	479.302000	18.389574	18.389574	-33.000000	-99.000000
3166213.853000	38591232.600000	479.302000	18.389701	18.389701	-33.000000	-99.000000
3166223.853000	38591232.600000	479.302000	18.389682	18.389682	-33.000000	-99.000000
3166233.853000	38591232.600000	479.302000	18.389669	18.389669	-33.000000	-99.000000
3166243.853000	38591232.600000	479.302000	18.389666	18.389666	-33.000000	-99.000000
3166323.853000	38591082.600000	409.302000	14.668407	14.662507	-33.000000	-99.000000
3166313.853000	38591082.600000	429.302000	14.668965	14.665344	-33.000000	-99.000000
3166323.853000	38591082.600000	419.302000	14.668640	14.663715	-33.000000	-99.000000
3166323.853000	38591082.600000	429.302000	14.669035	14.665555	-33.000000	-99.000000
3166323.853000	38591092.600000	409.302000	14.667964	14.660649	-33.000000	-99.000000
3166323.853000	38591102.600000	409.302000	14.616784	14.582592	-33.000000	-99.000000
3166313.853000	38591092.600000	429.302000	14.668498	14.663879	-33.000000	-99.000000
3166313.853000	38591102.600000	429.302000	14.667674	14.660958	-33.000000	-99.000000
3166323.853000	38591092.600000	419.302000	14.668174	14.661931	-33.000000	-99.000000
3166323.853000	38591092.600000	429.302000	14.668641	14.664346	-33.000000	-99.000000
3166323.853000	38591102.600000	419.302000	14.667500	14.659097	-33.000000	-99.000000
3166323.853000	38591102.600000	429.302000	14.668001	14.662173	-33.000000	-99.000000
3166293.853000	38591082.600000	439.302000	14.669575	14.667827	-33.000000	-99.000000
3166293.853000	38591082.600000	449.302000	14.473449	14.500782	-33.000000	-99.000000
3166303.853000	38591082.600000	439.302000	14.669547	14.667802	-33.000000	-99.000000
3166303.853000	38591082.600000	449.302000	14.473457	14.500738	-33.000000	-99.000000
3166303.853000	38591082.600000	459.302000	14.461471	14.461471	-33.000000	-99.000000
3166293.853000	38591092.600000	439.302000	14.669378	14.667658	-33.000000	-99.000000
3166293.853000	38591092.600000	449.302000	14.473498	14.500431	-33.000000	-99.000000
3166293.853000	38591102.600000	439.302000	14.669018	14.667310	-33.000000	-99.000000
3166293.853000	38591102.600000	449.302000	14.473586	14.499763	-33.000000	-99.000000
3166303.853000	38591092.600000	439.302000	14.669315	14.667597	-33.000000	-99.000000
3166303.853000	38591092.600000	449.302000	14.473515	14.500328	-33.000000	-99.000000
3166303.853000	38591102.600000	439.302000	14.668852	14.667123	-33.000000	-99.000000
3166303.853000	38591102.600000	449.302000	14.473631	14.499471	-33.000000	-99.000000
3166303.853000	38591092.600000	459.302000	14.462251	14.462251	-33.000000	-99.000000
3166303.853000	38591102.600000	459.302000	14.463846	14.463846	-33.000000	-99.000000
3166313.853000	38591082.600000	439.302000	14.669550	14.667804	-33.000000	-99.000000
3166313.853000	38591082.600000	449.302000	14.473456	14.500743	-33.000000	-99.000000
3166323.853000	38591082.600000	439.302000	14.669583	14.667834	-33.000000	-99.000000
3166323.853000	38591082.600000	449.302000	14.473447	14.500794	-33.000000	-99.000000
3166313.853000	38591082.600000	459.302000	14.461461	14.461461	-33.000000	-99.000000
3166313.853000	38591082.600000	469.302000	14.465168	14.465168	-33.000000	-99.000000
3166323.853000	38591082.600000	459.302000	14.461353	14.461353	-33.000000	-99.000000
3166323.853000	38591082.600000	469.302000	14.464807	14.464807	-33.000000	-99.000000
3166313.853000	38591092.600000	439.302000	14.669322	14.667604	-33.000000	-99.000000
3166313.853000	38591092.600000	449.302000	14.473513	14.500339	-33.000000	-99.000000
3166313.853000	38591102.600000	439.302000	14.668871	14.667144	-33.000000	-99.000000
3166313.853000	38591102.600000	449.302000	14.473626	14.499504	-33.000000	-99.000000
3166323.853000	38591092.600000	439.302000	14.669394	14.667673	-33.000000	-99.000000
3166323.853000	38591092.600000	449.302000	14.473493	14.500457	-33.000000	-99.000000
3166323.853000	38591102.600000	439.302000	14.669058	14.667354	-33.000000	-99.000000
3166323.853000	38591102.600000	449.302000	14.473575	14.499833	-33.000000	-99.000000
3166313.853000	38591092.600000	459.302000	14.462229	14.462229	-33.000000	-99.000000
3166313.853000	38591092.600000	469.302000	14.467632	14.467632	-33.000000	-99.000000
3166313.853000	38591102.600000	459.302000	14.463782	14.463782	-33.000000	-99.000000
3166313.853000	38591102.600000	469.302000	14.472200	14.472200	-33.000000	-99.000000
3166323.853000	38591092.600000	459.302000	14.461988	14.461988	-33.000000	-99.000000
3166323.853000	38591092.600000	469.302000	14.466870	14.466870	-33.000000	-99.000000
3166323.853000	38591102.600000	459.302000	14.463138	14.463138	-33.000000	-99.000000
3166323.853000	38591102.600000	469.302000	14.470363	14.470363	-33.000000	-99.000000
3166303.853000	38591082.600000	489.302000	16.541950	16.781687	-33.000000	-99.000000
3166303.853000	38591092.600000	489.302000	16.541241	16.777426	-33.000000	-99.000000
3166303.853000	38591102.600000	489.302000	16.539795	16.768736	-33.000000	-99.000000
3166313.853000	38591082.600000	479.302000	16.534243	16.735618	-33.000000	-99.000000
3166313.853000	38591082.600000	489.302000	16.541959	16.781741	-33.000000	-99.000000
3166323.853000	38591082.600000	479.302000	16.534887	16.739466	-33.000000	-99.000000
3166323.853000	38591082.600000	489.302000	16.542060	16.782352	-33.000000	-99.000000
3166313.853000	38591092.600000	479.302000	16.529845	16.709306	-33.000000	-99.000000
3166313.853000	38591092.600000	489.302000	16.541262	16.777552	-33.000000	-99.000000
3166313.853000	38591102.600000	479.302000	16.521530	16.659575	-33.000000	-99.000000
3166313.853000	38591102.600000	489.302000	16.539855	16.769095	-33.000000	-99.000000
3166323.853000	38591092.600000	479.302000	16.531217	16.717511	-33.000000	-99.000000
3166323.853000	38591092.600000	489.302000	16.541486	16.778901	-33.000000	-99.000000
3166323.853000	38591102.600000	479.302000	16.524909	16.679781	-33.000000	-99.000000
3166323.853000	38591102.600000	489.302000	16.540449	16.772668	-33.000000	-99.000000
3166333.853000	38591082.600000	399.302000	13.952122	13.851460	-33.000000	-99.000000
3166333.853000	38591082.600000	409.302000	14.144537	14.097246	-33.000000	-99.000000
3166343.853000	38591082.600000	399.302000	13.952005	13.850586	-33.000000	-99.000000
3166343.853000	38591082.600000	409.302000	14.144655	14.097250	-33.000000	-99.000000
3166333.853000	38591082.600000	419.302000	15.430450	15.458220	-33.000000	-99.000000
3166333.853000	38591082.600000	429.302000	14.669146	14.665882	-33.000000	-99.000000
3166343.853000	38591082.600000	419.302000	16.563647	16.618232	-33.000000	-99.000000
3166343.853000	38591082.600000	429.302000	16.687069	16.687069	-33.000000	-99.000000
3166333.853000	38591092.600000	399.302000	13.951688	13.848281	-33.000000	-99.000000
3166333.853000	38591092.600000	409.302000	14.144979	14.097264	-33.000000	-99.000000
3166333.853000	38591102.600000	399.302000	13.951011	13.843299	-33.000000	-99.000000
3166333.853000	38591102.600000	409.302000	14.145676	14.097292	-33.000000	-99.000000
3166343.853000	38591092.600000	399.302000	13.951466	13.846615	-33.000000	-99.000000
3166343.853000	38591092.600000	409.302000	14.145205	14.097272	-33.000000	-99.000000
3166343.853000	38591102.600000	399.302000	13.950544	13.839776	-33.000000	-99.000000
3166343.853000	38591102.600000	409.302000	14.146159	14.097311	-33.000000	-99.000000
3166333.853000	38591092.600000	419.302000	16.020532	16.067384	-33.000000	-99.000000
3166333.853000	38591092.600000	429.302000	14.668851	14.665008	-33.000000	-99.000000
3166333.853000	38591102.600000	419.302000	16.563881	16.619874	-33.000000	-99.000000
3166333.853000	38591102.600000	429.302000	14.668425	14.663648	-33.000000	-99.000000
3166343.853000	38591092.600000	419.302000	16.563775	16.619128	-33.000000	-99.000000
3166343.853000	38591092.600000	429.302000	16.687224	16.687224	-33.000000	-99.000000
3166343.853000	38591102.600000	419.302000	16.563995	16.620680	-33.000000	-99.000000
3166343.853000	38591102.600000	429.302000	16.687492	16.687492	-33.000000	-99.000000
3166353.853000	38591082.600000	399.302000	13.951944	13.850129	-33.000000	-99.000000
3166353.853000	38591082.600000	409.302000	14.144716	14.097252	-33.000000	-99.000000
3166363.853000	38591082.600000	399.302000	13.951957	13.850223	-33.000000	-99.000000
3166353.853000	38591082.600000	419.302000	16.563662	16.618336	-33.000000	-99.000000
3166353.853000	38591082.600000	429.302000	16.687087	16.687087	-33.000000	-99.000000
3166363.853000	38591082.600000	419.302000	16.563659	16.618315	-33.000000	-99.000000
3166363.853000	38591082.600000	429.302000	16.687083	16.687083	-33.000000	-99.000000
3166353.853000	38591092.600000	399.302000	13.951344	13.845696	-33.000000	-99.000000
3166353.853000	38591092.600000	409.302000	14.145329	14.097277	-33.000000	-99.000000
3166353.853000	38591102.600000	399.302000	13.950262	13.837646	-33.000000	-99.000000
3166353.853000	38591102.600000	409.302000	14.146452	14.097323	-33.000000	-99.000000
3166363.853000	38591092.600000	399.302000	13.951369	13.845887	-33.000000	-99.000000
3166363.853000	38591102.600000	399.302000	13.950322	13.838102	-33.000000	-99.000000
3166353.853000	38591092.600000	419.302000	16.563804	16.619338	-33.000000	-99.000000
3166353.853000	38591092.600000	429.302000	16.687261	16.687261	-33.000000	-99.000000
3166353.853000	38591102.600000	419.302000	16.564064	16.621169	-33.000000	-99.000000
3166353.853000	38591102.600000	429.302000	16.687578	16.687578	-33.000000	-99.000000
3166363.853000	38591092.600000	419.302000	16.563798	16.619294	-33.000000	-99.000000
3166363.853000	38591092.600000	429.302000	16.687254	16.687254	-33.000000	-99.000000
3166363.853000	38591102.600000	419.302000	16.564049	16.621064	-33.000000	-99.000000
3166363.853000	38591102.600000	429.302000	16.687560	16.687560	-33.000000	-99.000000
3166333.853000	38591082.600000	439.302000	14.669634	14.667879	-33.000000	-99.000000
3166333.853000	38591082.600000	449.302000	14.473433	14.500873	-33.000000	-99.000000
3166343.853000	38591082.600000	439.302000	16.173426	16.169277	-33.000000	-99.000000
3166343.853000	38591082.600000	449.302000	15.956311	15.956311	-33.000000	-99.000000
3166333.853000	38591082.600000	459.302000	14.461185	14.461185	-33.000000	-99.000000
3166333.853000	38591082.600000	469.302000	14.464239	14.464239	-33.000000	-99.000000
3166343.853000	38591082.600000	459.302000	15.726560	15.726560	-33.000000	-99.000000
3166343.853000	38591082.600000	469.302000	15.446805	15.446805	-33.000000	-99.000000
3166333.853000	38591092.600000	439.302000	14.669497	14.667768	-33.000000	-99.000000
3166333.853000	38591092.600000	449.302000	14.473465	14.500625	-33.000000	-99.000000
3166333.853000	38591102.600000	439.302000	14.669285	14.667586	-33.000000	-99.000000
3166333.853000	38591102.600000	449.302000	14.473515	14.500227	-33.000000	-99.000000
3166343.853000	38591092.600000	439.302000	16.173464	16.168743	-33.000000	-99.000000
3166343.853000	38591092.600000	449.302000	15.956166	15.956166	-33.000000	-99.000000
3166343.853000	38591102.600000	439.302000	16.173532	16.167813	-33.000000	-99.000000
3166343.853000	38591102.600000	449.302000	15.955913	15.955913	-33.000000	-99.000000
3166333.853000	38591092.600000	459.302000	14.461646	14.461646	-33.000000	-99.000000
3166333.853000	38591092.600000	469.302000	14.465767	14.465767	-33.000000	-99.000000
3166333.853000	38591102.600000	459.302000	14.462366	14.462366	-33.000000	-99.000000
3166333.853000	38591102.600000	469.302000	14.468042	14.468042	-33.000000	-99.000000
3166343.853000	38591092.600000	459.302000	15.726523	15.726523	-33.000000	-99.000000
3166343.853000	38591092.600000	469.302000	15.446865	15.446865	-33.000000	-99.000000
3166343.853000	38591102.600000	459.302000	15.726459	15.726459	-33.000000	-99.000000
3166343.853000	38591102.600000	469.302000	15.446968	15.446968	-33.000000	-99.000000
3166353.853000	38591082.600000	439.302000	16.173430	16.169219	-33.000000	-99.000000
3166353.853000	38591082.600000	449.302000	15.956295	15.956295	-33.000000	-99.000000
3166363.853000	38591082.600000	439.302000	16.173429	16.169231	-33.000000	-99.000000
3166363.853000	38591082.600000	449.302000	15.956298	15.956298	-33.000000	-99.000000
3166353.853000	38591082.600000	459.302000	15.726555	15.726555	-33.000000	-99.000000
3166353.853000	38591082.600000	469.302000	15.446812	15.446812	-33.000000	-99.000000
3166363.853000	38591082.600000	459.302000	15.726556	15.726556	-33.000000	-99.000000
3166363.853000	38591082.600000	469.302000	15.446810	15.446810	-33.000000	-99.000000
3166353.853000	38591092.600000	439.302000	16.173473	16.168624	-33.000000	-99.000000
3166353.853000	38591092.600000	449.302000	15.956132	15.956132	-33.000000	-99.000000
3166353.853000	38591102.600000	439.302000	16.173553	16.167531	-33.000000	-99.000000
3166353.853000	38591102.600000	449.302000	15.955835	15.955835	-33.000000	-99.000000
3166363.853000	38591092.600000	439.302000	16.173471	16.168649	-33.000000	-99.000000
3166363.853000	38591092.600000	449.302000	15.956139	15.956139	-33.000000	-99.000000
3166363.853000	38591102.600000	439.302000	16.173548	16.167591	-33.000000	-99.000000
3166363.853000	38591102.600000	449.302000	15.955851	15.955851	-33.000000	-99.000000
3166353.853000	38591092.600000	459.302000	15.726513	15.726513	-33.000000	-99.000000
3166353.853000	38591092.600000	469.302000	15.446878	15.446878	-33.000000	-99.000000
3166353.853000	38591102.600000	459.302000	15.726437	15.726437	-33.000000	-99.000000
3166353.853000	38591102.600000	469.302000	15.446999	15.446999	-33.000000	-99.000000
3166363.853000	38591092.600000	459.302000	15.726515	15.726515	-33.000000	-99.000000
3166363.853000	38591092.600000	469.302000	15.446875	15.446875	-33.000000	-99.000000
3166363.853000	38591102.600000	459.302000	15.726442	15.726442	-33.000000	-99.000000
3166363.853000	38591102.600000	469.302000	15.446993	15.446993	-33.000000	-99.000000
3166373.853000	38591082.600000	429.302000	16.687058	16.687058	-33.000000	-99.000000
3166373.853000	38591092.600000	429.302000	16.687204	16.687204	-33.000000	-99.000000
3166373.853000	38591102.600000	429.302000	16.687448	16.687448	-33.000000	-99.000000
3166373.853000	38591082.600000	439.302000	16.173423	16.169309	-33.000000	-99.000000
3166373.853000	38591082.600000	449.302000	15.956320	15.956320	-33.000000	-99.000000
3166373.853000	38591082.600000	459.302000	15.726563	15.726563	-33.000000	-99.000000
3166373.853000	38591082.600000	469.302000	15.446802	15.446802	-33.000000	-99.000000
3166373.853000	38591092.600000	439.302000	16.173460	16.168807	-33.000000	-99.000000
3166373.853000	38591092.600000	449.302000	15.956184	15.956184	-33.000000	-99.000000
3166373.853000	38591102.600000	439.302000	16.173521	16.167956	-33.000000	-99.000000
3166373.853000	38591102.600000	449.302000	15.955953	15.955953	-33.000000	-99.000000
3166373.853000	38591092.600000	459.302000	15.726528	15.726528	-33.000000	-99.000000
3166373.853000	38591092.600000	469.302000	15.446858	15.446858	-33.000000	-99.000000
3166373.853000	38591102.600000	459.302000	15.726470	15.726470	-33.000000	-99.000000
3166373.853000	38591102.600000	469.302000	15.446952	15.446952	-33.000000	-99.000000
3166333.853000	38591082.600000	479.302000	16.535896	16.745506	-33.000000	-99.000000
3166333.853000	38591082.600000	489.302000	16.542219	16.783302	-33.000000	-99.000000
3166343.853000	38591082.600000	479.302000	15.226804	15.226804	-33.000000	-99.000000
3166343.853000	38591082.600000	489.302000	14.913513	14.913513	-33.000000	-99.000000
3166333.853000	38591092.600000	479.302000	16.533194	16.729340	-33.000000	-99.000000
3166333.853000	38591092.600000	489.302000	16.541804	16.780811	-33.000000	-99.000000
3166333.853000	38591102.600000	479.302000	16.529129	16.705022	-33.000000	-99.000000
3166333.853000	38591102.600000	489.302000	16.541161	16.776947	-33.000000	-99.000000
3166343.853000	38591092.600000	479.302000	15.226860	15.226860	-33.000000	-99.000000
3166343.853000	38591092.600000	489.302000	14.913588	14.913588	-33.000000	-99.000000
3166343.853000	38591102.600000	479.302000	15.226958	15.226958	-33.000000	-99.000000
3166343.853000	38591102.600000	489.302000	14.913719	14.913719	-33.000000	-99.000000
3166353.853000	38591082.600000	479.302000	15.226810	15.226810	-33.000000	-99.000000
3166353.853000	38591082.600000	489.302000	14.913521	14.913521	-33.000000	-99.000000
3166363.853000	38591082.600000	479.302000	15.226809	15.226809	-33.000000	-99.000000
3166363.853000	38591082.600000	489.302000	14.913520	14.913520	-33.000000	-99.000000
3166353.853000	38591082.600000	499.302000	15.418966	15.418966	-33.000000	-99.000000
3166363.853000	38591082.600000	499.302000	15.418975	15.418975	-33.000000	-99.000000
3166353.853000	38591092.600000	479.302000	15.226873	15.226873	-33.000000	-99.000000
3166353.853000	38591092.600000	489.302000	14.913605	14.913605	-33.000000	-99.000000
3166353.853000	38591102.600000	479.302000	15.226988	15.226988	-33.000000	-99.000000
3166353.853000	38591102.600000	489.302000	14.913759	14.913759	-33.000000	-99.000000
3166363.853000	38591092.600000	479.302000	15.226870	15.226870	-33.000000	-99.000000
3166363.853000	38591092.600000	489.302000	14.913602	14.913602	-33.000000	-99.000000
3166363.853000	38591102.600000	479.302000	15.226981	15.226981	-33.000000	-99.000000
3166363.853000	38591102.600000	489.302000	14.913750	14.913750	-33.000000	-99.000000
3166353.853000	38591092.600000	499.302000	15.418510	15.418510	-33.000000	-99.000000
3166353.853000	38591102.600000	499.302000	15.417675	15.417675	-33.000000	-99.000000
3166363.853000	38591092.600000	499.302000	15.418529	15.418529	-33.000000	-99.000000
3166363.853000	38591102.600000	499.302000	15.417721	15.417721	-33.000000	-99.000000
3166373.853000	38591082.600000	479.302000	15.226800	15.226800	-33.000000	-99.000000
3166373.853000	38591082.600000	489.302000	14.913509	14.913509	-33.000000	-99.000000
3166383.853000	38591082.600000	489.302000	14.913491	14.913491	-33.000000	-99.000000
3166373.853000	38591082.600000	499.302000	15.419037	15.419037	-33.000000	-99.000000
3166383.853000	38591082.600000	499.302000	15.419133	15.419133	-33.000000	-99.000000
3166373.853000	38591092.600000	479.302000	15.226853	15.226853	-33.000000	-99.000000
3166373.853000	38591092.600000	489.302000	14.913579	14.913579	-33.000000	-99.000000
3166373.853000	38591102.600000	479.302000	15.226942	15.226942	-33.000000	-99.000000
3166373.853000	38591102.600000	489.302000	14.913698	14.913698	-33.000000	-99.000000
3166383.853000	38591092.600000	489.302000	14.913546	14.913546	-33.000000	-99.000000
3166383.853000	38591102.600000	489.302000	14.913630	14.913630	-33.000000	-99.000000
3166373.853000	38591092.600000	499.302000	15.418652	15.418652	-33.000000	-99.000000
3166373.853000	38591102.600000	499.302000	15.418004	15.418004	-33.000000	-99.000000
3166383.853000	38591092.600000	499.302000	15.418834	15.418834	-33.000000	-99.000000
3166383.853000	38591102.600000	499.302000	15.418377	15.418377	-33.000000	-99.000000
3166253.853000	38591132.600000	469.302000	18.508716	18.508716	-33.000000	-99.000000
3166253.853000	38591142.600000	459.302000	18.119520	18.238350	-33.000000	-99.000000
3166253.853000	38591142.600000	469.302000	18.502841	18.502841	-33.000000	-99.000000
3166253.853000	38591152.600000	459.302000	18.118063	18.247441	-33.000000	-99.000000
3166253.853000	38591152.600000	469.302000	18.501820	18.501820	-33.000000	-99.000000
3166253.853000	38591162.600000	459.302000	18.127986	18.189431	-33.000000	-99.000000
3166253.853000	38591162.600000	469.302000	18.508195	18.508195	-33.000000	-99.000000
3166263.853000	38591152.600000	459.302000	18.130954	18.173259	-33.000000	-99.000000
3166263.853000	38591152.600000	469.302000	18.509641	18.509641	-33.000000	-99.000000
3166263.853000	38591162.600000	459.302000	18.133245	18.161257	-33.000000	-99.000000
3166263.853000	38591162.600000	469.302000	18.510705	18.510705	-33.000000	-99.000000
3166253.853000	38591172.600000	459.302000	18.133804	18.158395	-33.000000	-99.000000
3166253.853000	38591172.600000	469.302000	18.510963	18.510963	-33.000000	-99.000000
3166253.853000	38591182.600000	459.302000	18.136434	18.145033	-33.000000	-99.000000
3166253.853000	38591182.600000	469.302000	18.512039	18.512039	-33.000000	-99.000000
3166263.853000	38591172.600000	459.302000	18.135579	18.149318	-33.000000	-99.000000
3166263.853000	38591172.600000	469.302000	18.511693	18.511693	-33.000000	-99.000000
3166263.853000	38591182.600000	459.302000	18.137104	18.141683	-33.000000	-99.000000
3166263.853000	38591182.600000	469.302000	18.512294	18.512294	-33.000000	-99.000000
3166323.853000	38591112.600000	409.302000	14.685206	14.656095	-33.000000	-99.000000
3166323.853000	38591122.600000	409.302000	14.686030	14.676344	-33.000000	-99.000000
3166313.853000	38591112.600000	429.302000	14.666118	14.654221	-33.000000	-99.000000
3166313.853000	38591122.600000	429.302000	14.663279	14.637343	-33.000000	-99.000000
3166323.853000	38591112.600000	419.302000	14.666580	14.654722	-33.000000	-99.000000
3166323.853000	38591112.600000	429.302000	14.666952	14.658054	-33.000000	-99.000000
3166323.853000	38591122.600000	419.302000	14.665553	14.649116	-33.000000	-99.000000
3166323.853000	38591122.600000	429.302000	14.665456	14.650875	-33.000000	-99.000000
3166323.853000	38591132.600000	409.302000	14.147482	14.097372	-33.000000	-99.000000
3166323.853000	38591142.600000	409.302000	14.147849	14.097391	-33.000000	-99.000000
3166313.853000	38591132.600000	429.302000	14.660403	14.613402	-33.000000	-99.000000
3166313.853000	38591142.600000	429.302000	14.662100	14.628561	-33.000000	-99.000000
3166323.853000	38591132.600000	419.302000	14.664942	14.645420	-33.000000	-99.000000
3166323.853000	38591132.600000	429.302000	14.664336	14.644445	-33.000000	-99.000000
3166323.853000	38591142.600000	419.302000	15.386501	15.361066	-33.000000	-99.000000
3166323.853000	38591142.600000	429.302000	14.664958	14.648217	-33.000000	-99.000000
3166293.853000	38591112.600000	439.302000	14.668302	14.666450	-33.000000	-99.000000
3166293.853000	38591112.600000	449.302000	14.473767	14.498348	-33.000000	-99.000000
3166293.853000	38591122.600000	439.302000	14.666870	14.663994	-33.000000	-99.000000
3166293.853000	38591122.600000	449.302000	14.474159	14.495197	-33.000000	-99.000000
3166303.853000	38591112.600000	439.302000	14.667736	14.665571	-33.000000	-99.000000
3166303.853000	38591112.600000	449.302000	14.473930	14.497236	-33.000000	-99.000000
3166303.853000	38591122.600000	439.302000	14.664164	14.656083	-33.000000	-99.000000
3166303.853000	38591122.600000	449.302000	14.475164	14.488558	-33.000000	-99.000000
3166303.853000	38591112.600000	459.302000	14.467900	14.467900	-33.000000	-99.000000
3166303.853000	38591122.600000	459.302000	14.483052	14.483052	-33.000000	-99.000000
3166293.853000	38591132.600000	439.302000	14.665265	14.659988	-33.000000	-99.000000
3166293.853000	38591132.600000	449.302000	14.474647	14.491005	-33.000000	-99.000000
3166293.853000	38591142.600000	439.302000	14.666234	14.662752	-33.000000	-99.000000
3166293.853000	38591142.600000	449.302000	14.474264	14.493128	-33.000000	-99.000000
3166303.853000	38591132.600000	439.302000	14.652752	14.557480	-33.000000	-99.000000
3166303.853000	38591132.600000	449.302000	14.487666	14.442673	-33.000000	-99.000000
3166303.853000	38591142.600000	439.302000	14.661383	14.643419	-33.000000	-99.000000
3166303.853000	38591142.600000	449.302000	14.476341	14.478461	-33.000000	-99.000000
3166303.853000	38591132.600000	459.302000	14.568707	14.568707	-33.000000	-99.000000
3166303.853000	38591142.600000	459.302000	14.498250	14.498250	-33.000000	-99.000000
3166313.853000	38591112.600000	439.302000	14.667807	14.665691	-33.000000	-99.000000
3166313.853000	38591112.600000	449.302000	14.473908	14.497380	-33.000000	-99.000000
3166313.853000	38591122.600000	439.302000	14.664623	14.657744	-33.000000	-99.000000
3166313.853000	38591122.600000	449.302000	14.474969	14.489775	-33.000000	-99.000000
3166323.853000	38591112.600000	439.302000	14.668418	14.666610	-33.000000	-99.000000
3166323.853000	38591112.600000	449.302000	14.473734	14.498571	-33.000000	-99.000000
3166323.853000	38591122.600000	439.302000	14.667245	14.664752	-33.000000	-99.000000
3166323.853000	38591122.600000	449.302000	14.474044	14.496019	-33.000000	-99.000000
3166313.853000	38591112.600000	459.302000	14.467633	14.467633	-33.000000	-99.000000
3166313.853000	38591112.600000	469.302000	14.481616	14.481616	-33.000000	-99.000000
3166313.853000	38591122.600000	459.302000	14.480911	14.480911	-33.000000	-99.000000
3166313.853000	38591122.600000	469.302000	14.502011	14.502011	-33.000000	-99.000000
3166323.853000	38591112.600000	459.302000	14.465404	14.465404	-33.000000	-99.000000
3166323.853000	38591112.600000	469.302000	14.476445	14.476445	-33.000000	-99.000000
3166323.853000	38591122.600000	459.302000	14.469823	14.469823	-33.000000	-99.000000
3166323.853000	38591122.600000	469.302000	14.486011	14.486011	-33.000000	-99.000000
3166313.853000	38591132.600000	439.302000	14.656570	14.604853	-33.000000	-99.000000
3166313.853000	38591132.600000	449.302000	14.480786	14.460349	-33.000000	-99.000000
3166313.853000	38591142.600000	439.302000	14.662362	14.648668	-33.000000	-99.000000
3166313.853000	38591142.600000	449.302000	14.475804	14.481844	-33.000000	-99.000000
3166323.853000	38591132.600000	439.302000	14.666076	14.662245	-33.000000	-99.000000
3166323.853000	38591132.600000	449.302000	14.474367	14.493054	-33.000000	-99.000000
3166323.853000	38591142.600000	439.302000	14.666765	14.663957	-33.000000	-99.000000
3166323.853000	38591142.600000	449.302000	14.474106	14.494442	-33.000000	-99.000000
3166313.853000	38591132.600000	459.302000	14.531415	14.531415	-33.000000	-99.000000
3166313.853000	38591132.600000	469.302000	14.528371	14.528371	-33.000000	-99.000000
3166313.853000	38591142.600000	459.302000	14.492682	14.492682	-33.000000	-99.000000
3166313.853000	38591142.600000	469.302000	14.512268	14.512268	-33.000000	-99.000000
3166323.853000	38591132.600000	459.302000	14.474629	14.474629	-33.000000	-99.000000
3166323.853000	38591132.600000	469.302000	14.493988	14.493988	-33.000000	-99.000000
3166323.853000	38591142.600000	459.302000	14.471859	14.471859	-33.000000	-99.000000
3166323.853000	38591142.600000	469.302000	14.489577	14.489577	-33.000000	-99.000000
3166323.853000	38591152.600000	409.302000	14.147483	14.097378	-33.000000	-99.000000
3166323.853000	38591162.600000	409.302000	14.146677	14.097346	-33.000000	-99.000000
3166313.853000	38591152.600000	429.302000	14.665332	14.650357	-33.000000	-99.000000
3166313.853000	38591162.600000	429.302000	14.667266	14.659510	-33.000000	-99.000000
3166323.853000	38591152.600000	419.302000	16.002139	16.046300	-33.000000	-99.000000
3166323.853000	38591152.600000	429.302000	14.666492	14.656149	-33.000000	-99.000000
3166323.853000	38591162.600000	419.302000	16.564073	16.621158	-33.000000	-99.000000
3166323.853000	38591162.600000	429.302000	14.667708	14.661227	-33.000000	-99.000000
3166323.853000	38591172.600000	409.302000	14.145863	14.097313	-33.000000	-99.000000
3166323.853000	38591182.600000	409.302000	14.145224	14.097285	-33.000000	-99.000000
3166313.853000	38591172.600000	429.302000	14.668281	14.663279	-33.000000	-99.000000
3166313.853000	38591182.600000	429.302000	14.668840	14.665074	-33.000000	-99.000000
3166323.853000	38591172.600000	419.302000	16.563886	16.619846	-33.000000	-99.000000
3166323.853000	38591172.600000	429.302000	15.674565	15.538333	-33.000000	-99.000000
3166323.853000	38591182.600000	419.302000	16.563742	16.618833	-33.000000	-99.000000
3166323.853000	38591182.600000	429.302000	16.117342	16.053213	-33.000000	-99.000000
3166293.853000	38591152.600000	439.302000	14.667927	14.666118	-33.000000	-99.000000
3166293.853000	38591152.600000	449.302000	14.473768	14.496987	-33.000000	-99.000000
3166293.853000	38591162.600000	439.302000	14.668840	14.667296	-33.000000	-99.000000
3166293.853000	38591162.600000	449.302000	14.473549	14.498941	-33.000000	-99.000000
3166303.853000	38591152.600000	439.302000	14.667009	14.664546	-33.000000	-99.000000
3166303.853000	38591152.600000	449.302000	14.473997	14.494791	-33.000000	-99.000000
3166303.853000	38591162.600000	439.302000	14.668600	14.667040	-33.000000	-99.000000
3166303.853000	38591162.600000	449.302000	14.473598	14.498399	-33.000000	-99.000000
3166303.853000	38591152.600000	459.302000	14.470938	14.470938	-33.000000	-99.000000
3166303.853000	38591162.600000	459.302000	14.464885	14.464885	-33.000000	-99.000000
3166293.853000	38591172.600000	439.302000	14.669288	14.667722	-33.000000	-99.000000
3166293.853000	38591172.600000	449.302000	14.473454	14.499877	-33.000000	-99.000000
3166293.853000	38591182.600000	439.302000	14.669527	14.667907	-33.000000	-99.000000
3166293.853000	38591182.600000	449.302000	14.473407	14.500372	-33.000000	-99.000000
3166303.853000	38591172.600000	439.302000	14.669204	14.667655	-33.000000	-99.000000
3166303.853000	38591172.600000	449.302000	14.473469	14.499688	-33.000000	-99.000000
3166303.853000	38591182.600000	439.302000	14.669491	14.667884	-33.000000	-99.000000
3166303.853000	38591182.600000	449.302000	14.473412	14.500290	-33.000000	-99.000000
3166303.853000	38591172.600000	459.302000	14.462735	14.462735	-33.000000	-99.000000
3166303.853000	38591182.600000	459.302000	14.461742	14.461742	-33.000000	-99.000000
3166313.853000	38591152.600000	439.302000	14.667134	14.664785	-33.000000	-99.000000
3166313.853000	38591152.600000	449.302000	14.473965	14.495098	-33.000000	-99.000000
3166313.853000	38591162.600000	439.302000	14.668627	14.667071	-33.000000	-99.000000
3166313.853000	38591162.600000	449.302000	14.473592	14.498462	-33.000000	-99.000000
3166323.853000	38591152.600000	439.302000	14.668099	14.666364	-33.000000	-99.000000
3166323.853000	38591152.600000	449.302000	14.473728	14.497380	-33.000000	-99.000000
3166323.853000	38591162.600000	439.302000	14.668896	14.667352	-33.000000	-99.000000
3166323.853000	38591162.600000	449.302000	14.473538	14.499066	-33.000000	-99.000000
3166313.853000	38591152.600000	459.302000	14.470439	14.470439	-33.000000	-99.000000
3166313.853000	38591152.600000	469.302000	14.487036	14.487036	-33.000000	-99.000000
3166313.853000	38591162.600000	459.302000	14.464784	14.464784	-33.000000	-99.000000
3166313.853000	38591162.600000	469.302000	14.474721	14.474721	-33.000000	-99.000000
3166323.853000	38591152.600000	459.302000	14.466707	14.466707	-33.000000	-99.000000
3166323.853000	38591152.600000	469.302000	14.479416	14.479416	-33.000000	-99.000000
3166323.853000	38591162.600000	459.302000	14.463815	14.463815	-33.000000	-99.000000
3166323.853000	38591162.600000	469.302000	14.472139	14.472139	-33.000000	-99.000000
3166313.853000	38591172.600000	439.302000	14.669214	14.667662	-33.000000	-99.000000
3166313.853000	38591172.600000	449.302000	14.473467	14.499709	-33.000000	-99.000000
3166313.853000	38591182.600000	439.302000	14.669495	14.667887	-33.000000	-99.000000
3166313.853000	38591182.600000	449.302000	14.473412	14.500299	-33.000000	-99.000000
3166323.853000	38591172.600000	439.302000	14.669310	14.667738	-33.000000	-99.000000
3166323.853000	38591172.600000	449.302000	14.473450	14.499925	-33.000000	-99.000000
3166323.853000	38591182.600000	439.302000	14.669536	14.667914	-33.000000	-99.000000
3166323.853000	38591182.600000	449.302000	14.473405	14.500394	-33.000000	-99.000000
3166313.853000	38591172.600000	459.302000	14.462703	14.462703	-33.000000	-99.000000
3166313.853000	38591172.600000	469.302000	14.468931	14.468931	-33.000000	-99.000000
3166313.853000	38591182.600000	459.302000	14.461729	14.461729	-33.000000	-99.000000
3166313.853000	38591182.600000	469.302000	14.465913	14.465913	-33.000000	-99.000000
3166323.853000	38591172.600000	459.302000	14.462365	14.462365	-33.000000	-99.000000
3166323.853000	38591172.600000	469.302000	14.467912	14.467912	-33.000000	-99.000000
3166323.853000	38591182.600000	459.302000	14.461585	14.461585	-33.000000	-99.000000
3166323.853000	38591182.600000	469.302000	15.402993	15.402993	-33.000000	-99.000000
3166253.853000	38591112.600000	479.302000	18.388523	18.388523	-33.000000	-99.000000
3166253.853000	38591122.600000	479.302000	18.387373	18.387373	-33.000000	-99.000000
3166253.853000	38591122.600000	489.302000	18.386511	18.386511	-33.000000	-99.000000
3166263.853000	38591122.600000	479.302000	18.388115	18.388115	-33.000000	-99.000000
3166253.853000	38591132.600000	479.302000	18.384552	18.384552	-33.000000	-99.000000
3166253.853000	38591132.600000	489.302000	18.384955	18.384955	-33.000000	-99.000000
3166253.853000	38591142.600000	479.302000	18.377860	18.377860	-33.000000	-99.000000
3166263.853000	38591132.600000	479.302000	18.386986	18.386986	-33.000000	-99.000000
3166263.853000	38591142.600000	479.302000	18.385632	18.385632	-33.000000	-99.000000
3166273.853000	38591142.600000	479.302000	18.387861	18.387861	-33.000000	-99.000000
3166253.853000	38591152.600000	479.302000	18.376498	18.376498	-33.000000	-99.000000
3166253.853000	38591162.600000	479.302000	18.383580	18.383580	-33.000000	-99.000000
3166263.853000	38591152.600000	479.302000	18.385436	18.385436	-33.000000	-99.000000
3166263.853000	38591162.600000	479.302000	18.386661	18.386661	-33.000000	-99.000000
3166253.853000	38591172.600000	479.302000	18.386923	18.386923	-33.000000	-99.000000
3166253.853000	38591182.600000	479.302000	18.388274	18.388274	-33.000000	-99.000000
3166263.853000	38591172.600000	479.302000	18.387860	18.387860	-33.000000	-99.000000
3166263.853000	38591182.600000	479.302000	18.388611	18.388611	-33.000000	-99.000000
3166273.853000	38591152.600000	479.302000	18.387803	18.387803	-33.000000	-99.000000
3166273.853000	38591162.600000	479.302000	18.388125	18.388125	-33.000000	-99.000000
3166273.853000	38591172.600000	479.302000	18.388569	18.388569	-33.000000	-99.000000
3166273.853000	38591182.600000	479.302000	18.388947	18.388947	-33.000000	-99.000000
3166303.853000	38591112.600000	489.302000	16.536107	16.746567	-33.000000	-99.000000
3166303.853000	38591122.600000	489.302000	16.521927	16.661316	-33.000000	-99.000000
3166303.853000	38591132.600000	489.302000	16.433657	16.130409	-33.000000	-99.000000
3166303.853000	38591142.600000	489.302000	16.507190	16.572655	-33.000000	-99.000000
3166313.853000	38591112.600000	479.302000	16.503667	16.552769	-33.000000	-99.000000
3166313.853000	38591112.600000	489.302000	16.536355	16.748055	-33.000000	-99.000000
3166313.853000	38591122.600000	479.302000	16.461131	16.298621	-33.000000	-99.000000
3166313.853000	38591122.600000	489.302000	16.523981	16.673668	-33.000000	-99.000000
3166323.853000	38591112.600000	479.302000	16.513616	16.612247	-33.000000	-99.000000
3166323.853000	38591112.600000	489.302000	16.538411	16.760414	-33.000000	-99.000000
3166323.853000	38591122.600000	479.302000	16.494982	16.500850	-33.000000	-99.000000
3166323.853000	38591122.600000	489.302000	16.534417	16.736400	-33.000000	-99.000000
3166313.853000	38591132.600000	479.302000	16.395510	15.907074	-33.000000	-99.000000
3166313.853000	38591132.600000	489.302000	16.472864	16.366264	-33.000000	-99.000000
3166313.853000	38591142.600000	479.302000	16.436922	16.154083	-33.000000	-99.000000
3166313.853000	38591142.600000	489.302000	16.512785	16.606305	-33.000000	-99.000000
3166323.853000	38591132.600000	479.302000	16.478515	16.402448	-33.000000	-99.000000
3166323.853000	38591132.600000	489.302000	16.530064	16.710224	-33.000000	-99.000000
3166323.853000	38591142.600000	479.302000	16.487730	16.457502	-33.000000	-99.000000
3166323.853000	38591142.600000	489.302000	16.532748	16.726354	-33.000000	-99.000000
3166303.853000	38591152.600000	489.302000	16.533696	16.732042	-33.000000	-99.000000
3166303.853000	38591162.600000	489.302000	16.539154	16.764863	-33.000000	-99.000000
3166303.853000	38591172.600000	489.302000	16.541040	16.776207	-33.000000	-99.000000
3166303.853000	38591182.600000	489.302000	16.541897	16.781360	-33.000000	-99.000000
3166313.853000	38591152.600000	479.302000	16.492940	16.488636	-33.000000	-99.000000
3166313.853000	38591152.600000	489.302000	16.534148	16.734763	-33.000000	-99.000000
3166313.853000	38591162.600000	479.302000	16.517024	16.632619	-33.000000	-99.000000
3166313.853000	38591162.600000	489.302000	16.539242	16.765394	-33.000000	-99.000000
3166323.853000	38591152.600000	479.302000	16.508054	16.578983	-33.000000	-99.000000
3166323.853000	38591152.600000	489.302000	16.537493	16.754879	-33.000000	-99.000000
3166323.853000	38591162.600000	479.302000	16.521826	16.661334	-33.000000	-99.000000
3166323.853000	38591162.600000	489.302000	16.540081	16.770437	-33.000000	-99.000000
3166313.853000	38591172.600000	479.302000	16.527703	16.696489	-33.000000	-99.000000
3166313.853000	38591172.600000	489.302000	16.541067	16.776370	-33.000000	-99.000000
3166313.853000	38591182.600000	479.302000	16.533109	16.728828	-33.000000	-99.000000
3166313.853000	38591182.600000	489.302000	16.541908	16.781425	-33.000000	-99.000000
3166323.853000	38591172.600000	479.302000	16.529534	16.707442	-33.000000	-99.000000
3166323.853000	38591172.600000	489.302000	16.541353	16.778089	-33.000000	-99.000000
3166323.853000	38591182.600000	479.302000	15.912121	15.955644	-33.000000	-99.000000
3166323.853000	38591182.600000	489.302000	16.542028	16.782145	-33.000000	-99.000000
3166253.853000	38591192.600000	459.302000	18.137731	18.138588	-33.000000	-99.000000
3166253.853000	38591192.600000	469.302000	18.512534	18.512534	-33.000000	-99.000000
3166253.853000	38591202.600000	459.302000	18.138443	18.135084	-33.000000	-99.000000
3166253.853000	38591202.600000	469.302000	18.512795	18.512795	-33.000000	-99.000000
3166263.853000	38591192.600000	459.302000	18.138023	18.137146	-33.000000	-99.000000
3166263.853000	38591192.600000	469.302000	18.512640	18.512640	-33.000000	-99.000000
3166263.853000	38591202.600000	459.302000	18.138587	18.134379	-33.000000	-99.000000
3166263.853000	38591202.600000	469.302000	18.512846	18.512846	-33.000000	-99.000000
3166253.853000	38591212.600000	459.302000	18.138871	18.132992	-33.000000	-99.000000
3166253.853000	38591212.600000	469.302000	18.512949	18.512949	-33.000000	-99.000000
3166253.853000	38591222.600000	459.302000	18.139147	18.131651	-33.000000	-99.000000
3166253.853000	38591222.600000	469.302000	18.513046	18.513046	-33.000000	-99.000000
3166263.853000	38591212.600000	459.302000	18.138949	18.132612	-33.000000	-99.000000
3166263.853000	38591212.600000	469.302000	18.512976	18.512976	-33.000000	-99.000000
3166263.853000	38591222.600000	459.302000	18.139192	18.131430	-33.000000	-99.000000
3166263.853000	38591222.600000	469.302000	18.513062	18.513062	-33.000000	-99.000000
3166253.853000	38591232.600000	459.302000	18.139333	18.130743	-33.000000	-99.000000
3166253.853000	38591232.600000	469.302000	18.513112	18.513112	-33.000000	-99.000000
3166263.853000	38591232.600000	459.302000	18.139361	18.130607	-33.000000	-99.000000
3166263.853000	38591232.600000	469.302000	18.513121	18.513121	-33.000000	-99.000000
3166323.853000	38591192.600000	409.302000	14.144762	14.097266	-33.000000	-99.000000
3166323.853000	38591202.600000	409.302000	14.144435	14.097251	-33.000000	-99.000000
3166313.853000	38591192.600000	429.302000	14.669172	14.666046	-33.000000	-99.000000
3166313.853000	38591202.600000	429.302000	14.669382	14.666627	-33.000000	-99.000000
3166323.853000	38591192.600000	419.302000	16.563639	16.618112	-33.000000	-99.000000
3166323.853000	38591192.600000	429.302000	16.687001	16.687001	-33.000000	-99.000000
3166323.853000	38591202.600000	419.302000	16.563566	16.617607	-33.000000	-99.000000
3166323.853000	38591202.600000	429.302000	16.686918	16.686918	-33.000000	-99.000000
3166323.853000	38591212.600000	409.302000	14.144202	14.097241	-33.000000	-99.000000
3166323.853000	38591222.600000	409.302000	14.144033	14.097234	-33.000000	-99.000000
3166313.853000	38591212.600000	429.302000	14.669522	14.667000	-33.000000	-99.000000
3166313.853000	38591222.600000	429.302000	14.669620	14.667254	-33.000000	-99.000000
3166323.853000	38591212.600000	419.302000	16.563515	16.617250	-33.000000	-99.000000
3166323.853000	38591212.600000	429.302000	16.686859	16.686859	-33.000000	-99.000000
3166323.853000	38591222.600000	419.302000	16.563478	16.616993	-33.000000	-99.000000
3166323.853000	38591222.600000	429.302000	16.686817	16.686817	-33.000000	-99.000000
3166293.853000	38591192.600000	439.302000	14.669665	14.668002	-33.000000	-99.000000
3166293.853000	38591192.600000	449.302000	14.473381	14.500661	-33.000000	-99.000000
3166293.853000	38591202.600000	439.302000	14.669751	14.668055	-33.000000	-99.000000
3166293.853000	38591202.600000	449.302000	14.473365	14.500843	-33.000000	-99.000000
3166303.853000	38591192.600000	439.302000	14.669647	14.667992	-33.000000	-99.000000
3166303.853000	38591192.600000	449.302000	14.473383	14.500620	-33.000000	-99.000000
3166303.853000	38591202.600000	439.302000	14.669742	14.668050	-33.000000	-99.000000
3166303.853000	38591202.600000	449.302000	14.473367	14.500820	-33.000000	-99.000000
3166303.853000	38591192.600000	459.302000	14.461206	14.461206	-33.000000	-99.000000
3166303.853000	38591202.600000	459.302000	14.460885	14.460885	-33.000000	-99.000000
3166293.853000	38591212.600000	439.302000	14.669809	14.668088	-33.000000	-99.000000
3166293.853000	38591212.600000	449.302000	14.473356	14.500965	-33.000000	-99.000000
3166293.853000	38591222.600000	439.302000	14.669848	14.668109	-33.000000	-99.000000
3166293.853000	38591222.600000	449.302000	14.473349	14.501051	-33.000000	-99.000000
3166303.853000	38591212.600000	439.302000	14.669803	14.668085	-33.000000	-99.000000
3166303.853000	38591212.600000	449.302000	14.473356	14.500951	-33.000000	-99.000000
3166303.853000	38591222.600000	439.302000	14.669845	14.668108	-33.000000	-99.000000
3166303.853000	38591222.600000	449.302000	14.473349	14.501042	-33.000000	-99.000000
3166303.853000	38591212.600000	459.302000	14.460677	14.460677	-33.000000	-99.000000
3166303.853000	38591222.600000	459.302000	14.460535	14.460535	-33.000000	-99.000000
3166313.853000	38591192.600000	439.302000	14.669649	14.667993	-33.000000	-99.000000
3166313.853000	38591192.600000	449.302000	14.473383	14.500624	-33.000000	-99.000000
3166313.853000	38591202.600000	439.302000	14.669743	14.668051	-33.000000	-99.000000
3166313.853000	38591202.600000	449.302000	14.473366	14.500823	-33.000000	-99.000000
3166323.853000	38591192.600000	439.302000	15.920519	15.920519	-33.000000	-99.000000
3166323.853000	38591192.600000	449.302000	15.956305	15.956305	-33.000000	-99.000000
3166323.853000	38591202.600000	439.302000	15.920394	15.920394	-33.000000	-99.000000
3166323.853000	38591202.600000	449.302000	15.956389	15.956389	-33.000000	-99.000000
3166313.853000	38591192.600000	459.302000	14.461200	14.461200	-33.000000	-99.000000
3166313.853000	38591192.600000	469.302000	14.464178	14.464178	-33.000000	-99.000000
3166313.853000	38591202.600000	459.302000	14.460881	14.460881	-33.000000	-99.000000
3166313.853000	38591202.600000	469.302000	14.463100	14.463100	-33.000000	-99.000000
3166323.853000	38591192.600000	459.302000	15.726607	15.726607	-33.000000	-99.000000
3166323.853000	38591192.600000	469.302000	15.446829	15.446829	-33.000000	-99.000000
3166323.853000	38591202.600000	459.302000	15.726625	15.726625	-33.000000	-99.000000
3166323.853000	38591202.600000	469.302000	15.446793	15.446793	-33.000000	-99.000000
3166313.853000	38591212.600000	439.302000	14.669804	14.668085	-33.000000	-99.000000
3166313.853000	38591212.600000	449.302000	14.473356	14.500953	-33.000000	-99.000000
3166313.853000	38591222.600000	439.302000	14.669845	14.668108	-33.000000	-99.000000
3166313.853000	38591222.600000	449.302000	14.473349	14.501043	-33.000000	-99.000000
3166323.853000	38591212.600000	439.302000	15.920306	15.920306	-33.000000	-99.000000
3166323.853000	38591212.600000	449.302000	15.956449	15.956449	-33.000000	-99.000000
3166323.853000	38591222.600000	439.302000	15.920243	15.920243	-33.000000	-99.000000
3166323.853000	38591222.600000	449.302000	15.956493	15.956493	-33.000000	-99.000000
3166313.853000	38591212.600000	459.302000	14.460675	14.460675	-33.000000	-99.000000
3166313.853000	38591212.600000	469.302000	14.462387	14.462387	-33.000000	-99.000000
3166313.853000	38591222.600000	459.302000	14.460534	14.460534	-33.000000	-99.000000
3166313.853000	38591222.600000	469.302000	14.461893	14.461893	-33.000000	-99.000000
3166323.853000	38591212.600000	459.302000	15.726637	15.726637	-33.000000	-99.000000
3166323.853000	38591212.600000	469.302000	15.260282	15.260282	-33.000000	-99.000000
3166323.853000	38591222.600000	459.302000	15.726645	15.726645	-33.000000	-99.000000
3166323.853000	38591222.600000	469.302000	15.260223	15.260223	-33.000000	-99.000000
3166323.853000	38591232.600000	409.302000	14.143907	14.097228	-33.000000	-99.000000
3166313.853000	38591232.600000	429.302000	15.689108	15.546875	-33.000000	-99.000000
3166323.853000	38591232.600000	419.302000	16.563451	16.616804	-33.000000	-99.000000
3166323.853000	38591232.600000	429.302000	16.686787	16.686787	-33.000000	-99.000000
3166293.853000	38591232.600000	439.302000	14.669877	14.668124	-33.000000	-99.000000
3166293.853000	38591232.600000	449.302000	14.473345	14.501114	-33.000000	-99.000000
3166303.853000	38591232.600000	439.302000	14.669875	14.668123	-33.000000	-99.000000
3166303.853000	38591232.600000	449.302000	14.473345	14.501108	-33.000000	-99.000000
3166303.853000	38591232.600000	459.302000	14.460433	14.460433	-33.000000	-99.000000
3166313.853000	38591232.600000	439.302000	14.669875	14.668123	-33.000000	-99.000000
3166313.853000	38591232.600000	449.302000	14.473345	14.501109	-33.000000	-99.000000
3166323.853000	38591232.600000	439.302000	15.920196	15.920196	-33.000000	-99.000000
3166323.853000	38591232.600000	449.302000	15.956525	15.956525	-33.000000	-99.000000
3166313.853000	38591232.600000	459.302000	14.460433	14.460433	-33.000000	-99.000000
3166313.853000	38591232.600000	469.302000	14.461537	14.461537	-33.000000	-99.000000
3166323.853000	38591232.600000	459.302000	15.726651	15.726651	-33.000000	-99.000000
3166323.853000	38591232.600000	469.302000	15.260180	15.260180	-33.000000	-99.000000
3166253.853000	38591192.600000	479.302000	18.388908	18.388908	-33.000000	-99.000000
3166253.853000	38591202.600000	479.302000	18.389250	18.389250	-33.000000	-99.000000
3166263.853000	38591192.600000	479.302000	18.389052	18.389052	-33.000000	-99.000000
3166263.853000	38591202.600000	479.302000	18.389320	18.389320	-33.000000	-99.000000
3166253.853000	38591212.600000	479.302000	18.389453	18.389453	-33.000000	-99.000000
3166253.853000	38591222.600000	479.302000	18.389583	18.389583	-33.000000	-99.000000
3166263.853000	38591212.600000	479.302000	18.389491	18.389491	-33.000000	-99.000000
3166263.853000	38591222.600000	479.302000	18.389605	18.389605	-33.000000	-99.000000
3166273.853000	38591192.600000	479.302000	18.389220	18.389220	-33.000000	-99.000000
3166273.853000	38591202.600000	479.302000	18.389410	18.389410	-33.000000	-99.000000
3166273.853000	38591212.600000	479.302000	18.389543	18.389543	-33.000000	-99.000000
3166273.853000	38591222.600000	479.302000	18.389637	18.389637	-33.000000	-99.000000
3166253.853000	38591232.600000	479.302000	18.389671	18.389671	-33.000000	-99.000000
3166263.853000	38591232.600000	479.302000	18.389685	18.389685	-33.000000	-99.000000
3166273.853000	38591232.600000	479.302000	18.389705	18.389705	-33.000000	-99.000000
3166303.853000	38591192.600000	489.302000	16.542355	16.784112	-33.000000	-99.000000
3166303.853000	38591202.600000	489.302000	16.542627	16.785747	-33.000000	-99.000000
3166303.853000	38591212.600000	489.302000	16.542801	16.786795	-33.000000	-99.000000
3166303.853000	38591222.600000	489.302000	16.542919	16.787505	-33.000000	-99.000000
3166313.853000	38591192.600000	479.302000	16.536167	16.747120	-33.000000	-99.000000
3166313.853000	38591192.600000	489.302000	16.542360	16.784142	-33.000000	-99.000000
3166313.853000	38591202.600000	479.302000	16.538048	16.758376	-33.000000	-99.000000
3166313.853000	38591202.600000	489.302000	16.542629	16.785763	-33.000000	-99.000000
3166323.853000	38591192.600000	479.302000	15.226806	15.226806	-33.000000	-99.000000
3166323.853000	38591192.600000	489.302000	14.913528	14.913528	-33.000000	-99.000000
3166323.853000	38591202.600000	479.302000	15.226774	15.226774	-33.000000	-99.000000
3166323.853000	38591202.600000	489.302000	14.913484	14.913484	-33.000000	-99.000000
3166313.853000	38591212.600000	479.302000	16.539282	16.765760	-33.000000	-99.000000
3166313.853000	38591212.600000	489.302000	16.542802	16.786804	-33.000000	-99.000000
3166313.853000	38591222.600000	479.302000	16.540133	16.770852	-33.000000	-99.000000
3166313.853000	38591222.600000	489.302000	16.542920	16.787511	-33.000000	-99.000000
3166323.853000	38591212.600000	479.302000	15.226750	15.226750	-33.000000	-99.000000
3166323.853000	38591212.600000	489.302000	14.913452	14.913452	-33.000000	-99.000000
3166323.853000	38591222.600000	479.302000	15.226734	15.226734	-33.000000	-99.000000
3166323.853000	38591222.600000	489.302000	14.913428	14.913428	-33.000000	-99.000000
3166303.853000	38591232.600000	489.302000	16.543003	16.788008	-33.000000	-99.000000
3166313.853000	38591232.600000	479.302000	16.540744	16.774505	-33.000000	-99.000000
3166313.853000	38591232.600000	489.302000	16.543003	16.788012	-33.000000	-99.000000
3166323.853000	38591232.600000	479.302000	15.226721	15.226721	-33.000000	-99.000000
3166323.853000	38591232.600000	489.302000	14.913411	14.913411	-33.000000	-99.000000
3166333.853000	38591112.600000	399.302000	13.949925	13.835246	-33.000000	-99.000000
3166333.853000	38591112.600000	409.302000	14.146814	14.097339	-33.000000	-99.000000
3166333.853000	38591122.600000	399.302000	13.948229	13.822498	-33.000000	-99.000000
3166333.853000	38591122.600000	409.302000	14.148641	14.097416	-33.000000	-99.000000
3166343.853000	38591112.600000	399.302000	13.948816	13.826782	-33.000000	-99.000000
3166343.853000	38591112.600000	409.302000	14.147994	14.097386	-33.000000	-99.000000
3166343.853000	38591122.600000	399.302000	13.945276	13.799211	-33.000000	-99.000000
3166343.853000	38591122.600000	409.302000	14.151955	14.097548	-33.000000	-99.000000
3166333.853000	38591112.600000	419.302000	16.564142	16.621706	-33.000000	-99.000000
3166333.853000	38591112.600000	429.302000	15.670262	15.533375	-33.000000	-99.000000
3166333.853000	38591122.600000	419.302000	16.564560	16.624642	-33.000000	-99.000000
3166333.853000	38591122.600000	429.302000	16.688158	16.688158	-33.000000	-99.000000
3166343.853000	38591112.600000	419.302000	16.564419	16.623665	-33.000000	-99.000000
3166343.853000	38591112.600000	429.302000	16.688003	16.688003	-33.000000	-99.000000
3166343.853000	38591122.600000	419.302000	16.565344	16.630167	-33.000000	-99.000000
3166343.853000	38591122.600000	429.302000	16.689110	16.689110	-33.000000	-99.000000
3166333.853000	38591132.600000	399.302000	13.946083	13.806071	-33.000000	-99.000000
3166333.853000	38591132.600000	409.302000	14.151045	14.097518	-33.000000	-99.000000
3166333.853000	38591142.600000	399.302000	13.944943	13.797430	-33.000000	-99.000000
3166333.853000	38591142.600000	409.302000	14.152377	14.097579	-33.000000	-99.000000
3166343.853000	38591132.600000	399.302000	13.938282	13.740133	-33.000000	-99.000000
3166343.853000	38591132.600000	409.302000	14.160703	14.097904	-33.000000	-99.000000
3166343.853000	38591142.600000	399.302000	13.932514	13.685889	-33.000000	-99.000000
3166343.853000	38591142.600000	409.302000	14.169112	14.098248	-33.000000	-99.000000
3166333.853000	38591132.600000	419.302000	16.565111	16.628492	-33.000000	-99.000000
3166333.853000	38591132.600000	429.302000	16.688798	16.688798	-33.000000	-99.000000
3166333.853000	38591142.600000	419.302000	16.565406	16.630534	-33.000000	-99.000000
3166333.853000	38591142.600000	429.302000	16.689119	16.689119	-33.000000	-99.000000
3166343.853000	38591132.600000	419.302000	16.567447	16.644932	-33.000000	-99.000000
3166343.853000	38591132.600000	429.302000	16.691602	16.691602	-33.000000	-99.000000
3166343.853000	38591142.600000	419.302000	16.569535	16.659550	-33.000000	-99.000000
3166343.853000	38591142.600000	429.302000	16.694022	16.694022	-33.000000	-99.000000
3166353.853000	38591112.600000	399.302000	13.948032	13.820710	-33.000000	-99.000000
3166353.853000	38591112.600000	409.302000	14.148844	14.097420	-33.000000	-99.000000
3166353.853000	38591122.600000	399.302000	13.942403	13.775463	-33.000000	-99.000000
3166353.853000	38591122.600000	409.302000	14.155376	14.097683	-33.000000	-99.000000
3166363.853000	38591112.600000	399.302000	13.948208	13.822080	-33.000000	-99.000000
3166363.853000	38591122.600000	399.302000	13.943123	13.781528	-33.000000	-99.000000
3166353.853000	38591112.600000	419.302000	16.564620	16.625083	-33.000000	-99.000000
3166353.853000	38591112.600000	429.302000	16.688251	16.688251	-33.000000	-99.000000
3166353.853000	38591122.600000	419.302000	16.566168	16.635979	-33.000000	-99.000000
3166353.853000	38591122.600000	429.302000	16.690112	16.690112	-33.000000	-99.000000
3166363.853000	38591112.600000	419.302000	16.564575	16.624762	-33.000000	-99.000000
3166363.853000	38591112.600000	429.302000	16.688195	16.688195	-33.000000	-99.000000
3166363.853000	38591122.600000	419.302000	16.565956	16.634478	-33.000000	-99.000000
3166363.853000	38591122.600000	429.302000	16.689853	16.689853	-33.000000	-99.000000
3166353.853000	38591132.600000	399.302000	13.924385	13.588815	-33.000000	-99.000000
3166353.853000	38591132.600000	409.302000	14.183757	14.098762	-33.000000	-99.000000
3166353.853000	38591142.600000	399.302000	13.925663	12.693411	-33.000000	-99.000000
3166353.853000	38591142.600000	409.302000	14.314139	14.101030	-33.000000	-99.000000
3166363.853000	38591132.600000	399.302000	13.928768	13.643396	-33.000000	-99.000000
3166363.853000	38591142.600000	399.302000	13.912199	13.340987	-33.000000	-99.000000
3166353.853000	38591132.600000	419.302000	16.573567	16.688137	-33.000000	-99.000000
3166353.853000	38591132.600000	429.302000	16.698971	16.698971	-33.000000	-99.000000
3166353.853000	38591142.600000	419.302000	16.632422	17.110287	-33.000000	-99.000000
3166353.853000	38591142.600000	429.302000	16.772255	16.772255	-33.000000	-99.000000
3166363.853000	38591132.600000	419.302000	16.571237	16.671668	-33.000000	-99.000000
3166363.853000	38591132.600000	429.302000	16.696162	16.696162	-33.000000	-99.000000
3166363.853000	38591142.600000	419.302000	16.586115	16.776928	-33.000000	-99.000000
3166363.853000	38591142.600000	429.302000	16.713985	16.713985	-33.000000	-99.000000
3166333.853000	38591112.600000	439.302000	14.668968	14.667283	-33.000000	-99.000000
3166333.853000	38591112.600000	449.302000	14.473587	14.499602	-33.000000	-99.000000
3166333.853000	38591122.600000	439.302000	14.668573	14.666854	-33.000000	-99.000000
3166333.853000	38591122.600000	449.302000	14.473674	14.498761	-33.000000	-99.000000
3166343.853000	38591112.600000	439.302000	16.173663	16.166012	-33.000000	-99.000000
3166343.853000	38591112.600000	449.302000	15.955426	15.955426	-33.000000	-99.000000
3166343.853000	38591122.600000	439.302000	16.173949	16.162082	-33.000000	-99.000000
3166343.853000	38591122.600000	449.302000	15.954364	15.954364	-33.000000	-99.000000
3166333.853000	38591112.600000	459.302000	14.463464	14.463464	-33.000000	-99.000000
3166333.853000	38591112.600000	469.302000	14.471279	14.471279	-33.000000	-99.000000
3166333.853000	38591122.600000	459.302000	14.464876	14.464876	-33.000000	-99.000000
3166333.853000	38591122.600000	469.302000	15.402793	15.402793	-33.000000	-99.000000
3166343.853000	38591112.600000	459.302000	15.726339	15.726339	-33.000000	-99.000000
3166343.853000	38591112.600000	469.302000	15.447168	15.447168	-33.000000	-99.000000
3166343.853000	38591122.600000	459.302000	15.726084	15.726084	-33.000000	-99.000000
3166343.853000	38591122.600000	469.302000	15.447607	15.447607	-33.000000	-99.000000
3166333.853000	38591132.600000	439.302000	16.173884	16.162918	-33.000000	-99.000000
3166333.853000	38591132.600000	449.302000	15.954618	15.954618	-33.000000	-99.000000
3166333.853000	38591142.600000	439.302000	16.173983	16.161517	-33.000000	-99.000000
3166333.853000	38591142.600000	449.302000	15.954265	15.954265	-33.000000	-99.000000
3166343.853000	38591132.600000	439.302000	16.174607	16.153211	-33.000000	-99.000000
3166343.853000	38591132.600000	449.302000	15.951949	15.951949	-33.000000	-99.000000
3166343.853000	38591142.600000	439.302000	16.175281	16.144291	-33.000000	-99.000000
3166343.853000	38591142.600000	449.302000	15.949509	15.949509	-33.000000	-99.000000
3166333.853000	38591132.600000	459.302000	15.726174	15.726174	-33.000000	-99.000000
3166333.853000	38591132.600000	469.302000	15.447515	15.447515	-33.000000	-99.000000
3166333.853000	38591142.600000	459.302000	15.726117	15.726117	-33.000000	-99.000000
3166333.853000	38591142.600000	469.302000	15.447674	15.447674	-33.000000	-99.000000
3166343.853000	38591132.600000	459.302000	15.725514	15.725514	-33.000000	-99.000000
3166343.853000	38591132.600000	469.302000	15.448604	15.448604	-33.000000	-99.000000
3166343.853000	38591142.600000	459.302000	15.724981	15.724981	-33.000000	-99.000000
3166343.853000	38591142.600000	469.302000	15.449627	15.449627	-33.000000	-99.000000
3166353.853000	38591112.600000	439.302000	16.173723	16.165186	-33.000000	-99.000000
3166353.853000	38591112.600000	449.302000	15.955198	15.955198	-33.000000	-99.000000
3166353.853000	38591122.600000	439.302000	16.174201	16.158697	-33.000000	-99.000000
3166353.853000	38591122.600000	449.302000	15.953429	15.953429	-33.000000	-99.000000
3166363.853000	38591112.600000	439.302000	16.173710	16.165373	-33.000000	-99.000000
3166363.853000	38591112.600000	449.302000	15.955250	15.955250	-33.000000	-99.000000
3166363.853000	38591122.600000	439.302000	16.174136	16.159567	-33.000000	-99.000000
3166363.853000	38591122.600000	449.302000	15.953670	15.953670	-33.000000	-99.000000
3166353.853000	38591112.600000	459.302000	15.726278	15.726278	-33.000000	-99.000000
3166353.853000	38591112.600000	469.302000	15.447260	15.447260	-33.000000	-99.000000
3166353.853000	38591122.600000	459.302000	15.725843	15.725843	-33.000000	-99.000000
3166353.853000	38591122.600000	469.302000	15.447984	15.447984	-33.000000	-99.000000
3166363.853000	38591112.600000	459.302000	15.726292	15.726292	-33.000000	-99.000000
3166363.853000	38591112.600000	469.302000	15.447239	15.447239	-33.000000	-99.000000
3166363.853000	38591122.600000	459.302000	15.725905	15.725905	-33.000000	-99.000000
3166363.853000	38591122.600000	469.302000	15.447887	15.447887	-33.000000	-99.000000
3166353.853000	38591132.600000	439.302000	16.176500	16.129240	-33.000000	-99.000000
3166353.853000	38591132.600000	449.302000	15.945072	15.945072	-33.000000	-99.000000
3166353.853000	38591142.600000	439.302000	16.196377	15.964204	-33.000000	-99.000000
3166353.853000	38591142.600000	449.302000	15.881311	15.881311	-33.000000	-99.000000
3166363.853000	38591132.600000	439.302000	16.175780	16.138127	-33.000000	-99.000000
3166363.853000	38591132.600000	449.302000	15.947670	15.947670	-33.000000	-99.000000
3166363.853000	38591142.600000	439.302000	16.180568	16.083490	-33.000000	-99.000000
3166363.853000	38591142.600000	449.302000	15.930778	15.930778	-33.000000	-99.000000
3166353.853000	38591132.600000	459.302000	15.723727	15.723727	-33.000000	-99.000000
3166353.853000	38591132.600000	469.302000	15.451326	15.451326	-33.000000	-99.000000
3166353.853000	38591142.600000	459.302000	15.701491	15.701491	-33.000000	-99.000000
3166353.853000	38591142.600000	469.302000	15.473144	15.473144	-33.000000	-99.000000
3166363.853000	38591132.600000	459.302000	15.724417	15.724417	-33.000000	-99.000000
3166363.853000	38591132.600000	469.302000	15.450311	15.450311	-33.000000	-99.000000
3166363.853000	38591142.600000	459.302000	15.719889	15.719889	-33.000000	-99.000000
3166363.853000	38591142.600000	469.302000	15.456849	15.456849	-33.000000	-99.000000
3166333.853000	38591152.600000	399.302000	13.946160	13.807425	-33.000000	-99.000000
3166333.853000	38591152.600000	409.302000	14.150991	14.097527	-33.000000	-99.000000
3166333.853000	38591162.600000	399.302000	13.948293	13.823996	-33.000000	-99.000000
3166333.853000	38591162.600000	409.302000	14.148619	14.097430	-33.000000	-99.000000
3166343.853000	38591152.600000	399.302000	13.938663	13.745429	-33.000000	-99.000000
3166343.853000	38591152.600000	409.302000	14.160241	14.097912	-33.000000	-99.000000
3166343.853000	38591162.600000	399.302000	13.945468	13.802433	-33.000000	-99.000000
3166343.853000	38591162.600000	409.302000	14.151802	14.097567	-33.000000	-99.000000
3166333.853000	38591152.600000	419.302000	16.565065	16.628112	-33.000000	-99.000000
3166333.853000	38591152.600000	429.302000	16.688687	16.688687	-33.000000	-99.000000
3166333.853000	38591162.600000	419.302000	16.564509	16.624202	-33.000000	-99.000000
3166333.853000	38591162.600000	429.302000	16.688018	16.688018	-33.000000	-99.000000
3166343.853000	38591152.600000	419.302000	16.567262	16.643499	-33.000000	-99.000000
3166343.853000	38591152.600000	429.302000	16.691258	16.691258	-33.000000	-99.000000
3166343.853000	38591162.600000	419.302000	16.565235	16.629270	-33.000000	-99.000000
3166343.853000	38591162.600000	429.302000	16.688854	16.688854	-33.000000	-99.000000
3166333.853000	38591172.600000	399.302000	13.949954	13.836446	-33.000000	-99.000000
3166333.853000	38591172.600000	409.302000	14.146831	14.097355	-33.000000	-99.000000
3166333.853000	38591182.600000	399.302000	13.951018	13.844222	-33.000000	-99.000000
3166333.853000	38591182.600000	409.302000	14.145714	14.097308	-33.000000	-99.000000
3166343.853000	38591172.600000	399.302000	13.948885	13.828624	-33.000000	-99.000000
3166343.853000	38591172.600000	409.302000	14.147983	14.097406	-33.000000	-99.000000
3166343.853000	38591182.600000	399.302000	13.950562	13.840971	-33.000000	-99.000000
3166343.853000	38591182.600000	409.302000	14.146193	14.097329	-33.000000	-99.000000
3166333.853000	38591172.600000	419.302000	16.564100	16.621334	-33.000000	-99.000000
3166333.853000	38591172.600000	429.302000	16.687534	16.687534	-33.000000	-99.000000
3166333.853000	38591182.600000	419.302000	16.563848	16.619573	-33.000000	-99.000000
3166333.853000	38591182.600000	429.302000	16.687240	16.687240	-33.000000	-99.000000
3166343.853000	38591172.600000	419.302000	16.564356	16.623115	-33.000000	-99.000000
3166343.853000	38591172.600000	429.302000	16.687824	16.687824	-33.000000	-99.000000
3166343.853000	38591182.600000	419.302000	16.563953	16.620299	-33.000000	-99.000000
3166343.853000	38591182.600000	429.302000	16.687357	16.687357	-33.000000	-99.000000
3166353.853000	38591152.600000	399.302000	13.925755	13.612315	-33.000000	-99.000000
3166353.853000	38591152.600000	409.302000	14.180914	14.098725	-33.000000	-99.000000
3166353.853000	38591162.600000	399.302000	13.942781	13.781048	-33.000000	-99.000000
3166353.853000	38591162.600000	409.302000	14.154999	14.097704	-33.000000	-99.000000
3166363.853000	38591152.600000	399.302000	13.929784	13.658883	-33.000000	-99.000000
3166363.853000	38591162.600000	399.302000	13.943449	13.786452	-33.000000	-99.000000
3166353.853000	38591152.600000	419.302000	16.572628	16.681193	-33.000000	-99.000000
3166353.853000	38591152.600000	429.302000	16.697584	16.697584	-33.000000	-99.000000
3166353.853000	38591162.600000	419.302000	16.565978	16.634459	-33.000000	-99.000000
3166353.853000	38591162.600000	429.302000	16.689711	16.689711	-33.000000	-99.000000
3166363.853000	38591152.600000	419.302000	16.570648	16.667270	-33.000000	-99.000000
3166363.853000	38591152.600000	429.302000	16.695243	16.695243	-33.000000	-99.000000
3166363.853000	38591162.600000	419.302000	16.565788	16.633132	-33.000000	-99.000000
3166363.853000	38591162.600000	429.302000	16.689492	16.689492	-33.000000	-99.000000
3166353.853000	38591172.600000	399.302000	13.948137	13.823085	-33.000000	-99.000000
3166353.853000	38591172.600000	409.302000	14.148802	14.097442	-33.000000	-99.000000
3166353.853000	38591182.600000	399.302000	13.950289	13.839017	-33.000000	-99.000000
3166353.853000	38591182.600000	409.302000	14.146482	14.097342	-33.000000	-99.000000
3166363.853000	38591172.600000	399.302000	13.948304	13.824330	-33.000000	-99.000000
3166363.853000	38591182.600000	399.302000	13.950348	13.839434	-33.000000	-99.000000
3166353.853000	38591172.600000	419.302000	16.564539	16.624389	-33.000000	-99.000000
3166353.853000	38591172.600000	429.302000	16.688032	16.688032	-33.000000	-99.000000
3166353.853000	38591182.600000	419.302000	16.564016	16.620738	-33.000000	-99.000000
3166353.853000	38591182.600000	429.302000	16.687427	16.687427	-33.000000	-99.000000
3166363.853000	38591172.600000	419.302000	16.564498	16.624102	-33.000000	-99.000000
3166363.853000	38591172.600000	429.302000	16.687985	16.687985	-33.000000	-99.000000
3166363.853000	38591182.600000	419.302000	16.564003	16.620644	-33.000000	-99.000000
3166363.853000	38591182.600000	429.302000	16.687412	16.687412	-33.000000	-99.000000
3166333.853000	38591152.600000	439.302000	15.922973	15.922973	-33.000000	-99.000000
3166333.853000	38591152.600000	449.302000	15.954648	15.954648	-33.000000	-99.000000
3166333.853000	38591162.600000	439.302000	15.922017	15.922017	-33.000000	-99.000000
3166333.853000	38591162.600000	449.302000	15.955289	15.955289	-33.000000	-99.000000
3166343.853000	38591152.600000	439.302000	15.926681	15.926681	-33.000000	-99.000000
3166343.853000	38591152.600000	449.302000	15.952085	15.952085	-33.000000	-99.000000
3166343.853000	38591162.600000	439.302000	15.923254	15.923254	-33.000000	-99.000000
3166343.853000	38591162.600000	449.302000	15.954436	15.954436	-33.000000	-99.000000
3166333.853000	38591152.600000	459.302000	15.726230	15.726230	-33.000000	-99.000000
3166333.853000	38591152.600000	469.302000	15.447525	15.447525	-33.000000	-99.000000
3166333.853000	38591162.600000	459.302000	15.726387	15.726387	-33.000000	-99.000000
3166333.853000	38591162.600000	469.302000	15.447261	15.447261	-33.000000	-99.000000
3166343.853000	38591152.600000	459.302000	15.725660	15.725660	-33.000000	-99.000000
3166343.853000	38591152.600000	469.302000	15.448602	15.448602	-33.000000	-99.000000
3166343.853000	38591162.600000	459.302000	15.726211	15.726211	-33.000000	-99.000000
3166343.853000	38591162.600000	469.302000	15.447627	15.447627	-33.000000	-99.000000
3166333.853000	38591172.600000	439.302000	15.921312	15.921312	-33.000000	-99.000000
3166333.853000	38591172.600000	449.302000	15.955764	15.955764	-33.000000	-99.000000
3166333.853000	38591182.600000	439.302000	15.920879	15.920879	-33.000000	-99.000000
3166333.853000	38591182.600000	449.302000	15.956058	15.956058	-33.000000	-99.000000
3166343.853000	38591172.600000	439.302000	15.921749	15.921749	-33.000000	-99.000000
3166343.853000	38591172.600000	449.302000	15.955462	15.955462	-33.000000	-99.000000
3166343.853000	38591182.600000	439.302000	15.921057	15.921057	-33.000000	-99.000000
3166343.853000	38591182.600000	449.302000	15.955934	15.955934	-33.000000	-99.000000
3166333.853000	38591172.600000	459.302000	15.726495	15.726495	-33.000000	-99.000000
3166333.853000	38591172.600000	469.302000	15.447061	15.447061	-33.000000	-99.000000
3166333.853000	38591182.600000	459.302000	15.726559	15.726559	-33.000000	-99.000000
3166333.853000	38591182.600000	469.302000	15.446936	15.446936	-33.000000	-99.000000
3166343.853000	38591172.600000	459.302000	15.726437	15.726437	-33.000000	-99.000000
3166343.853000	38591172.600000	469.302000	15.447193	15.447193	-33.000000	-99.000000
3166343.853000	38591182.600000	459.302000	15.726537	15.726537	-33.000000	-99.000000
3166343.853000	38591182.600000	469.302000	15.446991	15.446991	-33.000000	-99.000000
3166353.853000	38591152.600000	439.302000	15.935459	15.935459	-33.000000	-99.000000
3166353.853000	38591152.600000	449.302000	15.945820	15.945820	-33.000000	-99.000000
3166353.853000	38591162.600000	439.302000	15.924513	15.924513	-33.000000	-99.000000
3166353.853000	38591162.600000	449.302000	15.953561	15.953561	-33.000000	-99.000000
3166363.853000	38591152.600000	439.302000	15.932265	15.932265	-33.000000	-99.000000
3166363.853000	38591152.600000	449.302000	15.948132	15.948132	-33.000000	-99.000000
3166363.853000	38591162.600000	439.302000	15.924192	15.924192	-33.000000	-99.000000
3166363.853000	38591162.600000	449.302000	15.953785	15.953785	-33.000000	-99.000000
3166353.853000	38591152.600000	459.302000	15.724187	15.724187	-33.000000	-99.000000
3166353.853000	38591152.600000	469.302000	15.451179	15.451179	-33.000000	-99.000000
3166353.853000	38591162.600000	459.302000	15.726029	15.726029	-33.000000	-99.000000
3166353.853000	38591162.600000	469.302000	15.448001	15.448001	-33.000000	-99.000000
3166363.853000	38591152.600000	459.302000	15.724744	15.724744	-33.000000	-99.000000
3166363.853000	38591152.600000	469.302000	15.450237	15.450237	-33.000000	-99.000000
3166363.853000	38591162.600000	459.302000	15.726076	15.726076	-33.000000	-99.000000
3166363.853000	38591162.600000	469.302000	15.447906	15.447906	-33.000000	-99.000000
3166353.853000	38591172.600000	439.302000	15.922061	15.922061	-33.000000	-99.000000
3166353.853000	38591172.600000	449.302000	15.955246	15.955246	-33.000000	-99.000000
3166353.853000	38591182.600000	439.302000	15.921165	15.921165	-33.000000	-99.000000
3166353.853000	38591182.600000	449.302000	15.955859	15.955859	-33.000000	-99.000000
3166363.853000	38591172.600000	439.302000	15.921991	15.921991	-33.000000	-99.000000
3166363.853000	38591172.600000	449.302000	15.955295	15.955295	-33.000000	-99.000000
3166363.853000	38591182.600000	439.302000	15.921142	15.921142	-33.000000	-99.000000
3166363.853000	38591182.600000	449.302000	15.955875	15.955875	-33.000000	-99.000000
3166353.853000	38591172.600000	459.302000	15.726396	15.726396	-33.000000	-99.000000
3166353.853000	38591172.600000	469.302000	15.447287	15.447287	-33.000000	-99.000000
3166353.853000	38591182.600000	459.302000	15.726524	15.726524	-33.000000	-99.000000
3166353.853000	38591182.600000	469.302000	15.447024	15.447024	-33.000000	-99.000000
3166363.853000	38591172.600000	459.302000	15.726405	15.726405	-33.000000	-99.000000
3166363.853000	38591172.600000	469.302000	15.447266	15.447266	-33.000000	-99.000000
3166363.853000	38591182.600000	459.302000	15.726526	15.726526	-33.000000	-99.000000
3166363.853000	38591182.600000	469.302000	15.447017	15.447017	-33.000000	-99.000000
3166373.853000	38591112.600000	429.302000	16.687890	16.687890	-33.000000	-99.000000
3166373.853000	38591122.600000	429.302000	16.688750	16.688750	-33.000000	-99.000000
3166373.853000	38591132.600000	429.302000	16.690308	16.690308	-33.000000	-99.000000
3166373.853000	38591142.600000	429.302000	16.691441	16.691441	-33.000000	-99.000000
3166373.853000	38591112.600000	439.302000	16.173635	16.166392	-33.000000	-99.000000
3166373.853000	38591112.600000	449.302000	15.955531	15.955531	-33.000000	-99.000000
3166373.853000	38591122.600000	439.302000	16.173859	16.163309	-33.000000	-99.000000
3166373.853000	38591122.600000	449.302000	15.954702	15.954702	-33.000000	-99.000000
3166373.853000	38591112.600000	459.302000	15.726367	15.726367	-33.000000	-99.000000
3166373.853000	38591112.600000	469.302000	15.447126	15.447126	-33.000000	-99.000000
3166373.853000	38591122.600000	459.302000	15.726170	15.726170	-33.000000	-99.000000
3166373.853000	38591122.600000	469.302000	15.447470	15.447470	-33.000000	-99.000000
3166373.853000	38591132.600000	439.302000	16.174274	16.157651	-33.000000	-99.000000
3166373.853000	38591132.600000	449.302000	15.953178	15.953178	-33.000000	-99.000000
3166373.853000	38591142.600000	439.302000	16.174598	16.153231	-33.000000	-99.000000
3166373.853000	38591142.600000	449.302000	15.952005	15.952005	-33.000000	-99.000000
3166373.853000	38591132.600000	459.302000	15.725820	15.725820	-33.000000	-99.000000
3166373.853000	38591132.600000	469.302000	15.448105	15.448105	-33.000000	-99.000000
3166373.853000	38591142.600000	459.302000	15.725585	15.725585	-33.000000	-99.000000
3166373.853000	38591142.600000	469.302000	15.448609	15.448609	-33.000000	-99.000000
3166373.853000	38591152.600000	429.302000	16.690083	16.690083	-33.000000	-99.000000
3166373.853000	38591162.600000	429.302000	16.688541	16.688541	-33.000000	-99.000000
3166373.853000	38591172.600000	429.302000	16.687728	16.687728	-33.000000	-99.000000
3166373.853000	38591182.600000	429.302000	16.687321	16.687321	-33.000000	-99.000000
3166373.853000	38591152.600000	439.302000	15.924996	15.924996	-33.000000	-99.000000
3166373.853000	38591152.600000	449.302000	15.953255	15.953255	-33.000000	-99.000000
3166373.853000	38591162.600000	439.302000	15.922791	15.922791	-33.000000	-99.000000
3166373.853000	38591162.600000	449.302000	15.954755	15.954755	-33.000000	-99.000000
3166373.853000	38591152.600000	459.302000	15.725923	15.725923	-33.000000	-99.000000
3166373.853000	38591152.600000	469.302000	15.448112	15.448112	-33.000000	-99.000000
3166373.853000	38591162.600000	459.302000	15.726277	15.726277	-33.000000	-99.000000
3166373.853000	38591162.600000	469.302000	15.447490	15.447490	-33.000000	-99.000000
3166373.853000	38591172.600000	439.302000	15.921605	15.921605	-33.000000	-99.000000
3166373.853000	38591172.600000	449.302000	15.955562	15.955562	-33.000000	-99.000000
3166373.853000	38591182.600000	439.302000	15.921002	15.921002	-33.000000	-99.000000
3166373.853000	38591182.600000	449.302000	15.955972	15.955972	-33.000000	-99.000000
3166373.853000	38591172.600000	459.302000	15.726457	15.726457	-33.000000	-99.000000
3166373.853000	38591172.600000	469.302000	15.447150	15.447150	-33.000000	-99.000000
3166373.853000	38591182.600000	459.302000	15.726544	15.726544	-33.000000	-99.000000
3166373.853000	38591182.600000	469.302000	15.446974	15.446974	-33.000000	-99.000000
3166333.853000	38591112.600000	479.302000	16.523258	16.669908	-33.000000	-99.000000
3166333.853000	38591112.600000	489.302000	16.540188	16.771097	-33.000000	-99.000000
3166333.853000	38591122.600000	479.302000	15.909296	15.928653	-33.000000	-99.000000
3166333.853000	38591122.600000	489.302000	16.538950	16.763649	-33.000000	-99.000000
3166343.853000	38591112.600000	479.302000	15.227146	15.227146	-33.000000	-99.000000
3166343.853000	38591112.600000	489.302000	14.913972	14.913972	-33.000000	-99.000000
3166343.853000	38591122.600000	479.302000	15.227559	15.227559	-33.000000	-99.000000
3166343.853000	38591122.600000	489.302000	14.914528	14.914528	-33.000000	-99.000000
3166333.853000	38591132.600000	479.302000	15.227461	15.227461	-33.000000	-99.000000
3166333.853000	38591132.600000	489.302000	14.914404	14.914404	-33.000000	-99.000000
3166333.853000	38591142.600000	479.302000	15.227601	15.227601	-33.000000	-99.000000
3166333.853000	38591142.600000	489.302000	14.914599	14.914599	-33.000000	-99.000000
3166343.853000	38591132.600000	479.302000	15.228513	15.228513	-33.000000	-99.000000
3166343.853000	38591132.600000	489.302000	14.915813	14.915813	-33.000000	-99.000000
3166343.853000	38591142.600000	479.302000	15.229504	15.229504	-33.000000	-99.000000
3166343.853000	38591142.600000	489.302000	14.917164	14.917164	-33.000000	-99.000000
3166353.853000	38591112.600000	479.302000	15.227234	15.227234	-33.000000	-99.000000
3166353.853000	38591112.600000	489.302000	14.914089	14.914089	-33.000000	-99.000000
3166353.853000	38591122.600000	479.302000	15.227925	15.227925	-33.000000	-99.000000
3166353.853000	38591122.600000	489.302000	14.915015	14.915015	-33.000000	-99.000000
3166363.853000	38591112.600000	479.302000	15.227214	15.227214	-33.000000	-99.000000
3166363.853000	38591112.600000	489.302000	14.914063	14.914063	-33.000000	-99.000000
3166363.853000	38591122.600000	479.302000	15.227830	15.227830	-33.000000	-99.000000
3166363.853000	38591122.600000	489.302000	14.914889	14.914889	-33.000000	-99.000000
3166353.853000	38591112.600000	499.302000	15.415893	15.415893	-33.000000	-99.000000
3166353.853000	38591122.600000	499.302000	15.410985	15.410985	-33.000000	-99.000000
3166363.853000	38591112.600000	499.302000	15.416036	15.416036	-33.000000	-99.000000
3166363.853000	38591122.600000	499.302000	15.411645	15.411645	-33.000000	-99.000000
3166353.853000	38591132.600000	479.302000	15.231304	15.231304	-33.000000	-99.000000
3166353.853000	38591132.600000	489.302000	14.919516	14.919516	-33.000000	-99.000000
3166353.853000	38591142.600000	479.302000	15.265047	15.265047	-33.000000	-99.000000
3166353.853000	38591142.600000	489.302000	14.962738	14.962738	-33.000000	-99.000000
3166363.853000	38591132.600000	479.302000	15.230235	15.230235	-33.000000	-99.000000
3166363.853000	38591132.600000	489.302000	14.918105	14.918105	-33.000000	-99.000000
3166363.853000	38591142.600000	479.302000	15.237707	15.237707	-33.000000	-99.000000
3166363.853000	38591142.600000	489.302000	14.928029	14.928029	-33.000000	-99.000000
3166353.853000	38591132.600000	499.302000	15.388656	15.388656	-33.000000	-99.000000
3166353.853000	38591142.600000	499.302000	15.248703	15.248703	-33.000000	-99.000000
3166363.853000	38591132.600000	499.302000	15.395400	15.395400	-33.000000	-99.000000
3166363.853000	38591142.600000	499.302000	15.351999	15.351999	-33.000000	-99.000000
3166333.853000	38591152.600000	479.302000	15.227452	15.227452	-33.000000	-99.000000
3166333.853000	38591152.600000	489.302000	14.914404	14.914404	-33.000000	-99.000000
3166333.853000	38591162.600000	479.302000	15.227201	15.227201	-33.000000	-99.000000
3166333.853000	38591162.600000	489.302000	14.914067	14.914067	-33.000000	-99.000000
3166343.853000	38591152.600000	479.302000	15.228470	15.228470	-33.000000	-99.000000
3166343.853000	38591152.600000	489.302000	14.915790	14.915790	-33.000000	-99.000000
3166343.853000	38591162.600000	479.302000	15.227536	15.227536	-33.000000	-99.000000
3166343.853000	38591162.600000	489.302000	14.914527	14.914527	-33.000000	-99.000000
3166333.853000	38591172.600000	479.302000	15.227016	15.227016	-33.000000	-99.000000
3166333.853000	38591172.600000	489.302000	14.913816	14.913816	-33.000000	-99.000000
3166333.853000	38591182.600000	479.302000	15.226902	15.226902	-33.000000	-99.000000
3166333.853000	38591182.600000	489.302000	14.913660	14.913660	-33.000000	-99.000000
3166343.853000	38591172.600000	479.302000	15.227134	15.227134	-33.000000	-99.000000
3166343.853000	38591172.600000	489.302000	14.913979	14.913979	-33.000000	-99.000000
3166343.853000	38591182.600000	479.302000	15.226950	15.226950	-33.000000	-99.000000
3166343.853000	38591182.600000	489.302000	14.913727	14.913727	-33.000000	-99.000000
3166353.853000	38591152.600000	479.302000	15.231064	15.231064	-33.000000	-99.000000
3166353.853000	38591152.600000	489.302000	14.919308	14.919308	-33.000000	-99.000000
3166353.853000	38591162.600000	479.302000	15.227883	15.227883	-33.000000	-99.000000
3166353.853000	38591162.600000	489.302000	14.915003	14.915003	-33.000000	-99.000000
3166363.853000	38591152.600000	479.302000	15.230089	15.230089	-33.000000	-99.000000
3166363.853000	38591152.600000	489.302000	14.917988	14.917988	-33.000000	-99.000000
3166363.853000	38591162.600000	479.302000	15.227794	15.227794	-33.000000	-99.000000
3166363.853000	38591162.600000	489.302000	14.914880	14.914880	-33.000000	-99.000000
3166353.853000	38591152.600000	499.302000	15.389602	15.389602	-33.000000	-99.000000
3166353.853000	38591162.600000	499.302000	15.411078	15.411078	-33.000000	-99.000000
3166363.853000	38591152.600000	499.302000	15.395959	15.395959	-33.000000	-99.000000
3166363.853000	38591162.600000	499.302000	15.411718	15.411718	-33.000000	-99.000000
3166353.853000	38591172.600000	479.302000	15.227218	15.227218	-33.000000	-99.000000
3166353.853000	38591172.600000	489.302000	14.914095	14.914095	-33.000000	-99.000000
3166353.853000	38591182.600000	479.302000	15.226979	15.226979	-33.000000	-99.000000
3166353.853000	38591182.600000	489.302000	14.913767	14.913767	-33.000000	-99.000000
3166363.853000	38591172.600000	479.302000	15.227199	15.227199	-33.000000	-99.000000
3166363.853000	38591172.600000	489.302000	14.914069	14.914069	-33.000000	-99.000000
3166363.853000	38591182.600000	479.302000	15.226973	15.226973	-33.000000	-99.000000
3166363.853000	38591182.600000	489.302000	14.913759	14.913759	-33.000000	-99.000000
3166353.853000	38591172.600000	499.302000	15.415887	15.415887	-33.000000	-99.000000
3166353.853000	38591182.600000	499.302000	15.417651	15.417651	-33.000000	-99.000000
3166363.853000	38591172.600000	499.302000	15.416028	15.416028	-33.000000	-99.000000
3166363.853000	38591182.600000	499.302000	15.417697	15.417697	-33.000000	-99.000000
3166373.853000	38591112.600000	479.302000	15.227105	15.227105	-33.000000	-99.000000
3166373.853000	38591112.600000	489.302000	14.913918	14.913918	-33.000000	-99.000000
3166373.853000	38591122.600000	479.302000	15.227428	15.227428	-33.000000	-99.000000
3166373.853000	38591122.600000	489.302000	14.914352	14.914352	-33.000000	-99.000000
3166383.853000	38591112.600000	489.302000	14.913760	14.913760	-33.000000	-99.000000
3166383.853000	38591122.600000	489.302000	14.913954	14.913954	-33.000000	-99.000000
3166373.853000	38591112.600000	499.302000	15.416817	15.416817	-33.000000	-99.000000
3166373.853000	38591122.600000	499.302000	15.414489	15.414489	-33.000000	-99.000000
3166383.853000	38591112.600000	499.302000	15.417670	15.417670	-33.000000	-99.000000
3166383.853000	38591122.600000	499.302000	15.416624	15.416624	-33.000000	-99.000000
3166373.853000	38591132.600000	479.302000	15.228026	15.228026	-33.000000	-99.000000
3166373.853000	38591132.600000	489.302000	14.915162	14.915162	-33.000000	-99.000000
3166373.853000	38591142.600000	479.302000	15.228496	15.228496	-33.000000	-99.000000
3166373.853000	38591142.600000	489.302000	14.915809	14.915809	-33.000000	-99.000000
3166383.853000	38591132.600000	489.302000	14.914185	14.914185	-33.000000	-99.000000
3166383.853000	38591142.600000	489.302000	14.914306	14.914306	-33.000000	-99.000000
3166373.853000	38591132.600000	499.302000	15.410222	15.410222	-33.000000	-99.000000
3166373.853000	38591142.600000	499.302000	15.406879	15.406879	-33.000000	-99.000000
3166383.853000	38591132.600000	499.302000	15.415386	15.415386	-33.000000	-99.000000
3166383.853000	38591142.600000	499.302000	15.414747	15.414747	-33.000000	-99.000000
3166373.853000	38591152.600000	479.302000	15.228002	15.228002	-33.000000	-99.000000
3166373.853000	38591152.600000	489.302000	14.915154	14.915154	-33.000000	-99.000000
3166373.853000	38591162.600000	479.302000	15.227410	15.227410	-33.000000	-99.000000
3166373.853000	38591162.600000	489.302000	14.914354	14.914354	-33.000000	-99.000000
3166383.853000	38591152.600000	489.302000	14.914187	14.914187	-33.000000	-99.000000
3166383.853000	38591162.600000	489.302000	14.913959	14.913959	-33.000000	-99.000000
3166373.853000	38591152.600000	499.302000	15.410280	15.410280	-33.000000	-99.000000
3166373.853000	38591162.600000	499.302000	15.414501	15.414501	-33.000000	-99.000000
3166383.853000	38591152.600000	499.302000	15.415386	15.415386	-33.000000	-99.000000
3166383.853000	38591162.600000	499.302000	15.416615	15.416615	-33.000000	-99.000000
3166373.853000	38591172.600000	479.302000	15.227095	15.227095	-33.000000	-99.000000
3166373.853000	38591172.600000	489.302000	14.913925	14.913925	-33.000000	-99.000000
3166373.853000	38591182.600000	479.302000	15.226935	15.226935	-33.000000	-99.000000
3166373.853000	38591182.600000	489.302000	14.913706	14.913706	-33.000000	-99.000000
3166383.853000	38591172.600000	489.302000	14.913767	14.913767	-33.000000	-99.000000
3166383.853000	38591182.600000	489.302000	14.913637	14.913637	-33.000000	-99.000000
3166373.853000	38591172.600000	499.302000	15.416802	15.416802	-33.000000	-99.000000
3166373.853000	38591182.600000	499.302000	15.417980	15.417980	-33.000000	-99.000000
3166383.853000	38591172.600000	499.302000	15.417652	15.417652	-33.000000	-99.000000
3166383.853000	38591182.600000	499.302000	15.418355	15.418355	-33.000000	-99.000000
3166333.853000	38591192.600000	399.302000	13.951683	13.849010	-33.000000	-99.000000
3166333.853000	38591192.600000	409.302000	14.145024	14.097278	-33.000000	-99.000000
3166333.853000	38591202.600000	399.302000	13.952110	13.852054	-33.000000	-99.000000
3166333.853000	38591202.600000	409.302000	14.144584	14.097258	-33.000000	-99.000000
3166343.853000	38591192.600000	399.302000	13.951464	13.847475	-33.000000	-99.000000
3166343.853000	38591192.600000	409.302000	14.145252	14.097288	-33.000000	-99.000000
3166343.853000	38591202.600000	399.302000	13.951995	13.851252	-33.000000	-99.000000
3166343.853000	38591202.600000	409.302000	14.144704	14.097264	-33.000000	-99.000000
3166333.853000	38591192.600000	419.302000	16.563695	16.618501	-33.000000	-99.000000
3166333.853000	38591192.600000	429.302000	16.687063	16.687063	-33.000000	-99.000000
3166333.853000	38591202.600000	419.302000	16.563598	16.617825	-33.000000	-99.000000
3166333.853000	38591202.600000	429.302000	16.686952	16.686952	-33.000000	-99.000000
3166343.853000	38591192.600000	419.302000	16.563744	16.618840	-33.000000	-99.000000
3166343.853000	38591192.600000	429.302000	16.687116	16.687116	-33.000000	-99.000000
3166343.853000	38591202.600000	419.302000	16.563623	16.618001	-33.000000	-99.000000
3166343.853000	38591202.600000	429.302000	16.686979	16.686979	-33.000000	-99.000000
3166333.853000	38591212.600000	399.302000	13.952396	13.854073	-33.000000	-99.000000
3166333.853000	38591212.600000	409.302000	14.144292	14.097245	-33.000000	-99.000000
3166333.853000	38591222.600000	399.302000	13.952595	13.855466	-33.000000	-99.000000
3166333.853000	38591222.600000	409.302000	14.144089	14.097236	-33.000000	-99.000000
3166343.853000	38591212.600000	399.302000	13.952330	13.853618	-33.000000	-99.000000
3166343.853000	38591212.600000	409.302000	14.144360	14.097249	-33.000000	-99.000000
3166343.853000	38591222.600000	399.302000	13.952554	13.855190	-33.000000	-99.000000
3166343.853000	38591222.600000	409.302000	14.144131	14.097238	-33.000000	-99.000000
3166333.853000	38591212.600000	419.302000	16.563534	16.617380	-33.000000	-99.000000
3166333.853000	38591212.600000	429.302000	16.686879	16.686879	-33.000000	-99.000000
3166333.853000	38591222.600000	419.302000	16.563490	16.617074	-33.000000	-99.000000
3166333.853000	38591222.600000	429.302000	16.686829	16.686829	-33.000000	-99.000000
3166343.853000	38591212.600000	419.302000	16.563548	16.617478	-33.000000	-99.000000
3166343.853000	38591212.600000	429.302000	16.686894	16.686894	-33.000000	-99.000000
3166343.853000	38591222.600000	419.302000	16.563498	16.617133	-33.000000	-99.000000
3166343.853000	38591222.600000	429.302000	16.686838	16.686838	-33.000000	-99.000000
3166353.853000	38591192.600000	399.302000	13.951344	13.846632	-33.000000	-99.000000
3166353.853000	38591192.600000	409.302000	14.145377	14.097294	-33.000000	-99.000000
3166353.853000	38591202.600000	399.302000	13.951934	13.850833	-33.000000	-99.000000
3166353.853000	38591202.600000	409.302000	14.144767	14.097267	-33.000000	-99.000000
3166363.853000	38591192.600000	399.302000	13.951369	13.846807	-33.000000	-99.000000
3166363.853000	38591202.600000	399.302000	13.951947	13.850919	-33.000000	-99.000000
3166353.853000	38591192.600000	419.302000	16.563771	16.619026	-33.000000	-99.000000
3166353.853000	38591192.600000	429.302000	16.687146	16.687146	-33.000000	-99.000000
3166353.853000	38591202.600000	419.302000	16.563637	16.618092	-33.000000	-99.000000
3166353.853000	38591202.600000	429.302000	16.686993	16.686993	-33.000000	-99.000000
3166363.853000	38591192.600000	419.302000	16.563765	16.618988	-33.000000	-99.000000
3166363.853000	38591192.600000	429.302000	16.687140	16.687140	-33.000000	-99.000000
3166363.853000	38591202.600000	419.302000	16.563634	16.618074	-33.000000	-99.000000
3166363.853000	38591202.600000	429.302000	16.686990	16.686990	-33.000000	-99.000000
3166353.853000	38591212.600000	399.302000	13.952297	13.853388	-33.000000	-99.000000
3166353.853000	38591212.600000	409.302000	14.144395	14.097250	-33.000000	-99.000000
3166353.853000	38591222.600000	399.302000	13.952534	13.855054	-33.000000	-99.000000
3166353.853000	38591222.600000	409.302000	14.144151	14.097239	-33.000000	-99.000000
3166363.853000	38591212.600000	399.302000	13.952303	13.853435	-33.000000	-99.000000
3166363.853000	38591222.600000	399.302000	13.952539	13.855082	-33.000000	-99.000000
3166353.853000	38591212.600000	419.302000	16.563555	16.617528	-33.000000	-99.000000
3166353.853000	38591212.600000	429.302000	16.686902	16.686902	-33.000000	-99.000000
3166353.853000	38591222.600000	419.302000	16.563503	16.617162	-33.000000	-99.000000
3166353.853000	38591222.600000	429.302000	16.686843	16.686843	-33.000000	-99.000000
3166363.853000	38591212.600000	419.302000	16.563554	16.617518	-33.000000	-99.000000
3166363.853000	38591212.600000	429.302000	16.686900	16.686900	-33.000000	-99.000000
3166363.853000	38591222.600000	419.302000	16.563502	16.617156	-33.000000	-99.000000
3166363.853000	38591222.600000	429.302000	16.686842	16.686842	-33.000000	-99.000000
[truncated: 10,894 more rows]
