# Supplementary material for: A new method for estimating ore grade based on sample length weighting
Source: Sci Rep. 2023 Apr 17;13:6208. doi: 10.1038/s41598-023-33509-0 (PMC10110572; doi:10.1038/s41598-023-33509-0)
Supplement: Supplementary file 1 — Supplementary Information. [file 41598_2023_33509_MOESM1_ESM.zip › Data for paper-SR/Results/Primary_Sample_P3_Fe.txt]

3166093.853000	38590632.600000	489.302000	1.233327	1.233327	-33.000000	-99.000000
3166093.853000	38590642.600000	489.302000	1.233326	1.233326	-33.000000	-99.000000
3166103.853000	38590632.600000	489.302000	1.233327	1.233327	-33.000000	-99.000000
3166103.853000	38590642.600000	489.302000	1.233325	1.233325	-33.000000	-99.000000
3166093.853000	38590632.600000	499.302000	1.216569	1.216569	-33.000000	-99.000000
3166093.853000	38590632.600000	509.302000	1.216397	1.216397	-33.000000	-99.000000
3166093.853000	38590642.600000	499.302000	1.216539	1.216539	-33.000000	-99.000000
3166093.853000	38590642.600000	509.302000	1.216319	1.216319	-33.000000	-99.000000
3166103.853000	38590632.600000	499.302000	1.216560	1.216560	-33.000000	-99.000000
3166103.853000	38590632.600000	509.302000	1.216374	1.216374	-33.000000	-99.000000
3166103.853000	38590642.600000	499.302000	1.216524	1.216524	-33.000000	-99.000000
3166103.853000	38590642.600000	509.302000	1.216280	1.216280	-33.000000	-99.000000
3166093.853000	38590652.600000	489.302000	1.233323	1.233323	-33.000000	-99.000000
3166093.853000	38590662.600000	489.302000	1.233320	1.233320	-33.000000	-99.000000
3166103.853000	38590652.600000	489.302000	1.233322	1.233322	-33.000000	-99.000000
3166103.853000	38590662.600000	489.302000	1.233316	1.233316	-33.000000	-99.000000
3166093.853000	38590652.600000	499.302000	1.216496	1.216496	-33.000000	-99.000000
3166093.853000	38590652.600000	509.302000	1.216207	1.216207	-33.000000	-99.000000
3166093.853000	38590662.600000	499.302000	1.216430	1.216430	-33.000000	-99.000000
3166093.853000	38590662.600000	509.302000	1.216044	1.216044	-33.000000	-99.000000
3166103.853000	38590652.600000	499.302000	1.216467	1.216467	-33.000000	-99.000000
3166103.853000	38590652.600000	509.302000	1.216136	1.216136	-33.000000	-99.000000
3166103.853000	38590662.600000	499.302000	1.216372	1.216372	-33.000000	-99.000000
3166103.853000	38590662.600000	509.302000	1.215907	1.215907	-33.000000	-99.000000
3166113.853000	38590632.600000	489.302000	1.233326	1.233326	-33.000000	-99.000000
3166113.853000	38590642.600000	489.302000	1.233324	1.233324	-33.000000	-99.000000
3166123.853000	38590632.600000	489.302000	1.233326	1.233326	-33.000000	-99.000000
3166123.853000	38590642.600000	489.302000	1.233324	1.233324	-33.000000	-99.000000
3166113.853000	38590632.600000	499.302000	1.216555	1.216555	-33.000000	-99.000000
3166113.853000	38590632.600000	509.302000	1.216359	1.216359	-33.000000	-99.000000
3166113.853000	38590642.600000	499.302000	1.216514	1.216514	-33.000000	-99.000000
3166113.853000	38590642.600000	509.302000	1.216254	1.216254	-33.000000	-99.000000
3166113.853000	38590652.600000	489.302000	1.233320	1.233320	-33.000000	-99.000000
3166113.853000	38590662.600000	489.302000	1.233313	1.233313	-33.000000	-99.000000
3166123.853000	38590652.600000	489.302000	1.233320	1.233320	-33.000000	-99.000000
3166123.853000	38590662.600000	489.302000	1.233313	1.233313	-33.000000	-99.000000
3166113.853000	38590652.600000	499.302000	1.216447	1.216447	-33.000000	-99.000000
3166113.853000	38590652.600000	509.302000	1.216086	1.216086	-33.000000	-99.000000
3166113.853000	38590662.600000	499.302000	1.216325	1.216325	-33.000000	-99.000000
3166113.853000	38590662.600000	509.302000	1.215801	1.215801	-33.000000	-99.000000
3166093.853000	38590672.600000	489.302000	1.233314	1.233314	-33.000000	-99.000000
3166093.853000	38590682.600000	489.302000	1.233306	1.233306	-33.000000	-99.000000
3166103.853000	38590672.600000	489.302000	1.233306	1.233306	-33.000000	-99.000000
3166103.853000	38590682.600000	489.302000	1.233288	1.233288	-33.000000	-99.000000
3166093.853000	38590672.600000	499.302000	1.216330	1.216330	-33.000000	-99.000000
3166093.853000	38590672.600000	509.302000	1.215812	1.215812	-33.000000	-99.000000
3166093.853000	38590682.600000	499.302000	1.216188	1.216188	-33.000000	-99.000000
3166093.853000	38590682.600000	509.302000	1.215508	1.215508	-33.000000	-99.000000
3166103.853000	38590672.600000	499.302000	1.216199	1.216199	-33.000000	-99.000000
3166103.853000	38590672.600000	509.302000	1.215529	1.215529	-33.000000	-99.000000
3166103.853000	38590682.600000	499.302000	1.215873	1.215873	-33.000000	-99.000000
3166103.853000	38590682.600000	509.302000	1.214919	1.214919	-33.000000	-99.000000
3166093.853000	38590692.600000	489.302000	1.233298	1.233298	-33.000000	-99.000000
3166093.853000	38590702.600000	489.302000	1.233296	1.233296	-33.000000	-99.000000
3166103.853000	38590692.600000	489.302000	1.233258	1.233258	-33.000000	-99.000000
3166103.853000	38590702.600000	489.302000	1.233243	1.233243	-33.000000	-99.000000
3166093.853000	38590692.600000	499.302000	1.216035	1.216035	-33.000000	-99.000000
3166093.853000	38590692.600000	509.302000	1.215210	1.215210	-33.000000	-99.000000
3166093.853000	38590702.600000	499.302000	1.215977	1.215977	-33.000000	-99.000000
3166093.853000	38590702.600000	509.302000	1.215104	1.215104	-33.000000	-99.000000
3166103.853000	38590692.600000	499.302000	1.215345	1.215345	-33.000000	-99.000000
3166103.853000	38590692.600000	509.302000	1.214136	1.214136	-33.000000	-99.000000
3166103.853000	38590702.600000	499.302000	1.215065	1.215065	-33.000000	-99.000000
3166103.853000	38590702.600000	509.302000	1.213798	1.213798	-33.000000	-99.000000
3166113.853000	38590672.600000	489.302000	1.233299	1.233299	-33.000000	-99.000000
3166113.853000	38590682.600000	489.302000	1.233261	1.233261	-33.000000	-99.000000
3166123.853000	38590672.600000	489.302000	1.233297	1.233297	-33.000000	-99.000000
3166123.853000	38590682.600000	489.302000	1.233251	1.233251	-33.000000	-99.000000
3166113.853000	38590672.600000	499.302000	1.216071	1.216071	-33.000000	-99.000000
3166113.853000	38590672.600000	509.302000	1.215274	1.215274	-33.000000	-99.000000
3166113.853000	38590682.600000	499.302000	1.215420	1.215420	-33.000000	-99.000000
3166113.853000	38590682.600000	509.302000	1.214233	1.214233	-33.000000	-99.000000
3166113.853000	38590692.600000	489.302000	1.233126	1.233126	-33.000000	-99.000000
3166113.853000	38590702.600000	489.302000	1.232929	1.232929	-33.000000	-99.000000
3166123.853000	38590692.600000	489.302000	1.233023	1.233023	-33.000000	-99.000000
3166123.853000	38590702.600000	489.302000	1.232284	1.232284	-33.000000	-99.000000
3166113.853000	38590692.600000	499.302000	1.213301	1.213301	-33.000000	-99.000000
3166113.853000	38590692.600000	509.302000	1.212373	1.212373	-33.000000	-99.000000
3166113.853000	38590702.600000	499.302000	1.210519	1.210519	-33.000000	-99.000000
3166113.853000	38590702.600000	509.302000	1.211284	1.211284	-33.000000	-99.000000
3166123.853000	38590702.600000	499.302000	1.201880	1.201880	-33.000000	-99.000000
3166093.853000	38590712.600000	489.302000	1.233302	1.233302	-33.000000	-99.000000
3166093.853000	38590722.600000	489.302000	1.233311	1.233311	-33.000000	-99.000000
3166103.853000	38590712.600000	489.302000	1.233270	1.233270	-33.000000	-99.000000
3166103.853000	38590722.600000	489.302000	1.233298	1.233298	-33.000000	-99.000000
3166093.853000	38590712.600000	499.302000	1.216073	1.216073	-33.000000	-99.000000
3166093.853000	38590722.600000	499.302000	1.216229	1.216229	-33.000000	-99.000000
3166103.853000	38590712.600000	499.302000	1.215506	1.215506	-33.000000	-99.000000
3166103.853000	38590712.600000	509.302000	1.214356	1.214356	-33.000000	-99.000000
3166103.853000	38590722.600000	499.302000	1.215984	1.215984	-33.000000	-99.000000
3166103.853000	38590722.600000	509.302000	1.215120	1.215120	-33.000000	-99.000000
3166093.853000	38590732.600000	489.302000	1.233318	1.233318	-33.000000	-99.000000
3166093.853000	38590742.600000	489.302000	1.233323	1.233323	-33.000000	-99.000000
3166103.853000	38590732.600000	489.302000	1.233313	1.233313	-33.000000	-99.000000
3166103.853000	38590742.600000	489.302000	1.233320	1.233320	-33.000000	-99.000000
3166093.853000	38590732.600000	499.302000	1.216359	1.216359	-33.000000	-99.000000
3166093.853000	38590742.600000	499.302000	1.216448	1.216448	-33.000000	-99.000000
3166103.853000	38590732.600000	499.302000	1.216256	1.216256	-33.000000	-99.000000
3166103.853000	38590732.600000	509.302000	1.215656	1.215656	-33.000000	-99.000000
3166103.853000	38590742.600000	499.302000	1.216401	1.216401	-33.000000	-99.000000
3166103.853000	38590742.600000	509.302000	1.215982	1.215982	-33.000000	-99.000000
3166113.853000	38590712.600000	489.302000	1.233192	1.233192	-33.000000	-99.000000
3166113.853000	38590722.600000	489.302000	1.233281	1.233281	-33.000000	-99.000000
3166123.853000	38590712.600000	489.302000	1.233149	1.233149	-33.000000	-99.000000
3166123.853000	38590722.600000	489.302000	1.233276	1.233276	-33.000000	-99.000000
3166113.853000	38590712.600000	499.302000	1.214197	1.214197	-33.000000	-99.000000
3166113.853000	38590712.600000	509.302000	1.212978	1.212978	-33.000000	-99.000000
3166113.853000	38590722.600000	499.302000	1.215677	1.215677	-33.000000	-99.000000
3166113.853000	38590722.600000	509.302000	1.214609	1.214609	-33.000000	-99.000000
3166123.853000	38590712.600000	499.302000	1.213514	1.213514	-33.000000	-99.000000
3166123.853000	38590712.600000	509.302000	1.212502	1.212502	-33.000000	-99.000000
3166123.853000	38590722.600000	499.302000	1.215585	1.215585	-33.000000	-99.000000
3166123.853000	38590722.600000	509.302000	1.214470	1.214470	-33.000000	-99.000000
3166113.853000	38590732.600000	489.302000	1.233308	1.233308	-33.000000	-99.000000
3166113.853000	38590742.600000	489.302000	1.233318	1.233318	-33.000000	-99.000000
3166123.853000	38590732.600000	489.302000	1.233306	1.233306	-33.000000	-99.000000
3166123.853000	38590742.600000	489.302000	1.233318	1.233318	-33.000000	-99.000000
3166113.853000	38590732.600000	499.302000	1.216161	1.216161	-33.000000	-99.000000
3166113.853000	38590732.600000	509.302000	1.215460	1.215460	-33.000000	-99.000000
3166113.853000	38590742.600000	499.302000	1.216365	1.216365	-33.000000	-99.000000
3166113.853000	38590742.600000	509.302000	1.215898	1.215898	-33.000000	-99.000000
3166123.853000	38590732.600000	499.302000	1.216138	1.216138	-33.000000	-99.000000
3166123.853000	38590732.600000	509.302000	1.215414	1.215414	-33.000000	-99.000000
3166123.853000	38590742.600000	499.302000	1.216356	1.216356	-33.000000	-99.000000
3166123.853000	38590742.600000	509.302000	1.215879	1.215879	-33.000000	-99.000000
3166093.853000	38590752.600000	489.302000	1.233326	1.233326	-33.000000	-99.000000
3166103.853000	38590752.600000	489.302000	1.233325	1.233325	-33.000000	-99.000000
3166103.853000	38590762.600000	489.302000	1.233327	1.233327	-33.000000	-99.000000
3166103.853000	38590752.600000	499.302000	1.216483	1.216483	-33.000000	-99.000000
3166103.853000	38590762.600000	499.302000	1.216533	1.216533	-33.000000	-99.000000
3166103.853000	38590772.600000	489.302000	1.233329	1.233329	-33.000000	-99.000000
3166103.853000	38590782.600000	489.302000	1.233330	1.233330	-33.000000	-99.000000
3166103.853000	38590772.600000	499.302000	1.216566	1.216566	-33.000000	-99.000000
3166103.853000	38590782.600000	499.302000	1.216588	1.216588	-33.000000	-99.000000
3166113.853000	38590752.600000	489.302000	1.233324	1.233324	-33.000000	-99.000000
3166113.853000	38590762.600000	489.302000	1.233327	1.233327	-33.000000	-99.000000
3166123.853000	38590752.600000	489.302000	1.233324	1.233324	-33.000000	-99.000000
3166123.853000	38590762.600000	489.302000	1.233327	1.233327	-33.000000	-99.000000
3166113.853000	38590752.600000	499.302000	1.216467	1.216467	-33.000000	-99.000000
3166113.853000	38590752.600000	509.302000	1.216140	1.216140	-33.000000	-99.000000
3166113.853000	38590762.600000	499.302000	1.216525	1.216525	-33.000000	-99.000000
3166113.853000	38590762.600000	509.302000	1.216286	1.216286	-33.000000	-99.000000
3166123.853000	38590752.600000	499.302000	1.216463	1.216463	-33.000000	-99.000000
3166123.853000	38590752.600000	509.302000	1.216132	1.216132	-33.000000	-99.000000
3166123.853000	38590762.600000	499.302000	1.216523	1.216523	-33.000000	-99.000000
3166123.853000	38590762.600000	509.302000	1.216282	1.216282	-33.000000	-99.000000
3166113.853000	38590772.600000	489.302000	1.233329	1.233329	-33.000000	-99.000000
3166113.853000	38590782.600000	479.302000	1.183161	1.183161	-33.000000	-99.000000
3166113.853000	38590782.600000	489.302000	1.233330	1.233330	-33.000000	-99.000000
3166123.853000	38590772.600000	489.302000	1.233328	1.233328	-33.000000	-99.000000
3166123.853000	38590782.600000	489.302000	1.233330	1.233330	-33.000000	-99.000000
3166113.853000	38590772.600000	499.302000	1.216561	1.216561	-33.000000	-99.000000
3166113.853000	38590772.600000	509.302000	1.216380	1.216380	-33.000000	-99.000000
3166113.853000	38590782.600000	499.302000	1.216585	1.216585	-33.000000	-99.000000
3166113.853000	38590782.600000	509.302000	1.216443	1.216443	-33.000000	-99.000000
3166123.853000	38590772.600000	499.302000	1.216560	1.216560	-33.000000	-99.000000
3166123.853000	38590772.600000	509.302000	1.216377	1.216377	-33.000000	-99.000000
3166123.853000	38590782.600000	499.302000	1.216584	1.216584	-33.000000	-99.000000
3166123.853000	38590782.600000	509.302000	1.216441	1.216441	-33.000000	-99.000000
3166133.853000	38590722.600000	489.302000	1.233290	1.233290	-33.000000	-99.000000
3166133.853000	38590732.600000	489.302000	1.233310	1.233310	-33.000000	-99.000000
3166133.853000	38590742.600000	489.302000	1.233319	1.233319	-33.000000	-99.000000
3166133.853000	38590752.600000	489.302000	1.233324	1.233324	-33.000000	-99.000000
3166133.853000	38590762.600000	489.302000	1.233327	1.233327	-33.000000	-99.000000
3166133.853000	38590752.600000	499.302000	1.216474	1.216474	-33.000000	-99.000000
3166133.853000	38590762.600000	499.302000	1.216529	1.216529	-33.000000	-99.000000
3166133.853000	38590762.600000	509.302000	1.216296	1.216296	-33.000000	-99.000000
3166133.853000	38590772.600000	489.302000	1.233329	1.233329	-33.000000	-99.000000
3166133.853000	38590782.600000	489.302000	1.233330	1.233330	-33.000000	-99.000000
3166143.853000	38590782.600000	489.302000	1.233330	1.233330	-33.000000	-99.000000
3166133.853000	38590772.600000	499.302000	1.216563	1.216563	-33.000000	-99.000000
3166133.853000	38590772.600000	509.302000	1.216385	1.216385	-33.000000	-99.000000
3166133.853000	38590782.600000	499.302000	1.216586	1.216586	-33.000000	-99.000000
3166133.853000	38590782.600000	509.302000	1.216446	1.216446	-33.000000	-99.000000
3166103.853000	38590792.600000	489.302000	1.233331	1.233331	-33.000000	-99.000000
3166113.853000	38590792.600000	479.302000	1.183197	1.183197	-33.000000	-99.000000
3166113.853000	38590792.600000	489.302000	1.233331	1.233331	-33.000000	-99.000000
3166113.853000	38590802.600000	479.302000	1.183222	1.183222	-33.000000	-99.000000
3166113.853000	38590802.600000	489.302000	1.233331	1.233331	-33.000000	-99.000000
3166123.853000	38590792.600000	489.302000	1.233330	1.233330	-33.000000	-99.000000
3166123.853000	38590802.600000	479.302000	1.183222	1.183222	-33.000000	-99.000000
3166123.853000	38590802.600000	489.302000	1.233331	1.233331	-33.000000	-99.000000
3166113.853000	38590792.600000	499.302000	1.216601	1.216601	-33.000000	-99.000000
3166113.853000	38590802.600000	499.302000	1.216613	1.216613	-33.000000	-99.000000
3166123.853000	38590792.600000	499.302000	1.216601	1.216601	-33.000000	-99.000000
3166123.853000	38590792.600000	509.302000	1.216486	1.216486	-33.000000	-99.000000
3166123.853000	38590802.600000	499.302000	1.216613	1.216613	-33.000000	-99.000000
3166123.853000	38590802.600000	509.302000	1.216519	1.216519	-33.000000	-99.000000
3166113.853000	38590812.600000	479.302000	1.183241	1.183241	-33.000000	-99.000000
3166113.853000	38590812.600000	489.302000	1.233332	1.233332	-33.000000	-99.000000
3166113.853000	38590822.600000	479.302000	1.183256	1.183256	-33.000000	-99.000000
3166113.853000	38590822.600000	489.302000	1.233332	1.233332	-33.000000	-99.000000
3166123.853000	38590812.600000	479.302000	1.183241	1.183241	-33.000000	-99.000000
3166123.853000	38590812.600000	489.302000	1.233332	1.233332	-33.000000	-99.000000
3166123.853000	38590822.600000	479.302000	1.183256	1.183256	-33.000000	-99.000000
3166123.853000	38590822.600000	489.302000	1.233332	1.233332	-33.000000	-99.000000
3166113.853000	38590812.600000	499.302000	1.216622	1.216622	-33.000000	-99.000000
3166113.853000	38590822.600000	499.302000	1.216629	1.216629	-33.000000	-99.000000
3166123.853000	38590812.600000	499.302000	1.216622	1.216622	-33.000000	-99.000000
3166123.853000	38590812.600000	509.302000	1.216544	1.216544	-33.000000	-99.000000
3166123.853000	38590822.600000	499.302000	1.216629	1.216629	-33.000000	-99.000000
3166123.853000	38590822.600000	509.302000	1.216563	1.216563	-33.000000	-99.000000
3166113.853000	38590832.600000	489.302000	1.233332	1.233332	-33.000000	-99.000000
3166113.853000	38590842.600000	489.302000	1.233332	1.233332	-33.000000	-99.000000
3166123.853000	38590832.600000	479.302000	1.183267	1.183267	-33.000000	-99.000000
3166123.853000	38590832.600000	489.302000	1.233332	1.233332	-33.000000	-99.000000
3166123.853000	38590842.600000	479.302000	1.183276	1.183276	-33.000000	-99.000000
3166123.853000	38590842.600000	489.302000	1.233332	1.233332	-33.000000	-99.000000
3166123.853000	38590832.600000	499.302000	1.216635	1.216635	-33.000000	-99.000000
3166123.853000	38590842.600000	499.302000	1.216639	1.216639	-33.000000	-99.000000
3166123.853000	38590852.600000	479.302000	1.183284	1.183284	-33.000000	-99.000000
3166123.853000	38590852.600000	489.302000	1.233332	1.233332	-33.000000	-99.000000
3166123.853000	38590862.600000	479.302000	1.183290	1.183290	-33.000000	-99.000000
3166123.853000	38590862.600000	489.302000	1.233333	1.233333	-33.000000	-99.000000
3166123.853000	38590852.600000	499.302000	1.216642	1.216642	-33.000000	-99.000000
3166123.853000	38590862.600000	499.302000	1.216645	1.216645	-33.000000	-99.000000
3166133.853000	38590792.600000	489.302000	1.233331	1.233331	-33.000000	-99.000000
3166133.853000	38590802.600000	489.302000	1.233331	1.233331	-33.000000	-99.000000
3166143.853000	38590792.600000	489.302000	1.233331	1.233331	-33.000000	-99.000000
3166143.853000	38590802.600000	489.302000	1.233331	1.233331	-33.000000	-99.000000
3166133.853000	38590792.600000	499.302000	1.216602	1.216602	-33.000000	-99.000000
3166133.853000	38590792.600000	509.302000	1.216490	1.216490	-33.000000	-99.000000
3166133.853000	38590802.600000	499.302000	1.216614	1.216614	-33.000000	-99.000000
3166133.853000	38590802.600000	509.302000	1.216521	1.216521	-33.000000	-99.000000
3166143.853000	38590802.600000	499.302000	1.216616	1.216616	-33.000000	-99.000000
3166143.853000	38590802.600000	509.302000	1.216526	1.216526	-33.000000	-99.000000
3166133.853000	38590812.600000	489.302000	1.233332	1.233332	-33.000000	-99.000000
3166133.853000	38590822.600000	489.302000	1.233332	1.233332	-33.000000	-99.000000
3166143.853000	38590812.600000	489.302000	1.233332	1.233332	-33.000000	-99.000000
3166143.853000	38590822.600000	489.302000	1.233332	1.233332	-33.000000	-99.000000
3166133.853000	38590812.600000	499.302000	1.216623	1.216623	-33.000000	-99.000000
3166133.853000	38590812.600000	509.302000	1.216545	1.216545	-33.000000	-99.000000
3166133.853000	38590822.600000	499.302000	1.216629	1.216629	-33.000000	-99.000000
3166133.853000	38590822.600000	509.302000	1.216564	1.216564	-33.000000	-99.000000
3166143.853000	38590812.600000	499.302000	1.216624	1.216624	-33.000000	-99.000000
3166143.853000	38590812.600000	509.302000	1.216549	1.216549	-33.000000	-99.000000
3166143.853000	38590822.600000	499.302000	1.216630	1.216630	-33.000000	-99.000000
3166143.853000	38590822.600000	509.302000	1.216566	1.216566	-33.000000	-99.000000
3166133.853000	38590832.600000	479.302000	1.183268	1.183268	-33.000000	-99.000000
3166133.853000	38590832.600000	489.302000	1.233332	1.233332	-33.000000	-99.000000
3166133.853000	38590842.600000	479.302000	1.183277	1.183277	-33.000000	-99.000000
3166133.853000	38590842.600000	489.302000	1.233332	1.233332	-33.000000	-99.000000
3166143.853000	38590832.600000	489.302000	1.233332	1.233332	-33.000000	-99.000000
3166143.853000	38590842.600000	489.302000	1.233332	1.233332	-33.000000	-99.000000
3166133.853000	38590832.600000	499.302000	1.216635	1.216635	-33.000000	-99.000000
3166133.853000	38590832.600000	509.302000	1.216579	1.216579	-33.000000	-99.000000
3166133.853000	38590842.600000	499.302000	1.216639	1.216639	-33.000000	-99.000000
3166133.853000	38590842.600000	509.302000	1.216590	1.216590	-33.000000	-99.000000
3166143.853000	38590832.600000	499.302000	1.216635	1.216635	-33.000000	-99.000000
3166143.853000	38590832.600000	509.302000	1.216580	1.216580	-33.000000	-99.000000
3166143.853000	38590842.600000	499.302000	1.216640	1.216640	-33.000000	-99.000000
3166143.853000	38590842.600000	509.302000	1.216592	1.216592	-33.000000	-99.000000
3166133.853000	38590852.600000	479.302000	1.183284	1.183284	-33.000000	-99.000000
3166133.853000	38590852.600000	489.302000	1.233332	1.233332	-33.000000	-99.000000
3166133.853000	38590862.600000	479.302000	1.183290	1.183290	-33.000000	-99.000000
3166133.853000	38590862.600000	489.302000	1.233333	1.233333	-33.000000	-99.000000
3166143.853000	38590852.600000	489.302000	1.233332	1.233332	-33.000000	-99.000000
3166143.853000	38590862.600000	479.302000	1.183291	1.183291	-33.000000	-99.000000
3166143.853000	38590862.600000	489.302000	1.233333	1.233333	-33.000000	-99.000000
3166133.853000	38590852.600000	499.302000	1.216643	1.216643	-33.000000	-99.000000
3166133.853000	38590862.600000	499.302000	1.216645	1.216645	-33.000000	-99.000000
3166143.853000	38590852.600000	499.302000	1.216643	1.216643	-33.000000	-99.000000
3166143.853000	38590852.600000	509.302000	1.216601	1.216601	-33.000000	-99.000000
3166143.853000	38590862.600000	499.302000	1.216646	1.216646	-33.000000	-99.000000
3166143.853000	38590862.600000	509.302000	1.216609	1.216609	-33.000000	-99.000000
3166153.853000	38590842.600000	489.302000	1.233332	1.233332	-33.000000	-99.000000
3166153.853000	38590842.600000	499.302000	1.216640	1.216640	-33.000000	-99.000000
3166153.853000	38590842.600000	509.302000	1.216594	1.216594	-33.000000	-99.000000
3166153.853000	38590852.600000	489.302000	1.233332	1.233332	-33.000000	-99.000000
3166153.853000	38590862.600000	489.302000	1.233333	1.233333	-33.000000	-99.000000
3166153.853000	38590852.600000	499.302000	1.216643	1.216643	-33.000000	-99.000000
3166153.853000	38590852.600000	509.302000	1.216602	1.216602	-33.000000	-99.000000
3166153.853000	38590862.600000	499.302000	1.216646	1.216646	-33.000000	-99.000000
3166153.853000	38590862.600000	509.302000	1.216610	1.216610	-33.000000	-99.000000
3166133.853000	38590922.600000	469.302000	1.183280	1.183280	-33.000000	-99.000000
3166143.853000	38590922.600000	469.302000	1.183281	1.183281	-33.000000	-99.000000
3166143.853000	38590932.600000	469.302000	1.183285	1.183285	-33.000000	-99.000000
3166143.853000	38590942.600000	469.302000	1.366668	1.365617	-33.000000	-99.000000
3166153.853000	38590942.600000	469.302000	1.366668	1.365616	-33.000000	-99.000000
3166123.853000	38590872.600000	479.302000	1.183295	1.183295	-33.000000	-99.000000
3166123.853000	38590872.600000	489.302000	1.233333	1.233333	-33.000000	-99.000000
3166123.853000	38590882.600000	479.302000	1.183299	1.183299	-33.000000	-99.000000
3166123.853000	38590882.600000	489.302000	1.233333	1.233333	-33.000000	-99.000000
3166123.853000	38590892.600000	479.302000	1.183302	1.183302	-33.000000	-99.000000
3166123.853000	38590892.600000	489.302000	1.233333	1.233333	-33.000000	-99.000000
3166133.853000	38590872.600000	479.302000	1.183295	1.183295	-33.000000	-99.000000
3166133.853000	38590872.600000	489.302000	1.233333	1.233333	-33.000000	-99.000000
3166133.853000	38590882.600000	479.302000	1.183299	1.183299	-33.000000	-99.000000
3166133.853000	38590882.600000	489.302000	1.233333	1.233333	-33.000000	-99.000000
3166143.853000	38590872.600000	479.302000	1.183295	1.183295	-33.000000	-99.000000
3166143.853000	38590872.600000	489.302000	1.233333	1.233333	-33.000000	-99.000000
3166143.853000	38590882.600000	479.302000	1.183299	1.183299	-33.000000	-99.000000
3166143.853000	38590882.600000	489.302000	1.233333	1.233333	-33.000000	-99.000000
3166133.853000	38590872.600000	499.302000	1.216648	1.216648	-33.000000	-99.000000
3166133.853000	38590882.600000	499.302000	1.216650	1.216650	-33.000000	-99.000000
3166143.853000	38590872.600000	499.302000	1.216648	1.216648	-33.000000	-99.000000
3166143.853000	38590872.600000	509.302000	1.216615	1.216615	-33.000000	-99.000000
3166143.853000	38590882.600000	499.302000	1.216650	1.216650	-33.000000	-99.000000
3166143.853000	38590882.600000	509.302000	1.216620	1.216620	-33.000000	-99.000000
3166133.853000	38590892.600000	479.302000	1.183303	1.183303	-33.000000	-99.000000
3166133.853000	38590892.600000	489.302000	1.233333	1.233333	-33.000000	-99.000000
3166133.853000	38590902.600000	479.302000	1.183306	1.183306	-33.000000	-99.000000
3166133.853000	38590902.600000	489.302000	1.233333	1.233333	-33.000000	-99.000000
3166143.853000	38590892.600000	479.302000	1.183303	1.183303	-33.000000	-99.000000
3166143.853000	38590892.600000	489.302000	1.233333	1.233333	-33.000000	-99.000000
3166143.853000	38590902.600000	479.302000	1.183306	1.183306	-33.000000	-99.000000
3166143.853000	38590902.600000	489.302000	1.233333	1.233333	-33.000000	-99.000000
3166133.853000	38590892.600000	499.302000	1.216651	1.216651	-33.000000	-99.000000
3166133.853000	38590902.600000	499.302000	1.216653	1.216653	-33.000000	-99.000000
3166143.853000	38590892.600000	499.302000	1.216652	1.216652	-33.000000	-99.000000
3166143.853000	38590902.600000	499.302000	1.216653	1.216653	-33.000000	-99.000000
3166153.853000	38590872.600000	489.302000	1.233333	1.233333	-33.000000	-99.000000
3166153.853000	38590882.600000	489.302000	1.233333	1.233333	-33.000000	-99.000000
3166153.853000	38590872.600000	499.302000	1.216648	1.216648	-33.000000	-99.000000
3166153.853000	38590872.600000	509.302000	1.216616	1.216616	-33.000000	-99.000000
3166153.853000	38590882.600000	499.302000	1.216650	1.216650	-33.000000	-99.000000
3166153.853000	38590882.600000	509.302000	1.216621	1.216621	-33.000000	-99.000000
3166163.853000	38590882.600000	509.302000	1.216622	1.216622	-33.000000	-99.000000
3166153.853000	38590892.600000	479.302000	1.183303	1.183303	-33.000000	-99.000000
3166153.853000	38590892.600000	489.302000	1.233333	1.233333	-33.000000	-99.000000
3166153.853000	38590902.600000	479.302000	1.183306	1.183306	-33.000000	-99.000000
3166153.853000	38590902.600000	489.302000	1.233333	1.233333	-33.000000	-99.000000
3166163.853000	38590902.600000	489.302000	1.233333	1.233333	-33.000000	-99.000000
3166153.853000	38590892.600000	499.302000	1.216652	1.216652	-33.000000	-99.000000
3166153.853000	38590892.600000	509.302000	1.216625	1.216625	-33.000000	-99.000000
3166153.853000	38590902.600000	499.302000	1.216653	1.216653	-33.000000	-99.000000
3166153.853000	38590902.600000	509.302000	1.216629	1.216629	-33.000000	-99.000000
3166163.853000	38590892.600000	499.302000	1.216652	1.216652	-33.000000	-99.000000
3166163.853000	38590892.600000	509.302000	1.216626	1.216626	-33.000000	-99.000000
3166163.853000	38590902.600000	499.302000	1.216653	1.216653	-33.000000	-99.000000
3166163.853000	38590902.600000	509.302000	1.216630	1.216630	-33.000000	-99.000000
3166133.853000	38590912.600000	479.302000	1.183308	1.183308	-33.000000	-99.000000
3166133.853000	38590912.600000	489.302000	1.233333	1.233333	-33.000000	-99.000000
3166133.853000	38590922.600000	479.302000	1.183311	1.183311	-33.000000	-99.000000
3166133.853000	38590922.600000	489.302000	1.233333	1.233333	-33.000000	-99.000000
3166143.853000	38590912.600000	479.302000	1.183308	1.183308	-33.000000	-99.000000
3166143.853000	38590912.600000	489.302000	1.233333	1.233333	-33.000000	-99.000000
3166143.853000	38590922.600000	479.302000	1.183311	1.183311	-33.000000	-99.000000
3166143.853000	38590922.600000	489.302000	1.233333	1.233333	-33.000000	-99.000000
3166133.853000	38590912.600000	499.302000	1.216654	1.216654	-33.000000	-99.000000
3166143.853000	38590912.600000	499.302000	1.216654	1.216654	-33.000000	-99.000000
3166143.853000	38590922.600000	499.302000	1.216655	1.216655	-33.000000	-99.000000
3166133.853000	38590932.600000	479.302000	1.183312	1.183312	-33.000000	-99.000000
3166133.853000	38590932.600000	489.302000	1.233333	1.233333	-33.000000	-99.000000
3166133.853000	38590942.600000	479.302000	1.299998	1.299998	-33.000000	-99.000000
3166143.853000	38590932.600000	479.302000	1.183313	1.183313	-33.000000	-99.000000
3166143.853000	38590932.600000	489.302000	1.233333	1.233333	-33.000000	-99.000000
3166143.853000	38590942.600000	479.302000	1.299998	1.299998	-33.000000	-99.000000
3166143.853000	38590942.600000	489.302000	1.299998	1.299998	-33.000000	-99.000000
3166143.853000	38590932.600000	499.302000	1.216656	1.216656	-33.000000	-99.000000
3166143.853000	38590942.600000	499.302000	1.299998	1.299998	-33.000000	-99.000000
3166153.853000	38590912.600000	479.302000	1.183309	1.183309	-33.000000	-99.000000
3166153.853000	38590912.600000	489.302000	1.233333	1.233333	-33.000000	-99.000000
3166153.853000	38590922.600000	479.302000	1.183311	1.183311	-33.000000	-99.000000
3166153.853000	38590922.600000	489.302000	1.233333	1.233333	-33.000000	-99.000000
3166163.853000	38590912.600000	489.302000	1.233333	1.233333	-33.000000	-99.000000
3166163.853000	38590922.600000	489.302000	1.233333	1.233333	-33.000000	-99.000000
3166153.853000	38590912.600000	499.302000	1.216654	1.216654	-33.000000	-99.000000
3166153.853000	38590912.600000	509.302000	1.216633	1.216633	-33.000000	-99.000000
3166153.853000	38590922.600000	499.302000	1.216655	1.216655	-33.000000	-99.000000
3166153.853000	38590922.600000	509.302000	1.216636	1.216636	-33.000000	-99.000000
3166163.853000	38590912.600000	499.302000	1.216655	1.216655	-33.000000	-99.000000
3166163.853000	38590912.600000	509.302000	1.216633	1.216633	-33.000000	-99.000000
3166163.853000	38590922.600000	499.302000	1.216656	1.216656	-33.000000	-99.000000
3166163.853000	38590922.600000	509.302000	1.216636	1.216636	-33.000000	-99.000000
3166153.853000	38590932.600000	479.302000	1.299998	1.299998	-33.000000	-99.000000
3166153.853000	38590932.600000	489.302000	1.266679	1.266679	-33.000000	-99.000000
3166153.853000	38590942.600000	479.302000	1.299998	1.299998	-33.000000	-99.000000
3166153.853000	38590942.600000	489.302000	1.299998	1.299998	-33.000000	-99.000000
3166163.853000	38590932.600000	479.302000	1.299998	1.299998	-33.000000	-99.000000
3166163.853000	38590932.600000	489.302000	1.299998	1.299998	-33.000000	-99.000000
3166163.853000	38590942.600000	479.302000	1.299998	1.299998	-33.000000	-99.000000
3166163.853000	38590942.600000	489.302000	1.299998	1.299998	-33.000000	-99.000000
3166153.853000	38590932.600000	499.302000	1.216656	1.216656	-33.000000	-99.000000
3166153.853000	38590942.600000	499.302000	1.299998	1.299998	-33.000000	-99.000000
3166163.853000	38590932.600000	499.302000	1.299998	1.299998	-33.000000	-99.000000
3166163.853000	38590932.600000	509.302000	1.299998	1.299998	-33.000000	-99.000000
3166163.853000	38590942.600000	499.302000	1.299998	1.299998	-33.000000	-99.000000
3166163.853000	38590942.600000	509.302000	1.299998	1.299998	-33.000000	-99.000000
3166173.853000	38590922.600000	509.302000	1.216637	1.216637	-33.000000	-99.000000
3166173.853000	38590942.600000	489.302000	1.299998	1.299998	-33.000000	-99.000000
3166173.853000	38590932.600000	499.302000	1.299998	1.299998	-33.000000	-99.000000
3166173.853000	38590932.600000	509.302000	1.299998	1.299998	-33.000000	-99.000000
3166173.853000	38590942.600000	499.302000	1.299998	1.299998	-33.000000	-99.000000
3166173.853000	38590942.600000	509.302000	1.299998	1.299998	-33.000000	-99.000000
3166143.853000	38590952.600000	469.302000	1.366668	1.365616	-33.000000	-99.000000
3166143.853000	38590962.600000	469.302000	1.366668	1.365615	-33.000000	-99.000000
3166143.853000	38590972.600000	469.302000	1.366668	1.365614	-33.000000	-99.000000
3166143.853000	38590982.600000	469.302000	1.366668	1.365613	-33.000000	-99.000000
3166153.853000	38590952.600000	469.302000	1.366668	1.365616	-33.000000	-99.000000
3166153.853000	38590962.600000	469.302000	1.366668	1.365615	-33.000000	-99.000000
3166153.853000	38590972.600000	469.302000	1.366668	1.365614	-33.000000	-99.000000
3166153.853000	38590982.600000	469.302000	1.366669	1.365612	-33.000000	-99.000000
3166163.853000	38590972.600000	469.302000	1.366668	1.365613	-33.000000	-99.000000
3166163.853000	38590982.600000	469.302000	1.366669	1.365612	-33.000000	-99.000000
3166143.853000	38590992.600000	469.302000	1.366669	1.365612	-33.000000	-99.000000
3166153.853000	38590992.600000	469.302000	1.366669	1.365611	-33.000000	-99.000000
3166153.853000	38591002.600000	469.302000	1.366669	1.365609	-33.000000	-99.000000
3166163.853000	38590992.600000	469.302000	1.366669	1.365610	-33.000000	-99.000000
3166163.853000	38591002.600000	469.302000	1.366669	1.365608	-33.000000	-99.000000
3166153.853000	38591012.600000	469.302000	1.366669	1.365608	-33.000000	-99.000000
3166153.853000	38591022.600000	469.302000	1.366669	1.365606	-33.000000	-99.000000
3166163.853000	38591012.600000	469.302000	1.366669	1.365606	-33.000000	-99.000000
3166163.853000	38591022.600000	469.302000	1.366670	1.365604	-33.000000	-99.000000
3166143.853000	38590952.600000	479.302000	1.299998	1.299998	-33.000000	-99.000000
3166143.853000	38590952.600000	489.302000	1.299998	1.299998	-33.000000	-99.000000
3166143.853000	38590962.600000	479.302000	1.299997	1.299997	-33.000000	-99.000000
3166143.853000	38590962.600000	489.302000	1.299997	1.299997	-33.000000	-99.000000
3166143.853000	38590952.600000	499.302000	1.299998	1.299998	-33.000000	-99.000000
3166143.853000	38590972.600000	479.302000	1.299997	1.299997	-33.000000	-99.000000
3166143.853000	38590972.600000	489.302000	1.299997	1.299997	-33.000000	-99.000000
3166143.853000	38590982.600000	479.302000	1.299997	1.299997	-33.000000	-99.000000
3166143.853000	38590982.600000	489.302000	1.299997	1.299997	-33.000000	-99.000000
3166153.853000	38590952.600000	479.302000	1.299997	1.299997	-33.000000	-99.000000
3166153.853000	38590952.600000	489.302000	1.299998	1.299998	-33.000000	-99.000000
3166153.853000	38590962.600000	479.302000	1.299997	1.299997	-33.000000	-99.000000
3166153.853000	38590962.600000	489.302000	1.299997	1.299997	-33.000000	-99.000000
3166163.853000	38590952.600000	479.302000	1.299997	1.299997	-33.000000	-99.000000
3166163.853000	38590952.600000	489.302000	1.299997	1.299997	-33.000000	-99.000000
3166163.853000	38590962.600000	479.302000	1.299997	1.299997	-33.000000	-99.000000
3166163.853000	38590962.600000	489.302000	1.299997	1.299997	-33.000000	-99.000000
3166153.853000	38590952.600000	499.302000	1.299998	1.299998	-33.000000	-99.000000
3166153.853000	38590962.600000	499.302000	1.299997	1.299997	-33.000000	-99.000000
3166163.853000	38590952.600000	499.302000	1.299998	1.299998	-33.000000	-99.000000
3166163.853000	38590952.600000	509.302000	1.299998	1.299998	-33.000000	-99.000000
3166163.853000	38590962.600000	499.302000	1.299997	1.299997	-33.000000	-99.000000
3166163.853000	38590962.600000	509.302000	1.299997	1.299997	-33.000000	-99.000000
3166153.853000	38590972.600000	479.302000	1.299997	1.299997	-33.000000	-99.000000
3166153.853000	38590972.600000	489.302000	1.299997	1.299997	-33.000000	-99.000000
3166153.853000	38590982.600000	479.302000	1.299997	1.299997	-33.000000	-99.000000
3166153.853000	38590982.600000	489.302000	1.299997	1.299997	-33.000000	-99.000000
3166163.853000	38590972.600000	479.302000	1.299997	1.299997	-33.000000	-99.000000
3166163.853000	38590972.600000	489.302000	1.299997	1.299997	-33.000000	-99.000000
3166163.853000	38590982.600000	479.302000	1.299996	1.299996	-33.000000	-99.000000
3166163.853000	38590982.600000	489.302000	1.299996	1.299996	-33.000000	-99.000000
3166153.853000	38590972.600000	499.302000	1.299997	1.299997	-33.000000	-99.000000
3166153.853000	38590982.600000	499.302000	1.299997	1.299997	-33.000000	-99.000000
3166163.853000	38590972.600000	499.302000	1.299997	1.299997	-33.000000	-99.000000
3166163.853000	38590982.600000	499.302000	1.299997	1.299997	-33.000000	-99.000000
3166143.853000	38590992.600000	479.302000	1.299996	1.299996	-33.000000	-99.000000
3166153.853000	38590992.600000	479.302000	1.299996	1.299996	-33.000000	-99.000000
3166153.853000	38590992.600000	489.302000	1.299996	1.299996	-33.000000	-99.000000
3166153.853000	38591002.600000	479.302000	1.299996	1.299996	-33.000000	-99.000000
3166153.853000	38591002.600000	489.302000	1.299996	1.299996	-33.000000	-99.000000
3166163.853000	38590992.600000	479.302000	1.299996	1.299996	-33.000000	-99.000000
3166163.853000	38590992.600000	489.302000	1.299996	1.299996	-33.000000	-99.000000
3166163.853000	38591002.600000	479.302000	1.299995	1.299995	-33.000000	-99.000000
3166163.853000	38591002.600000	489.302000	1.299996	1.299996	-33.000000	-99.000000
3166153.853000	38590992.600000	499.302000	1.299996	1.299996	-33.000000	-99.000000
3166163.853000	38590992.600000	499.302000	1.299996	1.299996	-33.000000	-99.000000
3166163.853000	38591002.600000	499.302000	1.299996	1.299996	-33.000000	-99.000000
3166153.853000	38591012.600000	479.302000	1.299995	1.299995	-33.000000	-99.000000
3166153.853000	38591012.600000	489.302000	1.299995	1.299995	-33.000000	-99.000000
3166153.853000	38591022.600000	479.302000	1.299995	1.299995	-33.000000	-99.000000
3166163.853000	38591012.600000	479.302000	1.299995	1.299995	-33.000000	-99.000000
3166163.853000	38591012.600000	489.302000	1.299995	1.299995	-33.000000	-99.000000
3166163.853000	38591022.600000	479.302000	1.299994	1.299994	-33.000000	-99.000000
3166163.853000	38591022.600000	489.302000	1.299994	1.299994	-33.000000	-99.000000
3166163.853000	38591012.600000	499.302000	1.299995	1.299995	-33.000000	-99.000000
3166163.853000	38591032.600000	469.302000	1.366670	1.365601	-33.000000	-99.000000
3166163.853000	38591042.600000	469.302000	1.366670	1.365598	-33.000000	-99.000000
3166163.853000	38591052.600000	469.302000	1.366671	1.365594	-33.000000	-99.000000
3166163.853000	38591062.600000	469.302000	1.366671	1.365590	-33.000000	-99.000000
3166163.853000	38591072.600000	469.302000	1.366672	1.365585	-33.000000	-99.000000
3166163.853000	38591082.600000	469.302000	1.366672	1.365579	-33.000000	-99.000000
3166163.853000	38591092.600000	469.302000	1.366673	1.365573	-33.000000	-99.000000
3166163.853000	38591102.600000	469.302000	1.366674	1.366674	-33.000000	-99.000000
3166153.853000	38591032.600000	479.302000	1.299994	1.299994	-33.000000	-99.000000
3166153.853000	38591042.600000	479.302000	1.299993	1.299993	-33.000000	-99.000000
3166163.853000	38591032.600000	479.302000	1.299993	1.299993	-33.000000	-99.000000
3166163.853000	38591032.600000	489.302000	1.299994	1.299994	-33.000000	-99.000000
3166163.853000	38591042.600000	479.302000	1.299992	1.299992	-33.000000	-99.000000
3166153.853000	38591052.600000	479.302000	1.299992	1.299992	-33.000000	-99.000000
3166163.853000	38591052.600000	479.302000	1.299991	1.299991	-33.000000	-99.000000
3166163.853000	38591062.600000	479.302000	1.299990	1.299990	-33.000000	-99.000000
3166163.853000	38591072.600000	479.302000	1.299989	1.299989	-33.000000	-99.000000
3166163.853000	38591082.600000	479.302000	1.299987	1.299987	-33.000000	-99.000000
3166163.853000	38591092.600000	479.302000	1.299985	1.299985	-33.000000	-99.000000
3166163.853000	38591102.600000	479.302000	1.299983	1.299983	-33.000000	-99.000000
3166173.853000	38591002.600000	469.302000	1.366669	1.365608	-33.000000	-99.000000
3166173.853000	38591012.600000	469.302000	1.366669	1.365605	-33.000000	-99.000000
3166173.853000	38591022.600000	469.302000	1.366670	1.365603	-33.000000	-99.000000
3166183.853000	38591022.600000	469.302000	1.366670	1.365601	-33.000000	-99.000000
3166173.853000	38590952.600000	489.302000	1.299997	1.299997	-33.000000	-99.000000
3166173.853000	38590962.600000	489.302000	1.299997	1.299997	-33.000000	-99.000000
3166173.853000	38590952.600000	499.302000	1.299997	1.299997	-33.000000	-99.000000
3166173.853000	38590952.600000	509.302000	1.299998	1.299998	-33.000000	-99.000000
3166173.853000	38590962.600000	499.302000	1.299997	1.299997	-33.000000	-99.000000
3166173.853000	38590962.600000	509.302000	1.299997	1.299997	-33.000000	-99.000000
3166173.853000	38590972.600000	479.302000	1.299997	1.299997	-33.000000	-99.000000
3166173.853000	38590972.600000	489.302000	1.299997	1.299997	-33.000000	-99.000000
3166173.853000	38590982.600000	479.302000	1.299996	1.299996	-33.000000	-99.000000
3166173.853000	38590982.600000	489.302000	1.299996	1.299996	-33.000000	-99.000000
3166183.853000	38590982.600000	489.302000	1.299996	1.299996	-33.000000	-99.000000
3166173.853000	38590972.600000	499.302000	1.299997	1.299997	-33.000000	-99.000000
3166173.853000	38590972.600000	509.302000	1.299997	1.299997	-33.000000	-99.000000
3166173.853000	38590982.600000	499.302000	1.299996	1.299996	-33.000000	-99.000000
3166173.853000	38590982.600000	509.302000	1.299997	1.299997	-33.000000	-99.000000
3166183.853000	38590972.600000	499.302000	1.299997	1.299997	-33.000000	-99.000000
3166183.853000	38590972.600000	509.302000	1.299997	1.299997	-33.000000	-99.000000
3166183.853000	38590982.600000	499.302000	1.299996	1.299996	-33.000000	-99.000000
3166183.853000	38590982.600000	509.302000	1.299997	1.299997	-33.000000	-99.000000
3166173.853000	38590992.600000	479.302000	1.299996	1.299996	-33.000000	-99.000000
3166173.853000	38590992.600000	489.302000	1.299996	1.299996	-33.000000	-99.000000
3166173.853000	38591002.600000	479.302000	1.299995	1.299995	-33.000000	-99.000000
3166173.853000	38591002.600000	489.302000	1.299995	1.299995	-33.000000	-99.000000
3166183.853000	38590992.600000	489.302000	1.299996	1.299996	-33.000000	-99.000000
3166183.853000	38591002.600000	479.302000	1.299995	1.299995	-33.000000	-99.000000
3166183.853000	38591002.600000	489.302000	1.299995	1.299995	-33.000000	-99.000000
3166173.853000	38590992.600000	499.302000	1.299996	1.299996	-33.000000	-99.000000
3166173.853000	38590992.600000	509.302000	1.299996	1.299996	-33.000000	-99.000000
3166173.853000	38591002.600000	499.302000	1.299996	1.299996	-33.000000	-99.000000
3166173.853000	38591002.600000	509.302000	1.299996	1.299996	-33.000000	-99.000000
3166183.853000	38590992.600000	499.302000	1.299996	1.299996	-33.000000	-99.000000
3166183.853000	38590992.600000	509.302000	1.299996	1.299996	-33.000000	-99.000000
3166183.853000	38591002.600000	499.302000	1.299995	1.299995	-33.000000	-99.000000
3166183.853000	38591002.600000	509.302000	1.299996	1.299996	-33.000000	-99.000000
3166173.853000	38591012.600000	479.302000	1.299995	1.299995	-33.000000	-99.000000
3166173.853000	38591012.600000	489.302000	1.299995	1.299995	-33.000000	-99.000000
3166173.853000	38591022.600000	479.302000	1.299994	1.299994	-33.000000	-99.000000
3166173.853000	38591022.600000	489.302000	1.299994	1.299994	-33.000000	-99.000000
3166183.853000	38591012.600000	479.302000	1.299994	1.299994	-33.000000	-99.000000
3166183.853000	38591012.600000	489.302000	1.299994	1.299994	-33.000000	-99.000000
3166183.853000	38591022.600000	479.302000	1.299993	1.299993	-33.000000	-99.000000
3166183.853000	38591022.600000	489.302000	1.299994	1.299994	-33.000000	-99.000000
3166173.853000	38591012.600000	499.302000	1.299995	1.299995	-33.000000	-99.000000
3166173.853000	38591022.600000	499.302000	1.299994	1.299994	-33.000000	-99.000000
3166183.853000	38591012.600000	499.302000	1.299995	1.299995	-33.000000	-99.000000
3166183.853000	38591012.600000	509.302000	1.299995	1.299995	-33.000000	-99.000000
3166183.853000	38591022.600000	499.302000	1.299994	1.299994	-33.000000	-99.000000
3166183.853000	38591022.600000	509.302000	1.299995	1.299995	-33.000000	-99.000000
3166193.853000	38591012.600000	489.302000	1.299994	1.299994	-33.000000	-99.000000
3166193.853000	38591022.600000	479.302000	1.299993	1.299993	-33.000000	-99.000000
3166193.853000	38591022.600000	489.302000	1.299993	1.299993	-33.000000	-99.000000
3166193.853000	38591012.600000	499.302000	1.299995	1.299995	-33.000000	-99.000000
3166193.853000	38591012.600000	509.302000	1.299995	1.299995	-33.000000	-99.000000
3166193.853000	38591022.600000	499.302000	1.299994	1.299994	-33.000000	-99.000000
3166193.853000	38591022.600000	509.302000	1.299995	1.299995	-33.000000	-99.000000
3166173.853000	38591032.600000	469.302000	1.366670	1.365599	-33.000000	-99.000000
3166173.853000	38591042.600000	469.302000	1.366671	1.365596	-33.000000	-99.000000
3166183.853000	38591032.600000	469.302000	1.366670	1.365597	-33.000000	-99.000000
3166183.853000	38591042.600000	469.302000	1.366671	1.365593	-33.000000	-99.000000
3166173.853000	38591052.600000	469.302000	1.366671	1.365591	-33.000000	-99.000000
3166173.853000	38591062.600000	469.302000	1.366672	1.365586	-33.000000	-99.000000
3166183.853000	38591052.600000	469.302000	1.366672	1.365588	-33.000000	-99.000000
3166183.853000	38591062.600000	469.302000	1.366672	1.365581	-33.000000	-99.000000
3166193.853000	38591042.600000	469.302000	1.366671	1.365591	-33.000000	-99.000000
3166193.853000	38591052.600000	469.302000	1.366672	1.365584	-33.000000	-99.000000
3166193.853000	38591062.600000	469.302000	1.366673	1.365576	-33.000000	-99.000000
3166203.853000	38591062.600000	469.302000	1.366674	1.365572	-33.000000	-99.000000
3166173.853000	38591072.600000	469.302000	1.366673	1.365579	-33.000000	-99.000000
3166173.853000	38591082.600000	469.302000	1.366673	1.365572	-33.000000	-99.000000
3166183.853000	38591072.600000	469.302000	1.366673	1.365573	-33.000000	-99.000000
3166183.853000	38591082.600000	469.302000	1.366674	1.365563	-33.000000	-99.000000
3166173.853000	38591092.600000	469.302000	1.366674	1.365563	-33.000000	-99.000000
3166173.853000	38591102.600000	469.302000	1.366675	1.366675	-33.000000	-99.000000
3166183.853000	38591092.600000	469.302000	1.366676	1.365552	-33.000000	-99.000000
3166183.853000	38591102.600000	469.302000	1.366677	1.366677	-33.000000	-99.000000
3166193.853000	38591072.600000	469.302000	1.366674	1.365566	-33.000000	-99.000000
3166193.853000	38591082.600000	469.302000	1.366676	1.365554	-33.000000	-99.000000
3166203.853000	38591072.600000	469.302000	1.366675	1.365559	-33.000000	-99.000000
3166203.853000	38591082.600000	469.302000	1.366677	1.365543	-33.000000	-99.000000
3166193.853000	38591092.600000	469.302000	1.366678	1.365537	-33.000000	-99.000000
3166193.853000	38591102.600000	469.302000	1.366680	1.366680	-33.000000	-99.000000
3166203.853000	38591092.600000	469.302000	1.366680	1.365521	-33.000000	-99.000000
3166203.853000	38591102.600000	469.302000	1.366683	1.366683	-33.000000	-99.000000
3166213.853000	38591072.600000	469.302000	1.366676	1.365552	-33.000000	-99.000000
3166213.853000	38591082.600000	469.302000	1.366678	1.365532	-33.000000	-99.000000
3166223.853000	38591082.600000	469.302000	1.366680	1.365523	-33.000000	-99.000000
3166213.853000	38591092.600000	469.302000	1.366682	1.365503	-33.000000	-99.000000
3166213.853000	38591102.600000	469.302000	1.366687	1.366687	-33.000000	-99.000000
3166223.853000	38591092.600000	469.302000	1.366684	1.365486	-33.000000	-99.000000
3166223.853000	38591102.600000	469.302000	1.366691	1.366691	-33.000000	-99.000000
3166233.853000	38591092.600000	469.302000	1.366686	1.365474	-33.000000	-99.000000
3166233.853000	38591102.600000	469.302000	1.366694	1.366694	-33.000000	-99.000000
3166173.853000	38591032.600000	479.302000	1.299993	1.299993	-33.000000	-99.000000
3166173.853000	38591032.600000	489.302000	1.299993	1.299993	-33.000000	-99.000000
3166173.853000	38591042.600000	479.302000	1.299992	1.299992	-33.000000	-99.000000
3166173.853000	38591042.600000	489.302000	1.299992	1.299992	-33.000000	-99.000000
3166183.853000	38591032.600000	479.302000	1.299992	1.299992	-33.000000	-99.000000
3166183.853000	38591032.600000	489.302000	1.299993	1.299993	-33.000000	-99.000000
3166183.853000	38591042.600000	479.302000	1.299991	1.299991	-33.000000	-99.000000
3166183.853000	38591042.600000	489.302000	1.299991	1.299991	-33.000000	-99.000000
3166173.853000	38591032.600000	499.302000	1.299994	1.299994	-33.000000	-99.000000
3166183.853000	38591032.600000	499.302000	1.299993	1.299993	-33.000000	-99.000000
3166183.853000	38591042.600000	499.302000	1.299992	1.299992	-33.000000	-99.000000
3166173.853000	38591052.600000	479.302000	1.299990	1.299990	-33.000000	-99.000000
3166173.853000	38591052.600000	489.302000	1.299991	1.299991	-33.000000	-99.000000
3166173.853000	38591062.600000	479.302000	1.299989	1.299989	-33.000000	-99.000000
3166183.853000	38591052.600000	479.302000	1.299989	1.299989	-33.000000	-99.000000
3166183.853000	38591052.600000	489.302000	1.299990	1.299990	-33.000000	-99.000000
3166183.853000	38591062.600000	479.302000	1.299988	1.299988	-33.000000	-99.000000
3166183.853000	38591062.600000	489.302000	1.299988	1.299988	-33.000000	-99.000000
3166193.853000	38591032.600000	479.302000	1.299992	1.299992	-33.000000	-99.000000
3166193.853000	38591032.600000	489.302000	1.299992	1.299992	-33.000000	-99.000000
3166193.853000	38591042.600000	479.302000	1.299990	1.299990	-33.000000	-99.000000
3166193.853000	38591042.600000	489.302000	1.299991	1.299991	-33.000000	-99.000000
3166203.853000	38591032.600000	489.302000	1.299992	1.299992	-33.000000	-99.000000
3166203.853000	38591042.600000	479.302000	1.299990	1.299990	-33.000000	-99.000000
3166203.853000	38591042.600000	489.302000	1.299990	1.299990	-33.000000	-99.000000
3166193.853000	38591032.600000	499.302000	1.299993	1.299993	-33.000000	-99.000000
3166193.853000	38591032.600000	509.302000	1.299994	1.299994	-33.000000	-99.000000
3166193.853000	38591042.600000	499.302000	1.299992	1.299992	-33.000000	-99.000000
3166203.853000	38591032.600000	499.302000	1.299992	1.299992	-33.000000	-99.000000
3166203.853000	38591042.600000	499.302000	1.299991	1.299991	-33.000000	-99.000000
3166193.853000	38591052.600000	479.302000	1.299988	1.299988	-33.000000	-99.000000
3166193.853000	38591052.600000	489.302000	1.299989	1.299989	-33.000000	-99.000000
3166193.853000	38591062.600000	479.302000	1.299986	1.299986	-33.000000	-99.000000
3166193.853000	38591062.600000	489.302000	1.299987	1.299987	-33.000000	-99.000000
3166203.853000	38591052.600000	479.302000	1.299988	1.299988	-33.000000	-99.000000
3166203.853000	38591052.600000	489.302000	1.299988	1.299988	-33.000000	-99.000000
3166203.853000	38591062.600000	479.302000	1.299985	1.299985	-33.000000	-99.000000
3166203.853000	38591062.600000	489.302000	1.299986	1.299986	-33.000000	-99.000000
3166193.853000	38591052.600000	499.302000	1.299990	1.299990	-33.000000	-99.000000
3166203.853000	38591052.600000	499.302000	1.299990	1.299990	-33.000000	-99.000000
3166203.853000	38591062.600000	499.302000	1.299988	1.299988	-33.000000	-99.000000
3166173.853000	38591072.600000	479.302000	1.299987	1.299987	-33.000000	-99.000000
3166173.853000	38591082.600000	479.302000	1.299985	1.299985	-33.000000	-99.000000
3166183.853000	38591072.600000	479.302000	1.299985	1.299985	-33.000000	-99.000000
3166183.853000	38591072.600000	489.302000	1.299986	1.299986	-33.000000	-99.000000
3166183.853000	38591082.600000	479.302000	1.299982	1.299982	-33.000000	-99.000000
3166173.853000	38591092.600000	479.302000	1.299982	1.299982	-33.000000	-99.000000
3166173.853000	38591102.600000	479.302000	1.299979	1.299979	-33.000000	-99.000000
3166183.853000	38591092.600000	479.302000	1.299979	1.299979	-33.000000	-99.000000
3166183.853000	38591102.600000	479.302000	1.299975	1.299975	-33.000000	-99.000000
3166193.853000	38591072.600000	479.302000	1.299983	1.299983	-33.000000	-99.000000
3166193.853000	38591072.600000	489.302000	1.299984	1.299984	-33.000000	-99.000000
3166193.853000	38591082.600000	479.302000	1.299979	1.299979	-33.000000	-99.000000
3166193.853000	38591082.600000	489.302000	1.299981	1.299981	-33.000000	-99.000000
3166203.853000	38591072.600000	479.302000	1.299981	1.299981	-33.000000	-99.000000
3166203.853000	38591072.600000	489.302000	1.299983	1.299983	-33.000000	-99.000000
3166203.853000	38591082.600000	479.302000	1.299976	1.299976	-33.000000	-99.000000
3166203.853000	38591082.600000	489.302000	1.299979	1.299979	-33.000000	-99.000000
3166203.853000	38591072.600000	499.302000	1.299986	1.299986	-33.000000	-99.000000
3166193.853000	38591092.600000	479.302000	1.299975	1.299975	-33.000000	-99.000000
3166193.853000	38591092.600000	489.302000	1.299977	1.299977	-33.000000	-99.000000
3166193.853000	38591102.600000	479.302000	1.299969	1.299969	-33.000000	-99.000000
3166203.853000	38591092.600000	479.302000	1.299970	1.299970	-33.000000	-99.000000
3166203.853000	38591092.600000	489.302000	1.299974	1.299974	-33.000000	-99.000000
3166203.853000	38591102.600000	479.302000	1.299961	1.299961	-33.000000	-99.000000
3166203.853000	38591102.600000	489.302000	1.299967	1.299967	-33.000000	-99.000000
3166213.853000	38591042.600000	489.302000	1.299990	1.299990	-33.000000	-99.000000
3166213.853000	38591052.600000	489.302000	1.299987	1.299987	-33.000000	-99.000000
3166213.853000	38591062.600000	479.302000	1.299984	1.299984	-33.000000	-99.000000
3166213.853000	38591062.600000	489.302000	1.299985	1.299985	-33.000000	-99.000000
3166223.853000	38591062.600000	489.302000	1.299984	1.299984	-33.000000	-99.000000
3166213.853000	38591062.600000	499.302000	1.299987	1.299987	-33.000000	-99.000000
3166213.853000	38591072.600000	479.302000	1.299979	1.299979	-33.000000	-99.000000
3166213.853000	38591072.600000	489.302000	1.299981	1.299981	-33.000000	-99.000000
3166213.853000	38591082.600000	479.302000	1.299973	1.299973	-33.000000	-99.000000
3166213.853000	38591082.600000	489.302000	1.299976	1.299976	-33.000000	-99.000000
3166223.853000	38591072.600000	489.302000	1.299980	1.299980	-33.000000	-99.000000
3166223.853000	38591082.600000	479.302000	1.299971	1.299971	-33.000000	-99.000000
3166223.853000	38591082.600000	489.302000	1.299974	1.299974	-33.000000	-99.000000
3166213.853000	38591072.600000	499.302000	1.299985	1.299985	-33.000000	-99.000000
3166213.853000	38591082.600000	499.302000	1.299982	1.299982	-33.000000	-99.000000
3166213.853000	38591092.600000	479.302000	1.299965	1.299965	-33.000000	-99.000000
3166213.853000	38591092.600000	489.302000	1.299970	1.299970	-33.000000	-99.000000
3166213.853000	38591102.600000	479.302000	1.299952	1.299952	-33.000000	-99.000000
3166213.853000	38591102.600000	489.302000	1.299961	1.299961	-33.000000	-99.000000
3166223.853000	38591092.600000	479.302000	1.299960	1.299960	-33.000000	-99.000000
3166223.853000	38591092.600000	489.302000	1.299966	1.299966	-33.000000	-99.000000
3166223.853000	38591102.600000	479.302000	1.299943	1.299943	-33.000000	-99.000000
3166223.853000	38591102.600000	489.302000	1.299956	1.299956	-33.000000	-99.000000
3166233.853000	38591072.600000	489.302000	1.299979	1.299979	-33.000000	-99.000000
3166233.853000	38591082.600000	489.302000	1.299973	1.299973	-33.000000	-99.000000
3166233.853000	38591092.600000	489.302000	1.299964	1.299964	-33.000000	-99.000000
3166233.853000	38591102.600000	479.302000	1.299936	1.299936	-33.000000	-99.000000
3166233.853000	38591102.600000	489.302000	1.299952	1.299952	-33.000000	-99.000000
3166243.853000	38591092.600000	479.302000	1.299955	1.299955	-33.000000	-99.000000
3166243.853000	38591092.600000	489.302000	1.299963	1.299963	-33.000000	-99.000000
3166243.853000	38591102.600000	479.302000	1.299933	1.299933	-33.000000	-99.000000
3166243.853000	38591102.600000	489.302000	1.299950	1.299950	-33.000000	-99.000000
3166163.853000	38591112.600000	469.302000	1.366674	1.366674	-33.000000	-99.000000
3166163.853000	38591122.600000	469.302000	1.366675	1.366675	-33.000000	-99.000000
3166163.853000	38591112.600000	479.302000	1.299981	1.299981	-33.000000	-99.000000
3166163.853000	38591122.600000	479.302000	1.299979	1.299979	-33.000000	-99.000000
3166173.853000	38591112.600000	469.302000	1.366676	1.366676	-33.000000	-99.000000
3166173.853000	38591122.600000	469.302000	1.366677	1.366677	-33.000000	-99.000000
3166183.853000	38591112.600000	469.302000	1.366679	1.366679	-33.000000	-99.000000
3166183.853000	38591122.600000	469.302000	1.366681	1.366681	-33.000000	-99.000000
3166173.853000	38591132.600000	469.302000	1.366678	1.366678	-33.000000	-99.000000
3166173.853000	38591142.600000	469.302000	1.366678	1.366678	-33.000000	-99.000000
3166183.853000	38591132.600000	469.302000	1.366682	1.366682	-33.000000	-99.000000
3166183.853000	38591142.600000	469.302000	1.366682	1.366682	-33.000000	-99.000000
3166193.853000	38591112.600000	469.302000	1.366683	1.366683	-33.000000	-99.000000
3166193.853000	38591122.600000	469.302000	1.366685	1.366685	-33.000000	-99.000000
3166203.853000	38591112.600000	459.302000	1.366680	1.366386	-33.000000	-99.000000
3166203.853000	38591112.600000	469.302000	1.366688	1.366688	-33.000000	-99.000000
3166203.853000	38591122.600000	459.302000	1.366683	1.366592	-33.000000	-99.000000
3166203.853000	38591122.600000	469.302000	1.366693	1.366693	-33.000000	-99.000000
3166193.853000	38591132.600000	469.302000	1.366688	1.366688	-33.000000	-99.000000
3166193.853000	38591142.600000	459.302000	1.366681	1.366494	-33.000000	-99.000000
3166193.853000	38591142.600000	469.302000	1.366689	1.366689	-33.000000	-99.000000
3166203.853000	38591132.600000	459.302000	1.366686	1.366808	-33.000000	-99.000000
3166203.853000	38591132.600000	469.302000	1.366698	1.366698	-33.000000	-99.000000
3166203.853000	38591142.600000	459.302000	1.366687	1.366963	-33.000000	-99.000000
3166203.853000	38591142.600000	469.302000	1.366702	1.366702	-33.000000	-99.000000
3166173.853000	38591152.600000	469.302000	1.366678	1.366678	-33.000000	-99.000000
3166173.853000	38591162.600000	469.302000	1.366677	1.366677	-33.000000	-99.000000
3166183.853000	38591152.600000	469.302000	1.366682	1.366682	-33.000000	-99.000000
3166183.853000	38591162.600000	469.302000	1.366681	1.366681	-33.000000	-99.000000
3166173.853000	38591172.600000	469.302000	1.366676	1.366676	-33.000000	-99.000000
3166173.853000	38591182.600000	469.302000	1.366675	1.366675	-33.000000	-99.000000
3166183.853000	38591172.600000	469.302000	1.366679	1.366679	-33.000000	-99.000000
3166183.853000	38591182.600000	469.302000	1.366678	1.366678	-33.000000	-99.000000
3166193.853000	38591152.600000	459.302000	1.366681	1.366498	-33.000000	-99.000000
3166193.853000	38591152.600000	469.302000	1.366689	1.366689	-33.000000	-99.000000
3166193.853000	38591162.600000	459.302000	1.366680	1.366437	-33.000000	-99.000000
3166193.853000	38591162.600000	469.302000	1.366687	1.366687	-33.000000	-99.000000
3166203.853000	38591152.600000	459.302000	1.366687	1.366975	-33.000000	-99.000000
3166203.853000	38591152.600000	469.302000	1.366702	1.366702	-33.000000	-99.000000
3166203.853000	38591162.600000	459.302000	1.366685	1.366835	-33.000000	-99.000000
3166203.853000	38591162.600000	469.302000	1.366697	1.366697	-33.000000	-99.000000
3166193.853000	38591172.600000	459.302000	1.366678	1.366334	-33.000000	-99.000000
3166193.853000	38591172.600000	469.302000	1.366684	1.366684	-33.000000	-99.000000
3166193.853000	38591182.600000	459.302000	1.366676	1.366220	-33.000000	-99.000000
3166193.853000	38591182.600000	469.302000	1.366681	1.366681	-33.000000	-99.000000
3166203.853000	38591172.600000	459.302000	1.366682	1.366621	-33.000000	-99.000000
3166203.853000	38591172.600000	469.302000	1.366691	1.366691	-33.000000	-99.000000
3166203.853000	38591182.600000	459.302000	1.366679	1.366409	-33.000000	-99.000000
3166203.853000	38591182.600000	469.302000	1.366686	1.366686	-33.000000	-99.000000
3166213.853000	38591112.600000	469.302000	1.366694	1.366694	-33.000000	-99.000000
3166213.853000	38591122.600000	459.302000	1.366689	1.367008	-33.000000	-99.000000
3166213.853000	38591122.600000	469.302000	1.366705	1.366705	-33.000000	-99.000000
3166223.853000	38591112.600000	469.302000	1.366702	1.366702	-33.000000	-99.000000
3166223.853000	38591122.600000	469.302000	1.366722	1.366722	-33.000000	-99.000000
3166213.853000	38591132.600000	459.302000	1.366694	1.367499	-33.000000	-99.000000
3166213.853000	38591132.600000	469.302000	1.366718	1.366718	-33.000000	-99.000000
3166213.853000	38591142.600000	459.302000	1.366697	1.367923	-33.000000	-99.000000
3166213.853000	38591142.600000	469.302000	1.366729	1.366729	-33.000000	-99.000000
3166223.853000	38591132.600000	459.302000	1.366703	1.368817	-33.000000	-99.000000
3166223.853000	38591132.600000	469.302000	1.366757	1.366757	-33.000000	-99.000000
3166223.853000	38591142.600000	459.302000	1.366701	1.370290	-33.000000	-99.000000
3166223.853000	38591142.600000	469.302000	1.366803	1.366803	-33.000000	-99.000000
3166233.853000	38591112.600000	469.302000	1.366709	1.366709	-33.000000	-99.000000
3166233.853000	38591122.600000	469.302000	1.366743	1.366743	-33.000000	-99.000000
3166243.853000	38591112.600000	469.302000	1.366712	1.366712	-33.000000	-99.000000
3166243.853000	38591122.600000	469.302000	1.366752	1.366752	-33.000000	-99.000000
3166233.853000	38591132.600000	469.302000	1.366831	1.366831	-33.000000	-99.000000
3166233.853000	38591142.600000	459.302000	1.366562	1.377481	-33.000000	-99.000000
3166233.853000	38591142.600000	469.302000	1.367102	1.367102	-33.000000	-99.000000
3166243.853000	38591132.600000	469.302000	1.366882	1.366882	-33.000000	-99.000000
3166243.853000	38591142.600000	459.302000	1.366044	1.387514	-33.000000	-99.000000
3166243.853000	38591142.600000	469.302000	1.367857	1.367857	-33.000000	-99.000000
3166213.853000	38591152.600000	459.302000	1.366697	1.367960	-33.000000	-99.000000
3166213.853000	38591152.600000	469.302000	1.366729	1.366729	-33.000000	-99.000000
3166213.853000	38591162.600000	459.302000	1.366693	1.367573	-33.000000	-99.000000
3166213.853000	38591162.600000	469.302000	1.366717	1.366717	-33.000000	-99.000000
3166223.853000	38591152.600000	459.302000	1.366700	1.370452	-33.000000	-99.000000
3166223.853000	38591152.600000	469.302000	1.366805	1.366805	-33.000000	-99.000000
3166223.853000	38591162.600000	459.302000	1.366701	1.369047	-33.000000	-99.000000
3166223.853000	38591162.600000	469.302000	1.366759	1.366759	-33.000000	-99.000000
3166213.853000	38591172.600000	459.302000	1.366688	1.367072	-33.000000	-99.000000
3166213.853000	38591172.600000	469.302000	1.366703	1.366703	-33.000000	-99.000000
3166213.853000	38591182.600000	459.302000	1.366683	1.366665	-33.000000	-99.000000
3166213.853000	38591182.600000	469.302000	1.366692	1.366692	-33.000000	-99.000000
3166223.853000	38591172.600000	459.302000	1.366694	1.367754	-33.000000	-99.000000
3166223.853000	38591172.600000	469.302000	1.366721	1.366721	-33.000000	-99.000000
3166223.853000	38591182.600000	459.302000	1.366686	1.366977	-33.000000	-99.000000
3166223.853000	38591182.600000	469.302000	1.366700	1.366700	-33.000000	-99.000000
3166233.853000	38591152.600000	459.302000	1.366517	1.378648	-33.000000	-99.000000
3166233.853000	38591152.600000	469.302000	1.367155	1.367155	-33.000000	-99.000000
3166233.853000	38591162.600000	459.302000	1.366688	1.371772	-33.000000	-99.000000
3166233.853000	38591162.600000	469.302000	1.366847	1.366847	-33.000000	-99.000000
3166243.853000	38591152.600000	459.302000	1.365693	1.392256	-33.000000	-99.000000
3166243.853000	38591152.600000	469.302000	1.368469	1.368469	-33.000000	-99.000000
3166243.853000	38591162.600000	459.302000	1.366661	1.373606	-33.000000	-99.000000
3166243.853000	38591162.600000	469.302000	1.366915	1.366915	-33.000000	-99.000000
3166233.853000	38591172.600000	459.302000	1.366699	1.368564	-33.000000	-99.000000
3166233.853000	38591172.600000	469.302000	1.366744	1.366744	-33.000000	-99.000000
3166233.853000	38591182.600000	459.302000	1.366689	1.367264	-33.000000	-99.000000
3166233.853000	38591182.600000	469.302000	1.366707	1.366707	-33.000000	-99.000000
3166243.853000	38591172.600000	459.302000	1.366700	1.368924	-33.000000	-99.000000
3166243.853000	38591172.600000	469.302000	1.366754	1.366754	-33.000000	-99.000000
3166243.853000	38591182.600000	459.302000	1.366691	1.367370	-33.000000	-99.000000
3166243.853000	38591182.600000	469.302000	1.366710	1.366710	-33.000000	-99.000000
3166173.853000	38591112.600000	479.302000	1.299976	1.299976	-33.000000	-99.000000
3166173.853000	38591122.600000	479.302000	1.299973	1.299973	-33.000000	-99.000000
3166183.853000	38591112.600000	479.302000	1.299970	1.299970	-33.000000	-99.000000
3166183.853000	38591122.600000	479.302000	1.299965	1.299965	-33.000000	-99.000000
3166173.853000	38591132.600000	479.302000	1.299971	1.299971	-33.000000	-99.000000
3166173.853000	38591142.600000	479.302000	1.299969	1.299969	-33.000000	-99.000000
3166183.853000	38591132.600000	479.302000	1.299961	1.299961	-33.000000	-99.000000
3166193.853000	38591112.600000	479.302000	1.299961	1.299961	-33.000000	-99.000000
3166193.853000	38591122.600000	479.302000	1.299953	1.299953	-33.000000	-99.000000
3166203.853000	38591112.600000	479.302000	1.299949	1.299949	-33.000000	-99.000000
3166203.853000	38591112.600000	489.302000	1.299959	1.299959	-33.000000	-99.000000
3166203.853000	38591122.600000	479.302000	1.299934	1.299934	-33.000000	-99.000000
3166193.853000	38591132.600000	479.302000	1.299945	1.299945	-33.000000	-99.000000
3166193.853000	38591142.600000	479.302000	1.299940	1.299940	-33.000000	-99.000000
3166203.853000	38591132.600000	479.302000	1.299918	1.299918	-33.000000	-99.000000
3166203.853000	38591142.600000	479.302000	1.299906	1.299906	-33.000000	-99.000000
3166173.853000	38591152.600000	479.302000	1.299969	1.299969	-33.000000	-99.000000
3166173.853000	38591162.600000	479.302000	1.299969	1.299969	-33.000000	-99.000000
3166173.853000	38591172.600000	479.302000	1.299971	1.299971	-33.000000	-99.000000
3166173.853000	38591182.600000	479.302000	1.299974	1.299974	-33.000000	-99.000000
3166193.853000	38591152.600000	479.302000	1.299938	1.299938	-33.000000	-99.000000
3166193.853000	38591162.600000	479.302000	1.299942	1.299942	-33.000000	-99.000000
3166203.853000	38591152.600000	479.302000	1.299904	1.299904	-33.000000	-99.000000
3166203.853000	38591162.600000	479.302000	1.299913	1.299913	-33.000000	-99.000000
3166193.853000	38591172.600000	479.302000	1.299949	1.299949	-33.000000	-99.000000
3166193.853000	38591182.600000	479.302000	1.299957	1.299957	-33.000000	-99.000000
3166203.853000	38591172.600000	479.302000	1.299928	1.299928	-33.000000	-99.000000
3166203.853000	38591182.600000	479.302000	1.299943	1.299943	-33.000000	-99.000000
3166213.853000	38591112.600000	479.302000	1.299933	1.299933	-33.000000	-99.000000
3166213.853000	38591112.600000	489.302000	1.299950	1.299950	-33.000000	-99.000000
3166213.853000	38591122.600000	479.302000	1.299905	1.299905	-33.000000	-99.000000
3166223.853000	38591112.600000	479.302000	1.299914	1.299914	-33.000000	-99.000000
3166223.853000	38591112.600000	489.302000	1.299941	1.299941	-33.000000	-99.000000
3166223.853000	38591122.600000	479.302000	1.299862	1.299862	-33.000000	-99.000000
3166223.853000	38591122.600000	489.302000	1.299926	1.299926	-33.000000	-99.000000
3166213.853000	38591132.600000	479.302000	1.299868	1.299868	-33.000000	-99.000000
3166213.853000	38591142.600000	479.302000	1.299835	1.299835	-33.000000	-99.000000
3166223.853000	38591132.600000	479.302000	1.299770	1.299770	-33.000000	-99.000000
3166223.853000	38591142.600000	479.302000	1.299648	1.299648	-33.000000	-99.000000
3166233.853000	38591112.600000	479.302000	1.299897	1.299897	-33.000000	-99.000000
3166233.853000	38591112.600000	489.302000	1.299935	1.299935	-33.000000	-99.000000
3166233.853000	38591122.600000	479.302000	1.299812	1.299812	-33.000000	-99.000000
3166233.853000	38591122.600000	489.302000	1.299922	1.299922	-33.000000	-99.000000
3166243.853000	38591112.600000	479.302000	1.299890	1.299890	-33.000000	-99.000000
3166243.853000	38591112.600000	489.302000	1.299933	1.299933	-33.000000	-99.000000
3166243.853000	38591122.600000	479.302000	1.299790	1.299790	-33.000000	-99.000000
3166243.853000	38591122.600000	489.302000	1.299924	1.299924	-33.000000	-99.000000
3166233.853000	38591132.600000	479.302000	1.299590	1.299590	-33.000000	-99.000000
3166233.853000	38591132.600000	489.302000	1.299985	1.299985	-33.000000	-99.000000
3166233.853000	38591142.600000	479.302000	1.298962	1.298962	-33.000000	-99.000000
3166243.853000	38591132.600000	479.302000	1.299471	1.299471	-33.000000	-99.000000
3166243.853000	38591132.600000	489.302000	1.300049	1.300049	-33.000000	-99.000000
3166243.853000	38591142.600000	479.302000	1.297761	1.297761	-33.000000	-99.000000
3166213.853000	38591152.600000	479.302000	1.299830	1.299830	-33.000000	-99.000000
3166213.853000	38591162.600000	479.302000	1.299858	1.299858	-33.000000	-99.000000
3166223.853000	38591152.600000	479.302000	1.299629	1.299629	-33.000000	-99.000000
3166223.853000	38591162.600000	479.302000	1.299742	1.299742	-33.000000	-99.000000
3166213.853000	38591172.600000	479.302000	1.299894	1.299894	-33.000000	-99.000000
3166213.853000	38591182.600000	479.302000	1.299924	1.299924	-33.000000	-99.000000
3166223.853000	38591172.600000	479.302000	1.299842	1.299842	-33.000000	-99.000000
3166223.853000	38591182.600000	479.302000	1.299900	1.299900	-33.000000	-99.000000
3166233.853000	38591152.600000	479.302000	1.298816	1.298816	-33.000000	-99.000000
3166233.853000	38591162.600000	479.302000	1.299508	1.299508	-33.000000	-99.000000
3166243.853000	38591152.600000	479.302000	1.297316	1.297316	-33.000000	-99.000000
3166243.853000	38591162.600000	479.302000	1.299336	1.299336	-33.000000	-99.000000
3166233.853000	38591172.600000	479.302000	1.299778	1.299778	-33.000000	-99.000000
3166233.853000	38591182.600000	479.302000	1.299878	1.299878	-33.000000	-99.000000
3166243.853000	38591172.600000	479.302000	1.299748	1.299748	-33.000000	-99.000000
3166243.853000	38591182.600000	479.302000	1.299870	1.299870	-33.000000	-99.000000
3166173.853000	38591192.600000	469.302000	1.366674	1.366674	-33.000000	-99.000000
3166173.853000	38591202.600000	469.302000	1.366673	1.366673	-33.000000	-99.000000
3166183.853000	38591192.600000	469.302000	1.366676	1.366676	-33.000000	-99.000000
3166183.853000	38591202.600000	469.302000	1.366674	1.366674	-33.000000	-99.000000
3166173.853000	38591212.600000	469.302000	1.366672	1.366672	-33.000000	-99.000000
3166173.853000	38591222.600000	469.302000	1.366671	1.366671	-33.000000	-99.000000
3166183.853000	38591212.600000	469.302000	1.366673	1.366673	-33.000000	-99.000000
3166183.853000	38591222.600000	469.302000	1.366672	1.366672	-33.000000	-99.000000
3166193.853000	38591192.600000	459.302000	1.366675	1.366114	-33.000000	-99.000000
3166193.853000	38591192.600000	469.302000	1.366678	1.366678	-33.000000	-99.000000
3166193.853000	38591202.600000	459.302000	1.366673	1.366024	-33.000000	-99.000000
3166193.853000	38591202.600000	469.302000	1.366676	1.366676	-33.000000	-99.000000
3166203.853000	38591192.600000	459.302000	1.366677	1.366235	-33.000000	-99.000000
3166203.853000	38591192.600000	469.302000	1.366681	1.366681	-33.000000	-99.000000
3166203.853000	38591202.600000	459.302000	1.366674	1.366102	-33.000000	-99.000000
3166203.853000	38591202.600000	469.302000	1.366678	1.366678	-33.000000	-99.000000
3166193.853000	38591212.600000	459.302000	1.366672	1.365952	-33.000000	-99.000000
3166193.853000	38591212.600000	469.302000	1.366674	1.366674	-33.000000	-99.000000
3166193.853000	38591222.600000	459.302000	1.366671	1.365895	-33.000000	-99.000000
3166193.853000	38591222.600000	469.302000	1.366673	1.366673	-33.000000	-99.000000
3166203.853000	38591212.600000	459.302000	1.366673	1.366003	-33.000000	-99.000000
3166203.853000	38591212.600000	469.302000	1.366675	1.366675	-33.000000	-99.000000
3166203.853000	38591222.600000	459.302000	1.366672	1.365929	-33.000000	-99.000000
3166203.853000	38591222.600000	469.302000	1.366673	1.366673	-33.000000	-99.000000
3166173.853000	38591232.600000	469.302000	1.366671	1.366671	-33.000000	-99.000000
3166183.853000	38591232.600000	469.302000	1.366671	1.366671	-33.000000	-99.000000
3166193.853000	38591232.600000	459.302000	1.366670	1.365850	-33.000000	-99.000000
3166193.853000	38591232.600000	469.302000	1.366671	1.366671	-33.000000	-99.000000
3166203.853000	38591232.600000	459.302000	1.366671	1.365873	-33.000000	-99.000000
3166203.853000	38591232.600000	469.302000	1.366672	1.366672	-33.000000	-99.000000
3166213.853000	38591192.600000	459.302000	1.366679	1.366380	-33.000000	-99.000000
3166213.853000	38591192.600000	469.302000	1.366684	1.366684	-33.000000	-99.000000
3166213.853000	38591202.600000	459.302000	1.366676	1.366186	-33.000000	-99.000000
3166213.853000	38591202.600000	469.302000	1.366680	1.366680	-33.000000	-99.000000
3166223.853000	38591192.600000	459.302000	1.366681	1.366532	-33.000000	-99.000000
3166223.853000	38591192.600000	469.302000	1.366688	1.366688	-33.000000	-99.000000
3166223.853000	38591202.600000	459.302000	1.366677	1.366266	-33.000000	-99.000000
3166223.853000	38591202.600000	469.302000	1.366681	1.366681	-33.000000	-99.000000
3166213.853000	38591212.600000	459.302000	1.366674	1.366054	-33.000000	-99.000000
3166213.853000	38591212.600000	469.302000	1.366676	1.366676	-33.000000	-99.000000
3166213.853000	38591222.600000	459.302000	1.366672	1.365961	-33.000000	-99.000000
3166213.853000	38591222.600000	469.302000	1.366674	1.366674	-33.000000	-99.000000
3166223.853000	38591212.600000	459.302000	1.366674	1.366099	-33.000000	-99.000000
3166223.853000	38591212.600000	469.302000	1.366677	1.366677	-33.000000	-99.000000
3166223.853000	38591222.600000	459.302000	1.366673	1.365988	-33.000000	-99.000000
3166223.853000	38591222.600000	469.302000	1.366675	1.366675	-33.000000	-99.000000
3166233.853000	38591192.600000	459.302000	1.366682	1.366653	-33.000000	-99.000000
3166233.853000	38591192.600000	469.302000	1.366691	1.366691	-33.000000	-99.000000
3166233.853000	38591202.600000	459.302000	1.366678	1.366324	-33.000000	-99.000000
3166233.853000	38591202.600000	469.302000	1.366683	1.366683	-33.000000	-99.000000
3166243.853000	38591192.600000	459.302000	1.366683	1.366693	-33.000000	-99.000000
3166243.853000	38591192.600000	469.302000	1.366692	1.366692	-33.000000	-99.000000
3166243.853000	38591202.600000	459.302000	1.366678	1.366343	-33.000000	-99.000000
3166243.853000	38591202.600000	469.302000	1.366683	1.366683	-33.000000	-99.000000
3166233.853000	38591212.600000	459.302000	1.366675	1.366130	-33.000000	-99.000000
3166233.853000	38591212.600000	469.302000	1.366678	1.366678	-33.000000	-99.000000
3166233.853000	38591222.600000	459.302000	1.366673	1.366006	-33.000000	-99.000000
3166233.853000	38591222.600000	469.302000	1.366675	1.366675	-33.000000	-99.000000
3166243.853000	38591212.600000	459.302000	1.366675	1.366140	-33.000000	-99.000000
3166243.853000	38591212.600000	469.302000	1.366678	1.366678	-33.000000	-99.000000
3166243.853000	38591222.600000	459.302000	1.366673	1.366011	-33.000000	-99.000000
3166243.853000	38591222.600000	469.302000	1.366675	1.366675	-33.000000	-99.000000
3166213.853000	38591232.600000	459.302000	1.366671	1.365894	-33.000000	-99.000000
3166213.853000	38591232.600000	469.302000	1.366672	1.366672	-33.000000	-99.000000
3166223.853000	38591232.600000	459.302000	1.366671	1.365911	-33.000000	-99.000000
3166223.853000	38591232.600000	469.302000	1.366673	1.366673	-33.000000	-99.000000
3166233.853000	38591232.600000	459.302000	1.366671	1.365922	-33.000000	-99.000000
3166233.853000	38591232.600000	469.302000	1.366673	1.366673	-33.000000	-99.000000
3166243.853000	38591232.600000	459.302000	1.366672	1.365925	-33.000000	-99.000000
3166243.853000	38591232.600000	469.302000	1.366673	1.366673	-33.000000	-99.000000
3166173.853000	38591192.600000	479.302000	1.299977	1.299977	-33.000000	-99.000000
3166173.853000	38591202.600000	479.302000	1.299979	1.299979	-33.000000	-99.000000
3166173.853000	38591212.600000	479.302000	1.299982	1.299982	-33.000000	-99.000000
3166173.853000	38591222.600000	479.302000	1.299984	1.299984	-33.000000	-99.000000
3166193.853000	38591192.600000	479.302000	1.299964	1.299964	-33.000000	-99.000000
3166193.853000	38591202.600000	479.302000	1.299970	1.299970	-33.000000	-99.000000
3166203.853000	38591192.600000	479.302000	1.299955	1.299955	-33.000000	-99.000000
3166203.853000	38591202.600000	479.302000	1.299965	1.299965	-33.000000	-99.000000
3166193.853000	38591212.600000	479.302000	1.299975	1.299975	-33.000000	-99.000000
3166193.853000	38591222.600000	479.302000	1.299980	1.299980	-33.000000	-99.000000
3166203.853000	38591212.600000	479.302000	1.299972	1.299972	-33.000000	-99.000000
3166203.853000	38591222.600000	479.302000	1.299977	1.299977	-33.000000	-99.000000
3166173.853000	38591232.600000	479.302000	1.299986	1.299986	-33.000000	-99.000000
3166193.853000	38591232.600000	479.302000	1.299983	1.299983	-33.000000	-99.000000
3166203.853000	38591232.600000	479.302000	1.299981	1.299981	-33.000000	-99.000000
3166213.853000	38591192.600000	479.302000	1.299944	1.299944	-33.000000	-99.000000
3166213.853000	38591202.600000	479.302000	1.299958	1.299958	-33.000000	-99.000000
3166223.853000	38591192.600000	479.302000	1.299933	1.299933	-33.000000	-99.000000
3166223.853000	38591202.600000	479.302000	1.299952	1.299952	-33.000000	-99.000000
3166213.853000	38591212.600000	479.302000	1.299968	1.299968	-33.000000	-99.000000
3166213.853000	38591222.600000	479.302000	1.299975	1.299975	-33.000000	-99.000000
3166223.853000	38591212.600000	479.302000	1.299964	1.299964	-33.000000	-99.000000
3166223.853000	38591222.600000	479.302000	1.299972	1.299972	-33.000000	-99.000000
3166233.853000	38591192.600000	479.302000	1.299924	1.299924	-33.000000	-99.000000
3166233.853000	38591202.600000	479.302000	1.299948	1.299948	-33.000000	-99.000000
3166243.853000	38591192.600000	479.302000	1.299920	1.299920	-33.000000	-99.000000
3166243.853000	38591202.600000	479.302000	1.299946	1.299946	-33.000000	-99.000000
3166233.853000	38591212.600000	479.302000	1.299962	1.299962	-33.000000	-99.000000
3166233.853000	38591222.600000	479.302000	1.299971	1.299971	-33.000000	-99.000000
3166243.853000	38591212.600000	479.302000	1.299961	1.299961	-33.000000	-99.000000
3166243.853000	38591222.600000	479.302000	1.299971	1.299971	-33.000000	-99.000000
3166213.853000	38591232.600000	479.302000	1.299979	1.299979	-33.000000	-99.000000
3166223.853000	38591232.600000	479.302000	1.299978	1.299978	-33.000000	-99.000000
3166233.853000	38591232.600000	479.302000	1.299977	1.299977	-33.000000	-99.000000
3166243.853000	38591232.600000	479.302000	1.299977	1.299977	-33.000000	-99.000000
3166323.853000	38591082.600000	409.302000	1.123124	1.124259	-33.000000	-99.000000
3166313.853000	38591082.600000	429.302000	1.123215	1.124522	-33.000000	-99.000000
3166323.853000	38591082.600000	419.302000	1.123163	1.124371	-33.000000	-99.000000
3166323.853000	38591082.600000	429.302000	1.123223	1.124541	-33.000000	-99.000000
3166323.853000	38591092.600000	409.302000	1.123060	1.124089	-33.000000	-99.000000
3166323.853000	38591102.600000	409.302000	1.003965	0.996351	-33.000000	-99.000000
3166313.853000	38591092.600000	429.302000	1.123158	1.124391	-33.000000	-99.000000
3166313.853000	38591102.600000	429.302000	1.123050	1.124127	-33.000000	-99.000000
3166323.853000	38591092.600000	419.302000	1.123099	1.124209	-33.000000	-99.000000
3166323.853000	38591092.600000	429.302000	1.123176	1.124433	-33.000000	-99.000000
3166323.853000	38591102.600000	419.302000	1.123001	1.123950	-33.000000	-99.000000
3166323.853000	38591102.600000	429.302000	1.123094	1.124237	-33.000000	-99.000000
3166293.853000	38591082.600000	439.302000	1.123302	1.124749	-33.000000	-99.000000
3166293.853000	38591082.600000	449.302000	1.123322	1.125643	-33.000000	-99.000000
3166303.853000	38591082.600000	439.302000	1.123300	1.124747	-33.000000	-99.000000
3166303.853000	38591082.600000	449.302000	1.123321	1.125638	-33.000000	-99.000000
3166303.853000	38591082.600000	459.302000	0.983027	0.983027	-33.000000	-99.000000
3166293.853000	38591092.600000	439.302000	1.123287	1.124738	-33.000000	-99.000000
3166293.853000	38591092.600000	449.302000	1.123316	1.125605	-33.000000	-99.000000
3166293.853000	38591102.600000	439.302000	1.123259	1.124714	-33.000000	-99.000000
3166293.853000	38591102.600000	449.302000	1.123305	1.125535	-33.000000	-99.000000
3166303.853000	38591092.600000	439.302000	1.123282	1.124734	-33.000000	-99.000000
3166303.853000	38591092.600000	449.302000	1.123314	1.125594	-33.000000	-99.000000
3166303.853000	38591102.600000	439.302000	1.123245	1.124700	-33.000000	-99.000000
3166303.853000	38591102.600000	449.302000	1.123300	1.125503	-33.000000	-99.000000
3166303.853000	38591092.600000	459.302000	0.982864	0.982864	-33.000000	-99.000000
3166303.853000	38591102.600000	459.302000	0.982532	0.982532	-33.000000	-99.000000
3166313.853000	38591082.600000	439.302000	1.123300	1.124747	-33.000000	-99.000000
3166313.853000	38591082.600000	449.302000	1.123321	1.125638	-33.000000	-99.000000
3166323.853000	38591082.600000	439.302000	1.123302	1.124749	-33.000000	-99.000000
3166323.853000	38591082.600000	449.302000	1.123322	1.125644	-33.000000	-99.000000
3166313.853000	38591082.600000	459.302000	0.983029	0.983029	-33.000000	-99.000000
3166313.853000	38591082.600000	469.302000	0.982364	0.982364	-33.000000	-99.000000
3166323.853000	38591082.600000	459.302000	0.983051	0.983051	-33.000000	-99.000000
3166323.853000	38591082.600000	469.302000	0.982431	0.982431	-33.000000	-99.000000
3166313.853000	38591092.600000	439.302000	1.123283	1.124734	-33.000000	-99.000000
3166313.853000	38591092.600000	449.302000	1.123314	1.125595	-33.000000	-99.000000
3166313.853000	38591102.600000	439.302000	1.123247	1.124701	-33.000000	-99.000000
3166313.853000	38591102.600000	449.302000	1.123300	1.125507	-33.000000	-99.000000
3166323.853000	38591092.600000	439.302000	1.123288	1.124739	-33.000000	-99.000000
3166323.853000	38591092.600000	449.302000	1.123316	1.125608	-33.000000	-99.000000
3166323.853000	38591102.600000	439.302000	1.123262	1.124717	-33.000000	-99.000000
3166323.853000	38591102.600000	449.302000	1.123306	1.125542	-33.000000	-99.000000
3166313.853000	38591092.600000	459.302000	0.982868	0.982868	-33.000000	-99.000000
3166313.853000	38591092.600000	469.302000	0.981907	0.981907	-33.000000	-99.000000
3166313.853000	38591102.600000	459.302000	0.982545	0.982545	-33.000000	-99.000000
3166313.853000	38591102.600000	469.302000	0.981069	0.981069	-33.000000	-99.000000
3166323.853000	38591092.600000	459.302000	0.982919	0.982919	-33.000000	-99.000000
3166323.853000	38591092.600000	469.302000	0.982048	0.982048	-33.000000	-99.000000
3166323.853000	38591102.600000	459.302000	0.982679	0.982679	-33.000000	-99.000000
3166323.853000	38591102.600000	469.302000	0.981404	0.981404	-33.000000	-99.000000
3166303.853000	38591082.600000	489.302000	0.949755	0.982659	-33.000000	-99.000000
3166303.853000	38591092.600000	489.302000	0.949628	0.982312	-33.000000	-99.000000
3166303.853000	38591102.600000	489.302000	0.949368	0.981602	-33.000000	-99.000000
3166313.853000	38591082.600000	479.302000	0.948668	0.979246	-33.000000	-99.000000
3166313.853000	38591082.600000	489.302000	0.949757	0.982664	-33.000000	-99.000000
3166323.853000	38591082.600000	479.302000	0.948762	0.979535	-33.000000	-99.000000
3166323.853000	38591082.600000	489.302000	0.949775	0.982713	-33.000000	-99.000000
3166313.853000	38591092.600000	479.302000	0.948027	0.977273	-33.000000	-99.000000
3166313.853000	38591092.600000	489.302000	0.949632	0.982322	-33.000000	-99.000000
3166313.853000	38591102.600000	479.302000	0.946824	0.973554	-33.000000	-99.000000
3166313.853000	38591102.600000	489.302000	0.949379	0.981631	-33.000000	-99.000000
3166323.853000	38591092.600000	479.302000	0.948226	0.977888	-33.000000	-99.000000
3166323.853000	38591092.600000	489.302000	0.949672	0.982431	-33.000000	-99.000000
3166323.853000	38591102.600000	479.302000	0.947311	0.975063	-33.000000	-99.000000
3166323.853000	38591102.600000	489.302000	0.949485	0.981922	-33.000000	-99.000000
3166333.853000	38591082.600000	399.302000	0.756731	0.743703	-33.000000	-99.000000
3166333.853000	38591082.600000	409.302000	0.733369	0.731974	-33.000000	-99.000000
3166343.853000	38591082.600000	399.302000	0.756738	0.743667	-33.000000	-99.000000
3166343.853000	38591082.600000	409.302000	0.733372	0.731972	-33.000000	-99.000000
3166333.853000	38591082.600000	419.302000	1.067387	1.064551	-33.000000	-99.000000
3166333.853000	38591082.600000	429.302000	1.123237	1.124570	-33.000000	-99.000000
3166343.853000	38591082.600000	419.302000	0.860045	0.869149	-33.000000	-99.000000
3166343.853000	38591082.600000	429.302000	0.900054	0.900054	-33.000000	-99.000000
3166333.853000	38591092.600000	399.302000	0.756754	0.743572	-33.000000	-99.000000
3166333.853000	38591092.600000	409.302000	0.733382	0.731965	-33.000000	-99.000000
3166333.853000	38591102.600000	399.302000	0.756790	0.743366	-33.000000	-99.000000
3166333.853000	38591102.600000	409.302000	0.733403	0.731950	-33.000000	-99.000000
3166343.853000	38591092.600000	399.302000	0.756766	0.743503	-33.000000	-99.000000
3166343.853000	38591092.600000	409.302000	0.733389	0.731960	-33.000000	-99.000000
3166343.853000	38591102.600000	399.302000	0.756815	0.743221	-33.000000	-99.000000
3166343.853000	38591102.600000	409.302000	0.733417	0.731940	-33.000000	-99.000000
3166333.853000	38591092.600000	419.302000	0.944458	0.951008	-33.000000	-99.000000
3166333.853000	38591092.600000	429.302000	1.123202	1.124492	-33.000000	-99.000000
3166333.853000	38591102.600000	419.302000	0.860077	0.869258	-33.000000	-99.000000
3166333.853000	38591102.600000	429.302000	1.123149	1.124371	-33.000000	-99.000000
3166343.853000	38591092.600000	419.302000	0.860063	0.869209	-33.000000	-99.000000
3166343.853000	38591092.600000	429.302000	0.900075	0.900075	-33.000000	-99.000000
3166343.853000	38591102.600000	419.302000	0.860093	0.869311	-33.000000	-99.000000
3166343.853000	38591102.600000	429.302000	0.900111	0.900111	-33.000000	-99.000000
3166353.853000	38591082.600000	399.302000	0.756741	0.743648	-33.000000	-99.000000
3166353.853000	38591082.600000	409.302000	0.733374	0.731971	-33.000000	-99.000000
3166363.853000	38591082.600000	399.302000	0.756740	0.743652	-33.000000	-99.000000
3166353.853000	38591082.600000	419.302000	0.860047	0.869156	-33.000000	-99.000000
3166353.853000	38591082.600000	429.302000	0.900056	0.900056	-33.000000	-99.000000
3166363.853000	38591082.600000	419.302000	0.860047	0.869155	-33.000000	-99.000000
3166363.853000	38591082.600000	429.302000	0.900056	0.900056	-33.000000	-99.000000
3166353.853000	38591092.600000	399.302000	0.756773	0.743465	-33.000000	-99.000000
3166353.853000	38591092.600000	409.302000	0.733392	0.731958	-33.000000	-99.000000
3166353.853000	38591102.600000	399.302000	0.756831	0.743133	-33.000000	-99.000000
3166353.853000	38591102.600000	409.302000	0.733425	0.731934	-33.000000	-99.000000
3166363.853000	38591092.600000	399.302000	0.756771	0.743473	-33.000000	-99.000000
3166363.853000	38591102.600000	399.302000	0.756827	0.743152	-33.000000	-99.000000
3166353.853000	38591092.600000	419.302000	0.860067	0.869223	-33.000000	-99.000000
3166353.853000	38591092.600000	429.302000	0.900080	0.900080	-33.000000	-99.000000
3166353.853000	38591102.600000	419.302000	0.860103	0.869344	-33.000000	-99.000000
3166353.853000	38591102.600000	429.302000	0.900122	0.900122	-33.000000	-99.000000
3166363.853000	38591092.600000	419.302000	0.860066	0.869220	-33.000000	-99.000000
3166363.853000	38591092.600000	429.302000	0.900079	0.900079	-33.000000	-99.000000
3166363.853000	38591102.600000	419.302000	0.860101	0.869337	-33.000000	-99.000000
3166363.853000	38591102.600000	429.302000	0.900120	0.900120	-33.000000	-99.000000
3166333.853000	38591082.600000	439.302000	1.123306	1.124752	-33.000000	-99.000000
3166333.853000	38591082.600000	449.302000	1.123323	1.125653	-33.000000	-99.000000
3166343.853000	38591082.600000	439.302000	0.866721	0.863143	-33.000000	-99.000000
3166343.853000	38591082.600000	449.302000	0.809962	0.809962	-33.000000	-99.000000
3166333.853000	38591082.600000	459.302000	0.983086	0.983086	-33.000000	-99.000000
3166333.853000	38591082.600000	469.302000	0.982537	0.982537	-33.000000	-99.000000
3166343.853000	38591082.600000	459.302000	0.783344	0.783344	-33.000000	-99.000000
3166343.853000	38591082.600000	469.302000	0.806705	0.806705	-33.000000	-99.000000
3166333.853000	38591092.600000	439.302000	1.123296	1.124745	-33.000000	-99.000000
3166333.853000	38591092.600000	449.302000	1.123319	1.125627	-33.000000	-99.000000
3166333.853000	38591102.600000	439.302000	1.123280	1.124733	-33.000000	-99.000000
3166333.853000	38591102.600000	449.302000	1.123313	1.125585	-33.000000	-99.000000
3166343.853000	38591092.600000	439.302000	0.866744	0.863137	-33.000000	-99.000000
3166343.853000	38591092.600000	449.302000	0.809946	0.809946	-33.000000	-99.000000
3166343.853000	38591102.600000	439.302000	0.866785	0.863126	-33.000000	-99.000000
3166343.853000	38591102.600000	449.302000	0.809920	0.809920	-33.000000	-99.000000
3166333.853000	38591092.600000	459.302000	0.982990	0.982990	-33.000000	-99.000000
3166333.853000	38591092.600000	469.302000	0.982253	0.982253	-33.000000	-99.000000
3166333.853000	38591102.600000	459.302000	0.982839	0.982839	-33.000000	-99.000000
3166333.853000	38591102.600000	469.302000	0.981831	0.981831	-33.000000	-99.000000
3166343.853000	38591092.600000	459.302000	0.783348	0.783348	-33.000000	-99.000000
3166343.853000	38591092.600000	469.302000	0.806722	0.806722	-33.000000	-99.000000
3166343.853000	38591102.600000	459.302000	0.783356	0.783356	-33.000000	-99.000000
3166343.853000	38591102.600000	469.302000	0.806750	0.806750	-33.000000	-99.000000
3166353.853000	38591082.600000	439.302000	0.866724	0.863142	-33.000000	-99.000000
3166353.853000	38591082.600000	449.302000	0.809960	0.809960	-33.000000	-99.000000
3166363.853000	38591082.600000	439.302000	0.866723	0.863142	-33.000000	-99.000000
3166363.853000	38591082.600000	449.302000	0.809961	0.809961	-33.000000	-99.000000
3166353.853000	38591082.600000	459.302000	0.783344	0.783344	-33.000000	-99.000000
3166353.853000	38591082.600000	469.302000	0.806707	0.806707	-33.000000	-99.000000
3166363.853000	38591082.600000	459.302000	0.783344	0.783344	-33.000000	-99.000000
3166363.853000	38591082.600000	469.302000	0.806707	0.806707	-33.000000	-99.000000
3166353.853000	38591092.600000	439.302000	0.866749	0.863135	-33.000000	-99.000000
3166353.853000	38591092.600000	449.302000	0.809943	0.809943	-33.000000	-99.000000
3166353.853000	38591102.600000	439.302000	0.866797	0.863122	-33.000000	-99.000000
3166353.853000	38591102.600000	449.302000	0.809911	0.809911	-33.000000	-99.000000
3166363.853000	38591092.600000	439.302000	0.866748	0.863136	-33.000000	-99.000000
3166363.853000	38591092.600000	449.302000	0.809944	0.809944	-33.000000	-99.000000
3166363.853000	38591102.600000	439.302000	0.866794	0.863123	-33.000000	-99.000000
3166363.853000	38591102.600000	449.302000	0.809913	0.809913	-33.000000	-99.000000
3166353.853000	38591092.600000	459.302000	0.783349	0.783349	-33.000000	-99.000000
3166353.853000	38591092.600000	469.302000	0.806725	0.806725	-33.000000	-99.000000
3166353.853000	38591102.600000	459.302000	0.783359	0.783359	-33.000000	-99.000000
3166353.853000	38591102.600000	469.302000	0.806759	0.806759	-33.000000	-99.000000
3166363.853000	38591092.600000	459.302000	0.783349	0.783349	-33.000000	-99.000000
3166363.853000	38591092.600000	469.302000	0.806724	0.806724	-33.000000	-99.000000
3166363.853000	38591102.600000	459.302000	0.783358	0.783358	-33.000000	-99.000000
3166363.853000	38591102.600000	469.302000	0.806757	0.806757	-33.000000	-99.000000
3166373.853000	38591082.600000	429.302000	0.900052	0.900052	-33.000000	-99.000000
3166373.853000	38591092.600000	429.302000	0.900072	0.900072	-33.000000	-99.000000
3166373.853000	38591102.600000	429.302000	0.900105	0.900105	-33.000000	-99.000000
3166373.853000	38591082.600000	439.302000	0.866720	0.863143	-33.000000	-99.000000
3166373.853000	38591082.600000	449.302000	0.809963	0.809963	-33.000000	-99.000000
3166373.853000	38591082.600000	459.302000	0.783344	0.783344	-33.000000	-99.000000
3166373.853000	38591082.600000	469.302000	0.806704	0.806704	-33.000000	-99.000000
3166373.853000	38591092.600000	439.302000	0.866741	0.863137	-33.000000	-99.000000
3166373.853000	38591092.600000	449.302000	0.809948	0.809948	-33.000000	-99.000000
3166373.853000	38591102.600000	439.302000	0.866778	0.863127	-33.000000	-99.000000
3166373.853000	38591102.600000	449.302000	0.809924	0.809924	-33.000000	-99.000000
3166373.853000	38591092.600000	459.302000	0.783348	0.783348	-33.000000	-99.000000
3166373.853000	38591092.600000	469.302000	0.806720	0.806720	-33.000000	-99.000000
3166373.853000	38591102.600000	459.302000	0.783355	0.783355	-33.000000	-99.000000
3166373.853000	38591102.600000	469.302000	0.806746	0.806746	-33.000000	-99.000000
3166333.853000	38591082.600000	479.302000	0.948909	0.979988	-33.000000	-99.000000
3166333.853000	38591082.600000	489.302000	0.949803	0.982790	-33.000000	-99.000000
3166343.853000	38591082.600000	479.302000	0.849989	0.849989	-33.000000	-99.000000
3166343.853000	38591082.600000	489.302000	0.783351	0.783351	-33.000000	-99.000000
3166333.853000	38591092.600000	479.302000	0.948514	0.978775	-33.000000	-99.000000
3166333.853000	38591092.600000	489.302000	0.949728	0.982587	-33.000000	-99.000000
3166333.853000	38591102.600000	479.302000	0.947922	0.976951	-33.000000	-99.000000
3166333.853000	38591102.600000	489.302000	0.949612	0.982270	-33.000000	-99.000000
3166343.853000	38591092.600000	479.302000	0.849984	0.849984	-33.000000	-99.000000
3166343.853000	38591092.600000	489.302000	0.783358	0.783358	-33.000000	-99.000000
3166343.853000	38591102.600000	479.302000	0.849976	0.849976	-33.000000	-99.000000
3166343.853000	38591102.600000	489.302000	0.783371	0.783371	-33.000000	-99.000000
3166353.853000	38591082.600000	479.302000	0.849988	0.849988	-33.000000	-99.000000
3166353.853000	38591082.600000	489.302000	0.783352	0.783352	-33.000000	-99.000000
3166363.853000	38591082.600000	479.302000	0.849988	0.849988	-33.000000	-99.000000
3166363.853000	38591082.600000	489.302000	0.783352	0.783352	-33.000000	-99.000000
3166353.853000	38591082.600000	499.302000	1.076571	1.076571	-33.000000	-99.000000
3166363.853000	38591082.600000	499.302000	1.076572	1.076572	-33.000000	-99.000000
3166353.853000	38591092.600000	479.302000	0.849983	0.849983	-33.000000	-99.000000
3166353.853000	38591092.600000	489.302000	0.783360	0.783360	-33.000000	-99.000000
3166353.853000	38591102.600000	479.302000	0.849973	0.849973	-33.000000	-99.000000
3166353.853000	38591102.600000	489.302000	0.783375	0.783375	-33.000000	-99.000000
3166363.853000	38591092.600000	479.302000	0.849983	0.849983	-33.000000	-99.000000
3166363.853000	38591092.600000	489.302000	0.783360	0.783360	-33.000000	-99.000000
3166363.853000	38591102.600000	479.302000	0.849974	0.849974	-33.000000	-99.000000
3166363.853000	38591102.600000	489.302000	0.783374	0.783374	-33.000000	-99.000000
3166353.853000	38591092.600000	499.302000	1.076529	1.076529	-33.000000	-99.000000
3166353.853000	38591102.600000	499.302000	1.076452	1.076452	-33.000000	-99.000000
3166363.853000	38591092.600000	499.302000	1.076531	1.076531	-33.000000	-99.000000
3166363.853000	38591102.600000	499.302000	1.076457	1.076457	-33.000000	-99.000000
3166373.853000	38591082.600000	479.302000	0.849989	0.849989	-33.000000	-99.000000
3166373.853000	38591082.600000	489.302000	0.783351	0.783351	-33.000000	-99.000000
3166383.853000	38591082.600000	489.302000	0.783349	0.783349	-33.000000	-99.000000
3166373.853000	38591082.600000	499.302000	1.076578	1.076578	-33.000000	-99.000000
3166383.853000	38591082.600000	499.302000	1.076587	1.076587	-33.000000	-99.000000
3166373.853000	38591092.600000	479.302000	0.849984	0.849984	-33.000000	-99.000000
3166373.853000	38591092.600000	489.302000	0.783357	0.783357	-33.000000	-99.000000
3166373.853000	38591102.600000	479.302000	0.849977	0.849977	-33.000000	-99.000000
3166373.853000	38591102.600000	489.302000	0.783369	0.783369	-33.000000	-99.000000
3166383.853000	38591092.600000	489.302000	0.783354	0.783354	-33.000000	-99.000000
3166383.853000	38591102.600000	489.302000	0.783362	0.783362	-33.000000	-99.000000
3166373.853000	38591092.600000	499.302000	1.076543	1.076543	-33.000000	-99.000000
3166373.853000	38591102.600000	499.302000	1.076483	1.076483	-33.000000	-99.000000
3166383.853000	38591092.600000	499.302000	1.076559	1.076559	-33.000000	-99.000000
3166383.853000	38591102.600000	499.302000	1.076517	1.076517	-33.000000	-99.000000
3166253.853000	38591132.600000	469.302000	1.366815	1.366815	-33.000000	-99.000000
3166253.853000	38591142.600000	459.302000	1.366625	1.375373	-33.000000	-99.000000
3166253.853000	38591142.600000	469.302000	1.367000	1.367000	-33.000000	-99.000000
3166253.853000	38591152.600000	459.302000	1.366602	1.376138	-33.000000	-99.000000
3166253.853000	38591152.600000	469.302000	1.367029	1.367029	-33.000000	-99.000000
3166253.853000	38591162.600000	459.302000	1.366694	1.371159	-33.000000	-99.000000
3166253.853000	38591162.600000	469.302000	1.366826	1.366826	-33.000000	-99.000000
3166263.853000	38591152.600000	459.302000	1.366702	1.369740	-33.000000	-99.000000
3166263.853000	38591152.600000	469.302000	1.366782	1.366782	-33.000000	-99.000000
3166263.853000	38591162.600000	459.302000	1.366700	1.368673	-33.000000	-99.000000
3166263.853000	38591162.600000	469.302000	1.366748	1.366748	-33.000000	-99.000000
3166253.853000	38591172.600000	459.302000	1.366698	1.368417	-33.000000	-99.000000
3166253.853000	38591172.600000	469.302000	1.366739	1.366739	-33.000000	-99.000000
3166253.853000	38591182.600000	459.302000	1.366689	1.367217	-33.000000	-99.000000
3166253.853000	38591182.600000	469.302000	1.366706	1.366706	-33.000000	-99.000000
3166263.853000	38591172.600000	459.302000	1.366693	1.367603	-33.000000	-99.000000
3166263.853000	38591172.600000	469.302000	1.366717	1.366717	-33.000000	-99.000000
3166263.853000	38591182.600000	459.302000	1.366686	1.366914	-33.000000	-99.000000
3166263.853000	38591182.600000	469.302000	1.366698	1.366698	-33.000000	-99.000000
3166323.853000	38591112.600000	409.302000	0.871601	0.857131	-33.000000	-99.000000
3166323.853000	38591122.600000	409.302000	0.868662	0.855496	-33.000000	-99.000000
3166313.853000	38591112.600000	429.302000	1.122820	1.123509	-33.000000	-99.000000
3166313.853000	38591122.600000	429.302000	1.122306	1.121931	-33.000000	-99.000000
3166323.853000	38591112.600000	419.302000	1.122857	1.123546	-33.000000	-99.000000
3166323.853000	38591112.600000	429.302000	1.122948	1.123862	-33.000000	-99.000000
3166323.853000	38591122.600000	419.302000	1.122682	1.123024	-33.000000	-99.000000
3166323.853000	38591122.600000	429.302000	1.122712	1.123199	-33.000000	-99.000000
3166323.853000	38591132.600000	409.302000	0.733456	0.731912	-33.000000	-99.000000
3166323.853000	38591142.600000	409.302000	0.733466	0.731904	-33.000000	-99.000000
3166313.853000	38591132.600000	429.302000	1.121644	1.119662	-33.000000	-99.000000
3166313.853000	38591142.600000	429.302000	1.122056	1.121102	-33.000000	-99.000000
3166323.853000	38591132.600000	419.302000	1.122570	1.122678	-33.000000	-99.000000
3166323.853000	38591132.600000	429.302000	1.122515	1.122599	-33.000000	-99.000000
3166323.853000	38591142.600000	419.302000	1.069844	1.063307	-33.000000	-99.000000
3166323.853000	38591142.600000	429.302000	1.122629	1.122952	-33.000000	-99.000000
3166293.853000	38591112.600000	439.302000	1.123200	1.124649	-33.000000	-99.000000
3166293.853000	38591112.600000	449.302000	1.123281	1.125386	-33.000000	-99.000000
3166293.853000	38591122.600000	439.302000	1.123066	1.124447	-33.000000	-99.000000
3166293.853000	38591122.600000	449.302000	1.123229	1.125054	-33.000000	-99.000000
3166303.853000	38591112.600000	439.302000	1.123149	1.124578	-33.000000	-99.000000
3166303.853000	38591112.600000	449.302000	1.123262	1.125266	-33.000000	-99.000000
3166303.853000	38591122.600000	439.302000	1.122746	1.123745	-33.000000	-99.000000
3166303.853000	38591122.600000	449.302000	1.123114	1.124339	-33.000000	-99.000000
3166303.853000	38591112.600000	459.302000	0.981696	0.981696	-33.000000	-99.000000
3166303.853000	38591122.600000	459.302000	0.978663	0.978663	-33.000000	-99.000000
3166293.853000	38591132.600000	439.302000	1.122890	1.124098	-33.000000	-99.000000
3166293.853000	38591132.600000	449.302000	1.123160	1.124617	-33.000000	-99.000000
3166293.853000	38591142.600000	439.302000	1.123003	1.124342	-33.000000	-99.000000
3166293.853000	38591142.600000	449.302000	1.123198	1.124853	-33.000000	-99.000000
3166303.853000	38591132.600000	439.302000	1.120044	1.114388	-33.000000	-99.000000
3166303.853000	38591132.600000	449.302000	1.122193	1.118820	-33.000000	-99.000000
3166303.853000	38591142.600000	439.302000	1.122323	1.122579	-33.000000	-99.000000
3166303.853000	38591142.600000	449.302000	1.122949	1.123286	-33.000000	-99.000000
3166303.853000	38591132.600000	459.302000	0.964019	0.964019	-33.000000	-99.000000
3166303.853000	38591142.600000	459.302000	0.975751	0.975751	-33.000000	-99.000000
3166313.853000	38591112.600000	439.302000	1.123155	1.124588	-33.000000	-99.000000
3166313.853000	38591112.600000	449.302000	1.123264	1.125282	-33.000000	-99.000000
3166313.853000	38591122.600000	439.302000	1.122807	1.123895	-33.000000	-99.000000
3166313.853000	38591122.600000	449.302000	1.123136	1.124471	-33.000000	-99.000000
3166323.853000	38591112.600000	439.302000	1.123210	1.124661	-33.000000	-99.000000
3166323.853000	38591112.600000	449.302000	1.123285	1.125409	-33.000000	-99.000000
3166323.853000	38591122.600000	439.302000	1.123103	1.124511	-33.000000	-99.000000
3166323.853000	38591122.600000	449.302000	1.123243	1.125142	-33.000000	-99.000000
3166313.853000	38591112.600000	459.302000	0.981751	0.981751	-33.000000	-99.000000
3166313.853000	38591112.600000	469.302000	0.979379	0.979379	-33.000000	-99.000000
3166313.853000	38591122.600000	459.302000	0.979082	0.979082	-33.000000	-99.000000
3166313.853000	38591122.600000	469.302000	0.975879	0.975879	-33.000000	-99.000000
3166323.853000	38591112.600000	459.302000	0.982209	0.982209	-33.000000	-99.000000
3166323.853000	38591112.600000	469.302000	0.980300	0.980300	-33.000000	-99.000000
3166323.853000	38591122.600000	459.302000	0.981301	0.981301	-33.000000	-99.000000
3166323.853000	38591122.600000	469.302000	0.978605	0.978605	-33.000000	-99.000000
3166313.853000	38591132.600000	439.302000	1.121246	1.118928	-33.000000	-99.000000
3166313.853000	38591132.600000	449.302000	1.122597	1.121158	-33.000000	-99.000000
3166313.853000	38591142.600000	439.302000	1.122488	1.123067	-33.000000	-99.000000
3166313.853000	38591142.600000	449.302000	1.123008	1.123653	-33.000000	-99.000000
3166323.853000	38591132.600000	439.302000	1.122984	1.124297	-33.000000	-99.000000
3166323.853000	38591132.600000	449.302000	1.123195	1.124835	-33.000000	-99.000000
3166323.853000	38591142.600000	439.302000	1.123059	1.124446	-33.000000	-99.000000
3166323.853000	38591142.600000	449.302000	1.123220	1.124990	-33.000000	-99.000000
3166313.853000	38591132.600000	459.302000	0.969912	0.969912	-33.000000	-99.000000
3166313.853000	38591132.600000	469.302000	0.971648	0.971648	-33.000000	-99.000000
3166313.853000	38591142.600000	459.302000	0.976797	0.976797	-33.000000	-99.000000
3166313.853000	38591142.600000	469.302000	0.974191	0.974191	-33.000000	-99.000000
3166323.853000	38591132.600000	459.302000	0.980327	0.980327	-33.000000	-99.000000
3166323.853000	38591132.600000	469.302000	0.977227	0.977227	-33.000000	-99.000000
3166323.853000	38591142.600000	459.302000	0.980883	0.980883	-33.000000	-99.000000
3166323.853000	38591142.600000	469.302000	0.977982	0.977982	-33.000000	-99.000000
3166323.853000	38591152.600000	409.302000	0.733455	0.731912	-33.000000	-99.000000
3166323.853000	38591162.600000	409.302000	0.733432	0.731929	-33.000000	-99.000000
3166313.853000	38591152.600000	429.302000	1.122695	1.123152	-33.000000	-99.000000
3166313.853000	38591162.600000	429.302000	1.122996	1.123996	-33.000000	-99.000000
3166323.853000	38591152.600000	419.302000	0.946587	0.952855	-33.000000	-99.000000
3166323.853000	38591152.600000	429.302000	1.122882	1.123688	-33.000000	-99.000000
3166323.853000	38591162.600000	419.302000	0.860098	0.869337	-33.000000	-99.000000
3166323.853000	38591162.600000	429.302000	1.123057	1.124153	-33.000000	-99.000000
3166323.853000	38591172.600000	409.302000	0.733408	0.731947	-33.000000	-99.000000
3166323.853000	38591182.600000	409.302000	0.733389	0.731960	-33.000000	-99.000000
3166313.853000	38591172.600000	429.302000	1.123133	1.124338	-33.000000	-99.000000
3166313.853000	38591182.600000	429.302000	1.123202	1.124499	-33.000000	-99.000000
3166323.853000	38591172.600000	419.302000	0.860072	0.869251	-33.000000	-99.000000
3166323.853000	38591172.600000	429.302000	1.100210	1.105397	-33.000000	-99.000000
3166323.853000	38591182.600000	419.302000	0.860052	0.869184	-33.000000	-99.000000
3166323.853000	38591182.600000	429.302000	0.983318	0.988252	-33.000000	-99.000000
3166293.853000	38591152.600000	439.302000	1.123171	1.124626	-33.000000	-99.000000
3166293.853000	38591152.600000	449.302000	1.123262	1.125260	-33.000000	-99.000000
3166293.853000	38591162.600000	439.302000	1.123248	1.124717	-33.000000	-99.000000
3166293.853000	38591162.600000	449.302000	1.123294	1.125463	-33.000000	-99.000000
3166303.853000	38591152.600000	439.302000	1.123085	1.124497	-33.000000	-99.000000
3166303.853000	38591152.600000	449.302000	1.123227	1.125034	-33.000000	-99.000000
3166303.853000	38591162.600000	439.302000	1.123229	1.124698	-33.000000	-99.000000
3166303.853000	38591162.600000	449.302000	1.123286	1.125408	-33.000000	-99.000000
3166303.853000	38591152.600000	459.302000	0.981068	0.981068	-33.000000	-99.000000
3166303.853000	38591162.600000	459.302000	0.982311	0.982311	-33.000000	-99.000000
3166293.853000	38591172.600000	439.302000	1.123283	1.124747	-33.000000	-99.000000
3166293.853000	38591172.600000	449.302000	1.123309	1.125559	-33.000000	-99.000000
3166293.853000	38591182.600000	439.302000	1.123301	1.124758	-33.000000	-99.000000
3166293.853000	38591182.600000	449.302000	1.123317	1.125609	-33.000000	-99.000000
3166303.853000	38591172.600000	439.302000	1.123277	1.124742	-33.000000	-99.000000
3166303.853000	38591172.600000	449.302000	1.123306	1.125540	-33.000000	-99.000000
3166303.853000	38591182.600000	439.302000	1.123298	1.124757	-33.000000	-99.000000
3166303.853000	38591182.600000	449.302000	1.123316	1.125601	-33.000000	-99.000000
3166303.853000	38591172.600000	459.302000	0.982759	0.982759	-33.000000	-99.000000
3166303.853000	38591182.600000	459.302000	0.982966	0.982966	-33.000000	-99.000000
3166313.853000	38591152.600000	439.302000	1.123098	1.124517	-33.000000	-99.000000
3166313.853000	38591152.600000	449.302000	1.123232	1.125065	-33.000000	-99.000000
3166313.853000	38591162.600000	439.302000	1.123231	1.124701	-33.000000	-99.000000
3166313.853000	38591162.600000	449.302000	1.123287	1.125414	-33.000000	-99.000000
3166323.853000	38591152.600000	439.302000	1.123186	1.124646	-33.000000	-99.000000
3166323.853000	38591152.600000	449.302000	1.123269	1.125300	-33.000000	-99.000000
3166323.853000	38591162.600000	439.302000	1.123253	1.124721	-33.000000	-99.000000
3166323.853000	38591162.600000	449.302000	1.123296	1.125475	-33.000000	-99.000000
3166313.853000	38591152.600000	459.302000	0.981169	0.981169	-33.000000	-99.000000
3166313.853000	38591152.600000	469.302000	0.978420	0.978420	-33.000000	-99.000000
3166313.853000	38591162.600000	459.302000	0.982332	0.982332	-33.000000	-99.000000
3166313.853000	38591162.600000	469.302000	0.980605	0.980605	-33.000000	-99.000000
3166323.853000	38591152.600000	459.302000	0.981935	0.981935	-33.000000	-99.000000
3166323.853000	38591152.600000	469.302000	0.979763	0.979763	-33.000000	-99.000000
3166323.853000	38591162.600000	459.302000	0.982534	0.982534	-33.000000	-99.000000
3166323.853000	38591162.600000	469.302000	0.981075	0.981075	-33.000000	-99.000000
3166313.853000	38591172.600000	439.302000	1.123277	1.124743	-33.000000	-99.000000
3166313.853000	38591172.600000	449.302000	1.123307	1.125542	-33.000000	-99.000000
3166313.853000	38591182.600000	439.302000	1.123298	1.124757	-33.000000	-99.000000
3166313.853000	38591182.600000	449.302000	1.123316	1.125602	-33.000000	-99.000000
3166323.853000	38591172.600000	439.302000	1.123285	1.124748	-33.000000	-99.000000
3166323.853000	38591172.600000	449.302000	1.123310	1.125564	-33.000000	-99.000000
3166323.853000	38591182.600000	439.302000	1.123301	1.124759	-33.000000	-99.000000
3166323.853000	38591182.600000	449.302000	1.123318	1.125611	-33.000000	-99.000000
3166313.853000	38591172.600000	459.302000	0.982765	0.982765	-33.000000	-99.000000
3166313.853000	38591172.600000	469.302000	0.981662	0.981662	-33.000000	-99.000000
3166313.853000	38591182.600000	459.302000	0.982969	0.982969	-33.000000	-99.000000
3166313.853000	38591182.600000	469.302000	0.982221	0.982221	-33.000000	-99.000000
3166323.853000	38591172.600000	459.302000	0.982836	0.982836	-33.000000	-99.000000
3166323.853000	38591172.600000	469.302000	0.981851	0.981851	-33.000000	-99.000000
3166323.853000	38591182.600000	459.302000	0.982999	0.982999	-33.000000	-99.000000
3166323.853000	38591182.600000	469.302000	0.856722	0.856722	-33.000000	-99.000000
3166253.853000	38591112.600000	479.302000	1.299899	1.299899	-33.000000	-99.000000
3166253.853000	38591122.600000	479.302000	1.299821	1.299821	-33.000000	-99.000000
3166253.853000	38591122.600000	489.302000	1.299922	1.299922	-33.000000	-99.000000
3166263.853000	38591122.600000	479.302000	1.299871	1.299871	-33.000000	-99.000000
3166253.853000	38591132.600000	479.302000	1.299630	1.299630	-33.000000	-99.000000
3166253.853000	38591132.600000	489.302000	1.299966	1.299966	-33.000000	-99.000000
3166253.853000	38591142.600000	479.302000	1.299182	1.299182	-33.000000	-99.000000
3166263.853000	38591132.600000	479.302000	1.299795	1.299795	-33.000000	-99.000000
3166263.853000	38591142.600000	479.302000	1.299702	1.299702	-33.000000	-99.000000
3166273.853000	38591142.600000	479.302000	1.299854	1.299854	-33.000000	-99.000000
3166253.853000	38591152.600000	479.302000	1.299091	1.299091	-33.000000	-99.000000
3166253.853000	38591162.600000	479.302000	1.299563	1.299563	-33.000000	-99.000000
3166263.853000	38591152.600000	479.302000	1.299689	1.299689	-33.000000	-99.000000
3166263.853000	38591162.600000	479.302000	1.299772	1.299772	-33.000000	-99.000000
3166253.853000	38591172.600000	479.302000	1.299790	1.299790	-33.000000	-99.000000
3166253.853000	38591182.600000	479.302000	1.299882	1.299882	-33.000000	-99.000000
3166263.853000	38591172.600000	479.302000	1.299853	1.299853	-33.000000	-99.000000
3166263.853000	38591182.600000	479.302000	1.299905	1.299905	-33.000000	-99.000000
3166273.853000	38591152.600000	479.302000	1.299850	1.299850	-33.000000	-99.000000
3166273.853000	38591162.600000	479.302000	1.299872	1.299872	-33.000000	-99.000000
3166273.853000	38591172.600000	479.302000	1.299902	1.299902	-33.000000	-99.000000
3166273.853000	38591182.600000	479.302000	1.299928	1.299928	-33.000000	-99.000000
3166303.853000	38591112.600000	489.302000	0.948704	0.979789	-33.000000	-99.000000
3166303.853000	38591122.600000	489.302000	0.946136	0.972804	-33.000000	-99.000000
3166303.853000	38591132.600000	489.302000	0.929871	0.928972	-33.000000	-99.000000
3166303.853000	38591142.600000	489.302000	0.943392	0.965450	-33.000000	-99.000000
3166313.853000	38591112.600000	479.302000	0.944277	0.965611	-33.000000	-99.000000
3166313.853000	38591112.600000	489.302000	0.948748	0.979910	-33.000000	-99.000000
3166313.853000	38591122.600000	479.302000	0.938433	0.946969	-33.000000	-99.000000
3166313.853000	38591122.600000	489.302000	0.946508	0.973815	-33.000000	-99.000000
3166323.853000	38591112.600000	479.302000	0.945688	0.970025	-33.000000	-99.000000
3166323.853000	38591112.600000	489.302000	0.949117	0.980919	-33.000000	-99.000000
3166323.853000	38591122.600000	479.302000	0.943056	0.961769	-33.000000	-99.000000
3166323.853000	38591122.600000	489.302000	0.948392	0.978949	-33.000000	-99.000000
3166313.853000	38591132.600000	479.302000	0.930047	0.918994	-33.000000	-99.000000
3166313.853000	38591132.600000	489.302000	0.937142	0.948498	-33.000000	-99.000000
3166313.853000	38591142.600000	479.302000	0.935235	0.936519	-33.000000	-99.000000
3166313.853000	38591142.600000	489.302000	0.944419	0.968223	-33.000000	-99.000000
3166323.853000	38591132.600000	479.302000	0.940776	0.954531	-33.000000	-99.000000
3166323.853000	38591132.600000	489.302000	0.947594	0.976792	-33.000000	-99.000000
3166323.853000	38591142.600000	479.302000	0.942039	0.958565	-33.000000	-99.000000
3166323.853000	38591142.600000	489.302000	0.948071	0.978103	-33.000000	-99.000000
3166303.853000	38591152.600000	489.302000	0.948234	0.978560	-33.000000	-99.000000
3166303.853000	38591162.600000	489.302000	0.949231	0.981259	-33.000000	-99.000000
3166303.853000	38591172.600000	489.302000	0.949576	0.982193	-33.000000	-99.000000
3166303.853000	38591182.600000	489.302000	0.949733	0.982617	-33.000000	-99.000000
3166313.853000	38591152.600000	479.302000	0.942758	0.960853	-33.000000	-99.000000
3166313.853000	38591152.600000	489.302000	0.948317	0.978784	-33.000000	-99.000000
3166313.853000	38591162.600000	479.302000	0.946165	0.971529	-33.000000	-99.000000
3166313.853000	38591162.600000	489.302000	0.949247	0.981303	-33.000000	-99.000000
3166323.853000	38591152.600000	479.302000	0.944886	0.967540	-33.000000	-99.000000
3166323.853000	38591152.600000	489.302000	0.948930	0.980441	-33.000000	-99.000000
3166323.853000	38591162.600000	479.302000	0.946856	0.973673	-33.000000	-99.000000
3166323.853000	38591162.600000	489.302000	0.949401	0.981719	-33.000000	-99.000000
3166313.853000	38591172.600000	479.302000	0.947707	0.976302	-33.000000	-99.000000
3166313.853000	38591172.600000	489.302000	0.949581	0.982206	-33.000000	-99.000000
3166313.853000	38591182.600000	479.302000	0.948495	0.978727	-33.000000	-99.000000
3166313.853000	38591182.600000	489.302000	0.949735	0.982622	-33.000000	-99.000000
3166323.853000	38591172.600000	479.302000	0.947973	0.977123	-33.000000	-99.000000
3166323.853000	38591172.600000	489.302000	0.949634	0.982348	-33.000000	-99.000000
3166323.853000	38591182.600000	479.302000	0.833429	0.830574	-33.000000	-99.000000
3166323.853000	38591182.600000	489.302000	0.949757	0.982682	-33.000000	-99.000000
3166253.853000	38591192.600000	459.302000	1.366682	1.366634	-33.000000	-99.000000
3166253.853000	38591192.600000	469.302000	1.366691	1.366691	-33.000000	-99.000000
3166253.853000	38591202.600000	459.302000	1.366678	1.366316	-33.000000	-99.000000
3166253.853000	38591202.600000	469.302000	1.366683	1.366683	-33.000000	-99.000000
3166263.853000	38591192.600000	459.302000	1.366680	1.366503	-33.000000	-99.000000
3166263.853000	38591192.600000	469.302000	1.366687	1.366687	-33.000000	-99.000000
3166263.853000	38591202.600000	459.302000	1.366677	1.366252	-33.000000	-99.000000
3166263.853000	38591202.600000	469.302000	1.366681	1.366681	-33.000000	-99.000000
3166253.853000	38591212.600000	459.302000	1.366675	1.366125	-33.000000	-99.000000
3166253.853000	38591212.600000	469.302000	1.366678	1.366678	-33.000000	-99.000000
3166253.853000	38591222.600000	459.302000	1.366673	1.366003	-33.000000	-99.000000
3166253.853000	38591222.600000	469.302000	1.366675	1.366675	-33.000000	-99.000000
3166263.853000	38591212.600000	459.302000	1.366674	1.366091	-33.000000	-99.000000
3166263.853000	38591212.600000	469.302000	1.366677	1.366677	-33.000000	-99.000000
3166263.853000	38591222.600000	459.302000	1.366672	1.365983	-33.000000	-99.000000
3166263.853000	38591222.600000	469.302000	1.366674	1.366674	-33.000000	-99.000000
3166253.853000	38591232.600000	459.302000	1.366671	1.365921	-33.000000	-99.000000
3166253.853000	38591232.600000	469.302000	1.366673	1.366673	-33.000000	-99.000000
3166263.853000	38591232.600000	459.302000	1.366671	1.365908	-33.000000	-99.000000
3166263.853000	38591232.600000	469.302000	1.366673	1.366673	-33.000000	-99.000000
3166323.853000	38591192.600000	409.302000	0.733375	0.731970	-33.000000	-99.000000
3166323.853000	38591202.600000	409.302000	0.733366	0.731977	-33.000000	-99.000000
3166313.853000	38591192.600000	429.302000	1.123242	1.124585	-33.000000	-99.000000
3166313.853000	38591202.600000	429.302000	1.123266	1.124637	-33.000000	-99.000000
3166323.853000	38591192.600000	419.302000	0.860039	0.869137	-33.000000	-99.000000
3166323.853000	38591192.600000	429.302000	0.900045	0.900045	-33.000000	-99.000000
3166323.853000	38591202.600000	419.302000	0.860029	0.869104	-33.000000	-99.000000
3166323.853000	38591202.600000	429.302000	0.900034	0.900034	-33.000000	-99.000000
3166323.853000	38591212.600000	409.302000	0.733359	0.731982	-33.000000	-99.000000
3166323.853000	38591222.600000	409.302000	0.733354	0.731985	-33.000000	-99.000000
3166313.853000	38591212.600000	429.302000	1.123282	1.124669	-33.000000	-99.000000
3166313.853000	38591222.600000	429.302000	1.123293	1.124692	-33.000000	-99.000000
3166323.853000	38591212.600000	419.302000	0.860022	0.869081	-33.000000	-99.000000
3166323.853000	38591212.600000	429.302000	0.900026	0.900026	-33.000000	-99.000000
3166323.853000	38591222.600000	419.302000	0.860018	0.869064	-33.000000	-99.000000
3166323.853000	38591222.600000	429.302000	0.900021	0.900021	-33.000000	-99.000000
3166293.853000	38591192.600000	439.302000	1.123311	1.124764	-33.000000	-99.000000
3166293.853000	38591192.600000	449.302000	1.123322	1.125639	-33.000000	-99.000000
3166293.853000	38591202.600000	439.302000	1.123317	1.124767	-33.000000	-99.000000
3166293.853000	38591202.600000	449.302000	1.123325	1.125657	-33.000000	-99.000000
3166303.853000	38591192.600000	439.302000	1.123309	1.124763	-33.000000	-99.000000
3166303.853000	38591192.600000	449.302000	1.123321	1.125635	-33.000000	-99.000000
3166303.853000	38591202.600000	439.302000	1.123316	1.124766	-33.000000	-99.000000
3166303.853000	38591202.600000	449.302000	1.123324	1.125655	-33.000000	-99.000000
3166303.853000	38591192.600000	459.302000	0.983079	0.983079	-33.000000	-99.000000
3166303.853000	38591202.600000	459.302000	0.983146	0.983146	-33.000000	-99.000000
3166293.853000	38591212.600000	439.302000	1.123321	1.124768	-33.000000	-99.000000
3166293.853000	38591212.600000	449.302000	1.123326	1.125669	-33.000000	-99.000000
3166293.853000	38591222.600000	439.302000	1.123323	1.124769	-33.000000	-99.000000
3166293.853000	38591222.600000	449.302000	1.123328	1.125678	-33.000000	-99.000000
3166303.853000	38591212.600000	439.302000	1.123320	1.124768	-33.000000	-99.000000
3166303.853000	38591212.600000	449.302000	1.123326	1.125668	-33.000000	-99.000000
3166303.853000	38591222.600000	439.302000	1.123323	1.124769	-33.000000	-99.000000
3166303.853000	38591222.600000	449.302000	1.123328	1.125677	-33.000000	-99.000000
3166303.853000	38591212.600000	459.302000	0.983190	0.983190	-33.000000	-99.000000
3166303.853000	38591222.600000	459.302000	0.983220	0.983220	-33.000000	-99.000000
3166313.853000	38591192.600000	439.302000	1.123309	1.124763	-33.000000	-99.000000
3166313.853000	38591192.600000	449.302000	1.123321	1.125635	-33.000000	-99.000000
3166313.853000	38591202.600000	439.302000	1.123316	1.124766	-33.000000	-99.000000
3166313.853000	38591202.600000	449.302000	1.123324	1.125655	-33.000000	-99.000000
3166323.853000	38591192.600000	439.302000	0.850085	0.850085	-33.000000	-99.000000
3166323.853000	38591192.600000	449.302000	0.809962	0.809962	-33.000000	-99.000000
3166323.853000	38591202.600000	439.302000	0.850065	0.850065	-33.000000	-99.000000
3166323.853000	38591202.600000	449.302000	0.809971	0.809971	-33.000000	-99.000000
3166313.853000	38591192.600000	459.302000	0.983080	0.983080	-33.000000	-99.000000
3166313.853000	38591192.600000	469.302000	0.982545	0.982545	-33.000000	-99.000000
3166313.853000	38591202.600000	459.302000	0.983147	0.983147	-33.000000	-99.000000
3166313.853000	38591202.600000	469.302000	0.982747	0.982747	-33.000000	-99.000000
3166323.853000	38591192.600000	459.302000	0.783346	0.783346	-33.000000	-99.000000
3166323.853000	38591192.600000	469.302000	0.806712	0.806712	-33.000000	-99.000000
3166323.853000	38591202.600000	459.302000	0.783343	0.783343	-33.000000	-99.000000
3166323.853000	38591202.600000	469.302000	0.806702	0.806702	-33.000000	-99.000000
3166313.853000	38591212.600000	439.302000	1.123320	1.124768	-33.000000	-99.000000
3166313.853000	38591212.600000	449.302000	1.123326	1.125668	-33.000000	-99.000000
3166313.853000	38591222.600000	439.302000	1.123323	1.124769	-33.000000	-99.000000
3166313.853000	38591222.600000	449.302000	1.123328	1.125677	-33.000000	-99.000000
3166323.853000	38591212.600000	439.302000	0.850050	0.850050	-33.000000	-99.000000
3166323.853000	38591212.600000	449.302000	0.809977	0.809977	-33.000000	-99.000000
3166323.853000	38591222.600000	439.302000	0.850040	0.850040	-33.000000	-99.000000
3166323.853000	38591222.600000	449.302000	0.809982	0.809982	-33.000000	-99.000000
3166313.853000	38591212.600000	459.302000	0.983190	0.983190	-33.000000	-99.000000
3166313.853000	38591212.600000	469.302000	0.982881	0.982881	-33.000000	-99.000000
3166313.853000	38591222.600000	459.302000	0.983220	0.983220	-33.000000	-99.000000
3166313.853000	38591222.600000	469.302000	0.982974	0.982974	-33.000000	-99.000000
3166323.853000	38591212.600000	459.302000	0.783341	0.783341	-33.000000	-99.000000
3166323.853000	38591212.600000	469.302000	0.823344	0.823344	-33.000000	-99.000000
3166323.853000	38591222.600000	459.302000	0.783340	0.783340	-33.000000	-99.000000
3166323.853000	38591222.600000	469.302000	0.823342	0.823342	-33.000000	-99.000000
3166323.853000	38591232.600000	409.302000	0.733350	0.731988	-33.000000	-99.000000
3166313.853000	38591232.600000	429.302000	1.100055	1.104979	-33.000000	-99.000000
3166323.853000	38591232.600000	419.302000	0.860014	0.869051	-33.000000	-99.000000
3166323.853000	38591232.600000	429.302000	0.900016	0.900016	-33.000000	-99.000000
3166293.853000	38591232.600000	439.302000	1.123325	1.124770	-33.000000	-99.000000
3166293.853000	38591232.600000	449.302000	1.123329	1.125684	-33.000000	-99.000000
3166303.853000	38591232.600000	439.302000	1.123325	1.124770	-33.000000	-99.000000
3166303.853000	38591232.600000	449.302000	1.123329	1.125684	-33.000000	-99.000000
3166303.853000	38591232.600000	459.302000	0.983241	0.983241	-33.000000	-99.000000
3166313.853000	38591232.600000	439.302000	1.123325	1.124770	-33.000000	-99.000000
3166313.853000	38591232.600000	449.302000	1.123329	1.125684	-33.000000	-99.000000
3166323.853000	38591232.600000	439.302000	0.850032	0.850032	-33.000000	-99.000000
3166323.853000	38591232.600000	449.302000	0.809985	0.809985	-33.000000	-99.000000
3166313.853000	38591232.600000	459.302000	0.983242	0.983242	-33.000000	-99.000000
3166313.853000	38591232.600000	469.302000	0.983042	0.983042	-33.000000	-99.000000
3166323.853000	38591232.600000	459.302000	0.783339	0.783339	-33.000000	-99.000000
3166323.853000	38591232.600000	469.302000	0.823340	0.823340	-33.000000	-99.000000
3166253.853000	38591192.600000	479.302000	1.299925	1.299925	-33.000000	-99.000000
3166253.853000	38591202.600000	479.302000	1.299948	1.299948	-33.000000	-99.000000
3166263.853000	38591192.600000	479.302000	1.299935	1.299935	-33.000000	-99.000000
3166263.853000	38591202.600000	479.302000	1.299953	1.299953	-33.000000	-99.000000
3166253.853000	38591212.600000	479.302000	1.299962	1.299962	-33.000000	-99.000000
3166253.853000	38591222.600000	479.302000	1.299971	1.299971	-33.000000	-99.000000
3166263.853000	38591212.600000	479.302000	1.299965	1.299965	-33.000000	-99.000000
3166263.853000	38591222.600000	479.302000	1.299973	1.299973	-33.000000	-99.000000
3166273.853000	38591192.600000	479.302000	1.299946	1.299946	-33.000000	-99.000000
3166273.853000	38591202.600000	479.302000	1.299959	1.299959	-33.000000	-99.000000
3166273.853000	38591212.600000	479.302000	1.299969	1.299969	-33.000000	-99.000000
3166273.853000	38591222.600000	479.302000	1.299975	1.299975	-33.000000	-99.000000
3166253.853000	38591232.600000	479.302000	1.299977	1.299977	-33.000000	-99.000000
3166263.853000	38591232.600000	479.302000	1.299978	1.299978	-33.000000	-99.000000
3166273.853000	38591232.600000	479.302000	1.299980	1.299980	-33.000000	-99.000000
3166303.853000	38591192.600000	489.302000	0.949817	0.982844	-33.000000	-99.000000
3166303.853000	38591202.600000	489.302000	0.949867	0.982979	-33.000000	-99.000000
3166303.853000	38591212.600000	489.302000	0.949899	0.983066	-33.000000	-99.000000
3166303.853000	38591222.600000	489.302000	0.949921	0.983124	-33.000000	-99.000000
3166313.853000	38591192.600000	479.302000	0.948942	0.980102	-33.000000	-99.000000
3166313.853000	38591192.600000	489.302000	0.949818	0.982847	-33.000000	-99.000000
3166313.853000	38591202.600000	479.302000	0.949219	0.980949	-33.000000	-99.000000
3166313.853000	38591202.600000	489.302000	0.949868	0.982980	-33.000000	-99.000000
3166323.853000	38591192.600000	479.302000	0.849988	0.849988	-33.000000	-99.000000
3166323.853000	38591192.600000	489.302000	0.783350	0.783350	-33.000000	-99.000000
3166323.853000	38591202.600000	479.302000	0.849991	0.849991	-33.000000	-99.000000
3166323.853000	38591202.600000	489.302000	0.783346	0.783346	-33.000000	-99.000000
3166313.853000	38591212.600000	479.302000	0.949401	0.981505	-33.000000	-99.000000
3166313.853000	38591212.600000	489.302000	0.949900	0.983066	-33.000000	-99.000000
3166313.853000	38591222.600000	479.302000	0.949526	0.981888	-33.000000	-99.000000
3166313.853000	38591222.600000	489.302000	0.949921	0.983125	-33.000000	-99.000000
3166323.853000	38591212.600000	479.302000	0.849993	0.849993	-33.000000	-99.000000
3166323.853000	38591212.600000	489.302000	0.783343	0.783343	-33.000000	-99.000000
3166323.853000	38591222.600000	479.302000	0.849994	0.849994	-33.000000	-99.000000
3166323.853000	38591222.600000	489.302000	0.783341	0.783341	-33.000000	-99.000000
3166303.853000	38591232.600000	489.302000	0.949937	0.983166	-33.000000	-99.000000
3166313.853000	38591232.600000	479.302000	0.949616	0.982164	-33.000000	-99.000000
3166313.853000	38591232.600000	489.302000	0.949937	0.983166	-33.000000	-99.000000
3166323.853000	38591232.600000	479.302000	0.849995	0.849995	-33.000000	-99.000000
3166323.853000	38591232.600000	489.302000	0.783340	0.783340	-33.000000	-99.000000
3166333.853000	38591112.600000	399.302000	0.756848	0.743034	-33.000000	-99.000000
3166333.853000	38591112.600000	409.302000	0.733436	0.731926	-33.000000	-99.000000
3166333.853000	38591122.600000	399.302000	0.756940	0.742508	-33.000000	-99.000000
3166333.853000	38591122.600000	409.302000	0.733490	0.731887	-33.000000	-99.000000
3166343.853000	38591112.600000	399.302000	0.756909	0.742684	-33.000000	-99.000000
3166343.853000	38591112.600000	409.302000	0.733471	0.731901	-33.000000	-99.000000
3166343.853000	38591122.600000	399.302000	0.757113	0.741542	-33.000000	-99.000000
3166343.853000	38591122.600000	409.302000	0.733588	0.731817	-33.000000	-99.000000
3166333.853000	38591112.600000	419.302000	0.860113	0.869378	-33.000000	-99.000000
3166333.853000	38591112.600000	429.302000	1.100208	1.105283	-33.000000	-99.000000
3166333.853000	38591122.600000	419.302000	0.860170	0.869572	-33.000000	-99.000000
3166333.853000	38591122.600000	429.302000	0.900200	0.900200	-33.000000	-99.000000
3166343.853000	38591112.600000	419.302000	0.860152	0.869508	-33.000000	-99.000000
3166343.853000	38591112.600000	429.302000	0.900179	0.900179	-33.000000	-99.000000
3166343.853000	38591122.600000	419.302000	0.860279	0.869938	-33.000000	-99.000000
3166343.853000	38591122.600000	429.302000	0.900328	0.900328	-33.000000	-99.000000
3166333.853000	38591132.600000	399.302000	0.757060	0.741828	-33.000000	-99.000000
3166333.853000	38591132.600000	409.302000	0.733561	0.731836	-33.000000	-99.000000
3166333.853000	38591142.600000	399.302000	0.757123	0.741471	-33.000000	-99.000000
3166333.853000	38591142.600000	409.302000	0.733600	0.731808	-33.000000	-99.000000
3166343.853000	38591132.600000	399.302000	0.757567	0.739080	-33.000000	-99.000000
3166343.853000	38591132.600000	409.302000	0.733846	0.731631	-33.000000	-99.000000
3166343.853000	38591142.600000	399.302000	0.758005	0.736803	-33.000000	-99.000000
3166343.853000	38591142.600000	409.302000	0.734094	0.731453	-33.000000	-99.000000
3166333.853000	38591132.600000	419.302000	0.860243	0.869825	-33.000000	-99.000000
3166333.853000	38591132.600000	429.302000	0.900287	0.900287	-33.000000	-99.000000
3166333.853000	38591142.600000	419.302000	0.860281	0.869957	-33.000000	-99.000000
3166333.853000	38591142.600000	429.302000	0.900330	0.900330	-33.000000	-99.000000
3166343.853000	38591132.600000	419.302000	0.860566	0.870912	-33.000000	-99.000000
3166343.853000	38591132.600000	429.302000	0.900663	0.900663	-33.000000	-99.000000
3166343.853000	38591142.600000	419.302000	0.860846	0.871872	-33.000000	-99.000000
3166343.853000	38591142.600000	429.302000	0.900990	0.900990	-33.000000	-99.000000
3166353.853000	38591112.600000	399.302000	0.756954	0.742433	-33.000000	-99.000000
3166353.853000	38591112.600000	409.302000	0.733496	0.731883	-33.000000	-99.000000
3166353.853000	38591122.600000	399.302000	0.757294	0.740554	-33.000000	-99.000000
3166353.853000	38591122.600000	409.302000	0.733689	0.731744	-33.000000	-99.000000
3166363.853000	38591112.600000	399.302000	0.756944	0.742489	-33.000000	-99.000000
3166363.853000	38591122.600000	399.302000	0.757247	0.740807	-33.000000	-99.000000
3166353.853000	38591112.600000	419.302000	0.860180	0.869603	-33.000000	-99.000000
3166353.853000	38591112.600000	429.302000	0.900212	0.900212	-33.000000	-99.000000
3166353.853000	38591122.600000	419.302000	0.860393	0.870323	-33.000000	-99.000000
3166353.853000	38591122.600000	429.302000	0.900463	0.900463	-33.000000	-99.000000
3166363.853000	38591112.600000	419.302000	0.860174	0.869581	-33.000000	-99.000000
3166363.853000	38591112.600000	429.302000	0.900205	0.900205	-33.000000	-99.000000
3166363.853000	38591122.600000	419.302000	0.860364	0.870223	-33.000000	-99.000000
3166363.853000	38591122.600000	429.302000	0.900428	0.900428	-33.000000	-99.000000
3166353.853000	38591132.600000	399.302000	0.758855	0.732672	-33.000000	-99.000000
3166353.853000	38591132.600000	409.302000	0.734528	0.731140	-33.000000	-99.000000
3166353.853000	38591142.600000	399.302000	0.769051	0.692612	-33.000000	-99.000000
3166353.853000	38591142.600000	409.302000	0.738470	0.728302	-33.000000	-99.000000
3166363.853000	38591132.600000	399.302000	0.758371	0.735000	-33.000000	-99.000000
3166363.853000	38591142.600000	399.302000	0.761291	0.721905	-33.000000	-99.000000
3166353.853000	38591132.600000	419.302000	0.861422	0.873778	-33.000000	-99.000000
3166353.853000	38591132.600000	429.302000	0.901652	0.901652	-33.000000	-99.000000
3166353.853000	38591142.600000	419.302000	0.870281	0.902273	-33.000000	-99.000000
3166353.853000	38591142.600000	429.302000	0.911406	0.911406	-33.000000	-99.000000
3166363.853000	38591132.600000	419.302000	0.861094	0.872684	-33.000000	-99.000000
3166363.853000	38591132.600000	429.302000	0.901275	0.901275	-33.000000	-99.000000
3166363.853000	38591142.600000	419.302000	0.863197	0.879683	-33.000000	-99.000000
3166363.853000	38591142.600000	429.302000	0.903665	0.903665	-33.000000	-99.000000
3166333.853000	38591112.600000	439.302000	1.123255	1.124712	-33.000000	-99.000000
3166333.853000	38591112.600000	449.302000	1.123302	1.125520	-33.000000	-99.000000
3166333.853000	38591122.600000	439.302000	1.123224	1.124681	-33.000000	-99.000000
3166333.853000	38591122.600000	449.302000	1.123289	1.125433	-33.000000	-99.000000
3166343.853000	38591112.600000	439.302000	0.866863	0.863104	-33.000000	-99.000000
3166343.853000	38591112.600000	449.302000	0.809868	0.809868	-33.000000	-99.000000
3166343.853000	38591122.600000	439.302000	0.867033	0.863057	-33.000000	-99.000000
3166343.853000	38591122.600000	449.302000	0.809755	0.809755	-33.000000	-99.000000
3166333.853000	38591112.600000	459.302000	0.982611	0.982611	-33.000000	-99.000000
3166333.853000	38591112.600000	469.302000	0.981236	0.981236	-33.000000	-99.000000
3166333.853000	38591122.600000	459.302000	0.982317	0.982317	-33.000000	-99.000000
3166333.853000	38591122.600000	469.302000	0.856757	0.856757	-33.000000	-99.000000
3166343.853000	38591112.600000	459.302000	0.783372	0.783372	-33.000000	-99.000000
3166343.853000	38591112.600000	469.302000	0.806806	0.806806	-33.000000	-99.000000
3166343.853000	38591122.600000	459.302000	0.783406	0.783406	-33.000000	-99.000000
3166343.853000	38591122.600000	469.302000	0.806928	0.806928	-33.000000	-99.000000
3166333.853000	38591132.600000	439.302000	0.866997	0.863067	-33.000000	-99.000000
3166333.853000	38591132.600000	449.302000	0.809782	0.809782	-33.000000	-99.000000
3166333.853000	38591142.600000	439.302000	0.867057	0.863050	-33.000000	-99.000000
3166333.853000	38591142.600000	449.302000	0.809745	0.809745	-33.000000	-99.000000
3166343.853000	38591132.600000	439.302000	0.867420	0.862952	-33.000000	-99.000000
3166343.853000	38591132.600000	449.302000	0.809498	0.809498	-33.000000	-99.000000
3166343.853000	38591142.600000	439.302000	0.867809	0.862846	-33.000000	-99.000000
3166343.853000	38591142.600000	449.302000	0.809240	0.809240	-33.000000	-99.000000
3166333.853000	38591132.600000	459.302000	0.783399	0.783399	-33.000000	-99.000000
3166333.853000	38591132.600000	469.302000	0.806903	0.806903	-33.000000	-99.000000
3166333.853000	38591142.600000	459.302000	0.783411	0.783411	-33.000000	-99.000000
3166333.853000	38591142.600000	469.302000	0.806947	0.806947	-33.000000	-99.000000
3166343.853000	38591132.600000	459.302000	0.783485	0.783485	-33.000000	-99.000000
3166343.853000	38591132.600000	469.302000	0.807204	0.807204	-33.000000	-99.000000
3166343.853000	38591142.600000	459.302000	0.783566	0.783566	-33.000000	-99.000000
3166343.853000	38591142.600000	469.302000	0.807488	0.807488	-33.000000	-99.000000
3166353.853000	38591112.600000	439.302000	0.866899	0.863094	-33.000000	-99.000000
3166353.853000	38591112.600000	449.302000	0.809843	0.809843	-33.000000	-99.000000
3166353.853000	38591122.600000	439.302000	0.867181	0.863017	-33.000000	-99.000000
3166353.853000	38591122.600000	449.302000	0.809655	0.809655	-33.000000	-99.000000
3166363.853000	38591112.600000	439.302000	0.866891	0.863097	-33.000000	-99.000000
3166363.853000	38591112.600000	449.302000	0.809849	0.809849	-33.000000	-99.000000
3166363.853000	38591122.600000	439.302000	0.867143	0.863028	-33.000000	-99.000000
3166363.853000	38591122.600000	449.302000	0.809681	0.809681	-33.000000	-99.000000
3166353.853000	38591112.600000	459.302000	0.783379	0.783379	-33.000000	-99.000000
3166353.853000	38591112.600000	469.302000	0.806831	0.806831	-33.000000	-99.000000
3166353.853000	38591122.600000	459.302000	0.783436	0.783436	-33.000000	-99.000000
3166353.853000	38591122.600000	469.302000	0.807032	0.807032	-33.000000	-99.000000
3166363.853000	38591112.600000	459.302000	0.783377	0.783377	-33.000000	-99.000000
3166363.853000	38591112.600000	469.302000	0.806826	0.806826	-33.000000	-99.000000
3166363.853000	38591122.600000	459.302000	0.783428	0.783428	-33.000000	-99.000000
3166363.853000	38591122.600000	469.302000	0.807006	0.807006	-33.000000	-99.000000
3166353.853000	38591132.600000	439.302000	0.868471	0.862670	-33.000000	-99.000000
3166353.853000	38591132.600000	449.302000	0.808768	0.808768	-33.000000	-99.000000
3166353.853000	38591142.600000	439.302000	0.876210	0.860876	-33.000000	-99.000000
3166353.853000	38591142.600000	449.302000	0.802056	0.802056	-33.000000	-99.000000
3166363.853000	38591132.600000	439.302000	0.868080	0.862774	-33.000000	-99.000000
3166363.853000	38591132.600000	449.302000	0.809044	0.809044	-33.000000	-99.000000
3166363.853000	38591142.600000	439.302000	0.870512	0.862141	-33.000000	-99.000000
3166363.853000	38591142.600000	449.302000	0.807255	0.807255	-33.000000	-99.000000
3166353.853000	38591132.600000	459.302000	0.783705	0.783705	-33.000000	-99.000000
3166353.853000	38591132.600000	469.302000	0.807953	0.807953	-33.000000	-99.000000
3166353.853000	38591142.600000	459.302000	0.785801	0.785801	-33.000000	-99.000000
3166353.853000	38591142.600000	469.302000	0.813554	0.813554	-33.000000	-99.000000
3166363.853000	38591132.600000	459.302000	0.783622	0.783622	-33.000000	-99.000000
3166363.853000	38591132.600000	469.302000	0.807675	0.807675	-33.000000	-99.000000
3166363.853000	38591142.600000	459.302000	0.784178	0.784178	-33.000000	-99.000000
3166363.853000	38591142.600000	469.302000	0.809447	0.809447	-33.000000	-99.000000
3166333.853000	38591152.600000	399.302000	0.757047	0.741887	-33.000000	-99.000000
3166333.853000	38591152.600000	409.302000	0.733559	0.731838	-33.000000	-99.000000
3166333.853000	38591162.600000	399.302000	0.756925	0.742573	-33.000000	-99.000000
3166333.853000	38591162.600000	409.302000	0.733489	0.731888	-33.000000	-99.000000
3166343.853000	38591152.600000	399.302000	0.757519	0.739307	-33.000000	-99.000000
3166343.853000	38591152.600000	409.302000	0.733831	0.731642	-33.000000	-99.000000
3166343.853000	38591162.600000	399.302000	0.757082	0.741681	-33.000000	-99.000000
3166343.853000	38591162.600000	409.302000	0.733582	0.731821	-33.000000	-99.000000
3166333.853000	38591152.600000	419.302000	0.860232	0.869795	-33.000000	-99.000000
3166333.853000	38591152.600000	429.302000	0.900272	0.900272	-33.000000	-99.000000
3166333.853000	38591162.600000	419.302000	0.860155	0.869537	-33.000000	-99.000000
3166333.853000	38591162.600000	429.302000	0.900182	0.900182	-33.000000	-99.000000
3166343.853000	38591152.600000	419.302000	0.860528	0.870807	-33.000000	-99.000000
3166343.853000	38591152.600000	429.302000	0.900619	0.900619	-33.000000	-99.000000
3166343.853000	38591162.600000	419.302000	0.860251	0.869869	-33.000000	-99.000000
3166343.853000	38591162.600000	429.302000	0.900295	0.900295	-33.000000	-99.000000
3166333.853000	38591172.600000	399.302000	0.756835	0.743087	-33.000000	-99.000000
3166333.853000	38591172.600000	409.302000	0.733436	0.731926	-33.000000	-99.000000
3166333.853000	38591182.600000	399.302000	0.756779	0.743407	-33.000000	-99.000000
3166333.853000	38591182.600000	409.302000	0.733403	0.731950	-33.000000	-99.000000
3166343.853000	38591172.600000	399.302000	0.756891	0.742765	-33.000000	-99.000000
3166343.853000	38591172.600000	409.302000	0.733470	0.731902	-33.000000	-99.000000
3166343.853000	38591182.600000	399.302000	0.756802	0.743274	-33.000000	-99.000000
3166343.853000	38591182.600000	409.302000	0.733417	0.731940	-33.000000	-99.000000
3166333.853000	38591172.600000	419.302000	0.860100	0.869348	-33.000000	-99.000000
3166333.853000	38591172.600000	429.302000	0.900117	0.900117	-33.000000	-99.000000
3166333.853000	38591182.600000	419.302000	0.860066	0.869232	-33.000000	-99.000000
3166333.853000	38591182.600000	429.302000	0.900078	0.900078	-33.000000	-99.000000
3166343.853000	38591172.600000	419.302000	0.860133	0.869464	-33.000000	-99.000000
3166343.853000	38591172.600000	429.302000	0.900157	0.900157	-33.000000	-99.000000
3166343.853000	38591182.600000	419.302000	0.860080	0.869280	-33.000000	-99.000000
3166343.853000	38591182.600000	429.302000	0.900093	0.900093	-33.000000	-99.000000
3166353.853000	38591152.600000	399.302000	0.758631	0.733687	-33.000000	-99.000000
3166353.853000	38591152.600000	409.302000	0.734442	0.731202	-33.000000	-99.000000
3166353.853000	38591162.600000	399.302000	0.757242	0.740794	-33.000000	-99.000000
3166353.853000	38591162.600000	409.302000	0.733676	0.731753	-33.000000	-99.000000
3166363.853000	38591152.600000	399.302000	0.758227	0.735666	-33.000000	-99.000000
3166363.853000	38591162.600000	399.302000	0.757201	0.741019	-33.000000	-99.000000
3166353.853000	38591152.600000	419.302000	0.861261	0.873294	-33.000000	-99.000000
3166353.853000	38591152.600000	429.302000	0.901470	0.901470	-33.000000	-99.000000
3166353.853000	38591162.600000	419.302000	0.860350	0.870209	-33.000000	-99.000000
3166353.853000	38591162.600000	429.302000	0.900411	0.900411	-33.000000	-99.000000
3166363.853000	38591152.600000	419.302000	0.860989	0.872374	-33.000000	-99.000000
3166363.853000	38591152.600000	429.302000	0.901155	0.901155	-33.000000	-99.000000
3166363.853000	38591162.600000	419.302000	0.860325	0.870122	-33.000000	-99.000000
3166363.853000	38591162.600000	429.302000	0.900381	0.900381	-33.000000	-99.000000
3166353.853000	38591172.600000	399.302000	0.756930	0.742536	-33.000000	-99.000000
3166353.853000	38591172.600000	409.302000	0.733494	0.731884	-33.000000	-99.000000
3166353.853000	38591182.600000	399.302000	0.756816	0.743193	-33.000000	-99.000000
3166353.853000	38591182.600000	409.302000	0.733426	0.731933	-33.000000	-99.000000
3166363.853000	38591172.600000	399.302000	0.756921	0.742588	-33.000000	-99.000000
3166363.853000	38591182.600000	399.302000	0.756813	0.743210	-33.000000	-99.000000
3166353.853000	38591172.600000	419.302000	0.860157	0.869547	-33.000000	-99.000000
3166353.853000	38591172.600000	429.302000	0.900185	0.900185	-33.000000	-99.000000
3166353.853000	38591182.600000	419.302000	0.860088	0.869308	-33.000000	-99.000000
3166353.853000	38591182.600000	429.302000	0.900103	0.900103	-33.000000	-99.000000
3166363.853000	38591172.600000	419.302000	0.860152	0.869529	-33.000000	-99.000000
3166363.853000	38591172.600000	429.302000	0.900178	0.900178	-33.000000	-99.000000
3166363.853000	38591182.600000	419.302000	0.860086	0.869302	-33.000000	-99.000000
3166363.853000	38591182.600000	429.302000	0.900101	0.900101	-33.000000	-99.000000
3166333.853000	38591152.600000	439.302000	0.850489	0.850489	-33.000000	-99.000000
3166333.853000	38591152.600000	449.302000	0.809786	0.809786	-33.000000	-99.000000
3166333.853000	38591162.600000	439.302000	0.850332	0.850332	-33.000000	-99.000000
3166333.853000	38591162.600000	449.302000	0.809854	0.809854	-33.000000	-99.000000
3166343.853000	38591152.600000	439.302000	0.851098	0.851098	-33.000000	-99.000000
3166343.853000	38591152.600000	449.302000	0.809514	0.809514	-33.000000	-99.000000
3166343.853000	38591162.600000	439.302000	0.850535	0.850535	-33.000000	-99.000000
3166343.853000	38591162.600000	449.302000	0.809763	0.809763	-33.000000	-99.000000
3166333.853000	38591152.600000	459.302000	0.783400	0.783400	-33.000000	-99.000000
3166333.853000	38591152.600000	469.302000	0.806906	0.806906	-33.000000	-99.000000
3166333.853000	38591162.600000	459.302000	0.783379	0.783379	-33.000000	-99.000000
3166333.853000	38591162.600000	469.302000	0.806833	0.806833	-33.000000	-99.000000
3166343.853000	38591152.600000	459.302000	0.783485	0.783485	-33.000000	-99.000000
3166343.853000	38591152.600000	469.302000	0.807205	0.807205	-33.000000	-99.000000
3166343.853000	38591162.600000	459.302000	0.783408	0.783408	-33.000000	-99.000000
3166343.853000	38591162.600000	469.302000	0.806935	0.806935	-33.000000	-99.000000
3166333.853000	38591172.600000	439.302000	0.850216	0.850216	-33.000000	-99.000000
3166333.853000	38591172.600000	449.302000	0.809904	0.809904	-33.000000	-99.000000
3166333.853000	38591182.600000	439.302000	0.850144	0.850144	-33.000000	-99.000000
3166333.853000	38591182.600000	449.302000	0.809936	0.809936	-33.000000	-99.000000
3166343.853000	38591172.600000	439.302000	0.850288	0.850288	-33.000000	-99.000000
3166343.853000	38591172.600000	449.302000	0.809872	0.809872	-33.000000	-99.000000
3166343.853000	38591182.600000	439.302000	0.850174	0.850174	-33.000000	-99.000000
3166343.853000	38591182.600000	449.302000	0.809922	0.809922	-33.000000	-99.000000
3166333.853000	38591172.600000	459.302000	0.783364	0.783364	-33.000000	-99.000000
3166333.853000	38591172.600000	469.302000	0.806777	0.806777	-33.000000	-99.000000
3166333.853000	38591182.600000	459.302000	0.783354	0.783354	-33.000000	-99.000000
3166333.853000	38591182.600000	469.302000	0.806742	0.806742	-33.000000	-99.000000
3166343.853000	38591172.600000	459.302000	0.783374	0.783374	-33.000000	-99.000000
3166343.853000	38591172.600000	469.302000	0.806814	0.806814	-33.000000	-99.000000
3166343.853000	38591182.600000	459.302000	0.783359	0.783359	-33.000000	-99.000000
3166343.853000	38591182.600000	469.302000	0.806757	0.806757	-33.000000	-99.000000
3166353.853000	38591152.600000	439.302000	0.852527	0.852527	-33.000000	-99.000000
3166353.853000	38591152.600000	449.302000	0.808849	0.808849	-33.000000	-99.000000
3166353.853000	38591162.600000	439.302000	0.850742	0.850742	-33.000000	-99.000000
3166353.853000	38591162.600000	449.302000	0.809671	0.809671	-33.000000	-99.000000
3166363.853000	38591152.600000	439.302000	0.852009	0.852009	-33.000000	-99.000000
3166363.853000	38591152.600000	449.302000	0.809094	0.809094	-33.000000	-99.000000
3166363.853000	38591162.600000	439.302000	0.850689	0.850689	-33.000000	-99.000000
3166363.853000	38591162.600000	449.302000	0.809694	0.809694	-33.000000	-99.000000
3166353.853000	38591152.600000	459.302000	0.783692	0.783692	-33.000000	-99.000000
3166353.853000	38591152.600000	469.302000	0.807915	0.807915	-33.000000	-99.000000
3166353.853000	38591162.600000	459.302000	0.783437	0.783437	-33.000000	-99.000000
3166353.853000	38591162.600000	469.302000	0.807039	0.807039	-33.000000	-99.000000
3166363.853000	38591152.600000	459.302000	0.783615	0.783615	-33.000000	-99.000000
3166363.853000	38591152.600000	469.302000	0.807657	0.807657	-33.000000	-99.000000
3166363.853000	38591162.600000	459.302000	0.783430	0.783430	-33.000000	-99.000000
3166363.853000	38591162.600000	469.302000	0.807012	0.807012	-33.000000	-99.000000
3166353.853000	38591172.600000	439.302000	0.850339	0.850339	-33.000000	-99.000000
3166353.853000	38591172.600000	449.302000	0.809849	0.809849	-33.000000	-99.000000
3166353.853000	38591182.600000	439.302000	0.850191	0.850191	-33.000000	-99.000000
3166353.853000	38591182.600000	449.302000	0.809914	0.809914	-33.000000	-99.000000
3166363.853000	38591172.600000	439.302000	0.850327	0.850327	-33.000000	-99.000000
3166363.853000	38591172.600000	449.302000	0.809855	0.809855	-33.000000	-99.000000
3166363.853000	38591182.600000	439.302000	0.850188	0.850188	-33.000000	-99.000000
3166363.853000	38591182.600000	449.302000	0.809916	0.809916	-33.000000	-99.000000
3166353.853000	38591172.600000	459.302000	0.783382	0.783382	-33.000000	-99.000000
3166353.853000	38591172.600000	469.302000	0.806840	0.806840	-33.000000	-99.000000
3166353.853000	38591182.600000	459.302000	0.783361	0.783361	-33.000000	-99.000000
3166353.853000	38591182.600000	469.302000	0.806767	0.806767	-33.000000	-99.000000
3166363.853000	38591172.600000	459.302000	0.783380	0.783380	-33.000000	-99.000000
3166363.853000	38591172.600000	469.302000	0.806834	0.806834	-33.000000	-99.000000
3166363.853000	38591182.600000	459.302000	0.783361	0.783361	-33.000000	-99.000000
3166363.853000	38591182.600000	469.302000	0.806765	0.806765	-33.000000	-99.000000
3166373.853000	38591112.600000	429.302000	0.900164	0.900164	-33.000000	-99.000000
3166373.853000	38591122.600000	429.302000	0.900280	0.900280	-33.000000	-99.000000
3166373.853000	38591132.600000	429.302000	0.900489	0.900489	-33.000000	-99.000000
3166373.853000	38591142.600000	429.302000	0.900643	0.900643	-33.000000	-99.000000
3166373.853000	38591112.600000	439.302000	0.866846	0.863109	-33.000000	-99.000000
3166373.853000	38591112.600000	449.302000	0.809879	0.809879	-33.000000	-99.000000
3166373.853000	38591122.600000	439.302000	0.866980	0.863072	-33.000000	-99.000000
3166373.853000	38591122.600000	449.302000	0.809791	0.809791	-33.000000	-99.000000
3166373.853000	38591112.600000	459.302000	0.783369	0.783369	-33.000000	-99.000000
3166373.853000	38591112.600000	469.302000	0.806794	0.806794	-33.000000	-99.000000
3166373.853000	38591122.600000	459.302000	0.783395	0.783395	-33.000000	-99.000000
3166373.853000	38591122.600000	469.302000	0.806890	0.806890	-33.000000	-99.000000
3166373.853000	38591132.600000	439.302000	0.867226	0.863005	-33.000000	-99.000000
3166373.853000	38591132.600000	449.302000	0.809629	0.809629	-33.000000	-99.000000
3166373.853000	38591142.600000	439.302000	0.867418	0.862952	-33.000000	-99.000000
3166373.853000	38591142.600000	449.302000	0.809505	0.809505	-33.000000	-99.000000
3166373.853000	38591132.600000	459.302000	0.783445	0.783445	-33.000000	-99.000000
3166373.853000	38591132.600000	469.302000	0.807066	0.807066	-33.000000	-99.000000
3166373.853000	38591142.600000	459.302000	0.783485	0.783485	-33.000000	-99.000000
3166373.853000	38591142.600000	469.302000	0.807206	0.807206	-33.000000	-99.000000
3166373.853000	38591152.600000	429.302000	0.900460	0.900460	-33.000000	-99.000000
3166373.853000	38591162.600000	429.302000	0.900253	0.900253	-33.000000	-99.000000
3166373.853000	38591172.600000	429.302000	0.900144	0.900144	-33.000000	-99.000000
3166373.853000	38591182.600000	429.302000	0.900089	0.900089	-33.000000	-99.000000
3166373.853000	38591152.600000	439.302000	0.850822	0.850822	-33.000000	-99.000000
3166373.853000	38591152.600000	449.302000	0.809638	0.809638	-33.000000	-99.000000
3166373.853000	38591162.600000	439.302000	0.850459	0.850459	-33.000000	-99.000000
3166373.853000	38591162.600000	449.302000	0.809797	0.809797	-33.000000	-99.000000
3166373.853000	38591152.600000	459.302000	0.783446	0.783446	-33.000000	-99.000000
3166373.853000	38591152.600000	469.302000	0.807069	0.807069	-33.000000	-99.000000
3166373.853000	38591162.600000	459.302000	0.783397	0.783397	-33.000000	-99.000000
3166373.853000	38591162.600000	469.302000	0.806897	0.806897	-33.000000	-99.000000
3166373.853000	38591172.600000	439.302000	0.850264	0.850264	-33.000000	-99.000000
3166373.853000	38591172.600000	449.302000	0.809883	0.809883	-33.000000	-99.000000
3166373.853000	38591182.600000	439.302000	0.850165	0.850165	-33.000000	-99.000000
3166373.853000	38591182.600000	449.302000	0.809926	0.809926	-33.000000	-99.000000
3166373.853000	38591172.600000	459.302000	0.783371	0.783371	-33.000000	-99.000000
3166373.853000	38591172.600000	469.302000	0.806802	0.806802	-33.000000	-99.000000
3166373.853000	38591182.600000	459.302000	0.783357	0.783357	-33.000000	-99.000000
3166373.853000	38591182.600000	469.302000	0.806753	0.806753	-33.000000	-99.000000
3166333.853000	38591112.600000	479.302000	0.947071	0.974323	-33.000000	-99.000000
3166333.853000	38591112.600000	489.302000	0.949436	0.981791	-33.000000	-99.000000
3166333.853000	38591122.600000	479.302000	0.833534	0.829382	-33.000000	-99.000000
3166333.853000	38591122.600000	489.302000	0.949210	0.981178	-33.000000	-99.000000
3166343.853000	38591112.600000	479.302000	0.849960	0.849960	-33.000000	-99.000000
3166343.853000	38591112.600000	489.302000	0.783394	0.783394	-33.000000	-99.000000
3166343.853000	38591122.600000	479.302000	0.849925	0.849925	-33.000000	-99.000000
3166343.853000	38591122.600000	489.302000	0.783446	0.783446	-33.000000	-99.000000
3166333.853000	38591132.600000	479.302000	0.849933	0.849933	-33.000000	-99.000000
3166333.853000	38591132.600000	489.302000	0.783433	0.783433	-33.000000	-99.000000
3166333.853000	38591142.600000	479.302000	0.849921	0.849921	-33.000000	-99.000000
3166333.853000	38591142.600000	489.302000	0.783450	0.783450	-33.000000	-99.000000
3166343.853000	38591132.600000	479.302000	0.849844	0.849844	-33.000000	-99.000000
3166343.853000	38591132.600000	489.302000	0.783566	0.783566	-33.000000	-99.000000
3166343.853000	38591142.600000	479.302000	0.849760	0.849760	-33.000000	-99.000000
3166343.853000	38591142.600000	489.302000	0.783690	0.783690	-33.000000	-99.000000
3166353.853000	38591112.600000	479.302000	0.849952	0.849952	-33.000000	-99.000000
3166353.853000	38591112.600000	489.302000	0.783406	0.783406	-33.000000	-99.000000
3166353.853000	38591122.600000	479.302000	0.849894	0.849894	-33.000000	-99.000000
3166353.853000	38591122.600000	489.302000	0.783493	0.783493	-33.000000	-99.000000
3166363.853000	38591112.600000	479.302000	0.849954	0.849954	-33.000000	-99.000000
3166363.853000	38591112.600000	489.302000	0.783403	0.783403	-33.000000	-99.000000
3166363.853000	38591122.600000	479.302000	0.849902	0.849902	-33.000000	-99.000000
3166363.853000	38591122.600000	489.302000	0.783481	0.783481	-33.000000	-99.000000
3166353.853000	38591112.600000	499.302000	1.076288	1.076288	-33.000000	-99.000000
3166353.853000	38591122.600000	499.302000	1.075836	1.075836	-33.000000	-99.000000
3166363.853000	38591112.600000	499.302000	1.076302	1.076302	-33.000000	-99.000000
3166363.853000	38591122.600000	499.302000	1.075897	1.075897	-33.000000	-99.000000
3166353.853000	38591132.600000	479.302000	0.849607	0.849607	-33.000000	-99.000000
3166353.853000	38591132.600000	489.302000	0.783920	0.783920	-33.000000	-99.000000
3166353.853000	38591142.600000	479.302000	0.846668	0.846668	-33.000000	-99.000000
3166353.853000	38591142.600000	489.302000	0.788394	0.788394	-33.000000	-99.000000
3166363.853000	38591132.600000	479.302000	0.849698	0.849698	-33.000000	-99.000000
3166363.853000	38591132.600000	489.302000	0.783784	0.783784	-33.000000	-99.000000
3166363.853000	38591142.600000	479.302000	0.849058	0.849058	-33.000000	-99.000000
3166363.853000	38591142.600000	489.302000	0.784743	0.784743	-33.000000	-99.000000
3166353.853000	38591132.600000	499.302000	1.073780	1.073780	-33.000000	-99.000000
3166353.853000	38591142.600000	499.302000	1.060890	1.060890	-33.000000	-99.000000
3166363.853000	38591132.600000	499.302000	1.074401	1.074401	-33.000000	-99.000000
3166363.853000	38591142.600000	499.302000	1.070405	1.070405	-33.000000	-99.000000
3166333.853000	38591152.600000	479.302000	0.849934	0.849934	-33.000000	-99.000000
3166333.853000	38591152.600000	489.302000	0.783431	0.783431	-33.000000	-99.000000
3166333.853000	38591162.600000	479.302000	0.849955	0.849955	-33.000000	-99.000000
3166333.853000	38591162.600000	489.302000	0.783399	0.783399	-33.000000	-99.000000
3166343.853000	38591152.600000	479.302000	0.849847	0.849847	-33.000000	-99.000000
3166343.853000	38591152.600000	489.302000	0.783558	0.783558	-33.000000	-99.000000
3166343.853000	38591162.600000	479.302000	0.849926	0.849926	-33.000000	-99.000000
3166343.853000	38591162.600000	489.302000	0.783441	0.783441	-33.000000	-99.000000
3166333.853000	38591172.600000	479.302000	0.849970	0.849970	-33.000000	-99.000000
3166333.853000	38591172.600000	489.302000	0.783376	0.783376	-33.000000	-99.000000
3166333.853000	38591182.600000	479.302000	0.849980	0.849980	-33.000000	-99.000000
3166333.853000	38591182.600000	489.302000	0.783362	0.783362	-33.000000	-99.000000
3166343.853000	38591172.600000	479.302000	0.849960	0.849960	-33.000000	-99.000000
3166343.853000	38591172.600000	489.302000	0.783391	0.783391	-33.000000	-99.000000
3166343.853000	38591182.600000	479.302000	0.849976	0.849976	-33.000000	-99.000000
3166343.853000	38591182.600000	489.302000	0.783368	0.783368	-33.000000	-99.000000
3166353.853000	38591152.600000	479.302000	0.849627	0.849627	-33.000000	-99.000000
3166353.853000	38591152.600000	489.302000	0.783887	0.783887	-33.000000	-99.000000
3166353.853000	38591162.600000	479.302000	0.849897	0.849897	-33.000000	-99.000000
3166353.853000	38591162.600000	489.302000	0.783484	0.783484	-33.000000	-99.000000
3166363.853000	38591152.600000	479.302000	0.849710	0.849710	-33.000000	-99.000000
3166363.853000	38591152.600000	489.302000	0.783763	0.783763	-33.000000	-99.000000
3166363.853000	38591162.600000	479.302000	0.849904	0.849904	-33.000000	-99.000000
3166363.853000	38591162.600000	489.302000	0.783473	0.783473	-33.000000	-99.000000
3166353.853000	38591152.600000	499.302000	1.073868	1.073868	-33.000000	-99.000000
3166353.853000	38591162.600000	499.302000	1.075845	1.075845	-33.000000	-99.000000
3166363.853000	38591152.600000	499.302000	1.074453	1.074453	-33.000000	-99.000000
3166363.853000	38591162.600000	499.302000	1.075904	1.075904	-33.000000	-99.000000
3166353.853000	38591172.600000	479.302000	0.849953	0.849953	-33.000000	-99.000000
3166353.853000	38591172.600000	489.302000	0.783401	0.783401	-33.000000	-99.000000
3166353.853000	38591182.600000	479.302000	0.849973	0.849973	-33.000000	-99.000000
3166353.853000	38591182.600000	489.302000	0.783371	0.783371	-33.000000	-99.000000
3166363.853000	38591172.600000	479.302000	0.849955	0.849955	-33.000000	-99.000000
3166363.853000	38591172.600000	489.302000	0.783399	0.783399	-33.000000	-99.000000
3166363.853000	38591182.600000	479.302000	0.849974	0.849974	-33.000000	-99.000000
3166363.853000	38591182.600000	489.302000	0.783371	0.783371	-33.000000	-99.000000
3166353.853000	38591172.600000	499.302000	1.076288	1.076288	-33.000000	-99.000000
3166353.853000	38591182.600000	499.302000	1.076450	1.076450	-33.000000	-99.000000
3166363.853000	38591172.600000	499.302000	1.076301	1.076301	-33.000000	-99.000000
3166363.853000	38591182.600000	499.302000	1.076455	1.076455	-33.000000	-99.000000
3166373.853000	38591112.600000	479.302000	0.849963	0.849963	-33.000000	-99.000000
3166373.853000	38591112.600000	489.302000	0.783389	0.783389	-33.000000	-99.000000
3166373.853000	38591122.600000	479.302000	0.849936	0.849936	-33.000000	-99.000000
3166373.853000	38591122.600000	489.302000	0.783430	0.783430	-33.000000	-99.000000
3166383.853000	38591112.600000	489.302000	0.783374	0.783374	-33.000000	-99.000000
3166383.853000	38591122.600000	489.302000	0.783392	0.783392	-33.000000	-99.000000
3166373.853000	38591112.600000	499.302000	1.076374	1.076374	-33.000000	-99.000000
3166373.853000	38591122.600000	499.302000	1.076159	1.076159	-33.000000	-99.000000
3166383.853000	38591112.600000	499.302000	1.076452	1.076452	-33.000000	-99.000000
3166383.853000	38591122.600000	499.302000	1.076356	1.076356	-33.000000	-99.000000
3166373.853000	38591132.600000	479.302000	0.849885	0.849885	-33.000000	-99.000000
3166373.853000	38591132.600000	489.302000	0.783505	0.783505	-33.000000	-99.000000
3166373.853000	38591142.600000	479.302000	0.849845	0.849845	-33.000000	-99.000000
3166373.853000	38591142.600000	489.302000	0.783563	0.783563	-33.000000	-99.000000
3166383.853000	38591132.600000	489.302000	0.783413	0.783413	-33.000000	-99.000000
3166383.853000	38591142.600000	489.302000	0.783423	0.783423	-33.000000	-99.000000
3166373.853000	38591132.600000	499.302000	1.075766	1.075766	-33.000000	-99.000000
3166373.853000	38591142.600000	499.302000	1.075459	1.075459	-33.000000	-99.000000
3166383.853000	38591132.600000	499.302000	1.076242	1.076242	-33.000000	-99.000000
3166383.853000	38591142.600000	499.302000	1.076183	1.076183	-33.000000	-99.000000
3166373.853000	38591152.600000	479.302000	0.849887	0.849887	-33.000000	-99.000000
3166373.853000	38591152.600000	489.302000	0.783500	0.783500	-33.000000	-99.000000
3166373.853000	38591162.600000	479.302000	0.849937	0.849937	-33.000000	-99.000000
3166373.853000	38591162.600000	489.302000	0.783425	0.783425	-33.000000	-99.000000
3166383.853000	38591152.600000	489.302000	0.783411	0.783411	-33.000000	-99.000000
3166383.853000	38591162.600000	489.302000	0.783390	0.783390	-33.000000	-99.000000
3166373.853000	38591152.600000	499.302000	1.075772	1.075772	-33.000000	-99.000000
3166373.853000	38591162.600000	499.302000	1.076160	1.076160	-33.000000	-99.000000
3166383.853000	38591152.600000	499.302000	1.076242	1.076242	-33.000000	-99.000000
3166383.853000	38591162.600000	499.302000	1.076355	1.076355	-33.000000	-99.000000
3166373.853000	38591172.600000	479.302000	0.849964	0.849964	-33.000000	-99.000000
3166373.853000	38591172.600000	489.302000	0.783386	0.783386	-33.000000	-99.000000
3166373.853000	38591182.600000	479.302000	0.849977	0.849977	-33.000000	-99.000000
3166373.853000	38591182.600000	489.302000	0.783366	0.783366	-33.000000	-99.000000
3166383.853000	38591172.600000	489.302000	0.783372	0.783372	-33.000000	-99.000000
3166383.853000	38591182.600000	489.302000	0.783360	0.783360	-33.000000	-99.000000
3166373.853000	38591172.600000	499.302000	1.076372	1.076372	-33.000000	-99.000000
3166373.853000	38591182.600000	499.302000	1.076481	1.076481	-33.000000	-99.000000
3166383.853000	38591172.600000	499.302000	1.076451	1.076451	-33.000000	-99.000000
3166383.853000	38591182.600000	499.302000	1.076515	1.076515	-33.000000	-99.000000
3166333.853000	38591192.600000	399.302000	0.756746	0.743604	-33.000000	-99.000000
3166333.853000	38591192.600000	409.302000	0.733383	0.731964	-33.000000	-99.000000
3166333.853000	38591202.600000	399.302000	0.756724	0.743729	-33.000000	-99.000000
3166333.853000	38591202.600000	409.302000	0.733370	0.731974	-33.000000	-99.000000
3166343.853000	38591192.600000	399.302000	0.756756	0.743541	-33.000000	-99.000000
3166343.853000	38591192.600000	409.302000	0.733390	0.731960	-33.000000	-99.000000
3166343.853000	38591202.600000	399.302000	0.756730	0.743697	-33.000000	-99.000000
3166343.853000	38591202.600000	409.302000	0.733373	0.731971	-33.000000	-99.000000
3166333.853000	38591192.600000	419.302000	0.860046	0.869162	-33.000000	-99.000000
3166333.853000	38591192.600000	429.302000	0.900054	0.900054	-33.000000	-99.000000
3166333.853000	38591202.600000	419.302000	0.860033	0.869118	-33.000000	-99.000000
3166333.853000	38591202.600000	429.302000	0.900039	0.900039	-33.000000	-99.000000
3166343.853000	38591192.600000	419.302000	0.860052	0.869184	-33.000000	-99.000000
3166343.853000	38591192.600000	429.302000	0.900061	0.900061	-33.000000	-99.000000
3166343.853000	38591202.600000	419.302000	0.860036	0.869129	-33.000000	-99.000000
3166343.853000	38591202.600000	429.302000	0.900042	0.900042	-33.000000	-99.000000
3166333.853000	38591212.600000	399.302000	0.756710	0.743812	-33.000000	-99.000000
3166333.853000	38591212.600000	409.302000	0.733361	0.731980	-33.000000	-99.000000
3166333.853000	38591222.600000	399.302000	0.756701	0.743870	-33.000000	-99.000000
3166333.853000	38591222.600000	409.302000	0.733355	0.731984	-33.000000	-99.000000
3166343.853000	38591212.600000	399.302000	0.756713	0.743794	-33.000000	-99.000000
3166343.853000	38591212.600000	409.302000	0.733363	0.731978	-33.000000	-99.000000
3166343.853000	38591222.600000	399.302000	0.756702	0.743858	-33.000000	-99.000000
3166343.853000	38591222.600000	409.302000	0.733357	0.731983	-33.000000	-99.000000
3166333.853000	38591212.600000	419.302000	0.860025	0.869089	-33.000000	-99.000000
3166333.853000	38591212.600000	429.302000	0.900029	0.900029	-33.000000	-99.000000
3166333.853000	38591222.600000	419.302000	0.860019	0.869069	-33.000000	-99.000000
3166333.853000	38591222.600000	429.302000	0.900022	0.900022	-33.000000	-99.000000
3166343.853000	38591212.600000	419.302000	0.860026	0.869095	-33.000000	-99.000000
3166343.853000	38591212.600000	429.302000	0.900031	0.900031	-33.000000	-99.000000
3166343.853000	38591222.600000	419.302000	0.860020	0.869073	-33.000000	-99.000000
3166343.853000	38591222.600000	429.302000	0.900023	0.900023	-33.000000	-99.000000
3166353.853000	38591192.600000	399.302000	0.756762	0.743507	-33.000000	-99.000000
3166353.853000	38591192.600000	409.302000	0.733393	0.731957	-33.000000	-99.000000
3166353.853000	38591202.600000	399.302000	0.756733	0.743679	-33.000000	-99.000000
3166353.853000	38591202.600000	409.302000	0.733375	0.731970	-33.000000	-99.000000
3166363.853000	38591192.600000	399.302000	0.756761	0.743514	-33.000000	-99.000000
3166363.853000	38591202.600000	399.302000	0.756732	0.743683	-33.000000	-99.000000
3166353.853000	38591192.600000	419.302000	0.860055	0.869196	-33.000000	-99.000000
3166353.853000	38591192.600000	429.302000	0.900065	0.900065	-33.000000	-99.000000
3166353.853000	38591202.600000	419.302000	0.860038	0.869135	-33.000000	-99.000000
3166353.853000	38591202.600000	429.302000	0.900044	0.900044	-33.000000	-99.000000
3166363.853000	38591192.600000	419.302000	0.860055	0.869194	-33.000000	-99.000000
3166363.853000	38591192.600000	429.302000	0.900064	0.900064	-33.000000	-99.000000
3166363.853000	38591202.600000	419.302000	0.860038	0.869134	-33.000000	-99.000000
3166363.853000	38591202.600000	429.302000	0.900044	0.900044	-33.000000	-99.000000
3166353.853000	38591212.600000	399.302000	0.756715	0.743784	-33.000000	-99.000000
3166353.853000	38591212.600000	409.302000	0.733364	0.731978	-33.000000	-99.000000
3166353.853000	38591222.600000	399.302000	0.756703	0.743853	-33.000000	-99.000000
3166353.853000	38591222.600000	409.302000	0.733357	0.731983	-33.000000	-99.000000
3166363.853000	38591212.600000	399.302000	0.756715	0.743786	-33.000000	-99.000000
3166363.853000	38591222.600000	399.302000	0.756703	0.743854	-33.000000	-99.000000
3166353.853000	38591212.600000	419.302000	0.860027	0.869098	-33.000000	-99.000000
3166353.853000	38591212.600000	429.302000	0.900032	0.900032	-33.000000	-99.000000
3166353.853000	38591222.600000	419.302000	0.860021	0.869075	-33.000000	-99.000000
3166353.853000	38591222.600000	429.302000	0.900024	0.900024	-33.000000	-99.000000
3166363.853000	38591212.600000	419.302000	0.860027	0.869098	-33.000000	-99.000000
3166363.853000	38591212.600000	429.302000	0.900032	0.900032	-33.000000	-99.000000
3166363.853000	38591222.600000	419.302000	0.860020	0.869074	-33.000000	-99.000000
3166363.853000	38591222.600000	429.302000	0.900024	0.900024	-33.000000	-99.000000
[truncated: 10,894 more rows]
