# Supplementary material for: A new method for estimating ore grade based on sample length weighting
Source: Sci Rep. 2023 Apr 17;13:6208. doi: 10.1038/s41598-023-33509-0 (PMC10110572; doi:10.1038/s41598-023-33509-0)
Supplement: Supplementary file 1 — Supplementary Information. [file 41598_2023_33509_MOESM1_ESM.zip › Data for paper-SR/Results/Primary_Sample_P3_li.txt]

3166093.853000	38590632.600000	489.302000	0.286661	0.286661	-33.000000	-99.000000
3166093.853000	38590642.600000	489.302000	0.286660	0.286660	-33.000000	-99.000000
3166103.853000	38590632.600000	489.302000	0.286661	0.286661	-33.000000	-99.000000
3166103.853000	38590642.600000	489.302000	0.286659	0.286659	-33.000000	-99.000000
3166093.853000	38590632.600000	499.302000	0.283306	0.283306	-33.000000	-99.000000
3166093.853000	38590632.600000	509.302000	0.283254	0.283254	-33.000000	-99.000000
3166093.853000	38590642.600000	499.302000	0.283297	0.283297	-33.000000	-99.000000
3166093.853000	38590642.600000	509.302000	0.283231	0.283231	-33.000000	-99.000000
3166103.853000	38590632.600000	499.302000	0.283303	0.283303	-33.000000	-99.000000
3166103.853000	38590632.600000	509.302000	0.283247	0.283247	-33.000000	-99.000000
3166103.853000	38590642.600000	499.302000	0.283293	0.283293	-33.000000	-99.000000
3166103.853000	38590642.600000	509.302000	0.283219	0.283219	-33.000000	-99.000000
3166093.853000	38590652.600000	489.302000	0.286657	0.286657	-33.000000	-99.000000
3166093.853000	38590662.600000	489.302000	0.286654	0.286654	-33.000000	-99.000000
3166103.853000	38590652.600000	489.302000	0.286656	0.286656	-33.000000	-99.000000
3166103.853000	38590662.600000	489.302000	0.286651	0.286651	-33.000000	-99.000000
3166093.853000	38590652.600000	499.302000	0.283285	0.283285	-33.000000	-99.000000
3166093.853000	38590652.600000	509.302000	0.283198	0.283198	-33.000000	-99.000000
3166093.853000	38590662.600000	499.302000	0.283266	0.283266	-33.000000	-99.000000
3166093.853000	38590662.600000	509.302000	0.283149	0.283149	-33.000000	-99.000000
3166103.853000	38590652.600000	499.302000	0.283277	0.283277	-33.000000	-99.000000
3166103.853000	38590652.600000	509.302000	0.283176	0.283176	-33.000000	-99.000000
3166103.853000	38590662.600000	499.302000	0.283250	0.283250	-33.000000	-99.000000
3166103.853000	38590662.600000	509.302000	0.283108	0.283108	-33.000000	-99.000000
3166113.853000	38590632.600000	489.302000	0.286660	0.286660	-33.000000	-99.000000
3166113.853000	38590642.600000	489.302000	0.286658	0.286658	-33.000000	-99.000000
3166123.853000	38590632.600000	489.302000	0.286660	0.286660	-33.000000	-99.000000
3166123.853000	38590642.600000	489.302000	0.286658	0.286658	-33.000000	-99.000000
3166113.853000	38590632.600000	499.302000	0.283302	0.283302	-33.000000	-99.000000
3166113.853000	38590632.600000	509.302000	0.283243	0.283243	-33.000000	-99.000000
3166113.853000	38590642.600000	499.302000	0.283290	0.283290	-33.000000	-99.000000
3166113.853000	38590642.600000	509.302000	0.283211	0.283211	-33.000000	-99.000000
3166113.853000	38590652.600000	489.302000	0.286654	0.286654	-33.000000	-99.000000
3166113.853000	38590662.600000	489.302000	0.286648	0.286648	-33.000000	-99.000000
3166123.853000	38590652.600000	489.302000	0.286654	0.286654	-33.000000	-99.000000
3166123.853000	38590662.600000	489.302000	0.286647	0.286647	-33.000000	-99.000000
3166113.853000	38590652.600000	499.302000	0.283271	0.283271	-33.000000	-99.000000
3166113.853000	38590652.600000	509.302000	0.283162	0.283162	-33.000000	-99.000000
3166113.853000	38590662.600000	499.302000	0.283237	0.283237	-33.000000	-99.000000
3166113.853000	38590662.600000	509.302000	0.283077	0.283077	-33.000000	-99.000000
3166093.853000	38590672.600000	489.302000	0.286649	0.286649	-33.000000	-99.000000
3166093.853000	38590682.600000	489.302000	0.286641	0.286641	-33.000000	-99.000000
3166103.853000	38590672.600000	489.302000	0.286641	0.286641	-33.000000	-99.000000
3166103.853000	38590682.600000	489.302000	0.286624	0.286624	-33.000000	-99.000000
3166093.853000	38590672.600000	499.302000	0.283238	0.283238	-33.000000	-99.000000
3166093.853000	38590672.600000	509.302000	0.283080	0.283080	-33.000000	-99.000000
3166093.853000	38590682.600000	499.302000	0.283198	0.283198	-33.000000	-99.000000
3166093.853000	38590682.600000	509.302000	0.282989	0.282989	-33.000000	-99.000000
3166103.853000	38590672.600000	499.302000	0.283201	0.283201	-33.000000	-99.000000
3166103.853000	38590672.600000	509.302000	0.282995	0.282995	-33.000000	-99.000000
3166103.853000	38590682.600000	499.302000	0.283107	0.283107	-33.000000	-99.000000
3166103.853000	38590682.600000	509.302000	0.282811	0.282811	-33.000000	-99.000000
3166093.853000	38590692.600000	489.302000	0.286633	0.286633	-33.000000	-99.000000
3166093.853000	38590702.600000	489.302000	0.286631	0.286631	-33.000000	-99.000000
3166103.853000	38590692.600000	489.302000	0.286595	0.286595	-33.000000	-99.000000
3166103.853000	38590702.600000	489.302000	0.286580	0.286580	-33.000000	-99.000000
3166093.853000	38590692.600000	499.302000	0.283154	0.283154	-33.000000	-99.000000
3166093.853000	38590692.600000	509.302000	0.282899	0.282899	-33.000000	-99.000000
3166093.853000	38590702.600000	499.302000	0.283137	0.283137	-33.000000	-99.000000
3166093.853000	38590702.600000	509.302000	0.282867	0.282867	-33.000000	-99.000000
3166103.853000	38590692.600000	499.302000	0.282955	0.282955	-33.000000	-99.000000
3166103.853000	38590692.600000	509.302000	0.282571	0.282571	-33.000000	-99.000000
3166103.853000	38590702.600000	499.302000	0.282873	0.282873	-33.000000	-99.000000
3166103.853000	38590702.600000	509.302000	0.282467	0.282467	-33.000000	-99.000000
3166113.853000	38590672.600000	489.302000	0.286634	0.286634	-33.000000	-99.000000
3166113.853000	38590682.600000	489.302000	0.286598	0.286598	-33.000000	-99.000000
3166123.853000	38590672.600000	489.302000	0.286632	0.286632	-33.000000	-99.000000
3166123.853000	38590682.600000	489.302000	0.286589	0.286589	-33.000000	-99.000000
3166113.853000	38590672.600000	499.302000	0.283164	0.283164	-33.000000	-99.000000
3166113.853000	38590672.600000	509.302000	0.282918	0.282918	-33.000000	-99.000000
3166113.853000	38590682.600000	499.302000	0.282976	0.282976	-33.000000	-99.000000
3166113.853000	38590682.600000	509.302000	0.282601	0.282601	-33.000000	-99.000000
3166113.853000	38590692.600000	489.302000	0.286468	0.286468	-33.000000	-99.000000
3166113.853000	38590702.600000	489.302000	0.286269	0.286269	-33.000000	-99.000000
3166123.853000	38590692.600000	489.302000	0.286366	0.286366	-33.000000	-99.000000
3166123.853000	38590702.600000	489.302000	0.285416	0.285416	-33.000000	-99.000000
3166113.853000	38590692.600000	499.302000	0.282347	0.282347	-33.000000	-99.000000
3166113.853000	38590692.600000	509.302000	0.282019	0.282019	-33.000000	-99.000000
3166113.853000	38590702.600000	499.302000	0.281481	0.281481	-33.000000	-99.000000
3166113.853000	38590702.600000	509.302000	0.281672	0.281672	-33.000000	-99.000000
3166123.853000	38590702.600000	499.302000	0.278606	0.278606	-33.000000	-99.000000
3166093.853000	38590712.600000	489.302000	0.286637	0.286637	-33.000000	-99.000000
3166093.853000	38590722.600000	489.302000	0.286645	0.286645	-33.000000	-99.000000
3166103.853000	38590712.600000	489.302000	0.286606	0.286606	-33.000000	-99.000000
3166103.853000	38590722.600000	489.302000	0.286633	0.286633	-33.000000	-99.000000
3166093.853000	38590712.600000	499.302000	0.283165	0.283165	-33.000000	-99.000000
3166093.853000	38590722.600000	499.302000	0.283210	0.283210	-33.000000	-99.000000
3166103.853000	38590712.600000	499.302000	0.283002	0.283002	-33.000000	-99.000000
3166103.853000	38590712.600000	509.302000	0.282639	0.282639	-33.000000	-99.000000
3166103.853000	38590722.600000	499.302000	0.283140	0.283140	-33.000000	-99.000000
3166103.853000	38590722.600000	509.302000	0.282872	0.282872	-33.000000	-99.000000
3166093.853000	38590732.600000	489.302000	0.286652	0.286652	-33.000000	-99.000000
3166093.853000	38590742.600000	489.302000	0.286656	0.286656	-33.000000	-99.000000
3166103.853000	38590732.600000	489.302000	0.286647	0.286647	-33.000000	-99.000000
3166103.853000	38590742.600000	489.302000	0.286654	0.286654	-33.000000	-99.000000
3166093.853000	38590732.600000	499.302000	0.283247	0.283247	-33.000000	-99.000000
3166093.853000	38590742.600000	499.302000	0.283272	0.283272	-33.000000	-99.000000
3166103.853000	38590732.600000	499.302000	0.283217	0.283217	-33.000000	-99.000000
3166103.853000	38590732.600000	509.302000	0.283034	0.283034	-33.000000	-99.000000
3166103.853000	38590742.600000	499.302000	0.283258	0.283258	-33.000000	-99.000000
3166103.853000	38590742.600000	509.302000	0.283131	0.283131	-33.000000	-99.000000
3166113.853000	38590712.600000	489.302000	0.286531	0.286531	-33.000000	-99.000000
3166113.853000	38590722.600000	489.302000	0.286617	0.286617	-33.000000	-99.000000
3166123.853000	38590712.600000	489.302000	0.286489	0.286489	-33.000000	-99.000000
3166123.853000	38590722.600000	489.302000	0.286612	0.286612	-33.000000	-99.000000
3166113.853000	38590712.600000	499.302000	0.282617	0.282617	-33.000000	-99.000000
3166113.853000	38590712.600000	509.302000	0.282211	0.282211	-33.000000	-99.000000
3166113.853000	38590722.600000	499.302000	0.283052	0.283052	-33.000000	-99.000000
3166113.853000	38590722.600000	509.302000	0.282716	0.282716	-33.000000	-99.000000
3166123.853000	38590712.600000	499.302000	0.282412	0.282412	-33.000000	-99.000000
3166123.853000	38590712.600000	509.302000	0.282060	0.282060	-33.000000	-99.000000
3166123.853000	38590722.600000	499.302000	0.283025	0.283025	-33.000000	-99.000000
3166123.853000	38590722.600000	509.302000	0.282674	0.282674	-33.000000	-99.000000
3166113.853000	38590732.600000	489.302000	0.286642	0.286642	-33.000000	-99.000000
3166113.853000	38590742.600000	489.302000	0.286652	0.286652	-33.000000	-99.000000
3166123.853000	38590732.600000	489.302000	0.286641	0.286641	-33.000000	-99.000000
3166123.853000	38590742.600000	489.302000	0.286652	0.286652	-33.000000	-99.000000
3166113.853000	38590732.600000	499.302000	0.283190	0.283190	-33.000000	-99.000000
3166113.853000	38590732.600000	509.302000	0.282975	0.282975	-33.000000	-99.000000
3166113.853000	38590742.600000	499.302000	0.283248	0.283248	-33.000000	-99.000000
3166113.853000	38590742.600000	509.302000	0.283106	0.283106	-33.000000	-99.000000
3166123.853000	38590732.600000	499.302000	0.283184	0.283184	-33.000000	-99.000000
3166123.853000	38590732.600000	509.302000	0.282961	0.282961	-33.000000	-99.000000
3166123.853000	38590742.600000	499.302000	0.283246	0.283246	-33.000000	-99.000000
3166123.853000	38590742.600000	509.302000	0.283100	0.283100	-33.000000	-99.000000
3166093.853000	38590752.600000	489.302000	0.286659	0.286659	-33.000000	-99.000000
3166103.853000	38590752.600000	489.302000	0.286658	0.286658	-33.000000	-99.000000
3166103.853000	38590762.600000	489.302000	0.286661	0.286661	-33.000000	-99.000000
3166103.853000	38590752.600000	499.302000	0.283282	0.283282	-33.000000	-99.000000
3166103.853000	38590762.600000	499.302000	0.283296	0.283296	-33.000000	-99.000000
3166103.853000	38590772.600000	489.302000	0.286662	0.286662	-33.000000	-99.000000
3166103.853000	38590782.600000	489.302000	0.286663	0.286663	-33.000000	-99.000000
3166103.853000	38590772.600000	499.302000	0.283305	0.283305	-33.000000	-99.000000
3166103.853000	38590782.600000	499.302000	0.283311	0.283311	-33.000000	-99.000000
3166113.853000	38590752.600000	489.302000	0.286657	0.286657	-33.000000	-99.000000
3166113.853000	38590762.600000	489.302000	0.286660	0.286660	-33.000000	-99.000000
3166123.853000	38590752.600000	489.302000	0.286657	0.286657	-33.000000	-99.000000
3166123.853000	38590762.600000	489.302000	0.286660	0.286660	-33.000000	-99.000000
3166113.853000	38590752.600000	499.302000	0.283277	0.283277	-33.000000	-99.000000
3166113.853000	38590752.600000	509.302000	0.283178	0.283178	-33.000000	-99.000000
3166113.853000	38590762.600000	499.302000	0.283293	0.283293	-33.000000	-99.000000
3166113.853000	38590762.600000	509.302000	0.283221	0.283221	-33.000000	-99.000000
3166123.853000	38590752.600000	499.302000	0.283276	0.283276	-33.000000	-99.000000
3166123.853000	38590752.600000	509.302000	0.283176	0.283176	-33.000000	-99.000000
3166123.853000	38590762.600000	499.302000	0.283293	0.283293	-33.000000	-99.000000
3166123.853000	38590762.600000	509.302000	0.283220	0.283220	-33.000000	-99.000000
3166113.853000	38590772.600000	489.302000	0.286662	0.286662	-33.000000	-99.000000
3166113.853000	38590782.600000	479.302000	0.279986	0.279986	-33.000000	-99.000000
3166113.853000	38590782.600000	489.302000	0.286663	0.286663	-33.000000	-99.000000
3166123.853000	38590772.600000	489.302000	0.286662	0.286662	-33.000000	-99.000000
3166123.853000	38590782.600000	489.302000	0.286663	0.286663	-33.000000	-99.000000
3166113.853000	38590772.600000	499.302000	0.283304	0.283304	-33.000000	-99.000000
3166113.853000	38590772.600000	509.302000	0.283249	0.283249	-33.000000	-99.000000
3166113.853000	38590782.600000	499.302000	0.283310	0.283310	-33.000000	-99.000000
3166113.853000	38590782.600000	509.302000	0.283268	0.283268	-33.000000	-99.000000
3166123.853000	38590772.600000	499.302000	0.283303	0.283303	-33.000000	-99.000000
3166123.853000	38590772.600000	509.302000	0.283248	0.283248	-33.000000	-99.000000
3166123.853000	38590782.600000	499.302000	0.283310	0.283310	-33.000000	-99.000000
3166123.853000	38590782.600000	509.302000	0.283267	0.283267	-33.000000	-99.000000
3166133.853000	38590722.600000	489.302000	0.286625	0.286625	-33.000000	-99.000000
3166133.853000	38590732.600000	489.302000	0.286644	0.286644	-33.000000	-99.000000
3166133.853000	38590742.600000	489.302000	0.286653	0.286653	-33.000000	-99.000000
3166133.853000	38590752.600000	489.302000	0.286658	0.286658	-33.000000	-99.000000
3166133.853000	38590762.600000	489.302000	0.286660	0.286660	-33.000000	-99.000000
3166133.853000	38590752.600000	499.302000	0.283279	0.283279	-33.000000	-99.000000
3166133.853000	38590762.600000	499.302000	0.283295	0.283295	-33.000000	-99.000000
3166133.853000	38590762.600000	509.302000	0.283224	0.283224	-33.000000	-99.000000
3166133.853000	38590772.600000	489.302000	0.286662	0.286662	-33.000000	-99.000000
3166133.853000	38590782.600000	489.302000	0.286663	0.286663	-33.000000	-99.000000
3166143.853000	38590782.600000	489.302000	0.286663	0.286663	-33.000000	-99.000000
3166133.853000	38590772.600000	499.302000	0.283304	0.283304	-33.000000	-99.000000
3166133.853000	38590772.600000	509.302000	0.283251	0.283251	-33.000000	-99.000000
3166133.853000	38590782.600000	499.302000	0.283311	0.283311	-33.000000	-99.000000
3166133.853000	38590782.600000	509.302000	0.283269	0.283269	-33.000000	-99.000000
3166103.853000	38590792.600000	489.302000	0.286664	0.286664	-33.000000	-99.000000
3166113.853000	38590792.600000	479.302000	0.279989	0.279989	-33.000000	-99.000000
3166113.853000	38590792.600000	489.302000	0.286664	0.286664	-33.000000	-99.000000
3166113.853000	38590802.600000	479.302000	0.279991	0.279991	-33.000000	-99.000000
3166113.853000	38590802.600000	489.302000	0.286664	0.286664	-33.000000	-99.000000
3166123.853000	38590792.600000	489.302000	0.286664	0.286664	-33.000000	-99.000000
3166123.853000	38590802.600000	479.302000	0.279991	0.279991	-33.000000	-99.000000
3166123.853000	38590802.600000	489.302000	0.286664	0.286664	-33.000000	-99.000000
3166113.853000	38590792.600000	499.302000	0.283315	0.283315	-33.000000	-99.000000
3166113.853000	38590802.600000	499.302000	0.283318	0.283318	-33.000000	-99.000000
3166123.853000	38590792.600000	499.302000	0.283315	0.283315	-33.000000	-99.000000
3166123.853000	38590792.600000	509.302000	0.283280	0.283280	-33.000000	-99.000000
3166123.853000	38590802.600000	499.302000	0.283318	0.283318	-33.000000	-99.000000
3166123.853000	38590802.600000	509.302000	0.283290	0.283290	-33.000000	-99.000000
3166113.853000	38590812.600000	479.302000	0.279992	0.279992	-33.000000	-99.000000
3166113.853000	38590812.600000	489.302000	0.286665	0.286665	-33.000000	-99.000000
3166113.853000	38590822.600000	479.302000	0.279994	0.279994	-33.000000	-99.000000
3166113.853000	38590822.600000	489.302000	0.286665	0.286665	-33.000000	-99.000000
3166123.853000	38590812.600000	479.302000	0.279992	0.279992	-33.000000	-99.000000
3166123.853000	38590812.600000	489.302000	0.286665	0.286665	-33.000000	-99.000000
3166123.853000	38590822.600000	479.302000	0.279994	0.279994	-33.000000	-99.000000
3166123.853000	38590822.600000	489.302000	0.286665	0.286665	-33.000000	-99.000000
3166113.853000	38590812.600000	499.302000	0.283321	0.283321	-33.000000	-99.000000
3166113.853000	38590822.600000	499.302000	0.283323	0.283323	-33.000000	-99.000000
3166123.853000	38590812.600000	499.302000	0.283321	0.283321	-33.000000	-99.000000
3166123.853000	38590812.600000	509.302000	0.283297	0.283297	-33.000000	-99.000000
3166123.853000	38590822.600000	499.302000	0.283323	0.283323	-33.000000	-99.000000
3166123.853000	38590822.600000	509.302000	0.283303	0.283303	-33.000000	-99.000000
3166113.853000	38590832.600000	489.302000	0.286665	0.286665	-33.000000	-99.000000
3166113.853000	38590842.600000	489.302000	0.286666	0.286666	-33.000000	-99.000000
3166123.853000	38590832.600000	479.302000	0.279994	0.279994	-33.000000	-99.000000
3166123.853000	38590832.600000	489.302000	0.286665	0.286665	-33.000000	-99.000000
3166123.853000	38590842.600000	479.302000	0.279995	0.279995	-33.000000	-99.000000
3166123.853000	38590842.600000	489.302000	0.286666	0.286666	-33.000000	-99.000000
3166123.853000	38590832.600000	499.302000	0.283324	0.283324	-33.000000	-99.000000
3166123.853000	38590842.600000	499.302000	0.283326	0.283326	-33.000000	-99.000000
3166123.853000	38590852.600000	479.302000	0.279996	0.279996	-33.000000	-99.000000
3166123.853000	38590852.600000	489.302000	0.286666	0.286666	-33.000000	-99.000000
3166123.853000	38590862.600000	479.302000	0.279996	0.279996	-33.000000	-99.000000
3166123.853000	38590862.600000	489.302000	0.286666	0.286666	-33.000000	-99.000000
3166123.853000	38590852.600000	499.302000	0.283327	0.283327	-33.000000	-99.000000
3166123.853000	38590862.600000	499.302000	0.283327	0.283327	-33.000000	-99.000000
3166133.853000	38590792.600000	489.302000	0.286664	0.286664	-33.000000	-99.000000
3166133.853000	38590802.600000	489.302000	0.286664	0.286664	-33.000000	-99.000000
3166143.853000	38590792.600000	489.302000	0.286664	0.286664	-33.000000	-99.000000
3166143.853000	38590802.600000	489.302000	0.286665	0.286665	-33.000000	-99.000000
3166133.853000	38590792.600000	499.302000	0.283315	0.283315	-33.000000	-99.000000
3166133.853000	38590792.600000	509.302000	0.283281	0.283281	-33.000000	-99.000000
3166133.853000	38590802.600000	499.302000	0.283319	0.283319	-33.000000	-99.000000
3166133.853000	38590802.600000	509.302000	0.283291	0.283291	-33.000000	-99.000000
3166143.853000	38590802.600000	499.302000	0.283319	0.283319	-33.000000	-99.000000
3166143.853000	38590802.600000	509.302000	0.283292	0.283292	-33.000000	-99.000000
3166133.853000	38590812.600000	489.302000	0.286665	0.286665	-33.000000	-99.000000
3166133.853000	38590822.600000	489.302000	0.286665	0.286665	-33.000000	-99.000000
3166143.853000	38590812.600000	489.302000	0.286665	0.286665	-33.000000	-99.000000
3166143.853000	38590822.600000	489.302000	0.286665	0.286665	-33.000000	-99.000000
3166133.853000	38590812.600000	499.302000	0.283321	0.283321	-33.000000	-99.000000
3166133.853000	38590812.600000	509.302000	0.283298	0.283298	-33.000000	-99.000000
3166133.853000	38590822.600000	499.302000	0.283323	0.283323	-33.000000	-99.000000
3166133.853000	38590822.600000	509.302000	0.283303	0.283303	-33.000000	-99.000000
3166143.853000	38590812.600000	499.302000	0.283321	0.283321	-33.000000	-99.000000
3166143.853000	38590812.600000	509.302000	0.283299	0.283299	-33.000000	-99.000000
3166143.853000	38590822.600000	499.302000	0.283323	0.283323	-33.000000	-99.000000
3166143.853000	38590822.600000	509.302000	0.283304	0.283304	-33.000000	-99.000000
3166133.853000	38590832.600000	479.302000	0.279995	0.279995	-33.000000	-99.000000
3166133.853000	38590832.600000	489.302000	0.286665	0.286665	-33.000000	-99.000000
3166133.853000	38590842.600000	479.302000	0.279995	0.279995	-33.000000	-99.000000
3166133.853000	38590842.600000	489.302000	0.286666	0.286666	-33.000000	-99.000000
3166143.853000	38590832.600000	489.302000	0.286665	0.286665	-33.000000	-99.000000
3166143.853000	38590842.600000	489.302000	0.286666	0.286666	-33.000000	-99.000000
3166133.853000	38590832.600000	499.302000	0.283324	0.283324	-33.000000	-99.000000
3166133.853000	38590832.600000	509.302000	0.283308	0.283308	-33.000000	-99.000000
3166133.853000	38590842.600000	499.302000	0.283326	0.283326	-33.000000	-99.000000
3166133.853000	38590842.600000	509.302000	0.283311	0.283311	-33.000000	-99.000000
3166143.853000	38590832.600000	499.302000	0.283325	0.283325	-33.000000	-99.000000
3166143.853000	38590832.600000	509.302000	0.283308	0.283308	-33.000000	-99.000000
3166143.853000	38590842.600000	499.302000	0.283326	0.283326	-33.000000	-99.000000
3166143.853000	38590842.600000	509.302000	0.283311	0.283311	-33.000000	-99.000000
3166133.853000	38590852.600000	479.302000	0.279996	0.279996	-33.000000	-99.000000
3166133.853000	38590852.600000	489.302000	0.286666	0.286666	-33.000000	-99.000000
3166133.853000	38590862.600000	479.302000	0.279996	0.279996	-33.000000	-99.000000
3166133.853000	38590862.600000	489.302000	0.286666	0.286666	-33.000000	-99.000000
3166143.853000	38590852.600000	489.302000	0.286666	0.286666	-33.000000	-99.000000
3166143.853000	38590862.600000	479.302000	0.279996	0.279996	-33.000000	-99.000000
3166143.853000	38590862.600000	489.302000	0.286666	0.286666	-33.000000	-99.000000
3166133.853000	38590852.600000	499.302000	0.283327	0.283327	-33.000000	-99.000000
3166133.853000	38590862.600000	499.302000	0.283327	0.283327	-33.000000	-99.000000
3166143.853000	38590852.600000	499.302000	0.283327	0.283327	-33.000000	-99.000000
3166143.853000	38590852.600000	509.302000	0.283314	0.283314	-33.000000	-99.000000
3166143.853000	38590862.600000	499.302000	0.283327	0.283327	-33.000000	-99.000000
3166143.853000	38590862.600000	509.302000	0.283316	0.283316	-33.000000	-99.000000
3166153.853000	38590842.600000	489.302000	0.286666	0.286666	-33.000000	-99.000000
3166153.853000	38590842.600000	499.302000	0.283326	0.283326	-33.000000	-99.000000
3166153.853000	38590842.600000	509.302000	0.283312	0.283312	-33.000000	-99.000000
3166153.853000	38590852.600000	489.302000	0.286666	0.286666	-33.000000	-99.000000
3166153.853000	38590862.600000	489.302000	0.286666	0.286666	-33.000000	-99.000000
3166153.853000	38590852.600000	499.302000	0.283327	0.283327	-33.000000	-99.000000
3166153.853000	38590852.600000	509.302000	0.283315	0.283315	-33.000000	-99.000000
3166153.853000	38590862.600000	499.302000	0.283328	0.283328	-33.000000	-99.000000
3166153.853000	38590862.600000	509.302000	0.283317	0.283317	-33.000000	-99.000000
3166133.853000	38590922.600000	469.302000	0.279996	0.279996	-33.000000	-99.000000
3166143.853000	38590922.600000	469.302000	0.279996	0.279996	-33.000000	-99.000000
3166143.853000	38590932.600000	469.302000	0.279996	0.279996	-33.000000	-99.000000
3166143.853000	38590942.600000	469.302000	0.306666	0.307497	-33.000000	-99.000000
3166153.853000	38590942.600000	469.302000	0.306666	0.307497	-33.000000	-99.000000
3166123.853000	38590872.600000	479.302000	0.279997	0.279997	-33.000000	-99.000000
3166123.853000	38590872.600000	489.302000	0.286666	0.286666	-33.000000	-99.000000
3166123.853000	38590882.600000	479.302000	0.279997	0.279997	-33.000000	-99.000000
3166123.853000	38590882.600000	489.302000	0.286666	0.286666	-33.000000	-99.000000
3166123.853000	38590892.600000	479.302000	0.279997	0.279997	-33.000000	-99.000000
3166123.853000	38590892.600000	489.302000	0.286666	0.286666	-33.000000	-99.000000
3166133.853000	38590872.600000	479.302000	0.279997	0.279997	-33.000000	-99.000000
3166133.853000	38590872.600000	489.302000	0.286666	0.286666	-33.000000	-99.000000
3166133.853000	38590882.600000	479.302000	0.279997	0.279997	-33.000000	-99.000000
3166133.853000	38590882.600000	489.302000	0.286666	0.286666	-33.000000	-99.000000
3166143.853000	38590872.600000	479.302000	0.279997	0.279997	-33.000000	-99.000000
3166143.853000	38590872.600000	489.302000	0.286666	0.286666	-33.000000	-99.000000
3166143.853000	38590882.600000	479.302000	0.279997	0.279997	-33.000000	-99.000000
3166143.853000	38590882.600000	489.302000	0.286666	0.286666	-33.000000	-99.000000
3166133.853000	38590872.600000	499.302000	0.283328	0.283328	-33.000000	-99.000000
3166133.853000	38590882.600000	499.302000	0.283329	0.283329	-33.000000	-99.000000
3166143.853000	38590872.600000	499.302000	0.283328	0.283328	-33.000000	-99.000000
3166143.853000	38590872.600000	509.302000	0.283318	0.283318	-33.000000	-99.000000
3166143.853000	38590882.600000	499.302000	0.283329	0.283329	-33.000000	-99.000000
3166143.853000	38590882.600000	509.302000	0.283320	0.283320	-33.000000	-99.000000
3166133.853000	38590892.600000	479.302000	0.279997	0.279997	-33.000000	-99.000000
3166133.853000	38590892.600000	489.302000	0.286666	0.286666	-33.000000	-99.000000
3166133.853000	38590902.600000	479.302000	0.279998	0.279998	-33.000000	-99.000000
3166133.853000	38590902.600000	489.302000	0.286666	0.286666	-33.000000	-99.000000
3166143.853000	38590892.600000	479.302000	0.279997	0.279997	-33.000000	-99.000000
3166143.853000	38590892.600000	489.302000	0.286666	0.286666	-33.000000	-99.000000
3166143.853000	38590902.600000	479.302000	0.279998	0.279998	-33.000000	-99.000000
3166143.853000	38590902.600000	489.302000	0.286666	0.286666	-33.000000	-99.000000
3166133.853000	38590892.600000	499.302000	0.283329	0.283329	-33.000000	-99.000000
3166133.853000	38590902.600000	499.302000	0.283329	0.283329	-33.000000	-99.000000
3166143.853000	38590892.600000	499.302000	0.283329	0.283329	-33.000000	-99.000000
3166143.853000	38590902.600000	499.302000	0.283330	0.283330	-33.000000	-99.000000
3166153.853000	38590872.600000	489.302000	0.286666	0.286666	-33.000000	-99.000000
3166153.853000	38590882.600000	489.302000	0.286666	0.286666	-33.000000	-99.000000
3166153.853000	38590872.600000	499.302000	0.283328	0.283328	-33.000000	-99.000000
3166153.853000	38590872.600000	509.302000	0.283318	0.283318	-33.000000	-99.000000
3166153.853000	38590882.600000	499.302000	0.283329	0.283329	-33.000000	-99.000000
3166153.853000	38590882.600000	509.302000	0.283320	0.283320	-33.000000	-99.000000
3166163.853000	38590882.600000	509.302000	0.283320	0.283320	-33.000000	-99.000000
3166153.853000	38590892.600000	479.302000	0.279997	0.279997	-33.000000	-99.000000
3166153.853000	38590892.600000	489.302000	0.286666	0.286666	-33.000000	-99.000000
3166153.853000	38590902.600000	479.302000	0.279998	0.279998	-33.000000	-99.000000
3166153.853000	38590902.600000	489.302000	0.286666	0.286666	-33.000000	-99.000000
3166163.853000	38590902.600000	489.302000	0.286666	0.286666	-33.000000	-99.000000
3166153.853000	38590892.600000	499.302000	0.283329	0.283329	-33.000000	-99.000000
3166153.853000	38590892.600000	509.302000	0.283321	0.283321	-33.000000	-99.000000
3166153.853000	38590902.600000	499.302000	0.283330	0.283330	-33.000000	-99.000000
3166153.853000	38590902.600000	509.302000	0.283322	0.283322	-33.000000	-99.000000
3166163.853000	38590892.600000	499.302000	0.283329	0.283329	-33.000000	-99.000000
3166163.853000	38590892.600000	509.302000	0.283322	0.283322	-33.000000	-99.000000
3166163.853000	38590902.600000	499.302000	0.283330	0.283330	-33.000000	-99.000000
3166163.853000	38590902.600000	509.302000	0.283323	0.283323	-33.000000	-99.000000
3166133.853000	38590912.600000	479.302000	0.279998	0.279998	-33.000000	-99.000000
3166133.853000	38590912.600000	489.302000	0.286666	0.286666	-33.000000	-99.000000
3166133.853000	38590922.600000	479.302000	0.279998	0.279998	-33.000000	-99.000000
3166133.853000	38590922.600000	489.302000	0.286666	0.286666	-33.000000	-99.000000
3166143.853000	38590912.600000	479.302000	0.279998	0.279998	-33.000000	-99.000000
3166143.853000	38590912.600000	489.302000	0.286666	0.286666	-33.000000	-99.000000
3166143.853000	38590922.600000	479.302000	0.279998	0.279998	-33.000000	-99.000000
3166143.853000	38590922.600000	489.302000	0.286666	0.286666	-33.000000	-99.000000
3166133.853000	38590912.600000	499.302000	0.283330	0.283330	-33.000000	-99.000000
3166143.853000	38590912.600000	499.302000	0.283330	0.283330	-33.000000	-99.000000
3166143.853000	38590922.600000	499.302000	0.283330	0.283330	-33.000000	-99.000000
3166133.853000	38590932.600000	479.302000	0.279998	0.279998	-33.000000	-99.000000
3166133.853000	38590932.600000	489.302000	0.286666	0.286666	-33.000000	-99.000000
3166133.853000	38590942.600000	479.302000	0.293334	0.293334	-33.000000	-99.000000
3166143.853000	38590932.600000	479.302000	0.279998	0.279998	-33.000000	-99.000000
3166143.853000	38590932.600000	489.302000	0.286666	0.286666	-33.000000	-99.000000
3166143.853000	38590942.600000	479.302000	0.293334	0.293334	-33.000000	-99.000000
3166143.853000	38590942.600000	489.302000	0.293340	0.293340	-33.000000	-99.000000
3166143.853000	38590932.600000	499.302000	0.283330	0.283330	-33.000000	-99.000000
3166143.853000	38590942.600000	499.302000	0.293346	0.293346	-33.000000	-99.000000
3166153.853000	38590912.600000	479.302000	0.279998	0.279998	-33.000000	-99.000000
3166153.853000	38590912.600000	489.302000	0.286666	0.286666	-33.000000	-99.000000
3166153.853000	38590922.600000	479.302000	0.279998	0.279998	-33.000000	-99.000000
3166153.853000	38590922.600000	489.302000	0.286666	0.286666	-33.000000	-99.000000
3166163.853000	38590912.600000	489.302000	0.286666	0.286666	-33.000000	-99.000000
3166163.853000	38590922.600000	489.302000	0.286666	0.286666	-33.000000	-99.000000
3166153.853000	38590912.600000	499.302000	0.283330	0.283330	-33.000000	-99.000000
3166153.853000	38590912.600000	509.302000	0.283323	0.283323	-33.000000	-99.000000
3166153.853000	38590922.600000	499.302000	0.283330	0.283330	-33.000000	-99.000000
3166153.853000	38590922.600000	509.302000	0.283324	0.283324	-33.000000	-99.000000
3166163.853000	38590912.600000	499.302000	0.283330	0.283330	-33.000000	-99.000000
3166163.853000	38590912.600000	509.302000	0.283324	0.283324	-33.000000	-99.000000
3166163.853000	38590922.600000	499.302000	0.283330	0.283330	-33.000000	-99.000000
3166163.853000	38590922.600000	509.302000	0.283324	0.283324	-33.000000	-99.000000
3166153.853000	38590932.600000	479.302000	0.293334	0.293334	-33.000000	-99.000000
3166153.853000	38590932.600000	489.302000	0.290003	0.290003	-33.000000	-99.000000
3166153.853000	38590942.600000	479.302000	0.293334	0.293334	-33.000000	-99.000000
3166153.853000	38590942.600000	489.302000	0.293340	0.293340	-33.000000	-99.000000
3166163.853000	38590932.600000	479.302000	0.293334	0.293334	-33.000000	-99.000000
3166163.853000	38590932.600000	489.302000	0.293340	0.293340	-33.000000	-99.000000
3166163.853000	38590942.600000	479.302000	0.293335	0.293335	-33.000000	-99.000000
3166163.853000	38590942.600000	489.302000	0.293341	0.293341	-33.000000	-99.000000
3166153.853000	38590932.600000	499.302000	0.283330	0.283330	-33.000000	-99.000000
3166153.853000	38590942.600000	499.302000	0.293346	0.293346	-33.000000	-99.000000
3166163.853000	38590932.600000	499.302000	0.293346	0.293346	-33.000000	-99.000000
3166163.853000	38590932.600000	509.302000	0.293351	0.293351	-33.000000	-99.000000
3166163.853000	38590942.600000	499.302000	0.293347	0.293347	-33.000000	-99.000000
3166163.853000	38590942.600000	509.302000	0.293353	0.293353	-33.000000	-99.000000
3166173.853000	38590922.600000	509.302000	0.283325	0.283325	-33.000000	-99.000000
3166173.853000	38590942.600000	489.302000	0.293341	0.293341	-33.000000	-99.000000
3166173.853000	38590932.600000	499.302000	0.293346	0.293346	-33.000000	-99.000000
3166173.853000	38590932.600000	509.302000	0.293352	0.293352	-33.000000	-99.000000
3166173.853000	38590942.600000	499.302000	0.293347	0.293347	-33.000000	-99.000000
3166173.853000	38590942.600000	509.302000	0.293353	0.293353	-33.000000	-99.000000
3166143.853000	38590952.600000	469.302000	0.306666	0.307497	-33.000000	-99.000000
3166143.853000	38590962.600000	469.302000	0.306666	0.307496	-33.000000	-99.000000
3166143.853000	38590972.600000	469.302000	0.306666	0.307496	-33.000000	-99.000000
3166143.853000	38590982.600000	469.302000	0.306666	0.307496	-33.000000	-99.000000
3166153.853000	38590952.600000	469.302000	0.306666	0.307497	-33.000000	-99.000000
3166153.853000	38590962.600000	469.302000	0.306666	0.307496	-33.000000	-99.000000
3166153.853000	38590972.600000	469.302000	0.306666	0.307496	-33.000000	-99.000000
3166153.853000	38590982.600000	469.302000	0.306666	0.307496	-33.000000	-99.000000
3166163.853000	38590972.600000	469.302000	0.306666	0.307496	-33.000000	-99.000000
3166163.853000	38590982.600000	469.302000	0.306665	0.307495	-33.000000	-99.000000
3166143.853000	38590992.600000	469.302000	0.306665	0.307495	-33.000000	-99.000000
3166153.853000	38590992.600000	469.302000	0.306665	0.307495	-33.000000	-99.000000
3166153.853000	38591002.600000	469.302000	0.306665	0.307494	-33.000000	-99.000000
3166163.853000	38590992.600000	469.302000	0.306665	0.307495	-33.000000	-99.000000
3166163.853000	38591002.600000	469.302000	0.306665	0.307494	-33.000000	-99.000000
3166153.853000	38591012.600000	469.302000	0.306665	0.307494	-33.000000	-99.000000
3166153.853000	38591022.600000	469.302000	0.306665	0.307493	-33.000000	-99.000000
3166163.853000	38591012.600000	469.302000	0.306665	0.307493	-33.000000	-99.000000
3166163.853000	38591022.600000	469.302000	0.306665	0.307493	-33.000000	-99.000000
3166143.853000	38590952.600000	479.302000	0.293335	0.293335	-33.000000	-99.000000
3166143.853000	38590952.600000	489.302000	0.293341	0.293341	-33.000000	-99.000000
3166143.853000	38590962.600000	479.302000	0.293335	0.293335	-33.000000	-99.000000
3166143.853000	38590962.600000	489.302000	0.293341	0.293341	-33.000000	-99.000000
3166143.853000	38590952.600000	499.302000	0.293347	0.293347	-33.000000	-99.000000
3166143.853000	38590972.600000	479.302000	0.293335	0.293335	-33.000000	-99.000000
3166143.853000	38590972.600000	489.302000	0.293342	0.293342	-33.000000	-99.000000
3166143.853000	38590982.600000	479.302000	0.293335	0.293335	-33.000000	-99.000000
3166143.853000	38590982.600000	489.302000	0.293343	0.293343	-33.000000	-99.000000
3166153.853000	38590952.600000	479.302000	0.293335	0.293335	-33.000000	-99.000000
3166153.853000	38590952.600000	489.302000	0.293341	0.293341	-33.000000	-99.000000
3166153.853000	38590962.600000	479.302000	0.293335	0.293335	-33.000000	-99.000000
3166153.853000	38590962.600000	489.302000	0.293342	0.293342	-33.000000	-99.000000
3166163.853000	38590952.600000	479.302000	0.293335	0.293335	-33.000000	-99.000000
3166163.853000	38590952.600000	489.302000	0.293341	0.293341	-33.000000	-99.000000
3166163.853000	38590962.600000	479.302000	0.293335	0.293335	-33.000000	-99.000000
3166163.853000	38590962.600000	489.302000	0.293342	0.293342	-33.000000	-99.000000
3166153.853000	38590952.600000	499.302000	0.293347	0.293347	-33.000000	-99.000000
3166153.853000	38590962.600000	499.302000	0.293349	0.293349	-33.000000	-99.000000
3166163.853000	38590952.600000	499.302000	0.293348	0.293348	-33.000000	-99.000000
3166163.853000	38590952.600000	509.302000	0.293354	0.293354	-33.000000	-99.000000
3166163.853000	38590962.600000	499.302000	0.293349	0.293349	-33.000000	-99.000000
3166163.853000	38590962.600000	509.302000	0.293356	0.293356	-33.000000	-99.000000
3166153.853000	38590972.600000	479.302000	0.293335	0.293335	-33.000000	-99.000000
3166153.853000	38590972.600000	489.302000	0.293343	0.293343	-33.000000	-99.000000
3166153.853000	38590982.600000	479.302000	0.293335	0.293335	-33.000000	-99.000000
3166153.853000	38590982.600000	489.302000	0.293343	0.293343	-33.000000	-99.000000
3166163.853000	38590972.600000	479.302000	0.293335	0.293335	-33.000000	-99.000000
3166163.853000	38590972.600000	489.302000	0.293343	0.293343	-33.000000	-99.000000
3166163.853000	38590982.600000	479.302000	0.293335	0.293335	-33.000000	-99.000000
3166163.853000	38590982.600000	489.302000	0.293344	0.293344	-33.000000	-99.000000
3166153.853000	38590972.600000	499.302000	0.293350	0.293350	-33.000000	-99.000000
3166153.853000	38590982.600000	499.302000	0.293352	0.293352	-33.000000	-99.000000
3166163.853000	38590972.600000	499.302000	0.293351	0.293351	-33.000000	-99.000000
3166163.853000	38590982.600000	499.302000	0.293353	0.293353	-33.000000	-99.000000
3166143.853000	38590992.600000	479.302000	0.293335	0.293335	-33.000000	-99.000000
3166153.853000	38590992.600000	479.302000	0.293335	0.293335	-33.000000	-99.000000
3166153.853000	38590992.600000	489.302000	0.293344	0.293344	-33.000000	-99.000000
3166153.853000	38591002.600000	479.302000	0.293335	0.293335	-33.000000	-99.000000
3166153.853000	38591002.600000	489.302000	0.293346	0.293346	-33.000000	-99.000000
3166163.853000	38590992.600000	479.302000	0.293335	0.293335	-33.000000	-99.000000
3166163.853000	38590992.600000	489.302000	0.293345	0.293345	-33.000000	-99.000000
3166163.853000	38591002.600000	479.302000	0.293336	0.293336	-33.000000	-99.000000
3166163.853000	38591002.600000	489.302000	0.293346	0.293346	-33.000000	-99.000000
3166153.853000	38590992.600000	499.302000	0.293354	0.293354	-33.000000	-99.000000
3166163.853000	38590992.600000	499.302000	0.293355	0.293355	-33.000000	-99.000000
3166163.853000	38591002.600000	499.302000	0.293357	0.293357	-33.000000	-99.000000
3166153.853000	38591012.600000	479.302000	0.293336	0.293336	-33.000000	-99.000000
3166153.853000	38591012.600000	489.302000	0.293347	0.293347	-33.000000	-99.000000
3166153.853000	38591022.600000	479.302000	0.293336	0.293336	-33.000000	-99.000000
3166163.853000	38591012.600000	479.302000	0.293336	0.293336	-33.000000	-99.000000
3166163.853000	38591012.600000	489.302000	0.293348	0.293348	-33.000000	-99.000000
3166163.853000	38591022.600000	479.302000	0.293336	0.293336	-33.000000	-99.000000
3166163.853000	38591022.600000	489.302000	0.293350	0.293350	-33.000000	-99.000000
3166163.853000	38591012.600000	499.302000	0.293360	0.293360	-33.000000	-99.000000
3166163.853000	38591032.600000	469.302000	0.306665	0.307492	-33.000000	-99.000000
3166163.853000	38591042.600000	469.302000	0.306664	0.307491	-33.000000	-99.000000
3166163.853000	38591052.600000	469.302000	0.306664	0.307489	-33.000000	-99.000000
3166163.853000	38591062.600000	469.302000	0.306664	0.307488	-33.000000	-99.000000
3166163.853000	38591072.600000	469.302000	0.306663	0.307486	-33.000000	-99.000000
3166163.853000	38591082.600000	469.302000	0.306663	0.307484	-33.000000	-99.000000
3166163.853000	38591092.600000	469.302000	0.306662	0.307482	-33.000000	-99.000000
3166163.853000	38591102.600000	469.302000	0.293338	0.293338	-33.000000	-99.000000
3166153.853000	38591032.600000	479.302000	0.293336	0.293336	-33.000000	-99.000000
3166153.853000	38591042.600000	479.302000	0.293337	0.293337	-33.000000	-99.000000
3166163.853000	38591032.600000	479.302000	0.293336	0.293336	-33.000000	-99.000000
3166163.853000	38591032.600000	489.302000	0.293352	0.293352	-33.000000	-99.000000
3166163.853000	38591042.600000	479.302000	0.293337	0.293337	-33.000000	-99.000000
3166153.853000	38591052.600000	479.302000	0.293337	0.293337	-33.000000	-99.000000
3166163.853000	38591052.600000	479.302000	0.293337	0.293337	-33.000000	-99.000000
3166163.853000	38591062.600000	479.302000	0.293338	0.293338	-33.000000	-99.000000
3166163.853000	38591072.600000	479.302000	0.293339	0.293339	-33.000000	-99.000000
3166163.853000	38591082.600000	479.302000	0.293339	0.293339	-33.000000	-99.000000
3166163.853000	38591092.600000	479.302000	0.293340	0.293340	-33.000000	-99.000000
3166163.853000	38591102.600000	479.302000	0.293341	0.293341	-33.000000	-99.000000
3166173.853000	38591002.600000	469.302000	0.306665	0.307494	-33.000000	-99.000000
3166173.853000	38591012.600000	469.302000	0.306665	0.307493	-33.000000	-99.000000
3166173.853000	38591022.600000	469.302000	0.306665	0.307492	-33.000000	-99.000000
3166183.853000	38591022.600000	469.302000	0.306665	0.307492	-33.000000	-99.000000
3166173.853000	38590952.600000	489.302000	0.293342	0.293342	-33.000000	-99.000000
3166173.853000	38590962.600000	489.302000	0.293342	0.293342	-33.000000	-99.000000
3166173.853000	38590952.600000	499.302000	0.293348	0.293348	-33.000000	-99.000000
3166173.853000	38590952.600000	509.302000	0.293355	0.293355	-33.000000	-99.000000
3166173.853000	38590962.600000	499.302000	0.293350	0.293350	-33.000000	-99.000000
3166173.853000	38590962.600000	509.302000	0.293357	0.293357	-33.000000	-99.000000
3166173.853000	38590972.600000	479.302000	0.293335	0.293335	-33.000000	-99.000000
3166173.853000	38590972.600000	489.302000	0.293343	0.293343	-33.000000	-99.000000
3166173.853000	38590982.600000	479.302000	0.293335	0.293335	-33.000000	-99.000000
3166173.853000	38590982.600000	489.302000	0.293344	0.293344	-33.000000	-99.000000
3166183.853000	38590982.600000	489.302000	0.293345	0.293345	-33.000000	-99.000000
3166173.853000	38590972.600000	499.302000	0.293352	0.293352	-33.000000	-99.000000
3166173.853000	38590972.600000	509.302000	0.293359	0.293359	-33.000000	-99.000000
3166173.853000	38590982.600000	499.302000	0.293353	0.293353	-33.000000	-99.000000
3166173.853000	38590982.600000	509.302000	0.293362	0.293362	-33.000000	-99.000000
3166183.853000	38590972.600000	499.302000	0.293352	0.293352	-33.000000	-99.000000
3166183.853000	38590972.600000	509.302000	0.293360	0.293360	-33.000000	-99.000000
3166183.853000	38590982.600000	499.302000	0.293354	0.293354	-33.000000	-99.000000
3166183.853000	38590982.600000	509.302000	0.293363	0.293363	-33.000000	-99.000000
3166173.853000	38590992.600000	479.302000	0.293335	0.293335	-33.000000	-99.000000
3166173.853000	38590992.600000	489.302000	0.293346	0.293346	-33.000000	-99.000000
3166173.853000	38591002.600000	479.302000	0.293336	0.293336	-33.000000	-99.000000
3166173.853000	38591002.600000	489.302000	0.293347	0.293347	-33.000000	-99.000000
3166183.853000	38590992.600000	489.302000	0.293346	0.293346	-33.000000	-99.000000
3166183.853000	38591002.600000	479.302000	0.293336	0.293336	-33.000000	-99.000000
3166183.853000	38591002.600000	489.302000	0.293348	0.293348	-33.000000	-99.000000
3166173.853000	38590992.600000	499.302000	0.293356	0.293356	-33.000000	-99.000000
3166173.853000	38590992.600000	509.302000	0.293365	0.293365	-33.000000	-99.000000
3166173.853000	38591002.600000	499.302000	0.293358	0.293358	-33.000000	-99.000000
3166173.853000	38591002.600000	509.302000	0.293369	0.293369	-33.000000	-99.000000
3166183.853000	38590992.600000	499.302000	0.293357	0.293357	-33.000000	-99.000000
3166183.853000	38590992.600000	509.302000	0.293367	0.293367	-33.000000	-99.000000
3166183.853000	38591002.600000	499.302000	0.293359	0.293359	-33.000000	-99.000000
3166183.853000	38591002.600000	509.302000	0.293371	0.293371	-33.000000	-99.000000
3166173.853000	38591012.600000	479.302000	0.293336	0.293336	-33.000000	-99.000000
3166173.853000	38591012.600000	489.302000	0.293349	0.293349	-33.000000	-99.000000
3166173.853000	38591022.600000	479.302000	0.293336	0.293336	-33.000000	-99.000000
3166173.853000	38591022.600000	489.302000	0.293351	0.293351	-33.000000	-99.000000
3166183.853000	38591012.600000	479.302000	0.293336	0.293336	-33.000000	-99.000000
3166183.853000	38591012.600000	489.302000	0.293350	0.293350	-33.000000	-99.000000
3166183.853000	38591022.600000	479.302000	0.293337	0.293337	-33.000000	-99.000000
3166183.853000	38591022.600000	489.302000	0.293352	0.293352	-33.000000	-99.000000
3166173.853000	38591012.600000	499.302000	0.293361	0.293361	-33.000000	-99.000000
3166173.853000	38591022.600000	499.302000	0.293365	0.293365	-33.000000	-99.000000
3166183.853000	38591012.600000	499.302000	0.293363	0.293363	-33.000000	-99.000000
3166183.853000	38591012.600000	509.302000	0.293375	0.293375	-33.000000	-99.000000
3166183.853000	38591022.600000	499.302000	0.293367	0.293367	-33.000000	-99.000000
3166183.853000	38591022.600000	509.302000	0.293381	0.293381	-33.000000	-99.000000
3166193.853000	38591012.600000	489.302000	0.293351	0.293351	-33.000000	-99.000000
3166193.853000	38591022.600000	479.302000	0.293337	0.293337	-33.000000	-99.000000
3166193.853000	38591022.600000	489.302000	0.293353	0.293353	-33.000000	-99.000000
3166193.853000	38591012.600000	499.302000	0.293364	0.293364	-33.000000	-99.000000
3166193.853000	38591012.600000	509.302000	0.293377	0.293377	-33.000000	-99.000000
3166193.853000	38591022.600000	499.302000	0.293369	0.293369	-33.000000	-99.000000
3166193.853000	38591022.600000	509.302000	0.293383	0.293383	-33.000000	-99.000000
3166173.853000	38591032.600000	469.302000	0.306664	0.307491	-33.000000	-99.000000
3166173.853000	38591042.600000	469.302000	0.306664	0.307490	-33.000000	-99.000000
3166183.853000	38591032.600000	469.302000	0.306664	0.307490	-33.000000	-99.000000
3166183.853000	38591042.600000	469.302000	0.306664	0.307489	-33.000000	-99.000000
3166173.853000	38591052.600000	469.302000	0.306664	0.307488	-33.000000	-99.000000
3166173.853000	38591062.600000	469.302000	0.306663	0.307486	-33.000000	-99.000000
3166183.853000	38591052.600000	469.302000	0.306663	0.307487	-33.000000	-99.000000
3166183.853000	38591062.600000	469.302000	0.306663	0.307485	-33.000000	-99.000000
3166193.853000	38591042.600000	469.302000	0.306664	0.307488	-33.000000	-99.000000
3166193.853000	38591052.600000	469.302000	0.306663	0.307486	-33.000000	-99.000000
3166193.853000	38591062.600000	469.302000	0.306662	0.307483	-33.000000	-99.000000
3166203.853000	38591062.600000	469.302000	0.306662	0.307481	-33.000000	-99.000000
3166173.853000	38591072.600000	469.302000	0.306663	0.307484	-33.000000	-99.000000
3166173.853000	38591082.600000	469.302000	0.306662	0.307482	-33.000000	-99.000000
3166183.853000	38591072.600000	469.302000	0.306662	0.307482	-33.000000	-99.000000
3166183.853000	38591082.600000	469.302000	0.306661	0.307479	-33.000000	-99.000000
3166173.853000	38591092.600000	469.302000	0.306661	0.307479	-33.000000	-99.000000
3166173.853000	38591102.600000	469.302000	0.293340	0.293340	-33.000000	-99.000000
3166183.853000	38591092.600000	469.302000	0.306660	0.307474	-33.000000	-99.000000
3166183.853000	38591102.600000	469.302000	0.293341	0.293341	-33.000000	-99.000000
3166193.853000	38591072.600000	469.302000	0.306661	0.307480	-33.000000	-99.000000
3166193.853000	38591082.600000	469.302000	0.306660	0.307475	-33.000000	-99.000000
3166203.853000	38591072.600000	469.302000	0.306661	0.307477	-33.000000	-99.000000
3166203.853000	38591082.600000	469.302000	0.306659	0.307471	-33.000000	-99.000000
3166193.853000	38591092.600000	469.302000	0.306659	0.307469	-33.000000	-99.000000
3166193.853000	38591102.600000	469.302000	0.293343	0.293343	-33.000000	-99.000000
3166203.853000	38591092.600000	469.302000	0.306657	0.307464	-33.000000	-99.000000
3166203.853000	38591102.600000	469.302000	0.293345	0.293345	-33.000000	-99.000000
3166213.853000	38591072.600000	469.302000	0.306660	0.307475	-33.000000	-99.000000
3166213.853000	38591082.600000	469.302000	0.306658	0.307468	-33.000000	-99.000000
3166223.853000	38591082.600000	469.302000	0.306658	0.307464	-33.000000	-99.000000
3166213.853000	38591092.600000	469.302000	0.306656	0.307457	-33.000000	-99.000000
3166213.853000	38591102.600000	469.302000	0.293348	0.293348	-33.000000	-99.000000
3166223.853000	38591092.600000	469.302000	0.306654	0.307452	-33.000000	-99.000000
3166223.853000	38591102.600000	469.302000	0.293351	0.293351	-33.000000	-99.000000
3166233.853000	38591092.600000	469.302000	0.306653	0.307447	-33.000000	-99.000000
3166233.853000	38591102.600000	469.302000	0.293353	0.293353	-33.000000	-99.000000
3166173.853000	38591032.600000	479.302000	0.293337	0.293337	-33.000000	-99.000000
3166173.853000	38591032.600000	489.302000	0.293353	0.293353	-33.000000	-99.000000
3166173.853000	38591042.600000	479.302000	0.293337	0.293337	-33.000000	-99.000000
3166173.853000	38591042.600000	489.302000	0.293356	0.293356	-33.000000	-99.000000
3166183.853000	38591032.600000	479.302000	0.293337	0.293337	-33.000000	-99.000000
3166183.853000	38591032.600000	489.302000	0.293355	0.293355	-33.000000	-99.000000
3166183.853000	38591042.600000	479.302000	0.293338	0.293338	-33.000000	-99.000000
3166183.853000	38591042.600000	489.302000	0.293358	0.293358	-33.000000	-99.000000
3166173.853000	38591032.600000	499.302000	0.293369	0.293369	-33.000000	-99.000000
3166183.853000	38591032.600000	499.302000	0.293371	0.293371	-33.000000	-99.000000
3166183.853000	38591042.600000	499.302000	0.293377	0.293377	-33.000000	-99.000000
3166173.853000	38591052.600000	479.302000	0.293338	0.293338	-33.000000	-99.000000
3166173.853000	38591052.600000	489.302000	0.293359	0.293359	-33.000000	-99.000000
3166173.853000	38591062.600000	479.302000	0.293339	0.293339	-33.000000	-99.000000
3166183.853000	38591052.600000	479.302000	0.293338	0.293338	-33.000000	-99.000000
3166183.853000	38591052.600000	489.302000	0.293362	0.293362	-33.000000	-99.000000
3166183.853000	38591062.600000	479.302000	0.293339	0.293339	-33.000000	-99.000000
3166183.853000	38591062.600000	489.302000	0.293366	0.293366	-33.000000	-99.000000
3166193.853000	38591032.600000	479.302000	0.293337	0.293337	-33.000000	-99.000000
3166193.853000	38591032.600000	489.302000	0.293356	0.293356	-33.000000	-99.000000
3166193.853000	38591042.600000	479.302000	0.293338	0.293338	-33.000000	-99.000000
3166193.853000	38591042.600000	489.302000	0.293360	0.293360	-33.000000	-99.000000
3166203.853000	38591032.600000	489.302000	0.293357	0.293357	-33.000000	-99.000000
3166203.853000	38591042.600000	479.302000	0.293338	0.293338	-33.000000	-99.000000
3166203.853000	38591042.600000	489.302000	0.293361	0.293361	-33.000000	-99.000000
3166193.853000	38591032.600000	499.302000	0.293374	0.293374	-33.000000	-99.000000
3166193.853000	38591032.600000	509.302000	0.293390	0.293390	-33.000000	-99.000000
3166193.853000	38591042.600000	499.302000	0.293380	0.293380	-33.000000	-99.000000
3166203.853000	38591032.600000	499.302000	0.293376	0.293376	-33.000000	-99.000000
3166203.853000	38591042.600000	499.302000	0.293383	0.293383	-33.000000	-99.000000
3166193.853000	38591052.600000	479.302000	0.293339	0.293339	-33.000000	-99.000000
3166193.853000	38591052.600000	489.302000	0.293364	0.293364	-33.000000	-99.000000
3166193.853000	38591062.600000	479.302000	0.293340	0.293340	-33.000000	-99.000000
3166193.853000	38591062.600000	489.302000	0.293370	0.293370	-33.000000	-99.000000
3166203.853000	38591052.600000	479.302000	0.293339	0.293339	-33.000000	-99.000000
3166203.853000	38591052.600000	489.302000	0.293367	0.293367	-33.000000	-99.000000
3166203.853000	38591062.600000	479.302000	0.293340	0.293340	-33.000000	-99.000000
3166203.853000	38591062.600000	489.302000	0.293373	0.293373	-33.000000	-99.000000
3166193.853000	38591052.600000	499.302000	0.293388	0.293388	-33.000000	-99.000000
3166203.853000	38591052.600000	499.302000	0.293392	0.293392	-33.000000	-99.000000
3166203.853000	38591062.600000	499.302000	0.293404	0.293404	-33.000000	-99.000000
3166173.853000	38591072.600000	479.302000	0.293339	0.293339	-33.000000	-99.000000
3166173.853000	38591082.600000	479.302000	0.293340	0.293340	-33.000000	-99.000000
3166183.853000	38591072.600000	479.302000	0.293340	0.293340	-33.000000	-99.000000
3166183.853000	38591072.600000	489.302000	0.293372	0.293372	-33.000000	-99.000000
3166183.853000	38591082.600000	479.302000	0.293342	0.293342	-33.000000	-99.000000
3166173.853000	38591092.600000	479.302000	0.293342	0.293342	-33.000000	-99.000000
3166173.853000	38591102.600000	479.302000	0.293343	0.293343	-33.000000	-99.000000
3166183.853000	38591092.600000	479.302000	0.293343	0.293343	-33.000000	-99.000000
3166183.853000	38591102.600000	479.302000	0.293345	0.293345	-33.000000	-99.000000
3166193.853000	38591072.600000	479.302000	0.293341	0.293341	-33.000000	-99.000000
3166193.853000	38591072.600000	489.302000	0.293377	0.293377	-33.000000	-99.000000
3166193.853000	38591082.600000	479.302000	0.293343	0.293343	-33.000000	-99.000000
3166193.853000	38591082.600000	489.302000	0.293386	0.293386	-33.000000	-99.000000
3166203.853000	38591072.600000	479.302000	0.293342	0.293342	-33.000000	-99.000000
3166203.853000	38591072.600000	489.302000	0.293382	0.293382	-33.000000	-99.000000
3166203.853000	38591082.600000	479.302000	0.293344	0.293344	-33.000000	-99.000000
3166203.853000	38591082.600000	489.302000	0.293394	0.293394	-33.000000	-99.000000
3166203.853000	38591072.600000	499.302000	0.293419	0.293419	-33.000000	-99.000000
3166193.853000	38591092.600000	479.302000	0.293345	0.293345	-33.000000	-99.000000
3166193.853000	38591092.600000	489.302000	0.293398	0.293398	-33.000000	-99.000000
3166193.853000	38591102.600000	479.302000	0.293348	0.293348	-33.000000	-99.000000
3166203.853000	38591092.600000	479.302000	0.293347	0.293347	-33.000000	-99.000000
3166203.853000	38591092.600000	489.302000	0.293409	0.293409	-33.000000	-99.000000
3166203.853000	38591102.600000	479.302000	0.293351	0.293351	-33.000000	-99.000000
3166203.853000	38591102.600000	489.302000	0.293430	0.293430	-33.000000	-99.000000
3166213.853000	38591042.600000	489.302000	0.293363	0.293363	-33.000000	-99.000000
3166213.853000	38591052.600000	489.302000	0.293369	0.293369	-33.000000	-99.000000
3166213.853000	38591062.600000	479.302000	0.293341	0.293341	-33.000000	-99.000000
3166213.853000	38591062.600000	489.302000	0.293377	0.293377	-33.000000	-99.000000
3166223.853000	38591062.600000	489.302000	0.293379	0.293379	-33.000000	-99.000000
3166213.853000	38591062.600000	499.302000	0.293409	0.293409	-33.000000	-99.000000
3166213.853000	38591072.600000	479.302000	0.293343	0.293343	-33.000000	-99.000000
3166213.853000	38591072.600000	489.302000	0.293387	0.293387	-33.000000	-99.000000
3166213.853000	38591082.600000	479.302000	0.293346	0.293346	-33.000000	-99.000000
3166213.853000	38591082.600000	489.302000	0.293402	0.293402	-33.000000	-99.000000
3166223.853000	38591072.600000	489.302000	0.293391	0.293391	-33.000000	-99.000000
3166223.853000	38591082.600000	479.302000	0.293347	0.293347	-33.000000	-99.000000
3166223.853000	38591082.600000	489.302000	0.293408	0.293408	-33.000000	-99.000000
3166213.853000	38591072.600000	499.302000	0.293427	0.293427	-33.000000	-99.000000
3166213.853000	38591082.600000	499.302000	0.293450	0.293450	-33.000000	-99.000000
3166213.853000	38591092.600000	479.302000	0.293350	0.293350	-33.000000	-99.000000
3166213.853000	38591092.600000	489.302000	0.293422	0.293422	-33.000000	-99.000000
3166213.853000	38591102.600000	479.302000	0.293355	0.293355	-33.000000	-99.000000
3166213.853000	38591102.600000	489.302000	0.293451	0.293451	-33.000000	-99.000000
3166223.853000	38591092.600000	479.302000	0.293352	0.293352	-33.000000	-99.000000
3166223.853000	38591092.600000	489.302000	0.293434	0.293434	-33.000000	-99.000000
3166223.853000	38591102.600000	479.302000	0.293360	0.293360	-33.000000	-99.000000
3166223.853000	38591102.600000	489.302000	0.293473	0.293473	-33.000000	-99.000000
3166233.853000	38591072.600000	489.302000	0.293394	0.293394	-33.000000	-99.000000
3166233.853000	38591082.600000	489.302000	0.293413	0.293413	-33.000000	-99.000000
3166233.853000	38591092.600000	489.302000	0.293442	0.293442	-33.000000	-99.000000
3166233.853000	38591102.600000	479.302000	0.293363	0.293363	-33.000000	-99.000000
3166233.853000	38591102.600000	489.302000	0.293489	0.293489	-33.000000	-99.000000
3166243.853000	38591092.600000	479.302000	0.293354	0.293354	-33.000000	-99.000000
3166243.853000	38591092.600000	489.302000	0.293445	0.293445	-33.000000	-99.000000
3166243.853000	38591102.600000	479.302000	0.293364	0.293364	-33.000000	-99.000000
3166243.853000	38591102.600000	489.302000	0.293495	0.293495	-33.000000	-99.000000
3166163.853000	38591112.600000	469.302000	0.293339	0.293339	-33.000000	-99.000000
3166163.853000	38591122.600000	469.302000	0.293339	0.293339	-33.000000	-99.000000
3166163.853000	38591112.600000	479.302000	0.293342	0.293342	-33.000000	-99.000000
3166163.853000	38591122.600000	479.302000	0.293343	0.293343	-33.000000	-99.000000
3166173.853000	38591112.600000	469.302000	0.293340	0.293340	-33.000000	-99.000000
3166173.853000	38591122.600000	469.302000	0.293341	0.293341	-33.000000	-99.000000
3166183.853000	38591112.600000	469.302000	0.293342	0.293342	-33.000000	-99.000000
3166183.853000	38591122.600000	469.302000	0.293344	0.293344	-33.000000	-99.000000
3166173.853000	38591132.600000	469.302000	0.293342	0.293342	-33.000000	-99.000000
3166173.853000	38591142.600000	469.302000	0.293342	0.293342	-33.000000	-99.000000
3166183.853000	38591132.600000	469.302000	0.293345	0.293345	-33.000000	-99.000000
3166183.853000	38591142.600000	469.302000	0.293345	0.293345	-33.000000	-99.000000
3166193.853000	38591112.600000	469.302000	0.293345	0.293345	-33.000000	-99.000000
3166193.853000	38591122.600000	469.302000	0.293347	0.293347	-33.000000	-99.000000
3166203.853000	38591112.600000	459.302000	0.306726	0.307733	-33.000000	-99.000000
3166203.853000	38591112.600000	469.302000	0.293348	0.293348	-33.000000	-99.000000
3166203.853000	38591122.600000	459.302000	0.306742	0.307796	-33.000000	-99.000000
3166203.853000	38591122.600000	469.302000	0.293353	0.293353	-33.000000	-99.000000
3166193.853000	38591132.600000	469.302000	0.293349	0.293349	-33.000000	-99.000000
3166193.853000	38591142.600000	459.302000	0.306734	0.307766	-33.000000	-99.000000
3166193.853000	38591142.600000	469.302000	0.293351	0.293351	-33.000000	-99.000000
3166203.853000	38591132.600000	459.302000	0.306759	0.307863	-33.000000	-99.000000
3166203.853000	38591132.600000	469.302000	0.293357	0.293357	-33.000000	-99.000000
3166203.853000	38591142.600000	459.302000	0.306771	0.307910	-33.000000	-99.000000
3166203.853000	38591142.600000	469.302000	0.293360	0.293360	-33.000000	-99.000000
3166173.853000	38591152.600000	469.302000	0.293342	0.293342	-33.000000	-99.000000
3166173.853000	38591162.600000	469.302000	0.293342	0.293342	-33.000000	-99.000000
3166183.853000	38591152.600000	469.302000	0.293345	0.293345	-33.000000	-99.000000
3166183.853000	38591162.600000	469.302000	0.293345	0.293345	-33.000000	-99.000000
3166173.853000	38591172.600000	469.302000	0.293341	0.293341	-33.000000	-99.000000
3166173.853000	38591182.600000	469.302000	0.293340	0.293340	-33.000000	-99.000000
3166183.853000	38591172.600000	469.302000	0.293343	0.293343	-33.000000	-99.000000
3166183.853000	38591182.600000	469.302000	0.293342	0.293342	-33.000000	-99.000000
3166193.853000	38591152.600000	459.302000	0.306735	0.307767	-33.000000	-99.000000
3166193.853000	38591152.600000	469.302000	0.293351	0.293351	-33.000000	-99.000000
3166193.853000	38591162.600000	459.302000	0.306730	0.307749	-33.000000	-99.000000
3166193.853000	38591162.600000	469.302000	0.293349	0.293349	-33.000000	-99.000000
3166203.853000	38591152.600000	459.302000	0.306772	0.307914	-33.000000	-99.000000
3166203.853000	38591152.600000	469.302000	0.293360	0.293360	-33.000000	-99.000000
3166203.853000	38591162.600000	459.302000	0.306761	0.307871	-33.000000	-99.000000
3166203.853000	38591162.600000	469.302000	0.293357	0.293357	-33.000000	-99.000000
3166193.853000	38591172.600000	459.302000	0.306722	0.307717	-33.000000	-99.000000
3166193.853000	38591172.600000	469.302000	0.293347	0.293347	-33.000000	-99.000000
3166193.853000	38591182.600000	459.302000	0.306713	0.307682	-33.000000	-99.000000
3166193.853000	38591182.600000	469.302000	0.293345	0.293345	-33.000000	-99.000000
3166203.853000	38591172.600000	459.302000	0.306744	0.307805	-33.000000	-99.000000
3166203.853000	38591172.600000	469.302000	0.293353	0.293353	-33.000000	-99.000000
3166203.853000	38591182.600000	459.302000	0.306728	0.307740	-33.000000	-99.000000
3166203.853000	38591182.600000	469.302000	0.293349	0.293349	-33.000000	-99.000000
3166213.853000	38591112.600000	469.302000	0.293353	0.293353	-33.000000	-99.000000
3166213.853000	38591122.600000	459.302000	0.306774	0.307924	-33.000000	-99.000000
3166213.853000	38591122.600000	469.302000	0.293361	0.293361	-33.000000	-99.000000
3166223.853000	38591112.600000	469.302000	0.293359	0.293359	-33.000000	-99.000000
3166223.853000	38591122.600000	469.302000	0.293374	0.293374	-33.000000	-99.000000
3166213.853000	38591132.600000	459.302000	0.306813	0.308075	-33.000000	-99.000000
3166213.853000	38591132.600000	469.302000	0.293372	0.293372	-33.000000	-99.000000
3166213.853000	38591142.600000	459.302000	0.306846	0.308206	-33.000000	-99.000000
3166213.853000	38591142.600000	469.302000	0.293381	0.293381	-33.000000	-99.000000
3166223.853000	38591132.600000	459.302000	0.306916	0.308483	-33.000000	-99.000000
3166223.853000	38591132.600000	469.302000	0.293401	0.293401	-33.000000	-99.000000
3166223.853000	38591142.600000	459.302000	0.307033	0.308941	-33.000000	-99.000000
3166223.853000	38591142.600000	469.302000	0.293436	0.293436	-33.000000	-99.000000
3166233.853000	38591112.600000	469.302000	0.293364	0.293364	-33.000000	-99.000000
3166233.853000	38591122.600000	469.302000	0.293389	0.293389	-33.000000	-99.000000
3166243.853000	38591112.600000	469.302000	0.293366	0.293366	-33.000000	-99.000000
3166243.853000	38591122.600000	469.302000	0.293396	0.293396	-33.000000	-99.000000
3166233.853000	38591132.600000	469.302000	0.293456	0.293456	-33.000000	-99.000000
3166233.853000	38591142.600000	459.302000	0.307611	0.311219	-33.000000	-99.000000
3166233.853000	38591142.600000	469.302000	0.293661	0.293661	-33.000000	-99.000000
3166243.853000	38591132.600000	469.302000	0.293493	0.293493	-33.000000	-99.000000
3166243.853000	38591142.600000	459.302000	0.308442	0.314492	-33.000000	-99.000000
3166243.853000	38591142.600000	469.302000	0.294218	0.294218	-33.000000	-99.000000
3166213.853000	38591152.600000	459.302000	0.306849	0.308218	-33.000000	-99.000000
3166213.853000	38591152.600000	469.302000	0.293381	0.293381	-33.000000	-99.000000
3166213.853000	38591162.600000	459.302000	0.306819	0.308098	-33.000000	-99.000000
3166213.853000	38591162.600000	469.302000	0.293373	0.293373	-33.000000	-99.000000
3166223.853000	38591152.600000	459.302000	0.307046	0.308992	-33.000000	-99.000000
3166223.853000	38591152.600000	469.302000	0.293440	0.293440	-33.000000	-99.000000
3166223.853000	38591162.600000	459.302000	0.306935	0.308555	-33.000000	-99.000000
3166223.853000	38591162.600000	469.302000	0.293406	0.293406	-33.000000	-99.000000
3166213.853000	38591172.600000	459.302000	0.306779	0.307944	-33.000000	-99.000000
3166213.853000	38591172.600000	469.302000	0.293362	0.293362	-33.000000	-99.000000
3166213.853000	38591182.600000	459.302000	0.306748	0.307819	-33.000000	-99.000000
3166213.853000	38591182.600000	469.302000	0.293354	0.293354	-33.000000	-99.000000
3166223.853000	38591172.600000	459.302000	0.306833	0.308154	-33.000000	-99.000000
3166223.853000	38591172.600000	469.302000	0.293376	0.293376	-33.000000	-99.000000
3166223.853000	38591182.600000	459.302000	0.306772	0.307915	-33.000000	-99.000000
3166223.853000	38591182.600000	469.302000	0.293360	0.293360	-33.000000	-99.000000
3166233.853000	38591152.600000	459.302000	0.307707	0.311595	-33.000000	-99.000000
3166233.853000	38591152.600000	469.302000	0.293707	0.293707	-33.000000	-99.000000
3166233.853000	38591162.600000	459.302000	0.307151	0.309406	-33.000000	-99.000000
3166233.853000	38591162.600000	469.302000	0.293474	0.293474	-33.000000	-99.000000
3166243.853000	38591152.600000	459.302000	0.308843	0.316069	-33.000000	-99.000000
3166243.853000	38591152.600000	469.302000	0.294686	0.294686	-33.000000	-99.000000
3166243.853000	38591162.600000	459.302000	0.307298	0.309985	-33.000000	-99.000000
3166243.853000	38591162.600000	469.302000	0.293527	0.293527	-33.000000	-99.000000
3166233.853000	38591172.600000	459.302000	0.306896	0.308405	-33.000000	-99.000000
3166233.853000	38591172.600000	469.302000	0.293394	0.293394	-33.000000	-99.000000
3166233.853000	38591182.600000	459.302000	0.306794	0.308003	-33.000000	-99.000000
3166233.853000	38591182.600000	469.302000	0.293366	0.293366	-33.000000	-99.000000
3166243.853000	38591172.600000	459.302000	0.306925	0.308517	-33.000000	-99.000000
3166243.853000	38591172.600000	469.302000	0.293402	0.293402	-33.000000	-99.000000
3166243.853000	38591182.600000	459.302000	0.306803	0.308036	-33.000000	-99.000000
3166243.853000	38591182.600000	469.302000	0.293368	0.293368	-33.000000	-99.000000
3166173.853000	38591112.600000	479.302000	0.293344	0.293344	-33.000000	-99.000000
3166173.853000	38591122.600000	479.302000	0.293345	0.293345	-33.000000	-99.000000
3166183.853000	38591112.600000	479.302000	0.293347	0.293347	-33.000000	-99.000000
3166183.853000	38591122.600000	479.302000	0.293349	0.293349	-33.000000	-99.000000
3166173.853000	38591132.600000	479.302000	0.293347	0.293347	-33.000000	-99.000000
3166173.853000	38591142.600000	479.302000	0.293347	0.293347	-33.000000	-99.000000
3166183.853000	38591132.600000	479.302000	0.293351	0.293351	-33.000000	-99.000000
3166193.853000	38591112.600000	479.302000	0.293351	0.293351	-33.000000	-99.000000
3166193.853000	38591122.600000	479.302000	0.293355	0.293355	-33.000000	-99.000000
3166203.853000	38591112.600000	479.302000	0.293357	0.293357	-33.000000	-99.000000
3166203.853000	38591112.600000	489.302000	0.293457	0.293457	-33.000000	-99.000000
3166203.853000	38591122.600000	479.302000	0.293363	0.293363	-33.000000	-99.000000
3166193.853000	38591132.600000	479.302000	0.293358	0.293358	-33.000000	-99.000000
3166193.853000	38591142.600000	479.302000	0.293361	0.293361	-33.000000	-99.000000
3166203.853000	38591132.600000	479.302000	0.293370	0.293370	-33.000000	-99.000000
3166203.853000	38591142.600000	479.302000	0.293376	0.293376	-33.000000	-99.000000
3166173.853000	38591152.600000	479.302000	0.293347	0.293347	-33.000000	-99.000000
3166173.853000	38591162.600000	479.302000	0.293347	0.293347	-33.000000	-99.000000
3166173.853000	38591172.600000	479.302000	0.293346	0.293346	-33.000000	-99.000000
3166173.853000	38591182.600000	479.302000	0.293345	0.293345	-33.000000	-99.000000
3166193.853000	38591152.600000	479.302000	0.293361	0.293361	-33.000000	-99.000000
3166193.853000	38591162.600000	479.302000	0.293359	0.293359	-33.000000	-99.000000
3166203.853000	38591152.600000	479.302000	0.293377	0.293377	-33.000000	-99.000000
3166203.853000	38591162.600000	479.302000	0.293372	0.293372	-33.000000	-99.000000
3166193.853000	38591172.600000	479.302000	0.293356	0.293356	-33.000000	-99.000000
3166193.853000	38591182.600000	479.302000	0.293352	0.293352	-33.000000	-99.000000
3166203.853000	38591172.600000	479.302000	0.293365	0.293365	-33.000000	-99.000000
3166203.853000	38591182.600000	479.302000	0.293359	0.293359	-33.000000	-99.000000
3166213.853000	38591112.600000	479.302000	0.293364	0.293364	-33.000000	-99.000000
3166213.853000	38591112.600000	489.302000	0.293493	0.293493	-33.000000	-99.000000
3166213.853000	38591122.600000	479.302000	0.293377	0.293377	-33.000000	-99.000000
3166223.853000	38591112.600000	479.302000	0.293373	0.293373	-33.000000	-99.000000
3166223.853000	38591112.600000	489.302000	0.293536	0.293536	-33.000000	-99.000000
3166223.853000	38591122.600000	479.302000	0.293396	0.293396	-33.000000	-99.000000
3166223.853000	38591122.600000	489.302000	0.293642	0.293642	-33.000000	-99.000000
3166213.853000	38591132.600000	479.302000	0.293393	0.293393	-33.000000	-99.000000
3166213.853000	38591142.600000	479.302000	0.293408	0.293408	-33.000000	-99.000000
3166223.853000	38591132.600000	479.302000	0.293439	0.293439	-33.000000	-99.000000
3166223.853000	38591142.600000	479.302000	0.293496	0.293496	-33.000000	-99.000000
3166233.853000	38591112.600000	479.302000	0.293381	0.293381	-33.000000	-99.000000
3166233.853000	38591112.600000	489.302000	0.293574	0.293574	-33.000000	-99.000000
3166233.853000	38591122.600000	479.302000	0.293420	0.293420	-33.000000	-99.000000
3166233.853000	38591122.600000	489.302000	0.293738	0.293738	-33.000000	-99.000000
3166243.853000	38591112.600000	479.302000	0.293384	0.293384	-33.000000	-99.000000
3166243.853000	38591112.600000	489.302000	0.293587	0.293587	-33.000000	-99.000000
3166243.853000	38591122.600000	479.302000	0.293430	0.293430	-33.000000	-99.000000
3166243.853000	38591122.600000	489.302000	0.293778	0.293778	-33.000000	-99.000000
3166233.853000	38591132.600000	479.302000	0.293524	0.293524	-33.000000	-99.000000
3166233.853000	38591132.600000	489.302000	0.294087	0.294087	-33.000000	-99.000000
3166233.853000	38591142.600000	479.302000	0.293846	0.293846	-33.000000	-99.000000
3166243.853000	38591132.600000	479.302000	0.293582	0.293582	-33.000000	-99.000000
3166243.853000	38591132.600000	489.302000	0.294239	0.294239	-33.000000	-99.000000
3166243.853000	38591142.600000	479.302000	0.294703	0.294703	-33.000000	-99.000000
3166213.853000	38591152.600000	479.302000	0.293410	0.293410	-33.000000	-99.000000
3166213.853000	38591162.600000	479.302000	0.293397	0.293397	-33.000000	-99.000000
3166223.853000	38591152.600000	479.302000	0.293504	0.293504	-33.000000	-99.000000
3166223.853000	38591162.600000	479.302000	0.293450	0.293450	-33.000000	-99.000000
3166213.853000	38591172.600000	479.302000	0.293381	0.293381	-33.000000	-99.000000
3166213.853000	38591182.600000	479.302000	0.293367	0.293367	-33.000000	-99.000000
3166223.853000	38591172.600000	479.302000	0.293404	0.293404	-33.000000	-99.000000
3166223.853000	38591182.600000	479.302000	0.293378	0.293378	-33.000000	-99.000000
3166233.853000	38591152.600000	479.302000	0.293925	0.293925	-33.000000	-99.000000
3166233.853000	38591162.600000	479.302000	0.293561	0.293561	-33.000000	-99.000000
3166243.853000	38591152.600000	479.302000	0.295477	0.295477	-33.000000	-99.000000
3166243.853000	38591162.600000	479.302000	0.293645	0.293645	-33.000000	-99.000000
3166233.853000	38591172.600000	479.302000	0.293433	0.293433	-33.000000	-99.000000
3166233.853000	38591182.600000	479.302000	0.293388	0.293388	-33.000000	-99.000000
3166243.853000	38591172.600000	479.302000	0.293447	0.293447	-33.000000	-99.000000
3166243.853000	38591182.600000	479.302000	0.293391	0.293391	-33.000000	-99.000000
3166173.853000	38591192.600000	469.302000	0.293339	0.293339	-33.000000	-99.000000
3166173.853000	38591202.600000	469.302000	0.293339	0.293339	-33.000000	-99.000000
3166183.853000	38591192.600000	469.302000	0.293341	0.293341	-33.000000	-99.000000
3166183.853000	38591202.600000	469.302000	0.293340	0.293340	-33.000000	-99.000000
3166173.853000	38591212.600000	469.302000	0.293338	0.293338	-33.000000	-99.000000
3166173.853000	38591222.600000	469.302000	0.293337	0.293337	-33.000000	-99.000000
3166183.853000	38591212.600000	469.302000	0.293339	0.293339	-33.000000	-99.000000
3166183.853000	38591222.600000	469.302000	0.293338	0.293338	-33.000000	-99.000000
3166193.853000	38591192.600000	459.302000	0.306705	0.307650	-33.000000	-99.000000
3166193.853000	38591192.600000	469.302000	0.293343	0.293343	-33.000000	-99.000000
3166193.853000	38591202.600000	459.302000	0.306698	0.307622	-33.000000	-99.000000
3166193.853000	38591202.600000	469.302000	0.293341	0.293341	-33.000000	-99.000000
3166203.853000	38591192.600000	459.302000	0.306714	0.307687	-33.000000	-99.000000
3166203.853000	38591192.600000	469.302000	0.293345	0.293345	-33.000000	-99.000000
3166203.853000	38591202.600000	459.302000	0.306704	0.307646	-33.000000	-99.000000
3166203.853000	38591202.600000	469.302000	0.293342	0.293342	-33.000000	-99.000000
3166193.853000	38591212.600000	459.302000	0.306692	0.307600	-33.000000	-99.000000
3166193.853000	38591212.600000	469.302000	0.293340	0.293340	-33.000000	-99.000000
3166193.853000	38591222.600000	459.302000	0.306688	0.307583	-33.000000	-99.000000
3166193.853000	38591222.600000	469.302000	0.293338	0.293338	-33.000000	-99.000000
3166203.853000	38591212.600000	459.302000	0.306696	0.307616	-33.000000	-99.000000
3166203.853000	38591212.600000	469.302000	0.293341	0.293341	-33.000000	-99.000000
3166203.853000	38591222.600000	459.302000	0.306690	0.307593	-33.000000	-99.000000
3166203.853000	38591222.600000	469.302000	0.293339	0.293339	-33.000000	-99.000000
3166173.853000	38591232.600000	469.302000	0.293337	0.293337	-33.000000	-99.000000
3166183.853000	38591232.600000	469.302000	0.293337	0.293337	-33.000000	-99.000000
3166193.853000	38591232.600000	459.302000	0.306684	0.307569	-33.000000	-99.000000
3166193.853000	38591232.600000	469.302000	0.293338	0.293338	-33.000000	-99.000000
3166203.853000	38591232.600000	459.302000	0.306686	0.307576	-33.000000	-99.000000
3166203.853000	38591232.600000	469.302000	0.293338	0.293338	-33.000000	-99.000000
3166213.853000	38591192.600000	459.302000	0.306725	0.307731	-33.000000	-99.000000
3166213.853000	38591192.600000	469.302000	0.293348	0.293348	-33.000000	-99.000000
3166213.853000	38591202.600000	459.302000	0.306710	0.307672	-33.000000	-99.000000
3166213.853000	38591202.600000	469.302000	0.293344	0.293344	-33.000000	-99.000000
3166223.853000	38591192.600000	459.302000	0.306737	0.307778	-33.000000	-99.000000
3166223.853000	38591192.600000	469.302000	0.293351	0.293351	-33.000000	-99.000000
3166223.853000	38591202.600000	459.302000	0.306717	0.307697	-33.000000	-99.000000
3166223.853000	38591202.600000	469.302000	0.293346	0.293346	-33.000000	-99.000000
3166213.853000	38591212.600000	459.302000	0.306700	0.307631	-33.000000	-99.000000
3166213.853000	38591212.600000	469.302000	0.293341	0.293341	-33.000000	-99.000000
3166213.853000	38591222.600000	459.302000	0.306693	0.307603	-33.000000	-99.000000
3166213.853000	38591222.600000	469.302000	0.293340	0.293340	-33.000000	-99.000000
3166223.853000	38591212.600000	459.302000	0.306704	0.307645	-33.000000	-99.000000
3166223.853000	38591212.600000	469.302000	0.293342	0.293342	-33.000000	-99.000000
3166223.853000	38591222.600000	459.302000	0.306695	0.307611	-33.000000	-99.000000
3166223.853000	38591222.600000	469.302000	0.293340	0.293340	-33.000000	-99.000000
3166233.853000	38591192.600000	459.302000	0.306747	0.307815	-33.000000	-99.000000
3166233.853000	38591192.600000	469.302000	0.293353	0.293353	-33.000000	-99.000000
3166233.853000	38591202.600000	459.302000	0.306721	0.307714	-33.000000	-99.000000
3166233.853000	38591202.600000	469.302000	0.293347	0.293347	-33.000000	-99.000000
3166243.853000	38591192.600000	459.302000	0.306750	0.307828	-33.000000	-99.000000
3166243.853000	38591192.600000	469.302000	0.293354	0.293354	-33.000000	-99.000000
3166243.853000	38591202.600000	459.302000	0.306723	0.307720	-33.000000	-99.000000
3166243.853000	38591202.600000	469.302000	0.293347	0.293347	-33.000000	-99.000000
3166233.853000	38591212.600000	459.302000	0.306706	0.307655	-33.000000	-99.000000
3166233.853000	38591212.600000	469.302000	0.293343	0.293343	-33.000000	-99.000000
3166233.853000	38591222.600000	459.302000	0.306696	0.307617	-33.000000	-99.000000
3166233.853000	38591222.600000	469.302000	0.293341	0.293341	-33.000000	-99.000000
3166243.853000	38591212.600000	459.302000	0.306707	0.307658	-33.000000	-99.000000
3166243.853000	38591212.600000	469.302000	0.293343	0.293343	-33.000000	-99.000000
3166243.853000	38591222.600000	459.302000	0.306697	0.307618	-33.000000	-99.000000
3166243.853000	38591222.600000	469.302000	0.293341	0.293341	-33.000000	-99.000000
3166213.853000	38591232.600000	459.302000	0.306688	0.307582	-33.000000	-99.000000
3166213.853000	38591232.600000	469.302000	0.293338	0.293338	-33.000000	-99.000000
3166223.853000	38591232.600000	459.302000	0.306689	0.307588	-33.000000	-99.000000
3166223.853000	38591232.600000	469.302000	0.293339	0.293339	-33.000000	-99.000000
3166233.853000	38591232.600000	459.302000	0.306690	0.307591	-33.000000	-99.000000
3166233.853000	38591232.600000	469.302000	0.293339	0.293339	-33.000000	-99.000000
3166243.853000	38591232.600000	459.302000	0.306690	0.307592	-33.000000	-99.000000
3166243.853000	38591232.600000	469.302000	0.293339	0.293339	-33.000000	-99.000000
3166173.853000	38591192.600000	479.302000	0.293344	0.293344	-33.000000	-99.000000
3166173.853000	38591202.600000	479.302000	0.293342	0.293342	-33.000000	-99.000000
3166173.853000	38591212.600000	479.302000	0.293341	0.293341	-33.000000	-99.000000
3166173.853000	38591222.600000	479.302000	0.293340	0.293340	-33.000000	-99.000000
3166193.853000	38591192.600000	479.302000	0.293349	0.293349	-33.000000	-99.000000
3166193.853000	38591202.600000	479.302000	0.293346	0.293346	-33.000000	-99.000000
3166203.853000	38591192.600000	479.302000	0.293353	0.293353	-33.000000	-99.000000
3166203.853000	38591202.600000	479.302000	0.293349	0.293349	-33.000000	-99.000000
3166193.853000	38591212.600000	479.302000	0.293344	0.293344	-33.000000	-99.000000
3166193.853000	38591222.600000	479.302000	0.293342	0.293342	-33.000000	-99.000000
3166203.853000	38591212.600000	479.302000	0.293346	0.293346	-33.000000	-99.000000
3166203.853000	38591222.600000	479.302000	0.293343	0.293343	-33.000000	-99.000000
3166173.853000	38591232.600000	479.302000	0.293339	0.293339	-33.000000	-99.000000
3166193.853000	38591232.600000	479.302000	0.293341	0.293341	-33.000000	-99.000000
3166203.853000	38591232.600000	479.302000	0.293342	0.293342	-33.000000	-99.000000
3166213.853000	38591192.600000	479.302000	0.293358	0.293358	-33.000000	-99.000000
3166213.853000	38591202.600000	479.302000	0.293352	0.293352	-33.000000	-99.000000
3166223.853000	38591192.600000	479.302000	0.293363	0.293363	-33.000000	-99.000000
3166223.853000	38591202.600000	479.302000	0.293354	0.293354	-33.000000	-99.000000
3166213.853000	38591212.600000	479.302000	0.293347	0.293347	-33.000000	-99.000000
3166213.853000	38591222.600000	479.302000	0.293344	0.293344	-33.000000	-99.000000
3166223.853000	38591212.600000	479.302000	0.293349	0.293349	-33.000000	-99.000000
3166223.853000	38591222.600000	479.302000	0.293345	0.293345	-33.000000	-99.000000
3166233.853000	38591192.600000	479.302000	0.293367	0.293367	-33.000000	-99.000000
3166233.853000	38591202.600000	479.302000	0.293356	0.293356	-33.000000	-99.000000
3166243.853000	38591192.600000	479.302000	0.293368	0.293368	-33.000000	-99.000000
3166243.853000	38591202.600000	479.302000	0.293357	0.293357	-33.000000	-99.000000
3166233.853000	38591212.600000	479.302000	0.293350	0.293350	-33.000000	-99.000000
3166233.853000	38591222.600000	479.302000	0.293346	0.293346	-33.000000	-99.000000
3166243.853000	38591212.600000	479.302000	0.293350	0.293350	-33.000000	-99.000000
3166243.853000	38591222.600000	479.302000	0.293346	0.293346	-33.000000	-99.000000
3166213.853000	38591232.600000	479.302000	0.293342	0.293342	-33.000000	-99.000000
3166223.853000	38591232.600000	479.302000	0.293343	0.293343	-33.000000	-99.000000
3166233.853000	38591232.600000	479.302000	0.293343	0.293343	-33.000000	-99.000000
3166243.853000	38591232.600000	479.302000	0.293343	0.293343	-33.000000	-99.000000
3166323.853000	38591082.600000	409.302000	0.293546	0.293698	-33.000000	-99.000000
3166313.853000	38591082.600000	429.302000	0.293471	0.293674	-33.000000	-99.000000
3166323.853000	38591082.600000	419.302000	0.293515	0.293688	-33.000000	-99.000000
3166323.853000	38591082.600000	429.302000	0.293462	0.293667	-33.000000	-99.000000
3166323.853000	38591092.600000	409.302000	0.293605	0.293725	-33.000000	-99.000000
3166323.853000	38591102.600000	409.302000	0.274274	0.272222	-33.000000	-99.000000
3166313.853000	38591092.600000	429.302000	0.293534	0.293713	-33.000000	-99.000000
3166313.853000	38591102.600000	429.302000	0.293643	0.293775	-33.000000	-99.000000
3166323.853000	38591092.600000	419.302000	0.293577	0.293721	-33.000000	-99.000000
3166323.853000	38591092.600000	429.302000	0.293514	0.293701	-33.000000	-99.000000
3166323.853000	38591102.600000	419.302000	0.293667	0.293762	-33.000000	-99.000000
3166323.853000	38591102.600000	429.302000	0.293600	0.293751	-33.000000	-99.000000
3166293.853000	38591082.600000	439.302000	0.293390	0.293634	-33.000000	-99.000000
3166293.853000	38591082.600000	449.302000	0.286658	0.287595	-33.000000	-99.000000
3166303.853000	38591082.600000	439.302000	0.293394	0.293638	-33.000000	-99.000000
3166303.853000	38591082.600000	449.302000	0.286657	0.287593	-33.000000	-99.000000
3166303.853000	38591082.600000	459.302000	0.286673	0.286673	-33.000000	-99.000000
3166293.853000	38591092.600000	439.302000	0.293416	0.293660	-33.000000	-99.000000
3166293.853000	38591092.600000	449.302000	0.286654	0.287582	-33.000000	-99.000000
3166293.853000	38591102.600000	439.302000	0.293464	0.293706	-33.000000	-99.000000
3166293.853000	38591102.600000	449.302000	0.286646	0.287559	-33.000000	-99.000000
3166303.853000	38591092.600000	439.302000	0.293425	0.293668	-33.000000	-99.000000
3166303.853000	38591092.600000	449.302000	0.286652	0.287578	-33.000000	-99.000000
3166303.853000	38591102.600000	439.302000	0.293486	0.293727	-33.000000	-99.000000
3166303.853000	38591102.600000	449.302000	0.286642	0.287548	-33.000000	-99.000000
3166303.853000	38591092.600000	459.302000	0.286677	0.286677	-33.000000	-99.000000
3166303.853000	38591102.600000	459.302000	0.286684	0.286684	-33.000000	-99.000000
3166313.853000	38591082.600000	439.302000	0.293393	0.293637	-33.000000	-99.000000
3166313.853000	38591082.600000	449.302000	0.286658	0.287593	-33.000000	-99.000000
3166323.853000	38591082.600000	439.302000	0.293389	0.293633	-33.000000	-99.000000
3166323.853000	38591082.600000	449.302000	0.286658	0.287595	-33.000000	-99.000000
3166313.853000	38591082.600000	459.302000	0.286673	0.286673	-33.000000	-99.000000
3166313.853000	38591082.600000	469.302000	0.286672	0.286672	-33.000000	-99.000000
3166323.853000	38591082.600000	459.302000	0.286673	0.286673	-33.000000	-99.000000
3166323.853000	38591082.600000	469.302000	0.286672	0.286672	-33.000000	-99.000000
3166313.853000	38591092.600000	439.302000	0.293424	0.293667	-33.000000	-99.000000
3166313.853000	38591092.600000	449.302000	0.286653	0.287579	-33.000000	-99.000000
3166313.853000	38591102.600000	439.302000	0.293484	0.293724	-33.000000	-99.000000
3166313.853000	38591102.600000	449.302000	0.286643	0.287549	-33.000000	-99.000000
3166323.853000	38591092.600000	439.302000	0.293414	0.293658	-33.000000	-99.000000
3166323.853000	38591092.600000	449.302000	0.286654	0.287583	-33.000000	-99.000000
3166323.853000	38591102.600000	439.302000	0.293459	0.293701	-33.000000	-99.000000
3166323.853000	38591102.600000	449.302000	0.286647	0.287561	-33.000000	-99.000000
3166313.853000	38591092.600000	459.302000	0.286677	0.286677	-33.000000	-99.000000
3166313.853000	38591092.600000	469.302000	0.286673	0.286673	-33.000000	-99.000000
3166313.853000	38591102.600000	459.302000	0.286684	0.286684	-33.000000	-99.000000
3166313.853000	38591102.600000	469.302000	0.286675	0.286675	-33.000000	-99.000000
3166323.853000	38591092.600000	459.302000	0.286676	0.286676	-33.000000	-99.000000
3166323.853000	38591092.600000	469.302000	0.286673	0.286673	-33.000000	-99.000000
3166323.853000	38591102.600000	459.302000	0.286681	0.286681	-33.000000	-99.000000
3166323.853000	38591102.600000	469.302000	0.286674	0.286674	-33.000000	-99.000000
3166303.853000	38591082.600000	489.302000	0.489939	0.496393	-33.000000	-99.000000
3166303.853000	38591092.600000	489.302000	0.489907	0.496252	-33.000000	-99.000000
3166303.853000	38591102.600000	489.302000	0.489842	0.495964	-33.000000	-99.000000
3166313.853000	38591082.600000	479.302000	0.489712	0.494985	-33.000000	-99.000000
3166313.853000	38591082.600000	489.302000	0.489939	0.496395	-33.000000	-99.000000
3166323.853000	38591082.600000	479.302000	0.489732	0.495104	-33.000000	-99.000000
3166323.853000	38591082.600000	489.302000	0.489944	0.496415	-33.000000	-99.000000
3166313.853000	38591092.600000	479.302000	0.489574	0.494172	-33.000000	-99.000000
3166313.853000	38591092.600000	489.302000	0.489908	0.496256	-33.000000	-99.000000
3166313.853000	38591102.600000	479.302000	0.489317	0.492640	-33.000000	-99.000000
3166313.853000	38591102.600000	489.302000	0.489844	0.495976	-33.000000	-99.000000
3166323.853000	38591092.600000	479.302000	0.489617	0.494425	-33.000000	-99.000000
3166323.853000	38591092.600000	489.302000	0.489918	0.496300	-33.000000	-99.000000
3166323.853000	38591102.600000	479.302000	0.489421	0.493262	-33.000000	-99.000000
3166323.853000	38591102.600000	489.302000	0.489871	0.496094	-33.000000	-99.000000
3166333.853000	38591082.600000	399.302000	0.240092	0.228640	-33.000000	-99.000000
3166333.853000	38591082.600000	409.302000	0.223354	0.222403	-33.000000	-99.000000
3166343.853000	38591082.600000	399.302000	0.240101	0.228633	-33.000000	-99.000000
3166343.853000	38591082.600000	409.302000	0.223356	0.222403	-33.000000	-99.000000
3166333.853000	38591082.600000	419.302000	0.303281	0.303148	-33.000000	-99.000000
3166333.853000	38591082.600000	429.302000	0.293447	0.293658	-33.000000	-99.000000
3166343.853000	38591082.600000	419.302000	0.316666	0.316035	-33.000000	-99.000000
3166343.853000	38591082.600000	429.302000	0.330010	0.330010	-33.000000	-99.000000
3166333.853000	38591092.600000	399.302000	0.240124	0.228617	-33.000000	-99.000000
3166333.853000	38591092.600000	409.302000	0.223362	0.222404	-33.000000	-99.000000
3166333.853000	38591102.600000	399.302000	0.240175	0.228582	-33.000000	-99.000000
3166333.853000	38591102.600000	409.302000	0.223375	0.222407	-33.000000	-99.000000
3166343.853000	38591092.600000	399.302000	0.240141	0.228605	-33.000000	-99.000000
3166343.853000	38591092.600000	409.302000	0.223366	0.222405	-33.000000	-99.000000
3166343.853000	38591102.600000	399.302000	0.240211	0.228556	-33.000000	-99.000000
3166343.853000	38591102.600000	409.302000	0.223383	0.222408	-33.000000	-99.000000
3166333.853000	38591092.600000	419.302000	0.316544	0.315258	-33.000000	-99.000000
3166333.853000	38591092.600000	429.302000	0.293486	0.293683	-33.000000	-99.000000
3166333.853000	38591102.600000	419.302000	0.316667	0.316061	-33.000000	-99.000000
3166333.853000	38591102.600000	429.302000	0.293543	0.293719	-33.000000	-99.000000
3166343.853000	38591092.600000	419.302000	0.316666	0.316049	-33.000000	-99.000000
3166343.853000	38591092.600000	429.302000	0.330015	0.330015	-33.000000	-99.000000
3166343.853000	38591102.600000	419.302000	0.316667	0.316074	-33.000000	-99.000000
3166343.853000	38591102.600000	429.302000	0.330022	0.330022	-33.000000	-99.000000
3166353.853000	38591082.600000	399.302000	0.240105	0.228630	-33.000000	-99.000000
3166353.853000	38591082.600000	409.302000	0.223358	0.222404	-33.000000	-99.000000
3166363.853000	38591082.600000	399.302000	0.240104	0.228631	-33.000000	-99.000000
3166353.853000	38591082.600000	419.302000	0.316666	0.316037	-33.000000	-99.000000
3166353.853000	38591082.600000	429.302000	0.330011	0.330011	-33.000000	-99.000000
3166363.853000	38591082.600000	419.302000	0.316666	0.316036	-33.000000	-99.000000
3166363.853000	38591082.600000	429.302000	0.330011	0.330011	-33.000000	-99.000000
3166353.853000	38591092.600000	399.302000	0.240150	0.228599	-33.000000	-99.000000
3166353.853000	38591092.600000	409.302000	0.223368	0.222405	-33.000000	-99.000000
3166353.853000	38591102.600000	399.302000	0.240232	0.228541	-33.000000	-99.000000
3166353.853000	38591102.600000	409.302000	0.223389	0.222409	-33.000000	-99.000000
3166363.853000	38591092.600000	399.302000	0.240148	0.228600	-33.000000	-99.000000
3166363.853000	38591102.600000	399.302000	0.240228	0.228545	-33.000000	-99.000000
3166353.853000	38591092.600000	419.302000	0.316666	0.316053	-33.000000	-99.000000
3166353.853000	38591092.600000	429.302000	0.330016	0.330016	-33.000000	-99.000000
3166353.853000	38591102.600000	419.302000	0.316667	0.316082	-33.000000	-99.000000
3166353.853000	38591102.600000	429.302000	0.330025	0.330025	-33.000000	-99.000000
3166363.853000	38591092.600000	419.302000	0.316666	0.316052	-33.000000	-99.000000
3166363.853000	38591092.600000	429.302000	0.330015	0.330015	-33.000000	-99.000000
3166363.853000	38591102.600000	419.302000	0.316667	0.316080	-33.000000	-99.000000
3166363.853000	38591102.600000	429.302000	0.330024	0.330024	-33.000000	-99.000000
3166333.853000	38591082.600000	439.302000	0.293382	0.293626	-33.000000	-99.000000
3166333.853000	38591082.600000	449.302000	0.286659	0.287598	-33.000000	-99.000000
3166343.853000	38591082.600000	439.302000	0.326655	0.327329	-33.000000	-99.000000
3166343.853000	38591082.600000	449.302000	0.369983	0.369983	-33.000000	-99.000000
3166333.853000	38591082.600000	459.302000	0.286672	0.286672	-33.000000	-99.000000
3166333.853000	38591082.600000	469.302000	0.286671	0.286671	-33.000000	-99.000000
3166343.853000	38591082.600000	459.302000	0.379992	0.379992	-33.000000	-99.000000
3166343.853000	38591082.600000	469.302000	0.386657	0.386657	-33.000000	-99.000000
3166333.853000	38591092.600000	439.302000	0.293400	0.293644	-33.000000	-99.000000
3166333.853000	38591092.600000	449.302000	0.286656	0.287589	-33.000000	-99.000000
3166333.853000	38591102.600000	439.302000	0.293429	0.293672	-33.000000	-99.000000
3166333.853000	38591102.600000	449.302000	0.286652	0.287576	-33.000000	-99.000000
3166343.853000	38591092.600000	439.302000	0.326650	0.327313	-33.000000	-99.000000
3166343.853000	38591092.600000	449.302000	0.369976	0.369976	-33.000000	-99.000000
3166343.853000	38591102.600000	439.302000	0.326642	0.327283	-33.000000	-99.000000
3166343.853000	38591102.600000	449.302000	0.369964	0.369964	-33.000000	-99.000000
3166333.853000	38591092.600000	459.302000	0.286674	0.286674	-33.000000	-99.000000
3166333.853000	38591092.600000	469.302000	0.286672	0.286672	-33.000000	-99.000000
3166333.853000	38591102.600000	459.302000	0.286678	0.286678	-33.000000	-99.000000
3166333.853000	38591102.600000	469.302000	0.286674	0.286674	-33.000000	-99.000000
3166343.853000	38591092.600000	459.302000	0.379989	0.379989	-33.000000	-99.000000
3166343.853000	38591092.600000	469.302000	0.386653	0.386653	-33.000000	-99.000000
3166343.853000	38591102.600000	459.302000	0.379985	0.379985	-33.000000	-99.000000
3166343.853000	38591102.600000	469.302000	0.386646	0.386646	-33.000000	-99.000000
3166353.853000	38591082.600000	439.302000	0.326655	0.327327	-33.000000	-99.000000
3166353.853000	38591082.600000	449.302000	0.369982	0.369982	-33.000000	-99.000000
3166363.853000	38591082.600000	439.302000	0.326655	0.327328	-33.000000	-99.000000
3166363.853000	38591082.600000	449.302000	0.369982	0.369982	-33.000000	-99.000000
3166353.853000	38591082.600000	459.302000	0.379992	0.379992	-33.000000	-99.000000
3166353.853000	38591082.600000	469.302000	0.386657	0.386657	-33.000000	-99.000000
3166363.853000	38591082.600000	459.302000	0.379992	0.379992	-33.000000	-99.000000
3166363.853000	38591082.600000	469.302000	0.386657	0.386657	-33.000000	-99.000000
3166353.853000	38591092.600000	439.302000	0.326649	0.327309	-33.000000	-99.000000
3166353.853000	38591092.600000	449.302000	0.369974	0.369974	-33.000000	-99.000000
3166353.853000	38591102.600000	439.302000	0.326639	0.327275	-33.000000	-99.000000
3166353.853000	38591102.600000	449.302000	0.369960	0.369960	-33.000000	-99.000000
3166363.853000	38591092.600000	439.302000	0.326649	0.327310	-33.000000	-99.000000
3166363.853000	38591092.600000	449.302000	0.369975	0.369975	-33.000000	-99.000000
3166363.853000	38591102.600000	439.302000	0.326639	0.327276	-33.000000	-99.000000
3166363.853000	38591102.600000	449.302000	0.369961	0.369961	-33.000000	-99.000000
3166353.853000	38591092.600000	459.302000	0.379989	0.379989	-33.000000	-99.000000
3166353.853000	38591092.600000	469.302000	0.386652	0.386652	-33.000000	-99.000000
3166353.853000	38591102.600000	459.302000	0.379984	0.379984	-33.000000	-99.000000
3166353.853000	38591102.600000	469.302000	0.386644	0.386644	-33.000000	-99.000000
3166363.853000	38591092.600000	459.302000	0.379989	0.379989	-33.000000	-99.000000
3166363.853000	38591092.600000	469.302000	0.386652	0.386652	-33.000000	-99.000000
3166363.853000	38591102.600000	459.302000	0.379984	0.379984	-33.000000	-99.000000
3166363.853000	38591102.600000	469.302000	0.386644	0.386644	-33.000000	-99.000000
3166373.853000	38591082.600000	429.302000	0.330010	0.330010	-33.000000	-99.000000
3166373.853000	38591092.600000	429.302000	0.330014	0.330014	-33.000000	-99.000000
3166373.853000	38591102.600000	429.302000	0.330021	0.330021	-33.000000	-99.000000
3166373.853000	38591082.600000	439.302000	0.326655	0.327330	-33.000000	-99.000000
3166373.853000	38591082.600000	449.302000	0.369983	0.369983	-33.000000	-99.000000
3166373.853000	38591082.600000	459.302000	0.379992	0.379992	-33.000000	-99.000000
3166373.853000	38591082.600000	469.302000	0.386657	0.386657	-33.000000	-99.000000
3166373.853000	38591092.600000	439.302000	0.326651	0.327315	-33.000000	-99.000000
3166373.853000	38591092.600000	449.302000	0.369977	0.369977	-33.000000	-99.000000
3166373.853000	38591102.600000	439.302000	0.326643	0.327288	-33.000000	-99.000000
3166373.853000	38591102.600000	449.302000	0.369966	0.369966	-33.000000	-99.000000
3166373.853000	38591092.600000	459.302000	0.379990	0.379990	-33.000000	-99.000000
3166373.853000	38591092.600000	469.302000	0.386654	0.386654	-33.000000	-99.000000
3166373.853000	38591102.600000	459.302000	0.379986	0.379986	-33.000000	-99.000000
3166373.853000	38591102.600000	469.302000	0.386647	0.386647	-33.000000	-99.000000
3166333.853000	38591082.600000	479.302000	0.489764	0.495290	-33.000000	-99.000000
3166333.853000	38591082.600000	489.302000	0.489951	0.496446	-33.000000	-99.000000
3166343.853000	38591082.600000	479.302000	0.376660	0.376660	-33.000000	-99.000000
3166343.853000	38591082.600000	489.302000	0.356672	0.356672	-33.000000	-99.000000
3166333.853000	38591092.600000	479.302000	0.489679	0.494791	-33.000000	-99.000000
3166333.853000	38591092.600000	489.302000	0.489932	0.496363	-33.000000	-99.000000
3166333.853000	38591102.600000	479.302000	0.489551	0.494040	-33.000000	-99.000000
3166333.853000	38591102.600000	489.302000	0.489903	0.496235	-33.000000	-99.000000
3166343.853000	38591092.600000	479.302000	0.376657	0.376657	-33.000000	-99.000000
3166343.853000	38591092.600000	489.302000	0.356674	0.356674	-33.000000	-99.000000
3166343.853000	38591102.600000	479.302000	0.376653	0.376653	-33.000000	-99.000000
3166343.853000	38591102.600000	489.302000	0.356677	0.356677	-33.000000	-99.000000
3166353.853000	38591082.600000	479.302000	0.376660	0.376660	-33.000000	-99.000000
3166353.853000	38591082.600000	489.302000	0.356672	0.356672	-33.000000	-99.000000
3166363.853000	38591082.600000	479.302000	0.376660	0.376660	-33.000000	-99.000000
3166363.853000	38591082.600000	489.302000	0.356672	0.356672	-33.000000	-99.000000
3166353.853000	38591082.600000	499.302000	0.280004	0.280004	-33.000000	-99.000000
3166363.853000	38591082.600000	499.302000	0.280004	0.280004	-33.000000	-99.000000
3166353.853000	38591092.600000	479.302000	0.376657	0.376657	-33.000000	-99.000000
3166353.853000	38591092.600000	489.302000	0.356674	0.356674	-33.000000	-99.000000
3166353.853000	38591102.600000	479.302000	0.376651	0.376651	-33.000000	-99.000000
3166353.853000	38591102.600000	489.302000	0.356678	0.356678	-33.000000	-99.000000
3166363.853000	38591092.600000	479.302000	0.376657	0.376657	-33.000000	-99.000000
3166363.853000	38591092.600000	489.302000	0.356674	0.356674	-33.000000	-99.000000
3166363.853000	38591102.600000	479.302000	0.376652	0.376652	-33.000000	-99.000000
3166363.853000	38591102.600000	489.302000	0.356678	0.356678	-33.000000	-99.000000
3166353.853000	38591092.600000	499.302000	0.280005	0.280005	-33.000000	-99.000000
3166353.853000	38591102.600000	499.302000	0.280007	0.280007	-33.000000	-99.000000
3166363.853000	38591092.600000	499.302000	0.280005	0.280005	-33.000000	-99.000000
3166363.853000	38591102.600000	499.302000	0.280007	0.280007	-33.000000	-99.000000
3166373.853000	38591082.600000	479.302000	0.376660	0.376660	-33.000000	-99.000000
3166373.853000	38591082.600000	489.302000	0.356672	0.356672	-33.000000	-99.000000
3166383.853000	38591082.600000	489.302000	0.356671	0.356671	-33.000000	-99.000000
3166373.853000	38591082.600000	499.302000	0.280003	0.280003	-33.000000	-99.000000
3166383.853000	38591082.600000	499.302000	0.280003	0.280003	-33.000000	-99.000000
3166373.853000	38591092.600000	479.302000	0.376658	0.376658	-33.000000	-99.000000
3166373.853000	38591092.600000	489.302000	0.356674	0.356674	-33.000000	-99.000000
3166373.853000	38591102.600000	479.302000	0.376654	0.376654	-33.000000	-99.000000
3166373.853000	38591102.600000	489.302000	0.356677	0.356677	-33.000000	-99.000000
3166383.853000	38591092.600000	489.302000	0.356673	0.356673	-33.000000	-99.000000
3166383.853000	38591102.600000	489.302000	0.356675	0.356675	-33.000000	-99.000000
3166373.853000	38591092.600000	499.302000	0.280004	0.280004	-33.000000	-99.000000
3166373.853000	38591102.600000	499.302000	0.280006	0.280006	-33.000000	-99.000000
3166383.853000	38591092.600000	499.302000	0.280004	0.280004	-33.000000	-99.000000
3166383.853000	38591102.600000	499.302000	0.280005	0.280005	-33.000000	-99.000000
3166253.853000	38591132.600000	469.302000	0.293444	0.293444	-33.000000	-99.000000
3166253.853000	38591142.600000	459.302000	0.307440	0.310545	-33.000000	-99.000000
3166253.853000	38591142.600000	469.302000	0.293585	0.293585	-33.000000	-99.000000
3166253.853000	38591152.600000	459.302000	0.307502	0.310789	-33.000000	-99.000000
3166253.853000	38591152.600000	469.302000	0.293611	0.293611	-33.000000	-99.000000
3166253.853000	38591162.600000	459.302000	0.307102	0.309214	-33.000000	-99.000000
3166253.853000	38591162.600000	469.302000	0.293458	0.293458	-33.000000	-99.000000
3166263.853000	38591152.600000	459.302000	0.306989	0.308770	-33.000000	-99.000000
3166263.853000	38591152.600000	469.302000	0.293422	0.293422	-33.000000	-99.000000
3166263.853000	38591162.600000	459.302000	0.306905	0.308439	-33.000000	-99.000000
3166263.853000	38591162.600000	469.302000	0.293397	0.293397	-33.000000	-99.000000
3166253.853000	38591172.600000	459.302000	0.306885	0.308359	-33.000000	-99.000000
3166253.853000	38591172.600000	469.302000	0.293391	0.293391	-33.000000	-99.000000
3166253.853000	38591182.600000	459.302000	0.306791	0.307989	-33.000000	-99.000000
3166253.853000	38591182.600000	469.302000	0.293365	0.293365	-33.000000	-99.000000
3166263.853000	38591172.600000	459.302000	0.306821	0.308108	-33.000000	-99.000000
3166263.853000	38591172.600000	469.302000	0.293373	0.293373	-33.000000	-99.000000
3166263.853000	38591182.600000	459.302000	0.306767	0.307896	-33.000000	-99.000000
3166263.853000	38591182.600000	469.302000	0.293359	0.293359	-33.000000	-99.000000
3166323.853000	38591112.600000	409.302000	0.257576	0.254675	-33.000000	-99.000000
3166323.853000	38591122.600000	409.302000	0.257028	0.254496	-33.000000	-99.000000
3166313.853000	38591112.600000	429.302000	0.293851	0.293867	-33.000000	-99.000000
3166313.853000	38591122.600000	429.302000	0.294229	0.293942	-33.000000	-99.000000
3166323.853000	38591112.600000	419.302000	0.293789	0.293809	-33.000000	-99.000000
3166323.853000	38591112.600000	429.302000	0.293740	0.293822	-33.000000	-99.000000
3166323.853000	38591122.600000	419.302000	0.293926	0.293846	-33.000000	-99.000000
3166323.853000	38591122.600000	429.302000	0.293939	0.293897	-33.000000	-99.000000
3166323.853000	38591132.600000	409.302000	0.223408	0.222413	-33.000000	-99.000000
3166323.853000	38591142.600000	409.302000	0.223415	0.222415	-33.000000	-99.000000
3166313.853000	38591132.600000	429.302000	0.294613	0.293877	-33.000000	-99.000000
3166313.853000	38591142.600000	429.302000	0.294387	0.293936	-33.000000	-99.000000
3166323.853000	38591132.600000	419.302000	0.294008	0.293861	-33.000000	-99.000000
3166323.853000	38591132.600000	429.302000	0.294089	0.293931	-33.000000	-99.000000
3166323.853000	38591142.600000	419.302000	0.303103	0.301917	-33.000000	-99.000000
3166323.853000	38591142.600000	429.302000	0.294006	0.293916	-33.000000	-99.000000
3166293.853000	38591112.600000	439.302000	0.293560	0.293795	-33.000000	-99.000000
3166293.853000	38591112.600000	449.302000	0.286629	0.287509	-33.000000	-99.000000
3166293.853000	38591122.600000	439.302000	0.293751	0.293956	-33.000000	-99.000000
3166293.853000	38591122.600000	449.302000	0.286592	0.287399	-33.000000	-99.000000
3166303.853000	38591112.600000	439.302000	0.293635	0.293860	-33.000000	-99.000000
3166303.853000	38591112.600000	449.302000	0.286615	0.287469	-33.000000	-99.000000
3166303.853000	38591122.600000	439.302000	0.294111	0.294195	-33.000000	-99.000000
3166303.853000	38591122.600000	449.302000	0.286509	0.287159	-33.000000	-99.000000
3166303.853000	38591112.600000	459.302000	0.286701	0.286701	-33.000000	-99.000000
3166303.853000	38591122.600000	459.302000	0.286750	0.286750	-33.000000	-99.000000
3166293.853000	38591132.600000	439.302000	0.293965	0.294112	-33.000000	-99.000000
3166293.853000	38591132.600000	449.302000	0.286544	0.287255	-33.000000	-99.000000
3166293.853000	38591142.600000	439.302000	0.293836	0.294025	-33.000000	-99.000000
3166293.853000	38591142.600000	449.302000	0.286572	0.287335	-33.000000	-99.000000
3166303.853000	38591132.600000	439.302000	0.295633	0.293863	-33.000000	-99.000000
3166303.853000	38591132.600000	449.302000	0.285770	0.285211	-33.000000	-99.000000
3166303.853000	38591142.600000	439.302000	0.294482	0.294347	-33.000000	-99.000000
3166303.853000	38591142.600000	449.302000	0.286393	0.286811	-33.000000	-99.000000
3166303.853000	38591132.600000	459.302000	0.286589	0.286589	-33.000000	-99.000000
3166303.853000	38591142.600000	459.302000	0.286775	0.286775	-33.000000	-99.000000
3166313.853000	38591112.600000	439.302000	0.293626	0.293852	-33.000000	-99.000000
3166313.853000	38591112.600000	449.302000	0.286617	0.287474	-33.000000	-99.000000
3166313.853000	38591122.600000	439.302000	0.294050	0.294161	-33.000000	-99.000000
3166313.853000	38591122.600000	449.302000	0.286525	0.287203	-33.000000	-99.000000
3166323.853000	38591112.600000	439.302000	0.293544	0.293781	-33.000000	-99.000000
3166323.853000	38591112.600000	449.302000	0.286632	0.287517	-33.000000	-99.000000
3166323.853000	38591122.600000	439.302000	0.293701	0.293916	-33.000000	-99.000000
3166323.853000	38591122.600000	449.302000	0.286602	0.287429	-33.000000	-99.000000
3166313.853000	38591112.600000	459.302000	0.286700	0.286700	-33.000000	-99.000000
3166313.853000	38591112.600000	469.302000	0.286671	0.286671	-33.000000	-99.000000
3166313.853000	38591122.600000	459.302000	0.286744	0.286744	-33.000000	-99.000000
3166313.853000	38591122.600000	469.302000	0.286635	0.286635	-33.000000	-99.000000
3166323.853000	38591112.600000	459.302000	0.286691	0.286691	-33.000000	-99.000000
3166323.853000	38591112.600000	469.302000	0.286674	0.286674	-33.000000	-99.000000
3166323.853000	38591122.600000	459.302000	0.286709	0.286709	-33.000000	-99.000000
3166323.853000	38591122.600000	469.302000	0.286667	0.286667	-33.000000	-99.000000
3166313.853000	38591132.600000	439.302000	0.295124	0.294269	-33.000000	-99.000000
3166313.853000	38591132.600000	449.302000	0.286116	0.286067	-33.000000	-99.000000
3166313.853000	38591142.600000	439.302000	0.294352	0.294310	-33.000000	-99.000000
3166313.853000	38591142.600000	449.302000	0.286436	0.286935	-33.000000	-99.000000
3166323.853000	38591132.600000	439.302000	0.293857	0.294038	-33.000000	-99.000000
3166323.853000	38591132.600000	449.302000	0.286569	0.287328	-33.000000	-99.000000
3166323.853000	38591142.600000	439.302000	0.293765	0.293971	-33.000000	-99.000000
3166323.853000	38591142.600000	449.302000	0.286588	0.287381	-33.000000	-99.000000
3166313.853000	38591132.600000	459.302000	0.286742	0.286742	-33.000000	-99.000000
3166313.853000	38591132.600000	469.302000	0.286538	0.286538	-33.000000	-99.000000
3166313.853000	38591142.600000	459.302000	0.286770	0.286770	-33.000000	-99.000000
3166313.853000	38591142.600000	469.302000	0.286604	0.286604	-33.000000	-99.000000
3166323.853000	38591132.600000	459.302000	0.286727	0.286727	-33.000000	-99.000000
3166323.853000	38591132.600000	469.302000	0.286654	0.286654	-33.000000	-99.000000
3166323.853000	38591142.600000	459.302000	0.286718	0.286718	-33.000000	-99.000000
3166323.853000	38591142.600000	469.302000	0.286662	0.286662	-33.000000	-99.000000
3166323.853000	38591152.600000	409.302000	0.223409	0.222414	-33.000000	-99.000000
3166323.853000	38591162.600000	409.302000	0.223394	0.222411	-33.000000	-99.000000
3166313.853000	38591152.600000	429.302000	0.293956	0.293904	-33.000000	-99.000000
3166313.853000	38591162.600000	429.302000	0.293698	0.293806	-33.000000	-99.000000
3166323.853000	38591152.600000	419.302000	0.316313	0.315000	-33.000000	-99.000000
3166323.853000	38591152.600000	429.302000	0.293801	0.293851	-33.000000	-99.000000
3166323.853000	38591162.600000	419.302000	0.316670	0.316084	-33.000000	-99.000000
3166323.853000	38591162.600000	429.302000	0.293639	0.293775	-33.000000	-99.000000
3166323.853000	38591172.600000	409.302000	0.223380	0.222409	-33.000000	-99.000000
3166323.853000	38591182.600000	409.302000	0.223368	0.222407	-33.000000	-99.000000
3166313.853000	38591172.600000	429.302000	0.293563	0.293733	-33.000000	-99.000000
3166313.853000	38591182.600000	429.302000	0.293488	0.293686	-33.000000	-99.000000
3166323.853000	38591172.600000	419.302000	0.316669	0.316063	-33.000000	-99.000000
3166323.853000	38591172.600000	429.302000	0.313100	0.311454	-33.000000	-99.000000
3166323.853000	38591182.600000	419.302000	0.316669	0.316047	-33.000000	-99.000000
3166323.853000	38591182.600000	429.302000	0.326675	0.325532	-33.000000	-99.000000
3166293.853000	38591152.600000	439.302000	0.293610	0.293843	-33.000000	-99.000000
3166293.853000	38591152.600000	449.302000	0.286618	0.287470	-33.000000	-99.000000
3166293.853000	38591162.600000	439.302000	0.293488	0.293732	-33.000000	-99.000000
3166293.853000	38591162.600000	449.302000	0.286640	0.287537	-33.000000	-99.000000
3166303.853000	38591152.600000	439.302000	0.293732	0.293947	-33.000000	-99.000000
3166303.853000	38591152.600000	449.302000	0.286594	0.287396	-33.000000	-99.000000
3166303.853000	38591162.600000	439.302000	0.293520	0.293762	-33.000000	-99.000000
3166303.853000	38591162.600000	449.302000	0.286635	0.287519	-33.000000	-99.000000
3166303.853000	38591152.600000	459.302000	0.286715	0.286715	-33.000000	-99.000000
3166303.853000	38591162.600000	459.302000	0.286690	0.286690	-33.000000	-99.000000
3166293.853000	38591172.600000	439.302000	0.293428	0.293674	-33.000000	-99.000000
3166293.853000	38591172.600000	449.302000	0.286651	0.287569	-33.000000	-99.000000
3166293.853000	38591182.600000	439.302000	0.293396	0.293643	-33.000000	-99.000000
3166293.853000	38591182.600000	449.302000	0.286656	0.287585	-33.000000	-99.000000
3166303.853000	38591172.600000	439.302000	0.293439	0.293685	-33.000000	-99.000000
3166303.853000	38591172.600000	449.302000	0.286649	0.287563	-33.000000	-99.000000
3166303.853000	38591182.600000	439.302000	0.293401	0.293648	-33.000000	-99.000000
3166303.853000	38591182.600000	449.302000	0.286655	0.287583	-33.000000	-99.000000
3166303.853000	38591172.600000	459.302000	0.286680	0.286680	-33.000000	-99.000000
3166303.853000	38591182.600000	459.302000	0.286675	0.286675	-33.000000	-99.000000
3166313.853000	38591152.600000	439.302000	0.293715	0.293933	-33.000000	-99.000000
3166313.853000	38591152.600000	449.302000	0.286597	0.287407	-33.000000	-99.000000
3166313.853000	38591162.600000	439.302000	0.293516	0.293759	-33.000000	-99.000000
3166313.853000	38591162.600000	449.302000	0.286635	0.287521	-33.000000	-99.000000
3166323.853000	38591152.600000	439.302000	0.293587	0.293823	-33.000000	-99.000000
3166323.853000	38591152.600000	449.302000	0.286622	0.287484	-33.000000	-99.000000
3166323.853000	38591162.600000	439.302000	0.293481	0.293725	-33.000000	-99.000000
3166323.853000	38591162.600000	449.302000	0.286642	0.287541	-33.000000	-99.000000
3166313.853000	38591152.600000	459.302000	0.286713	0.286713	-33.000000	-99.000000
3166313.853000	38591152.600000	469.302000	0.286666	0.286666	-33.000000	-99.000000
3166313.853000	38591162.600000	459.302000	0.286689	0.286689	-33.000000	-99.000000
3166313.853000	38591162.600000	469.302000	0.286676	0.286676	-33.000000	-99.000000
3166323.853000	38591152.600000	459.302000	0.286698	0.286698	-33.000000	-99.000000
3166323.853000	38591152.600000	469.302000	0.286674	0.286674	-33.000000	-99.000000
3166323.853000	38591162.600000	459.302000	0.286685	0.286685	-33.000000	-99.000000
3166323.853000	38591162.600000	469.302000	0.286676	0.286676	-33.000000	-99.000000
3166313.853000	38591172.600000	439.302000	0.293438	0.293684	-33.000000	-99.000000
3166313.853000	38591172.600000	449.302000	0.286649	0.287563	-33.000000	-99.000000
3166313.853000	38591182.600000	439.302000	0.293401	0.293647	-33.000000	-99.000000
3166313.853000	38591182.600000	449.302000	0.286655	0.287583	-33.000000	-99.000000
3166323.853000	38591172.600000	439.302000	0.293425	0.293672	-33.000000	-99.000000
3166323.853000	38591172.600000	449.302000	0.286651	0.287570	-33.000000	-99.000000
3166323.853000	38591182.600000	439.302000	0.293395	0.293642	-33.000000	-99.000000
3166323.853000	38591182.600000	449.302000	0.286656	0.287586	-33.000000	-99.000000
3166313.853000	38591172.600000	459.302000	0.286680	0.286680	-33.000000	-99.000000
3166313.853000	38591172.600000	469.302000	0.286675	0.286675	-33.000000	-99.000000
3166313.853000	38591182.600000	459.302000	0.286675	0.286675	-33.000000	-99.000000
3166313.853000	38591182.600000	469.302000	0.286673	0.286673	-33.000000	-99.000000
3166323.853000	38591172.600000	459.302000	0.286678	0.286678	-33.000000	-99.000000
3166323.853000	38591172.600000	469.302000	0.286674	0.286674	-33.000000	-99.000000
3166323.853000	38591182.600000	459.302000	0.286675	0.286675	-33.000000	-99.000000
3166323.853000	38591182.600000	469.302000	0.346580	0.346580	-33.000000	-99.000000
3166253.853000	38591112.600000	479.302000	0.293379	0.293379	-33.000000	-99.000000
3166253.853000	38591122.600000	479.302000	0.293415	0.293415	-33.000000	-99.000000
3166253.853000	38591122.600000	489.302000	0.293721	0.293721	-33.000000	-99.000000
3166263.853000	38591122.600000	479.302000	0.293392	0.293392	-33.000000	-99.000000
3166253.853000	38591132.600000	479.302000	0.293505	0.293505	-33.000000	-99.000000
3166253.853000	38591132.600000	489.302000	0.294031	0.294031	-33.000000	-99.000000
3166253.853000	38591142.600000	479.302000	0.293728	0.293728	-33.000000	-99.000000
3166263.853000	38591132.600000	479.302000	0.293427	0.293427	-33.000000	-99.000000
3166263.853000	38591142.600000	479.302000	0.293470	0.293470	-33.000000	-99.000000
3166273.853000	38591142.600000	479.302000	0.293400	0.293400	-33.000000	-99.000000
3166253.853000	38591152.600000	479.302000	0.293773	0.293773	-33.000000	-99.000000
3166253.853000	38591162.600000	479.302000	0.293534	0.293534	-33.000000	-99.000000
3166263.853000	38591152.600000	479.302000	0.293476	0.293476	-33.000000	-99.000000
3166263.853000	38591162.600000	479.302000	0.293436	0.293436	-33.000000	-99.000000
3166253.853000	38591172.600000	479.302000	0.293428	0.293428	-33.000000	-99.000000
3166253.853000	38591182.600000	479.302000	0.293386	0.293386	-33.000000	-99.000000
3166263.853000	38591172.600000	479.302000	0.293399	0.293399	-33.000000	-99.000000
3166263.853000	38591182.600000	479.302000	0.293376	0.293376	-33.000000	-99.000000
3166273.853000	38591152.600000	479.302000	0.293401	0.293401	-33.000000	-99.000000
3166273.853000	38591162.600000	479.302000	0.293391	0.293391	-33.000000	-99.000000
3166273.853000	38591172.600000	479.302000	0.293377	0.293377	-33.000000	-99.000000
3166273.853000	38591182.600000	479.302000	0.293365	0.293365	-33.000000	-99.000000
3166303.853000	38591112.600000	489.302000	0.489674	0.495228	-33.000000	-99.000000
3166303.853000	38591122.600000	489.302000	0.489024	0.492396	-33.000000	-99.000000
3166303.853000	38591132.600000	489.302000	0.484863	0.474645	-33.000000	-99.000000
3166303.853000	38591142.600000	489.302000	0.488317	0.489420	-33.000000	-99.000000
3166313.853000	38591112.600000	479.302000	0.488780	0.489365	-33.000000	-99.000000
3166313.853000	38591112.600000	489.302000	0.489685	0.495278	-33.000000	-99.000000
3166313.853000	38591122.600000	479.302000	0.487591	0.481660	-33.000000	-99.000000
3166313.853000	38591122.600000	489.302000	0.489118	0.492806	-33.000000	-99.000000
3166323.853000	38591112.600000	479.302000	0.489076	0.491186	-33.000000	-99.000000
3166323.853000	38591112.600000	489.302000	0.489778	0.495687	-33.000000	-99.000000
3166323.853000	38591122.600000	479.302000	0.488525	0.487780	-33.000000	-99.000000
3166323.853000	38591122.600000	489.302000	0.489594	0.494888	-33.000000	-99.000000
3166313.853000	38591132.600000	479.302000	0.486014	0.470042	-33.000000	-99.000000
3166313.853000	38591132.600000	489.302000	0.486730	0.482549	-33.000000	-99.000000
3166313.853000	38591142.600000	479.302000	0.486966	0.477329	-33.000000	-99.000000
3166313.853000	38591142.600000	489.302000	0.488579	0.490544	-33.000000	-99.000000
3166323.853000	38591132.600000	479.302000	0.488058	0.484790	-33.000000	-99.000000
3166323.853000	38591132.600000	489.302000	0.489390	0.494015	-33.000000	-99.000000
3166323.853000	38591142.600000	479.302000	0.488314	0.486458	-33.000000	-99.000000
3166323.853000	38591142.600000	489.302000	0.489510	0.494547	-33.000000	-99.000000
3166303.853000	38591152.600000	489.302000	0.489550	0.494733	-33.000000	-99.000000
3166303.853000	38591162.600000	489.302000	0.489803	0.495826	-33.000000	-99.000000
3166303.853000	38591172.600000	489.302000	0.489891	0.496205	-33.000000	-99.000000
3166303.853000	38591182.600000	489.302000	0.489931	0.496377	-33.000000	-99.000000
3166313.853000	38591152.600000	479.302000	0.488461	0.487403	-33.000000	-99.000000
3166313.853000	38591152.600000	489.302000	0.489571	0.494824	-33.000000	-99.000000
3166313.853000	38591162.600000	479.302000	0.489174	0.491807	-33.000000	-99.000000
3166313.853000	38591162.600000	489.302000	0.489807	0.495844	-33.000000	-99.000000
3166323.853000	38591152.600000	479.302000	0.488905	0.490162	-33.000000	-99.000000
3166323.853000	38591152.600000	489.302000	0.489727	0.495495	-33.000000	-99.000000
3166323.853000	38591162.600000	479.302000	0.489321	0.492690	-33.000000	-99.000000
3166323.853000	38591162.600000	489.302000	0.489847	0.496013	-33.000000	-99.000000
3166313.853000	38591172.600000	479.302000	0.489503	0.493773	-33.000000	-99.000000
3166313.853000	38591172.600000	489.302000	0.489892	0.496210	-33.000000	-99.000000
3166313.853000	38591182.600000	479.302000	0.489673	0.494772	-33.000000	-99.000000
3166313.853000	38591182.600000	489.302000	0.489932	0.496379	-33.000000	-99.000000
3166323.853000	38591172.600000	479.302000	0.489561	0.494111	-33.000000	-99.000000
3166323.853000	38591172.600000	489.302000	0.489906	0.496268	-33.000000	-99.000000
3166323.853000	38591182.600000	479.302000	0.433560	0.427312	-33.000000	-99.000000
3166323.853000	38591182.600000	489.302000	0.489938	0.496403	-33.000000	-99.000000
3166253.853000	38591192.600000	459.302000	0.306745	0.307809	-33.000000	-99.000000
3166253.853000	38591192.600000	469.302000	0.293353	0.293353	-33.000000	-99.000000
3166253.853000	38591202.600000	459.302000	0.306720	0.307712	-33.000000	-99.000000
3166253.853000	38591202.600000	469.302000	0.293347	0.293347	-33.000000	-99.000000
3166263.853000	38591192.600000	459.302000	0.306735	0.307769	-33.000000	-99.000000
3166263.853000	38591192.600000	469.302000	0.293350	0.293350	-33.000000	-99.000000
3166263.853000	38591202.600000	459.302000	0.306715	0.307692	-33.000000	-99.000000
3166263.853000	38591202.600000	469.302000	0.293345	0.293345	-33.000000	-99.000000
3166253.853000	38591212.600000	459.302000	0.306706	0.307653	-33.000000	-99.000000
3166253.853000	38591212.600000	469.302000	0.293343	0.293343	-33.000000	-99.000000
3166253.853000	38591222.600000	459.302000	0.306696	0.307616	-33.000000	-99.000000
3166253.853000	38591222.600000	469.302000	0.293340	0.293340	-33.000000	-99.000000
3166263.853000	38591212.600000	459.302000	0.306703	0.307643	-33.000000	-99.000000
3166263.853000	38591212.600000	469.302000	0.293342	0.293342	-33.000000	-99.000000
3166263.853000	38591222.600000	459.302000	0.306695	0.307610	-33.000000	-99.000000
3166263.853000	38591222.600000	469.302000	0.293340	0.293340	-33.000000	-99.000000
3166253.853000	38591232.600000	459.302000	0.306690	0.307591	-33.000000	-99.000000
3166253.853000	38591232.600000	469.302000	0.293339	0.293339	-33.000000	-99.000000
3166263.853000	38591232.600000	459.302000	0.306689	0.307587	-33.000000	-99.000000
3166263.853000	38591232.600000	469.302000	0.293339	0.293339	-33.000000	-99.000000
3166323.853000	38591192.600000	409.302000	0.223360	0.222405	-33.000000	-99.000000
3166323.853000	38591202.600000	409.302000	0.223354	0.222404	-33.000000	-99.000000
3166313.853000	38591192.600000	429.302000	0.293444	0.293657	-33.000000	-99.000000
3166313.853000	38591202.600000	429.302000	0.293416	0.293638	-33.000000	-99.000000
3166323.853000	38591192.600000	419.302000	0.316669	0.316035	-33.000000	-99.000000
3166323.853000	38591192.600000	429.302000	0.330012	0.330012	-33.000000	-99.000000
3166323.853000	38591202.600000	419.302000	0.316668	0.316027	-33.000000	-99.000000
3166323.853000	38591202.600000	429.302000	0.330009	0.330009	-33.000000	-99.000000
3166323.853000	38591212.600000	409.302000	0.223350	0.222403	-33.000000	-99.000000
3166323.853000	38591222.600000	409.302000	0.223346	0.222403	-33.000000	-99.000000
3166313.853000	38591212.600000	429.302000	0.293397	0.293625	-33.000000	-99.000000
3166313.853000	38591222.600000	429.302000	0.293384	0.293616	-33.000000	-99.000000
3166323.853000	38591212.600000	419.302000	0.316668	0.316021	-33.000000	-99.000000
3166323.853000	38591212.600000	429.302000	0.330007	0.330007	-33.000000	-99.000000
3166323.853000	38591222.600000	419.302000	0.316668	0.316017	-33.000000	-99.000000
3166323.853000	38591222.600000	429.302000	0.330006	0.330006	-33.000000	-99.000000
3166293.853000	38591192.600000	439.302000	0.293378	0.293624	-33.000000	-99.000000
3166293.853000	38591192.600000	449.302000	0.286659	0.287595	-33.000000	-99.000000
3166293.853000	38591202.600000	439.302000	0.293366	0.293613	-33.000000	-99.000000
3166293.853000	38591202.600000	449.302000	0.286661	0.287601	-33.000000	-99.000000
3166303.853000	38591192.600000	439.302000	0.293380	0.293627	-33.000000	-99.000000
3166303.853000	38591192.600000	449.302000	0.286659	0.287593	-33.000000	-99.000000
3166303.853000	38591202.600000	439.302000	0.293368	0.293614	-33.000000	-99.000000
3166303.853000	38591202.600000	449.302000	0.286661	0.287600	-33.000000	-99.000000
3166303.853000	38591192.600000	459.302000	0.286673	0.286673	-33.000000	-99.000000
3166303.853000	38591202.600000	459.302000	0.286671	0.286671	-33.000000	-99.000000
3166293.853000	38591212.600000	439.302000	0.293359	0.293605	-33.000000	-99.000000
3166293.853000	38591212.600000	449.302000	0.286662	0.287605	-33.000000	-99.000000
3166293.853000	38591222.600000	439.302000	0.293354	0.293599	-33.000000	-99.000000
3166293.853000	38591222.600000	449.302000	0.286663	0.287608	-33.000000	-99.000000
3166303.853000	38591212.600000	439.302000	0.293360	0.293606	-33.000000	-99.000000
3166303.853000	38591212.600000	449.302000	0.286662	0.287604	-33.000000	-99.000000
3166303.853000	38591222.600000	439.302000	0.293354	0.293600	-33.000000	-99.000000
3166303.853000	38591222.600000	449.302000	0.286663	0.287607	-33.000000	-99.000000
3166303.853000	38591212.600000	459.302000	0.286670	0.286670	-33.000000	-99.000000
3166303.853000	38591222.600000	459.302000	0.286669	0.286669	-33.000000	-99.000000
3166313.853000	38591192.600000	439.302000	0.293380	0.293626	-33.000000	-99.000000
3166313.853000	38591192.600000	449.302000	0.286659	0.287594	-33.000000	-99.000000
3166313.853000	38591202.600000	439.302000	0.293368	0.293614	-33.000000	-99.000000
3166313.853000	38591202.600000	449.302000	0.286661	0.287600	-33.000000	-99.000000
3166323.853000	38591192.600000	439.302000	0.326654	0.326654	-33.000000	-99.000000
3166323.853000	38591192.600000	449.302000	0.369982	0.369982	-33.000000	-99.000000
3166323.853000	38591202.600000	439.302000	0.326657	0.326657	-33.000000	-99.000000
3166323.853000	38591202.600000	449.302000	0.369986	0.369986	-33.000000	-99.000000
3166313.853000	38591192.600000	459.302000	0.286673	0.286673	-33.000000	-99.000000
3166313.853000	38591192.600000	469.302000	0.286672	0.286672	-33.000000	-99.000000
3166313.853000	38591202.600000	459.302000	0.286671	0.286671	-33.000000	-99.000000
3166313.853000	38591202.600000	469.302000	0.286671	0.286671	-33.000000	-99.000000
3166323.853000	38591192.600000	459.302000	0.379997	0.379997	-33.000000	-99.000000
3166323.853000	38591192.600000	469.302000	0.386655	0.386655	-33.000000	-99.000000
3166323.853000	38591202.600000	459.302000	0.379998	0.379998	-33.000000	-99.000000
3166323.853000	38591202.600000	469.302000	0.386658	0.386658	-33.000000	-99.000000
3166313.853000	38591212.600000	439.302000	0.293360	0.293605	-33.000000	-99.000000
3166313.853000	38591212.600000	449.302000	0.286662	0.287604	-33.000000	-99.000000
3166313.853000	38591222.600000	439.302000	0.293354	0.293600	-33.000000	-99.000000
3166313.853000	38591222.600000	449.302000	0.286663	0.287607	-33.000000	-99.000000
3166323.853000	38591212.600000	439.302000	0.326659	0.326659	-33.000000	-99.000000
3166323.853000	38591212.600000	449.302000	0.369989	0.369989	-33.000000	-99.000000
3166323.853000	38591222.600000	439.302000	0.326661	0.326661	-33.000000	-99.000000
3166323.853000	38591222.600000	449.302000	0.369992	0.369992	-33.000000	-99.000000
3166313.853000	38591212.600000	459.302000	0.286670	0.286670	-33.000000	-99.000000
3166313.853000	38591212.600000	469.302000	0.286670	0.286670	-33.000000	-99.000000
3166313.853000	38591222.600000	459.302000	0.286669	0.286669	-33.000000	-99.000000
3166313.853000	38591222.600000	469.302000	0.286669	0.286669	-33.000000	-99.000000
3166323.853000	38591212.600000	459.302000	0.379999	0.379999	-33.000000	-99.000000
3166323.853000	38591212.600000	469.302000	0.383330	0.383330	-33.000000	-99.000000
3166323.853000	38591222.600000	459.302000	0.379999	0.379999	-33.000000	-99.000000
3166323.853000	38591222.600000	469.302000	0.383331	0.383331	-33.000000	-99.000000
3166323.853000	38591232.600000	409.302000	0.223344	0.222402	-33.000000	-99.000000
3166313.853000	38591232.600000	429.302000	0.313281	0.311528	-33.000000	-99.000000
3166323.853000	38591232.600000	419.302000	0.316668	0.316014	-33.000000	-99.000000
3166323.853000	38591232.600000	429.302000	0.330005	0.330005	-33.000000	-99.000000
3166293.853000	38591232.600000	439.302000	0.293350	0.293595	-33.000000	-99.000000
3166293.853000	38591232.600000	449.302000	0.286664	0.287610	-33.000000	-99.000000
3166303.853000	38591232.600000	439.302000	0.293350	0.293596	-33.000000	-99.000000
3166303.853000	38591232.600000	449.302000	0.286664	0.287609	-33.000000	-99.000000
3166303.853000	38591232.600000	459.302000	0.286669	0.286669	-33.000000	-99.000000
3166313.853000	38591232.600000	439.302000	0.293350	0.293596	-33.000000	-99.000000
3166313.853000	38591232.600000	449.302000	0.286664	0.287609	-33.000000	-99.000000
3166323.853000	38591232.600000	439.302000	0.326662	0.326662	-33.000000	-99.000000
3166323.853000	38591232.600000	449.302000	0.369993	0.369993	-33.000000	-99.000000
3166313.853000	38591232.600000	459.302000	0.286669	0.286669	-33.000000	-99.000000
3166313.853000	38591232.600000	469.302000	0.286669	0.286669	-33.000000	-99.000000
3166323.853000	38591232.600000	459.302000	0.379999	0.379999	-33.000000	-99.000000
3166323.853000	38591232.600000	469.302000	0.383331	0.383331	-33.000000	-99.000000
3166253.853000	38591192.600000	479.302000	0.293366	0.293366	-33.000000	-99.000000
3166253.853000	38591202.600000	479.302000	0.293356	0.293356	-33.000000	-99.000000
3166263.853000	38591192.600000	479.302000	0.293362	0.293362	-33.000000	-99.000000
3166263.853000	38591202.600000	479.302000	0.293354	0.293354	-33.000000	-99.000000
3166253.853000	38591212.600000	479.302000	0.293350	0.293350	-33.000000	-99.000000
3166253.853000	38591222.600000	479.302000	0.293346	0.293346	-33.000000	-99.000000
3166263.853000	38591212.600000	479.302000	0.293349	0.293349	-33.000000	-99.000000
3166263.853000	38591222.600000	479.302000	0.293345	0.293345	-33.000000	-99.000000
3166273.853000	38591192.600000	479.302000	0.293357	0.293357	-33.000000	-99.000000
3166273.853000	38591202.600000	479.302000	0.293351	0.293351	-33.000000	-99.000000
3166273.853000	38591212.600000	479.302000	0.293347	0.293347	-33.000000	-99.000000
3166273.853000	38591222.600000	479.302000	0.293344	0.293344	-33.000000	-99.000000
3166253.853000	38591232.600000	479.302000	0.293343	0.293343	-33.000000	-99.000000
3166263.853000	38591232.600000	479.302000	0.293343	0.293343	-33.000000	-99.000000
3166273.853000	38591232.600000	479.302000	0.293342	0.293342	-33.000000	-99.000000
3166303.853000	38591192.600000	489.302000	0.489953	0.496469	-33.000000	-99.000000
3166303.853000	38591202.600000	489.302000	0.489966	0.496523	-33.000000	-99.000000
3166303.853000	38591212.600000	489.302000	0.489974	0.496558	-33.000000	-99.000000
3166303.853000	38591222.600000	489.302000	0.489979	0.496582	-33.000000	-99.000000
3166313.853000	38591192.600000	479.302000	0.489770	0.495337	-33.000000	-99.000000
3166313.853000	38591192.600000	489.302000	0.489953	0.496470	-33.000000	-99.000000
3166313.853000	38591202.600000	479.302000	0.489830	0.495686	-33.000000	-99.000000
3166313.853000	38591202.600000	489.302000	0.489966	0.496524	-33.000000	-99.000000
3166323.853000	38591192.600000	479.302000	0.376661	0.376661	-33.000000	-99.000000
3166323.853000	38591192.600000	489.302000	0.356671	0.356671	-33.000000	-99.000000
3166323.853000	38591202.600000	479.302000	0.376662	0.376662	-33.000000	-99.000000
3166323.853000	38591202.600000	489.302000	0.356670	0.356670	-33.000000	-99.000000
3166313.853000	38591212.600000	479.302000	0.489869	0.495915	-33.000000	-99.000000
3166313.853000	38591212.600000	489.302000	0.489974	0.496559	-33.000000	-99.000000
3166313.853000	38591222.600000	479.302000	0.489896	0.496072	-33.000000	-99.000000
3166313.853000	38591222.600000	489.302000	0.489979	0.496582	-33.000000	-99.000000
3166323.853000	38591212.600000	479.302000	0.376663	0.376663	-33.000000	-99.000000
3166323.853000	38591212.600000	489.302000	0.356669	0.356669	-33.000000	-99.000000
3166323.853000	38591222.600000	479.302000	0.376664	0.376664	-33.000000	-99.000000
3166323.853000	38591222.600000	489.302000	0.356668	0.356668	-33.000000	-99.000000
3166303.853000	38591232.600000	489.302000	0.489983	0.496599	-33.000000	-99.000000
3166313.853000	38591232.600000	479.302000	0.489916	0.496186	-33.000000	-99.000000
3166313.853000	38591232.600000	489.302000	0.489983	0.496599	-33.000000	-99.000000
3166323.853000	38591232.600000	479.302000	0.376665	0.376665	-33.000000	-99.000000
3166323.853000	38591232.600000	489.302000	0.356668	0.356668	-33.000000	-99.000000
3166333.853000	38591112.600000	399.302000	0.240257	0.228524	-33.000000	-99.000000
3166333.853000	38591112.600000	409.302000	0.223395	0.222410	-33.000000	-99.000000
3166333.853000	38591122.600000	399.302000	0.240387	0.228433	-33.000000	-99.000000
3166333.853000	38591122.600000	409.302000	0.223428	0.222416	-33.000000	-99.000000
3166343.853000	38591112.600000	399.302000	0.240343	0.228464	-33.000000	-99.000000
3166343.853000	38591112.600000	409.302000	0.223416	0.222414	-33.000000	-99.000000
3166343.853000	38591122.600000	399.302000	0.240626	0.228267	-33.000000	-99.000000
3166343.853000	38591122.600000	409.302000	0.223487	0.222426	-33.000000	-99.000000
3166333.853000	38591112.600000	419.302000	0.316667	0.316091	-33.000000	-99.000000
3166333.853000	38591112.600000	429.302000	0.313047	0.311383	-33.000000	-99.000000
3166333.853000	38591122.600000	419.302000	0.316668	0.316138	-33.000000	-99.000000
3166333.853000	38591122.600000	429.302000	0.330043	0.330043	-33.000000	-99.000000
3166343.853000	38591112.600000	419.302000	0.316667	0.316122	-33.000000	-99.000000
3166343.853000	38591112.600000	429.302000	0.330037	0.330037	-33.000000	-99.000000
3166343.853000	38591122.600000	419.302000	0.316669	0.316227	-33.000000	-99.000000
3166343.853000	38591122.600000	429.302000	0.330069	0.330069	-33.000000	-99.000000
3166333.853000	38591132.600000	399.302000	0.240555	0.228316	-33.000000	-99.000000
3166333.853000	38591132.600000	409.302000	0.223472	0.222424	-33.000000	-99.000000
3166333.853000	38591142.600000	399.302000	0.240643	0.228255	-33.000000	-99.000000
3166333.853000	38591142.600000	409.302000	0.223496	0.222429	-33.000000	-99.000000
3166343.853000	38591132.600000	399.302000	0.241239	0.227843	-33.000000	-99.000000
3166343.853000	38591132.600000	409.302000	0.223643	0.222452	-33.000000	-99.000000
3166343.853000	38591142.600000	399.302000	0.241810	0.227452	-33.000000	-99.000000
3166343.853000	38591142.600000	409.302000	0.223794	0.222477	-33.000000	-99.000000
3166333.853000	38591132.600000	419.302000	0.316670	0.316201	-33.000000	-99.000000
3166333.853000	38591132.600000	429.302000	0.330062	0.330062	-33.000000	-99.000000
3166333.853000	38591142.600000	419.302000	0.316672	0.316235	-33.000000	-99.000000
3166333.853000	38591142.600000	429.302000	0.330074	0.330074	-33.000000	-99.000000
3166343.853000	38591132.600000	419.302000	0.316674	0.316464	-33.000000	-99.000000
3166343.853000	38591132.600000	429.302000	0.330143	0.330143	-33.000000	-99.000000
3166343.853000	38591142.600000	419.302000	0.316680	0.316701	-33.000000	-99.000000
3166343.853000	38591142.600000	429.302000	0.330218	0.330218	-33.000000	-99.000000
3166353.853000	38591112.600000	399.302000	0.240405	0.228421	-33.000000	-99.000000
3166353.853000	38591112.600000	409.302000	0.223431	0.222416	-33.000000	-99.000000
3166353.853000	38591122.600000	399.302000	0.240872	0.228097	-33.000000	-99.000000
3166353.853000	38591122.600000	409.302000	0.223548	0.222435	-33.000000	-99.000000
3166363.853000	38591112.600000	399.302000	0.240391	0.228430	-33.000000	-99.000000
3166363.853000	38591122.600000	399.302000	0.240809	0.228140	-33.000000	-99.000000
3166353.853000	38591112.600000	419.302000	0.316668	0.316145	-33.000000	-99.000000
3166353.853000	38591112.600000	429.302000	0.330044	0.330044	-33.000000	-99.000000
3166353.853000	38591122.600000	419.302000	0.316670	0.316319	-33.000000	-99.000000
3166353.853000	38591122.600000	429.302000	0.330098	0.330098	-33.000000	-99.000000
3166363.853000	38591112.600000	419.302000	0.316668	0.316139	-33.000000	-99.000000
3166363.853000	38591112.600000	429.302000	0.330042	0.330042	-33.000000	-99.000000
3166363.853000	38591122.600000	419.302000	0.316670	0.316295	-33.000000	-99.000000
3166363.853000	38591122.600000	429.302000	0.330090	0.330090	-33.000000	-99.000000
3166353.853000	38591132.600000	399.302000	0.242859	0.226744	-33.000000	-99.000000
3166353.853000	38591132.600000	409.302000	0.224045	0.222510	-33.000000	-99.000000
3166353.853000	38591142.600000	399.302000	0.253473	0.219955	-33.000000	-99.000000
3166353.853000	38591142.600000	409.302000	0.225985	0.222480	-33.000000	-99.000000
3166363.853000	38591132.600000	399.302000	0.242267	0.227143	-33.000000	-99.000000
3166363.853000	38591142.600000	399.302000	0.245642	0.224908	-33.000000	-99.000000
3166353.853000	38591132.600000	419.302000	0.316678	0.317152	-33.000000	-99.000000
3166353.853000	38591132.600000	429.302000	0.330349	0.330349	-33.000000	-99.000000
3166353.853000	38591142.600000	419.302000	0.316450	0.323644	-33.000000	-99.000000
3166353.853000	38591142.600000	429.302000	0.332028	0.332028	-33.000000	-99.000000
3166363.853000	38591132.600000	419.302000	0.316677	0.316890	-33.000000	-99.000000
3166363.853000	38591132.600000	429.302000	0.330272	0.330272	-33.000000	-99.000000
3166363.853000	38591142.600000	419.302000	0.316679	0.318558	-33.000000	-99.000000
3166363.853000	38591142.600000	429.302000	0.330762	0.330762	-33.000000	-99.000000
3166333.853000	38591112.600000	439.302000	0.293471	0.293713	-33.000000	-99.000000
3166333.853000	38591112.600000	449.302000	0.286644	0.287554	-33.000000	-99.000000
3166333.853000	38591122.600000	439.302000	0.293524	0.293763	-33.000000	-99.000000
3166333.853000	38591122.600000	449.302000	0.286635	0.287526	-33.000000	-99.000000
3166343.853000	38591112.600000	439.302000	0.326625	0.327227	-33.000000	-99.000000
3166343.853000	38591112.600000	449.302000	0.369940	0.369940	-33.000000	-99.000000
3166343.853000	38591122.600000	439.302000	0.326588	0.327104	-33.000000	-99.000000
3166343.853000	38591122.600000	449.302000	0.369889	0.369889	-33.000000	-99.000000
3166333.853000	38591112.600000	459.302000	0.286683	0.286683	-33.000000	-99.000000
3166333.853000	38591112.600000	469.302000	0.286675	0.286675	-33.000000	-99.000000
3166333.853000	38591122.600000	459.302000	0.286689	0.286689	-33.000000	-99.000000
3166333.853000	38591122.600000	469.302000	0.346523	0.346523	-33.000000	-99.000000
3166343.853000	38591112.600000	459.302000	0.379977	0.379977	-33.000000	-99.000000
3166343.853000	38591112.600000	469.302000	0.386632	0.386632	-33.000000	-99.000000
3166343.853000	38591122.600000	459.302000	0.379960	0.379960	-33.000000	-99.000000
3166343.853000	38591122.600000	469.302000	0.386602	0.386602	-33.000000	-99.000000
3166333.853000	38591132.600000	439.302000	0.326596	0.327130	-33.000000	-99.000000
3166333.853000	38591132.600000	449.302000	0.369901	0.369901	-33.000000	-99.000000
3166333.853000	38591142.600000	439.302000	0.326583	0.327087	-33.000000	-99.000000
3166333.853000	38591142.600000	449.302000	0.369884	0.369884	-33.000000	-99.000000
3166343.853000	38591132.600000	439.302000	0.326506	0.326826	-33.000000	-99.000000
3166343.853000	38591132.600000	449.302000	0.369772	0.369772	-33.000000	-99.000000
3166343.853000	38591142.600000	439.302000	0.326423	0.326545	-33.000000	-99.000000
3166343.853000	38591142.600000	449.302000	0.369654	0.369654	-33.000000	-99.000000
3166333.853000	38591132.600000	459.302000	0.379967	0.379967	-33.000000	-99.000000
3166333.853000	38591132.600000	469.302000	0.386608	0.386608	-33.000000	-99.000000
3166333.853000	38591142.600000	459.302000	0.379964	0.379964	-33.000000	-99.000000
3166333.853000	38591142.600000	469.302000	0.386597	0.386597	-33.000000	-99.000000
3166343.853000	38591132.600000	459.302000	0.379922	0.379922	-33.000000	-99.000000
3166343.853000	38591132.600000	469.302000	0.386533	0.386533	-33.000000	-99.000000
3166343.853000	38591142.600000	459.302000	0.379888	0.379888	-33.000000	-99.000000
3166343.853000	38591142.600000	469.302000	0.386463	0.386463	-33.000000	-99.000000
3166353.853000	38591112.600000	439.302000	0.326617	0.327201	-33.000000	-99.000000
3166353.853000	38591112.600000	449.302000	0.369929	0.369929	-33.000000	-99.000000
3166353.853000	38591122.600000	439.302000	0.326557	0.326998	-33.000000	-99.000000
3166353.853000	38591122.600000	449.302000	0.369844	0.369844	-33.000000	-99.000000
3166363.853000	38591112.600000	439.302000	0.326619	0.327207	-33.000000	-99.000000
3166363.853000	38591112.600000	449.302000	0.369932	0.369932	-33.000000	-99.000000
3166363.853000	38591122.600000	439.302000	0.326565	0.327025	-33.000000	-99.000000
3166363.853000	38591122.600000	449.302000	0.369855	0.369855	-33.000000	-99.000000
3166353.853000	38591112.600000	459.302000	0.379973	0.379973	-33.000000	-99.000000
3166353.853000	38591112.600000	469.302000	0.386626	0.386626	-33.000000	-99.000000
3166353.853000	38591122.600000	459.302000	0.379943	0.379943	-33.000000	-99.000000
3166353.853000	38591122.600000	469.302000	0.386576	0.386576	-33.000000	-99.000000
3166363.853000	38591112.600000	459.302000	0.379974	0.379974	-33.000000	-99.000000
3166363.853000	38591112.600000	469.302000	0.386627	0.386627	-33.000000	-99.000000
3166363.853000	38591122.600000	459.302000	0.379947	0.379947	-33.000000	-99.000000
3166363.853000	38591122.600000	469.302000	0.386583	0.386583	-33.000000	-99.000000
3166353.853000	38591132.600000	439.302000	0.326280	0.326068	-33.000000	-99.000000
3166353.853000	38591132.600000	449.302000	0.369439	0.369439	-33.000000	-99.000000
3166353.853000	38591142.600000	439.302000	0.324526	0.320529	-33.000000	-99.000000
3166353.853000	38591142.600000	449.302000	0.366310	0.366310	-33.000000	-99.000000
3166363.853000	38591132.600000	439.302000	0.326364	0.326350	-33.000000	-99.000000
3166363.853000	38591132.600000	449.302000	0.369565	0.369565	-33.000000	-99.000000
3166363.853000	38591142.600000	439.302000	0.325835	0.324600	-33.000000	-99.000000
3166363.853000	38591142.600000	449.302000	0.368743	0.368743	-33.000000	-99.000000
3166353.853000	38591132.600000	459.302000	0.379797	0.379797	-33.000000	-99.000000
3166353.853000	38591132.600000	469.302000	0.386347	0.386347	-33.000000	-99.000000
3166353.853000	38591142.600000	459.302000	0.378129	0.378129	-33.000000	-99.000000
3166353.853000	38591142.600000	469.302000	0.384890	0.384890	-33.000000	-99.000000
3166363.853000	38591132.600000	459.302000	0.379846	0.379846	-33.000000	-99.000000
3166363.853000	38591132.600000	469.302000	0.386416	0.386416	-33.000000	-99.000000
3166363.853000	38591142.600000	459.302000	0.379531	0.379531	-33.000000	-99.000000
3166363.853000	38591142.600000	469.302000	0.385970	0.385970	-33.000000	-99.000000
3166333.853000	38591152.600000	399.302000	0.240539	0.228326	-33.000000	-99.000000
3166333.853000	38591152.600000	409.302000	0.223472	0.222425	-33.000000	-99.000000
3166333.853000	38591162.600000	399.302000	0.240370	0.228445	-33.000000	-99.000000
3166333.853000	38591162.600000	409.302000	0.223430	0.222418	-33.000000	-99.000000
3166343.853000	38591152.600000	399.302000	0.241181	0.227882	-33.000000	-99.000000
3166343.853000	38591152.600000	409.302000	0.223639	0.222454	-33.000000	-99.000000
3166343.853000	38591162.600000	399.302000	0.240590	0.228291	-33.000000	-99.000000
3166343.853000	38591162.600000	409.302000	0.223488	0.222429	-33.000000	-99.000000
3166333.853000	38591152.600000	419.302000	0.316673	0.316197	-33.000000	-99.000000
3166333.853000	38591152.600000	429.302000	0.330062	0.330062	-33.000000	-99.000000
3166333.853000	38591162.600000	419.302000	0.316672	0.316134	-33.000000	-99.000000
3166333.853000	38591162.600000	429.302000	0.330043	0.330043	-33.000000	-99.000000
3166343.853000	38591152.600000	419.302000	0.316679	0.316446	-33.000000	-99.000000
3166343.853000	38591152.600000	429.302000	0.330141	0.330141	-33.000000	-99.000000
3166343.853000	38591162.600000	419.302000	0.316674	0.316217	-33.000000	-99.000000
3166343.853000	38591162.600000	429.302000	0.330070	0.330070	-33.000000	-99.000000
3166333.853000	38591172.600000	399.302000	0.240243	0.228533	-33.000000	-99.000000
3166333.853000	38591172.600000	409.302000	0.223398	0.222412	-33.000000	-99.000000
3166333.853000	38591182.600000	399.302000	0.240164	0.228589	-33.000000	-99.000000
3166333.853000	38591182.600000	409.302000	0.223377	0.222409	-33.000000	-99.000000
3166343.853000	38591172.600000	399.302000	0.240322	0.228478	-33.000000	-99.000000
3166343.853000	38591172.600000	409.302000	0.223419	0.222416	-33.000000	-99.000000
3166343.853000	38591182.600000	399.302000	0.240197	0.228565	-33.000000	-99.000000
3166343.853000	38591182.600000	409.302000	0.223386	0.222410	-33.000000	-99.000000
3166333.853000	38591172.600000	419.302000	0.316670	0.316088	-33.000000	-99.000000
3166333.853000	38591172.600000	429.302000	0.330029	0.330029	-33.000000	-99.000000
3166333.853000	38591182.600000	419.302000	0.316670	0.316059	-33.000000	-99.000000
3166333.853000	38591182.600000	429.302000	0.330019	0.330019	-33.000000	-99.000000
3166343.853000	38591172.600000	419.302000	0.316672	0.316117	-33.000000	-99.000000
3166343.853000	38591172.600000	429.302000	0.330038	0.330038	-33.000000	-99.000000
3166343.853000	38591182.600000	419.302000	0.316670	0.316071	-33.000000	-99.000000
3166343.853000	38591182.600000	429.302000	0.330023	0.330023	-33.000000	-99.000000
3166353.853000	38591152.600000	399.302000	0.242598	0.226917	-33.000000	-99.000000
3166353.853000	38591152.600000	409.302000	0.224005	0.222512	-33.000000	-99.000000
3166353.853000	38591162.600000	399.302000	0.240810	0.228138	-33.000000	-99.000000
3166353.853000	38591162.600000	409.302000	0.223546	0.222439	-33.000000	-99.000000
3166363.853000	38591152.600000	399.302000	0.242096	0.227257	-33.000000	-99.000000
3166363.853000	38591162.600000	399.302000	0.240754	0.228177	-33.000000	-99.000000
3166353.853000	38591152.600000	419.302000	0.316690	0.317052	-33.000000	-99.000000
3166353.853000	38591152.600000	429.302000	0.330329	0.330329	-33.000000	-99.000000
3166353.853000	38591162.600000	419.302000	0.316677	0.316301	-33.000000	-99.000000
3166353.853000	38591162.600000	429.302000	0.330097	0.330097	-33.000000	-99.000000
3166363.853000	38591152.600000	419.302000	0.316687	0.316829	-33.000000	-99.000000
3166363.853000	38591152.600000	429.302000	0.330260	0.330260	-33.000000	-99.000000
3166363.853000	38591162.600000	419.302000	0.316676	0.316280	-33.000000	-99.000000
3166363.853000	38591162.600000	429.302000	0.330090	0.330090	-33.000000	-99.000000
3166353.853000	38591172.600000	399.302000	0.240378	0.228438	-33.000000	-99.000000
3166353.853000	38591172.600000	409.302000	0.223434	0.222419	-33.000000	-99.000000
3166353.853000	38591182.600000	399.302000	0.240216	0.228552	-33.000000	-99.000000
3166353.853000	38591182.600000	409.302000	0.223391	0.222411	-33.000000	-99.000000
3166363.853000	38591172.600000	399.302000	0.240366	0.228447	-33.000000	-99.000000
3166363.853000	38591182.600000	399.302000	0.240212	0.228555	-33.000000	-99.000000
3166353.853000	38591172.600000	419.302000	0.316673	0.316138	-33.000000	-99.000000
3166353.853000	38591172.600000	429.302000	0.330045	0.330045	-33.000000	-99.000000
3166353.853000	38591182.600000	419.302000	0.316671	0.316078	-33.000000	-99.000000
3166353.853000	38591182.600000	429.302000	0.330026	0.330026	-33.000000	-99.000000
3166363.853000	38591172.600000	419.302000	0.316672	0.316133	-33.000000	-99.000000
3166363.853000	38591172.600000	429.302000	0.330043	0.330043	-33.000000	-99.000000
3166363.853000	38591182.600000	419.302000	0.316670	0.316077	-33.000000	-99.000000
3166363.853000	38591182.600000	429.302000	0.330025	0.330025	-33.000000	-99.000000
3166333.853000	38591152.600000	439.302000	0.326596	0.326596	-33.000000	-99.000000
3166333.853000	38591152.600000	449.302000	0.369902	0.369902	-33.000000	-99.000000
3166333.853000	38591162.600000	439.302000	0.326619	0.326619	-33.000000	-99.000000
3166333.853000	38591162.600000	449.302000	0.369933	0.369933	-33.000000	-99.000000
3166343.853000	38591152.600000	439.302000	0.326509	0.326509	-33.000000	-99.000000
3166343.853000	38591152.600000	449.302000	0.369778	0.369778	-33.000000	-99.000000
3166343.853000	38591162.600000	439.302000	0.326590	0.326590	-33.000000	-99.000000
3166343.853000	38591162.600000	449.302000	0.369892	0.369892	-33.000000	-99.000000
3166333.853000	38591152.600000	459.302000	0.379972	0.379972	-33.000000	-99.000000
3166333.853000	38591152.600000	469.302000	0.386607	0.386607	-33.000000	-99.000000
3166333.853000	38591162.600000	459.302000	0.379983	0.379983	-33.000000	-99.000000
3166333.853000	38591162.600000	469.302000	0.386626	0.386626	-33.000000	-99.000000
3166343.853000	38591152.600000	459.302000	0.379935	0.379935	-33.000000	-99.000000
3166343.853000	38591152.600000	469.302000	0.386533	0.386533	-33.000000	-99.000000
3166343.853000	38591162.600000	459.302000	0.379972	0.379972	-33.000000	-99.000000
3166343.853000	38591162.600000	469.302000	0.386600	0.386600	-33.000000	-99.000000
3166333.853000	38591172.600000	439.302000	0.326636	0.326636	-33.000000	-99.000000
3166333.853000	38591172.600000	449.302000	0.369956	0.369956	-33.000000	-99.000000
3166333.853000	38591182.600000	439.302000	0.326646	0.326646	-33.000000	-99.000000
3166333.853000	38591182.600000	449.302000	0.369970	0.369970	-33.000000	-99.000000
3166343.853000	38591172.600000	439.302000	0.326625	0.326625	-33.000000	-99.000000
3166343.853000	38591172.600000	449.302000	0.369942	0.369942	-33.000000	-99.000000
3166343.853000	38591182.600000	439.302000	0.326642	0.326642	-33.000000	-99.000000
3166343.853000	38591182.600000	449.302000	0.369964	0.369964	-33.000000	-99.000000
3166333.853000	38591172.600000	459.302000	0.379990	0.379990	-33.000000	-99.000000
3166333.853000	38591172.600000	469.302000	0.386639	0.386639	-33.000000	-99.000000
3166333.853000	38591182.600000	459.302000	0.379994	0.379994	-33.000000	-99.000000
3166333.853000	38591182.600000	469.302000	0.386648	0.386648	-33.000000	-99.000000
3166343.853000	38591172.600000	459.302000	0.379986	0.379986	-33.000000	-99.000000
3166343.853000	38591172.600000	469.302000	0.386630	0.386630	-33.000000	-99.000000
3166343.853000	38591182.600000	459.302000	0.379993	0.379993	-33.000000	-99.000000
3166343.853000	38591182.600000	469.302000	0.386644	0.386644	-33.000000	-99.000000
3166353.853000	38591152.600000	439.302000	0.326302	0.326302	-33.000000	-99.000000
3166353.853000	38591152.600000	449.302000	0.369474	0.369474	-33.000000	-99.000000
3166353.853000	38591162.600000	439.302000	0.326560	0.326560	-33.000000	-99.000000
3166353.853000	38591162.600000	449.302000	0.369849	0.369849	-33.000000	-99.000000
3166363.853000	38591152.600000	439.302000	0.326377	0.326377	-33.000000	-99.000000
3166363.853000	38591152.600000	449.302000	0.369586	0.369586	-33.000000	-99.000000
3166363.853000	38591162.600000	439.302000	0.326568	0.326568	-33.000000	-99.000000
3166363.853000	38591162.600000	449.302000	0.369860	0.369860	-33.000000	-99.000000
3166353.853000	38591152.600000	459.302000	0.379838	0.379838	-33.000000	-99.000000
3166353.853000	38591152.600000	469.302000	0.386356	0.386356	-33.000000	-99.000000
3166353.853000	38591162.600000	459.302000	0.379961	0.379961	-33.000000	-99.000000
3166353.853000	38591162.600000	469.302000	0.386575	0.386575	-33.000000	-99.000000
3166363.853000	38591152.600000	459.302000	0.379875	0.379875	-33.000000	-99.000000
3166363.853000	38591152.600000	469.302000	0.386421	0.386421	-33.000000	-99.000000
3166363.853000	38591162.600000	459.302000	0.379963	0.379963	-33.000000	-99.000000
3166363.853000	38591162.600000	469.302000	0.386581	0.386581	-33.000000	-99.000000
3166353.853000	38591172.600000	439.302000	0.326618	0.326618	-33.000000	-99.000000
3166353.853000	38591172.600000	449.302000	0.369931	0.369931	-33.000000	-99.000000
3166353.853000	38591182.600000	439.302000	0.326639	0.326639	-33.000000	-99.000000
3166353.853000	38591182.600000	449.302000	0.369961	0.369961	-33.000000	-99.000000
3166363.853000	38591172.600000	439.302000	0.326620	0.326620	-33.000000	-99.000000
3166363.853000	38591172.600000	449.302000	0.369933	0.369933	-33.000000	-99.000000
3166363.853000	38591182.600000	439.302000	0.326640	0.326640	-33.000000	-99.000000
3166363.853000	38591182.600000	449.302000	0.369962	0.369962	-33.000000	-99.000000
3166353.853000	38591172.600000	459.302000	0.379984	0.379984	-33.000000	-99.000000
3166353.853000	38591172.600000	469.302000	0.386624	0.386624	-33.000000	-99.000000
3166353.853000	38591182.600000	459.302000	0.379992	0.379992	-33.000000	-99.000000
3166353.853000	38591182.600000	469.302000	0.386642	0.386642	-33.000000	-99.000000
3166363.853000	38591172.600000	459.302000	0.379985	0.379985	-33.000000	-99.000000
3166363.853000	38591172.600000	469.302000	0.386625	0.386625	-33.000000	-99.000000
3166363.853000	38591182.600000	459.302000	0.379992	0.379992	-33.000000	-99.000000
3166363.853000	38591182.600000	469.302000	0.386642	0.386642	-33.000000	-99.000000
3166373.853000	38591112.600000	429.302000	0.330034	0.330034	-33.000000	-99.000000
3166373.853000	38591122.600000	429.302000	0.330059	0.330059	-33.000000	-99.000000
3166373.853000	38591132.600000	429.302000	0.330106	0.330106	-33.000000	-99.000000
3166373.853000	38591142.600000	429.302000	0.330142	0.330142	-33.000000	-99.000000
3166373.853000	38591112.600000	439.302000	0.326628	0.327239	-33.000000	-99.000000
3166373.853000	38591112.600000	449.302000	0.369945	0.369945	-33.000000	-99.000000
3166373.853000	38591122.600000	439.302000	0.326600	0.327142	-33.000000	-99.000000
3166373.853000	38591122.600000	449.302000	0.369905	0.369905	-33.000000	-99.000000
3166373.853000	38591112.600000	459.302000	0.379979	0.379979	-33.000000	-99.000000
3166373.853000	38591112.600000	469.302000	0.386635	0.386635	-33.000000	-99.000000
3166373.853000	38591122.600000	459.302000	0.379966	0.379966	-33.000000	-99.000000
3166373.853000	38591122.600000	469.302000	0.386611	0.386611	-33.000000	-99.000000
3166373.853000	38591132.600000	439.302000	0.326547	0.326965	-33.000000	-99.000000
3166373.853000	38591132.600000	449.302000	0.369831	0.369831	-33.000000	-99.000000
3166373.853000	38591142.600000	439.302000	0.326506	0.326827	-33.000000	-99.000000
3166373.853000	38591142.600000	449.302000	0.369774	0.369774	-33.000000	-99.000000
3166373.853000	38591132.600000	459.302000	0.379943	0.379943	-33.000000	-99.000000
3166373.853000	38591132.600000	469.302000	0.386568	0.386568	-33.000000	-99.000000
3166373.853000	38591142.600000	459.302000	0.379928	0.379928	-33.000000	-99.000000
3166373.853000	38591142.600000	469.302000	0.386533	0.386533	-33.000000	-99.000000
3166373.853000	38591152.600000	429.302000	0.330105	0.330105	-33.000000	-99.000000
3166373.853000	38591162.600000	429.302000	0.330060	0.330060	-33.000000	-99.000000
3166373.853000	38591172.600000	429.302000	0.330035	0.330035	-33.000000	-99.000000
3166373.853000	38591182.600000	429.302000	0.330022	0.330022	-33.000000	-99.000000
3166373.853000	38591152.600000	439.302000	0.326549	0.326549	-33.000000	-99.000000
3166373.853000	38591152.600000	449.302000	0.369835	0.369835	-33.000000	-99.000000
3166373.853000	38591162.600000	439.302000	0.326601	0.326601	-33.000000	-99.000000
3166373.853000	38591162.600000	449.302000	0.369907	0.369907	-33.000000	-99.000000
3166373.853000	38591152.600000	459.302000	0.379952	0.379952	-33.000000	-99.000000
3166373.853000	38591152.600000	469.302000	0.386567	0.386567	-33.000000	-99.000000
3166373.853000	38591162.600000	459.302000	0.379976	0.379976	-33.000000	-99.000000
3166373.853000	38591162.600000	469.302000	0.386610	0.386610	-33.000000	-99.000000
3166373.853000	38591172.600000	439.302000	0.326629	0.326629	-33.000000	-99.000000
3166373.853000	38591172.600000	449.302000	0.369946	0.369946	-33.000000	-99.000000
3166373.853000	38591182.600000	439.302000	0.326643	0.326643	-33.000000	-99.000000
3166373.853000	38591182.600000	449.302000	0.369966	0.369966	-33.000000	-99.000000
3166373.853000	38591172.600000	459.302000	0.379988	0.379988	-33.000000	-99.000000
3166373.853000	38591172.600000	469.302000	0.386633	0.386633	-33.000000	-99.000000
3166373.853000	38591182.600000	459.302000	0.379993	0.379993	-33.000000	-99.000000
3166373.853000	38591182.600000	469.302000	0.386645	0.386645	-33.000000	-99.000000
3166333.853000	38591112.600000	479.302000	0.489369	0.492958	-33.000000	-99.000000
3166333.853000	38591112.600000	489.302000	0.489858	0.496041	-33.000000	-99.000000
3166333.853000	38591122.600000	479.302000	0.433851	0.426900	-33.000000	-99.000000
3166333.853000	38591122.600000	489.302000	0.489800	0.495793	-33.000000	-99.000000
3166343.853000	38591112.600000	479.302000	0.376644	0.376644	-33.000000	-99.000000
3166343.853000	38591112.600000	489.302000	0.356684	0.356684	-33.000000	-99.000000
3166343.853000	38591122.600000	479.302000	0.376626	0.376626	-33.000000	-99.000000
3166343.853000	38591122.600000	489.302000	0.356698	0.356698	-33.000000	-99.000000
3166333.853000	38591132.600000	479.302000	0.376631	0.376631	-33.000000	-99.000000
3166333.853000	38591132.600000	489.302000	0.356694	0.356694	-33.000000	-99.000000
3166333.853000	38591142.600000	479.302000	0.376626	0.376626	-33.000000	-99.000000
3166333.853000	38591142.600000	489.302000	0.356698	0.356698	-33.000000	-99.000000
3166343.853000	38591132.600000	479.302000	0.376585	0.376585	-33.000000	-99.000000
3166343.853000	38591132.600000	489.302000	0.356730	0.356730	-33.000000	-99.000000
3166343.853000	38591142.600000	479.302000	0.376545	0.376545	-33.000000	-99.000000
3166343.853000	38591142.600000	489.302000	0.356763	0.356763	-33.000000	-99.000000
3166353.853000	38591112.600000	479.302000	0.376640	0.376640	-33.000000	-99.000000
3166353.853000	38591112.600000	489.302000	0.356687	0.356687	-33.000000	-99.000000
3166353.853000	38591122.600000	479.302000	0.376610	0.376610	-33.000000	-99.000000
3166353.853000	38591122.600000	489.302000	0.356711	0.356711	-33.000000	-99.000000
3166363.853000	38591112.600000	479.302000	0.376641	0.376641	-33.000000	-99.000000
3166363.853000	38591112.600000	489.302000	0.356686	0.356686	-33.000000	-99.000000
3166363.853000	38591122.600000	479.302000	0.376614	0.376614	-33.000000	-99.000000
3166363.853000	38591122.600000	489.302000	0.356707	0.356707	-33.000000	-99.000000
3166353.853000	38591112.600000	499.302000	0.280011	0.280011	-33.000000	-99.000000
3166353.853000	38591122.600000	499.302000	0.280020	0.280020	-33.000000	-99.000000
3166363.853000	38591112.600000	499.302000	0.280010	0.280010	-33.000000	-99.000000
3166363.853000	38591122.600000	499.302000	0.280019	0.280019	-33.000000	-99.000000
3166353.853000	38591132.600000	479.302000	0.376468	0.376468	-33.000000	-99.000000
3166353.853000	38591132.600000	489.302000	0.356828	0.356828	-33.000000	-99.000000
3166353.853000	38591142.600000	479.302000	0.375470	0.375470	-33.000000	-99.000000
3166353.853000	38591142.600000	489.302000	0.358197	0.358197	-33.000000	-99.000000
3166363.853000	38591132.600000	479.302000	0.376512	0.376512	-33.000000	-99.000000
3166363.853000	38591132.600000	489.302000	0.356790	0.356790	-33.000000	-99.000000
3166363.853000	38591142.600000	479.302000	0.376234	0.376234	-33.000000	-99.000000
3166363.853000	38591142.600000	489.302000	0.357061	0.357061	-33.000000	-99.000000
3166353.853000	38591132.600000	499.302000	0.280063	0.280063	-33.000000	-99.000000
3166353.853000	38591142.600000	499.302000	0.280459	0.280459	-33.000000	-99.000000
3166363.853000	38591132.600000	499.302000	0.280048	0.280048	-33.000000	-99.000000
3166363.853000	38591142.600000	499.302000	0.280124	0.280124	-33.000000	-99.000000
3166333.853000	38591152.600000	479.302000	0.376633	0.376633	-33.000000	-99.000000
3166333.853000	38591152.600000	489.302000	0.356692	0.356692	-33.000000	-99.000000
3166333.853000	38591162.600000	479.302000	0.376644	0.376644	-33.000000	-99.000000
3166333.853000	38591162.600000	489.302000	0.356684	0.356684	-33.000000	-99.000000
3166343.853000	38591152.600000	479.302000	0.376590	0.376590	-33.000000	-99.000000
3166343.853000	38591152.600000	489.302000	0.356726	0.356726	-33.000000	-99.000000
3166343.853000	38591162.600000	479.302000	0.376630	0.376630	-33.000000	-99.000000
3166343.853000	38591162.600000	489.302000	0.356694	0.356694	-33.000000	-99.000000
3166333.853000	38591172.600000	479.302000	0.376652	0.376652	-33.000000	-99.000000
3166333.853000	38591172.600000	489.302000	0.356677	0.356677	-33.000000	-99.000000
3166333.853000	38591182.600000	479.302000	0.376657	0.376657	-33.000000	-99.000000
3166333.853000	38591182.600000	489.302000	0.356674	0.356674	-33.000000	-99.000000
3166343.853000	38591172.600000	479.302000	0.376647	0.376647	-33.000000	-99.000000
3166343.853000	38591172.600000	489.302000	0.356681	0.356681	-33.000000	-99.000000
3166343.853000	38591182.600000	479.302000	0.376655	0.376655	-33.000000	-99.000000
3166343.853000	38591182.600000	489.302000	0.356675	0.356675	-33.000000	-99.000000
3166353.853000	38591152.600000	479.302000	0.376484	0.376484	-33.000000	-99.000000
3166353.853000	38591152.600000	489.302000	0.356815	0.356815	-33.000000	-99.000000
3166353.853000	38591162.600000	479.302000	0.376615	0.376615	-33.000000	-99.000000
3166353.853000	38591162.600000	489.302000	0.356705	0.356705	-33.000000	-99.000000
3166363.853000	38591152.600000	479.302000	0.376523	0.376523	-33.000000	-99.000000
3166363.853000	38591152.600000	489.302000	0.356781	0.356781	-33.000000	-99.000000
3166363.853000	38591162.600000	479.302000	0.376619	0.376619	-33.000000	-99.000000
3166363.853000	38591162.600000	489.302000	0.356703	0.356703	-33.000000	-99.000000
3166353.853000	38591152.600000	499.302000	0.280037	0.280037	-33.000000	-99.000000
3166353.853000	38591162.600000	499.302000	0.280007	0.280007	-33.000000	-99.000000
3166363.853000	38591152.600000	499.302000	0.280029	0.280029	-33.000000	-99.000000
3166363.853000	38591162.600000	499.302000	0.280006	0.280006	-33.000000	-99.000000
3166353.853000	38591172.600000	479.302000	0.376644	0.376644	-33.000000	-99.000000
3166353.853000	38591172.600000	489.302000	0.356684	0.356684	-33.000000	-99.000000
3166353.853000	38591182.600000	479.302000	0.376654	0.376654	-33.000000	-99.000000
3166353.853000	38591182.600000	489.302000	0.356676	0.356676	-33.000000	-99.000000
3166363.853000	38591172.600000	479.302000	0.376644	0.376644	-33.000000	-99.000000
3166363.853000	38591172.600000	489.302000	0.356683	0.356683	-33.000000	-99.000000
3166363.853000	38591182.600000	479.302000	0.376654	0.376654	-33.000000	-99.000000
3166363.853000	38591182.600000	489.302000	0.356676	0.356676	-33.000000	-99.000000
3166353.853000	38591172.600000	499.302000	0.280002	0.280002	-33.000000	-99.000000
3166353.853000	38591182.600000	499.302000	0.280000	0.280000	-33.000000	-99.000000
3166363.853000	38591172.600000	499.302000	0.280002	0.280002	-33.000000	-99.000000
3166363.853000	38591182.600000	499.302000	0.280000	0.280000	-33.000000	-99.000000
3166373.853000	38591112.600000	479.302000	0.376646	0.376646	-33.000000	-99.000000
3166373.853000	38591112.600000	489.302000	0.356682	0.356682	-33.000000	-99.000000
3166373.853000	38591122.600000	479.302000	0.376632	0.376632	-33.000000	-99.000000
3166373.853000	38591122.600000	489.302000	0.356693	0.356693	-33.000000	-99.000000
3166383.853000	38591112.600000	489.302000	0.356678	0.356678	-33.000000	-99.000000
3166383.853000	38591122.600000	489.302000	0.356683	0.356683	-33.000000	-99.000000
3166373.853000	38591112.600000	499.302000	0.280008	0.280008	-33.000000	-99.000000
3166373.853000	38591122.600000	499.302000	0.280012	0.280012	-33.000000	-99.000000
3166383.853000	38591112.600000	499.302000	0.280006	0.280006	-33.000000	-99.000000
3166383.853000	38591122.600000	499.302000	0.280007	0.280007	-33.000000	-99.000000
3166373.853000	38591132.600000	479.302000	0.376606	0.376606	-33.000000	-99.000000
3166373.853000	38591132.600000	489.302000	0.356713	0.356713	-33.000000	-99.000000
3166373.853000	38591142.600000	479.302000	0.376587	0.376587	-33.000000	-99.000000
3166373.853000	38591142.600000	489.302000	0.356728	0.356728	-33.000000	-99.000000
3166383.853000	38591132.600000	489.302000	0.356688	0.356688	-33.000000	-99.000000
3166383.853000	38591142.600000	489.302000	0.356691	0.356691	-33.000000	-99.000000
3166373.853000	38591132.600000	499.302000	0.280018	0.280018	-33.000000	-99.000000
3166373.853000	38591142.600000	499.302000	0.280020	0.280020	-33.000000	-99.000000
3166383.853000	38591132.600000	499.302000	0.280008	0.280008	-33.000000	-99.000000
3166383.853000	38591142.600000	499.302000	0.280008	0.280008	-33.000000	-99.000000
3166373.853000	38591152.600000	479.302000	0.376609	0.376609	-33.000000	-99.000000
3166373.853000	38591152.600000	489.302000	0.356710	0.356710	-33.000000	-99.000000
3166373.853000	38591162.600000	479.302000	0.376635	0.376635	-33.000000	-99.000000
3166373.853000	38591162.600000	489.302000	0.356690	0.356690	-33.000000	-99.000000
3166383.853000	38591152.600000	489.302000	0.356687	0.356687	-33.000000	-99.000000
3166383.853000	38591162.600000	489.302000	0.356681	0.356681	-33.000000	-99.000000
3166373.853000	38591152.600000	499.302000	0.280011	0.280011	-33.000000	-99.000000
3166373.853000	38591162.600000	499.302000	0.280004	0.280004	-33.000000	-99.000000
3166383.853000	38591152.600000	499.302000	0.280005	0.280005	-33.000000	-99.000000
3166383.853000	38591162.600000	499.302000	0.280003	0.280003	-33.000000	-99.000000
3166373.853000	38591172.600000	479.302000	0.376649	0.376649	-33.000000	-99.000000
3166373.853000	38591172.600000	489.302000	0.356680	0.356680	-33.000000	-99.000000
3166373.853000	38591182.600000	479.302000	0.376656	0.376656	-33.000000	-99.000000
3166373.853000	38591182.600000	489.302000	0.356675	0.356675	-33.000000	-99.000000
3166383.853000	38591172.600000	489.302000	0.356676	0.356676	-33.000000	-99.000000
3166383.853000	38591182.600000	489.302000	0.356673	0.356673	-33.000000	-99.000000
3166373.853000	38591172.600000	499.302000	0.280001	0.280001	-33.000000	-99.000000
3166373.853000	38591182.600000	499.302000	0.280000	0.280000	-33.000000	-99.000000
3166383.853000	38591172.600000	499.302000	0.280001	0.280001	-33.000000	-99.000000
3166383.853000	38591182.600000	499.302000	0.280000	0.280000	-33.000000	-99.000000
3166333.853000	38591192.600000	399.302000	0.240115	0.228623	-33.000000	-99.000000
3166333.853000	38591192.600000	409.302000	0.223365	0.222406	-33.000000	-99.000000
3166333.853000	38591202.600000	399.302000	0.240084	0.228644	-33.000000	-99.000000
3166333.853000	38591202.600000	409.302000	0.223357	0.222405	-33.000000	-99.000000
3166343.853000	38591192.600000	399.302000	0.240131	0.228612	-33.000000	-99.000000
3166343.853000	38591192.600000	409.302000	0.223369	0.222407	-33.000000	-99.000000
3166343.853000	38591202.600000	399.302000	0.240093	0.228638	-33.000000	-99.000000
3166343.853000	38591202.600000	409.302000	0.223359	0.222405	-33.000000	-99.000000
3166333.853000	38591192.600000	419.302000	0.316669	0.316042	-33.000000	-99.000000
3166333.853000	38591192.600000	429.302000	0.330014	0.330014	-33.000000	-99.000000
3166333.853000	38591202.600000	419.302000	0.316669	0.316030	-33.000000	-99.000000
3166333.853000	38591202.600000	429.302000	0.330010	0.330010	-33.000000	-99.000000
3166343.853000	38591192.600000	419.302000	0.316669	0.316047	-33.000000	-99.000000
3166343.853000	38591192.600000	429.302000	0.330016	0.330016	-33.000000	-99.000000
3166343.853000	38591202.600000	419.302000	0.316669	0.316033	-33.000000	-99.000000
3166343.853000	38591202.600000	429.302000	0.330011	0.330011	-33.000000	-99.000000
3166333.853000	38591212.600000	399.302000	0.240064	0.228658	-33.000000	-99.000000
3166333.853000	38591212.600000	409.302000	0.223351	0.222404	-33.000000	-99.000000
3166333.853000	38591222.600000	399.302000	0.240050	0.228668	-33.000000	-99.000000
3166333.853000	38591222.600000	409.302000	0.223348	0.222403	-33.000000	-99.000000
3166343.853000	38591212.600000	399.302000	0.240069	0.228655	-33.000000	-99.000000
3166343.853000	38591212.600000	409.302000	0.223353	0.222404	-33.000000	-99.000000
3166343.853000	38591222.600000	399.302000	0.240053	0.228666	-33.000000	-99.000000
3166343.853000	38591222.600000	409.302000	0.223348	0.222403	-33.000000	-99.000000
3166333.853000	38591212.600000	419.302000	0.316668	0.316023	-33.000000	-99.000000
3166333.853000	38591212.600000	429.302000	0.330008	0.330008	-33.000000	-99.000000
3166333.853000	38591222.600000	419.302000	0.316668	0.316018	-33.000000	-99.000000
3166333.853000	38591222.600000	429.302000	0.330006	0.330006	-33.000000	-99.000000
3166343.853000	38591212.600000	419.302000	0.316668	0.316025	-33.000000	-99.000000
3166343.853000	38591212.600000	429.302000	0.330008	0.330008	-33.000000	-99.000000
3166343.853000	38591222.600000	419.302000	0.316668	0.316019	-33.000000	-99.000000
3166343.853000	38591222.600000	429.302000	0.330007	0.330007	-33.000000	-99.000000
3166353.853000	38591192.600000	399.302000	0.240139	0.228606	-33.000000	-99.000000
3166353.853000	38591192.600000	409.302000	0.223371	0.222408	-33.000000	-99.000000
3166353.853000	38591202.600000	399.302000	0.240097	0.228636	-33.000000	-99.000000
3166353.853000	38591202.600000	409.302000	0.223360	0.222405	-33.000000	-99.000000
3166363.853000	38591192.600000	399.302000	0.240137	0.228607	-33.000000	-99.000000
3166363.853000	38591202.600000	399.302000	0.240096	0.228636	-33.000000	-99.000000
3166353.853000	38591192.600000	419.302000	0.316669	0.316050	-33.000000	-99.000000
3166353.853000	38591192.600000	429.302000	0.330017	0.330017	-33.000000	-99.000000
3166353.853000	38591202.600000	419.302000	0.316669	0.316035	-33.000000	-99.000000
3166353.853000	38591202.600000	429.302000	0.330012	0.330012	-33.000000	-99.000000
3166363.853000	38591192.600000	419.302000	0.316669	0.316050	-33.000000	-99.000000
3166363.853000	38591192.600000	429.302000	0.330017	0.330017	-33.000000	-99.000000
3166363.853000	38591202.600000	419.302000	0.316669	0.316035	-33.000000	-99.000000
3166363.853000	38591202.600000	429.302000	0.330012	0.330012	-33.000000	-99.000000
3166353.853000	38591212.600000	399.302000	0.240071	0.228654	-33.000000	-99.000000
3166353.853000	38591212.600000	409.302000	0.223353	0.222404	-33.000000	-99.000000
3166353.853000	38591222.600000	399.302000	0.240054	0.228665	-33.000000	-99.000000
3166353.853000	38591222.600000	409.302000	0.223349	0.222403	-33.000000	-99.000000
3166363.853000	38591212.600000	399.302000	0.240071	0.228654	-33.000000	-99.000000
3166363.853000	38591222.600000	399.302000	0.240054	0.228666	-33.000000	-99.000000
3166353.853000	38591212.600000	419.302000	0.316668	0.316026	-33.000000	-99.000000
3166353.853000	38591212.600000	429.302000	0.330009	0.330009	-33.000000	-99.000000
3166353.853000	38591222.600000	419.302000	0.316668	0.316020	-33.000000	-99.000000
3166353.853000	38591222.600000	429.302000	0.330007	0.330007	-33.000000	-99.000000
3166363.853000	38591212.600000	419.302000	0.316668	0.316026	-33.000000	-99.000000
3166363.853000	38591212.600000	429.302000	0.330009	0.330009	-33.000000	-99.000000
3166363.853000	38591222.600000	419.302000	0.316668	0.316020	-33.000000	-99.000000
3166363.853000	38591222.600000	429.302000	0.330007	0.330007	-33.000000	-99.000000
[truncated: 10,894 more rows]
