# Supplementary material for: A new method for estimating ore grade based on sample length weighting
Source: Sci Rep. 2023 Apr 17;13:6208. doi: 10.1038/s41598-023-33509-0 (PMC10110572; doi:10.1038/s41598-023-33509-0)
Supplement: Supplementary file 1 — Supplementary Information. [file 41598_2023_33509_MOESM1_ESM.zip › Data for paper-SR/Results/Primary_Sample_P4_Al.txt]

3166093.853000	38590632.600000	489.302000	16.537599	16.537599	-33.000000	-99.000000
3166093.853000	38590642.600000	489.302000	16.537626	16.537626	-33.000000	-99.000000
3166103.853000	38590632.600000	489.302000	16.537608	16.537608	-33.000000	-99.000000
3166103.853000	38590642.600000	489.302000	16.537641	16.537641	-33.000000	-99.000000
3166093.853000	38590632.600000	499.302000	16.311631	16.311631	-33.000000	-99.000000
3166093.853000	38590632.600000	509.302000	16.310159	16.310159	-33.000000	-99.000000
3166093.853000	38590642.600000	499.302000	16.311364	16.311364	-33.000000	-99.000000
3166093.853000	38590642.600000	509.302000	16.309479	16.309479	-33.000000	-99.000000
3166103.853000	38590632.600000	499.302000	16.311554	16.311554	-33.000000	-99.000000
3166103.853000	38590632.600000	509.302000	16.309959	16.309959	-33.000000	-99.000000
3166103.853000	38590642.600000	499.302000	16.311229	16.311229	-33.000000	-99.000000
3166103.853000	38590642.600000	509.302000	16.309136	16.309136	-33.000000	-99.000000
3166093.853000	38590652.600000	489.302000	16.537665	16.537665	-33.000000	-99.000000
3166093.853000	38590662.600000	489.302000	16.537724	16.537724	-33.000000	-99.000000
3166103.853000	38590652.600000	489.302000	16.537693	16.537693	-33.000000	-99.000000
3166103.853000	38590662.600000	489.302000	16.537780	16.537780	-33.000000	-99.000000
3166093.853000	38590652.600000	499.302000	16.310969	16.310969	-33.000000	-99.000000
3166093.853000	38590652.600000	509.302000	16.308500	16.308500	-33.000000	-99.000000
3166093.853000	38590662.600000	499.302000	16.310371	16.310371	-33.000000	-99.000000
3166093.853000	38590662.600000	509.302000	16.307075	16.307075	-33.000000	-99.000000
3166103.853000	38590652.600000	499.302000	16.310714	16.310714	-33.000000	-99.000000
3166103.853000	38590652.600000	509.302000	16.307879	16.307879	-33.000000	-99.000000
3166103.853000	38590662.600000	499.302000	16.309844	16.309844	-33.000000	-99.000000
3166103.853000	38590662.600000	509.302000	16.305868	16.305868	-33.000000	-99.000000
3166113.853000	38590632.600000	489.302000	16.537613	16.537613	-33.000000	-99.000000
3166113.853000	38590642.600000	489.302000	16.537651	16.537651	-33.000000	-99.000000
3166123.853000	38590632.600000	489.302000	16.537614	16.537614	-33.000000	-99.000000
3166123.853000	38590642.600000	489.302000	16.537653	16.537653	-33.000000	-99.000000
3166113.853000	38590632.600000	499.302000	16.311505	16.311505	-33.000000	-99.000000
3166113.853000	38590632.600000	509.302000	16.309832	16.309832	-33.000000	-99.000000
3166113.853000	38590642.600000	499.302000	16.311139	16.311139	-33.000000	-99.000000
3166113.853000	38590642.600000	509.302000	16.308912	16.308912	-33.000000	-99.000000
3166113.853000	38590652.600000	489.302000	16.537713	16.537713	-33.000000	-99.000000
3166113.853000	38590662.600000	489.302000	16.537825	16.537825	-33.000000	-99.000000
3166123.853000	38590652.600000	489.302000	16.537717	16.537717	-33.000000	-99.000000
3166123.853000	38590662.600000	489.302000	16.537835	16.537835	-33.000000	-99.000000
3166113.853000	38590652.600000	499.302000	16.310532	16.310532	-33.000000	-99.000000
3166113.853000	38590652.600000	509.302000	16.307445	16.307445	-33.000000	-99.000000
3166113.853000	38590662.600000	499.302000	16.309423	16.309423	-33.000000	-99.000000
3166113.853000	38590662.600000	509.302000	16.304938	16.304938	-33.000000	-99.000000
3166093.853000	38590672.600000	489.302000	16.537812	16.537812	-33.000000	-99.000000
3166093.853000	38590682.600000	489.302000	16.537935	16.537935	-33.000000	-99.000000
3166103.853000	38590672.600000	489.302000	16.537937	16.537937	-33.000000	-99.000000
3166103.853000	38590682.600000	489.302000	16.538235	16.538235	-33.000000	-99.000000
3166093.853000	38590672.600000	499.302000	16.309458	16.309458	-33.000000	-99.000000
3166093.853000	38590672.600000	509.302000	16.305028	16.305028	-33.000000	-99.000000
3166093.853000	38590682.600000	499.302000	16.308158	16.308158	-33.000000	-99.000000
3166093.853000	38590682.600000	509.302000	16.302343	16.302343	-33.000000	-99.000000
3166103.853000	38590672.600000	499.302000	16.308263	16.308263	-33.000000	-99.000000
3166103.853000	38590672.600000	509.302000	16.302535	16.302535	-33.000000	-99.000000
3166103.853000	38590682.600000	499.302000	16.305254	16.305254	-33.000000	-99.000000
3166103.853000	38590682.600000	509.302000	16.297128	16.297128	-33.000000	-99.000000
3166093.853000	38590692.600000	489.302000	16.538062	16.538062	-33.000000	-99.000000
3166093.853000	38590702.600000	489.302000	16.538099	16.538099	-33.000000	-99.000000
3166103.853000	38590692.600000	489.302000	16.538732	16.538732	-33.000000	-99.000000
3166103.853000	38590702.600000	489.302000	16.538978	16.538978	-33.000000	-99.000000
3166093.853000	38590692.600000	499.302000	16.306746	16.306746	-33.000000	-99.000000
3166093.853000	38590692.600000	509.302000	16.299701	16.299701	-33.000000	-99.000000
3166093.853000	38590702.600000	499.302000	16.306198	16.306198	-33.000000	-99.000000
3166093.853000	38590702.600000	509.302000	16.298757	16.298757	-33.000000	-99.000000
3166103.853000	38590692.600000	499.302000	16.300303	16.300303	-33.000000	-99.000000
3166103.853000	38590692.600000	509.302000	16.290184	16.290184	-33.000000	-99.000000
3166103.853000	38590702.600000	499.302000	16.297640	16.297640	-33.000000	-99.000000
3166103.853000	38590702.600000	509.302000	16.287185	16.287185	-33.000000	-99.000000
3166113.853000	38590672.600000	489.302000	16.538061	16.538061	-33.000000	-99.000000
3166113.853000	38590682.600000	489.302000	16.538690	16.538690	-33.000000	-99.000000
3166123.853000	38590672.600000	489.302000	16.538093	16.538093	-33.000000	-99.000000
3166123.853000	38590682.600000	489.302000	16.538849	16.538849	-33.000000	-99.000000
3166113.853000	38590672.600000	499.302000	16.307088	16.307088	-33.000000	-99.000000
3166113.853000	38590672.600000	509.302000	16.300283	16.300283	-33.000000	-99.000000
3166113.853000	38590682.600000	499.302000	16.301021	16.301021	-33.000000	-99.000000
3166113.853000	38590682.600000	509.302000	16.291052	16.291052	-33.000000	-99.000000
3166113.853000	38590692.600000	489.302000	16.541096	16.541096	-33.000000	-99.000000
3166113.853000	38590702.600000	489.302000	16.545246	16.545246	-33.000000	-99.000000
3166123.853000	38590692.600000	489.302000	16.543160	16.543160	-33.000000	-99.000000
3166123.853000	38590702.600000	489.302000	16.574399	16.574399	-33.000000	-99.000000
3166113.853000	38590692.600000	499.302000	16.280918	16.280918	-33.000000	-99.000000
3166113.853000	38590692.600000	509.302000	16.274670	16.274670	-33.000000	-99.000000
3166113.853000	38590702.600000	499.302000	16.254892	16.254892	-33.000000	-99.000000
3166113.853000	38590702.600000	509.302000	16.265200	16.265200	-33.000000	-99.000000
3166123.853000	38590702.600000	499.302000	16.180994	16.180994	-33.000000	-99.000000
3166093.853000	38590712.600000	489.302000	16.537997	16.537997	-33.000000	-99.000000
3166093.853000	38590722.600000	489.302000	16.537851	16.537851	-33.000000	-99.000000
3166103.853000	38590712.600000	489.302000	16.538509	16.538509	-33.000000	-99.000000
3166103.853000	38590722.600000	489.302000	16.538057	16.538057	-33.000000	-99.000000
3166093.853000	38590712.600000	499.302000	16.307081	16.307081	-33.000000	-99.000000
3166093.853000	38590722.600000	499.302000	16.308515	16.308515	-33.000000	-99.000000
3166103.853000	38590712.600000	499.302000	16.301785	16.301785	-33.000000	-99.000000
3166103.853000	38590712.600000	509.302000	16.292111	16.292111	-33.000000	-99.000000
3166103.853000	38590722.600000	499.302000	16.306246	16.306246	-33.000000	-99.000000
3166103.853000	38590722.600000	509.302000	16.298881	16.298881	-33.000000	-99.000000
3166093.853000	38590732.600000	489.302000	16.537737	16.537737	-33.000000	-99.000000
3166093.853000	38590742.600000	489.302000	16.537662	16.537662	-33.000000	-99.000000
3166103.853000	38590732.600000	489.302000	16.537819	16.537819	-33.000000	-99.000000
3166103.853000	38590742.600000	489.302000	16.537697	16.537697	-33.000000	-99.000000
3166093.853000	38590732.600000	499.302000	16.309703	16.309703	-33.000000	-99.000000
3166093.853000	38590742.600000	499.302000	16.310515	16.310515	-33.000000	-99.000000
3166103.853000	38590732.600000	499.302000	16.308751	16.308751	-33.000000	-99.000000
3166103.853000	38590732.600000	509.302000	16.303622	16.303622	-33.000000	-99.000000
3166103.853000	38590742.600000	499.302000	16.310081	16.310081	-33.000000	-99.000000
3166103.853000	38590742.600000	509.302000	16.306499	16.306499	-33.000000	-99.000000
3166113.853000	38590712.600000	489.302000	16.539847	16.539847	-33.000000	-99.000000
3166113.853000	38590722.600000	489.302000	16.538324	16.538324	-33.000000	-99.000000
3166123.853000	38590712.600000	489.302000	16.540640	16.540640	-33.000000	-99.000000
3166123.853000	38590722.600000	489.302000	16.538407	16.538407	-33.000000	-99.000000
3166113.853000	38590712.600000	499.302000	16.289366	16.289366	-33.000000	-99.000000
3166113.853000	38590712.600000	509.302000	16.279940	16.279940	-33.000000	-99.000000
3166113.853000	38590722.600000	499.302000	16.303382	16.303382	-33.000000	-99.000000
3166113.853000	38590722.600000	509.302000	16.294344	16.294344	-33.000000	-99.000000
3166123.853000	38590712.600000	499.302000	16.282866	16.282866	-33.000000	-99.000000
3166123.853000	38590712.600000	509.302000	16.275758	16.275758	-33.000000	-99.000000
3166123.853000	38590722.600000	499.302000	16.302511	16.302511	-33.000000	-99.000000
3166123.853000	38590722.600000	509.302000	16.293113	16.293113	-33.000000	-99.000000
3166113.853000	38590732.600000	489.302000	16.537894	16.537894	-33.000000	-99.000000
3166113.853000	38590742.600000	489.302000	16.537725	16.537725	-33.000000	-99.000000
3166123.853000	38590732.600000	489.302000	16.537913	16.537913	-33.000000	-99.000000
3166123.853000	38590742.600000	489.302000	16.537731	16.537731	-33.000000	-99.000000
3166113.853000	38590732.600000	499.302000	16.307883	16.307883	-33.000000	-99.000000
3166113.853000	38590732.600000	509.302000	16.301893	16.301893	-33.000000	-99.000000
3166113.853000	38590742.600000	499.302000	16.309748	16.309748	-33.000000	-99.000000
3166113.853000	38590742.600000	509.302000	16.305756	16.305756	-33.000000	-99.000000
3166123.853000	38590732.600000	499.302000	16.307669	16.307669	-33.000000	-99.000000
3166123.853000	38590732.600000	509.302000	16.301484	16.301484	-33.000000	-99.000000
3166123.853000	38590742.600000	499.302000	16.309674	16.309674	-33.000000	-99.000000
3166123.853000	38590742.600000	509.302000	16.305593	16.305593	-33.000000	-99.000000
3166093.853000	38590752.600000	489.302000	16.537614	16.537614	-33.000000	-99.000000
3166103.853000	38590752.600000	489.302000	16.537631	16.537631	-33.000000	-99.000000
3166103.853000	38590762.600000	489.302000	16.537592	16.537592	-33.000000	-99.000000
3166103.853000	38590752.600000	499.302000	16.310832	16.310832	-33.000000	-99.000000
3166103.853000	38590762.600000	499.302000	16.311287	16.311287	-33.000000	-99.000000
3166103.853000	38590772.600000	489.302000	16.537567	16.537567	-33.000000	-99.000000
3166103.853000	38590782.600000	489.302000	16.537550	16.537550	-33.000000	-99.000000
3166103.853000	38590772.600000	499.302000	16.311581	16.311581	-33.000000	-99.000000
3166103.853000	38590782.600000	499.302000	16.311780	16.311780	-33.000000	-99.000000
3166113.853000	38590752.600000	489.302000	16.537643	16.537643	-33.000000	-99.000000
3166113.853000	38590762.600000	489.302000	16.537597	16.537597	-33.000000	-99.000000
3166123.853000	38590752.600000	489.302000	16.537645	16.537645	-33.000000	-99.000000
3166123.853000	38590762.600000	489.302000	16.537599	16.537599	-33.000000	-99.000000
3166113.853000	38590752.600000	499.302000	16.310680	16.310680	-33.000000	-99.000000
3166113.853000	38590752.600000	509.302000	16.307893	16.307893	-33.000000	-99.000000
3166113.853000	38590762.600000	499.302000	16.311209	16.311209	-33.000000	-99.000000
3166113.853000	38590762.600000	509.302000	16.309172	16.309172	-33.000000	-99.000000
3166123.853000	38590752.600000	499.302000	16.310648	16.310648	-33.000000	-99.000000
3166123.853000	38590752.600000	509.302000	16.307817	16.307817	-33.000000	-99.000000
3166123.853000	38590762.600000	499.302000	16.311193	16.311193	-33.000000	-99.000000
3166123.853000	38590762.600000	509.302000	16.309133	16.309133	-33.000000	-99.000000
3166113.853000	38590772.600000	489.302000	16.537570	16.537570	-33.000000	-99.000000
3166113.853000	38590782.600000	479.302000	16.537893	16.537893	-33.000000	-99.000000
3166113.853000	38590782.600000	489.302000	16.537552	16.537552	-33.000000	-99.000000
3166123.853000	38590772.600000	489.302000	16.537571	16.537571	-33.000000	-99.000000
3166123.853000	38590782.600000	489.302000	16.537552	16.537552	-33.000000	-99.000000
3166113.853000	38590772.600000	499.302000	16.311537	16.311537	-33.000000	-99.000000
3166113.853000	38590772.600000	509.302000	16.309991	16.309991	-33.000000	-99.000000
3166113.853000	38590782.600000	499.302000	16.311754	16.311754	-33.000000	-99.000000
3166113.853000	38590782.600000	509.302000	16.310543	16.310543	-33.000000	-99.000000
3166123.853000	38590772.600000	499.302000	16.311528	16.311528	-33.000000	-99.000000
3166123.853000	38590772.600000	509.302000	16.309968	16.309968	-33.000000	-99.000000
3166123.853000	38590782.600000	499.302000	16.311748	16.311748	-33.000000	-99.000000
3166123.853000	38590782.600000	509.302000	16.310530	16.310530	-33.000000	-99.000000
3166133.853000	38590722.600000	489.302000	16.538184	16.538184	-33.000000	-99.000000
3166133.853000	38590732.600000	489.302000	16.537858	16.537858	-33.000000	-99.000000
3166133.853000	38590742.600000	489.302000	16.537712	16.537712	-33.000000	-99.000000
3166133.853000	38590752.600000	489.302000	16.537638	16.537638	-33.000000	-99.000000
3166133.853000	38590762.600000	489.302000	16.537595	16.537595	-33.000000	-99.000000
3166133.853000	38590752.600000	499.302000	16.310748	16.310748	-33.000000	-99.000000
3166133.853000	38590762.600000	499.302000	16.311244	16.311244	-33.000000	-99.000000
3166133.853000	38590762.600000	509.302000	16.309256	16.309256	-33.000000	-99.000000
3166133.853000	38590772.600000	489.302000	16.537568	16.537568	-33.000000	-99.000000
3166133.853000	38590782.600000	489.302000	16.537551	16.537551	-33.000000	-99.000000
3166143.853000	38590782.600000	489.302000	16.537549	16.537549	-33.000000	-99.000000
3166133.853000	38590772.600000	499.302000	16.311556	16.311556	-33.000000	-99.000000
3166133.853000	38590772.600000	509.302000	16.310039	16.310039	-33.000000	-99.000000
3166133.853000	38590782.600000	499.302000	16.311765	16.311765	-33.000000	-99.000000
3166133.853000	38590782.600000	509.302000	16.310573	16.310573	-33.000000	-99.000000
3166103.853000	38590792.600000	489.302000	16.537539	16.537539	-33.000000	-99.000000
3166113.853000	38590792.600000	479.302000	16.537813	16.537813	-33.000000	-99.000000
3166113.853000	38590792.600000	489.302000	16.537540	16.537540	-33.000000	-99.000000
3166113.853000	38590802.600000	479.302000	16.537754	16.537754	-33.000000	-99.000000
3166113.853000	38590802.600000	489.302000	16.537531	16.537531	-33.000000	-99.000000
3166123.853000	38590792.600000	489.302000	16.537540	16.537540	-33.000000	-99.000000
3166123.853000	38590802.600000	479.302000	16.537756	16.537756	-33.000000	-99.000000
3166123.853000	38590802.600000	489.302000	16.537531	16.537531	-33.000000	-99.000000
3166113.853000	38590792.600000	499.302000	16.311905	16.311905	-33.000000	-99.000000
3166113.853000	38590802.600000	499.302000	16.312014	16.312014	-33.000000	-99.000000
3166123.853000	38590792.600000	499.302000	16.311901	16.311901	-33.000000	-99.000000
3166123.853000	38590792.600000	509.302000	16.310924	16.310924	-33.000000	-99.000000
3166123.853000	38590802.600000	499.302000	16.312011	16.312011	-33.000000	-99.000000
3166123.853000	38590802.600000	509.302000	16.311212	16.311212	-33.000000	-99.000000
3166113.853000	38590812.600000	479.302000	16.537711	16.537711	-33.000000	-99.000000
3166113.853000	38590812.600000	489.302000	16.537525	16.537525	-33.000000	-99.000000
3166113.853000	38590822.600000	479.302000	16.537677	16.537677	-33.000000	-99.000000
3166113.853000	38590822.600000	489.302000	16.537520	16.537520	-33.000000	-99.000000
3166123.853000	38590812.600000	479.302000	16.537712	16.537712	-33.000000	-99.000000
3166123.853000	38590812.600000	489.302000	16.537525	16.537525	-33.000000	-99.000000
3166123.853000	38590822.600000	479.302000	16.537678	16.537678	-33.000000	-99.000000
3166123.853000	38590822.600000	489.302000	16.537520	16.537520	-33.000000	-99.000000
3166113.853000	38590812.600000	499.302000	16.312095	16.312095	-33.000000	-99.000000
3166113.853000	38590822.600000	499.302000	16.312158	16.312158	-33.000000	-99.000000
3166123.853000	38590812.600000	499.302000	16.312094	16.312094	-33.000000	-99.000000
3166123.853000	38590812.600000	509.302000	16.311427	16.311427	-33.000000	-99.000000
3166123.853000	38590822.600000	499.302000	16.312156	16.312156	-33.000000	-99.000000
3166123.853000	38590822.600000	509.302000	16.311593	16.311593	-33.000000	-99.000000
3166113.853000	38590832.600000	489.302000	16.537516	16.537516	-33.000000	-99.000000
3166113.853000	38590842.600000	489.302000	16.537514	16.537514	-33.000000	-99.000000
3166123.853000	38590832.600000	479.302000	16.537651	16.537651	-33.000000	-99.000000
3166123.853000	38590832.600000	489.302000	16.537516	16.537516	-33.000000	-99.000000
3166123.853000	38590842.600000	479.302000	16.537630	16.537630	-33.000000	-99.000000
3166123.853000	38590842.600000	489.302000	16.537514	16.537514	-33.000000	-99.000000
3166123.853000	38590832.600000	499.302000	16.312206	16.312206	-33.000000	-99.000000
3166123.853000	38590842.600000	499.302000	16.312245	16.312245	-33.000000	-99.000000
3166123.853000	38590852.600000	479.302000	16.537613	16.537613	-33.000000	-99.000000
3166123.853000	38590852.600000	489.302000	16.537511	16.537511	-33.000000	-99.000000
3166123.853000	38590862.600000	479.302000	16.537599	16.537599	-33.000000	-99.000000
3166123.853000	38590862.600000	489.302000	16.537509	16.537509	-33.000000	-99.000000
3166123.853000	38590852.600000	499.302000	16.312277	16.312277	-33.000000	-99.000000
3166123.853000	38590862.600000	499.302000	16.312303	16.312303	-33.000000	-99.000000
3166133.853000	38590792.600000	489.302000	16.537539	16.537539	-33.000000	-99.000000
3166133.853000	38590802.600000	489.302000	16.537531	16.537531	-33.000000	-99.000000
3166143.853000	38590792.600000	489.302000	16.537538	16.537538	-33.000000	-99.000000
3166143.853000	38590802.600000	489.302000	16.537530	16.537530	-33.000000	-99.000000
3166133.853000	38590792.600000	499.302000	16.311912	16.311912	-33.000000	-99.000000
3166133.853000	38590792.600000	509.302000	16.310952	16.310952	-33.000000	-99.000000
3166133.853000	38590802.600000	499.302000	16.312019	16.312019	-33.000000	-99.000000
3166133.853000	38590802.600000	509.302000	16.311230	16.311230	-33.000000	-99.000000
3166143.853000	38590802.600000	499.302000	16.312034	16.312034	-33.000000	-99.000000
3166143.853000	38590802.600000	509.302000	16.311271	16.311271	-33.000000	-99.000000
3166133.853000	38590812.600000	489.302000	16.537525	16.537525	-33.000000	-99.000000
3166133.853000	38590822.600000	489.302000	16.537520	16.537520	-33.000000	-99.000000
3166143.853000	38590812.600000	489.302000	16.537524	16.537524	-33.000000	-99.000000
3166143.853000	38590822.600000	489.302000	16.537519	16.537519	-33.000000	-99.000000
3166133.853000	38590812.600000	499.302000	16.312099	16.312099	-33.000000	-99.000000
3166133.853000	38590812.600000	509.302000	16.311440	16.311440	-33.000000	-99.000000
3166133.853000	38590822.600000	499.302000	16.312160	16.312160	-33.000000	-99.000000
3166133.853000	38590822.600000	509.302000	16.311602	16.311602	-33.000000	-99.000000
3166143.853000	38590812.600000	499.302000	16.312109	16.312109	-33.000000	-99.000000
3166143.853000	38590812.600000	509.302000	16.311468	16.311468	-33.000000	-99.000000
3166143.853000	38590822.600000	499.302000	16.312168	16.312168	-33.000000	-99.000000
3166143.853000	38590822.600000	509.302000	16.311622	16.311622	-33.000000	-99.000000
3166133.853000	38590832.600000	479.302000	16.537650	16.537650	-33.000000	-99.000000
3166133.853000	38590832.600000	489.302000	16.537516	16.537516	-33.000000	-99.000000
3166133.853000	38590842.600000	479.302000	16.537629	16.537629	-33.000000	-99.000000
3166133.853000	38590842.600000	489.302000	16.537513	16.537513	-33.000000	-99.000000
3166143.853000	38590832.600000	489.302000	16.537516	16.537516	-33.000000	-99.000000
3166143.853000	38590842.600000	489.302000	16.537513	16.537513	-33.000000	-99.000000
3166133.853000	38590832.600000	499.302000	16.312208	16.312208	-33.000000	-99.000000
3166133.853000	38590832.600000	509.302000	16.311730	16.311730	-33.000000	-99.000000
3166133.853000	38590842.600000	499.302000	16.312247	16.312247	-33.000000	-99.000000
3166133.853000	38590842.600000	509.302000	16.311832	16.311832	-33.000000	-99.000000
3166143.853000	38590832.600000	499.302000	16.312214	16.312214	-33.000000	-99.000000
3166143.853000	38590832.600000	509.302000	16.311745	16.311745	-33.000000	-99.000000
3166143.853000	38590842.600000	499.302000	16.312251	16.312251	-33.000000	-99.000000
3166143.853000	38590842.600000	509.302000	16.311843	16.311843	-33.000000	-99.000000
3166133.853000	38590852.600000	479.302000	16.537612	16.537612	-33.000000	-99.000000
3166133.853000	38590852.600000	489.302000	16.537511	16.537511	-33.000000	-99.000000
3166133.853000	38590862.600000	479.302000	16.537599	16.537599	-33.000000	-99.000000
3166133.853000	38590862.600000	489.302000	16.537509	16.537509	-33.000000	-99.000000
3166143.853000	38590852.600000	489.302000	16.537511	16.537511	-33.000000	-99.000000
3166143.853000	38590862.600000	479.302000	16.537597	16.537597	-33.000000	-99.000000
3166143.853000	38590862.600000	489.302000	16.537509	16.537509	-33.000000	-99.000000
3166133.853000	38590852.600000	499.302000	16.312278	16.312278	-33.000000	-99.000000
3166133.853000	38590862.600000	499.302000	16.312304	16.312304	-33.000000	-99.000000
3166143.853000	38590852.600000	499.302000	16.312281	16.312281	-33.000000	-99.000000
3166143.853000	38590852.600000	509.302000	16.311924	16.311924	-33.000000	-99.000000
3166143.853000	38590862.600000	499.302000	16.312307	16.312307	-33.000000	-99.000000
3166143.853000	38590862.600000	509.302000	16.311990	16.311990	-33.000000	-99.000000
3166153.853000	38590842.600000	489.302000	16.537513	16.537513	-33.000000	-99.000000
3166153.853000	38590842.600000	499.302000	16.312258	16.312258	-33.000000	-99.000000
3166153.853000	38590842.600000	509.302000	16.311860	16.311860	-33.000000	-99.000000
3166153.853000	38590852.600000	489.302000	16.537511	16.537511	-33.000000	-99.000000
3166153.853000	38590862.600000	489.302000	16.537509	16.537509	-33.000000	-99.000000
3166153.853000	38590852.600000	499.302000	16.312287	16.312287	-33.000000	-99.000000
3166153.853000	38590852.600000	509.302000	16.311937	16.311937	-33.000000	-99.000000
3166153.853000	38590862.600000	499.302000	16.312310	16.312310	-33.000000	-99.000000
3166153.853000	38590862.600000	509.302000	16.312001	16.312001	-33.000000	-99.000000
3166133.853000	38590922.600000	469.302000	16.537598	16.537598	-33.000000	-99.000000
3166143.853000	38590922.600000	469.302000	16.537598	16.537598	-33.000000	-99.000000
3166143.853000	38590932.600000	469.302000	16.537589	16.537589	-33.000000	-99.000000
3166143.853000	38590942.600000	469.302000	18.369981	18.349439	-33.000000	-99.000000
3166153.853000	38590942.600000	469.302000	18.369980	18.349436	-33.000000	-99.000000
3166123.853000	38590872.600000	479.302000	16.537588	16.537588	-33.000000	-99.000000
3166123.853000	38590872.600000	489.302000	16.537508	16.537508	-33.000000	-99.000000
3166123.853000	38590882.600000	479.302000	16.537578	16.537578	-33.000000	-99.000000
3166123.853000	38590882.600000	489.302000	16.537507	16.537507	-33.000000	-99.000000
3166123.853000	38590892.600000	479.302000	16.537570	16.537570	-33.000000	-99.000000
3166123.853000	38590892.600000	489.302000	16.537506	16.537506	-33.000000	-99.000000
3166133.853000	38590872.600000	479.302000	16.537587	16.537587	-33.000000	-99.000000
3166133.853000	38590872.600000	489.302000	16.537508	16.537508	-33.000000	-99.000000
3166133.853000	38590882.600000	479.302000	16.537578	16.537578	-33.000000	-99.000000
3166133.853000	38590882.600000	489.302000	16.537507	16.537507	-33.000000	-99.000000
3166143.853000	38590872.600000	479.302000	16.537586	16.537586	-33.000000	-99.000000
3166143.853000	38590872.600000	489.302000	16.537508	16.537508	-33.000000	-99.000000
3166143.853000	38590882.600000	479.302000	16.537577	16.537577	-33.000000	-99.000000
3166143.853000	38590882.600000	489.302000	16.537507	16.537507	-33.000000	-99.000000
3166133.853000	38590872.600000	499.302000	16.312325	16.312325	-33.000000	-99.000000
3166133.853000	38590882.600000	499.302000	16.312343	16.312343	-33.000000	-99.000000
3166143.853000	38590872.600000	499.302000	16.312327	16.312327	-33.000000	-99.000000
3166143.853000	38590872.600000	509.302000	16.312046	16.312046	-33.000000	-99.000000
3166143.853000	38590882.600000	499.302000	16.312345	16.312345	-33.000000	-99.000000
3166143.853000	38590882.600000	509.302000	16.312093	16.312093	-33.000000	-99.000000
3166133.853000	38590892.600000	479.302000	16.537569	16.537569	-33.000000	-99.000000
3166133.853000	38590892.600000	489.302000	16.537506	16.537506	-33.000000	-99.000000
3166133.853000	38590902.600000	479.302000	16.537562	16.537562	-33.000000	-99.000000
3166133.853000	38590902.600000	489.302000	16.537505	16.537505	-33.000000	-99.000000
3166143.853000	38590892.600000	479.302000	16.537569	16.537569	-33.000000	-99.000000
3166143.853000	38590892.600000	489.302000	16.537506	16.537506	-33.000000	-99.000000
3166143.853000	38590902.600000	479.302000	16.537562	16.537562	-33.000000	-99.000000
3166143.853000	38590902.600000	489.302000	16.537505	16.537505	-33.000000	-99.000000
3166133.853000	38590892.600000	499.302000	16.312359	16.312359	-33.000000	-99.000000
3166133.853000	38590902.600000	499.302000	16.312372	16.312372	-33.000000	-99.000000
3166143.853000	38590892.600000	499.302000	16.312360	16.312360	-33.000000	-99.000000
3166143.853000	38590902.600000	499.302000	16.312373	16.312373	-33.000000	-99.000000
3166153.853000	38590872.600000	489.302000	16.537508	16.537508	-33.000000	-99.000000
3166153.853000	38590882.600000	489.302000	16.537506	16.537506	-33.000000	-99.000000
3166153.853000	38590872.600000	499.302000	16.312331	16.312331	-33.000000	-99.000000
3166153.853000	38590872.600000	509.302000	16.312054	16.312054	-33.000000	-99.000000
3166153.853000	38590882.600000	499.302000	16.312348	16.312348	-33.000000	-99.000000
3166153.853000	38590882.600000	509.302000	16.312100	16.312100	-33.000000	-99.000000
3166163.853000	38590882.600000	509.302000	16.312108	16.312108	-33.000000	-99.000000
3166153.853000	38590892.600000	479.302000	16.537568	16.537568	-33.000000	-99.000000
3166153.853000	38590892.600000	489.302000	16.537506	16.537506	-33.000000	-99.000000
3166153.853000	38590902.600000	479.302000	16.537561	16.537561	-33.000000	-99.000000
3166153.853000	38590902.600000	489.302000	16.537505	16.537505	-33.000000	-99.000000
3166163.853000	38590902.600000	489.302000	16.537505	16.537505	-33.000000	-99.000000
3166153.853000	38590892.600000	499.302000	16.312362	16.312362	-33.000000	-99.000000
3166153.853000	38590892.600000	509.302000	16.312139	16.312139	-33.000000	-99.000000
3166153.853000	38590902.600000	499.302000	16.312375	16.312375	-33.000000	-99.000000
3166153.853000	38590902.600000	509.302000	16.312172	16.312172	-33.000000	-99.000000
3166163.853000	38590892.600000	499.302000	16.312365	16.312365	-33.000000	-99.000000
3166163.853000	38590892.600000	509.302000	16.312146	16.312146	-33.000000	-99.000000
3166163.853000	38590902.600000	499.302000	16.312377	16.312377	-33.000000	-99.000000
3166163.853000	38590902.600000	509.302000	16.312178	16.312178	-33.000000	-99.000000
3166133.853000	38590912.600000	479.302000	16.537556	16.537556	-33.000000	-99.000000
3166133.853000	38590912.600000	489.302000	16.537504	16.537504	-33.000000	-99.000000
3166133.853000	38590922.600000	479.302000	16.537551	16.537551	-33.000000	-99.000000
3166133.853000	38590922.600000	489.302000	16.537503	16.537503	-33.000000	-99.000000
3166143.853000	38590912.600000	479.302000	16.537556	16.537556	-33.000000	-99.000000
3166143.853000	38590912.600000	489.302000	16.537504	16.537504	-33.000000	-99.000000
3166143.853000	38590922.600000	479.302000	16.537551	16.537551	-33.000000	-99.000000
3166143.853000	38590922.600000	489.302000	16.537503	16.537503	-33.000000	-99.000000
3166133.853000	38590912.600000	499.302000	16.312383	16.312383	-33.000000	-99.000000
3166143.853000	38590912.600000	499.302000	16.312384	16.312384	-33.000000	-99.000000
3166143.853000	38590922.600000	499.302000	16.312394	16.312394	-33.000000	-99.000000
3166133.853000	38590932.600000	479.302000	16.537547	16.537547	-33.000000	-99.000000
3166133.853000	38590932.600000	489.302000	16.537503	16.537503	-33.000000	-99.000000
3166133.853000	38590942.600000	479.302000	18.412467	18.412467	-33.000000	-99.000000
3166143.853000	38590932.600000	479.302000	16.537546	16.537546	-33.000000	-99.000000
3166143.853000	38590932.600000	489.302000	16.537503	16.537503	-33.000000	-99.000000
3166143.853000	38590942.600000	479.302000	18.412466	18.412466	-33.000000	-99.000000
3166143.853000	38590942.600000	489.302000	18.412418	18.412418	-33.000000	-99.000000
3166143.853000	38590932.600000	499.302000	16.312403	16.312403	-33.000000	-99.000000
3166143.853000	38590942.600000	499.302000	18.412372	18.412372	-33.000000	-99.000000
3166153.853000	38590912.600000	479.302000	16.537555	16.537555	-33.000000	-99.000000
3166153.853000	38590912.600000	489.302000	16.537504	16.537504	-33.000000	-99.000000
3166153.853000	38590922.600000	479.302000	16.537550	16.537550	-33.000000	-99.000000
3166153.853000	38590922.600000	489.302000	16.537503	16.537503	-33.000000	-99.000000
3166163.853000	38590912.600000	489.302000	16.537504	16.537504	-33.000000	-99.000000
3166163.853000	38590922.600000	489.302000	16.537503	16.537503	-33.000000	-99.000000
3166153.853000	38590912.600000	499.302000	16.312386	16.312386	-33.000000	-99.000000
3166153.853000	38590912.600000	509.302000	16.312201	16.312201	-33.000000	-99.000000
3166153.853000	38590922.600000	499.302000	16.312395	16.312395	-33.000000	-99.000000
3166153.853000	38590922.600000	509.302000	16.312227	16.312227	-33.000000	-99.000000
3166163.853000	38590912.600000	499.302000	16.312388	16.312388	-33.000000	-99.000000
3166163.853000	38590912.600000	509.302000	16.312206	16.312206	-33.000000	-99.000000
3166163.853000	38590922.600000	499.302000	16.312397	16.312397	-33.000000	-99.000000
3166163.853000	38590922.600000	509.302000	16.312231	16.312231	-33.000000	-99.000000
3166153.853000	38590932.600000	479.302000	18.412468	18.412468	-33.000000	-99.000000
3166153.853000	38590932.600000	489.302000	17.085224	17.085224	-33.000000	-99.000000
3166153.853000	38590942.600000	479.302000	18.412465	18.412465	-33.000000	-99.000000
3166153.853000	38590942.600000	489.302000	18.412415	18.412415	-33.000000	-99.000000
3166163.853000	38590932.600000	479.302000	18.412467	18.412467	-33.000000	-99.000000
3166163.853000	38590932.600000	489.302000	18.412420	18.412420	-33.000000	-99.000000
3166163.853000	38590942.600000	479.302000	18.412464	18.412464	-33.000000	-99.000000
3166163.853000	38590942.600000	489.302000	18.412412	18.412412	-33.000000	-99.000000
3166153.853000	38590932.600000	499.302000	16.312404	16.312404	-33.000000	-99.000000
3166153.853000	38590942.600000	499.302000	18.412367	18.412367	-33.000000	-99.000000
3166163.853000	38590932.600000	499.302000	18.412374	18.412374	-33.000000	-99.000000
3166163.853000	38590932.600000	509.302000	18.412329	18.412329	-33.000000	-99.000000
3166163.853000	38590942.600000	499.302000	18.412363	18.412363	-33.000000	-99.000000
3166163.853000	38590942.600000	509.302000	18.412314	18.412314	-33.000000	-99.000000
3166173.853000	38590922.600000	509.302000	16.312235	16.312235	-33.000000	-99.000000
3166173.853000	38590942.600000	489.302000	18.412410	18.412410	-33.000000	-99.000000
3166173.853000	38590932.600000	499.302000	18.412370	18.412370	-33.000000	-99.000000
3166173.853000	38590932.600000	509.302000	18.412324	18.412324	-33.000000	-99.000000
3166173.853000	38590942.600000	499.302000	18.412358	18.412358	-33.000000	-99.000000
3166173.853000	38590942.600000	509.302000	18.412309	18.412309	-33.000000	-99.000000
3166143.853000	38590952.600000	469.302000	18.369980	18.349432	-33.000000	-99.000000
3166143.853000	38590962.600000	469.302000	18.369979	18.349423	-33.000000	-99.000000
3166143.853000	38590972.600000	469.302000	18.369977	18.349414	-33.000000	-99.000000
3166143.853000	38590982.600000	469.302000	18.369976	18.349403	-33.000000	-99.000000
3166153.853000	38590952.600000	469.302000	18.369979	18.349428	-33.000000	-99.000000
3166153.853000	38590962.600000	469.302000	18.369978	18.349419	-33.000000	-99.000000
3166153.853000	38590972.600000	469.302000	18.369976	18.349409	-33.000000	-99.000000
3166153.853000	38590982.600000	469.302000	18.369974	18.349397	-33.000000	-99.000000
3166163.853000	38590972.600000	469.302000	18.369975	18.349403	-33.000000	-99.000000
3166163.853000	38590982.600000	469.302000	18.369973	18.349390	-33.000000	-99.000000
3166143.853000	38590992.600000	469.302000	18.369974	18.349391	-33.000000	-99.000000
3166153.853000	38590992.600000	469.302000	18.369972	18.349383	-33.000000	-99.000000
3166153.853000	38591002.600000	469.302000	18.369970	18.349368	-33.000000	-99.000000
3166163.853000	38590992.600000	469.302000	18.369971	18.349376	-33.000000	-99.000000
3166163.853000	38591002.600000	469.302000	18.369968	18.349358	-33.000000	-99.000000
3166153.853000	38591012.600000	469.302000	18.369968	18.349350	-33.000000	-99.000000
3166153.853000	38591022.600000	469.302000	18.369965	18.349330	-33.000000	-99.000000
3166163.853000	38591012.600000	469.302000	18.369966	18.349339	-33.000000	-99.000000
3166163.853000	38591022.600000	469.302000	18.369962	18.349316	-33.000000	-99.000000
3166143.853000	38590952.600000	479.302000	18.412463	18.412463	-33.000000	-99.000000
3166143.853000	38590952.600000	489.302000	18.412411	18.412411	-33.000000	-99.000000
3166143.853000	38590962.600000	479.302000	18.412459	18.412459	-33.000000	-99.000000
3166143.853000	38590962.600000	489.302000	18.412403	18.412403	-33.000000	-99.000000
3166143.853000	38590952.600000	499.302000	18.412361	18.412361	-33.000000	-99.000000
3166143.853000	38590972.600000	479.302000	18.412455	18.412455	-33.000000	-99.000000
3166143.853000	38590972.600000	489.302000	18.412394	18.412394	-33.000000	-99.000000
3166143.853000	38590982.600000	479.302000	18.412451	18.412451	-33.000000	-99.000000
3166143.853000	38590982.600000	489.302000	18.412384	18.412384	-33.000000	-99.000000
3166153.853000	38590952.600000	479.302000	18.412461	18.412461	-33.000000	-99.000000
3166153.853000	38590952.600000	489.302000	18.412408	18.412408	-33.000000	-99.000000
3166153.853000	38590962.600000	479.302000	18.412457	18.412457	-33.000000	-99.000000
3166153.853000	38590962.600000	489.302000	18.412399	18.412399	-33.000000	-99.000000
3166163.853000	38590952.600000	479.302000	18.412460	18.412460	-33.000000	-99.000000
3166163.853000	38590952.600000	489.302000	18.412404	18.412404	-33.000000	-99.000000
3166163.853000	38590962.600000	479.302000	18.412456	18.412456	-33.000000	-99.000000
3166163.853000	38590962.600000	489.302000	18.412395	18.412395	-33.000000	-99.000000
3166153.853000	38590952.600000	499.302000	18.412355	18.412355	-33.000000	-99.000000
3166153.853000	38590962.600000	499.302000	18.412342	18.412342	-33.000000	-99.000000
3166163.853000	38590952.600000	499.302000	18.412350	18.412350	-33.000000	-99.000000
3166163.853000	38590952.600000	509.302000	18.412298	18.412298	-33.000000	-99.000000
3166163.853000	38590962.600000	499.302000	18.412336	18.412336	-33.000000	-99.000000
3166163.853000	38590962.600000	509.302000	18.412279	18.412279	-33.000000	-99.000000
3166153.853000	38590972.600000	479.302000	18.412453	18.412453	-33.000000	-99.000000
3166153.853000	38590972.600000	489.302000	18.412389	18.412389	-33.000000	-99.000000
3166153.853000	38590982.600000	479.302000	18.412448	18.412448	-33.000000	-99.000000
3166153.853000	38590982.600000	489.302000	18.412378	18.412378	-33.000000	-99.000000
3166163.853000	38590972.600000	479.302000	18.412451	18.412451	-33.000000	-99.000000
3166163.853000	38590972.600000	489.302000	18.412384	18.412384	-33.000000	-99.000000
3166163.853000	38590982.600000	479.302000	18.412445	18.412445	-33.000000	-99.000000
3166163.853000	38590982.600000	489.302000	18.412372	18.412372	-33.000000	-99.000000
3166153.853000	38590972.600000	499.302000	18.412327	18.412327	-33.000000	-99.000000
3166153.853000	38590982.600000	499.302000	18.412311	18.412311	-33.000000	-99.000000
3166163.853000	38590972.600000	499.302000	18.412320	18.412320	-33.000000	-99.000000
3166163.853000	38590982.600000	499.302000	18.412301	18.412301	-33.000000	-99.000000
3166143.853000	38590992.600000	479.302000	18.412445	18.412445	-33.000000	-99.000000
3166153.853000	38590992.600000	479.302000	18.412442	18.412442	-33.000000	-99.000000
3166153.853000	38590992.600000	489.302000	18.412366	18.412366	-33.000000	-99.000000
3166153.853000	38591002.600000	479.302000	18.412436	18.412436	-33.000000	-99.000000
3166153.853000	38591002.600000	489.302000	18.412351	18.412351	-33.000000	-99.000000
3166163.853000	38590992.600000	479.302000	18.412439	18.412439	-33.000000	-99.000000
3166163.853000	38590992.600000	489.302000	18.412358	18.412358	-33.000000	-99.000000
3166163.853000	38591002.600000	479.302000	18.412432	18.412432	-33.000000	-99.000000
3166163.853000	38591002.600000	489.302000	18.412342	18.412342	-33.000000	-99.000000
3166153.853000	38590992.600000	499.302000	18.412292	18.412292	-33.000000	-99.000000
3166163.853000	38590992.600000	499.302000	18.412280	18.412280	-33.000000	-99.000000
3166163.853000	38591002.600000	499.302000	18.412256	18.412256	-33.000000	-99.000000
3166153.853000	38591012.600000	479.302000	18.412428	18.412428	-33.000000	-99.000000
3166153.853000	38591012.600000	489.302000	18.412335	18.412335	-33.000000	-99.000000
3166153.853000	38591022.600000	479.302000	18.412420	18.412420	-33.000000	-99.000000
3166163.853000	38591012.600000	479.302000	18.412423	18.412423	-33.000000	-99.000000
3166163.853000	38591012.600000	489.302000	18.412324	18.412324	-33.000000	-99.000000
3166163.853000	38591022.600000	479.302000	18.412413	18.412413	-33.000000	-99.000000
3166163.853000	38591022.600000	489.302000	18.412302	18.412302	-33.000000	-99.000000
3166163.853000	38591012.600000	499.302000	18.412229	18.412229	-33.000000	-99.000000
3166163.853000	38591032.600000	469.302000	18.369959	18.349289	-33.000000	-99.000000
3166163.853000	38591042.600000	469.302000	18.369955	18.349258	-33.000000	-99.000000
3166163.853000	38591052.600000	469.302000	18.369950	18.349221	-33.000000	-99.000000
3166163.853000	38591062.600000	469.302000	18.369945	18.349179	-33.000000	-99.000000
3166163.853000	38591072.600000	469.302000	18.369939	18.349131	-33.000000	-99.000000
3166163.853000	38591082.600000	469.302000	18.369933	18.349076	-33.000000	-99.000000
3166163.853000	38591092.600000	469.302000	18.369926	18.349016	-33.000000	-99.000000
3166163.853000	38591102.600000	469.302000	18.369920	18.348951	-33.000000	-99.000000
3166153.853000	38591032.600000	479.302000	18.412410	18.412410	-33.000000	-99.000000
3166153.853000	38591042.600000	479.302000	18.412398	18.412398	-33.000000	-99.000000
3166163.853000	38591032.600000	479.302000	18.412402	18.412402	-33.000000	-99.000000
3166163.853000	38591032.600000	489.302000	18.412277	18.412277	-33.000000	-99.000000
3166163.853000	38591042.600000	479.302000	18.412388	18.412388	-33.000000	-99.000000
3166153.853000	38591052.600000	479.302000	18.412385	18.412385	-33.000000	-99.000000
3166163.853000	38591052.600000	479.302000	18.412373	18.412373	-33.000000	-99.000000
3166163.853000	38591062.600000	479.302000	18.412354	18.412354	-33.000000	-99.000000
3166163.853000	38591072.600000	479.302000	18.412333	18.412333	-33.000000	-99.000000
3166163.853000	38591082.600000	479.302000	18.412309	18.412309	-33.000000	-99.000000
3166163.853000	38591092.600000	479.302000	18.412283	18.412283	-33.000000	-99.000000
3166163.853000	38591102.600000	479.302000	18.412254	18.412254	-33.000000	-99.000000
3166173.853000	38591002.600000	469.302000	18.369967	18.349349	-33.000000	-99.000000
3166173.853000	38591012.600000	469.302000	18.369963	18.349327	-33.000000	-99.000000
3166173.853000	38591022.600000	469.302000	18.369960	18.349301	-33.000000	-99.000000
3166183.853000	38591022.600000	469.302000	18.369957	18.349286	-33.000000	-99.000000
3166173.853000	38590952.600000	489.302000	18.412401	18.412401	-33.000000	-99.000000
3166173.853000	38590962.600000	489.302000	18.412391	18.412391	-33.000000	-99.000000
3166173.853000	38590952.600000	499.302000	18.412345	18.412345	-33.000000	-99.000000
3166173.853000	38590952.600000	509.302000	18.412291	18.412291	-33.000000	-99.000000
3166173.853000	38590962.600000	499.302000	18.412330	18.412330	-33.000000	-99.000000
3166173.853000	38590962.600000	509.302000	18.412271	18.412271	-33.000000	-99.000000
3166173.853000	38590972.600000	479.302000	18.412449	18.412449	-33.000000	-99.000000
3166173.853000	38590972.600000	489.302000	18.412379	18.412379	-33.000000	-99.000000
3166173.853000	38590982.600000	479.302000	18.412443	18.412443	-33.000000	-99.000000
3166173.853000	38590982.600000	489.302000	18.412366	18.412366	-33.000000	-99.000000
3166183.853000	38590982.600000	489.302000	18.412361	18.412361	-33.000000	-99.000000
3166173.853000	38590972.600000	499.302000	18.412312	18.412312	-33.000000	-99.000000
3166173.853000	38590972.600000	509.302000	18.412248	18.412248	-33.000000	-99.000000
3166173.853000	38590982.600000	499.302000	18.412292	18.412292	-33.000000	-99.000000
3166173.853000	38590982.600000	509.302000	18.412222	18.412222	-33.000000	-99.000000
3166183.853000	38590972.600000	499.302000	18.412306	18.412306	-33.000000	-99.000000
3166183.853000	38590972.600000	509.302000	18.412239	18.412239	-33.000000	-99.000000
3166183.853000	38590982.600000	499.302000	18.412284	18.412284	-33.000000	-99.000000
3166183.853000	38590982.600000	509.302000	18.412212	18.412212	-33.000000	-99.000000
3166173.853000	38590992.600000	479.302000	18.412436	18.412436	-33.000000	-99.000000
3166173.853000	38590992.600000	489.302000	18.412351	18.412351	-33.000000	-99.000000
3166173.853000	38591002.600000	479.302000	18.412428	18.412428	-33.000000	-99.000000
3166173.853000	38591002.600000	489.302000	18.412333	18.412333	-33.000000	-99.000000
3166183.853000	38590992.600000	489.302000	18.412344	18.412344	-33.000000	-99.000000
3166183.853000	38591002.600000	479.302000	18.412424	18.412424	-33.000000	-99.000000
3166183.853000	38591002.600000	489.302000	18.412325	18.412325	-33.000000	-99.000000
3166173.853000	38590992.600000	499.302000	18.412269	18.412269	-33.000000	-99.000000
3166173.853000	38590992.600000	509.302000	18.412193	18.412193	-33.000000	-99.000000
3166173.853000	38591002.600000	499.302000	18.412243	18.412243	-33.000000	-99.000000
3166173.853000	38591002.600000	509.302000	18.412158	18.412158	-33.000000	-99.000000
3166183.853000	38590992.600000	499.302000	18.412259	18.412259	-33.000000	-99.000000
3166183.853000	38590992.600000	509.302000	18.412179	18.412179	-33.000000	-99.000000
3166183.853000	38591002.600000	499.302000	18.412230	18.412230	-33.000000	-99.000000
3166183.853000	38591002.600000	509.302000	18.412142	18.412142	-33.000000	-99.000000
3166173.853000	38591012.600000	479.302000	18.412418	18.412418	-33.000000	-99.000000
3166173.853000	38591012.600000	489.302000	18.412313	18.412313	-33.000000	-99.000000
3166173.853000	38591022.600000	479.302000	18.412407	18.412407	-33.000000	-99.000000
3166173.853000	38591022.600000	489.302000	18.412288	18.412288	-33.000000	-99.000000
3166183.853000	38591012.600000	479.302000	18.412414	18.412414	-33.000000	-99.000000
3166183.853000	38591012.600000	489.302000	18.412302	18.412302	-33.000000	-99.000000
3166183.853000	38591022.600000	479.302000	18.412401	18.412401	-33.000000	-99.000000
3166183.853000	38591022.600000	489.302000	18.412274	18.412274	-33.000000	-99.000000
3166173.853000	38591012.600000	499.302000	18.412212	18.412212	-33.000000	-99.000000
3166173.853000	38591022.600000	499.302000	18.412176	18.412176	-33.000000	-99.000000
3166183.853000	38591012.600000	499.302000	18.412196	18.412196	-33.000000	-99.000000
3166183.853000	38591012.600000	509.302000	18.412098	18.412098	-33.000000	-99.000000
3166183.853000	38591022.600000	499.302000	18.412155	18.412155	-33.000000	-99.000000
3166183.853000	38591022.600000	509.302000	18.412047	18.412047	-33.000000	-99.000000
3166193.853000	38591012.600000	489.302000	18.412292	18.412292	-33.000000	-99.000000
3166193.853000	38591022.600000	479.302000	18.412395	18.412395	-33.000000	-99.000000
3166193.853000	38591022.600000	489.302000	18.412261	18.412261	-33.000000	-99.000000
3166193.853000	38591012.600000	499.302000	18.412181	18.412181	-33.000000	-99.000000
3166193.853000	38591012.600000	509.302000	18.412079	18.412079	-33.000000	-99.000000
3166193.853000	38591022.600000	499.302000	18.412136	18.412136	-33.000000	-99.000000
3166193.853000	38591022.600000	509.302000	18.412022	18.412022	-33.000000	-99.000000
3166173.853000	38591032.600000	469.302000	18.369955	18.349270	-33.000000	-99.000000
3166173.853000	38591042.600000	469.302000	18.369950	18.349233	-33.000000	-99.000000
3166183.853000	38591032.600000	469.302000	18.369952	18.349251	-33.000000	-99.000000
3166183.853000	38591042.600000	469.302000	18.369946	18.349208	-33.000000	-99.000000
3166173.853000	38591052.600000	469.302000	18.369945	18.349189	-33.000000	-99.000000
3166173.853000	38591062.600000	469.302000	18.369938	18.349137	-33.000000	-99.000000
3166183.853000	38591052.600000	469.302000	18.369939	18.349156	-33.000000	-99.000000
3166183.853000	38591062.600000	469.302000	18.369931	18.349092	-33.000000	-99.000000
3166193.853000	38591042.600000	469.302000	18.369942	18.349183	-33.000000	-99.000000
3166193.853000	38591052.600000	469.302000	18.369934	18.349121	-33.000000	-99.000000
3166193.853000	38591062.600000	469.302000	18.369923	18.349044	-33.000000	-99.000000
3166203.853000	38591062.600000	469.302000	18.369916	18.348997	-33.000000	-99.000000
3166173.853000	38591072.600000	469.302000	18.369931	18.349076	-33.000000	-99.000000
3166173.853000	38591082.600000	469.302000	18.369922	18.349004	-33.000000	-99.000000
3166183.853000	38591072.600000	469.302000	18.369921	18.349014	-33.000000	-99.000000
3166183.853000	38591082.600000	469.302000	18.369909	18.348918	-33.000000	-99.000000
3166173.853000	38591092.600000	469.302000	18.369912	18.348920	-33.000000	-99.000000
3166173.853000	38591102.600000	469.302000	18.369902	18.348828	-33.000000	-99.000000
3166183.853000	38591092.600000	469.302000	18.369895	18.348803	-33.000000	-99.000000
3166183.853000	38591102.600000	469.302000	18.369880	18.348668	-33.000000	-99.000000
3166193.853000	38591072.600000	469.302000	18.369910	18.348946	-33.000000	-99.000000
3166193.853000	38591082.600000	469.302000	18.369895	18.348821	-33.000000	-99.000000
3166203.853000	38591072.600000	469.302000	18.369900	18.348876	-33.000000	-99.000000
3166203.853000	38591082.600000	469.302000	18.369879	18.348716	-33.000000	-99.000000
3166193.853000	38591092.600000	469.302000	18.369875	18.348663	-33.000000	-99.000000
3166193.853000	38591102.600000	469.302000	18.369851	18.348464	-33.000000	-99.000000
3166203.853000	38591092.600000	469.302000	18.369851	18.348500	-33.000000	-99.000000
3166203.853000	38591102.600000	469.302000	18.369815	18.348207	-33.000000	-99.000000
3166213.853000	38591072.600000	469.302000	18.369889	18.348810	-33.000000	-99.000000
3166213.853000	38591082.600000	469.302000	18.369863	18.348610	-33.000000	-99.000000
3166223.853000	38591082.600000	469.302000	18.369849	18.348517	-33.000000	-99.000000
3166213.853000	38591092.600000	469.302000	18.369826	18.348324	-33.000000	-99.000000
3166213.853000	38591102.600000	469.302000	18.369773	18.347903	-33.000000	-99.000000
3166223.853000	38591092.600000	469.302000	18.369802	18.348159	-33.000000	-99.000000
3166223.853000	38591102.600000	469.302000	18.369729	18.347588	-33.000000	-99.000000
3166233.853000	38591092.600000	469.302000	18.369785	18.348040	-33.000000	-99.000000
3166233.853000	38591102.600000	469.302000	18.369694	18.347341	-33.000000	-99.000000
3166173.853000	38591032.600000	479.302000	18.412394	18.412394	-33.000000	-99.000000
3166173.853000	38591032.600000	489.302000	18.412260	18.412260	-33.000000	-99.000000
3166173.853000	38591042.600000	479.302000	18.412378	18.412378	-33.000000	-99.000000
3166173.853000	38591042.600000	489.302000	18.412226	18.412226	-33.000000	-99.000000
3166183.853000	38591032.600000	479.302000	18.412386	18.412386	-33.000000	-99.000000
3166183.853000	38591032.600000	489.302000	18.412242	18.412242	-33.000000	-99.000000
3166183.853000	38591042.600000	479.302000	18.412367	18.412367	-33.000000	-99.000000
3166183.853000	38591042.600000	489.302000	18.412202	18.412202	-33.000000	-99.000000
3166173.853000	38591032.600000	499.302000	18.412134	18.412134	-33.000000	-99.000000
3166183.853000	38591032.600000	499.302000	18.412107	18.412107	-33.000000	-99.000000
3166183.853000	38591042.600000	499.302000	18.412050	18.412050	-33.000000	-99.000000
3166173.853000	38591052.600000	479.302000	18.412359	18.412359	-33.000000	-99.000000
3166173.853000	38591052.600000	489.302000	18.412186	18.412186	-33.000000	-99.000000
3166173.853000	38591062.600000	479.302000	18.412337	18.412337	-33.000000	-99.000000
3166183.853000	38591052.600000	479.302000	18.412345	18.412345	-33.000000	-99.000000
3166183.853000	38591052.600000	489.302000	18.412155	18.412155	-33.000000	-99.000000
3166183.853000	38591062.600000	479.302000	18.412317	18.412317	-33.000000	-99.000000
3166183.853000	38591062.600000	489.302000	18.412097	18.412097	-33.000000	-99.000000
3166193.853000	38591032.600000	479.302000	18.412378	18.412378	-33.000000	-99.000000
3166193.853000	38591032.600000	489.302000	18.412224	18.412224	-33.000000	-99.000000
3166193.853000	38591042.600000	479.302000	18.412357	18.412357	-33.000000	-99.000000
3166193.853000	38591042.600000	489.302000	18.412179	18.412179	-33.000000	-99.000000
3166203.853000	38591032.600000	489.302000	18.412209	18.412209	-33.000000	-99.000000
3166203.853000	38591042.600000	479.302000	18.412347	18.412347	-33.000000	-99.000000
3166203.853000	38591042.600000	489.302000	18.412158	18.412158	-33.000000	-99.000000
3166193.853000	38591032.600000	499.302000	18.412082	18.412082	-33.000000	-99.000000
3166193.853000	38591032.600000	509.302000	18.411954	18.411954	-33.000000	-99.000000
3166193.853000	38591042.600000	499.302000	18.412016	18.412016	-33.000000	-99.000000
3166203.853000	38591032.600000	499.302000	18.412059	18.412059	-33.000000	-99.000000
3166203.853000	38591042.600000	499.302000	18.411985	18.411985	-33.000000	-99.000000
3166193.853000	38591052.600000	479.302000	18.412331	18.412331	-33.000000	-99.000000
3166193.853000	38591052.600000	489.302000	18.412123	18.412123	-33.000000	-99.000000
3166193.853000	38591062.600000	479.302000	18.412297	18.412297	-33.000000	-99.000000
3166193.853000	38591062.600000	489.302000	18.412054	18.412054	-33.000000	-99.000000
3166203.853000	38591052.600000	479.302000	18.412317	18.412317	-33.000000	-99.000000
3166203.853000	38591052.600000	489.302000	18.412093	18.412093	-33.000000	-99.000000
3166203.853000	38591062.600000	479.302000	18.412277	18.412277	-33.000000	-99.000000
3166203.853000	38591062.600000	489.302000	18.412011	18.412011	-33.000000	-99.000000
3166193.853000	38591052.600000	499.302000	18.411936	18.411936	-33.000000	-99.000000
3166203.853000	38591052.600000	499.302000	18.411893	18.411893	-33.000000	-99.000000
3166203.853000	38591062.600000	499.302000	18.411778	18.411778	-33.000000	-99.000000
3166173.853000	38591072.600000	479.302000	18.412310	18.412310	-33.000000	-99.000000
3166173.853000	38591082.600000	479.302000	18.412278	18.412278	-33.000000	-99.000000
3166183.853000	38591072.600000	479.302000	18.412284	18.412284	-33.000000	-99.000000
3166183.853000	38591072.600000	489.302000	18.412027	18.412027	-33.000000	-99.000000
3166183.853000	38591082.600000	479.302000	18.412242	18.412242	-33.000000	-99.000000
3166173.853000	38591092.600000	479.302000	18.412242	18.412242	-33.000000	-99.000000
3166173.853000	38591102.600000	479.302000	18.412201	18.412201	-33.000000	-99.000000
3166183.853000	38591092.600000	479.302000	18.412192	18.412192	-33.000000	-99.000000
3166183.853000	38591102.600000	479.302000	18.412133	18.412133	-33.000000	-99.000000
3166193.853000	38591072.600000	479.302000	18.412255	18.412255	-33.000000	-99.000000
3166193.853000	38591072.600000	489.302000	18.411966	18.411966	-33.000000	-99.000000
3166193.853000	38591082.600000	479.302000	18.412201	18.412201	-33.000000	-99.000000
3166193.853000	38591082.600000	489.302000	18.411857	18.411857	-33.000000	-99.000000
3166203.853000	38591072.600000	479.302000	18.412225	18.412225	-33.000000	-99.000000
3166203.853000	38591072.600000	489.302000	18.411904	18.411904	-33.000000	-99.000000
3166203.853000	38591082.600000	479.302000	18.412156	18.412156	-33.000000	-99.000000
3166203.853000	38591082.600000	489.302000	18.411765	18.411765	-33.000000	-99.000000
3166203.853000	38591072.600000	499.302000	18.411632	18.411632	-33.000000	-99.000000
3166193.853000	38591092.600000	479.302000	18.412132	18.412132	-33.000000	-99.000000
3166193.853000	38591092.600000	489.302000	18.411719	18.411719	-33.000000	-99.000000
3166193.853000	38591102.600000	479.302000	18.412046	18.412046	-33.000000	-99.000000
3166203.853000	38591092.600000	479.302000	18.412063	18.412063	-33.000000	-99.000000
3166203.853000	38591092.600000	489.302000	18.411580	18.411580	-33.000000	-99.000000
3166203.853000	38591102.600000	479.302000	18.411936	18.411936	-33.000000	-99.000000
3166203.853000	38591102.600000	489.302000	18.411338	18.411338	-33.000000	-99.000000
3166213.853000	38591042.600000	489.302000	18.412139	18.412139	-33.000000	-99.000000
3166213.853000	38591052.600000	489.302000	18.412066	18.412066	-33.000000	-99.000000
3166213.853000	38591062.600000	479.302000	18.412259	18.412259	-33.000000	-99.000000
3166213.853000	38591062.600000	489.302000	18.411972	18.411972	-33.000000	-99.000000
3166223.853000	38591062.600000	489.302000	18.411940	18.411940	-33.000000	-99.000000
3166213.853000	38591062.600000	499.302000	18.411724	18.411724	-33.000000	-99.000000
3166213.853000	38591072.600000	479.302000	18.412197	18.412197	-33.000000	-99.000000
3166213.853000	38591072.600000	489.302000	18.411846	18.411846	-33.000000	-99.000000
3166213.853000	38591082.600000	479.302000	18.412111	18.412111	-33.000000	-99.000000
3166213.853000	38591082.600000	489.302000	18.411673	18.411673	-33.000000	-99.000000
3166223.853000	38591072.600000	489.302000	18.411797	18.411797	-33.000000	-99.000000
3166223.853000	38591082.600000	479.302000	18.412072	18.412072	-33.000000	-99.000000
3166223.853000	38591082.600000	489.302000	18.411594	18.411594	-33.000000	-99.000000
3166213.853000	38591072.600000	499.302000	18.411553	18.411553	-33.000000	-99.000000
3166213.853000	38591082.600000	499.302000	18.411327	18.411327	-33.000000	-99.000000
3166213.853000	38591092.600000	479.302000	18.411988	18.411988	-33.000000	-99.000000
3166213.853000	38591092.600000	489.302000	18.411434	18.411434	-33.000000	-99.000000
3166213.853000	38591102.600000	479.302000	18.411807	18.411807	-33.000000	-99.000000
3166213.853000	38591102.600000	489.302000	18.411096	18.411096	-33.000000	-99.000000
3166223.853000	38591092.600000	479.302000	18.411918	18.411918	-33.000000	-99.000000
3166223.853000	38591092.600000	489.302000	18.411299	18.411299	-33.000000	-99.000000
3166223.853000	38591102.600000	479.302000	18.411673	18.411673	-33.000000	-99.000000
3166223.853000	38591102.600000	489.302000	18.410854	18.410854	-33.000000	-99.000000
3166233.853000	38591072.600000	489.302000	18.411765	18.411765	-33.000000	-99.000000
3166233.853000	38591082.600000	489.302000	18.411540	18.411540	-33.000000	-99.000000
3166233.853000	38591092.600000	489.302000	18.411203	18.411203	-33.000000	-99.000000
3166233.853000	38591102.600000	479.302000	18.411567	18.411567	-33.000000	-99.000000
3166233.853000	38591102.600000	489.302000	18.410669	18.410669	-33.000000	-99.000000
3166243.853000	38591092.600000	479.302000	18.411851	18.411851	-33.000000	-99.000000
3166243.853000	38591092.600000	489.302000	18.411173	18.411173	-33.000000	-99.000000
3166243.853000	38591102.600000	479.302000	18.411532	18.411532	-33.000000	-99.000000
3166243.853000	38591102.600000	489.302000	18.410608	18.410608	-33.000000	-99.000000
3166163.853000	38591112.600000	469.302000	18.369914	18.348886	-33.000000	-99.000000
3166163.853000	38591122.600000	469.302000	18.369909	18.348826	-33.000000	-99.000000
3166163.853000	38591112.600000	479.302000	18.412225	18.412225	-33.000000	-99.000000
3166163.853000	38591122.600000	479.302000	18.412198	18.412198	-33.000000	-99.000000
3166173.853000	38591112.600000	469.302000	18.369893	18.348730	-33.000000	-99.000000
3166173.853000	38591122.600000	469.302000	18.369884	18.348636	-33.000000	-99.000000
3166183.853000	38591112.600000	469.302000	18.369864	18.348517	-33.000000	-99.000000
3166183.853000	38591122.600000	469.302000	18.369848	18.348363	-33.000000	-99.000000
3166173.853000	38591132.600000	469.302000	18.369878	18.348558	-33.000000	-99.000000
3166173.853000	38591142.600000	469.302000	18.369877	18.348509	-33.000000	-99.000000
3166183.853000	38591132.600000	469.302000	18.369837	18.348227	-33.000000	-99.000000
3166183.853000	38591142.600000	469.302000	18.369832	18.348141	-33.000000	-99.000000
3166193.853000	38591112.600000	469.302000	18.369824	18.348223	-33.000000	-99.000000
3166193.853000	38591122.600000	469.302000	18.369795	18.347956	-33.000000	-99.000000
3166203.853000	38591112.600000	459.302000	18.364768	18.357030	-33.000000	-99.000000
3166203.853000	38591112.600000	469.302000	18.369769	18.347817	-33.000000	-99.000000
3166203.853000	38591122.600000	459.302000	18.363387	18.359073	-33.000000	-99.000000
3166203.853000	38591122.600000	469.302000	18.369713	18.347328	-33.000000	-99.000000
3166193.853000	38591132.600000	469.302000	18.369771	18.347702	-33.000000	-99.000000
3166193.853000	38591142.600000	459.302000	18.364041	18.358107	-33.000000	-99.000000
3166193.853000	38591142.600000	469.302000	18.369759	18.347532	-33.000000	-99.000000
3166203.853000	38591132.600000	459.302000	18.361952	18.361225	-33.000000	-99.000000
3166203.853000	38591132.600000	469.302000	18.369657	18.346803	-33.000000	-99.000000
3166203.853000	38591142.600000	459.302000	18.360932	18.362774	-33.000000	-99.000000
3166203.853000	38591142.600000	469.302000	18.369623	18.346414	-33.000000	-99.000000
3166173.853000	38591152.600000	469.302000	18.369881	18.348501	-33.000000	-99.000000
3166173.853000	38591162.600000	469.302000	18.369889	18.348534	-33.000000	-99.000000
3166183.853000	38591152.600000	469.302000	18.369837	18.348128	-33.000000	-99.000000
3166183.853000	38591162.600000	469.302000	18.369851	18.348191	-33.000000	-99.000000
3166173.853000	38591172.600000	469.302000	18.369901	18.348600	-33.000000	-99.000000
3166173.853000	38591182.600000	469.302000	18.369914	18.348687	-33.000000	-99.000000
3166183.853000	38591172.600000	469.302000	18.369870	18.348311	-33.000000	-99.000000
3166183.853000	38591182.600000	469.302000	18.369890	18.348457	-33.000000	-99.000000
3166193.853000	38591152.600000	459.302000	18.364011	18.358154	-33.000000	-99.000000
3166193.853000	38591152.600000	469.302000	18.369765	18.347509	-33.000000	-99.000000
3166193.853000	38591162.600000	459.302000	18.364420	18.357550	-33.000000	-99.000000
3166193.853000	38591162.600000	469.302000	18.369789	18.347641	-33.000000	-99.000000
3166203.853000	38591152.600000	459.302000	18.360856	18.362893	-33.000000	-99.000000
3166203.853000	38591152.600000	469.302000	18.369632	18.346366	-33.000000	-99.000000
3166203.853000	38591162.600000	459.302000	18.361772	18.361505	-33.000000	-99.000000
3166203.853000	38591162.600000	469.302000	18.369682	18.346686	-33.000000	-99.000000
3166193.853000	38591172.600000	459.302000	18.365113	18.356533	-33.000000	-99.000000
3166193.853000	38591172.600000	469.302000	18.369823	18.347874	-33.000000	-99.000000
3166193.853000	38591182.600000	459.302000	18.365888	18.355401	-33.000000	-99.000000
3166193.853000	38591182.600000	469.302000	18.369857	18.348136	-33.000000	-99.000000
3166203.853000	38591172.600000	459.302000	18.363191	18.359376	-33.000000	-99.000000
3166203.853000	38591172.600000	469.302000	18.369749	18.347189	-33.000000	-99.000000
3166203.853000	38591182.600000	459.302000	18.364606	18.357280	-33.000000	-99.000000
3166203.853000	38591182.600000	469.302000	18.369811	18.347684	-33.000000	-99.000000
3166213.853000	38591112.600000	469.302000	18.369695	18.347273	-33.000000	-99.000000
3166213.853000	38591122.600000	459.302000	18.360643	18.363208	-33.000000	-99.000000
3166213.853000	38591122.600000	469.302000	18.369585	18.346346	-33.000000	-99.000000
3166223.853000	38591112.600000	469.302000	18.369607	18.346621	-33.000000	-99.000000
3166223.853000	38591122.600000	469.302000	18.369393	18.344879	-33.000000	-99.000000
3166213.853000	38591132.600000	459.302000	18.357471	18.368121	-33.000000	-99.000000
3166213.853000	38591132.600000	469.302000	18.369446	18.345128	-33.000000	-99.000000
3166213.853000	38591142.600000	459.302000	18.354794	18.372383	-33.000000	-99.000000
3166213.853000	38591142.600000	469.302000	18.369333	18.344032	-33.000000	-99.000000
3166223.853000	38591132.600000	459.302000	18.349330	18.381391	-33.000000	-99.000000
3166223.853000	38591132.600000	469.302000	18.369018	18.341744	-33.000000	-99.000000
3166223.853000	38591142.600000	459.302000	18.340771	18.396450	-33.000000	-99.000000
3166223.853000	38591142.600000	469.302000	18.368544	18.337563	-33.000000	-99.000000
3166233.853000	38591112.600000	469.302000	18.369527	18.346029	-33.000000	-99.000000
3166233.853000	38591122.600000	469.302000	18.369168	18.343164	-33.000000	-99.000000
3166243.853000	38591112.600000	469.302000	18.369497	18.345812	-33.000000	-99.000000
3166243.853000	38591122.600000	469.302000	18.369069	18.342410	-33.000000	-99.000000
3166233.853000	38591132.600000	469.302000	18.368212	18.335392	-33.000000	-99.000000
3166233.853000	38591142.600000	459.302000	18.305234	18.472751	-33.000000	-99.000000
3166233.853000	38591142.600000	469.302000	18.365278	18.311199	-33.000000	-99.000000
3166243.853000	38591132.600000	469.302000	18.367661	18.331064	-33.000000	-99.000000
3166243.853000	38591142.600000	459.302000	18.266563	18.586456	-33.000000	-99.000000
3166243.853000	38591142.600000	469.302000	18.356690	18.244427	-33.000000	-99.000000
3166213.853000	38591152.600000	459.302000	18.354564	18.372761	-33.000000	-99.000000
3166213.853000	38591152.600000	469.302000	18.369344	18.343902	-33.000000	-99.000000
3166213.853000	38591162.600000	459.302000	18.357000	18.368877	-33.000000	-99.000000
3166213.853000	38591162.600000	469.302000	18.369477	18.344858	-33.000000	-99.000000
3166223.853000	38591152.600000	459.302000	18.339861	18.398133	-33.000000	-99.000000
3166223.853000	38591152.600000	469.302000	18.368533	18.337008	-33.000000	-99.000000
3166223.853000	38591162.600000	459.302000	18.347950	18.383769	-33.000000	-99.000000
3166223.853000	38591162.600000	469.302000	18.369038	18.340964	-33.000000	-99.000000
3166213.853000	38591172.600000	459.302000	18.360217	18.363876	-33.000000	-99.000000
3166213.853000	38591172.600000	469.302000	18.369630	18.346085	-33.000000	-99.000000
3166213.853000	38591182.600000	459.302000	18.362893	18.359825	-33.000000	-99.000000
3166213.853000	38591182.600000	469.302000	18.369747	18.347066	-33.000000	-99.000000
3166223.853000	38591172.600000	459.302000	18.355848	18.370711	-33.000000	-99.000000
3166223.853000	38591172.600000	469.302000	18.369445	18.344363	-33.000000	-99.000000
3166223.853000	38591182.600000	459.302000	18.360837	18.362932	-33.000000	-99.000000
3166223.853000	38591182.600000	469.302000	18.369668	18.346300	-33.000000	-99.000000
3166233.853000	38591152.600000	459.302000	18.300213	18.485621	-33.000000	-99.000000
3166233.853000	38591152.600000	469.302000	18.364744	18.305390	-33.000000	-99.000000
3166233.853000	38591162.600000	459.302000	18.332677	18.411828	-33.000000	-99.000000
3166233.853000	38591162.600000	469.302000	18.368114	18.332824	-33.000000	-99.000000
3166243.853000	38591152.600000	459.302000	18.251015	18.642776	-33.000000	-99.000000
3166243.853000	38591152.600000	469.302000	18.349432	18.185583	-33.000000	-99.000000
3166243.853000	38591162.600000	459.302000	18.323273	18.431110	-33.000000	-99.000000
3166243.853000	38591162.600000	469.302000	18.367396	18.326551	-33.000000	-99.000000
3166233.853000	38591172.600000	459.302000	18.350847	18.378877	-33.000000	-99.000000
3166233.853000	38591172.600000	469.302000	18.369214	18.342231	-33.000000	-99.000000
3166233.853000	38591182.600000	459.302000	18.358974	18.365797	-33.000000	-99.000000
3166233.853000	38591182.600000	469.302000	18.369594	18.345584	-33.000000	-99.000000
3166243.853000	38591172.600000	459.302000	18.348679	18.382532	-33.000000	-99.000000
3166243.853000	38591172.600000	469.302000	18.369108	18.341249	-33.000000	-99.000000
3166243.853000	38591182.600000	459.302000	18.358290	18.366861	-33.000000	-99.000000
3166243.853000	38591182.600000	469.302000	18.369566	18.345316	-33.000000	-99.000000
3166173.853000	38591112.600000	479.302000	18.412158	18.412158	-33.000000	-99.000000
3166173.853000	38591122.600000	479.302000	18.412116	18.412116	-33.000000	-99.000000
3166183.853000	38591112.600000	479.302000	18.412067	18.412067	-33.000000	-99.000000
3166183.853000	38591122.600000	479.302000	18.411999	18.411999	-33.000000	-99.000000
3166173.853000	38591132.600000	479.302000	18.412081	18.412081	-33.000000	-99.000000
3166173.853000	38591142.600000	479.302000	18.412059	18.412059	-33.000000	-99.000000
3166183.853000	38591132.600000	479.302000	18.411938	18.411938	-33.000000	-99.000000
3166193.853000	38591112.600000	479.302000	18.411941	18.411941	-33.000000	-99.000000
3166193.853000	38591122.600000	479.302000	18.411824	18.411824	-33.000000	-99.000000
3166203.853000	38591112.600000	479.302000	18.411767	18.411767	-33.000000	-99.000000
3166203.853000	38591112.600000	489.302000	18.411029	18.411029	-33.000000	-99.000000
3166203.853000	38591122.600000	479.302000	18.411555	18.411555	-33.000000	-99.000000
3166193.853000	38591132.600000	479.302000	18.411712	18.411712	-33.000000	-99.000000
3166193.853000	38591142.600000	479.302000	18.411635	18.411635	-33.000000	-99.000000
3166203.853000	38591132.600000	479.302000	18.411326	18.411326	-33.000000	-99.000000
3166203.853000	38591142.600000	479.302000	18.411154	18.411154	-33.000000	-99.000000
3166173.853000	38591152.600000	479.302000	18.412053	18.412053	-33.000000	-99.000000
3166173.853000	38591162.600000	479.302000	18.412066	18.412066	-33.000000	-99.000000
3166173.853000	38591172.600000	479.302000	18.412094	18.412094	-33.000000	-99.000000
3166173.853000	38591182.600000	479.302000	18.412131	18.412131	-33.000000	-99.000000
3166193.853000	38591152.600000	479.302000	18.411622	18.411622	-33.000000	-99.000000
3166193.853000	38591162.600000	479.302000	18.411677	18.411677	-33.000000	-99.000000
3166203.853000	38591152.600000	479.302000	18.411128	18.411128	-33.000000	-99.000000
3166203.853000	38591162.600000	479.302000	18.411262	18.411262	-33.000000	-99.000000
3166193.853000	38591172.600000	479.302000	18.411775	18.411775	-33.000000	-99.000000
3166193.853000	38591182.600000	479.302000	18.411888	18.411888	-33.000000	-99.000000
3166203.853000	38591172.600000	479.302000	18.411476	18.411476	-33.000000	-99.000000
3166203.853000	38591182.600000	479.302000	18.411690	18.411690	-33.000000	-99.000000
3166213.853000	38591112.600000	479.302000	18.411535	18.411535	-33.000000	-99.000000
3166213.853000	38591112.600000	489.302000	18.410620	18.410620	-33.000000	-99.000000
3166213.853000	38591122.600000	479.302000	18.411135	18.411135	-33.000000	-99.000000
3166223.853000	38591112.600000	479.302000	18.411257	18.411257	-33.000000	-99.000000
3166223.853000	38591112.600000	489.302000	18.410163	18.410163	-33.000000	-99.000000
3166223.853000	38591122.600000	479.302000	18.410512	18.410512	-33.000000	-99.000000
3166223.853000	38591122.600000	489.302000	18.409096	18.409096	-33.000000	-99.000000
3166213.853000	38591132.600000	479.302000	18.410610	18.410610	-33.000000	-99.000000
3166213.853000	38591142.600000	479.302000	18.410136	18.410136	-33.000000	-99.000000
3166223.853000	38591132.600000	479.302000	18.409184	18.409184	-33.000000	-99.000000
3166223.853000	38591142.600000	479.302000	18.407431	18.407431	-33.000000	-99.000000
3166233.853000	38591112.600000	479.302000	18.411006	18.411006	-33.000000	-99.000000
3166233.853000	38591112.600000	489.302000	18.409777	18.409777	-33.000000	-99.000000
3166233.853000	38591122.600000	479.302000	18.409791	18.409791	-33.000000	-99.000000
3166233.853000	38591122.600000	489.302000	18.408234	18.408234	-33.000000	-99.000000
3166243.853000	38591112.600000	479.302000	18.410914	18.410914	-33.000000	-99.000000
3166243.853000	38591112.600000	489.302000	18.409642	18.409642	-33.000000	-99.000000
3166243.853000	38591122.600000	479.302000	18.409475	18.409475	-33.000000	-99.000000
3166243.853000	38591122.600000	489.302000	18.407904	18.407904	-33.000000	-99.000000
3166233.853000	38591132.600000	479.302000	18.406570	18.406570	-33.000000	-99.000000
3166233.853000	38591132.600000	489.302000	18.405843	18.405843	-33.000000	-99.000000
3166233.853000	38591142.600000	479.302000	18.397251	18.397251	-33.000000	-99.000000
3166243.853000	38591132.600000	479.302000	18.404837	18.404837	-33.000000	-99.000000
3166243.853000	38591132.600000	489.302000	18.405186	18.405186	-33.000000	-99.000000
3166243.853000	38591142.600000	479.302000	18.377118	18.377118	-33.000000	-99.000000
3166213.853000	38591152.600000	479.302000	18.410072	18.410072	-33.000000	-99.000000
3166213.853000	38591162.600000	479.302000	18.410472	18.410472	-33.000000	-99.000000
3166223.853000	38591152.600000	479.302000	18.407179	18.407179	-33.000000	-99.000000
3166223.853000	38591162.600000	479.302000	18.408812	18.408812	-33.000000	-99.000000
3166213.853000	38591172.600000	479.302000	18.410996	18.410996	-33.000000	-99.000000
3166213.853000	38591182.600000	479.302000	18.411418	18.411418	-33.000000	-99.000000
3166223.853000	38591172.600000	479.302000	18.410251	18.410251	-33.000000	-99.000000
3166223.853000	38591182.600000	479.302000	18.411084	18.411084	-33.000000	-99.000000
3166233.853000	38591152.600000	479.302000	18.395064	18.395064	-33.000000	-99.000000
3166233.853000	38591162.600000	479.302000	18.405435	18.405435	-33.000000	-99.000000
3166243.853000	38591152.600000	479.302000	18.365454	18.365454	-33.000000	-99.000000
3166243.853000	38591162.600000	479.302000	18.402917	18.402917	-33.000000	-99.000000
3166233.853000	38591172.600000	479.302000	18.409336	18.409336	-33.000000	-99.000000
3166233.853000	38591182.600000	479.302000	18.410772	18.410772	-33.000000	-99.000000
3166243.853000	38591172.600000	479.302000	18.408918	18.408918	-33.000000	-99.000000
3166243.853000	38591182.600000	479.302000	18.410655	18.410655	-33.000000	-99.000000
3166173.853000	38591192.600000	469.302000	18.369927	18.348781	-33.000000	-99.000000
3166173.853000	38591202.600000	469.302000	18.369939	18.348873	-33.000000	-99.000000
3166183.853000	38591192.600000	469.302000	18.369910	18.348606	-33.000000	-99.000000
3166183.853000	38591202.600000	469.302000	18.369927	18.348743	-33.000000	-99.000000
3166173.853000	38591212.600000	469.302000	18.369949	18.348957	-33.000000	-99.000000
3166173.853000	38591222.600000	469.302000	18.369958	18.349031	-33.000000	-99.000000
3166183.853000	38591212.600000	469.302000	18.369941	18.348861	-33.000000	-99.000000
3166183.853000	38591222.600000	469.302000	18.369952	18.348961	-33.000000	-99.000000
3166193.853000	38591192.600000	459.302000	18.366611	18.354353	-33.000000	-99.000000
3166193.853000	38591192.600000	469.302000	18.369888	18.348380	-33.000000	-99.000000
3166193.853000	38591202.600000	459.302000	18.367224	18.353470	-33.000000	-99.000000
3166193.853000	38591202.600000	469.302000	18.369912	18.348585	-33.000000	-99.000000
3166203.853000	38591192.600000	459.302000	18.365784	18.355555	-33.000000	-99.000000
3166203.853000	38591192.600000	469.302000	18.369859	18.348091	-33.000000	-99.000000
3166203.853000	38591202.600000	459.302000	18.366691	18.354238	-33.000000	-99.000000
3166203.853000	38591202.600000	469.302000	18.369895	18.348401	-33.000000	-99.000000
3166193.853000	38591212.600000	459.302000	18.367720	18.352757	-33.000000	-99.000000
3166193.853000	38591212.600000	469.302000	18.369931	18.348752	-33.000000	-99.000000
3166193.853000	38591222.600000	459.302000	18.368115	18.352193	-33.000000	-99.000000
3166193.853000	38591222.600000	469.302000	18.369946	18.348884	-33.000000	-99.000000
3166203.853000	38591212.600000	459.302000	18.367373	18.353256	-33.000000	-99.000000
3166203.853000	38591212.600000	469.302000	18.369920	18.348632	-33.000000	-99.000000
3166203.853000	38591222.600000	459.302000	18.367883	18.352524	-33.000000	-99.000000
3166203.853000	38591222.600000	469.302000	18.369939	18.348804	-33.000000	-99.000000
3166173.853000	38591232.600000	469.302000	18.369965	18.349095	-33.000000	-99.000000
3166183.853000	38591232.600000	469.302000	18.369961	18.349043	-33.000000	-99.000000
3166193.853000	38591232.600000	459.302000	18.368428	18.351748	-33.000000	-99.000000
3166193.853000	38591232.600000	469.302000	18.369957	18.348988	-33.000000	-99.000000
3166203.853000	38591232.600000	459.302000	18.368269	18.351974	-33.000000	-99.000000
3166203.853000	38591232.600000	469.302000	18.369952	18.348933	-33.000000	-99.000000
3166213.853000	38591192.600000	459.302000	18.364803	18.356991	-33.000000	-99.000000
3166213.853000	38591192.600000	469.302000	18.369825	18.347743	-33.000000	-99.000000
3166213.853000	38591202.600000	459.302000	18.366116	18.355073	-33.000000	-99.000000
3166213.853000	38591202.600000	469.302000	18.369876	18.348199	-33.000000	-99.000000
3166223.853000	38591192.600000	459.302000	18.363782	18.358501	-33.000000	-99.000000
3166223.853000	38591192.600000	469.302000	18.369789	18.347376	-33.000000	-99.000000
3166223.853000	38591202.600000	459.302000	18.365571	18.355866	-33.000000	-99.000000
3166223.853000	38591202.600000	469.302000	18.369858	18.348007	-33.000000	-99.000000
3166213.853000	38591212.600000	459.302000	18.367022	18.353761	-33.000000	-99.000000
3166213.853000	38591212.600000	469.302000	18.369909	18.348510	-33.000000	-99.000000
3166213.853000	38591222.600000	459.302000	18.367661	18.352843	-33.000000	-99.000000
3166213.853000	38591222.600000	469.302000	18.369932	18.348727	-33.000000	-99.000000
3166223.853000	38591212.600000	459.302000	18.366712	18.354209	-33.000000	-99.000000
3166223.853000	38591212.600000	469.302000	18.369900	18.348401	-33.000000	-99.000000
3166223.853000	38591222.600000	459.302000	18.367474	18.353112	-33.000000	-99.000000
3166223.853000	38591222.600000	469.302000	18.369927	18.348661	-33.000000	-99.000000
3166233.853000	38591192.600000	459.302000	18.362976	18.359702	-33.000000	-99.000000
3166233.853000	38591192.600000	469.302000	18.369760	18.347081	-33.000000	-99.000000
3166233.853000	38591202.600000	459.302000	18.365177	18.356444	-33.000000	-99.000000
3166233.853000	38591202.600000	469.302000	18.369844	18.347866	-33.000000	-99.000000
3166243.853000	38591192.600000	459.302000	18.362705	18.360109	-33.000000	-99.000000
3166243.853000	38591192.600000	469.302000	18.369750	18.346981	-33.000000	-99.000000
3166243.853000	38591202.600000	459.302000	18.365050	18.356630	-33.000000	-99.000000
3166243.853000	38591202.600000	469.302000	18.369840	18.347821	-33.000000	-99.000000
3166233.853000	38591212.600000	459.302000	18.366499	18.354518	-33.000000	-99.000000
3166233.853000	38591212.600000	469.302000	18.369893	18.348326	-33.000000	-99.000000
3166233.853000	38591222.600000	459.302000	18.367350	18.353290	-33.000000	-99.000000
3166233.853000	38591222.600000	469.302000	18.369923	18.348618	-33.000000	-99.000000
3166243.853000	38591212.600000	459.302000	18.366433	18.354614	-33.000000	-99.000000
3166243.853000	38591212.600000	469.302000	18.369891	18.348303	-33.000000	-99.000000
3166243.853000	38591222.600000	459.302000	18.367312	18.353345	-33.000000	-99.000000
3166243.853000	38591222.600000	469.302000	18.369922	18.348605	-33.000000	-99.000000
3166213.853000	38591232.600000	459.302000	18.368123	18.352182	-33.000000	-99.000000
3166213.853000	38591232.600000	469.302000	18.369948	18.348883	-33.000000	-99.000000
3166223.853000	38591232.600000	459.302000	18.368004	18.352352	-33.000000	-99.000000
3166223.853000	38591232.600000	469.302000	18.369945	18.348841	-33.000000	-99.000000
3166233.853000	38591232.600000	459.302000	18.367927	18.352462	-33.000000	-99.000000
3166233.853000	38591232.600000	469.302000	18.369943	18.348815	-33.000000	-99.000000
3166243.853000	38591232.600000	459.302000	18.367904	18.352495	-33.000000	-99.000000
3166243.853000	38591232.600000	469.302000	18.369942	18.348807	-33.000000	-99.000000
3166173.853000	38591192.600000	479.302000	18.412171	18.412171	-33.000000	-99.000000
3166173.853000	38591202.600000	479.302000	18.412210	18.412210	-33.000000	-99.000000
3166173.853000	38591212.600000	479.302000	18.412247	18.412247	-33.000000	-99.000000
3166173.853000	38591222.600000	479.302000	18.412279	18.412279	-33.000000	-99.000000
3166193.853000	38591192.600000	479.302000	18.411993	18.411993	-33.000000	-99.000000
3166193.853000	38591202.600000	479.302000	18.412083	18.412083	-33.000000	-99.000000
3166203.853000	38591192.600000	479.302000	18.411866	18.411866	-33.000000	-99.000000
3166203.853000	38591202.600000	479.302000	18.412001	18.412001	-33.000000	-99.000000
3166193.853000	38591212.600000	479.302000	18.412156	18.412156	-33.000000	-99.000000
3166193.853000	38591222.600000	479.302000	18.412214	18.412214	-33.000000	-99.000000
3166203.853000	38591212.600000	479.302000	18.412102	18.412102	-33.000000	-99.000000
3166203.853000	38591222.600000	479.302000	18.412178	18.412178	-33.000000	-99.000000
3166173.853000	38591232.600000	479.302000	18.412307	18.412307	-33.000000	-99.000000
3166193.853000	38591232.600000	479.302000	18.412259	18.412259	-33.000000	-99.000000
3166203.853000	38591232.600000	479.302000	18.412235	18.412235	-33.000000	-99.000000
3166213.853000	38591192.600000	479.302000	18.411713	18.411713	-33.000000	-99.000000
3166213.853000	38591202.600000	479.302000	18.411912	18.411912	-33.000000	-99.000000
3166223.853000	38591192.600000	479.302000	18.411551	18.411551	-33.000000	-99.000000
3166223.853000	38591202.600000	479.302000	18.411827	18.411827	-33.000000	-99.000000
3166213.853000	38591212.600000	479.302000	18.412048	18.412048	-33.000000	-99.000000
3166213.853000	38591222.600000	479.302000	18.412143	18.412143	-33.000000	-99.000000
3166223.853000	38591212.600000	479.302000	18.412000	18.412000	-33.000000	-99.000000
3166223.853000	38591222.600000	479.302000	18.412114	18.412114	-33.000000	-99.000000
3166233.853000	38591192.600000	479.302000	18.411422	18.411422	-33.000000	-99.000000
3166233.853000	38591202.600000	479.302000	18.411765	18.411765	-33.000000	-99.000000
3166243.853000	38591192.600000	479.302000	18.411378	18.411378	-33.000000	-99.000000
3166243.853000	38591202.600000	479.302000	18.411745	18.411745	-33.000000	-99.000000
3166233.853000	38591212.600000	479.302000	18.411966	18.411966	-33.000000	-99.000000
3166233.853000	38591222.600000	479.302000	18.412095	18.412095	-33.000000	-99.000000
3166243.853000	38591212.600000	479.302000	18.411956	18.411956	-33.000000	-99.000000
3166243.853000	38591222.600000	479.302000	18.412089	18.412089	-33.000000	-99.000000
3166213.853000	38591232.600000	479.302000	18.412212	18.412212	-33.000000	-99.000000
3166223.853000	38591232.600000	479.302000	18.412194	18.412194	-33.000000	-99.000000
3166233.853000	38591232.600000	479.302000	18.412182	18.412182	-33.000000	-99.000000
3166243.853000	38591232.600000	479.302000	18.412178	18.412178	-33.000000	-99.000000
3166323.853000	38591082.600000	409.302000	14.654366	14.635105	-33.000000	-99.000000
3166313.853000	38591082.600000	429.302000	14.514321	14.553918	-33.000000	-99.000000
3166323.853000	38591082.600000	419.302000	14.515332	14.558965	-33.000000	-99.000000
3166323.853000	38591082.600000	429.302000	14.514040	14.552399	-33.000000	-99.000000
3166323.853000	38591092.600000	409.302000	14.653947	14.635702	-33.000000	-99.000000
3166323.853000	38591102.600000	409.302000	14.668623	14.639880	-33.000000	-99.000000
3166313.853000	38591092.600000	429.302000	14.516156	14.563791	-33.000000	-99.000000
3166313.853000	38591102.600000	429.302000	14.519253	14.580257	-33.000000	-99.000000
3166323.853000	38591092.600000	419.302000	14.517042	14.567956	-33.000000	-99.000000
3166323.853000	38591092.600000	429.302000	14.515599	14.560806	-33.000000	-99.000000
3166323.853000	38591102.600000	419.302000	14.519424	14.580300	-33.000000	-99.000000
3166323.853000	38591102.600000	429.302000	14.518046	14.573880	-33.000000	-99.000000
3166293.853000	38591082.600000	439.302000	14.512185	14.542787	-33.000000	-99.000000
3166293.853000	38591082.600000	449.302000	14.410326	14.440643	-33.000000	-99.000000
3166303.853000	38591082.600000	439.302000	14.512327	14.543587	-33.000000	-99.000000
3166303.853000	38591082.600000	449.302000	14.410347	14.440761	-33.000000	-99.000000
3166303.853000	38591082.600000	459.302000	14.537748	14.540486	-33.000000	-99.000000
3166293.853000	38591092.600000	439.302000	14.513169	14.548364	-33.000000	-99.000000
3166293.853000	38591092.600000	449.302000	14.410471	14.441406	-33.000000	-99.000000
3166293.853000	38591102.600000	439.302000	14.514912	14.558257	-33.000000	-99.000000
3166293.853000	38591102.600000	449.302000	14.410739	14.442792	-33.000000	-99.000000
3166303.853000	38591092.600000	439.302000	14.513476	14.550104	-33.000000	-99.000000
3166303.853000	38591092.600000	449.302000	14.410520	14.441663	-33.000000	-99.000000
3166303.853000	38591102.600000	439.302000	14.515696	14.562692	-33.000000	-99.000000
3166303.853000	38591102.600000	449.302000	14.410869	14.443469	-33.000000	-99.000000
3166303.853000	38591092.600000	459.302000	14.537893	14.537233	-33.000000	-99.000000
3166303.853000	38591102.600000	459.302000	14.538221	14.530792	-33.000000	-99.000000
3166313.853000	38591082.600000	439.302000	14.512312	14.543504	-33.000000	-99.000000
3166313.853000	38591082.600000	449.302000	14.410345	14.440749	-33.000000	-99.000000
3166323.853000	38591082.600000	439.302000	14.512147	14.542569	-33.000000	-99.000000
3166323.853000	38591082.600000	449.302000	14.410320	14.440611	-33.000000	-99.000000
3166313.853000	38591082.600000	459.302000	14.537746	14.540526	-33.000000	-99.000000
3166313.853000	38591082.600000	469.302000	14.706787	14.665403	-33.000000	-99.000000
3166323.853000	38591082.600000	459.302000	14.537726	14.540981	-33.000000	-99.000000
3166323.853000	38591082.600000	469.302000	14.706827	14.663662	-33.000000	-99.000000
3166313.853000	38591092.600000	439.302000	14.513444	14.549919	-33.000000	-99.000000
3166313.853000	38591092.600000	449.302000	14.410515	14.441635	-33.000000	-99.000000
3166313.853000	38591102.600000	439.302000	14.515608	14.562196	-33.000000	-99.000000
3166313.853000	38591102.600000	449.302000	14.410855	14.443393	-33.000000	-99.000000
3166323.853000	38591092.600000	439.302000	14.513088	14.547909	-33.000000	-99.000000
3166323.853000	38591092.600000	449.302000	14.410459	14.441339	-33.000000	-99.000000
3166323.853000	38591102.600000	439.302000	14.514722	14.557175	-33.000000	-99.000000
3166323.853000	38591102.600000	449.302000	14.410708	14.442630	-33.000000	-99.000000
3166313.853000	38591092.600000	459.302000	14.537889	14.537326	-33.000000	-99.000000
3166313.853000	38591092.600000	469.302000	14.706597	14.676914	-33.000000	-99.000000
3166313.853000	38591102.600000	459.302000	14.538207	14.531047	-33.000000	-99.000000
3166313.853000	38591102.600000	469.302000	14.706412	14.697638	-33.000000	-99.000000
3166323.853000	38591092.600000	459.302000	14.537843	14.538322	-33.000000	-99.000000
3166323.853000	38591092.600000	469.302000	14.706661	14.673327	-33.000000	-99.000000
3166323.853000	38591102.600000	459.302000	14.538070	14.533614	-33.000000	-99.000000
3166323.853000	38591102.600000	469.302000	14.706484	14.689293	-33.000000	-99.000000
3166303.853000	38591082.600000	489.302000	16.720213	16.878665	-33.000000	-99.000000
3166303.853000	38591092.600000	489.302000	16.719040	16.880292	-33.000000	-99.000000
3166303.853000	38591102.600000	489.302000	16.716659	16.883462	-33.000000	-99.000000
3166313.853000	38591082.600000	479.302000	16.711659	16.862586	-33.000000	-99.000000
3166313.853000	38591082.600000	489.302000	16.720228	16.878645	-33.000000	-99.000000
3166323.853000	38591082.600000	479.302000	16.712422	16.863577	-33.000000	-99.000000
3166323.853000	38591082.600000	489.302000	16.720395	16.878416	-33.000000	-99.000000
3166313.853000	38591092.600000	479.302000	16.706457	16.855501	-33.000000	-99.000000
3166313.853000	38591092.600000	489.302000	16.719074	16.880246	-33.000000	-99.000000
3166313.853000	38591102.600000	479.302000	16.696693	16.840709	-33.000000	-99.000000
3166313.853000	38591102.600000	489.302000	16.716757	16.883339	-33.000000	-99.000000
3166323.853000	38591092.600000	479.302000	16.708076	16.857767	-33.000000	-99.000000
3166323.853000	38591092.600000	489.302000	16.719444	16.879751	-33.000000	-99.000000
3166323.853000	38591102.600000	479.302000	16.700650	16.846931	-33.000000	-99.000000
3166323.853000	38591102.600000	489.302000	16.717730	16.882087	-33.000000	-99.000000
3166333.853000	38591082.600000	399.302000	14.169061	14.108566	-33.000000	-99.000000
3166333.853000	38591082.600000	409.302000	14.662170	14.509647	-33.000000	-99.000000
3166343.853000	38591082.600000	399.302000	14.168732	14.107223	-33.000000	-99.000000
3166343.853000	38591082.600000	409.302000	14.662138	14.509801	-33.000000	-99.000000
3166333.853000	38591082.600000	419.302000	15.664807	15.658769	-33.000000	-99.000000
3166333.853000	38591082.600000	429.302000	14.513591	14.549974	-33.000000	-99.000000
3166343.853000	38591082.600000	419.302000	16.505418	16.553252	-33.000000	-99.000000
3166343.853000	38591082.600000	429.302000	16.545627	16.527122	-33.000000	-99.000000
3166333.853000	38591092.600000	399.302000	14.167855	14.103673	-33.000000	-99.000000
3166333.853000	38591092.600000	409.302000	14.662079	14.510191	-33.000000	-99.000000
3166333.853000	38591102.600000	399.302000	14.165983	14.096050	-33.000000	-99.000000
3166333.853000	38591102.600000	409.302000	14.661943	14.511040	-33.000000	-99.000000
3166343.853000	38591092.600000	399.302000	14.167233	14.101127	-33.000000	-99.000000
3166343.853000	38591092.600000	409.302000	14.662021	14.510482	-33.000000	-99.000000
3166343.853000	38591102.600000	399.302000	14.164688	14.090712	-33.000000	-99.000000
3166343.853000	38591102.600000	409.302000	14.661830	14.511653	-33.000000	-99.000000
3166333.853000	38591092.600000	419.302000	16.070084	16.104872	-33.000000	-99.000000
3166333.853000	38591092.600000	429.302000	14.514771	14.556355	-33.000000	-99.000000
3166333.853000	38591102.600000	419.302000	16.505724	16.555618	-33.000000	-99.000000
3166333.853000	38591102.600000	429.302000	15.433591	15.348583	-33.000000	-99.000000
3166343.853000	38591092.600000	419.302000	16.505585	16.554546	-33.000000	-99.000000
3166343.853000	38591092.600000	429.302000	16.545874	16.526765	-33.000000	-99.000000
3166343.853000	38591102.600000	419.302000	16.505873	16.556782	-33.000000	-99.000000
3166343.853000	38591102.600000	429.302000	16.546301	16.526149	-33.000000	-99.000000
3166353.853000	38591082.600000	399.302000	14.168561	14.106523	-33.000000	-99.000000
3166353.853000	38591082.600000	409.302000	14.662121	14.509881	-33.000000	-99.000000
3166363.853000	38591082.600000	399.302000	14.168596	14.106666	-33.000000	-99.000000
3166353.853000	38591082.600000	419.302000	16.505437	16.553403	-33.000000	-99.000000
3166353.853000	38591082.600000	429.302000	16.545656	16.527081	-33.000000	-99.000000
3166363.853000	38591082.600000	419.302000	16.505433	16.553372	-33.000000	-99.000000
3166363.853000	38591082.600000	429.302000	16.545650	16.527089	-33.000000	-99.000000
3166353.853000	38591092.600000	399.302000	14.166891	14.099726	-33.000000	-99.000000
3166353.853000	38591092.600000	409.302000	14.661990	14.510643	-33.000000	-99.000000
3166353.853000	38591102.600000	399.302000	14.163912	14.087498	-33.000000	-99.000000
3166353.853000	38591102.600000	409.302000	14.661761	14.512024	-33.000000	-99.000000
3166363.853000	38591092.600000	399.302000	14.166962	14.100018	-33.000000	-99.000000
3166363.853000	38591102.600000	399.302000	14.164078	14.088185	-33.000000	-99.000000
3166353.853000	38591092.600000	419.302000	16.505624	16.554850	-33.000000	-99.000000
3166353.853000	38591092.600000	429.302000	16.545933	16.526683	-33.000000	-99.000000
3166353.853000	38591102.600000	419.302000	16.505964	16.557487	-33.000000	-99.000000
3166353.853000	38591102.600000	429.302000	16.546436	16.525958	-33.000000	-99.000000
3166363.853000	38591092.600000	419.302000	16.505616	16.554787	-33.000000	-99.000000
3166363.853000	38591092.600000	429.302000	16.545920	16.526700	-33.000000	-99.000000
3166363.853000	38591102.600000	419.302000	16.505945	16.557336	-33.000000	-99.000000
3166363.853000	38591102.600000	429.302000	16.546407	16.525999	-33.000000	-99.000000
3166333.853000	38591082.600000	439.302000	14.511888	14.541106	-33.000000	-99.000000
3166333.853000	38591082.600000	449.302000	14.410280	14.440398	-33.000000	-99.000000
3166343.853000	38591082.600000	439.302000	15.970363	15.975642	-33.000000	-99.000000
3166343.853000	38591082.600000	449.302000	15.807553	15.807553	-33.000000	-99.000000
3166333.853000	38591082.600000	459.302000	14.537697	14.541692	-33.000000	-99.000000
3166333.853000	38591082.600000	469.302000	14.706894	14.660913	-33.000000	-99.000000
3166343.853000	38591082.600000	459.302000	15.610226	15.610226	-33.000000	-99.000000
3166343.853000	38591082.600000	469.302000	15.260387	15.260387	-33.000000	-99.000000
3166333.853000	38591092.600000	439.302000	14.512579	14.545023	-33.000000	-99.000000
3166333.853000	38591092.600000	449.302000	14.410380	14.440919	-33.000000	-99.000000
3166333.853000	38591102.600000	439.302000	14.513623	14.550954	-33.000000	-99.000000
3166333.853000	38591102.600000	449.302000	14.410533	14.441712	-33.000000	-99.000000
3166343.853000	38591092.600000	439.302000	15.970505	15.975464	-33.000000	-99.000000
3166343.853000	38591092.600000	449.302000	15.807577	15.807577	-33.000000	-99.000000
3166343.853000	38591102.600000	439.302000	15.970749	15.975146	-33.000000	-99.000000
3166343.853000	38591102.600000	449.302000	15.807619	15.807619	-33.000000	-99.000000
3166333.853000	38591092.600000	459.302000	14.537779	14.539746	-33.000000	-99.000000
3166333.853000	38591092.600000	469.302000	14.706762	14.668093	-33.000000	-99.000000
3166333.853000	38591102.600000	459.302000	14.537915	14.536754	-33.000000	-99.000000
3166333.853000	38591102.600000	469.302000	14.706619	14.678587	-33.000000	-99.000000
3166343.853000	38591092.600000	459.302000	15.610321	15.610321	-33.000000	-99.000000
3166343.853000	38591092.600000	469.302000	15.260540	15.260540	-33.000000	-99.000000
3166343.853000	38591102.600000	459.302000	15.610485	15.610485	-33.000000	-99.000000
3166343.853000	38591102.600000	469.302000	15.260805	15.260805	-33.000000	-99.000000
3166353.853000	38591082.600000	439.302000	15.970380	15.975625	-33.000000	-99.000000
3166353.853000	38591082.600000	449.302000	15.807555	15.807555	-33.000000	-99.000000
3166363.853000	38591082.600000	439.302000	15.970376	15.975629	-33.000000	-99.000000
3166363.853000	38591082.600000	449.302000	15.807554	15.807554	-33.000000	-99.000000
3166353.853000	38591082.600000	459.302000	15.610237	15.610237	-33.000000	-99.000000
3166353.853000	38591082.600000	469.302000	15.260405	15.260405	-33.000000	-99.000000
3166363.853000	38591082.600000	459.302000	15.610235	15.610235	-33.000000	-99.000000
3166363.853000	38591082.600000	469.302000	15.260401	15.260401	-33.000000	-99.000000
3166353.853000	38591092.600000	439.302000	15.970539	15.975428	-33.000000	-99.000000
3166353.853000	38591092.600000	449.302000	15.807582	15.807582	-33.000000	-99.000000
3166353.853000	38591102.600000	439.302000	15.970827	15.975057	-33.000000	-99.000000
3166353.853000	38591102.600000	449.302000	15.807631	15.807631	-33.000000	-99.000000
3166363.853000	38591092.600000	439.302000	15.970532	15.975436	-33.000000	-99.000000
3166363.853000	38591092.600000	449.302000	15.807581	15.807581	-33.000000	-99.000000
3166363.853000	38591102.600000	439.302000	15.970811	15.975076	-33.000000	-99.000000
3166363.853000	38591102.600000	449.302000	15.807628	15.807628	-33.000000	-99.000000
3166353.853000	38591092.600000	459.302000	15.610342	15.610342	-33.000000	-99.000000
3166353.853000	38591092.600000	469.302000	15.260576	15.260576	-33.000000	-99.000000
3166353.853000	38591102.600000	459.302000	15.610535	15.610535	-33.000000	-99.000000
3166353.853000	38591102.600000	469.302000	15.260889	15.260889	-33.000000	-99.000000
3166363.853000	38591092.600000	459.302000	15.610338	15.610338	-33.000000	-99.000000
3166363.853000	38591092.600000	469.302000	15.260569	15.260569	-33.000000	-99.000000
3166363.853000	38591102.600000	459.302000	15.610525	15.610525	-33.000000	-99.000000
3166363.853000	38591102.600000	469.302000	15.260871	15.260871	-33.000000	-99.000000
3166373.853000	38591082.600000	429.302000	16.545611	16.527144	-33.000000	-99.000000
3166373.853000	38591092.600000	429.302000	16.545843	16.526809	-33.000000	-99.000000
3166373.853000	38591102.600000	429.302000	16.546232	16.526246	-33.000000	-99.000000
3166373.853000	38591082.600000	439.302000	15.970354	15.975651	-33.000000	-99.000000
3166373.853000	38591082.600000	449.302000	15.807551	15.807551	-33.000000	-99.000000
3166373.853000	38591082.600000	459.302000	15.610221	15.610221	-33.000000	-99.000000
3166373.853000	38591082.600000	469.302000	15.260377	15.260377	-33.000000	-99.000000
3166373.853000	38591092.600000	439.302000	15.970487	15.975483	-33.000000	-99.000000
3166373.853000	38591092.600000	449.302000	15.807574	15.807574	-33.000000	-99.000000
3166373.853000	38591102.600000	439.302000	15.970710	15.975192	-33.000000	-99.000000
3166373.853000	38591102.600000	449.302000	15.807613	15.807613	-33.000000	-99.000000
3166373.853000	38591092.600000	459.302000	15.610310	15.610310	-33.000000	-99.000000
3166373.853000	38591092.600000	469.302000	15.260521	15.260521	-33.000000	-99.000000
3166373.853000	38591102.600000	459.302000	15.610460	15.610460	-33.000000	-99.000000
3166373.853000	38591102.600000	469.302000	15.260763	15.260763	-33.000000	-99.000000
3166333.853000	38591082.600000	479.302000	16.713621	16.865107	-33.000000	-99.000000
3166333.853000	38591082.600000	489.302000	16.720656	16.878058	-33.000000	-99.000000
3166343.853000	38591082.600000	479.302000	15.095374	15.095374	-33.000000	-99.000000
3166343.853000	38591082.600000	489.302000	15.373889	15.373889	-33.000000	-99.000000
3166333.853000	38591092.600000	479.302000	16.710416	16.860942	-33.000000	-99.000000
3166333.853000	38591092.600000	489.302000	16.719967	16.879039	-33.000000	-99.000000
3166333.853000	38591102.600000	479.302000	16.705613	16.854294	-33.000000	-99.000000
3166333.853000	38591102.600000	489.302000	16.718900	16.880536	-33.000000	-99.000000
3166343.853000	38591092.600000	479.302000	15.095532	15.095532	-33.000000	-99.000000
3166343.853000	38591092.600000	489.302000	15.373453	15.373453	-33.000000	-99.000000
3166343.853000	38591102.600000	479.302000	15.095807	15.095807	-33.000000	-99.000000
3166343.853000	38591102.600000	489.302000	15.372706	15.372706	-33.000000	-99.000000
3166353.853000	38591082.600000	479.302000	15.095391	15.095391	-33.000000	-99.000000
3166353.853000	38591082.600000	489.302000	15.373838	15.373838	-33.000000	-99.000000
3166363.853000	38591082.600000	479.302000	15.095388	15.095388	-33.000000	-99.000000
3166363.853000	38591082.600000	489.302000	15.373848	15.373848	-33.000000	-99.000000
3166353.853000	38591082.600000	499.302000	15.175355	15.175355	-33.000000	-99.000000
3166363.853000	38591082.600000	499.302000	15.175351	15.175351	-33.000000	-99.000000
3166353.853000	38591092.600000	479.302000	15.095567	15.095567	-33.000000	-99.000000
3166353.853000	38591092.600000	489.302000	15.373351	15.373351	-33.000000	-99.000000
3166353.853000	38591102.600000	479.302000	15.095890	15.095890	-33.000000	-99.000000
3166353.853000	38591102.600000	489.302000	15.372471	15.372471	-33.000000	-99.000000
3166363.853000	38591092.600000	479.302000	15.095560	15.095560	-33.000000	-99.000000
3166363.853000	38591092.600000	489.302000	15.373372	15.373372	-33.000000	-99.000000
3166363.853000	38591102.600000	479.302000	15.095872	15.095872	-33.000000	-99.000000
3166363.853000	38591102.600000	489.302000	15.372521	15.372521	-33.000000	-99.000000
3166353.853000	38591092.600000	499.302000	15.175511	15.175511	-33.000000	-99.000000
3166353.853000	38591102.600000	499.302000	15.175790	15.175790	-33.000000	-99.000000
3166363.853000	38591092.600000	499.302000	15.175504	15.175504	-33.000000	-99.000000
3166363.853000	38591102.600000	499.302000	15.175775	15.175775	-33.000000	-99.000000
3166373.853000	38591082.600000	479.302000	15.095364	15.095364	-33.000000	-99.000000
3166373.853000	38591082.600000	489.302000	15.373917	15.373917	-33.000000	-99.000000
3166383.853000	38591082.600000	489.302000	15.374026	15.374026	-33.000000	-99.000000
3166373.853000	38591082.600000	499.302000	15.175331	15.175331	-33.000000	-99.000000
3166383.853000	38591082.600000	499.302000	15.175298	15.175298	-33.000000	-99.000000
3166373.853000	38591092.600000	479.302000	15.095513	15.095513	-33.000000	-99.000000
3166373.853000	38591092.600000	489.302000	15.373508	15.373508	-33.000000	-99.000000
3166373.853000	38591102.600000	479.302000	15.095764	15.095764	-33.000000	-99.000000
3166373.853000	38591102.600000	489.302000	15.372826	15.372826	-33.000000	-99.000000
3166383.853000	38591092.600000	489.302000	15.373709	15.373709	-33.000000	-99.000000
3166383.853000	38591102.600000	489.302000	15.373231	15.373231	-33.000000	-99.000000
3166373.853000	38591092.600000	499.302000	15.175463	15.175463	-33.000000	-99.000000
3166373.853000	38591102.600000	499.302000	15.175683	15.175683	-33.000000	-99.000000
3166383.853000	38591092.600000	499.302000	15.175403	15.175403	-33.000000	-99.000000
3166383.853000	38591102.600000	499.302000	15.175560	15.175560	-33.000000	-99.000000
3166253.853000	38591132.600000	469.302000	18.368395	18.336830	-33.000000	-99.000000
3166253.853000	38591142.600000	459.302000	18.314767	18.449900	-33.000000	-99.000000
3166253.853000	38591142.600000	469.302000	18.366399	18.320179	-33.000000	-99.000000
3166253.853000	38591152.600000	459.302000	18.311238	18.458188	-33.000000	-99.000000
3166253.853000	38591152.600000	469.302000	18.366131	18.316852	-33.000000	-99.000000
3166253.853000	38591162.600000	459.302000	18.335967	18.405456	-33.000000	-99.000000
3166253.853000	38591162.600000	469.302000	18.368336	18.334770	-33.000000	-99.000000
3166263.853000	38591152.600000	459.302000	18.343904	18.390818	-33.000000	-99.000000
3166263.853000	38591152.600000	469.302000	18.368778	18.339083	-33.000000	-99.000000
3166263.853000	38591162.600000	459.302000	18.350188	18.379971	-33.000000	-99.000000
3166263.853000	38591162.600000	469.302000	18.369153	18.341983	-33.000000	-99.000000
3166253.853000	38591172.600000	459.302000	18.351743	18.377387	-33.000000	-99.000000
3166253.853000	38591172.600000	469.302000	18.369257	18.342626	-33.000000	-99.000000
3166253.853000	38591182.600000	459.302000	18.359277	18.365329	-33.000000	-99.000000
3166253.853000	38591182.600000	469.302000	18.369606	18.345702	-33.000000	-99.000000
3166263.853000	38591172.600000	459.302000	18.356803	18.369193	-33.000000	-99.000000
3166263.853000	38591172.600000	469.302000	18.369486	18.344751	-33.000000	-99.000000
3166263.853000	38591182.600000	459.302000	18.361247	18.362307	-33.000000	-99.000000
3166263.853000	38591182.600000	469.302000	18.369684	18.346455	-33.000000	-99.000000
3166323.853000	38591112.600000	409.302000	14.669215	14.643272	-33.000000	-99.000000
3166323.853000	38591122.600000	409.302000	14.267544	14.196878	-33.000000	-99.000000
3166313.853000	38591112.600000	429.302000	14.524650	14.608110	-33.000000	-99.000000
3166313.853000	38591122.600000	429.302000	14.533292	14.649073	-33.000000	-99.000000
3166323.853000	38591112.600000	419.302000	14.522518	14.595951	-33.000000	-99.000000
3166323.853000	38591112.600000	429.302000	14.521821	14.593678	-33.000000	-99.000000
3166323.853000	38591122.600000	419.302000	14.525778	14.611858	-33.000000	-99.000000
3166323.853000	38591122.600000	429.302000	14.526785	14.618756	-33.000000	-99.000000
3166323.853000	38591132.600000	409.302000	14.661733	14.513072	-33.000000	-99.000000
3166323.853000	38591142.600000	409.302000	14.661741	14.513422	-33.000000	-99.000000
3166313.853000	38591132.600000	429.302000	14.540873	14.678748	-33.000000	-99.000000
3166313.853000	38591142.600000	429.302000	14.536507	14.662680	-33.000000	-99.000000
3166323.853000	38591132.600000	419.302000	15.211640	15.201794	-33.000000	-99.000000
3166323.853000	38591132.600000	429.302000	14.530222	14.635255	-33.000000	-99.000000
3166323.853000	38591142.600000	419.302000	15.621012	15.609129	-33.000000	-99.000000
3166323.853000	38591142.600000	429.302000	14.528329	14.626339	-33.000000	-99.000000
3166293.853000	38591112.600000	439.302000	14.518213	14.576982	-33.000000	-99.000000
3166293.853000	38591112.600000	449.302000	14.411287	14.445578	-33.000000	-99.000000
3166293.853000	38591122.600000	439.302000	14.524225	14.610946	-33.000000	-99.000000
3166293.853000	38591122.600000	449.302000	14.412456	14.451328	-33.000000	-99.000000
3166303.853000	38591112.600000	439.302000	14.520680	14.590924	-33.000000	-99.000000
3166303.853000	38591112.600000	449.302000	14.411753	14.447939	-33.000000	-99.000000
3166303.853000	38591122.600000	439.302000	14.533946	14.664393	-33.000000	-99.000000
3166303.853000	38591122.600000	449.302000	14.415109	14.463808	-33.000000	-99.000000
3166303.853000	38591112.600000	459.302000	14.539224	14.515592	-33.000000	-99.000000
3166303.853000	38591122.600000	459.302000	14.544684	14.470475	-33.000000	-99.000000
3166293.853000	38591132.600000	439.302000	14.530203	14.644264	-33.000000	-99.000000
3166293.853000	38591132.600000	449.302000	14.413884	14.457960	-33.000000	-99.000000
3166293.853000	38591142.600000	439.302000	14.526663	14.624771	-33.000000	-99.000000
3166293.853000	38591142.600000	449.302000	14.412910	14.453228	-33.000000	-99.000000
3166303.853000	38591132.600000	439.302000	14.562171	14.768628	-33.000000	-99.000000
3166303.853000	38591132.600000	449.302000	14.437270	14.537462	-33.000000	-99.000000
3166303.853000	38591142.600000	439.302000	14.542270	14.707233	-33.000000	-99.000000
3166303.853000	38591142.600000	449.302000	14.418216	14.476247	-33.000000	-99.000000
3166303.853000	38591132.600000	459.302000	14.598912	14.369564	-33.000000	-99.000000
3166303.853000	38591142.600000	459.302000	14.552077	14.438087	-33.000000	-99.000000
3166313.853000	38591112.600000	439.302000	14.520374	14.589198	-33.000000	-99.000000
3166313.853000	38591112.600000	449.302000	14.411693	14.447636	-33.000000	-99.000000
3166313.853000	38591122.600000	439.302000	14.532426	14.656232	-33.000000	-99.000000
3166313.853000	38591122.600000	449.302000	14.414619	14.461573	-33.000000	-99.000000
3166323.853000	38591112.600000	439.302000	14.517691	14.574026	-33.000000	-99.000000
3166323.853000	38591112.600000	449.302000	14.411194	14.445101	-33.000000	-99.000000
3166323.853000	38591122.600000	439.302000	14.522718	14.602481	-33.000000	-99.000000
3166323.853000	38591122.600000	449.302000	14.412131	14.449732	-33.000000	-99.000000
3166313.853000	38591112.600000	459.302000	14.539151	14.516545	-33.000000	-99.000000
3166313.853000	38591112.600000	469.302000	14.706614	14.738234	-33.000000	-99.000000
3166313.853000	38591122.600000	459.302000	14.543776	14.475924	-33.000000	-99.000000
3166313.853000	38591122.600000	469.302000	14.709234	14.818344	-33.000000	-99.000000
3166323.853000	38591112.600000	459.302000	14.538578	14.524756	-33.000000	-99.000000
3166323.853000	38591112.600000	469.302000	14.706456	14.716062	-33.000000	-99.000000
3166323.853000	38591122.600000	459.302000	14.539776	14.508898	-33.000000	-99.000000
3166323.853000	38591122.600000	469.302000	14.707043	14.755859	-33.000000	-99.000000
3166313.853000	38591132.600000	439.302000	14.554196	14.754312	-33.000000	-99.000000
3166313.853000	38591132.600000	449.302000	14.426690	14.507224	-33.000000	-99.000000
3166313.853000	38591142.600000	439.302000	14.539481	14.693531	-33.000000	-99.000000
3166313.853000	38591142.600000	449.302000	14.416961	14.471143	-33.000000	-99.000000
3166323.853000	38591132.600000	439.302000	14.527267	14.628037	-33.000000	-99.000000
3166323.853000	38591132.600000	449.302000	14.413115	14.454356	-33.000000	-99.000000
3166323.853000	38591142.600000	439.302000	14.524619	14.613324	-33.000000	-99.000000
3166323.853000	38591142.600000	449.302000	14.412448	14.451033	-33.000000	-99.000000
3166313.853000	38591132.600000	459.302000	14.572293	14.394300	-33.000000	-99.000000
3166313.853000	38591132.600000	469.302000	14.716020	14.909948	-33.000000	-99.000000
3166313.853000	38591142.600000	459.302000	14.549187	14.448735	-33.000000	-99.000000
3166313.853000	38591142.600000	469.302000	14.711812	14.853732	-33.000000	-99.000000
3166323.853000	38591132.600000	459.302000	14.541349	14.493506	-33.000000	-99.000000
3166323.853000	38591132.600000	469.302000	14.708103	14.786918	-33.000000	-99.000000
3166323.853000	38591142.600000	459.302000	14.540405	14.502116	-33.000000	-99.000000
3166323.853000	38591142.600000	469.302000	14.707693	14.768845	-33.000000	-99.000000
3166323.853000	38591152.600000	409.302000	14.661869	14.512906	-33.000000	-99.000000
3166323.853000	38591162.600000	409.302000	14.662044	14.511900	-33.000000	-99.000000
3166313.853000	38591152.600000	429.302000	14.527155	14.620687	-33.000000	-99.000000
3166313.853000	38591162.600000	429.302000	14.520692	14.587933	-33.000000	-99.000000
3166323.853000	38591152.600000	419.302000	16.055614	16.094636	-33.000000	-99.000000
3166323.853000	38591152.600000	429.302000	14.523374	14.601770	-33.000000	-99.000000
3166323.853000	38591162.600000	419.302000	16.080498	16.115539	-33.000000	-99.000000
3166323.853000	38591162.600000	429.302000	15.417873	15.346317	-33.000000	-99.000000
3166323.853000	38591172.600000	409.302000	14.662194	14.510918	-33.000000	-99.000000
3166323.853000	38591182.600000	409.302000	14.662301	14.510160	-33.000000	-99.000000
3166313.853000	38591172.600000	429.302000	14.516964	14.568229	-33.000000	-99.000000
3166313.853000	38591182.600000	429.302000	14.514794	14.556564	-33.000000	-99.000000
3166323.853000	38591172.600000	419.302000	16.505718	16.555515	-33.000000	-99.000000
3166323.853000	38591172.600000	429.302000	15.727683	15.623429	-33.000000	-99.000000
3166323.853000	38591182.600000	419.302000	16.505529	16.554058	-33.000000	-99.000000
3166323.853000	38591182.600000	429.302000	16.170427	16.120335	-33.000000	-99.000000
3166293.853000	38591152.600000	439.302000	14.519828	14.586317	-33.000000	-99.000000
3166293.853000	38591152.600000	449.302000	14.411467	14.446197	-33.000000	-99.000000
3166293.853000	38591162.600000	439.302000	14.515725	14.563025	-33.000000	-99.000000
3166293.853000	38591162.600000	449.302000	14.410775	14.442751	-33.000000	-99.000000
3166303.853000	38591152.600000	439.302000	14.523639	14.607887	-33.000000	-99.000000
3166303.853000	38591152.600000	449.302000	14.412194	14.449694	-33.000000	-99.000000
3166303.853000	38591162.600000	439.302000	14.516836	14.569350	-33.000000	-99.000000
3166303.853000	38591162.600000	449.302000	14.410945	14.443581	-33.000000	-99.000000
3166303.853000	38591152.600000	459.302000	14.540109	14.505095	-33.000000	-99.000000
3166303.853000	38591162.600000	459.302000	14.538448	14.526676	-33.000000	-99.000000
3166293.853000	38591172.600000	439.302000	14.513583	14.550846	-33.000000	-99.000000
3166293.853000	38591172.600000	449.302000	14.410457	14.441151	-33.000000	-99.000000
3166293.853000	38591182.600000	439.302000	14.512409	14.544162	-33.000000	-99.000000
3166293.853000	38591182.600000	449.302000	14.410294	14.440332	-33.000000	-99.000000
3166303.853000	38591172.600000	439.302000	14.513990	14.553163	-33.000000	-99.000000
3166303.853000	38591172.600000	449.302000	14.410513	14.441423	-33.000000	-99.000000
3166303.853000	38591182.600000	439.302000	14.512586	14.545174	-33.000000	-99.000000
3166303.853000	38591182.600000	449.302000	14.410317	14.440442	-33.000000	-99.000000
3166303.853000	38591172.600000	459.302000	14.537983	14.535201	-33.000000	-99.000000
3166303.853000	38591182.600000	459.302000	14.537793	14.539305	-33.000000	-99.000000
3166313.853000	38591152.600000	439.302000	14.523138	14.605062	-33.000000	-99.000000
3166313.853000	38591152.600000	449.302000	14.412092	14.449210	-33.000000	-99.000000
3166313.853000	38591162.600000	439.302000	14.516708	14.568623	-33.000000	-99.000000
3166313.853000	38591162.600000	449.302000	14.410925	14.443484	-33.000000	-99.000000
3166323.853000	38591152.600000	439.302000	14.519082	14.582087	-33.000000	-99.000000
3166323.853000	38591152.600000	449.302000	14.411337	14.445561	-33.000000	-99.000000
3166323.853000	38591162.600000	439.302000	14.515464	14.561538	-33.000000	-99.000000
3166323.853000	38591162.600000	449.302000	14.410737	14.442560	-33.000000	-99.000000
3166313.853000	38591152.600000	459.302000	14.539954	14.506754	-33.000000	-99.000000
3166313.853000	38591152.600000	469.302000	14.707559	14.758021	-33.000000	-99.000000
3166313.853000	38591162.600000	459.302000	14.538425	14.527068	-33.000000	-99.000000
3166313.853000	38591162.600000	469.302000	14.706899	14.706409	-33.000000	-99.000000
3166323.853000	38591152.600000	459.302000	14.538897	14.519836	-33.000000	-99.000000
3166323.853000	38591152.600000	469.302000	14.706967	14.726794	-33.000000	-99.000000
3166323.853000	38591162.600000	459.302000	14.538208	14.530861	-33.000000	-99.000000
3166323.853000	38591162.600000	469.302000	14.706872	14.695229	-33.000000	-99.000000
3166313.853000	38591172.600000	439.302000	14.513946	14.552913	-33.000000	-99.000000
3166313.853000	38591172.600000	449.302000	14.410507	14.441394	-33.000000	-99.000000
3166313.853000	38591182.600000	439.302000	14.512568	14.545069	-33.000000	-99.000000
3166313.853000	38591182.600000	449.302000	14.410315	14.440431	-33.000000	-99.000000
3166323.853000	38591172.600000	439.302000	14.513479	14.550252	-33.000000	-99.000000
3166323.853000	38591172.600000	449.302000	14.410443	14.441082	-33.000000	-99.000000
3166323.853000	38591182.600000	439.302000	15.384642	15.294843	-33.000000	-99.000000
3166323.853000	38591182.600000	449.302000	14.410288	14.440302	-33.000000	-99.000000
3166313.853000	38591172.600000	459.302000	14.537976	14.535332	-33.000000	-99.000000
3166313.853000	38591172.600000	469.302000	14.706972	14.680806	-33.000000	-99.000000
3166313.853000	38591182.600000	459.302000	14.537790	14.539360	-33.000000	-99.000000
3166313.853000	38591182.600000	469.302000	14.707112	14.667112	-33.000000	-99.000000
3166323.853000	38591172.600000	459.302000	14.537910	14.536720	-33.000000	-99.000000
3166323.853000	38591172.600000	469.302000	14.799304	14.799304	-33.000000	-99.000000
3166323.853000	38591182.600000	459.302000	14.537764	14.539968	-33.000000	-99.000000
3166323.853000	38591182.600000	469.302000	15.367365	15.367365	-33.000000	-99.000000
3166253.853000	38591112.600000	479.302000	18.411047	18.411047	-33.000000	-99.000000
3166253.853000	38591122.600000	479.302000	18.409921	18.409921	-33.000000	-99.000000
3166253.853000	38591122.600000	489.302000	18.408377	18.408377	-33.000000	-99.000000
3166263.853000	38591122.600000	479.302000	18.410649	18.410649	-33.000000	-99.000000
3166253.853000	38591132.600000	479.302000	18.407155	18.407155	-33.000000	-99.000000
3166253.853000	38591132.600000	489.302000	18.406145	18.406145	-33.000000	-99.000000
3166253.853000	38591142.600000	479.302000	18.400571	18.400571	-33.000000	-99.000000
3166263.853000	38591132.600000	479.302000	18.409545	18.409545	-33.000000	-99.000000
3166263.853000	38591142.600000	479.302000	18.408224	18.408224	-33.000000	-99.000000
3166273.853000	38591142.600000	479.302000	18.410407	18.410407	-33.000000	-99.000000
3166253.853000	38591152.600000	479.302000	18.399243	18.399243	-33.000000	-99.000000
3166253.853000	38591162.600000	479.302000	18.406231	18.406231	-33.000000	-99.000000
3166263.853000	38591152.600000	479.302000	18.408040	18.408040	-33.000000	-99.000000
3166263.853000	38591162.600000	479.302000	18.409244	18.409244	-33.000000	-99.000000
3166253.853000	38591172.600000	479.302000	18.409505	18.409505	-33.000000	-99.000000
3166253.853000	38591182.600000	479.302000	18.410823	18.410823	-33.000000	-99.000000
3166263.853000	38591172.600000	479.302000	18.410418	18.410418	-33.000000	-99.000000
3166263.853000	38591182.600000	479.302000	18.411152	18.411152	-33.000000	-99.000000
3166273.853000	38591152.600000	479.302000	18.410355	18.410355	-33.000000	-99.000000
3166273.853000	38591162.600000	479.302000	18.410672	18.410672	-33.000000	-99.000000
3166273.853000	38591172.600000	479.302000	18.411108	18.411108	-33.000000	-99.000000
3166273.853000	38591182.600000	479.302000	18.411477	18.411477	-33.000000	-99.000000
3166303.853000	38591112.600000	489.302000	16.710662	16.890602	-33.000000	-99.000000
3166303.853000	38591122.600000	489.302000	16.688536	16.906611	-33.000000	-99.000000
3166303.853000	38591132.600000	489.302000	16.567686	16.778683	-33.000000	-99.000000
3166303.853000	38591142.600000	489.302000	16.666551	16.909355	-33.000000	-99.000000
3166313.853000	38591112.600000	479.302000	16.675986	16.803373	-33.000000	-99.000000
3166313.853000	38591112.600000	489.302000	16.711060	16.890174	-33.000000	-99.000000
3166313.853000	38591122.600000	479.302000	16.627776	16.689832	-33.000000	-99.000000
3166313.853000	38591122.600000	489.302000	16.691655	16.905342	-33.000000	-99.000000
3166323.853000	38591112.600000	479.302000	16.687477	16.825049	-33.000000	-99.000000
3166323.853000	38591112.600000	489.302000	16.714385	16.886380	-33.000000	-99.000000
3166323.853000	38591122.600000	479.302000	16.666030	16.782778	-33.000000	-99.000000
3166323.853000	38591122.600000	489.302000	16.707922	16.893646	-33.000000	-99.000000
3166313.853000	38591132.600000	479.302000	16.555265	16.466063	-33.000000	-99.000000
3166313.853000	38591132.600000	489.302000	16.619100	16.869202	-33.000000	-99.000000
3166313.853000	38591142.600000	479.302000	16.600819	16.613080	-33.000000	-99.000000
3166313.853000	38591142.600000	489.302000	16.674710	16.910386	-33.000000	-99.000000
3166323.853000	38591132.600000	479.302000	16.647322	16.739911	-33.000000	-99.000000
3166323.853000	38591132.600000	489.302000	16.700990	16.900065	-33.000000	-99.000000
3166323.853000	38591142.600000	479.302000	16.657765	16.764487	-33.000000	-99.000000
3166323.853000	38591142.600000	489.302000	16.705181	16.896830	-33.000000	-99.000000
3166303.853000	38591152.600000	489.302000	16.706650	16.895703	-33.000000	-99.000000
3166303.853000	38591162.600000	489.302000	16.715504	16.885618	-33.000000	-99.000000
3166303.853000	38591172.600000	489.302000	16.718630	16.881366	-33.000000	-99.000000
3166303.853000	38591182.600000	489.302000	16.720063	16.879286	-33.000000	-99.000000
3166313.853000	38591152.600000	479.302000	16.663699	16.777720	-33.000000	-99.000000
3166313.853000	38591152.600000	489.302000	16.707376	16.894968	-33.000000	-99.000000
3166313.853000	38591162.600000	479.302000	16.691441	16.831941	-33.000000	-99.000000
3166313.853000	38591162.600000	489.302000	16.715650	16.885424	-33.000000	-99.000000
3166323.853000	38591152.600000	479.302000	16.681043	16.813171	-33.000000	-99.000000
3166323.853000	38591152.600000	489.302000	16.712796	16.888907	-33.000000	-99.000000
3166323.853000	38591162.600000	479.302000	16.697043	16.841229	-33.000000	-99.000000
3166323.853000	38591162.600000	489.302000	16.717040	16.883537	-33.000000	-99.000000
3166313.853000	38591172.600000	479.302000	16.703938	16.851822	-33.000000	-99.000000
3166313.853000	38591172.600000	489.302000	16.718675	16.881300	-33.000000	-99.000000
3166313.853000	38591182.600000	479.302000	16.710320	16.860771	-33.000000	-99.000000
3166313.853000	38591182.600000	489.302000	16.720081	16.879258	-33.000000	-99.000000
3166323.853000	38591172.600000	479.302000	16.348314	16.483207	-33.000000	-99.000000
3166323.853000	38591172.600000	489.302000	16.719154	16.880596	-33.000000	-99.000000
3166323.853000	38591182.600000	479.302000	15.610609	15.612489	-33.000000	-99.000000
3166323.853000	38591182.600000	489.302000	16.720283	16.878947	-33.000000	-99.000000
3166253.853000	38591192.600000	459.302000	18.363100	18.359517	-33.000000	-99.000000
3166253.853000	38591192.600000	469.302000	18.369764	18.347127	-33.000000	-99.000000
3166253.853000	38591202.600000	459.302000	18.365236	18.356358	-33.000000	-99.000000
3166253.853000	38591202.600000	469.302000	18.369846	18.347887	-33.000000	-99.000000
3166263.853000	38591192.600000	459.302000	18.363974	18.358216	-33.000000	-99.000000
3166263.853000	38591192.600000	469.302000	18.369795	18.347445	-33.000000	-99.000000
3166263.853000	38591202.600000	459.302000	18.365670	18.355723	-33.000000	-99.000000
3166263.853000	38591202.600000	469.302000	18.369861	18.348042	-33.000000	-99.000000
3166253.853000	38591212.600000	459.302000	18.366530	18.354472	-33.000000	-99.000000
3166253.853000	38591212.600000	469.302000	18.369894	18.348337	-33.000000	-99.000000
3166253.853000	38591222.600000	459.302000	18.367368	18.353264	-33.000000	-99.000000
3166253.853000	38591222.600000	469.302000	18.369923	18.348624	-33.000000	-99.000000
3166263.853000	38591212.600000	459.302000	18.366766	18.354130	-33.000000	-99.000000
3166263.853000	38591212.600000	469.302000	18.369901	18.348420	-33.000000	-99.000000
3166263.853000	38591222.600000	459.302000	18.367506	18.353065	-33.000000	-99.000000
3166263.853000	38591222.600000	469.302000	18.369928	18.348673	-33.000000	-99.000000
3166253.853000	38591232.600000	459.302000	18.367938	18.352446	-33.000000	-99.000000
3166253.853000	38591232.600000	469.302000	18.369943	18.348818	-33.000000	-99.000000
3166263.853000	38591232.600000	459.302000	18.368024	18.352323	-33.000000	-99.000000
3166263.853000	38591232.600000	469.302000	18.369945	18.348848	-33.000000	-99.000000
3166323.853000	38591192.600000	409.302000	14.662372	14.509620	-33.000000	-99.000000
3166323.853000	38591202.600000	409.302000	14.662419	14.509243	-33.000000	-99.000000
3166313.853000	38591192.600000	429.302000	14.513464	14.549363	-33.000000	-99.000000
3166313.853000	38591202.600000	429.302000	14.512605	14.544691	-33.000000	-99.000000
3166323.853000	38591192.600000	419.302000	16.505395	16.553022	-33.000000	-99.000000
3166323.853000	38591192.600000	429.302000	16.545565	16.527112	-33.000000	-99.000000
3166323.853000	38591202.600000	419.302000	16.505300	16.552297	-33.000000	-99.000000
3166323.853000	38591202.600000	429.302000	16.545428	16.527319	-33.000000	-99.000000
3166323.853000	38591212.600000	409.302000	14.662450	14.508977	-33.000000	-99.000000
3166323.853000	38591222.600000	409.302000	14.662470	14.508786	-33.000000	-99.000000
3166313.853000	38591212.600000	429.302000	14.512023	14.541519	-33.000000	-99.000000
3166313.853000	38591222.600000	429.302000	15.454333	15.351855	-33.000000	-99.000000
3166323.853000	38591212.600000	419.302000	16.505234	16.551784	-33.000000	-99.000000
3166323.853000	38591212.600000	429.302000	16.545331	16.527467	-33.000000	-99.000000
3166323.853000	38591222.600000	419.302000	16.505186	16.551415	-33.000000	-99.000000
3166323.853000	38591222.600000	429.302000	16.545262	16.527573	-33.000000	-99.000000
3166293.853000	38591192.600000	439.302000	14.511715	14.540212	-33.000000	-99.000000
3166293.853000	38591192.600000	449.302000	14.410202	14.439869	-33.000000	-99.000000
3166293.853000	38591202.600000	439.302000	14.511276	14.537718	-33.000000	-99.000000
3166293.853000	38591202.600000	449.302000	14.410146	14.439587	-33.000000	-99.000000
3166303.853000	38591192.600000	439.302000	14.511803	14.540716	-33.000000	-99.000000
3166303.853000	38591192.600000	449.302000	14.410213	14.439921	-33.000000	-99.000000
3166303.853000	38591202.600000	439.302000	14.511325	14.537994	-33.000000	-99.000000
3166303.853000	38591202.600000	449.302000	14.410152	14.439614	-33.000000	-99.000000
3166303.853000	38591192.600000	459.302000	14.537697	14.541570	-33.000000	-99.000000
3166303.853000	38591202.600000	459.302000	14.537642	14.542945	-33.000000	-99.000000
3166293.853000	38591212.600000	439.302000	14.510984	14.536054	-33.000000	-99.000000
3166293.853000	38591212.600000	449.302000	14.410109	14.439404	-33.000000	-99.000000
3166293.853000	38591222.600000	439.302000	14.510780	14.534893	-33.000000	-99.000000
3166293.853000	38591222.600000	449.302000	14.410084	14.439280	-33.000000	-99.000000
3166303.853000	38591212.600000	439.302000	14.511013	14.536217	-33.000000	-99.000000
3166303.853000	38591212.600000	449.302000	14.410112	14.439420	-33.000000	-99.000000
3166303.853000	38591222.600000	439.302000	14.510798	14.534995	-33.000000	-99.000000
3166303.853000	38591222.600000	449.302000	14.410086	14.439289	-33.000000	-99.000000
3166303.853000	38591212.600000	459.302000	14.537607	14.543841	-33.000000	-99.000000
3166303.853000	38591222.600000	459.302000	14.537584	14.544456	-33.000000	-99.000000
3166313.853000	38591192.600000	439.302000	14.511794	14.540664	-33.000000	-99.000000
3166313.853000	38591192.600000	449.302000	14.410212	14.439916	-33.000000	-99.000000
3166313.853000	38591202.600000	439.302000	14.511320	14.537966	-33.000000	-99.000000
3166313.853000	38591202.600000	449.302000	14.410151	14.439612	-33.000000	-99.000000
3166323.853000	38591192.600000	439.302000	15.970318	15.975381	-33.000000	-99.000000
3166323.853000	38591192.600000	449.302000	15.660184	15.623670	-33.000000	-99.000000
3166323.853000	38591202.600000	439.302000	15.970240	15.975508	-33.000000	-99.000000
3166323.853000	38591202.600000	449.302000	15.807564	15.807564	-33.000000	-99.000000
3166313.853000	38591192.600000	459.302000	14.537696	14.541596	-33.000000	-99.000000
3166313.853000	38591192.600000	469.302000	14.707222	14.659137	-33.000000	-99.000000
3166313.853000	38591202.600000	459.302000	14.537641	14.542959	-33.000000	-99.000000
3166313.853000	38591202.600000	469.302000	14.707301	14.654149	-33.000000	-99.000000
3166323.853000	38591192.600000	459.302000	15.577693	15.577693	-33.000000	-99.000000
3166323.853000	38591192.600000	469.302000	15.260359	15.260359	-33.000000	-99.000000
3166323.853000	38591202.600000	459.302000	15.610197	15.610197	-33.000000	-99.000000
3166323.853000	38591202.600000	469.302000	15.260272	15.260272	-33.000000	-99.000000
3166313.853000	38591212.600000	439.302000	14.511010	14.536200	-33.000000	-99.000000
3166313.853000	38591212.600000	449.302000	14.410112	14.439418	-33.000000	-99.000000
3166313.853000	38591222.600000	439.302000	14.510797	14.534985	-33.000000	-99.000000
3166313.853000	38591222.600000	449.302000	14.410086	14.439288	-33.000000	-99.000000
3166323.853000	38591212.600000	439.302000	15.970185	15.975600	-33.000000	-99.000000
3166323.853000	38591212.600000	449.302000	15.807552	15.807552	-33.000000	-99.000000
3166323.853000	38591222.600000	439.302000	15.970146	15.975669	-33.000000	-99.000000
3166323.853000	38591222.600000	449.302000	15.807543	15.807543	-33.000000	-99.000000
3166313.853000	38591212.600000	459.302000	14.537607	14.543849	-33.000000	-99.000000
3166313.853000	38591212.600000	469.302000	14.707356	14.650845	-33.000000	-99.000000
3166313.853000	38591222.600000	459.302000	14.537583	14.544461	-33.000000	-99.000000
3166313.853000	38591222.600000	469.302000	14.707395	14.648554	-33.000000	-99.000000
3166323.853000	38591212.600000	459.302000	15.610156	15.610156	-33.000000	-99.000000
3166323.853000	38591212.600000	469.302000	15.260211	15.260211	-33.000000	-99.000000
3166323.853000	38591222.600000	459.302000	15.610126	15.610126	-33.000000	-99.000000
3166323.853000	38591222.600000	469.302000	15.260167	15.260167	-33.000000	-99.000000
3166323.853000	38591232.600000	409.302000	14.662485	14.508645	-33.000000	-99.000000
3166313.853000	38591232.600000	429.302000	15.739179	15.625102	-33.000000	-99.000000
3166323.853000	38591232.600000	419.302000	16.505150	16.551143	-33.000000	-99.000000
3166323.853000	38591232.600000	429.302000	16.545211	16.527653	-33.000000	-99.000000
3166293.853000	38591232.600000	439.302000	14.510633	14.534054	-33.000000	-99.000000
3166293.853000	38591232.600000	449.302000	14.410066	14.439192	-33.000000	-99.000000
3166303.853000	38591232.600000	439.302000	14.510645	14.534121	-33.000000	-99.000000
3166303.853000	38591232.600000	449.302000	14.410068	14.439198	-33.000000	-99.000000
3166303.853000	38591232.600000	459.302000	14.537567	14.544897	-33.000000	-99.000000
3166313.853000	38591232.600000	439.302000	14.510644	14.534114	-33.000000	-99.000000
3166313.853000	38591232.600000	449.302000	14.410067	14.439197	-33.000000	-99.000000
3166323.853000	38591232.600000	439.302000	15.970117	15.975721	-33.000000	-99.000000
3166323.853000	38591232.600000	449.302000	15.807536	15.807536	-33.000000	-99.000000
3166313.853000	38591232.600000	459.302000	14.537567	14.544900	-33.000000	-99.000000
3166313.853000	38591232.600000	469.302000	14.799734	14.799734	-33.000000	-99.000000
3166323.853000	38591232.600000	459.302000	15.610103	15.610103	-33.000000	-99.000000
3166323.853000	38591232.600000	469.302000	15.260135	15.260135	-33.000000	-99.000000
3166253.853000	38591192.600000	479.302000	18.411442	18.411442	-33.000000	-99.000000
3166253.853000	38591202.600000	479.302000	18.411774	18.411774	-33.000000	-99.000000
3166263.853000	38591192.600000	479.302000	18.411582	18.411582	-33.000000	-99.000000
3166263.853000	38591202.600000	479.302000	18.411842	18.411842	-33.000000	-99.000000
3166253.853000	38591212.600000	479.302000	18.411971	18.411971	-33.000000	-99.000000
3166253.853000	38591222.600000	479.302000	18.412098	18.412098	-33.000000	-99.000000
3166263.853000	38591212.600000	479.302000	18.412008	18.412008	-33.000000	-99.000000
3166263.853000	38591222.600000	479.302000	18.412119	18.412119	-33.000000	-99.000000
3166273.853000	38591192.600000	479.302000	18.411744	18.411744	-33.000000	-99.000000
3166273.853000	38591202.600000	479.302000	18.411929	18.411929	-33.000000	-99.000000
3166273.853000	38591212.600000	479.302000	18.412058	18.412058	-33.000000	-99.000000
3166273.853000	38591222.600000	479.302000	18.412150	18.412150	-33.000000	-99.000000
3166253.853000	38591232.600000	479.302000	18.412183	18.412183	-33.000000	-99.000000
3166263.853000	38591232.600000	479.302000	18.412197	18.412197	-33.000000	-99.000000
3166273.853000	38591232.600000	479.302000	18.412216	18.412216	-33.000000	-99.000000
3166303.853000	38591192.600000	489.302000	16.720832	16.878131	-33.000000	-99.000000
3166303.853000	38591202.600000	489.302000	16.721291	16.877428	-33.000000	-99.000000
3166303.853000	38591212.600000	489.302000	16.721586	16.876969	-33.000000	-99.000000
3166303.853000	38591222.600000	489.302000	16.721786	16.876654	-33.000000	-99.000000
3166313.853000	38591192.600000	479.302000	16.713946	16.865478	-33.000000	-99.000000
3166313.853000	38591192.600000	489.302000	16.720841	16.878117	-33.000000	-99.000000
3166313.853000	38591202.600000	479.302000	16.716185	16.868242	-33.000000	-99.000000
3166313.853000	38591202.600000	489.302000	16.721295	16.877420	-33.000000	-99.000000
3166323.853000	38591192.600000	479.302000	15.095425	15.095425	-33.000000	-99.000000
3166323.853000	38591192.600000	489.302000	15.312071	15.312071	-33.000000	-99.000000
3166323.853000	38591202.600000	479.302000	15.095329	15.095329	-33.000000	-99.000000
3166323.853000	38591202.600000	489.302000	15.374236	15.374236	-33.000000	-99.000000
3166313.853000	38591212.600000	479.302000	16.717656	16.869999	-33.000000	-99.000000
3166313.853000	38591212.600000	489.302000	16.721588	16.876965	-33.000000	-99.000000
3166313.853000	38591222.600000	479.302000	16.718671	16.871184	-33.000000	-99.000000
3166313.853000	38591222.600000	489.302000	16.721787	16.876651	-33.000000	-99.000000
3166323.853000	38591212.600000	479.302000	15.095260	15.095260	-33.000000	-99.000000
3166323.853000	38591212.600000	489.302000	15.374408	15.374408	-33.000000	-99.000000
3166323.853000	38591222.600000	479.302000	15.095210	15.095210	-33.000000	-99.000000
3166323.853000	38591222.600000	489.302000	15.374532	15.374532	-33.000000	-99.000000
3166303.853000	38591232.600000	489.302000	16.721928	16.876428	-33.000000	-99.000000
3166313.853000	38591232.600000	479.302000	16.719401	16.872022	-33.000000	-99.000000
3166313.853000	38591232.600000	489.302000	16.721929	16.876426	-33.000000	-99.000000
3166323.853000	38591232.600000	479.302000	15.095173	15.095173	-33.000000	-99.000000
3166323.853000	38591232.600000	489.302000	15.374623	15.374623	-33.000000	-99.000000
3166333.853000	38591112.600000	399.302000	14.163011	14.083845	-33.000000	-99.000000
3166333.853000	38591112.600000	409.302000	14.661737	14.512410	-33.000000	-99.000000
3166333.853000	38591122.600000	399.302000	14.158436	14.064806	-33.000000	-99.000000
3166333.853000	38591122.600000	409.302000	14.661436	14.514573	-33.000000	-99.000000
3166343.853000	38591112.600000	399.302000	14.159986	14.071207	-33.000000	-99.000000
3166343.853000	38591112.600000	409.302000	14.661484	14.513878	-33.000000	-99.000000
3166343.853000	38591122.600000	399.302000	14.150555	14.030960	-33.000000	-99.000000
3166343.853000	38591122.600000	409.302000	14.660804	14.518612	-33.000000	-99.000000
3166333.853000	38591112.600000	419.302000	16.506064	16.558248	-33.000000	-99.000000
3166333.853000	38591112.600000	429.302000	15.724244	15.621217	-33.000000	-99.000000
3166333.853000	38591122.600000	419.302000	16.506607	16.562439	-33.000000	-99.000000
3166333.853000	38591122.600000	429.302000	16.174140	16.121250	-33.000000	-99.000000
3166343.853000	38591112.600000	419.302000	16.506427	16.561059	-33.000000	-99.000000
3166343.853000	38591112.600000	429.302000	16.547117	16.524973	-33.000000	-99.000000
3166343.853000	38591122.600000	419.302000	16.507623	16.570292	-33.000000	-99.000000
3166343.853000	38591122.600000	429.302000	16.548876	16.522459	-33.000000	-99.000000
3166333.853000	38591132.600000	399.302000	14.152755	14.040732	-33.000000	-99.000000
3166333.853000	38591132.600000	409.302000	14.661102	14.517351	-33.000000	-99.000000
3166333.853000	38591142.600000	399.302000	14.149816	14.028203	-33.000000	-99.000000
3166333.853000	38591142.600000	409.302000	14.661019	14.518766	-33.000000	-99.000000
3166343.853000	38591132.600000	399.302000	14.132520	13.948986	-33.000000	-99.000000
3166343.853000	38591132.600000	409.302000	14.659519	14.528856	-33.000000	-99.000000
3166343.853000	38591142.600000	399.302000	14.118040	13.877535	-33.000000	-99.000000
3166343.853000	38591142.600000	409.302000	14.658668	14.538300	-33.000000	-99.000000
3166333.853000	38591132.600000	419.302000	16.507316	16.567893	-33.000000	-99.000000
3166333.853000	38591132.600000	429.302000	16.548410	16.523061	-33.000000	-99.000000
3166333.853000	38591142.600000	419.302000	16.507690	16.570748	-33.000000	-99.000000
3166333.853000	38591142.600000	429.302000	16.548945	16.522242	-33.000000	-99.000000
3166343.853000	38591132.600000	419.302000	16.510297	16.590869	-33.000000	-99.000000
3166343.853000	38591132.600000	429.302000	16.552801	16.516991	-33.000000	-99.000000
3166343.853000	38591142.600000	419.302000	16.512892	16.610738	-33.000000	-99.000000
3166343.853000	38591142.600000	429.302000	16.556592	16.511829	-33.000000	-99.000000
3166353.853000	38591112.600000	399.302000	14.157862	14.062237	-33.000000	-99.000000
3166353.853000	38591112.600000	409.302000	14.661305	14.514933	-33.000000	-99.000000
3166353.853000	38591122.600000	399.302000	14.143025	13.997446	-33.000000	-99.000000
3166353.853000	38591122.600000	409.302000	14.660176	14.522763	-33.000000	-99.000000
3166363.853000	38591112.600000	399.302000	14.158338	14.064255	-33.000000	-99.000000
3166363.853000	38591122.600000	399.302000	14.144902	14.005916	-33.000000	-99.000000
3166353.853000	38591112.600000	419.302000	16.506689	16.563089	-33.000000	-99.000000
3166353.853000	38591112.600000	429.302000	16.547505	16.524426	-33.000000	-99.000000
3166353.853000	38591122.600000	419.302000	16.508683	16.578474	-33.000000	-99.000000
3166353.853000	38591122.600000	429.302000	16.550442	16.520294	-33.000000	-99.000000
3166363.853000	38591112.600000	419.302000	16.506630	16.562630	-33.000000	-99.000000
3166363.853000	38591112.600000	429.302000	16.547417	16.524549	-33.000000	-99.000000
3166363.853000	38591122.600000	419.302000	16.508410	16.576368	-33.000000	-99.000000
3166363.853000	38591122.600000	429.302000	16.550039	16.520847	-33.000000	-99.000000
3166353.853000	38591132.600000	399.302000	14.096898	13.757003	-33.000000	-99.000000
3166353.853000	38591132.600000	409.302000	14.656420	14.555844	-33.000000	-99.000000
3166353.853000	38591142.600000	399.302000	14.031898	12.782894	-33.000000	-99.000000
3166353.853000	38591142.600000	409.302000	14.652129	14.700425	-33.000000	-99.000000
3166363.853000	38591132.600000	399.302000	14.108298	13.824017	-33.000000	-99.000000
3166363.853000	38591142.600000	399.302000	14.059684	13.470859	-33.000000	-99.000000
3166353.853000	38591132.600000	419.302000	16.517831	16.648720	-33.000000	-99.000000
3166353.853000	38591132.600000	429.302000	16.563898	16.503065	-33.000000	-99.000000
3166353.853000	38591142.600000	419.302000	16.581695	17.133841	-33.000000	-99.000000
3166353.853000	38591142.600000	429.302000	16.657189	16.445905	-33.000000	-99.000000
3166363.853000	38591132.600000	419.302000	16.515005	16.627053	-33.000000	-99.000000
3166363.853000	38591132.600000	429.302000	16.559738	16.508055	-33.000000	-99.000000
3166363.853000	38591142.600000	419.302000	16.532364	16.759394	-33.000000	-99.000000
3166363.853000	38591142.600000	429.302000	16.585235	16.480884	-33.000000	-99.000000
3166333.853000	38591112.600000	439.302000	14.515144	14.559592	-33.000000	-99.000000
3166333.853000	38591112.600000	449.302000	14.410763	14.442882	-33.000000	-99.000000
3166333.853000	38591122.600000	439.302000	15.367615	15.294945	-33.000000	-99.000000
3166333.853000	38591122.600000	449.302000	14.411049	14.444310	-33.000000	-99.000000
3166343.853000	38591112.600000	439.302000	15.971216	15.974518	-33.000000	-99.000000
3166343.853000	38591112.600000	449.302000	15.807698	15.807698	-33.000000	-99.000000
3166343.853000	38591122.600000	439.302000	15.972223	15.973113	-33.000000	-99.000000
3166343.853000	38591122.600000	449.302000	15.807860	15.807860	-33.000000	-99.000000
3166333.853000	38591112.600000	459.302000	14.538138	14.532301	-33.000000	-99.000000
3166333.853000	38591112.600000	469.302000	14.799819	14.799819	-33.000000	-99.000000
3166333.853000	38591122.600000	459.302000	14.538451	14.526760	-33.000000	-99.000000
3166333.853000	38591122.600000	469.302000	15.367382	15.367382	-33.000000	-99.000000
3166343.853000	38591112.600000	459.302000	15.610800	15.610800	-33.000000	-99.000000
3166343.853000	38591112.600000	469.302000	15.261312	15.261312	-33.000000	-99.000000
3166343.853000	38591122.600000	459.302000	15.611474	15.611474	-33.000000	-99.000000
3166343.853000	38591122.600000	469.302000	15.262404	15.262404	-33.000000	-99.000000
3166333.853000	38591132.600000	439.302000	15.971952	15.973304	-33.000000	-99.000000
3166333.853000	38591132.600000	449.302000	15.807838	15.807838	-33.000000	-99.000000
3166333.853000	38591142.600000	439.302000	15.972255	15.972695	-33.000000	-99.000000
3166333.853000	38591142.600000	449.302000	15.807904	15.807904	-33.000000	-99.000000
3166343.853000	38591132.600000	439.302000	15.974470	15.969842	-33.000000	-99.000000
3166343.853000	38591132.600000	449.302000	15.808162	15.808162	-33.000000	-99.000000
3166343.853000	38591142.600000	439.302000	15.976650	15.966334	-33.000000	-99.000000
3166343.853000	38591142.600000	449.302000	15.808390	15.808390	-33.000000	-99.000000
3166333.853000	38591132.600000	459.302000	15.611330	15.611330	-33.000000	-99.000000
3166333.853000	38591132.600000	469.302000	15.262125	15.262125	-33.000000	-99.000000
3166333.853000	38591142.600000	459.302000	15.611566	15.611566	-33.000000	-99.000000
3166333.853000	38591142.600000	469.302000	15.262470	15.262470	-33.000000	-99.000000
3166343.853000	38591132.600000	459.302000	15.612937	15.612937	-33.000000	-99.000000
3166343.853000	38591132.600000	469.302000	15.264844	15.264844	-33.000000	-99.000000
3166343.853000	38591142.600000	459.302000	15.614344	15.614344	-33.000000	-99.000000
3166343.853000	38591142.600000	469.302000	15.267244	15.267244	-33.000000	-99.000000
3166353.853000	38591112.600000	439.302000	15.971439	15.974246	-33.000000	-99.000000
3166353.853000	38591112.600000	449.302000	15.807731	15.807731	-33.000000	-99.000000
3166353.853000	38591122.600000	439.302000	15.973120	15.971949	-33.000000	-99.000000
3166353.853000	38591122.600000	449.302000	15.807978	15.807978	-33.000000	-99.000000
3166363.853000	38591112.600000	439.302000	15.971389	15.974307	-33.000000	-99.000000
3166363.853000	38591112.600000	449.302000	15.807724	15.807724	-33.000000	-99.000000
3166363.853000	38591122.600000	439.302000	15.972889	15.972248	-33.000000	-99.000000
3166363.853000	38591122.600000	449.302000	15.807949	15.807949	-33.000000	-99.000000
3166353.853000	38591112.600000	459.302000	15.610944	15.610944	-33.000000	-99.000000
3166353.853000	38591112.600000	469.302000	15.261551	15.261551	-33.000000	-99.000000
3166353.853000	38591122.600000	459.302000	15.612041	15.612041	-33.000000	-99.000000
3166353.853000	38591122.600000	469.302000	15.263367	15.263367	-33.000000	-99.000000
3166363.853000	38591112.600000	459.302000	15.610911	15.610911	-33.000000	-99.000000
3166363.853000	38591112.600000	469.302000	15.261497	15.261497	-33.000000	-99.000000
3166363.853000	38591122.600000	459.302000	15.611896	15.611896	-33.000000	-99.000000
3166363.853000	38591122.600000	469.302000	15.263119	15.263119	-33.000000	-99.000000
3166353.853000	38591132.600000	439.302000	15.980838	15.961193	-33.000000	-99.000000
3166353.853000	38591132.600000	449.302000	15.808451	15.808451	-33.000000	-99.000000
3166353.853000	38591142.600000	439.302000	16.032962	15.897375	-33.000000	-99.000000
3166353.853000	38591142.600000	449.302000	15.789425	15.789425	-33.000000	-99.000000
3166363.853000	38591132.600000	439.302000	15.978451	15.964416	-33.000000	-99.000000
3166363.853000	38591132.600000	449.302000	15.808428	15.808428	-33.000000	-99.000000
3166363.853000	38591142.600000	439.302000	15.993193	15.943463	-33.000000	-99.000000
3166363.853000	38591142.600000	449.302000	15.807108	15.807108	-33.000000	-99.000000
3166353.853000	38591132.600000	459.302000	15.616496	15.616496	-33.000000	-99.000000
3166353.853000	38591132.600000	469.302000	15.271599	15.271599	-33.000000	-99.000000
3166353.853000	38591142.600000	459.302000	15.626213	15.626213	-33.000000	-99.000000
3166353.853000	38591142.600000	469.302000	15.323193	15.323193	-33.000000	-99.000000
3166363.853000	38591132.600000	459.302000	15.615243	15.615243	-33.000000	-99.000000
3166363.853000	38591132.600000	469.302000	15.269087	15.269087	-33.000000	-99.000000
3166363.853000	38591142.600000	459.302000	15.621973	15.621973	-33.000000	-99.000000
3166363.853000	38591142.600000	469.302000	15.284722	15.284722	-33.000000	-99.000000
3166333.853000	38591152.600000	399.302000	14.153075	14.042508	-33.000000	-99.000000
3166333.853000	38591152.600000	409.302000	14.661360	14.516982	-33.000000	-99.000000
3166333.853000	38591162.600000	399.302000	14.158773	14.066761	-33.000000	-99.000000
3166333.853000	38591162.600000	409.302000	14.661788	14.514123	-33.000000	-99.000000
3166343.853000	38591152.600000	399.302000	14.133740	13.955766	-33.000000	-99.000000
3166343.853000	38591152.600000	409.302000	14.660116	14.527666	-33.000000	-99.000000
3166343.853000	38591162.600000	399.302000	14.151321	14.035188	-33.000000	-99.000000
3166343.853000	38591162.600000	409.302000	14.661380	14.517758	-33.000000	-99.000000
3166333.853000	38591152.600000	419.302000	16.507246	16.567299	-33.000000	-99.000000
3166333.853000	38591152.600000	429.302000	16.548280	16.523142	-33.000000	-99.000000
3166333.853000	38591162.600000	419.302000	16.506526	16.561735	-33.000000	-99.000000
3166333.853000	38591162.600000	429.302000	16.547218	16.524660	-33.000000	-99.000000
3166343.853000	38591152.600000	419.302000	16.510041	16.588778	-33.000000	-99.000000
3166343.853000	38591152.600000	429.302000	16.552373	16.517337	-33.000000	-99.000000
3166343.853000	38591162.600000	419.302000	16.507459	16.568904	-33.000000	-99.000000
3166343.853000	38591162.600000	429.302000	16.548577	16.522655	-33.000000	-99.000000
3166333.853000	38591172.600000	399.302000	14.163259	14.085389	-33.000000	-99.000000
3166333.853000	38591172.600000	409.302000	14.662080	14.512008	-33.000000	-99.000000
3166333.853000	38591182.600000	399.302000	14.166155	14.097215	-33.000000	-99.000000
3166333.853000	38591182.600000	409.302000	14.662251	14.510702	-33.000000	-99.000000
3166343.853000	38591172.600000	399.302000	14.160391	14.073605	-33.000000	-99.000000
3166343.853000	38591172.600000	409.302000	14.661946	14.513304	-33.000000	-99.000000
3166343.853000	38591182.600000	399.302000	14.164922	14.092233	-33.000000	-99.000000
3166343.853000	38591182.600000	409.302000	14.662201	14.511234	-33.000000	-99.000000
3166333.853000	38591172.600000	419.302000	16.505994	16.557638	-33.000000	-99.000000
3166333.853000	38591172.600000	429.302000	16.546438	16.525800	-33.000000	-99.000000
3166333.853000	38591182.600000	419.302000	16.505667	16.555115	-33.000000	-99.000000
3166333.853000	38591182.600000	429.302000	16.545960	16.526512	-33.000000	-99.000000
3166343.853000	38591172.600000	419.302000	16.506325	16.560172	-33.000000	-99.000000
3166343.853000	38591172.600000	429.302000	16.546917	16.525077	-33.000000	-99.000000
3166343.853000	38591182.600000	419.302000	16.505802	16.556152	-33.000000	-99.000000
3166343.853000	38591182.600000	429.302000	16.546155	16.526212	-33.000000	-99.000000
3166353.853000	38591152.600000	399.302000	14.101070	13.784954	-33.000000	-99.000000
3166353.853000	38591152.600000	409.302000	14.657817	14.551245	-33.000000	-99.000000
3166353.853000	38591162.600000	399.302000	14.144357	14.004725	-33.000000	-99.000000
3166353.853000	38591162.600000	409.302000	14.660987	14.521399	-33.000000	-99.000000
3166363.853000	38591152.600000	399.302000	14.111341	13.842878	-33.000000	-99.000000
3166363.853000	38591162.600000	399.302000	14.146079	14.012350	-33.000000	-99.000000
3166353.853000	38591152.600000	419.302000	16.516653	16.639421	-33.000000	-99.000000
3166353.853000	38591152.600000	429.302000	16.562090	16.504655	-33.000000	-99.000000
3166353.853000	38591162.600000	419.302000	16.508407	16.576183	-33.000000	-99.000000
3166353.853000	38591162.600000	429.302000	16.549959	16.520646	-33.000000	-99.000000
3166363.853000	38591152.600000	419.302000	16.514246	16.621009	-33.000000	-99.000000
3166363.853000	38591152.600000	429.302000	16.558548	16.509102	-33.000000	-99.000000
3166363.853000	38591162.600000	419.302000	16.508165	16.574328	-33.000000	-99.000000
3166363.853000	38591162.600000	429.302000	16.549607	16.521156	-33.000000	-99.000000
3166353.853000	38591172.600000	399.302000	14.158400	14.065341	-33.000000	-99.000000
3166353.853000	38591172.600000	409.302000	14.661851	14.514225	-33.000000	-99.000000
3166353.853000	38591182.600000	399.302000	14.164187	14.089253	-33.000000	-99.000000
3166353.853000	38591182.600000	409.302000	14.662172	14.511553	-33.000000	-99.000000
3166363.853000	38591172.600000	399.302000	14.158845	14.067193	-33.000000	-99.000000
3166363.853000	38591182.600000	399.302000	14.164344	14.089889	-33.000000	-99.000000
3166353.853000	38591172.600000	419.302000	16.506560	16.561981	-33.000000	-99.000000
3166353.853000	38591172.600000	429.302000	16.547258	16.524562	-33.000000	-99.000000
3166353.853000	38591182.600000	419.302000	16.505884	16.556777	-33.000000	-99.000000
3166353.853000	38591182.600000	429.302000	16.546272	16.526031	-33.000000	-99.000000
3166363.853000	38591172.600000	419.302000	16.506507	16.561574	-33.000000	-99.000000
3166363.853000	38591172.600000	429.302000	16.547181	16.524678	-33.000000	-99.000000
3166363.853000	38591182.600000	419.302000	16.505866	16.556643	-33.000000	-99.000000
3166363.853000	38591182.600000	429.302000	16.546247	16.526069	-33.000000	-99.000000
3166333.853000	38591152.600000	439.302000	15.971870	15.973093	-33.000000	-99.000000
3166333.853000	38591152.600000	449.302000	15.807861	15.807861	-33.000000	-99.000000
3166333.853000	38591162.600000	439.302000	15.971261	15.973924	-33.000000	-99.000000
3166333.853000	38591162.600000	449.302000	15.807764	15.807764	-33.000000	-99.000000
3166343.853000	38591152.600000	439.302000	15.974219	15.969482	-33.000000	-99.000000
3166343.853000	38591152.600000	449.302000	15.808204	15.808204	-33.000000	-99.000000
3166343.853000	38591162.600000	439.302000	15.972036	15.972654	-33.000000	-99.000000
3166343.853000	38591162.600000	449.302000	15.807908	15.807908	-33.000000	-99.000000
3166333.853000	38591152.600000	459.302000	15.611338	15.611338	-33.000000	-99.000000
3166333.853000	38591152.600000	469.302000	15.262063	15.262063	-33.000000	-99.000000
3166333.853000	38591162.600000	459.302000	15.610931	15.610931	-33.000000	-99.000000
3166333.853000	38591162.600000	469.302000	15.261399	15.261399	-33.000000	-99.000000
3166343.853000	38591152.600000	459.302000	15.612922	15.612922	-33.000000	-99.000000
3166343.853000	38591152.600000	469.302000	15.264647	15.264647	-33.000000	-99.000000
3166343.853000	38591162.600000	459.302000	15.611488	15.611488	-33.000000	-99.000000
3166343.853000	38591162.600000	469.302000	15.262261	15.262261	-33.000000	-99.000000
3166333.853000	38591172.600000	439.302000	15.970815	15.974579	-33.000000	-99.000000
3166333.853000	38591172.600000	449.302000	15.807684	15.807684	-33.000000	-99.000000
3166333.853000	38591182.600000	439.302000	15.970542	15.975001	-33.000000	-99.000000
3166333.853000	38591182.600000	449.302000	15.807630	15.807630	-33.000000	-99.000000
3166343.853000	38591172.600000	439.302000	15.971086	15.974108	-33.000000	-99.000000
3166343.853000	38591172.600000	449.302000	15.807741	15.807741	-33.000000	-99.000000
3166343.853000	38591182.600000	439.302000	15.970652	15.974799	-33.000000	-99.000000
3166343.853000	38591182.600000	449.302000	15.807655	15.807655	-33.000000	-99.000000
3166333.853000	38591172.600000	459.302000	15.610619	15.610619	-33.000000	-99.000000
3166333.853000	38591172.600000	469.302000	15.260910	15.260910	-33.000000	-99.000000
3166333.853000	38591182.600000	459.302000	15.610423	15.610423	-33.000000	-99.000000
3166333.853000	38591182.600000	469.302000	15.260608	15.260608	-33.000000	-99.000000
3166343.853000	38591172.600000	459.302000	15.610823	15.610823	-33.000000	-99.000000
3166343.853000	38591172.600000	469.302000	15.261213	15.261213	-33.000000	-99.000000
3166343.853000	38591182.600000	459.302000	15.610509	15.610509	-33.000000	-99.000000
3166343.853000	38591182.600000	469.302000	15.260732	15.260732	-33.000000	-99.000000
3166353.853000	38591152.600000	439.302000	15.979845	15.961007	-33.000000	-99.000000
3166353.853000	38591152.600000	449.302000	15.808561	15.808561	-33.000000	-99.000000
3166353.853000	38591162.600000	439.302000	15.972828	15.971365	-33.000000	-99.000000
3166353.853000	38591162.600000	449.302000	15.808041	15.808041	-33.000000	-99.000000
3166363.853000	38591152.600000	439.302000	15.977787	15.964078	-33.000000	-99.000000
3166363.853000	38591152.600000	449.302000	15.808504	15.808504	-33.000000	-99.000000
3166363.853000	38591162.600000	439.302000	15.972626	15.971693	-33.000000	-99.000000
3166363.853000	38591162.600000	449.302000	15.808008	15.808008	-33.000000	-99.000000
3166353.853000	38591152.600000	459.302000	15.616319	15.616319	-33.000000	-99.000000
3166353.853000	38591152.600000	469.302000	15.270812	15.270812	-33.000000	-99.000000
3166353.853000	38591162.600000	459.302000	15.612045	15.612045	-33.000000	-99.000000
3166353.853000	38591162.600000	469.302000	15.263140	15.263140	-33.000000	-99.000000
3166363.853000	38591152.600000	459.302000	15.615140	15.615140	-33.000000	-99.000000
3166363.853000	38591152.600000	469.302000	15.268562	15.268562	-33.000000	-99.000000
3166363.853000	38591162.600000	459.302000	15.611904	15.611904	-33.000000	-99.000000
3166363.853000	38591162.600000	469.302000	15.262916	15.262916	-33.000000	-99.000000
3166353.853000	38591172.600000	439.302000	15.971281	15.973771	-33.000000	-99.000000
3166353.853000	38591172.600000	449.302000	15.807781	15.807781	-33.000000	-99.000000
3166353.853000	38591182.600000	439.302000	15.970718	15.974677	-33.000000	-99.000000
3166353.853000	38591182.600000	449.302000	15.807671	15.807671	-33.000000	-99.000000
3166363.853000	38591172.600000	439.302000	15.971237	15.973847	-33.000000	-99.000000
3166363.853000	38591172.600000	449.302000	15.807772	15.807772	-33.000000	-99.000000
3166363.853000	38591182.600000	439.302000	15.970704	15.974703	-33.000000	-99.000000
3166363.853000	38591182.600000	449.302000	15.807667	15.807667	-33.000000	-99.000000
3166353.853000	38591172.600000	459.302000	15.610968	15.610968	-33.000000	-99.000000
3166353.853000	38591172.600000	469.302000	15.261431	15.261431	-33.000000	-99.000000
3166353.853000	38591182.600000	459.302000	15.610560	15.610560	-33.000000	-99.000000
3166353.853000	38591182.600000	469.302000	15.260807	15.260807	-33.000000	-99.000000
3166363.853000	38591172.600000	459.302000	15.610935	15.610935	-33.000000	-99.000000
3166363.853000	38591172.600000	469.302000	15.261382	15.261382	-33.000000	-99.000000
3166363.853000	38591182.600000	459.302000	15.610549	15.610549	-33.000000	-99.000000
3166363.853000	38591182.600000	469.302000	15.260791	15.260791	-33.000000	-99.000000
3166373.853000	38591112.600000	429.302000	16.546938	16.525226	-33.000000	-99.000000
3166373.853000	38591122.600000	429.302000	16.548311	16.523251	-33.000000	-99.000000
3166373.853000	38591132.600000	429.302000	16.550786	16.519736	-33.000000	-99.000000
3166373.853000	38591142.600000	429.302000	16.552605	16.517137	-33.000000	-99.000000
3166373.853000	38591112.600000	439.302000	15.971114	15.974643	-33.000000	-99.000000
3166373.853000	38591112.600000	449.302000	15.807683	15.807683	-33.000000	-99.000000
3166373.853000	38591122.600000	439.302000	15.971898	15.973534	-33.000000	-99.000000
3166373.853000	38591122.600000	449.302000	15.807813	15.807813	-33.000000	-99.000000
3166373.853000	38591112.600000	459.302000	15.610734	15.610734	-33.000000	-99.000000
3166373.853000	38591112.600000	469.302000	15.261201	15.261201	-33.000000	-99.000000
3166373.853000	38591122.600000	459.302000	15.611265	15.611265	-33.000000	-99.000000
3166373.853000	38591122.600000	469.302000	15.262055	15.262055	-33.000000	-99.000000
3166373.853000	38591132.600000	439.302000	15.973314	15.971429	-33.000000	-99.000000
3166373.853000	38591132.600000	449.302000	15.808029	15.808029	-33.000000	-99.000000
3166373.853000	38591142.600000	439.302000	15.974355	15.969642	-33.000000	-99.000000
3166373.853000	38591142.600000	449.302000	15.808185	15.808185	-33.000000	-99.000000
3166373.853000	38591132.600000	459.302000	15.612214	15.612214	-33.000000	-99.000000
3166373.853000	38591132.600000	469.302000	15.263599	15.263599	-33.000000	-99.000000
3166373.853000	38591142.600000	459.302000	15.612937	15.612937	-33.000000	-99.000000
3166373.853000	38591142.600000	469.302000	15.264758	15.264758	-33.000000	-99.000000
3166373.853000	38591152.600000	429.302000	16.550513	16.519940	-33.000000	-99.000000
3166373.853000	38591162.600000	429.302000	16.548069	16.523401	-33.000000	-99.000000
3166373.853000	38591172.600000	429.302000	16.546759	16.525315	-33.000000	-99.000000
3166373.853000	38591182.600000	429.302000	16.546095	16.526304	-33.000000	-99.000000
3166373.853000	38591152.600000	439.302000	15.973150	15.971121	-33.000000	-99.000000
3166373.853000	38591152.600000	449.302000	15.808062	15.808062	-33.000000	-99.000000
3166373.853000	38591162.600000	439.302000	15.971746	15.973129	-33.000000	-99.000000
3166373.853000	38591162.600000	449.302000	15.807856	15.807856	-33.000000	-99.000000
3166373.853000	38591152.600000	459.302000	15.612214	15.612214	-33.000000	-99.000000
3166373.853000	38591152.600000	469.302000	15.263472	15.263472	-33.000000	-99.000000
3166373.853000	38591162.600000	459.302000	15.611281	15.611281	-33.000000	-99.000000
3166373.853000	38591162.600000	469.302000	15.261938	15.261938	-33.000000	-99.000000
3166373.853000	38591172.600000	439.302000	15.970997	15.974263	-33.000000	-99.000000
3166373.853000	38591172.600000	449.302000	15.807722	15.807722	-33.000000	-99.000000
3166373.853000	38591182.600000	439.302000	15.970618	15.974861	-33.000000	-99.000000
3166373.853000	38591182.600000	449.302000	15.807648	15.807648	-33.000000	-99.000000
3166373.853000	38591172.600000	459.302000	15.610756	15.610756	-33.000000	-99.000000
3166373.853000	38591172.600000	469.302000	15.261113	15.261113	-33.000000	-99.000000
3166373.853000	38591182.600000	459.302000	15.610482	15.610482	-33.000000	-99.000000
3166373.853000	38591182.600000	469.302000	15.260694	15.260694	-33.000000	-99.000000
3166333.853000	38591112.600000	479.302000	16.345468	16.457039	-33.000000	-99.000000
3166333.853000	38591112.600000	489.302000	16.717289	16.882744	-33.000000	-99.000000
3166333.853000	38591122.600000	479.302000	15.610325	15.591929	-33.000000	-99.000000
3166333.853000	38591122.600000	489.302000	16.715244	16.885457	-33.000000	-99.000000
3166343.853000	38591112.600000	479.302000	15.096338	15.096338	-33.000000	-99.000000
3166343.853000	38591112.600000	489.302000	15.371290	15.371290	-33.000000	-99.000000
3166343.853000	38591122.600000	479.302000	15.097493	15.097493	-33.000000	-99.000000
3166343.853000	38591122.600000	489.302000	15.368282	15.368282	-33.000000	-99.000000
3166333.853000	38591132.600000	479.302000	15.097246	15.097246	-33.000000	-99.000000
3166333.853000	38591132.600000	489.302000	15.369052	15.369052	-33.000000	-99.000000
3166333.853000	38591142.600000	479.302000	15.097659	15.097659	-33.000000	-99.000000
3166333.853000	38591142.600000	489.302000	15.368116	15.368116	-33.000000	-99.000000
3166343.853000	38591132.600000	479.302000	15.100100	15.100100	-33.000000	-99.000000
3166343.853000	38591132.600000	489.302000	15.361783	15.361783	-33.000000	-99.000000
3166343.853000	38591142.600000	479.302000	15.102749	15.102749	-33.000000	-99.000000
3166343.853000	38591142.600000	489.302000	15.355647	15.355647	-33.000000	-99.000000
3166353.853000	38591112.600000	479.302000	15.096581	15.096581	-33.000000	-99.000000
3166353.853000	38591112.600000	489.302000	15.370623	15.370623	-33.000000	-99.000000
3166353.853000	38591122.600000	479.302000	15.098486	15.098486	-33.000000	-99.000000
3166353.853000	38591122.600000	489.302000	15.365680	15.365680	-33.000000	-99.000000
3166363.853000	38591112.600000	479.302000	15.096526	15.096526	-33.000000	-99.000000
3166363.853000	38591112.600000	489.302000	15.370773	15.370773	-33.000000	-99.000000
3166363.853000	38591122.600000	479.302000	15.098231	15.098231	-33.000000	-99.000000
3166363.853000	38591122.600000	489.302000	15.366344	15.366344	-33.000000	-99.000000
3166353.853000	38591112.600000	499.302000	15.176353	15.176353	-33.000000	-99.000000
3166353.853000	38591122.600000	499.302000	15.177674	15.177674	-33.000000	-99.000000
3166363.853000	38591112.600000	499.302000	15.176310	15.176310	-33.000000	-99.000000
3166363.853000	38591122.600000	499.302000	15.177517	15.177517	-33.000000	-99.000000
3166353.853000	38591132.600000	479.302000	15.107117	15.107117	-33.000000	-99.000000
3166353.853000	38591132.600000	489.302000	15.345241	15.345241	-33.000000	-99.000000
3166353.853000	38591142.600000	479.302000	15.165482	15.165482	-33.000000	-99.000000
3166353.853000	38591142.600000	489.302000	15.269096	15.269096	-33.000000	-99.000000
3166363.853000	38591132.600000	479.302000	15.104517	15.104517	-33.000000	-99.000000
3166363.853000	38591132.600000	489.302000	15.351151	15.351151	-33.000000	-99.000000
3166363.853000	38591142.600000	479.302000	15.121208	15.121208	-33.000000	-99.000000
3166363.853000	38591142.600000	489.302000	15.318062	15.318062	-33.000000	-99.000000
3166353.853000	38591132.600000	499.302000	15.180065	15.180065	-33.000000	-99.000000
3166353.853000	38591142.600000	499.302000	15.131120	15.131120	-33.000000	-99.000000
3166363.853000	38591132.600000	499.302000	15.179901	15.179901	-33.000000	-99.000000
3166363.853000	38591142.600000	499.302000	15.175135	15.175135	-33.000000	-99.000000
3166333.853000	38591152.600000	479.302000	15.097264	15.097264	-33.000000	-99.000000
3166333.853000	38591152.600000	489.302000	15.369236	15.369236	-33.000000	-99.000000
3166333.853000	38591162.600000	479.302000	15.096566	15.096566	-33.000000	-99.000000
3166333.853000	38591162.600000	489.302000	15.371074	15.371074	-33.000000	-99.000000
3166343.853000	38591152.600000	479.302000	15.100082	15.100082	-33.000000	-99.000000
3166343.853000	38591152.600000	489.302000	15.362299	15.362299	-33.000000	-99.000000
3166343.853000	38591162.600000	479.302000	15.097527	15.097527	-33.000000	-99.000000
3166343.853000	38591162.600000	489.302000	15.368702	15.368702	-33.000000	-99.000000
3166333.853000	38591172.600000	479.302000	15.096038	15.096038	-33.000000	-99.000000
3166333.853000	38591172.600000	489.302000	15.372442	15.372442	-33.000000	-99.000000
3166333.853000	38591182.600000	479.302000	15.095708	15.095708	-33.000000	-99.000000
3166333.853000	38591182.600000	489.302000	15.373289	15.373289	-33.000000	-99.000000
3166343.853000	38591172.600000	479.302000	15.096384	15.096384	-33.000000	-99.000000
3166343.853000	38591172.600000	489.302000	15.371597	15.371597	-33.000000	-99.000000
3166343.853000	38591182.600000	479.302000	15.095852	15.095852	-33.000000	-99.000000
3166343.853000	38591182.600000	489.302000	15.372942	15.372942	-33.000000	-99.000000
3166353.853000	38591152.600000	479.302000	15.106751	15.106751	-33.000000	-99.000000
3166353.853000	38591152.600000	489.302000	15.346932	15.346932	-33.000000	-99.000000
3166353.853000	38591162.600000	479.302000	15.098507	15.098507	-33.000000	-99.000000
3166353.853000	38591162.600000	489.302000	15.366313	15.366313	-33.000000	-99.000000
3166363.853000	38591152.600000	479.302000	15.104323	15.104323	-33.000000	-99.000000
3166363.853000	38591152.600000	489.302000	15.352356	15.352356	-33.000000	-99.000000
3166363.853000	38591162.600000	479.302000	15.098257	15.098257	-33.000000	-99.000000
3166363.853000	38591162.600000	489.302000	15.366920	15.366920	-33.000000	-99.000000
3166353.853000	38591152.600000	499.302000	15.180234	15.180234	-33.000000	-99.000000
3166353.853000	38591162.600000	499.302000	15.177767	15.177767	-33.000000	-99.000000
3166363.853000	38591152.600000	499.302000	15.180006	15.180006	-33.000000	-99.000000
3166363.853000	38591162.600000	499.302000	15.177607	15.177607	-33.000000	-99.000000
3166353.853000	38591172.600000	479.302000	15.096632	15.096632	-33.000000	-99.000000
3166353.853000	38591172.600000	489.302000	15.370994	15.370994	-33.000000	-99.000000
3166353.853000	38591182.600000	479.302000	15.095939	15.095939	-33.000000	-99.000000
3166353.853000	38591182.600000	489.302000	15.372734	15.372734	-33.000000	-99.000000
3166363.853000	38591172.600000	479.302000	15.096576	15.096576	-33.000000	-99.000000
3166363.853000	38591172.600000	489.302000	15.371130	15.371130	-33.000000	-99.000000
3166363.853000	38591182.600000	479.302000	15.095920	15.095920	-33.000000	-99.000000
3166363.853000	38591182.600000	489.302000	15.372778	15.372778	-33.000000	-99.000000
3166353.853000	38591172.600000	499.302000	15.176438	15.176438	-33.000000	-99.000000
3166353.853000	38591182.600000	499.302000	15.175862	15.175862	-33.000000	-99.000000
3166363.853000	38591172.600000	499.302000	15.176393	15.176393	-33.000000	-99.000000
3166363.853000	38591182.600000	499.302000	15.175846	15.175846	-33.000000	-99.000000
3166373.853000	38591112.600000	479.302000	15.096225	15.096225	-33.000000	-99.000000
3166373.853000	38591112.600000	489.302000	15.371598	15.371598	-33.000000	-99.000000
3166373.853000	38591122.600000	479.302000	15.097132	15.097132	-33.000000	-99.000000
3166373.853000	38591122.600000	489.302000	15.369238	15.369238	-33.000000	-99.000000
3166383.853000	38591112.600000	489.302000	15.372503	15.372503	-33.000000	-99.000000
3166383.853000	38591122.600000	489.302000	15.371446	15.371446	-33.000000	-99.000000
3166373.853000	38591112.600000	499.302000	15.176071	15.176071	-33.000000	-99.000000
3166373.853000	38591122.600000	499.302000	15.176776	15.176776	-33.000000	-99.000000
3166383.853000	38591112.600000	499.302000	15.175800	15.175800	-33.000000	-99.000000
3166383.853000	38591122.600000	499.302000	15.176143	15.176143	-33.000000	-99.000000
3166373.853000	38591132.600000	479.302000	15.098796	15.098796	-33.000000	-99.000000
3166373.853000	38591132.600000	489.302000	15.365064	15.365064	-33.000000	-99.000000
3166373.853000	38591142.600000	479.302000	15.100105	15.100105	-33.000000	-99.000000
3166373.853000	38591142.600000	489.302000	15.362007	15.362007	-33.000000	-99.000000
3166383.853000	38591132.600000	489.302000	15.370233	15.370233	-33.000000	-99.000000
3166383.853000	38591142.600000	489.302000	15.369664	15.369664	-33.000000	-99.000000
3166373.853000	38591132.600000	499.302000	15.177879	15.177879	-33.000000	-99.000000
3166373.853000	38591142.600000	499.302000	15.178600	15.178600	-33.000000	-99.000000
3166383.853000	38591132.600000	499.302000	15.176534	15.176534	-33.000000	-99.000000
3166383.853000	38591142.600000	499.302000	15.176738	15.176738	-33.000000	-99.000000
3166373.853000	38591152.600000	479.302000	15.098803	15.098803	-33.000000	-99.000000
3166373.853000	38591152.600000	489.302000	15.365416	15.365416	-33.000000	-99.000000
3166373.853000	38591162.600000	479.302000	15.097168	15.097168	-33.000000	-99.000000
3166373.853000	38591162.600000	489.302000	15.369586	15.369586	-33.000000	-99.000000
3166383.853000	38591152.600000	489.302000	15.370374	15.370374	-33.000000	-99.000000
3166383.853000	38591162.600000	489.302000	15.371644	15.371644	-33.000000	-99.000000
3166373.853000	38591152.600000	499.302000	15.177928	15.177928	-33.000000	-99.000000
3166373.853000	38591162.600000	499.302000	15.176845	15.176845	-33.000000	-99.000000
3166383.853000	38591152.600000	499.302000	15.176564	15.176564	-33.000000	-99.000000
3166383.853000	38591162.600000	499.302000	15.176192	15.176192	-33.000000	-99.000000
3166373.853000	38591172.600000	479.302000	15.096270	15.096270	-33.000000	-99.000000
3166373.853000	38591172.600000	489.302000	15.371876	15.371876	-33.000000	-99.000000
3166373.853000	38591182.600000	479.302000	15.095807	15.095807	-33.000000	-99.000000
3166373.853000	38591182.600000	489.302000	15.373049	15.373049	-33.000000	-99.000000
3166383.853000	38591172.600000	489.302000	15.372700	15.372700	-33.000000	-99.000000
3166383.853000	38591182.600000	489.302000	15.373410	15.373410	-33.000000	-99.000000
3166373.853000	38591172.600000	499.302000	15.176141	15.176141	-33.000000	-99.000000
3166373.853000	38591182.600000	499.302000	15.175747	15.175747	-33.000000	-99.000000
3166383.853000	38591172.600000	499.302000	15.175854	15.175854	-33.000000	-99.000000
3166383.853000	38591182.600000	499.302000	15.175613	15.175613	-33.000000	-99.000000
3166333.853000	38591192.600000	399.302000	14.167977	14.104575	-33.000000	-99.000000
3166333.853000	38591192.600000	409.302000	14.662349	14.509906	-33.000000	-99.000000
3166333.853000	38591202.600000	399.302000	14.169152	14.109289	-33.000000	-99.000000
3166333.853000	38591202.600000	409.302000	14.662408	14.509403	-33.000000	-99.000000
3166343.853000	38591192.600000	399.302000	14.167383	14.102199	-33.000000	-99.000000
3166343.853000	38591192.600000	409.302000	14.662329	14.510153	-33.000000	-99.000000
3166343.853000	38591202.600000	399.302000	14.168837	14.108038	-33.000000	-99.000000
3166343.853000	38591202.600000	409.302000	14.662399	14.509531	-33.000000	-99.000000
3166333.853000	38591192.600000	419.302000	16.505467	16.553578	-33.000000	-99.000000
3166333.853000	38591192.600000	429.302000	16.545669	16.526949	-33.000000	-99.000000
3166333.853000	38591202.600000	419.302000	16.505341	16.552608	-33.000000	-99.000000
3166333.853000	38591202.600000	429.302000	16.545486	16.527227	-33.000000	-99.000000
3166343.853000	38591192.600000	419.302000	16.505530	16.554062	-33.000000	-99.000000
3166343.853000	38591192.600000	429.302000	16.545760	16.526808	-33.000000	-99.000000
3166343.853000	38591202.600000	419.302000	16.505374	16.552858	-33.000000	-99.000000
3166343.853000	38591202.600000	429.302000	16.545533	16.527153	-33.000000	-99.000000
3166333.853000	38591212.600000	399.302000	14.169939	14.112431	-33.000000	-99.000000
3166333.853000	38591212.600000	409.302000	14.662445	14.509071	-33.000000	-99.000000
3166333.853000	38591222.600000	399.302000	14.170486	14.114606	-33.000000	-99.000000
3166333.853000	38591222.600000	409.302000	14.662468	14.508844	-33.000000	-99.000000
3166343.853000	38591212.600000	399.302000	14.169758	14.111718	-33.000000	-99.000000
3166343.853000	38591212.600000	409.302000	14.662441	14.509143	-33.000000	-99.000000
3166343.853000	38591222.600000	399.302000	14.170375	14.114172	-33.000000	-99.000000
3166343.853000	38591222.600000	409.302000	14.662466	14.508887	-33.000000	-99.000000
3166333.853000	38591212.600000	419.302000	16.505258	16.551968	-33.000000	-99.000000
3166333.853000	38591212.600000	429.302000	16.545366	16.527412	-33.000000	-99.000000
3166333.853000	38591222.600000	419.302000	16.505201	16.551529	-33.000000	-99.000000
3166333.853000	38591222.600000	429.302000	16.545283	16.527539	-33.000000	-99.000000
3166343.853000	38591212.600000	419.302000	16.505276	16.552109	-33.000000	-99.000000
3166343.853000	38591212.600000	429.302000	16.545392	16.527370	-33.000000	-99.000000
3166343.853000	38591222.600000	419.302000	16.505212	16.551614	-33.000000	-99.000000
3166343.853000	38591222.600000	429.302000	16.545299	16.527513	-33.000000	-99.000000
3166353.853000	38591192.600000	399.302000	14.167058	14.100897	-33.000000	-99.000000
3166353.853000	38591192.600000	409.302000	14.662318	14.510290	-33.000000	-99.000000
3166353.853000	38591202.600000	399.302000	14.168673	14.107387	-33.000000	-99.000000
3166353.853000	38591202.600000	409.302000	14.662395	14.509598	-33.000000	-99.000000
3166363.853000	38591192.600000	399.302000	14.167125	14.101168	-33.000000	-99.000000
3166363.853000	38591202.600000	399.302000	14.168707	14.107521	-33.000000	-99.000000
3166353.853000	38591192.600000	419.302000	16.505565	16.554328	-33.000000	-99.000000
3166353.853000	38591192.600000	429.302000	16.545810	16.526730	-33.000000	-99.000000
3166353.853000	38591202.600000	419.302000	16.505391	16.552989	-33.000000	-99.000000
3166353.853000	38591202.600000	429.302000	16.545557	16.527115	-33.000000	-99.000000
3166363.853000	38591192.600000	419.302000	16.505558	16.554272	-33.000000	-99.000000
3166363.853000	38591192.600000	429.302000	16.545799	16.526746	-33.000000	-99.000000
3166363.853000	38591202.600000	419.302000	16.505387	16.552962	-33.000000	-99.000000
3166363.853000	38591202.600000	429.302000	16.545552	16.527122	-33.000000	-99.000000
3166353.853000	38591212.600000	399.302000	14.169667	14.111359	-33.000000	-99.000000
3166353.853000	38591212.600000	409.302000	14.662439	14.509179	-33.000000	-99.000000
3166353.853000	38591222.600000	399.302000	14.170321	14.113959	-33.000000	-99.000000
3166353.853000	38591222.600000	409.302000	14.662465	14.508908	-33.000000	-99.000000
3166363.853000	38591212.600000	399.302000	14.169686	14.111432	-33.000000	-99.000000
3166363.853000	38591222.600000	399.302000	14.170332	14.114002	-33.000000	-99.000000
3166353.853000	38591212.600000	419.302000	16.505286	16.552180	-33.000000	-99.000000
3166353.853000	38591212.600000	429.302000	16.545405	16.527348	-33.000000	-99.000000
3166353.853000	38591222.600000	419.302000	16.505217	16.551656	-33.000000	-99.000000
3166353.853000	38591222.600000	429.302000	16.545307	16.527501	-33.000000	-99.000000
3166363.853000	38591212.600000	419.302000	16.505284	16.552166	-33.000000	-99.000000
3166363.853000	38591212.600000	429.302000	16.545402	16.527353	-33.000000	-99.000000
3166363.853000	38591222.600000	419.302000	16.505216	16.551647	-33.000000	-99.000000
3166363.853000	38591222.600000	429.302000	16.545305	16.527503	-33.000000	-99.000000
[truncated: 10,894 more rows]
