# Supplementary material for: A new method for estimating ore grade based on sample length weighting
Source: Sci Rep. 2023 Apr 17;13:6208. doi: 10.1038/s41598-023-33509-0 (PMC10110572; doi:10.1038/s41598-023-33509-0)
Supplement: Supplementary file 1 — Supplementary Information. [file 41598_2023_33509_MOESM1_ESM.zip › Data for paper-SR/Results/Primary_Sample_P4_Fe.txt]

3166093.853000	38590632.600000	489.302000	1.200030	1.200030	-33.000000	-99.000000
3166093.853000	38590642.600000	489.302000	1.200041	1.200041	-33.000000	-99.000000
3166103.853000	38590632.600000	489.302000	1.200033	1.200033	-33.000000	-99.000000
3166103.853000	38590642.600000	489.302000	1.200045	1.200045	-33.000000	-99.000000
3166093.853000	38590632.600000	499.302000	1.212455	1.212455	-33.000000	-99.000000
3166093.853000	38590632.600000	509.302000	1.212356	1.212356	-33.000000	-99.000000
3166093.853000	38590642.600000	499.302000	1.212441	1.212441	-33.000000	-99.000000
3166093.853000	38590642.600000	509.302000	1.212313	1.212313	-33.000000	-99.000000
3166103.853000	38590632.600000	499.302000	1.212451	1.212451	-33.000000	-99.000000
3166103.853000	38590632.600000	509.302000	1.212343	1.212343	-33.000000	-99.000000
3166103.853000	38590642.600000	499.302000	1.212434	1.212434	-33.000000	-99.000000
3166103.853000	38590642.600000	509.302000	1.212292	1.212292	-33.000000	-99.000000
3166093.853000	38590652.600000	489.302000	1.200056	1.200056	-33.000000	-99.000000
3166093.853000	38590662.600000	489.302000	1.200079	1.200079	-33.000000	-99.000000
3166103.853000	38590652.600000	489.302000	1.200065	1.200065	-33.000000	-99.000000
3166103.853000	38590662.600000	489.302000	1.200098	1.200098	-33.000000	-99.000000
3166093.853000	38590652.600000	499.302000	1.212420	1.212420	-33.000000	-99.000000
3166093.853000	38590652.600000	509.302000	1.212251	1.212251	-33.000000	-99.000000
3166093.853000	38590662.600000	499.302000	1.212389	1.212389	-33.000000	-99.000000
3166093.853000	38590662.600000	509.302000	1.212161	1.212161	-33.000000	-99.000000
3166103.853000	38590652.600000	499.302000	1.212407	1.212407	-33.000000	-99.000000
3166103.853000	38590652.600000	509.302000	1.212212	1.212212	-33.000000	-99.000000
3166103.853000	38590662.600000	499.302000	1.212361	1.212361	-33.000000	-99.000000
3166103.853000	38590662.600000	509.302000	1.212083	1.212083	-33.000000	-99.000000
3166113.853000	38590632.600000	489.302000	1.200035	1.200035	-33.000000	-99.000000
3166113.853000	38590642.600000	489.302000	1.200049	1.200049	-33.000000	-99.000000
3166123.853000	38590632.600000	489.302000	1.200035	1.200035	-33.000000	-99.000000
3166123.853000	38590642.600000	489.302000	1.200049	1.200049	-33.000000	-99.000000
3166113.853000	38590632.600000	499.302000	1.212448	1.212448	-33.000000	-99.000000
3166113.853000	38590632.600000	509.302000	1.212335	1.212335	-33.000000	-99.000000
3166113.853000	38590642.600000	499.302000	1.212429	1.212429	-33.000000	-99.000000
3166113.853000	38590642.600000	509.302000	1.212277	1.212277	-33.000000	-99.000000
3166113.853000	38590652.600000	489.302000	1.200072	1.200072	-33.000000	-99.000000
3166113.853000	38590662.600000	489.302000	1.200114	1.200114	-33.000000	-99.000000
3166123.853000	38590652.600000	489.302000	1.200073	1.200073	-33.000000	-99.000000
3166123.853000	38590662.600000	489.302000	1.200118	1.200118	-33.000000	-99.000000
3166113.853000	38590652.600000	499.302000	1.212397	1.212397	-33.000000	-99.000000
3166113.853000	38590652.600000	509.302000	1.212184	1.212184	-33.000000	-99.000000
3166113.853000	38590662.600000	499.302000	1.212338	1.212338	-33.000000	-99.000000
3166113.853000	38590662.600000	509.302000	1.212022	1.212022	-33.000000	-99.000000
3166093.853000	38590672.600000	489.302000	1.200115	1.200115	-33.000000	-99.000000
3166093.853000	38590682.600000	489.302000	1.200167	1.200167	-33.000000	-99.000000
3166103.853000	38590672.600000	489.302000	1.200160	1.200160	-33.000000	-99.000000
3166103.853000	38590682.600000	489.302000	1.200280	1.200280	-33.000000	-99.000000
3166093.853000	38590672.600000	499.302000	1.212340	1.212340	-33.000000	-99.000000
3166093.853000	38590672.600000	509.302000	1.212028	1.212028	-33.000000	-99.000000
3166093.853000	38590682.600000	499.302000	1.212270	1.212270	-33.000000	-99.000000
3166093.853000	38590682.600000	509.302000	1.211850	1.211850	-33.000000	-99.000000
3166103.853000	38590672.600000	499.302000	1.212275	1.212275	-33.000000	-99.000000
3166103.853000	38590672.600000	509.302000	1.211863	1.211863	-33.000000	-99.000000
3166103.853000	38590682.600000	499.302000	1.212107	1.212107	-33.000000	-99.000000
3166103.853000	38590682.600000	509.302000	1.211494	1.211494	-33.000000	-99.000000
3166093.853000	38590692.600000	489.302000	1.200225	1.200225	-33.000000	-99.000000
3166093.853000	38590702.600000	489.302000	1.200251	1.200251	-33.000000	-99.000000
3166103.853000	38590692.600000	489.302000	1.200483	1.200483	-33.000000	-99.000000
3166103.853000	38590702.600000	489.302000	1.200601	1.200601	-33.000000	-99.000000
3166093.853000	38590692.600000	499.302000	1.212192	1.212192	-33.000000	-99.000000
3166093.853000	38590692.600000	509.302000	1.211672	1.211672	-33.000000	-99.000000
3166093.853000	38590702.600000	499.302000	1.212162	1.212162	-33.000000	-99.000000
3166093.853000	38590702.600000	509.302000	1.211607	1.211607	-33.000000	-99.000000
3166103.853000	38590692.600000	499.302000	1.211818	1.211818	-33.000000	-99.000000
3166103.853000	38590692.600000	509.302000	1.210997	1.210997	-33.000000	-99.000000
3166103.853000	38590702.600000	499.302000	1.211657	1.211657	-33.000000	-99.000000
3166103.853000	38590702.600000	509.302000	1.210777	1.210777	-33.000000	-99.000000
3166113.853000	38590672.600000	489.302000	1.200205	1.200205	-33.000000	-99.000000
3166113.853000	38590682.600000	489.302000	1.200447	1.200447	-33.000000	-99.000000
3166123.853000	38590672.600000	489.302000	1.200216	1.200216	-33.000000	-99.000000
3166123.853000	38590682.600000	489.302000	1.200505	1.200505	-33.000000	-99.000000
3166113.853000	38590672.600000	499.302000	1.212210	1.212210	-33.000000	-99.000000
3166113.853000	38590672.600000	509.302000	1.211711	1.211711	-33.000000	-99.000000
3166113.853000	38590682.600000	499.302000	1.211860	1.211860	-33.000000	-99.000000
3166113.853000	38590682.600000	509.302000	1.211060	1.211060	-33.000000	-99.000000
3166113.853000	38590692.600000	489.302000	1.201322	1.201322	-33.000000	-99.000000
3166113.853000	38590702.600000	489.302000	1.202677	1.202677	-33.000000	-99.000000
3166123.853000	38590692.600000	489.302000	1.201979	1.201979	-33.000000	-99.000000
3166123.853000	38590702.600000	489.302000	1.208457	1.208457	-33.000000	-99.000000
3166113.853000	38590692.600000	499.302000	1.210552	1.210552	-33.000000	-99.000000
3166113.853000	38590692.600000	509.302000	1.209806	1.209806	-33.000000	-99.000000
3166113.853000	38590702.600000	499.302000	1.208582	1.208582	-33.000000	-99.000000
3166113.853000	38590702.600000	509.302000	1.209030	1.209030	-33.000000	-99.000000
3166123.853000	38590702.600000	499.302000	1.201614	1.201614	-33.000000	-99.000000
3166093.853000	38590712.600000	489.302000	1.200219	1.200219	-33.000000	-99.000000
3166093.853000	38590722.600000	489.302000	1.200163	1.200163	-33.000000	-99.000000
3166103.853000	38590712.600000	489.302000	1.200436	1.200436	-33.000000	-99.000000
3166103.853000	38590722.600000	489.302000	1.200256	1.200256	-33.000000	-99.000000
3166093.853000	38590712.600000	499.302000	1.212211	1.212211	-33.000000	-99.000000
3166093.853000	38590722.600000	499.302000	1.212290	1.212290	-33.000000	-99.000000
3166103.853000	38590712.600000	499.302000	1.211908	1.211908	-33.000000	-99.000000
3166103.853000	38590712.600000	509.302000	1.211139	1.211139	-33.000000	-99.000000
3166103.853000	38590722.600000	499.302000	1.212165	1.212165	-33.000000	-99.000000
3166103.853000	38590722.600000	509.302000	1.211617	1.211617	-33.000000	-99.000000
3166093.853000	38590732.600000	489.302000	1.200116	1.200116	-33.000000	-99.000000
3166093.853000	38590742.600000	489.302000	1.200083	1.200083	-33.000000	-99.000000
3166103.853000	38590732.600000	489.302000	1.200155	1.200155	-33.000000	-99.000000
3166103.853000	38590742.600000	489.302000	1.200102	1.200102	-33.000000	-99.000000
3166093.853000	38590732.600000	499.302000	1.212354	1.212354	-33.000000	-99.000000
3166093.853000	38590742.600000	499.302000	1.212397	1.212397	-33.000000	-99.000000
3166103.853000	38590732.600000	499.302000	1.212303	1.212303	-33.000000	-99.000000
3166103.853000	38590732.600000	509.302000	1.211937	1.211937	-33.000000	-99.000000
3166103.853000	38590742.600000	499.302000	1.212374	1.212374	-33.000000	-99.000000
3166103.853000	38590742.600000	509.302000	1.212125	1.212125	-33.000000	-99.000000
3166113.853000	38590712.600000	489.302000	1.200971	1.200971	-33.000000	-99.000000
3166113.853000	38590722.600000	489.302000	1.200376	1.200376	-33.000000	-99.000000
3166123.853000	38590712.600000	489.302000	1.201267	1.201267	-33.000000	-99.000000
3166123.853000	38590722.600000	489.302000	1.200412	1.200412	-33.000000	-99.000000
3166113.853000	38590712.600000	499.302000	1.211131	1.211131	-33.000000	-99.000000
3166113.853000	38590712.600000	509.302000	1.210225	1.210225	-33.000000	-99.000000
3166113.853000	38590722.600000	499.302000	1.212002	1.212002	-33.000000	-99.000000
3166113.853000	38590722.600000	509.302000	1.211300	1.211300	-33.000000	-99.000000
3166123.853000	38590712.600000	499.302000	1.210692	1.210692	-33.000000	-99.000000
3166123.853000	38590712.600000	509.302000	1.209896	1.209896	-33.000000	-99.000000
3166123.853000	38590722.600000	499.302000	1.211951	1.211951	-33.000000	-99.000000
3166123.853000	38590722.600000	509.302000	1.211212	1.211212	-33.000000	-99.000000
3166113.853000	38590732.600000	489.302000	1.200192	1.200192	-33.000000	-99.000000
3166113.853000	38590742.600000	489.302000	1.200116	1.200116	-33.000000	-99.000000
3166123.853000	38590732.600000	489.302000	1.200201	1.200201	-33.000000	-99.000000
3166123.853000	38590742.600000	489.302000	1.200119	1.200119	-33.000000	-99.000000
3166113.853000	38590732.600000	499.302000	1.212256	1.212256	-33.000000	-99.000000
3166113.853000	38590732.600000	509.302000	1.211822	1.211822	-33.000000	-99.000000
3166113.853000	38590742.600000	499.302000	1.212357	1.212357	-33.000000	-99.000000
3166113.853000	38590742.600000	509.302000	1.212077	1.212077	-33.000000	-99.000000
3166123.853000	38590732.600000	499.302000	1.212244	1.212244	-33.000000	-99.000000
3166123.853000	38590732.600000	509.302000	1.211795	1.211795	-33.000000	-99.000000
3166123.853000	38590742.600000	499.302000	1.212353	1.212353	-33.000000	-99.000000
3166123.853000	38590742.600000	509.302000	1.212067	1.212067	-33.000000	-99.000000
3166093.853000	38590752.600000	489.302000	1.200062	1.200062	-33.000000	-99.000000
3166103.853000	38590752.600000	489.302000	1.200071	1.200071	-33.000000	-99.000000
3166103.853000	38590762.600000	489.302000	1.200052	1.200052	-33.000000	-99.000000
3166103.853000	38590752.600000	499.302000	1.212414	1.212414	-33.000000	-99.000000
3166103.853000	38590762.600000	499.302000	1.212438	1.212438	-33.000000	-99.000000
3166103.853000	38590772.600000	489.302000	1.200040	1.200040	-33.000000	-99.000000
3166103.853000	38590782.600000	489.302000	1.200032	1.200032	-33.000000	-99.000000
3166103.853000	38590772.600000	499.302000	1.212453	1.212453	-33.000000	-99.000000
3166103.853000	38590782.600000	499.302000	1.212463	1.212463	-33.000000	-99.000000
3166113.853000	38590752.600000	489.302000	1.200078	1.200078	-33.000000	-99.000000
3166113.853000	38590762.600000	489.302000	1.200056	1.200056	-33.000000	-99.000000
3166123.853000	38590752.600000	489.302000	1.200079	1.200079	-33.000000	-99.000000
3166123.853000	38590762.600000	489.302000	1.200056	1.200056	-33.000000	-99.000000
3166113.853000	38590752.600000	499.302000	1.212406	1.212406	-33.000000	-99.000000
3166113.853000	38590752.600000	509.302000	1.212214	1.212214	-33.000000	-99.000000
3166113.853000	38590762.600000	499.302000	1.212434	1.212434	-33.000000	-99.000000
3166113.853000	38590762.600000	509.302000	1.212295	1.212295	-33.000000	-99.000000
3166123.853000	38590752.600000	499.302000	1.212404	1.212404	-33.000000	-99.000000
3166123.853000	38590752.600000	509.302000	1.212210	1.212210	-33.000000	-99.000000
3166123.853000	38590762.600000	499.302000	1.212433	1.212433	-33.000000	-99.000000
3166123.853000	38590762.600000	509.302000	1.212293	1.212293	-33.000000	-99.000000
3166113.853000	38590772.600000	489.302000	1.200042	1.200042	-33.000000	-99.000000
3166113.853000	38590782.600000	479.302000	1.199756	1.199756	-33.000000	-99.000000
3166113.853000	38590782.600000	489.302000	1.200033	1.200033	-33.000000	-99.000000
3166123.853000	38590772.600000	489.302000	1.200043	1.200043	-33.000000	-99.000000
3166123.853000	38590782.600000	489.302000	1.200033	1.200033	-33.000000	-99.000000
3166113.853000	38590772.600000	499.302000	1.212451	1.212451	-33.000000	-99.000000
3166113.853000	38590772.600000	509.302000	1.212346	1.212346	-33.000000	-99.000000
3166113.853000	38590782.600000	499.302000	1.212462	1.212462	-33.000000	-99.000000
3166113.853000	38590782.600000	509.302000	1.212381	1.212381	-33.000000	-99.000000
3166123.853000	38590772.600000	499.302000	1.212450	1.212450	-33.000000	-99.000000
3166123.853000	38590772.600000	509.302000	1.212345	1.212345	-33.000000	-99.000000
3166123.853000	38590782.600000	499.302000	1.212462	1.212462	-33.000000	-99.000000
3166123.853000	38590782.600000	509.302000	1.212380	1.212380	-33.000000	-99.000000
3166133.853000	38590722.600000	489.302000	1.200313	1.200313	-33.000000	-99.000000
3166133.853000	38590732.600000	489.302000	1.200174	1.200174	-33.000000	-99.000000
3166133.853000	38590742.600000	489.302000	1.200109	1.200109	-33.000000	-99.000000
3166133.853000	38590752.600000	489.302000	1.200075	1.200075	-33.000000	-99.000000
3166133.853000	38590762.600000	489.302000	1.200054	1.200054	-33.000000	-99.000000
3166133.853000	38590752.600000	499.302000	1.212410	1.212410	-33.000000	-99.000000
3166133.853000	38590762.600000	499.302000	1.212436	1.212436	-33.000000	-99.000000
3166133.853000	38590762.600000	509.302000	1.212300	1.212300	-33.000000	-99.000000
3166133.853000	38590772.600000	489.302000	1.200041	1.200041	-33.000000	-99.000000
3166133.853000	38590782.600000	489.302000	1.200033	1.200033	-33.000000	-99.000000
3166143.853000	38590782.600000	489.302000	1.200031	1.200031	-33.000000	-99.000000
3166133.853000	38590772.600000	499.302000	1.212452	1.212452	-33.000000	-99.000000
3166133.853000	38590772.600000	509.302000	1.212349	1.212349	-33.000000	-99.000000
3166133.853000	38590782.600000	499.302000	1.212463	1.212463	-33.000000	-99.000000
3166133.853000	38590782.600000	509.302000	1.212382	1.212382	-33.000000	-99.000000
3166103.853000	38590792.600000	489.302000	1.200026	1.200026	-33.000000	-99.000000
3166113.853000	38590792.600000	479.302000	1.199806	1.199806	-33.000000	-99.000000
3166113.853000	38590792.600000	489.302000	1.200027	1.200027	-33.000000	-99.000000
3166113.853000	38590802.600000	479.302000	1.199843	1.199843	-33.000000	-99.000000
3166113.853000	38590802.600000	489.302000	1.200022	1.200022	-33.000000	-99.000000
3166123.853000	38590792.600000	489.302000	1.200027	1.200027	-33.000000	-99.000000
3166123.853000	38590802.600000	479.302000	1.199842	1.199842	-33.000000	-99.000000
3166123.853000	38590802.600000	489.302000	1.200022	1.200022	-33.000000	-99.000000
3166113.853000	38590792.600000	499.302000	1.212470	1.212470	-33.000000	-99.000000
3166113.853000	38590802.600000	499.302000	1.212475	1.212475	-33.000000	-99.000000
3166123.853000	38590792.600000	499.302000	1.212470	1.212470	-33.000000	-99.000000
3166123.853000	38590792.600000	509.302000	1.212404	1.212404	-33.000000	-99.000000
3166123.853000	38590802.600000	499.302000	1.212475	1.212475	-33.000000	-99.000000
3166123.853000	38590802.600000	509.302000	1.212422	1.212422	-33.000000	-99.000000
3166113.853000	38590812.600000	479.302000	1.199869	1.199869	-33.000000	-99.000000
3166113.853000	38590812.600000	489.302000	1.200019	1.200019	-33.000000	-99.000000
3166113.853000	38590822.600000	479.302000	1.199890	1.199890	-33.000000	-99.000000
3166113.853000	38590822.600000	489.302000	1.200016	1.200016	-33.000000	-99.000000
3166123.853000	38590812.600000	479.302000	1.199869	1.199869	-33.000000	-99.000000
3166123.853000	38590812.600000	489.302000	1.200019	1.200019	-33.000000	-99.000000
3166123.853000	38590822.600000	479.302000	1.199890	1.199890	-33.000000	-99.000000
3166123.853000	38590822.600000	489.302000	1.200016	1.200016	-33.000000	-99.000000
3166113.853000	38590812.600000	499.302000	1.212479	1.212479	-33.000000	-99.000000
3166113.853000	38590822.600000	499.302000	1.212483	1.212483	-33.000000	-99.000000
3166123.853000	38590812.600000	499.302000	1.212479	1.212479	-33.000000	-99.000000
3166123.853000	38590812.600000	509.302000	1.212435	1.212435	-33.000000	-99.000000
3166123.853000	38590822.600000	499.302000	1.212483	1.212483	-33.000000	-99.000000
3166123.853000	38590822.600000	509.302000	1.212445	1.212445	-33.000000	-99.000000
3166113.853000	38590832.600000	489.302000	1.200014	1.200014	-33.000000	-99.000000
3166113.853000	38590842.600000	489.302000	1.200012	1.200012	-33.000000	-99.000000
3166123.853000	38590832.600000	479.302000	1.199906	1.199906	-33.000000	-99.000000
3166123.853000	38590832.600000	489.302000	1.200014	1.200014	-33.000000	-99.000000
3166123.853000	38590842.600000	479.302000	1.199919	1.199919	-33.000000	-99.000000
3166123.853000	38590842.600000	489.302000	1.200012	1.200012	-33.000000	-99.000000
3166123.853000	38590832.600000	499.302000	1.212485	1.212485	-33.000000	-99.000000
3166123.853000	38590842.600000	499.302000	1.212487	1.212487	-33.000000	-99.000000
3166123.853000	38590852.600000	479.302000	1.199929	1.199929	-33.000000	-99.000000
3166123.853000	38590852.600000	489.302000	1.200011	1.200011	-33.000000	-99.000000
3166123.853000	38590862.600000	479.302000	1.199938	1.199938	-33.000000	-99.000000
3166123.853000	38590862.600000	489.302000	1.200010	1.200010	-33.000000	-99.000000
3166123.853000	38590852.600000	499.302000	1.212489	1.212489	-33.000000	-99.000000
3166123.853000	38590862.600000	499.302000	1.212490	1.212490	-33.000000	-99.000000
3166133.853000	38590792.600000	489.302000	1.200026	1.200026	-33.000000	-99.000000
3166133.853000	38590802.600000	489.302000	1.200022	1.200022	-33.000000	-99.000000
3166143.853000	38590792.600000	489.302000	1.200025	1.200025	-33.000000	-99.000000
3166143.853000	38590802.600000	489.302000	1.200021	1.200021	-33.000000	-99.000000
3166133.853000	38590792.600000	499.302000	1.212470	1.212470	-33.000000	-99.000000
3166133.853000	38590792.600000	509.302000	1.212406	1.212406	-33.000000	-99.000000
3166133.853000	38590802.600000	499.302000	1.212476	1.212476	-33.000000	-99.000000
3166133.853000	38590802.600000	509.302000	1.212423	1.212423	-33.000000	-99.000000
3166143.853000	38590802.600000	499.302000	1.212476	1.212476	-33.000000	-99.000000
3166143.853000	38590802.600000	509.302000	1.212425	1.212425	-33.000000	-99.000000
3166133.853000	38590812.600000	489.302000	1.200019	1.200019	-33.000000	-99.000000
3166133.853000	38590822.600000	489.302000	1.200016	1.200016	-33.000000	-99.000000
3166143.853000	38590812.600000	489.302000	1.200018	1.200018	-33.000000	-99.000000
3166143.853000	38590822.600000	489.302000	1.200016	1.200016	-33.000000	-99.000000
3166133.853000	38590812.600000	499.302000	1.212480	1.212480	-33.000000	-99.000000
3166133.853000	38590812.600000	509.302000	1.212436	1.212436	-33.000000	-99.000000
3166133.853000	38590822.600000	499.302000	1.212483	1.212483	-33.000000	-99.000000
3166133.853000	38590822.600000	509.302000	1.212446	1.212446	-33.000000	-99.000000
3166143.853000	38590812.600000	499.302000	1.212480	1.212480	-33.000000	-99.000000
3166143.853000	38590812.600000	509.302000	1.212437	1.212437	-33.000000	-99.000000
3166143.853000	38590822.600000	499.302000	1.212483	1.212483	-33.000000	-99.000000
3166143.853000	38590822.600000	509.302000	1.212447	1.212447	-33.000000	-99.000000
3166133.853000	38590832.600000	479.302000	1.199907	1.199907	-33.000000	-99.000000
3166133.853000	38590832.600000	489.302000	1.200014	1.200014	-33.000000	-99.000000
3166133.853000	38590842.600000	479.302000	1.199920	1.199920	-33.000000	-99.000000
3166133.853000	38590842.600000	489.302000	1.200012	1.200012	-33.000000	-99.000000
3166143.853000	38590832.600000	489.302000	1.200014	1.200014	-33.000000	-99.000000
3166143.853000	38590842.600000	489.302000	1.200012	1.200012	-33.000000	-99.000000
3166133.853000	38590832.600000	499.302000	1.212485	1.212485	-33.000000	-99.000000
3166133.853000	38590832.600000	509.302000	1.212453	1.212453	-33.000000	-99.000000
3166133.853000	38590842.600000	499.302000	1.212487	1.212487	-33.000000	-99.000000
3166133.853000	38590842.600000	509.302000	1.212460	1.212460	-33.000000	-99.000000
3166143.853000	38590832.600000	499.302000	1.212486	1.212486	-33.000000	-99.000000
3166143.853000	38590832.600000	509.302000	1.212454	1.212454	-33.000000	-99.000000
3166143.853000	38590842.600000	499.302000	1.212487	1.212487	-33.000000	-99.000000
3166143.853000	38590842.600000	509.302000	1.212460	1.212460	-33.000000	-99.000000
3166133.853000	38590852.600000	479.302000	1.199930	1.199930	-33.000000	-99.000000
3166133.853000	38590852.600000	489.302000	1.200011	1.200011	-33.000000	-99.000000
3166133.853000	38590862.600000	479.302000	1.199938	1.199938	-33.000000	-99.000000
3166133.853000	38590862.600000	489.302000	1.200010	1.200010	-33.000000	-99.000000
3166143.853000	38590852.600000	489.302000	1.200011	1.200011	-33.000000	-99.000000
3166143.853000	38590862.600000	479.302000	1.199939	1.199939	-33.000000	-99.000000
3166143.853000	38590862.600000	489.302000	1.200009	1.200009	-33.000000	-99.000000
3166133.853000	38590852.600000	499.302000	1.212489	1.212489	-33.000000	-99.000000
3166133.853000	38590862.600000	499.302000	1.212490	1.212490	-33.000000	-99.000000
3166143.853000	38590852.600000	499.302000	1.212489	1.212489	-33.000000	-99.000000
3166143.853000	38590852.600000	509.302000	1.212465	1.212465	-33.000000	-99.000000
3166143.853000	38590862.600000	499.302000	1.212490	1.212490	-33.000000	-99.000000
3166143.853000	38590862.600000	509.302000	1.212469	1.212469	-33.000000	-99.000000
3166153.853000	38590842.600000	489.302000	1.200012	1.200012	-33.000000	-99.000000
3166153.853000	38590842.600000	499.302000	1.212488	1.212488	-33.000000	-99.000000
3166153.853000	38590842.600000	509.302000	1.212461	1.212461	-33.000000	-99.000000
3166153.853000	38590852.600000	489.302000	1.200010	1.200010	-33.000000	-99.000000
3166153.853000	38590862.600000	489.302000	1.200009	1.200009	-33.000000	-99.000000
3166153.853000	38590852.600000	499.302000	1.212489	1.212489	-33.000000	-99.000000
3166153.853000	38590852.600000	509.302000	1.212466	1.212466	-33.000000	-99.000000
3166153.853000	38590862.600000	499.302000	1.212490	1.212490	-33.000000	-99.000000
3166153.853000	38590862.600000	509.302000	1.212470	1.212470	-33.000000	-99.000000
3166133.853000	38590922.600000	469.302000	1.199930	1.199930	-33.000000	-99.000000
3166143.853000	38590922.600000	469.302000	1.199930	1.199930	-33.000000	-99.000000
3166143.853000	38590932.600000	469.302000	1.199936	1.199936	-33.000000	-99.000000
3166143.853000	38590942.600000	469.302000	1.362501	1.361901	-33.000000	-99.000000
3166153.853000	38590942.600000	469.302000	1.362501	1.361901	-33.000000	-99.000000
3166123.853000	38590872.600000	479.302000	1.199945	1.199945	-33.000000	-99.000000
3166123.853000	38590872.600000	489.302000	1.200009	1.200009	-33.000000	-99.000000
3166123.853000	38590882.600000	479.302000	1.199951	1.199951	-33.000000	-99.000000
3166123.853000	38590882.600000	489.302000	1.200008	1.200008	-33.000000	-99.000000
3166123.853000	38590892.600000	479.302000	1.199956	1.199956	-33.000000	-99.000000
3166123.853000	38590892.600000	489.302000	1.200007	1.200007	-33.000000	-99.000000
3166133.853000	38590872.600000	479.302000	1.199945	1.199945	-33.000000	-99.000000
3166133.853000	38590872.600000	489.302000	1.200009	1.200009	-33.000000	-99.000000
3166133.853000	38590882.600000	479.302000	1.199951	1.199951	-33.000000	-99.000000
3166133.853000	38590882.600000	489.302000	1.200008	1.200008	-33.000000	-99.000000
3166143.853000	38590872.600000	479.302000	1.199946	1.199946	-33.000000	-99.000000
3166143.853000	38590872.600000	489.302000	1.200009	1.200009	-33.000000	-99.000000
3166143.853000	38590882.600000	479.302000	1.199952	1.199952	-33.000000	-99.000000
3166143.853000	38590882.600000	489.302000	1.200008	1.200008	-33.000000	-99.000000
3166133.853000	38590872.600000	499.302000	1.212491	1.212491	-33.000000	-99.000000
3166133.853000	38590882.600000	499.302000	1.212492	1.212492	-33.000000	-99.000000
3166143.853000	38590872.600000	499.302000	1.212491	1.212491	-33.000000	-99.000000
3166143.853000	38590872.600000	509.302000	1.212473	1.212473	-33.000000	-99.000000
3166143.853000	38590882.600000	499.302000	1.212492	1.212492	-33.000000	-99.000000
3166143.853000	38590882.600000	509.302000	1.212476	1.212476	-33.000000	-99.000000
3166133.853000	38590892.600000	479.302000	1.199956	1.199956	-33.000000	-99.000000
3166133.853000	38590892.600000	489.302000	1.200007	1.200007	-33.000000	-99.000000
3166133.853000	38590902.600000	479.302000	1.199961	1.199961	-33.000000	-99.000000
3166133.853000	38590902.600000	489.302000	1.200007	1.200007	-33.000000	-99.000000
3166143.853000	38590892.600000	479.302000	1.199957	1.199957	-33.000000	-99.000000
3166143.853000	38590892.600000	489.302000	1.200007	1.200007	-33.000000	-99.000000
3166143.853000	38590902.600000	479.302000	1.199961	1.199961	-33.000000	-99.000000
3166143.853000	38590902.600000	489.302000	1.200006	1.200006	-33.000000	-99.000000
3166133.853000	38590892.600000	499.302000	1.212493	1.212493	-33.000000	-99.000000
3166133.853000	38590902.600000	499.302000	1.212494	1.212494	-33.000000	-99.000000
3166143.853000	38590892.600000	499.302000	1.212493	1.212493	-33.000000	-99.000000
3166143.853000	38590902.600000	499.302000	1.212494	1.212494	-33.000000	-99.000000
3166153.853000	38590872.600000	489.302000	1.200008	1.200008	-33.000000	-99.000000
3166153.853000	38590882.600000	489.302000	1.200008	1.200008	-33.000000	-99.000000
3166153.853000	38590872.600000	499.302000	1.212491	1.212491	-33.000000	-99.000000
3166153.853000	38590872.600000	509.302000	1.212473	1.212473	-33.000000	-99.000000
3166153.853000	38590882.600000	499.302000	1.212492	1.212492	-33.000000	-99.000000
3166153.853000	38590882.600000	509.302000	1.212476	1.212476	-33.000000	-99.000000
3166163.853000	38590882.600000	509.302000	1.212476	1.212476	-33.000000	-99.000000
3166153.853000	38590892.600000	479.302000	1.199957	1.199957	-33.000000	-99.000000
3166153.853000	38590892.600000	489.302000	1.200007	1.200007	-33.000000	-99.000000
3166153.853000	38590902.600000	479.302000	1.199961	1.199961	-33.000000	-99.000000
3166153.853000	38590902.600000	489.302000	1.200006	1.200006	-33.000000	-99.000000
3166163.853000	38590902.600000	489.302000	1.200006	1.200006	-33.000000	-99.000000
3166153.853000	38590892.600000	499.302000	1.212493	1.212493	-33.000000	-99.000000
3166153.853000	38590892.600000	509.302000	1.212478	1.212478	-33.000000	-99.000000
3166153.853000	38590902.600000	499.302000	1.212494	1.212494	-33.000000	-99.000000
3166153.853000	38590902.600000	509.302000	1.212480	1.212480	-33.000000	-99.000000
3166163.853000	38590892.600000	499.302000	1.212493	1.212493	-33.000000	-99.000000
3166163.853000	38590892.600000	509.302000	1.212479	1.212479	-33.000000	-99.000000
3166163.853000	38590902.600000	499.302000	1.212494	1.212494	-33.000000	-99.000000
3166163.853000	38590902.600000	509.302000	1.212481	1.212481	-33.000000	-99.000000
3166133.853000	38590912.600000	479.302000	1.199964	1.199964	-33.000000	-99.000000
3166133.853000	38590912.600000	489.302000	1.200006	1.200006	-33.000000	-99.000000
3166133.853000	38590922.600000	479.302000	1.199968	1.199968	-33.000000	-99.000000
3166133.853000	38590922.600000	489.302000	1.200006	1.200006	-33.000000	-99.000000
3166143.853000	38590912.600000	479.302000	1.199965	1.199965	-33.000000	-99.000000
3166143.853000	38590912.600000	489.302000	1.200006	1.200006	-33.000000	-99.000000
3166143.853000	38590922.600000	479.302000	1.199968	1.199968	-33.000000	-99.000000
3166143.853000	38590922.600000	489.302000	1.200006	1.200006	-33.000000	-99.000000
3166133.853000	38590912.600000	499.302000	1.212494	1.212494	-33.000000	-99.000000
3166143.853000	38590912.600000	499.302000	1.212494	1.212494	-33.000000	-99.000000
3166143.853000	38590922.600000	499.302000	1.212495	1.212495	-33.000000	-99.000000
3166133.853000	38590932.600000	479.302000	1.199970	1.199970	-33.000000	-99.000000
3166133.853000	38590932.600000	489.302000	1.200005	1.200005	-33.000000	-99.000000
3166133.853000	38590942.600000	479.302000	1.312494	1.312494	-33.000000	-99.000000
3166143.853000	38590932.600000	479.302000	1.199971	1.199971	-33.000000	-99.000000
3166143.853000	38590932.600000	489.302000	1.200005	1.200005	-33.000000	-99.000000
3166143.853000	38590942.600000	479.302000	1.312493	1.312493	-33.000000	-99.000000
3166143.853000	38590942.600000	489.302000	1.312483	1.312483	-33.000000	-99.000000
3166143.853000	38590932.600000	499.302000	1.212495	1.212495	-33.000000	-99.000000
3166143.853000	38590942.600000	499.302000	1.312472	1.312472	-33.000000	-99.000000
3166153.853000	38590912.600000	479.302000	1.199965	1.199965	-33.000000	-99.000000
3166153.853000	38590912.600000	489.302000	1.200006	1.200006	-33.000000	-99.000000
3166153.853000	38590922.600000	479.302000	1.199968	1.199968	-33.000000	-99.000000
3166153.853000	38590922.600000	489.302000	1.200005	1.200005	-33.000000	-99.000000
3166163.853000	38590912.600000	489.302000	1.200006	1.200006	-33.000000	-99.000000
3166163.853000	38590922.600000	489.302000	1.200005	1.200005	-33.000000	-99.000000
3166153.853000	38590912.600000	499.302000	1.212494	1.212494	-33.000000	-99.000000
3166153.853000	38590912.600000	509.302000	1.212482	1.212482	-33.000000	-99.000000
3166153.853000	38590922.600000	499.302000	1.212495	1.212495	-33.000000	-99.000000
3166153.853000	38590922.600000	509.302000	1.212484	1.212484	-33.000000	-99.000000
3166163.853000	38590912.600000	499.302000	1.212494	1.212494	-33.000000	-99.000000
3166163.853000	38590912.600000	509.302000	1.212482	1.212482	-33.000000	-99.000000
3166163.853000	38590922.600000	499.302000	1.212495	1.212495	-33.000000	-99.000000
3166163.853000	38590922.600000	509.302000	1.212484	1.212484	-33.000000	-99.000000
3166153.853000	38590932.600000	479.302000	1.312494	1.312494	-33.000000	-99.000000
3166153.853000	38590932.600000	489.302000	1.262510	1.262510	-33.000000	-99.000000
3166153.853000	38590942.600000	479.302000	1.312493	1.312493	-33.000000	-99.000000
3166153.853000	38590942.600000	489.302000	1.312482	1.312482	-33.000000	-99.000000
3166163.853000	38590932.600000	479.302000	1.312493	1.312493	-33.000000	-99.000000
3166163.853000	38590932.600000	489.302000	1.312483	1.312483	-33.000000	-99.000000
3166163.853000	38590942.600000	479.302000	1.312493	1.312493	-33.000000	-99.000000
3166163.853000	38590942.600000	489.302000	1.312481	1.312481	-33.000000	-99.000000
3166153.853000	38590932.600000	499.302000	1.212495	1.212495	-33.000000	-99.000000
3166153.853000	38590942.600000	499.302000	1.312471	1.312471	-33.000000	-99.000000
3166163.853000	38590932.600000	499.302000	1.312473	1.312473	-33.000000	-99.000000
3166163.853000	38590932.600000	509.302000	1.312462	1.312462	-33.000000	-99.000000
3166163.853000	38590942.600000	499.302000	1.312470	1.312470	-33.000000	-99.000000
3166163.853000	38590942.600000	509.302000	1.312459	1.312459	-33.000000	-99.000000
3166173.853000	38590922.600000	509.302000	1.212484	1.212484	-33.000000	-99.000000
3166173.853000	38590942.600000	489.302000	1.312481	1.312481	-33.000000	-99.000000
3166173.853000	38590932.600000	499.302000	1.312472	1.312472	-33.000000	-99.000000
3166173.853000	38590932.600000	509.302000	1.312461	1.312461	-33.000000	-99.000000
3166173.853000	38590942.600000	499.302000	1.312469	1.312469	-33.000000	-99.000000
3166173.853000	38590942.600000	509.302000	1.312458	1.312458	-33.000000	-99.000000
3166143.853000	38590952.600000	469.302000	1.362502	1.361901	-33.000000	-99.000000
3166143.853000	38590962.600000	469.302000	1.362502	1.361900	-33.000000	-99.000000
3166143.853000	38590972.600000	469.302000	1.362502	1.361900	-33.000000	-99.000000
3166143.853000	38590982.600000	469.302000	1.362502	1.361899	-33.000000	-99.000000
3166153.853000	38590952.600000	469.302000	1.362502	1.361901	-33.000000	-99.000000
3166153.853000	38590962.600000	469.302000	1.362502	1.361900	-33.000000	-99.000000
3166153.853000	38590972.600000	469.302000	1.362502	1.361900	-33.000000	-99.000000
3166153.853000	38590982.600000	469.302000	1.362502	1.361899	-33.000000	-99.000000
3166163.853000	38590972.600000	469.302000	1.362502	1.361899	-33.000000	-99.000000
3166163.853000	38590982.600000	469.302000	1.362502	1.361899	-33.000000	-99.000000
3166143.853000	38590992.600000	469.302000	1.362502	1.361899	-33.000000	-99.000000
3166153.853000	38590992.600000	469.302000	1.362502	1.361898	-33.000000	-99.000000
3166153.853000	38591002.600000	469.302000	1.362502	1.361898	-33.000000	-99.000000
3166163.853000	38590992.600000	469.302000	1.362502	1.361898	-33.000000	-99.000000
3166163.853000	38591002.600000	469.302000	1.362503	1.361897	-33.000000	-99.000000
3166153.853000	38591012.600000	469.302000	1.362503	1.361897	-33.000000	-99.000000
3166153.853000	38591022.600000	469.302000	1.362503	1.361896	-33.000000	-99.000000
3166163.853000	38591012.600000	469.302000	1.362503	1.361896	-33.000000	-99.000000
3166163.853000	38591022.600000	469.302000	1.362503	1.361895	-33.000000	-99.000000
3166143.853000	38590952.600000	479.302000	1.312493	1.312493	-33.000000	-99.000000
3166143.853000	38590952.600000	489.302000	1.312481	1.312481	-33.000000	-99.000000
3166143.853000	38590962.600000	479.302000	1.312492	1.312492	-33.000000	-99.000000
3166143.853000	38590962.600000	489.302000	1.312479	1.312479	-33.000000	-99.000000
3166143.853000	38590952.600000	499.302000	1.312470	1.312470	-33.000000	-99.000000
3166143.853000	38590972.600000	479.302000	1.312491	1.312491	-33.000000	-99.000000
3166143.853000	38590972.600000	489.302000	1.312478	1.312478	-33.000000	-99.000000
3166143.853000	38590982.600000	479.302000	1.312490	1.312490	-33.000000	-99.000000
3166143.853000	38590982.600000	489.302000	1.312476	1.312476	-33.000000	-99.000000
3166153.853000	38590952.600000	479.302000	1.312492	1.312492	-33.000000	-99.000000
3166153.853000	38590952.600000	489.302000	1.312480	1.312480	-33.000000	-99.000000
3166153.853000	38590962.600000	479.302000	1.312492	1.312492	-33.000000	-99.000000
3166153.853000	38590962.600000	489.302000	1.312479	1.312479	-33.000000	-99.000000
3166163.853000	38590952.600000	479.302000	1.312492	1.312492	-33.000000	-99.000000
3166163.853000	38590952.600000	489.302000	1.312480	1.312480	-33.000000	-99.000000
3166163.853000	38590962.600000	479.302000	1.312491	1.312491	-33.000000	-99.000000
3166163.853000	38590962.600000	489.302000	1.312478	1.312478	-33.000000	-99.000000
3166153.853000	38590952.600000	499.302000	1.312469	1.312469	-33.000000	-99.000000
3166153.853000	38590962.600000	499.302000	1.312466	1.312466	-33.000000	-99.000000
3166163.853000	38590952.600000	499.302000	1.312467	1.312467	-33.000000	-99.000000
3166163.853000	38590952.600000	509.302000	1.312456	1.312456	-33.000000	-99.000000
3166163.853000	38590962.600000	499.302000	1.312464	1.312464	-33.000000	-99.000000
3166163.853000	38590962.600000	509.302000	1.312452	1.312452	-33.000000	-99.000000
3166153.853000	38590972.600000	479.302000	1.312491	1.312491	-33.000000	-99.000000
3166153.853000	38590972.600000	489.302000	1.312477	1.312477	-33.000000	-99.000000
3166153.853000	38590982.600000	479.302000	1.312490	1.312490	-33.000000	-99.000000
3166153.853000	38590982.600000	489.302000	1.312474	1.312474	-33.000000	-99.000000
3166163.853000	38590972.600000	479.302000	1.312490	1.312490	-33.000000	-99.000000
3166163.853000	38590972.600000	489.302000	1.312475	1.312475	-33.000000	-99.000000
3166163.853000	38590982.600000	479.302000	1.312489	1.312489	-33.000000	-99.000000
3166163.853000	38590982.600000	489.302000	1.312473	1.312473	-33.000000	-99.000000
3166153.853000	38590972.600000	499.302000	1.312463	1.312463	-33.000000	-99.000000
3166153.853000	38590982.600000	499.302000	1.312459	1.312459	-33.000000	-99.000000
3166163.853000	38590972.600000	499.302000	1.312461	1.312461	-33.000000	-99.000000
3166163.853000	38590982.600000	499.302000	1.312457	1.312457	-33.000000	-99.000000
3166143.853000	38590992.600000	479.302000	1.312489	1.312489	-33.000000	-99.000000
3166153.853000	38590992.600000	479.302000	1.312489	1.312489	-33.000000	-99.000000
3166153.853000	38590992.600000	489.302000	1.312472	1.312472	-33.000000	-99.000000
3166153.853000	38591002.600000	479.302000	1.312488	1.312488	-33.000000	-99.000000
3166153.853000	38591002.600000	489.302000	1.312469	1.312469	-33.000000	-99.000000
3166163.853000	38590992.600000	479.302000	1.312488	1.312488	-33.000000	-99.000000
3166163.853000	38590992.600000	489.302000	1.312470	1.312470	-33.000000	-99.000000
3166163.853000	38591002.600000	479.302000	1.312487	1.312487	-33.000000	-99.000000
3166163.853000	38591002.600000	489.302000	1.312467	1.312467	-33.000000	-99.000000
3166153.853000	38590992.600000	499.302000	1.312455	1.312455	-33.000000	-99.000000
3166163.853000	38590992.600000	499.302000	1.312453	1.312453	-33.000000	-99.000000
3166163.853000	38591002.600000	499.302000	1.312447	1.312447	-33.000000	-99.000000
3166153.853000	38591012.600000	479.302000	1.312486	1.312486	-33.000000	-99.000000
3166153.853000	38591012.600000	489.302000	1.312465	1.312465	-33.000000	-99.000000
3166153.853000	38591022.600000	479.302000	1.312485	1.312485	-33.000000	-99.000000
3166163.853000	38591012.600000	479.302000	1.312485	1.312485	-33.000000	-99.000000
3166163.853000	38591012.600000	489.302000	1.312463	1.312463	-33.000000	-99.000000
3166163.853000	38591022.600000	479.302000	1.312484	1.312484	-33.000000	-99.000000
3166163.853000	38591022.600000	489.302000	1.312459	1.312459	-33.000000	-99.000000
3166163.853000	38591012.600000	499.302000	1.312442	1.312442	-33.000000	-99.000000
3166163.853000	38591032.600000	469.302000	1.362504	1.361893	-33.000000	-99.000000
3166163.853000	38591042.600000	469.302000	1.362504	1.361892	-33.000000	-99.000000
3166163.853000	38591052.600000	469.302000	1.362504	1.361890	-33.000000	-99.000000
3166163.853000	38591062.600000	469.302000	1.362505	1.361888	-33.000000	-99.000000
3166163.853000	38591072.600000	469.302000	1.362506	1.361885	-33.000000	-99.000000
3166163.853000	38591082.600000	469.302000	1.362506	1.361882	-33.000000	-99.000000
3166163.853000	38591092.600000	469.302000	1.362507	1.361879	-33.000000	-99.000000
3166163.853000	38591102.600000	469.302000	1.362508	1.361875	-33.000000	-99.000000
3166153.853000	38591032.600000	479.302000	1.312483	1.312483	-33.000000	-99.000000
3166153.853000	38591042.600000	479.302000	1.312481	1.312481	-33.000000	-99.000000
3166163.853000	38591032.600000	479.302000	1.312481	1.312481	-33.000000	-99.000000
3166163.853000	38591032.600000	489.302000	1.312453	1.312453	-33.000000	-99.000000
3166163.853000	38591042.600000	479.302000	1.312479	1.312479	-33.000000	-99.000000
3166153.853000	38591052.600000	479.302000	1.312478	1.312478	-33.000000	-99.000000
3166163.853000	38591052.600000	479.302000	1.312476	1.312476	-33.000000	-99.000000
3166163.853000	38591062.600000	479.302000	1.312473	1.312473	-33.000000	-99.000000
3166163.853000	38591072.600000	479.302000	1.312469	1.312469	-33.000000	-99.000000
3166163.853000	38591082.600000	479.302000	1.312465	1.312465	-33.000000	-99.000000
3166163.853000	38591092.600000	479.302000	1.312460	1.312460	-33.000000	-99.000000
3166163.853000	38591102.600000	479.302000	1.312455	1.312455	-33.000000	-99.000000
3166173.853000	38591002.600000	469.302000	1.362503	1.361897	-33.000000	-99.000000
3166173.853000	38591012.600000	469.302000	1.362503	1.361895	-33.000000	-99.000000
3166173.853000	38591022.600000	469.302000	1.362503	1.361894	-33.000000	-99.000000
3166183.853000	38591022.600000	469.302000	1.362504	1.361893	-33.000000	-99.000000
3166173.853000	38590952.600000	489.302000	1.312479	1.312479	-33.000000	-99.000000
3166173.853000	38590962.600000	489.302000	1.312477	1.312477	-33.000000	-99.000000
3166173.853000	38590952.600000	499.302000	1.312466	1.312466	-33.000000	-99.000000
3166173.853000	38590952.600000	509.302000	1.312454	1.312454	-33.000000	-99.000000
3166173.853000	38590962.600000	499.302000	1.312463	1.312463	-33.000000	-99.000000
3166173.853000	38590962.600000	509.302000	1.312450	1.312450	-33.000000	-99.000000
3166173.853000	38590972.600000	479.302000	1.312490	1.312490	-33.000000	-99.000000
3166173.853000	38590972.600000	489.302000	1.312474	1.312474	-33.000000	-99.000000
3166173.853000	38590982.600000	479.302000	1.312489	1.312489	-33.000000	-99.000000
3166173.853000	38590982.600000	489.302000	1.312472	1.312472	-33.000000	-99.000000
3166183.853000	38590982.600000	489.302000	1.312471	1.312471	-33.000000	-99.000000
3166173.853000	38590972.600000	499.302000	1.312459	1.312459	-33.000000	-99.000000
3166173.853000	38590972.600000	509.302000	1.312445	1.312445	-33.000000	-99.000000
3166173.853000	38590982.600000	499.302000	1.312455	1.312455	-33.000000	-99.000000
3166173.853000	38590982.600000	509.302000	1.312439	1.312439	-33.000000	-99.000000
3166183.853000	38590972.600000	499.302000	1.312458	1.312458	-33.000000	-99.000000
3166183.853000	38590972.600000	509.302000	1.312443	1.312443	-33.000000	-99.000000
3166183.853000	38590982.600000	499.302000	1.312453	1.312453	-33.000000	-99.000000
3166183.853000	38590982.600000	509.302000	1.312437	1.312437	-33.000000	-99.000000
3166173.853000	38590992.600000	479.302000	1.312488	1.312488	-33.000000	-99.000000
3166173.853000	38590992.600000	489.302000	1.312469	1.312469	-33.000000	-99.000000
3166173.853000	38591002.600000	479.302000	1.312486	1.312486	-33.000000	-99.000000
3166173.853000	38591002.600000	489.302000	1.312465	1.312465	-33.000000	-99.000000
3166183.853000	38590992.600000	489.302000	1.312467	1.312467	-33.000000	-99.000000
3166183.853000	38591002.600000	479.302000	1.312485	1.312485	-33.000000	-99.000000
3166183.853000	38591002.600000	489.302000	1.312463	1.312463	-33.000000	-99.000000
3166173.853000	38590992.600000	499.302000	1.312450	1.312450	-33.000000	-99.000000
3166173.853000	38590992.600000	509.302000	1.312433	1.312433	-33.000000	-99.000000
3166173.853000	38591002.600000	499.302000	1.312445	1.312445	-33.000000	-99.000000
3166173.853000	38591002.600000	509.302000	1.312425	1.312425	-33.000000	-99.000000
3166183.853000	38590992.600000	499.302000	1.312448	1.312448	-33.000000	-99.000000
3166183.853000	38590992.600000	509.302000	1.312430	1.312430	-33.000000	-99.000000
3166183.853000	38591002.600000	499.302000	1.312442	1.312442	-33.000000	-99.000000
3166183.853000	38591002.600000	509.302000	1.312422	1.312422	-33.000000	-99.000000
3166173.853000	38591012.600000	479.302000	1.312484	1.312484	-33.000000	-99.000000
3166173.853000	38591012.600000	489.302000	1.312461	1.312461	-33.000000	-99.000000
3166173.853000	38591022.600000	479.302000	1.312482	1.312482	-33.000000	-99.000000
3166173.853000	38591022.600000	489.302000	1.312456	1.312456	-33.000000	-99.000000
3166183.853000	38591012.600000	479.302000	1.312483	1.312483	-33.000000	-99.000000
3166183.853000	38591012.600000	489.302000	1.312458	1.312458	-33.000000	-99.000000
3166183.853000	38591022.600000	479.302000	1.312481	1.312481	-33.000000	-99.000000
3166183.853000	38591022.600000	489.302000	1.312453	1.312453	-33.000000	-99.000000
3166173.853000	38591012.600000	499.302000	1.312438	1.312438	-33.000000	-99.000000
3166173.853000	38591022.600000	499.302000	1.312430	1.312430	-33.000000	-99.000000
3166183.853000	38591012.600000	499.302000	1.312434	1.312434	-33.000000	-99.000000
3166183.853000	38591012.600000	509.302000	1.312412	1.312412	-33.000000	-99.000000
3166183.853000	38591022.600000	499.302000	1.312426	1.312426	-33.000000	-99.000000
3166183.853000	38591022.600000	509.302000	1.312401	1.312401	-33.000000	-99.000000
3166193.853000	38591012.600000	489.302000	1.312456	1.312456	-33.000000	-99.000000
3166193.853000	38591022.600000	479.302000	1.312480	1.312480	-33.000000	-99.000000
3166193.853000	38591022.600000	489.302000	1.312450	1.312450	-33.000000	-99.000000
3166193.853000	38591012.600000	499.302000	1.312431	1.312431	-33.000000	-99.000000
3166193.853000	38591012.600000	509.302000	1.312408	1.312408	-33.000000	-99.000000
3166193.853000	38591022.600000	499.302000	1.312422	1.312422	-33.000000	-99.000000
3166193.853000	38591022.600000	509.302000	1.312396	1.312396	-33.000000	-99.000000
3166173.853000	38591032.600000	469.302000	1.362504	1.361892	-33.000000	-99.000000
3166173.853000	38591042.600000	469.302000	1.362504	1.361891	-33.000000	-99.000000
3166183.853000	38591032.600000	469.302000	1.362504	1.361892	-33.000000	-99.000000
3166183.853000	38591042.600000	469.302000	1.362505	1.361889	-33.000000	-99.000000
3166173.853000	38591052.600000	469.302000	1.362505	1.361888	-33.000000	-99.000000
3166173.853000	38591062.600000	469.302000	1.362506	1.361885	-33.000000	-99.000000
3166183.853000	38591052.600000	469.302000	1.362505	1.361887	-33.000000	-99.000000
3166183.853000	38591062.600000	469.302000	1.362506	1.361883	-33.000000	-99.000000
3166193.853000	38591042.600000	469.302000	1.362505	1.361888	-33.000000	-99.000000
3166193.853000	38591052.600000	469.302000	1.362506	1.361885	-33.000000	-99.000000
3166193.853000	38591062.600000	469.302000	1.362507	1.361881	-33.000000	-99.000000
3166203.853000	38591062.600000	469.302000	1.362508	1.361878	-33.000000	-99.000000
3166173.853000	38591072.600000	469.302000	1.362506	1.361882	-33.000000	-99.000000
3166173.853000	38591082.600000	469.302000	1.362507	1.361878	-33.000000	-99.000000
3166183.853000	38591072.600000	469.302000	1.362507	1.361879	-33.000000	-99.000000
3166183.853000	38591082.600000	469.302000	1.362508	1.361874	-33.000000	-99.000000
3166173.853000	38591092.600000	469.302000	1.362508	1.361874	-33.000000	-99.000000
3166173.853000	38591102.600000	469.302000	1.362509	1.361868	-33.000000	-99.000000
3166183.853000	38591092.600000	469.302000	1.362510	1.361868	-33.000000	-99.000000
3166183.853000	38591102.600000	469.302000	1.362512	1.361860	-33.000000	-99.000000
3166193.853000	38591072.600000	469.302000	1.362508	1.361876	-33.000000	-99.000000
3166193.853000	38591082.600000	469.302000	1.362510	1.361869	-33.000000	-99.000000
3166203.853000	38591072.600000	469.302000	1.362509	1.361872	-33.000000	-99.000000
3166203.853000	38591082.600000	469.302000	1.362511	1.361863	-33.000000	-99.000000
3166193.853000	38591092.600000	469.302000	1.362512	1.361860	-33.000000	-99.000000
3166193.853000	38591102.600000	469.302000	1.362514	1.361849	-33.000000	-99.000000
3166203.853000	38591092.600000	469.302000	1.362514	1.361852	-33.000000	-99.000000
3166203.853000	38591102.600000	469.302000	1.362518	1.361836	-33.000000	-99.000000
3166213.853000	38591072.600000	469.302000	1.362510	1.361869	-33.000000	-99.000000
3166213.853000	38591082.600000	469.302000	1.362513	1.361858	-33.000000	-99.000000
3166223.853000	38591082.600000	469.302000	1.362514	1.361853	-33.000000	-99.000000
3166213.853000	38591092.600000	469.302000	1.362517	1.361843	-33.000000	-99.000000
3166213.853000	38591102.600000	469.302000	1.362522	1.361820	-33.000000	-99.000000
3166223.853000	38591092.600000	469.302000	1.362519	1.361834	-33.000000	-99.000000
3166223.853000	38591102.600000	469.302000	1.362526	1.361804	-33.000000	-99.000000
3166233.853000	38591092.600000	469.302000	1.362521	1.361828	-33.000000	-99.000000
3166233.853000	38591102.600000	469.302000	1.362530	1.361791	-33.000000	-99.000000
3166173.853000	38591032.600000	479.302000	1.312480	1.312480	-33.000000	-99.000000
3166173.853000	38591032.600000	489.302000	1.312450	1.312450	-33.000000	-99.000000
3166173.853000	38591042.600000	479.302000	1.312477	1.312477	-33.000000	-99.000000
3166173.853000	38591042.600000	489.302000	1.312443	1.312443	-33.000000	-99.000000
3166183.853000	38591032.600000	479.302000	1.312478	1.312478	-33.000000	-99.000000
3166183.853000	38591032.600000	489.302000	1.312446	1.312446	-33.000000	-99.000000
3166183.853000	38591042.600000	479.302000	1.312475	1.312475	-33.000000	-99.000000
3166183.853000	38591042.600000	489.302000	1.312438	1.312438	-33.000000	-99.000000
3166173.853000	38591032.600000	499.302000	1.312421	1.312421	-33.000000	-99.000000
3166183.853000	38591032.600000	499.302000	1.312416	1.312416	-33.000000	-99.000000
3166183.853000	38591042.600000	499.302000	1.312403	1.312403	-33.000000	-99.000000
3166173.853000	38591052.600000	479.302000	1.312474	1.312474	-33.000000	-99.000000
3166173.853000	38591052.600000	489.302000	1.312435	1.312435	-33.000000	-99.000000
3166173.853000	38591062.600000	479.302000	1.312469	1.312469	-33.000000	-99.000000
3166183.853000	38591052.600000	479.302000	1.312471	1.312471	-33.000000	-99.000000
3166183.853000	38591052.600000	489.302000	1.312428	1.312428	-33.000000	-99.000000
3166183.853000	38591062.600000	479.302000	1.312466	1.312466	-33.000000	-99.000000
3166183.853000	38591062.600000	489.302000	1.312416	1.312416	-33.000000	-99.000000
3166193.853000	38591032.600000	479.302000	1.312477	1.312477	-33.000000	-99.000000
3166193.853000	38591032.600000	489.302000	1.312442	1.312442	-33.000000	-99.000000
3166193.853000	38591042.600000	479.302000	1.312473	1.312473	-33.000000	-99.000000
3166193.853000	38591042.600000	489.302000	1.312433	1.312433	-33.000000	-99.000000
3166203.853000	38591032.600000	489.302000	1.312439	1.312439	-33.000000	-99.000000
3166203.853000	38591042.600000	479.302000	1.312471	1.312471	-33.000000	-99.000000
3166203.853000	38591042.600000	489.302000	1.312429	1.312429	-33.000000	-99.000000
3166193.853000	38591032.600000	499.302000	1.312410	1.312410	-33.000000	-99.000000
3166193.853000	38591032.600000	509.302000	1.312381	1.312381	-33.000000	-99.000000
3166193.853000	38591042.600000	499.302000	1.312396	1.312396	-33.000000	-99.000000
3166203.853000	38591032.600000	499.302000	1.312405	1.312405	-33.000000	-99.000000
3166203.853000	38591042.600000	499.302000	1.312389	1.312389	-33.000000	-99.000000
3166193.853000	38591052.600000	479.302000	1.312468	1.312468	-33.000000	-99.000000
3166193.853000	38591052.600000	489.302000	1.312422	1.312422	-33.000000	-99.000000
3166193.853000	38591062.600000	479.302000	1.312462	1.312462	-33.000000	-99.000000
3166193.853000	38591062.600000	489.302000	1.312407	1.312407	-33.000000	-99.000000
3166203.853000	38591052.600000	479.302000	1.312466	1.312466	-33.000000	-99.000000
3166203.853000	38591052.600000	489.302000	1.312415	1.312415	-33.000000	-99.000000
3166203.853000	38591062.600000	479.302000	1.312458	1.312458	-33.000000	-99.000000
3166203.853000	38591062.600000	489.302000	1.312398	1.312398	-33.000000	-99.000000
3166193.853000	38591052.600000	499.302000	1.312379	1.312379	-33.000000	-99.000000
3166203.853000	38591052.600000	499.302000	1.312370	1.312370	-33.000000	-99.000000
3166203.853000	38591062.600000	499.302000	1.312345	1.312345	-33.000000	-99.000000
3166173.853000	38591072.600000	479.302000	1.312465	1.312465	-33.000000	-99.000000
3166173.853000	38591082.600000	479.302000	1.312459	1.312459	-33.000000	-99.000000
3166183.853000	38591072.600000	479.302000	1.312460	1.312460	-33.000000	-99.000000
3166183.853000	38591072.600000	489.302000	1.312402	1.312402	-33.000000	-99.000000
3166183.853000	38591082.600000	479.302000	1.312452	1.312452	-33.000000	-99.000000
3166173.853000	38591092.600000	479.302000	1.312452	1.312452	-33.000000	-99.000000
3166173.853000	38591102.600000	479.302000	1.312445	1.312445	-33.000000	-99.000000
3166183.853000	38591092.600000	479.302000	1.312443	1.312443	-33.000000	-99.000000
3166183.853000	38591102.600000	479.302000	1.312432	1.312432	-33.000000	-99.000000
3166193.853000	38591072.600000	479.302000	1.312454	1.312454	-33.000000	-99.000000
3166193.853000	38591072.600000	489.302000	1.312389	1.312389	-33.000000	-99.000000
3166193.853000	38591082.600000	479.302000	1.312445	1.312445	-33.000000	-99.000000
3166193.853000	38591082.600000	489.302000	1.312367	1.312367	-33.000000	-99.000000
3166203.853000	38591072.600000	479.302000	1.312449	1.312449	-33.000000	-99.000000
3166203.853000	38591072.600000	489.302000	1.312376	1.312376	-33.000000	-99.000000
3166203.853000	38591082.600000	479.302000	1.312436	1.312436	-33.000000	-99.000000
3166203.853000	38591082.600000	489.302000	1.312348	1.312348	-33.000000	-99.000000
3166203.853000	38591072.600000	499.302000	1.312314	1.312314	-33.000000	-99.000000
3166193.853000	38591092.600000	479.302000	1.312432	1.312432	-33.000000	-99.000000
3166193.853000	38591092.600000	489.302000	1.312338	1.312338	-33.000000	-99.000000
3166193.853000	38591102.600000	479.302000	1.312416	1.312416	-33.000000	-99.000000
3166203.853000	38591092.600000	479.302000	1.312419	1.312419	-33.000000	-99.000000
3166203.853000	38591092.600000	489.302000	1.312310	1.312310	-33.000000	-99.000000
3166203.853000	38591102.600000	479.302000	1.312396	1.312396	-33.000000	-99.000000
3166203.853000	38591102.600000	489.302000	1.312260	1.312260	-33.000000	-99.000000
3166213.853000	38591042.600000	489.302000	1.312425	1.312425	-33.000000	-99.000000
3166213.853000	38591052.600000	489.302000	1.312410	1.312410	-33.000000	-99.000000
3166213.853000	38591062.600000	479.302000	1.312455	1.312455	-33.000000	-99.000000
3166213.853000	38591062.600000	489.302000	1.312390	1.312390	-33.000000	-99.000000
3166223.853000	38591062.600000	489.302000	1.312384	1.312384	-33.000000	-99.000000
3166213.853000	38591062.600000	499.302000	1.312333	1.312333	-33.000000	-99.000000
3166213.853000	38591072.600000	479.302000	1.312444	1.312444	-33.000000	-99.000000
3166213.853000	38591072.600000	489.302000	1.312364	1.312364	-33.000000	-99.000000
3166213.853000	38591082.600000	479.302000	1.312428	1.312428	-33.000000	-99.000000
3166213.853000	38591082.600000	489.302000	1.312329	1.312329	-33.000000	-99.000000
3166223.853000	38591072.600000	489.302000	1.312354	1.312354	-33.000000	-99.000000
3166223.853000	38591082.600000	479.302000	1.312421	1.312421	-33.000000	-99.000000
3166223.853000	38591082.600000	489.302000	1.312312	1.312312	-33.000000	-99.000000
3166213.853000	38591072.600000	499.302000	1.312296	1.312296	-33.000000	-99.000000
3166213.853000	38591082.600000	499.302000	1.312247	1.312247	-33.000000	-99.000000
3166213.853000	38591092.600000	479.302000	1.312406	1.312406	-33.000000	-99.000000
3166213.853000	38591092.600000	489.302000	1.312279	1.312279	-33.000000	-99.000000
3166213.853000	38591102.600000	479.302000	1.312373	1.312373	-33.000000	-99.000000
3166213.853000	38591102.600000	489.302000	1.312209	1.312209	-33.000000	-99.000000
3166223.853000	38591092.600000	479.302000	1.312393	1.312393	-33.000000	-99.000000
3166223.853000	38591092.600000	489.302000	1.312251	1.312251	-33.000000	-99.000000
3166223.853000	38591102.600000	479.302000	1.312348	1.312348	-33.000000	-99.000000
3166223.853000	38591102.600000	489.302000	1.312159	1.312159	-33.000000	-99.000000
3166233.853000	38591072.600000	489.302000	1.312347	1.312347	-33.000000	-99.000000
3166233.853000	38591082.600000	489.302000	1.312301	1.312301	-33.000000	-99.000000
3166233.853000	38591092.600000	489.302000	1.312231	1.312231	-33.000000	-99.000000
3166233.853000	38591102.600000	479.302000	1.312329	1.312329	-33.000000	-99.000000
3166233.853000	38591102.600000	489.302000	1.312120	1.312120	-33.000000	-99.000000
3166243.853000	38591092.600000	479.302000	1.312380	1.312380	-33.000000	-99.000000
3166243.853000	38591092.600000	489.302000	1.312225	1.312225	-33.000000	-99.000000
3166243.853000	38591102.600000	479.302000	1.312323	1.312323	-33.000000	-99.000000
3166243.853000	38591102.600000	489.302000	1.312108	1.312108	-33.000000	-99.000000
3166163.853000	38591112.600000	469.302000	1.362509	1.361871	-33.000000	-99.000000
3166163.853000	38591122.600000	469.302000	1.362509	1.361868	-33.000000	-99.000000
3166163.853000	38591112.600000	479.302000	1.312450	1.312450	-33.000000	-99.000000
3166163.853000	38591122.600000	479.302000	1.312445	1.312445	-33.000000	-99.000000
3166173.853000	38591112.600000	469.302000	1.362511	1.361863	-33.000000	-99.000000
3166173.853000	38591122.600000	469.302000	1.362512	1.361857	-33.000000	-99.000000
3166183.853000	38591112.600000	469.302000	1.362514	1.361852	-33.000000	-99.000000
3166183.853000	38591122.600000	469.302000	1.362515	1.361843	-33.000000	-99.000000
3166173.853000	38591132.600000	469.302000	1.362513	1.361853	-33.000000	-99.000000
3166173.853000	38591142.600000	469.302000	1.362513	1.361850	-33.000000	-99.000000
3166183.853000	38591132.600000	469.302000	1.362517	1.361835	-33.000000	-99.000000
3166183.853000	38591142.600000	469.302000	1.362518	1.361830	-33.000000	-99.000000
3166193.853000	38591112.600000	469.302000	1.362517	1.361836	-33.000000	-99.000000
3166193.853000	38591122.600000	469.302000	1.362521	1.361821	-33.000000	-99.000000
3166203.853000	38591112.600000	459.302000	1.362581	1.362922	-33.000000	-99.000000
3166203.853000	38591112.600000	469.302000	1.362523	1.361815	-33.000000	-99.000000
3166203.853000	38591122.600000	459.302000	1.362602	1.363195	-33.000000	-99.000000
3166203.853000	38591122.600000	469.302000	1.362529	1.361788	-33.000000	-99.000000
3166193.853000	38591132.600000	469.302000	1.362524	1.361807	-33.000000	-99.000000
3166193.853000	38591142.600000	459.302000	1.362592	1.363065	-33.000000	-99.000000
3166193.853000	38591142.600000	469.302000	1.362526	1.361797	-33.000000	-99.000000
3166203.853000	38591132.600000	459.302000	1.362624	1.363480	-33.000000	-99.000000
3166203.853000	38591132.600000	469.302000	1.362535	1.361758	-33.000000	-99.000000
3166203.853000	38591142.600000	459.302000	1.362639	1.363684	-33.000000	-99.000000
3166203.853000	38591142.600000	469.302000	1.362540	1.361736	-33.000000	-99.000000
3166173.853000	38591152.600000	469.302000	1.362513	1.361849	-33.000000	-99.000000
3166173.853000	38591162.600000	469.302000	1.362512	1.361850	-33.000000	-99.000000
3166183.853000	38591152.600000	469.302000	1.362518	1.361828	-33.000000	-99.000000
3166183.853000	38591162.600000	469.302000	1.362517	1.361831	-33.000000	-99.000000
3166173.853000	38591172.600000	469.302000	1.362511	1.361853	-33.000000	-99.000000
3166173.853000	38591182.600000	469.302000	1.362510	1.361858	-33.000000	-99.000000
3166183.853000	38591172.600000	469.302000	1.362515	1.361837	-33.000000	-99.000000
3166183.853000	38591182.600000	469.302000	1.362513	1.361845	-33.000000	-99.000000
3166193.853000	38591152.600000	459.302000	1.362592	1.363071	-33.000000	-99.000000
3166193.853000	38591152.600000	469.302000	1.362526	1.361794	-33.000000	-99.000000
3166193.853000	38591162.600000	459.302000	1.362586	1.362991	-33.000000	-99.000000
3166193.853000	38591162.600000	469.302000	1.362523	1.361801	-33.000000	-99.000000
3166203.853000	38591152.600000	459.302000	1.362640	1.363699	-33.000000	-99.000000
3166203.853000	38591152.600000	469.302000	1.362540	1.361732	-33.000000	-99.000000
3166203.853000	38591162.600000	459.302000	1.362626	1.363516	-33.000000	-99.000000
3166203.853000	38591162.600000	469.302000	1.362535	1.361748	-33.000000	-99.000000
3166193.853000	38591172.600000	459.302000	1.362575	1.362854	-33.000000	-99.000000
3166193.853000	38591172.600000	469.302000	1.362520	1.361813	-33.000000	-99.000000
3166193.853000	38591182.600000	459.302000	1.362564	1.362702	-33.000000	-99.000000
3166193.853000	38591182.600000	469.302000	1.362517	1.361827	-33.000000	-99.000000
3166203.853000	38591172.600000	459.302000	1.362604	1.363234	-33.000000	-99.000000
3166203.853000	38591172.600000	469.302000	1.362529	1.361774	-33.000000	-99.000000
3166203.853000	38591182.600000	459.302000	1.362583	1.362954	-33.000000	-99.000000
3166203.853000	38591182.600000	469.302000	1.362522	1.361801	-33.000000	-99.000000
3166213.853000	38591112.600000	469.302000	1.362530	1.361786	-33.000000	-99.000000
3166213.853000	38591122.600000	459.302000	1.362643	1.363742	-33.000000	-99.000000
3166213.853000	38591122.600000	469.302000	1.362542	1.361735	-33.000000	-99.000000
3166223.853000	38591112.600000	469.302000	1.362539	1.361752	-33.000000	-99.000000
3166223.853000	38591122.600000	469.302000	1.362562	1.361657	-33.000000	-99.000000
3166213.853000	38591132.600000	459.302000	1.362690	1.364383	-33.000000	-99.000000
3166213.853000	38591132.600000	469.302000	1.362557	1.361668	-33.000000	-99.000000
3166213.853000	38591142.600000	459.302000	1.362728	1.364932	-33.000000	-99.000000
3166213.853000	38591142.600000	469.302000	1.362571	1.361607	-33.000000	-99.000000
3166223.853000	38591132.600000	459.302000	1.362804	1.366073	-33.000000	-99.000000
3166223.853000	38591132.600000	469.302000	1.362602	1.361486	-33.000000	-99.000000
3166223.853000	38591142.600000	459.302000	1.362913	1.367924	-33.000000	-99.000000
3166223.853000	38591142.600000	469.302000	1.362654	1.361256	-33.000000	-99.000000
3166233.853000	38591112.600000	469.302000	1.362547	1.361720	-33.000000	-99.000000
3166233.853000	38591122.600000	469.302000	1.362584	1.361566	-33.000000	-99.000000
3166243.853000	38591112.600000	469.302000	1.362550	1.361709	-33.000000	-99.000000
3166243.853000	38591122.600000	469.302000	1.362594	1.361526	-33.000000	-99.000000
3166233.853000	38591132.600000	469.302000	1.362685	1.361145	-33.000000	-99.000000
3166233.853000	38591142.600000	459.302000	1.363235	1.376519	-33.000000	-99.000000
3166233.853000	38591142.600000	469.302000	1.362996	1.359831	-33.000000	-99.000000
3166243.853000	38591132.600000	469.302000	1.362742	1.360913	-33.000000	-99.000000
3166243.853000	38591142.600000	459.302000	1.363233	1.387845	-33.000000	-99.000000
3166243.853000	38591142.600000	469.302000	1.363876	1.356260	-33.000000	-99.000000
3166213.853000	38591152.600000	459.302000	1.362731	1.364979	-33.000000	-99.000000
3166213.853000	38591152.600000	469.302000	1.362571	1.361597	-33.000000	-99.000000
3166213.853000	38591162.600000	459.302000	1.362696	1.364479	-33.000000	-99.000000
3166213.853000	38591162.600000	469.302000	1.362558	1.361647	-33.000000	-99.000000
3166223.853000	38591152.600000	459.302000	1.362924	1.368126	-33.000000	-99.000000
3166223.853000	38591152.600000	469.302000	1.362659	1.361219	-33.000000	-99.000000
3166223.853000	38591162.600000	459.302000	1.362821	1.366367	-33.000000	-99.000000
3166223.853000	38591162.600000	469.302000	1.362607	1.361431	-33.000000	-99.000000
3166213.853000	38591172.600000	459.302000	1.362649	1.363827	-33.000000	-99.000000
3166213.853000	38591172.600000	469.302000	1.362542	1.361713	-33.000000	-99.000000
3166213.853000	38591182.600000	459.302000	1.362609	1.363293	-33.000000	-99.000000
3166213.853000	38591182.600000	469.302000	1.362530	1.361766	-33.000000	-99.000000
3166223.853000	38591172.600000	459.302000	1.362712	1.364715	-33.000000	-99.000000
3166223.853000	38591172.600000	469.302000	1.362563	1.361617	-33.000000	-99.000000
3166223.853000	38591182.600000	459.302000	1.362639	1.363703	-33.000000	-99.000000
3166223.853000	38591182.600000	469.302000	1.362539	1.361723	-33.000000	-99.000000
3166233.853000	38591152.600000	459.302000	1.363256	1.377868	-33.000000	-99.000000
3166233.853000	38591152.600000	469.302000	1.363063	1.359496	-33.000000	-99.000000
3166233.853000	38591162.600000	459.302000	1.363006	1.369750	-33.000000	-99.000000
3166233.853000	38591162.600000	469.302000	1.362709	1.360982	-33.000000	-99.000000
3166243.853000	38591152.600000	459.302000	1.363096	1.393067	-33.000000	-99.000000
3166243.853000	38591152.600000	469.302000	1.364632	1.353073	-33.000000	-99.000000
3166243.853000	38591162.600000	459.302000	1.363100	1.371965	-33.000000	-99.000000
3166243.853000	38591162.600000	469.302000	1.362788	1.360636	-33.000000	-99.000000
3166233.853000	38591172.600000	459.302000	1.362781	1.365754	-33.000000	-99.000000
3166233.853000	38591172.600000	469.302000	1.362590	1.361498	-33.000000	-99.000000
3166233.853000	38591182.600000	459.302000	1.362667	1.364078	-33.000000	-99.000000
3166233.853000	38591182.600000	469.302000	1.362548	1.361683	-33.000000	-99.000000
3166243.853000	38591172.600000	459.302000	1.362810	1.366212	-33.000000	-99.000000
3166243.853000	38591172.600000	469.302000	1.362602	1.361443	-33.000000	-99.000000
3166243.853000	38591182.600000	459.302000	1.362677	1.364217	-33.000000	-99.000000
3166243.853000	38591182.600000	469.302000	1.362551	1.361668	-33.000000	-99.000000
3166173.853000	38591112.600000	479.302000	1.312437	1.312437	-33.000000	-99.000000
3166173.853000	38591122.600000	479.302000	1.312430	1.312430	-33.000000	-99.000000
3166183.853000	38591112.600000	479.302000	1.312421	1.312421	-33.000000	-99.000000
3166183.853000	38591122.600000	479.302000	1.312408	1.312408	-33.000000	-99.000000
3166173.853000	38591132.600000	479.302000	1.312424	1.312424	-33.000000	-99.000000
3166173.853000	38591142.600000	479.302000	1.312420	1.312420	-33.000000	-99.000000
3166183.853000	38591132.600000	479.302000	1.312398	1.312398	-33.000000	-99.000000
3166193.853000	38591112.600000	479.302000	1.312398	1.312398	-33.000000	-99.000000
3166193.853000	38591122.600000	479.302000	1.312377	1.312377	-33.000000	-99.000000
3166203.853000	38591112.600000	479.302000	1.312366	1.312366	-33.000000	-99.000000
3166203.853000	38591112.600000	489.302000	1.312196	1.312196	-33.000000	-99.000000
3166203.853000	38591122.600000	479.302000	1.312328	1.312328	-33.000000	-99.000000
3166193.853000	38591132.600000	479.302000	1.312357	1.312357	-33.000000	-99.000000
3166193.853000	38591142.600000	479.302000	1.312344	1.312344	-33.000000	-99.000000
3166203.853000	38591132.600000	479.302000	1.312287	1.312287	-33.000000	-99.000000
3166203.853000	38591142.600000	479.302000	1.312257	1.312257	-33.000000	-99.000000
3166173.853000	38591152.600000	479.302000	1.312419	1.312419	-33.000000	-99.000000
3166173.853000	38591162.600000	479.302000	1.312422	1.312422	-33.000000	-99.000000
3166173.853000	38591172.600000	479.302000	1.312427	1.312427	-33.000000	-99.000000
3166173.853000	38591182.600000	479.302000	1.312434	1.312434	-33.000000	-99.000000
3166193.853000	38591152.600000	479.302000	1.312342	1.312342	-33.000000	-99.000000
3166193.853000	38591162.600000	479.302000	1.312352	1.312352	-33.000000	-99.000000
3166203.853000	38591152.600000	479.302000	1.312254	1.312254	-33.000000	-99.000000
3166203.853000	38591162.600000	479.302000	1.312278	1.312278	-33.000000	-99.000000
3166193.853000	38591172.600000	479.302000	1.312370	1.312370	-33.000000	-99.000000
3166193.853000	38591182.600000	479.302000	1.312391	1.312391	-33.000000	-99.000000
3166203.853000	38591172.600000	479.302000	1.312317	1.312317	-33.000000	-99.000000
3166203.853000	38591182.600000	479.302000	1.312355	1.312355	-33.000000	-99.000000
3166213.853000	38591112.600000	479.302000	1.312324	1.312324	-33.000000	-99.000000
3166213.853000	38591112.600000	489.302000	1.312111	1.312111	-33.000000	-99.000000
3166213.853000	38591122.600000	479.302000	1.312252	1.312252	-33.000000	-99.000000
3166223.853000	38591112.600000	479.302000	1.312273	1.312273	-33.000000	-99.000000
3166223.853000	38591112.600000	489.302000	1.312015	1.312015	-33.000000	-99.000000
3166223.853000	38591122.600000	479.302000	1.312141	1.312141	-33.000000	-99.000000
3166223.853000	38591122.600000	489.302000	1.311790	1.311790	-33.000000	-99.000000
3166213.853000	38591132.600000	479.302000	1.312160	1.312160	-33.000000	-99.000000
3166213.853000	38591142.600000	479.302000	1.312077	1.312077	-33.000000	-99.000000
3166223.853000	38591132.600000	479.302000	1.311908	1.311908	-33.000000	-99.000000
3166223.853000	38591142.600000	479.302000	1.311608	1.311608	-33.000000	-99.000000
3166233.853000	38591112.600000	479.302000	1.312228	1.312228	-33.000000	-99.000000
3166233.853000	38591112.600000	489.302000	1.311934	1.311934	-33.000000	-99.000000
3166233.853000	38591122.600000	479.302000	1.312013	1.312013	-33.000000	-99.000000
3166233.853000	38591122.600000	489.302000	1.311604	1.311604	-33.000000	-99.000000
3166243.853000	38591112.600000	479.302000	1.312212	1.312212	-33.000000	-99.000000
3166243.853000	38591112.600000	489.302000	1.311905	1.311905	-33.000000	-99.000000
3166243.853000	38591122.600000	479.302000	1.311957	1.311957	-33.000000	-99.000000
3166243.853000	38591122.600000	489.302000	1.311531	1.311531	-33.000000	-99.000000
3166233.853000	38591132.600000	479.302000	1.311459	1.311459	-33.000000	-99.000000
3166233.853000	38591132.600000	489.302000	1.311043	1.311043	-33.000000	-99.000000
3166233.853000	38591142.600000	479.302000	1.309962	1.309962	-33.000000	-99.000000
3166243.853000	38591132.600000	479.302000	1.311168	1.311168	-33.000000	-99.000000
3166243.853000	38591132.600000	489.302000	1.310855	1.310855	-33.000000	-99.000000
3166243.853000	38591142.600000	479.302000	1.307055	1.307055	-33.000000	-99.000000
3166213.853000	38591152.600000	479.302000	1.312067	1.312067	-33.000000	-99.000000
3166213.853000	38591162.600000	479.302000	1.312139	1.312139	-33.000000	-99.000000
3166223.853000	38591152.600000	479.302000	1.311568	1.311568	-33.000000	-99.000000
3166223.853000	38591162.600000	479.302000	1.311850	1.311850	-33.000000	-99.000000
3166213.853000	38591172.600000	479.302000	1.312232	1.312232	-33.000000	-99.000000
3166213.853000	38591182.600000	479.302000	1.312307	1.312307	-33.000000	-99.000000
3166223.853000	38591172.600000	479.302000	1.312101	1.312101	-33.000000	-99.000000
3166223.853000	38591182.600000	479.302000	1.312248	1.312248	-33.000000	-99.000000
3166233.853000	38591152.600000	479.302000	1.309636	1.309636	-33.000000	-99.000000
3166233.853000	38591162.600000	479.302000	1.311279	1.311279	-33.000000	-99.000000
3166243.853000	38591152.600000	479.302000	1.305458	1.305458	-33.000000	-99.000000
3166243.853000	38591162.600000	479.302000	1.310867	1.310867	-33.000000	-99.000000
3166233.853000	38591172.600000	479.302000	1.311942	1.311942	-33.000000	-99.000000
3166233.853000	38591182.600000	479.302000	1.312194	1.312194	-33.000000	-99.000000
3166243.853000	38591172.600000	479.302000	1.311870	1.311870	-33.000000	-99.000000
3166243.853000	38591182.600000	479.302000	1.312173	1.312173	-33.000000	-99.000000
3166173.853000	38591192.600000	469.302000	1.362509	1.361863	-33.000000	-99.000000
3166173.853000	38591202.600000	469.302000	1.362508	1.361867	-33.000000	-99.000000
3166183.853000	38591192.600000	469.302000	1.362511	1.361853	-33.000000	-99.000000
3166183.853000	38591202.600000	469.302000	1.362509	1.361860	-33.000000	-99.000000
3166173.853000	38591212.600000	469.302000	1.362507	1.361872	-33.000000	-99.000000
3166173.853000	38591222.600000	469.302000	1.362506	1.361876	-33.000000	-99.000000
3166183.853000	38591212.600000	469.302000	1.362508	1.361866	-33.000000	-99.000000
3166183.853000	38591222.600000	469.302000	1.362506	1.361872	-33.000000	-99.000000
3166193.853000	38591192.600000	459.302000	1.362552	1.362561	-33.000000	-99.000000
3166193.853000	38591192.600000	469.302000	1.362514	1.361840	-33.000000	-99.000000
3166193.853000	38591202.600000	459.302000	1.362543	1.362442	-33.000000	-99.000000
3166193.853000	38591202.600000	469.302000	1.362511	1.361851	-33.000000	-99.000000
3166203.853000	38591192.600000	459.302000	1.362565	1.362723	-33.000000	-99.000000
3166203.853000	38591192.600000	469.302000	1.362517	1.361823	-33.000000	-99.000000
3166203.853000	38591202.600000	459.302000	1.362551	1.362545	-33.000000	-99.000000
3166203.853000	38591202.600000	469.302000	1.362513	1.361840	-33.000000	-99.000000
3166193.853000	38591212.600000	459.302000	1.362535	1.362345	-33.000000	-99.000000
3166193.853000	38591212.600000	469.302000	1.362509	1.361860	-33.000000	-99.000000
3166193.853000	38591222.600000	459.302000	1.362529	1.362268	-33.000000	-99.000000
3166193.853000	38591222.600000	469.302000	1.362507	1.361867	-33.000000	-99.000000
3166203.853000	38591212.600000	459.302000	1.362541	1.362413	-33.000000	-99.000000
3166203.853000	38591212.600000	469.302000	1.362510	1.361853	-33.000000	-99.000000
3166203.853000	38591222.600000	459.302000	1.362533	1.362313	-33.000000	-99.000000
3166203.853000	38591222.600000	469.302000	1.362508	1.361863	-33.000000	-99.000000
3166173.853000	38591232.600000	469.302000	1.362505	1.361880	-33.000000	-99.000000
3166183.853000	38591232.600000	469.302000	1.362505	1.361876	-33.000000	-99.000000
3166193.853000	38591232.600000	459.302000	1.362524	1.362208	-33.000000	-99.000000
3166193.853000	38591232.600000	469.302000	1.362506	1.361873	-33.000000	-99.000000
3166203.853000	38591232.600000	459.302000	1.362527	1.362239	-33.000000	-99.000000
3166203.853000	38591232.600000	469.302000	1.362507	1.361870	-33.000000	-99.000000
3166213.853000	38591192.600000	459.302000	1.362580	1.362915	-33.000000	-99.000000
3166213.853000	38591192.600000	469.302000	1.362521	1.361804	-33.000000	-99.000000
3166213.853000	38591202.600000	459.302000	1.362560	1.362658	-33.000000	-99.000000
3166213.853000	38591202.600000	469.302000	1.362516	1.361829	-33.000000	-99.000000
3166223.853000	38591192.600000	459.302000	1.362595	1.363117	-33.000000	-99.000000
3166223.853000	38591192.600000	469.302000	1.362526	1.361783	-33.000000	-99.000000
3166223.853000	38591202.600000	459.302000	1.362568	1.362764	-33.000000	-99.000000
3166223.853000	38591202.600000	469.302000	1.362518	1.361818	-33.000000	-99.000000
3166213.853000	38591212.600000	459.302000	1.362546	1.362481	-33.000000	-99.000000
3166213.853000	38591212.600000	469.302000	1.362512	1.361846	-33.000000	-99.000000
3166213.853000	38591222.600000	459.302000	1.362536	1.362357	-33.000000	-99.000000
3166213.853000	38591222.600000	469.302000	1.362509	1.361858	-33.000000	-99.000000
3166223.853000	38591212.600000	459.302000	1.362551	1.362541	-33.000000	-99.000000
3166223.853000	38591212.600000	469.302000	1.362513	1.361840	-33.000000	-99.000000
3166223.853000	38591222.600000	459.302000	1.362539	1.362393	-33.000000	-99.000000
3166223.853000	38591222.600000	469.302000	1.362510	1.361854	-33.000000	-99.000000
3166233.853000	38591192.600000	459.302000	1.362607	1.363276	-33.000000	-99.000000
3166233.853000	38591192.600000	469.302000	1.362529	1.361766	-33.000000	-99.000000
3166233.853000	38591202.600000	459.302000	1.362574	1.362842	-33.000000	-99.000000
3166233.853000	38591202.600000	469.302000	1.362519	1.361810	-33.000000	-99.000000
3166243.853000	38591192.600000	459.302000	1.362611	1.363330	-33.000000	-99.000000
3166243.853000	38591192.600000	469.302000	1.362530	1.361760	-33.000000	-99.000000
3166243.853000	38591202.600000	459.302000	1.362576	1.362867	-33.000000	-99.000000
3166243.853000	38591202.600000	469.302000	1.362520	1.361807	-33.000000	-99.000000
3166233.853000	38591212.600000	459.302000	1.362554	1.362583	-33.000000	-99.000000
3166233.853000	38591212.600000	469.302000	1.362514	1.361836	-33.000000	-99.000000
3166233.853000	38591222.600000	459.302000	1.362541	1.362417	-33.000000	-99.000000
3166233.853000	38591222.600000	469.302000	1.362510	1.361852	-33.000000	-99.000000
3166243.853000	38591212.600000	459.302000	1.362555	1.362596	-33.000000	-99.000000
3166243.853000	38591212.600000	469.302000	1.362514	1.361834	-33.000000	-99.000000
3166243.853000	38591222.600000	459.302000	1.362542	1.362424	-33.000000	-99.000000
3166243.853000	38591222.600000	469.302000	1.362510	1.361851	-33.000000	-99.000000
3166213.853000	38591232.600000	459.302000	1.362529	1.362267	-33.000000	-99.000000
3166213.853000	38591232.600000	469.302000	1.362507	1.361867	-33.000000	-99.000000
3166223.853000	38591232.600000	459.302000	1.362531	1.362290	-33.000000	-99.000000
3166223.853000	38591232.600000	469.302000	1.362508	1.361865	-33.000000	-99.000000
3166233.853000	38591232.600000	459.302000	1.362532	1.362305	-33.000000	-99.000000
3166233.853000	38591232.600000	469.302000	1.362508	1.361863	-33.000000	-99.000000
3166243.853000	38591232.600000	459.302000	1.362532	1.362309	-33.000000	-99.000000
3166243.853000	38591232.600000	469.302000	1.362508	1.361863	-33.000000	-99.000000
3166173.853000	38591192.600000	479.302000	1.312441	1.312441	-33.000000	-99.000000
3166173.853000	38591202.600000	479.302000	1.312449	1.312449	-33.000000	-99.000000
3166173.853000	38591212.600000	479.302000	1.312455	1.312455	-33.000000	-99.000000
3166173.853000	38591222.600000	479.302000	1.312461	1.312461	-33.000000	-99.000000
3166193.853000	38591192.600000	479.302000	1.312410	1.312410	-33.000000	-99.000000
3166193.853000	38591202.600000	479.302000	1.312426	1.312426	-33.000000	-99.000000
3166203.853000	38591192.600000	479.302000	1.312387	1.312387	-33.000000	-99.000000
3166203.853000	38591202.600000	479.302000	1.312411	1.312411	-33.000000	-99.000000
3166193.853000	38591212.600000	479.302000	1.312439	1.312439	-33.000000	-99.000000
3166193.853000	38591222.600000	479.302000	1.312449	1.312449	-33.000000	-99.000000
3166203.853000	38591212.600000	479.302000	1.312430	1.312430	-33.000000	-99.000000
3166203.853000	38591222.600000	479.302000	1.312443	1.312443	-33.000000	-99.000000
3166173.853000	38591232.600000	479.302000	1.312466	1.312466	-33.000000	-99.000000
3166193.853000	38591232.600000	479.302000	1.312458	1.312458	-33.000000	-99.000000
3166203.853000	38591232.600000	479.302000	1.312453	1.312453	-33.000000	-99.000000
3166213.853000	38591192.600000	479.302000	1.312360	1.312360	-33.000000	-99.000000
3166213.853000	38591202.600000	479.302000	1.312396	1.312396	-33.000000	-99.000000
3166223.853000	38591192.600000	479.302000	1.312331	1.312331	-33.000000	-99.000000
3166223.853000	38591202.600000	479.302000	1.312381	1.312381	-33.000000	-99.000000
3166213.853000	38591212.600000	479.302000	1.312420	1.312420	-33.000000	-99.000000
3166213.853000	38591222.600000	479.302000	1.312437	1.312437	-33.000000	-99.000000
3166223.853000	38591212.600000	479.302000	1.312411	1.312411	-33.000000	-99.000000
3166223.853000	38591222.600000	479.302000	1.312432	1.312432	-33.000000	-99.000000
3166233.853000	38591192.600000	479.302000	1.312309	1.312309	-33.000000	-99.000000
3166233.853000	38591202.600000	479.302000	1.312370	1.312370	-33.000000	-99.000000
3166243.853000	38591192.600000	479.302000	1.312301	1.312301	-33.000000	-99.000000
3166243.853000	38591202.600000	479.302000	1.312366	1.312366	-33.000000	-99.000000
3166233.853000	38591212.600000	479.302000	1.312406	1.312406	-33.000000	-99.000000
3166233.853000	38591222.600000	479.302000	1.312428	1.312428	-33.000000	-99.000000
3166243.853000	38591212.600000	479.302000	1.312404	1.312404	-33.000000	-99.000000
3166243.853000	38591222.600000	479.302000	1.312427	1.312427	-33.000000	-99.000000
3166213.853000	38591232.600000	479.302000	1.312449	1.312449	-33.000000	-99.000000
3166223.853000	38591232.600000	479.302000	1.312446	1.312446	-33.000000	-99.000000
3166233.853000	38591232.600000	479.302000	1.312444	1.312444	-33.000000	-99.000000
3166243.853000	38591232.600000	479.302000	1.312443	1.312443	-33.000000	-99.000000
3166323.853000	38591082.600000	409.302000	1.033423	1.026581	-33.000000	-99.000000
3166313.853000	38591082.600000	429.302000	1.117596	1.121034	-33.000000	-99.000000
3166323.853000	38591082.600000	419.302000	1.117602	1.121359	-33.000000	-99.000000
3166323.853000	38591082.600000	429.302000	1.117591	1.120930	-33.000000	-99.000000
3166323.853000	38591092.600000	409.302000	1.032844	1.026041	-33.000000	-99.000000
3166323.853000	38591102.600000	409.302000	0.942219	0.933767	-33.000000	-99.000000
3166313.853000	38591092.600000	429.302000	1.117632	1.121704	-33.000000	-99.000000
3166313.853000	38591102.600000	429.302000	1.117685	1.122813	-33.000000	-99.000000
3166323.853000	38591092.600000	419.302000	1.117628	1.121960	-33.000000	-99.000000
3166323.853000	38591092.600000	429.302000	1.117622	1.121502	-33.000000	-99.000000
3166323.853000	38591102.600000	419.302000	1.117658	1.122778	-33.000000	-99.000000
3166323.853000	38591102.600000	429.302000	1.117666	1.122385	-33.000000	-99.000000
3166293.853000	38591082.600000	439.302000	1.117568	1.120294	-33.000000	-99.000000
3166293.853000	38591082.600000	449.302000	1.080154	1.086915	-33.000000	-99.000000
3166303.853000	38591082.600000	439.302000	1.117572	1.120350	-33.000000	-99.000000
3166303.853000	38591082.600000	449.302000	1.080165	1.086932	-33.000000	-99.000000
3166303.853000	38591082.600000	459.302000	1.016890	1.020518	-33.000000	-99.000000
3166293.853000	38591092.600000	439.302000	1.117598	1.120686	-33.000000	-99.000000
3166293.853000	38591092.600000	449.302000	1.080225	1.087025	-33.000000	-99.000000
3166293.853000	38591102.600000	439.302000	1.117650	1.121380	-33.000000	-99.000000
3166293.853000	38591102.600000	449.302000	1.080354	1.087227	-33.000000	-99.000000
3166303.853000	38591092.600000	439.302000	1.117607	1.120808	-33.000000	-99.000000
3166303.853000	38591092.600000	449.302000	1.080248	1.087062	-33.000000	-99.000000
3166303.853000	38591102.600000	439.302000	1.117673	1.121691	-33.000000	-99.000000
3166303.853000	38591102.600000	449.302000	1.080416	1.087324	-33.000000	-99.000000
3166303.853000	38591092.600000	459.302000	1.016571	1.019954	-33.000000	-99.000000
3166303.853000	38591102.600000	459.302000	1.015928	1.018824	-33.000000	-99.000000
3166313.853000	38591082.600000	439.302000	1.117571	1.120344	-33.000000	-99.000000
3166313.853000	38591082.600000	449.302000	1.080164	1.086930	-33.000000	-99.000000
3166323.853000	38591082.600000	439.302000	1.117566	1.120278	-33.000000	-99.000000
3166323.853000	38591082.600000	449.302000	1.080152	1.086910	-33.000000	-99.000000
3166313.853000	38591082.600000	459.302000	1.016894	1.020525	-33.000000	-99.000000
3166313.853000	38591082.600000	469.302000	0.949890	0.960411	-33.000000	-99.000000
3166323.853000	38591082.600000	459.302000	1.016938	1.020603	-33.000000	-99.000000
3166323.853000	38591082.600000	469.302000	0.949899	0.960322	-33.000000	-99.000000
3166313.853000	38591092.600000	439.302000	1.117606	1.120795	-33.000000	-99.000000
3166313.853000	38591092.600000	449.302000	1.080245	1.087058	-33.000000	-99.000000
3166313.853000	38591102.600000	439.302000	1.117670	1.121656	-33.000000	-99.000000
3166313.853000	38591102.600000	449.302000	1.080409	1.087313	-33.000000	-99.000000
3166323.853000	38591092.600000	439.302000	1.117595	1.120654	-33.000000	-99.000000
3166323.853000	38591092.600000	449.302000	1.080219	1.087016	-33.000000	-99.000000
3166323.853000	38591102.600000	439.302000	1.117644	1.121305	-33.000000	-99.000000
3166323.853000	38591102.600000	449.302000	1.080340	1.087204	-33.000000	-99.000000
3166313.853000	38591092.600000	459.302000	1.016580	1.019970	-33.000000	-99.000000
3166313.853000	38591092.600000	469.302000	0.949820	0.960980	-33.000000	-99.000000
3166313.853000	38591102.600000	459.302000	1.015953	1.018869	-33.000000	-99.000000
3166313.853000	38591102.600000	469.302000	0.949674	0.961972	-33.000000	-99.000000
3166323.853000	38591092.600000	459.302000	1.016678	1.020143	-33.000000	-99.000000
3166323.853000	38591092.600000	469.302000	0.949841	0.960801	-33.000000	-99.000000
3166323.853000	38591102.600000	459.302000	1.016211	1.019321	-33.000000	-99.000000
3166323.853000	38591102.600000	469.302000	0.949732	0.961572	-33.000000	-99.000000
3166303.853000	38591082.600000	489.302000	0.974642	0.995439	-33.000000	-99.000000
3166303.853000	38591092.600000	489.302000	0.974457	0.995429	-33.000000	-99.000000
3166303.853000	38591102.600000	489.302000	0.974081	0.995397	-33.000000	-99.000000
3166313.853000	38591082.600000	479.302000	0.973439	0.993800	-33.000000	-99.000000
3166313.853000	38591082.600000	489.302000	0.974644	0.995440	-33.000000	-99.000000
3166323.853000	38591082.600000	479.302000	0.973549	0.993921	-33.000000	-99.000000
3166323.853000	38591082.600000	489.302000	0.974671	0.995441	-33.000000	-99.000000
3166313.853000	38591092.600000	479.302000	0.972693	0.992952	-33.000000	-99.000000
3166313.853000	38591092.600000	489.302000	0.974463	0.995429	-33.000000	-99.000000
3166313.853000	38591102.600000	479.302000	0.971297	0.991274	-33.000000	-99.000000
3166313.853000	38591102.600000	489.302000	0.974096	0.995399	-33.000000	-99.000000
3166323.853000	38591092.600000	479.302000	0.972925	0.993219	-33.000000	-99.000000
3166323.853000	38591092.600000	489.302000	0.974521	0.995433	-33.000000	-99.000000
3166323.853000	38591102.600000	479.302000	0.971861	0.991966	-33.000000	-99.000000
3166323.853000	38591102.600000	489.302000	0.974250	0.995414	-33.000000	-99.000000
3166333.853000	38591082.600000	399.302000	0.755068	0.745153	-33.000000	-99.000000
3166333.853000	38591082.600000	409.302000	0.762457	0.754895	-33.000000	-99.000000
3166343.853000	38591082.600000	399.302000	0.755075	0.745103	-33.000000	-99.000000
3166343.853000	38591082.600000	409.302000	0.762453	0.754900	-33.000000	-99.000000
3166333.853000	38591082.600000	419.302000	0.996458	1.006781	-33.000000	-99.000000
3166333.853000	38591082.600000	429.302000	1.117581	1.120765	-33.000000	-99.000000
3166343.853000	38591082.600000	419.302000	0.857542	0.864813	-33.000000	-99.000000
3166343.853000	38591082.600000	429.302000	0.875098	0.872020	-33.000000	-99.000000
3166333.853000	38591092.600000	399.302000	0.755092	0.744970	-33.000000	-99.000000
3166333.853000	38591092.600000	409.302000	0.762443	0.754913	-33.000000	-99.000000
3166333.853000	38591102.600000	399.302000	0.755129	0.744684	-33.000000	-99.000000
3166333.853000	38591102.600000	409.302000	0.762422	0.754942	-33.000000	-99.000000
3166343.853000	38591092.600000	399.302000	0.755104	0.744874	-33.000000	-99.000000
3166343.853000	38591092.600000	409.302000	0.762436	0.754924	-33.000000	-99.000000
3166343.853000	38591102.600000	399.302000	0.755156	0.744483	-33.000000	-99.000000
3166343.853000	38591102.600000	409.302000	0.762406	0.754964	-33.000000	-99.000000
3166333.853000	38591092.600000	419.302000	0.920993	0.928746	-33.000000	-99.000000
3166333.853000	38591092.600000	429.302000	1.117606	1.121200	-33.000000	-99.000000
3166333.853000	38591102.600000	419.302000	0.857572	0.864957	-33.000000	-99.000000
3166333.853000	38591102.600000	429.302000	1.105501	1.110672	-33.000000	-99.000000
3166343.853000	38591092.600000	419.302000	0.857558	0.864892	-33.000000	-99.000000
3166343.853000	38591092.600000	429.302000	0.875136	0.872028	-33.000000	-99.000000
3166343.853000	38591102.600000	419.302000	0.857586	0.865027	-33.000000	-99.000000
3166343.853000	38591102.600000	429.302000	0.875203	0.872041	-33.000000	-99.000000
3166353.853000	38591082.600000	399.302000	0.755078	0.745077	-33.000000	-99.000000
3166353.853000	38591082.600000	409.302000	0.762451	0.754903	-33.000000	-99.000000
3166363.853000	38591082.600000	399.302000	0.755077	0.745082	-33.000000	-99.000000
3166353.853000	38591082.600000	419.302000	0.857544	0.864823	-33.000000	-99.000000
3166353.853000	38591082.600000	429.302000	0.875102	0.872021	-33.000000	-99.000000
3166363.853000	38591082.600000	419.302000	0.857543	0.864821	-33.000000	-99.000000
3166363.853000	38591082.600000	429.302000	0.875101	0.872021	-33.000000	-99.000000
3166353.853000	38591092.600000	399.302000	0.755111	0.744821	-33.000000	-99.000000
3166353.853000	38591092.600000	409.302000	0.762431	0.754929	-33.000000	-99.000000
3166353.853000	38591102.600000	399.302000	0.755172	0.744362	-33.000000	-99.000000
3166353.853000	38591102.600000	409.302000	0.762396	0.754977	-33.000000	-99.000000
3166363.853000	38591092.600000	399.302000	0.755110	0.744832	-33.000000	-99.000000
3166363.853000	38591102.600000	399.302000	0.755168	0.744388	-33.000000	-99.000000
3166353.853000	38591092.600000	419.302000	0.857562	0.864910	-33.000000	-99.000000
3166353.853000	38591092.600000	429.302000	0.875146	0.872030	-33.000000	-99.000000
3166353.853000	38591102.600000	419.302000	0.857595	0.865070	-33.000000	-99.000000
3166353.853000	38591102.600000	429.302000	0.875224	0.872046	-33.000000	-99.000000
3166363.853000	38591092.600000	419.302000	0.857561	0.864906	-33.000000	-99.000000
3166363.853000	38591092.600000	429.302000	0.875144	0.872030	-33.000000	-99.000000
3166363.853000	38591102.600000	419.302000	0.857593	0.865061	-33.000000	-99.000000
3166363.853000	38591102.600000	429.302000	0.875220	0.872045	-33.000000	-99.000000
3166333.853000	38591082.600000	439.302000	1.117558	1.120175	-33.000000	-99.000000
3166333.853000	38591082.600000	449.302000	1.080133	1.086880	-33.000000	-99.000000
3166343.853000	38591082.600000	439.302000	0.837583	0.836045	-33.000000	-99.000000
3166343.853000	38591082.600000	449.302000	0.795004	0.795004	-33.000000	-99.000000
3166333.853000	38591082.600000	459.302000	1.017008	1.020726	-33.000000	-99.000000
3166333.853000	38591082.600000	469.302000	0.949912	0.960182	-33.000000	-99.000000
3166343.853000	38591082.600000	459.302000	0.775030	0.775030	-33.000000	-99.000000
3166343.853000	38591082.600000	469.302000	0.805031	0.805031	-33.000000	-99.000000
3166333.853000	38591092.600000	439.302000	1.117580	1.120451	-33.000000	-99.000000
3166333.853000	38591092.600000	449.302000	1.080181	1.086956	-33.000000	-99.000000
3166333.853000	38591102.600000	439.302000	1.117611	1.120868	-33.000000	-99.000000
3166333.853000	38591102.600000	449.302000	1.080256	1.087072	-33.000000	-99.000000
3166343.853000	38591092.600000	439.302000	0.837616	0.836061	-33.000000	-99.000000
3166343.853000	38591092.600000	449.302000	0.795005	0.795005	-33.000000	-99.000000
3166343.853000	38591102.600000	439.302000	0.837675	0.836090	-33.000000	-99.000000
3166343.853000	38591102.600000	449.302000	0.795008	0.795008	-33.000000	-99.000000
3166333.853000	38591092.600000	459.302000	1.016818	1.020390	-33.000000	-99.000000
3166333.853000	38591092.600000	469.302000	0.949870	0.960539	-33.000000	-99.000000
3166333.853000	38591102.600000	459.302000	1.016523	1.019870	-33.000000	-99.000000
3166333.853000	38591102.600000	469.302000	0.949801	0.961050	-33.000000	-99.000000
3166343.853000	38591092.600000	459.302000	0.775042	0.775042	-33.000000	-99.000000
3166343.853000	38591092.600000	469.302000	0.805045	0.805045	-33.000000	-99.000000
3166343.853000	38591102.600000	459.302000	0.775063	0.775063	-33.000000	-99.000000
3166343.853000	38591102.600000	469.302000	0.805068	0.805068	-33.000000	-99.000000
3166353.853000	38591082.600000	439.302000	0.837587	0.836047	-33.000000	-99.000000
3166353.853000	38591082.600000	449.302000	0.795004	0.795004	-33.000000	-99.000000
3166363.853000	38591082.600000	439.302000	0.837586	0.836046	-33.000000	-99.000000
3166363.853000	38591082.600000	449.302000	0.795004	0.795004	-33.000000	-99.000000
3166353.853000	38591082.600000	459.302000	0.775031	0.775031	-33.000000	-99.000000
3166353.853000	38591082.600000	469.302000	0.805033	0.805033	-33.000000	-99.000000
3166363.853000	38591082.600000	459.302000	0.775031	0.775031	-33.000000	-99.000000
3166363.853000	38591082.600000	469.302000	0.805033	0.805033	-33.000000	-99.000000
3166353.853000	38591092.600000	439.302000	0.837624	0.836065	-33.000000	-99.000000
3166353.853000	38591092.600000	449.302000	0.795006	0.795006	-33.000000	-99.000000
3166353.853000	38591102.600000	439.302000	0.837693	0.836099	-33.000000	-99.000000
3166353.853000	38591102.600000	449.302000	0.795009	0.795009	-33.000000	-99.000000
3166363.853000	38591092.600000	439.302000	0.837623	0.836064	-33.000000	-99.000000
3166363.853000	38591092.600000	449.302000	0.795006	0.795006	-33.000000	-99.000000
3166363.853000	38591102.600000	439.302000	0.837689	0.836097	-33.000000	-99.000000
3166363.853000	38591102.600000	449.302000	0.795009	0.795009	-33.000000	-99.000000
3166353.853000	38591092.600000	459.302000	0.775045	0.775045	-33.000000	-99.000000
3166353.853000	38591092.600000	469.302000	0.805048	0.805048	-33.000000	-99.000000
3166353.853000	38591102.600000	459.302000	0.775070	0.775070	-33.000000	-99.000000
3166353.853000	38591102.600000	469.302000	0.805075	0.805075	-33.000000	-99.000000
3166363.853000	38591092.600000	459.302000	0.775044	0.775044	-33.000000	-99.000000
3166363.853000	38591092.600000	469.302000	0.805047	0.805047	-33.000000	-99.000000
3166363.853000	38591102.600000	459.302000	0.775068	0.775068	-33.000000	-99.000000
3166363.853000	38591102.600000	469.302000	0.805074	0.805074	-33.000000	-99.000000
3166373.853000	38591082.600000	429.302000	0.875095	0.872020	-33.000000	-99.000000
3166373.853000	38591092.600000	429.302000	0.875132	0.872027	-33.000000	-99.000000
3166373.853000	38591102.600000	429.302000	0.875192	0.872039	-33.000000	-99.000000
3166373.853000	38591082.600000	439.302000	0.837581	0.836043	-33.000000	-99.000000
3166373.853000	38591082.600000	449.302000	0.795003	0.795003	-33.000000	-99.000000
3166373.853000	38591082.600000	459.302000	0.775029	0.775029	-33.000000	-99.000000
3166373.853000	38591082.600000	469.302000	0.805031	0.805031	-33.000000	-99.000000
3166373.853000	38591092.600000	439.302000	0.837612	0.836059	-33.000000	-99.000000
3166373.853000	38591092.600000	449.302000	0.795005	0.795005	-33.000000	-99.000000
3166373.853000	38591102.600000	439.302000	0.837665	0.836085	-33.000000	-99.000000
3166373.853000	38591102.600000	449.302000	0.795008	0.795008	-33.000000	-99.000000
3166373.853000	38591092.600000	459.302000	0.775041	0.775041	-33.000000	-99.000000
3166373.853000	38591092.600000	469.302000	0.805043	0.805043	-33.000000	-99.000000
3166373.853000	38591102.600000	459.302000	0.775060	0.775060	-33.000000	-99.000000
3166373.853000	38591102.600000	469.302000	0.805064	0.805064	-33.000000	-99.000000
3166333.853000	38591082.600000	479.302000	0.973721	0.994110	-33.000000	-99.000000
3166333.853000	38591082.600000	489.302000	0.974711	0.995443	-33.000000	-99.000000
3166343.853000	38591082.600000	479.302000	0.837517	0.837517	-33.000000	-99.000000
3166343.853000	38591082.600000	489.302000	0.887232	0.887232	-33.000000	-99.000000
3166333.853000	38591092.600000	479.302000	0.973260	0.993599	-33.000000	-99.000000
3166333.853000	38591092.600000	489.302000	0.974603	0.995438	-33.000000	-99.000000
3166333.853000	38591102.600000	479.302000	0.972571	0.992810	-33.000000	-99.000000
3166333.853000	38591102.600000	489.302000	0.974434	0.995429	-33.000000	-99.000000
3166343.853000	38591092.600000	479.302000	0.837525	0.837525	-33.000000	-99.000000
3166343.853000	38591092.600000	489.302000	0.887127	0.887127	-33.000000	-99.000000
3166343.853000	38591102.600000	479.302000	0.837538	0.837538	-33.000000	-99.000000
3166343.853000	38591102.600000	489.302000	0.886945	0.886945	-33.000000	-99.000000
3166353.853000	38591082.600000	479.302000	0.837518	0.837518	-33.000000	-99.000000
3166353.853000	38591082.600000	489.302000	0.887220	0.887220	-33.000000	-99.000000
3166363.853000	38591082.600000	479.302000	0.837518	0.837518	-33.000000	-99.000000
3166363.853000	38591082.600000	489.302000	0.887222	0.887222	-33.000000	-99.000000
3166353.853000	38591082.600000	499.302000	0.982863	0.982863	-33.000000	-99.000000
3166363.853000	38591082.600000	499.302000	0.982860	0.982860	-33.000000	-99.000000
3166353.853000	38591092.600000	479.302000	0.837526	0.837526	-33.000000	-99.000000
3166353.853000	38591092.600000	489.302000	0.887102	0.887102	-33.000000	-99.000000
3166353.853000	38591102.600000	479.302000	0.837541	0.837541	-33.000000	-99.000000
3166353.853000	38591102.600000	489.302000	0.886888	0.886888	-33.000000	-99.000000
3166363.853000	38591092.600000	479.302000	0.837526	0.837526	-33.000000	-99.000000
3166363.853000	38591092.600000	489.302000	0.887107	0.887107	-33.000000	-99.000000
3166363.853000	38591102.600000	479.302000	0.837541	0.837541	-33.000000	-99.000000
3166363.853000	38591102.600000	489.302000	0.886900	0.886900	-33.000000	-99.000000
3166353.853000	38591092.600000	499.302000	0.983024	0.983024	-33.000000	-99.000000
3166353.853000	38591102.600000	499.302000	0.983315	0.983315	-33.000000	-99.000000
3166363.853000	38591092.600000	499.302000	0.983017	0.983017	-33.000000	-99.000000
3166363.853000	38591102.600000	499.302000	0.983299	0.983299	-33.000000	-99.000000
3166373.853000	38591082.600000	479.302000	0.837517	0.837517	-33.000000	-99.000000
3166373.853000	38591082.600000	489.302000	0.887239	0.887239	-33.000000	-99.000000
3166383.853000	38591082.600000	489.302000	0.887265	0.887265	-33.000000	-99.000000
3166373.853000	38591082.600000	499.302000	0.982839	0.982839	-33.000000	-99.000000
3166383.853000	38591082.600000	499.302000	0.982805	0.982805	-33.000000	-99.000000
3166373.853000	38591092.600000	479.302000	0.837524	0.837524	-33.000000	-99.000000
3166373.853000	38591092.600000	489.302000	0.887140	0.887140	-33.000000	-99.000000
3166373.853000	38591102.600000	479.302000	0.837536	0.837536	-33.000000	-99.000000
3166373.853000	38591102.600000	489.302000	0.886974	0.886974	-33.000000	-99.000000
3166383.853000	38591092.600000	489.302000	0.887188	0.887188	-33.000000	-99.000000
3166383.853000	38591102.600000	489.302000	0.887072	0.887072	-33.000000	-99.000000
3166373.853000	38591092.600000	499.302000	0.982974	0.982974	-33.000000	-99.000000
3166373.853000	38591102.600000	499.302000	0.983202	0.983202	-33.000000	-99.000000
3166383.853000	38591092.600000	499.302000	0.982911	0.982911	-33.000000	-99.000000
3166383.853000	38591102.600000	499.302000	0.983072	0.983072	-33.000000	-99.000000
3166253.853000	38591132.600000	469.302000	1.362666	1.361223	-33.000000	-99.000000
3166253.853000	38591142.600000	459.302000	1.363174	1.374058	-33.000000	-99.000000
3166253.853000	38591142.600000	469.302000	1.362879	1.360316	-33.000000	-99.000000
3166253.853000	38591152.600000	459.302000	1.363197	1.374957	-33.000000	-99.000000
3166253.853000	38591152.600000	469.302000	1.362916	1.360119	-33.000000	-99.000000
3166253.853000	38591162.600000	459.302000	1.362969	1.368999	-33.000000	-99.000000
3166253.853000	38591162.600000	469.302000	1.362684	1.361089	-33.000000	-99.000000
3166263.853000	38591152.600000	459.302000	1.362874	1.367238	-33.000000	-99.000000
3166263.853000	38591152.600000	469.302000	1.362632	1.361333	-33.000000	-99.000000
3166263.853000	38591162.600000	459.302000	1.362791	1.365893	-33.000000	-99.000000
3166263.853000	38591162.600000	469.302000	1.362594	1.361488	-33.000000	-99.000000
3166253.853000	38591172.600000	459.302000	1.362769	1.365566	-33.000000	-99.000000
3166253.853000	38591172.600000	469.302000	1.362585	1.361520	-33.000000	-99.000000
3166253.853000	38591182.600000	459.302000	1.362662	1.364017	-33.000000	-99.000000
3166253.853000	38591182.600000	469.302000	1.362546	1.361689	-33.000000	-99.000000
3166263.853000	38591172.600000	459.302000	1.362698	1.364519	-33.000000	-99.000000
3166263.853000	38591172.600000	469.302000	1.362559	1.361638	-33.000000	-99.000000
3166263.853000	38591182.600000	459.302000	1.362633	1.363621	-33.000000	-99.000000
3166263.853000	38591182.600000	469.302000	1.362537	1.361732	-33.000000	-99.000000
3166323.853000	38591112.600000	409.302000	0.939874	0.931539	-33.000000	-99.000000
3166323.853000	38591122.600000	409.302000	0.827046	0.811571	-33.000000	-99.000000
3166313.853000	38591112.600000	429.302000	1.117745	1.124649	-33.000000	-99.000000
3166313.853000	38591122.600000	429.302000	1.117728	1.127193	-33.000000	-99.000000
3166323.853000	38591112.600000	419.302000	1.117684	1.123797	-33.000000	-99.000000
3166323.853000	38591112.600000	429.302000	1.117719	1.123705	-33.000000	-99.000000
3166323.853000	38591122.600000	419.302000	1.117693	1.124808	-33.000000	-99.000000
3166323.853000	38591122.600000	429.302000	1.117756	1.125333	-33.000000	-99.000000
3166323.853000	38591132.600000	409.302000	0.762374	0.755009	-33.000000	-99.000000
3166323.853000	38591142.600000	409.302000	0.762367	0.755019	-33.000000	-99.000000
3166313.853000	38591132.600000	429.302000	1.117540	1.128768	-33.000000	-99.000000
3166313.853000	38591142.600000	429.302000	1.117674	1.127966	-33.000000	-99.000000
3166323.853000	38591132.600000	419.302000	1.083666	1.078162	-33.000000	-99.000000
3166323.853000	38591132.600000	429.302000	1.117754	1.126367	-33.000000	-99.000000
3166323.853000	38591142.600000	419.302000	1.001427	1.010877	-33.000000	-99.000000
3166323.853000	38591142.600000	429.302000	1.117759	1.125815	-33.000000	-99.000000
3166293.853000	38591112.600000	439.302000	1.117745	1.122691	-33.000000	-99.000000
3166293.853000	38591112.600000	449.302000	1.080618	1.087635	-33.000000	-99.000000
3166293.853000	38591122.600000	439.302000	1.117900	1.125052	-33.000000	-99.000000
3166293.853000	38591122.600000	449.302000	1.081173	1.088482	-33.000000	-99.000000
3166303.853000	38591112.600000	439.302000	1.117811	1.123663	-33.000000	-99.000000
3166303.853000	38591112.600000	449.302000	1.080837	1.087976	-33.000000	-99.000000
3166303.853000	38591122.600000	439.302000	1.118075	1.128682	-33.000000	-99.000000
3166303.853000	38591122.600000	449.302000	1.082371	1.090305	-33.000000	-99.000000
3166303.853000	38591112.600000	459.302000	1.014349	1.016083	-33.000000	-99.000000
3166303.853000	38591122.600000	459.302000	1.009020	1.007148	-33.000000	-99.000000
3166293.853000	38591132.600000	439.302000	1.118024	1.127335	-33.000000	-99.000000
3166293.853000	38591132.600000	449.302000	1.081841	1.089477	-33.000000	-99.000000
3166293.853000	38591142.600000	439.302000	1.117957	1.126009	-33.000000	-99.000000
3166293.853000	38591142.600000	449.302000	1.081406	1.088799	-33.000000	-99.000000
3166303.853000	38591132.600000	439.302000	1.117128	1.133815	-33.000000	-99.000000
3166303.853000	38591132.600000	449.302000	1.089772	1.100796	-33.000000	-99.000000
3166303.853000	38591142.600000	439.302000	1.118111	1.131452	-33.000000	-99.000000
3166303.853000	38591142.600000	449.302000	1.083733	1.092230	-33.000000	-99.000000
3166303.853000	38591132.600000	459.302000	0.987424	0.974817	-33.000000	-99.000000
3166303.853000	38591142.600000	459.302000	1.004323	0.999646	-33.000000	-99.000000
3166313.853000	38591112.600000	439.302000	1.117803	1.123543	-33.000000	-99.000000
3166313.853000	38591112.600000	449.302000	1.080809	1.087933	-33.000000	-99.000000
3166313.853000	38591122.600000	439.302000	1.118056	1.128138	-33.000000	-99.000000
3166313.853000	38591122.600000	449.302000	1.082155	1.089979	-33.000000	-99.000000
3166323.853000	38591112.600000	439.302000	1.117730	1.122485	-33.000000	-99.000000
3166323.853000	38591112.600000	449.302000	1.080574	1.087566	-33.000000	-99.000000
3166323.853000	38591122.600000	439.302000	1.117864	1.124467	-33.000000	-99.000000
3166323.853000	38591122.600000	449.302000	1.081022	1.088249	-33.000000	-99.000000
3166313.853000	38591112.600000	459.302000	1.014450	1.016258	-33.000000	-99.000000
3166313.853000	38591112.600000	469.302000	0.949318	0.963805	-33.000000	-99.000000
3166313.853000	38591122.600000	459.302000	1.009726	1.008306	-33.000000	-99.000000
3166313.853000	38591122.600000	469.302000	0.948363	0.967013	-33.000000	-99.000000
3166323.853000	38591112.600000	459.302000	1.015311	1.017749	-33.000000	-99.000000
3166323.853000	38591112.600000	469.302000	0.949516	0.962810	-33.000000	-99.000000
3166323.853000	38591122.600000	459.302000	1.013623	1.014839	-33.000000	-99.000000
3166323.853000	38591122.600000	469.302000	0.949117	0.964529	-33.000000	-99.000000
3166313.853000	38591132.600000	439.302000	1.117774	1.133921	-33.000000	-99.000000
3166313.853000	38591132.600000	449.302000	1.086795	1.096670	-33.000000	-99.000000
3166313.853000	38591142.600000	439.302000	1.118118	1.130594	-33.000000	-99.000000
3166313.853000	38591142.600000	449.302000	1.083210	1.091470	-33.000000	-99.000000
3166323.853000	38591132.600000	439.302000	1.117968	1.126230	-33.000000	-99.000000
3166323.853000	38591132.600000	449.302000	1.081489	1.088945	-33.000000	-99.000000
3166323.853000	38591142.600000	439.302000	1.117912	1.125221	-33.000000	-99.000000
3166323.853000	38591142.600000	449.302000	1.081188	1.088472	-33.000000	-99.000000
3166313.853000	38591132.600000	459.302000	0.995627	0.986506	-33.000000	-99.000000
3166313.853000	38591132.600000	469.302000	0.946880	0.970027	-33.000000	-99.000000
3166313.853000	38591142.600000	459.302000	1.005976	1.002250	-33.000000	-99.000000
3166313.853000	38591142.600000	469.302000	0.947764	0.968151	-33.000000	-99.000000
3166323.853000	38591132.600000	459.302000	1.011877	1.011880	-33.000000	-99.000000
3166323.853000	38591132.600000	469.302000	0.948733	0.965755	-33.000000	-99.000000
3166323.853000	38591142.600000	459.302000	1.012868	1.013553	-33.000000	-99.000000
3166323.853000	38591142.600000	469.302000	0.948917	0.964986	-33.000000	-99.000000
3166323.853000	38591152.600000	409.302000	0.762381	0.755001	-33.000000	-99.000000
3166323.853000	38591162.600000	409.302000	0.762407	0.754966	-33.000000	-99.000000
3166313.853000	38591152.600000	429.302000	1.117759	1.125460	-33.000000	-99.000000
3166313.853000	38591162.600000	429.302000	1.117707	1.123328	-33.000000	-99.000000
3166323.853000	38591152.600000	419.302000	0.922879	0.930849	-33.000000	-99.000000
3166323.853000	38591152.600000	429.302000	1.117737	1.124239	-33.000000	-99.000000
3166323.853000	38591162.600000	419.302000	0.919772	0.927548	-33.000000	-99.000000
3166323.853000	38591162.600000	429.302000	1.105781	1.111786	-33.000000	-99.000000
3166323.853000	38591172.600000	409.302000	0.762432	0.754933	-33.000000	-99.000000
3166323.853000	38591182.600000	409.302000	0.762451	0.754907	-33.000000	-99.000000
3166313.853000	38591172.600000	429.302000	1.117649	1.122007	-33.000000	-99.000000
3166313.853000	38591182.600000	429.302000	1.117607	1.121216	-33.000000	-99.000000
3166323.853000	38591172.600000	419.302000	0.857567	0.864947	-33.000000	-99.000000
3166323.853000	38591172.600000	429.302000	1.026191	1.038496	-33.000000	-99.000000
3166323.853000	38591182.600000	419.302000	0.857549	0.864859	-33.000000	-99.000000
3166323.853000	38591182.600000	429.302000	0.950038	0.954869	-33.000000	-99.000000
3166293.853000	38591152.600000	439.302000	1.117792	1.123348	-33.000000	-99.000000
3166293.853000	38591152.600000	449.302000	1.080726	1.087763	-33.000000	-99.000000
3166293.853000	38591162.600000	439.302000	1.117676	1.121719	-33.000000	-99.000000
3166293.853000	38591162.600000	449.302000	1.080390	1.087252	-33.000000	-99.000000
3166303.853000	38591152.600000	439.302000	1.117890	1.124847	-33.000000	-99.000000
3166303.853000	38591152.600000	449.302000	1.081077	1.088289	-33.000000	-99.000000
3166303.853000	38591162.600000	439.302000	1.117709	1.122162	-33.000000	-99.000000
3166303.853000	38591162.600000	449.302000	1.080474	1.087378	-33.000000	-99.000000
3166303.853000	38591152.600000	459.302000	1.013202	1.014121	-33.000000	-99.000000
3166303.853000	38591162.600000	459.302000	1.015508	1.018092	-33.000000	-99.000000
3166293.853000	38591172.600000	439.302000	1.117612	1.120863	-33.000000	-99.000000
3166293.853000	38591172.600000	449.302000	1.080233	1.087013	-33.000000	-99.000000
3166293.853000	38591182.600000	439.302000	1.117576	1.120393	-33.000000	-99.000000
3166293.853000	38591182.600000	449.302000	1.080152	1.086890	-33.000000	-99.000000
3166303.853000	38591172.600000	439.302000	1.117625	1.121026	-33.000000	-99.000000
3166303.853000	38591172.600000	449.302000	1.080261	1.087055	-33.000000	-99.000000
3166303.853000	38591182.600000	439.302000	1.117582	1.120464	-33.000000	-99.000000
3166303.853000	38591182.600000	449.302000	1.080163	1.086907	-33.000000	-99.000000
3166303.853000	38591172.600000	459.302000	1.016368	1.019599	-33.000000	-99.000000
3166303.853000	38591182.600000	459.302000	1.016774	1.020313	-33.000000	-99.000000
3166313.853000	38591152.600000	439.302000	1.117877	1.124651	-33.000000	-99.000000
3166313.853000	38591152.600000	449.302000	1.081028	1.088216	-33.000000	-99.000000
3166313.853000	38591162.600000	439.302000	1.117705	1.122111	-33.000000	-99.000000
3166313.853000	38591162.600000	449.302000	1.080464	1.087363	-33.000000	-99.000000
3166323.853000	38591152.600000	439.302000	1.117771	1.123052	-33.000000	-99.000000
3166323.853000	38591152.600000	449.302000	1.080662	1.087668	-33.000000	-99.000000
3166323.853000	38591162.600000	439.302000	1.117668	1.121614	-33.000000	-99.000000
3166323.853000	38591162.600000	449.302000	1.080371	1.087223	-33.000000	-99.000000
3166313.853000	38591152.600000	459.302000	1.013386	1.014435	-33.000000	-99.000000
3166313.853000	38591152.600000	469.302000	0.949012	0.964502	-33.000000	-99.000000
3166313.853000	38591162.600000	459.302000	1.015548	1.018162	-33.000000	-99.000000
3166313.853000	38591162.600000	469.302000	0.949513	0.962249	-33.000000	-99.000000
3166323.853000	38591152.600000	459.302000	1.014798	1.016859	-33.000000	-99.000000
3166323.853000	38591152.600000	469.302000	0.949341	0.963179	-33.000000	-99.000000
3166323.853000	38591162.600000	459.302000	1.015934	1.018836	-33.000000	-99.000000
3166323.853000	38591162.600000	469.302000	0.949610	0.961742	-33.000000	-99.000000
3166313.853000	38591172.600000	439.302000	1.117623	1.121009	-33.000000	-99.000000
3166313.853000	38591172.600000	449.302000	1.080258	1.087050	-33.000000	-99.000000
3166313.853000	38591182.600000	439.302000	1.117581	1.120457	-33.000000	-99.000000
3166313.853000	38591182.600000	449.302000	1.080162	1.086905	-33.000000	-99.000000
3166323.853000	38591172.600000	439.302000	1.117609	1.120822	-33.000000	-99.000000
3166323.853000	38591172.600000	449.302000	1.080226	1.087002	-33.000000	-99.000000
3166323.853000	38591182.600000	439.302000	1.080574	1.088269	-33.000000	-99.000000
3166323.853000	38591182.600000	449.302000	1.080149	1.086885	-33.000000	-99.000000
3166313.853000	38591172.600000	459.302000	1.016381	1.019622	-33.000000	-99.000000
3166313.853000	38591172.600000	469.302000	0.949717	0.961058	-33.000000	-99.000000
3166313.853000	38591182.600000	459.302000	1.016779	1.020323	-33.000000	-99.000000
3166313.853000	38591182.600000	469.302000	0.949814	0.960403	-33.000000	-99.000000
3166323.853000	38591172.600000	459.302000	1.016519	1.019864	-33.000000	-99.000000
3166323.853000	38591172.600000	469.302000	0.942182	0.942182	-33.000000	-99.000000
3166323.853000	38591182.600000	459.302000	1.016839	1.020428	-33.000000	-99.000000
3166323.853000	38591182.600000	469.302000	0.830132	0.830132	-33.000000	-99.000000
3166253.853000	38591112.600000	479.302000	1.312236	1.312236	-33.000000	-99.000000
3166253.853000	38591122.600000	479.302000	1.312036	1.312036	-33.000000	-99.000000
3166253.853000	38591122.600000	489.302000	1.311635	1.311635	-33.000000	-99.000000
3166263.853000	38591122.600000	479.302000	1.312165	1.312165	-33.000000	-99.000000
3166253.853000	38591132.600000	479.302000	1.311558	1.311558	-33.000000	-99.000000
3166253.853000	38591132.600000	489.302000	1.311121	1.311121	-33.000000	-99.000000
3166253.853000	38591142.600000	479.302000	1.310481	1.310481	-33.000000	-99.000000
3166263.853000	38591132.600000	479.302000	1.311971	1.311971	-33.000000	-99.000000
3166263.853000	38591142.600000	479.302000	1.311744	1.311744	-33.000000	-99.000000
3166273.853000	38591142.600000	479.302000	1.312125	1.312125	-33.000000	-99.000000
3166253.853000	38591152.600000	479.302000	1.310278	1.310278	-33.000000	-99.000000
3166253.853000	38591162.600000	479.302000	1.311412	1.311412	-33.000000	-99.000000
3166263.853000	38591152.600000	479.302000	1.311715	1.311715	-33.000000	-99.000000
3166263.853000	38591162.600000	479.302000	1.311924	1.311924	-33.000000	-99.000000
3166253.853000	38591172.600000	479.302000	1.311971	1.311971	-33.000000	-99.000000
3166253.853000	38591182.600000	479.302000	1.312203	1.312203	-33.000000	-99.000000
3166263.853000	38591172.600000	479.302000	1.312130	1.312130	-33.000000	-99.000000
3166263.853000	38591182.600000	479.302000	1.312260	1.312260	-33.000000	-99.000000
3166273.853000	38591152.600000	479.302000	1.312117	1.312117	-33.000000	-99.000000
3166273.853000	38591162.600000	479.302000	1.312174	1.312174	-33.000000	-99.000000
3166273.853000	38591172.600000	479.302000	1.312252	1.312252	-33.000000	-99.000000
3166273.853000	38591182.600000	479.302000	1.312318	1.312318	-33.000000	-99.000000
3166303.853000	38591112.600000	489.302000	0.973130	0.995261	-33.000000	-99.000000
3166303.853000	38591122.600000	489.302000	0.969582	0.994061	-33.000000	-99.000000
3166303.853000	38591132.600000	489.302000	0.949355	0.972910	-33.000000	-99.000000
3166303.853000	38591142.600000	489.302000	0.965959	0.991917	-33.000000	-99.000000
3166313.853000	38591112.600000	479.302000	0.968365	0.987377	-33.000000	-99.000000
3166313.853000	38591112.600000	489.302000	0.973193	0.995273	-33.000000	-99.000000
3166313.853000	38591122.600000	479.302000	0.961706	0.976856	-33.000000	-99.000000
3166313.853000	38591122.600000	489.302000	0.970084	0.994295	-33.000000	-99.000000
3166323.853000	38591112.600000	479.302000	0.969986	0.989592	-33.000000	-99.000000
3166323.853000	38591112.600000	489.302000	0.973719	0.995358	-33.000000	-99.000000
3166323.853000	38591122.600000	479.302000	0.966967	0.985353	-33.000000	-99.000000
3166323.853000	38591122.600000	489.302000	0.972689	0.995177	-33.000000	-99.000000
3166313.853000	38591132.600000	479.302000	0.952214	0.958391	-33.000000	-99.000000
3166313.853000	38591132.600000	489.302000	0.958109	0.984362	-33.000000	-99.000000
3166313.853000	38591142.600000	479.302000	0.958088	0.970278	-33.000000	-99.000000
3166313.853000	38591142.600000	489.302000	0.967299	0.992834	-33.000000	-99.000000
3166323.853000	38591132.600000	479.302000	0.964369	0.981328	-33.000000	-99.000000
3166323.853000	38591132.600000	489.302000	0.971574	0.994884	-33.000000	-99.000000
3166323.853000	38591142.600000	479.302000	0.965809	0.983602	-33.000000	-99.000000
3166323.853000	38591142.600000	489.302000	0.972238	0.995089	-33.000000	-99.000000
3166303.853000	38591152.600000	489.302000	0.972467	0.995156	-33.000000	-99.000000
3166303.853000	38591162.600000	489.302000	0.973883	0.995401	-33.000000	-99.000000
3166303.853000	38591172.600000	489.302000	0.974381	0.995442	-33.000000	-99.000000
3166303.853000	38591182.600000	489.302000	0.974610	0.995453	-33.000000	-99.000000
3166313.853000	38591152.600000	479.302000	0.966632	0.984855	-33.000000	-99.000000
3166313.853000	38591152.600000	489.302000	0.972584	0.995183	-33.000000	-99.000000
3166313.853000	38591162.600000	479.302000	0.970540	0.990312	-33.000000	-99.000000
3166313.853000	38591162.600000	489.302000	0.973906	0.995403	-33.000000	-99.000000
3166323.853000	38591152.600000	479.302000	0.969068	0.988354	-33.000000	-99.000000
3166323.853000	38591152.600000	489.302000	0.973453	0.995343	-33.000000	-99.000000
3166323.853000	38591162.600000	479.302000	0.971339	0.991322	-33.000000	-99.000000
3166323.853000	38591162.600000	489.302000	0.974129	0.995423	-33.000000	-99.000000
3166313.853000	38591172.600000	479.302000	0.972325	0.992517	-33.000000	-99.000000
3166313.853000	38591172.600000	489.302000	0.974389	0.995442	-33.000000	-99.000000
3166313.853000	38591182.600000	479.302000	0.973241	0.993574	-33.000000	-99.000000
3166313.853000	38591182.600000	489.302000	0.974613	0.995453	-33.000000	-99.000000
3166323.853000	38591172.600000	479.302000	0.912197	0.934299	-33.000000	-99.000000
3166323.853000	38591172.600000	489.302000	0.974465	0.995446	-33.000000	-99.000000
3166323.853000	38591182.600000	479.302000	0.849988	0.849287	-33.000000	-99.000000
3166323.853000	38591182.600000	489.302000	0.974645	0.995453	-33.000000	-99.000000
3166253.853000	38591192.600000	459.302000	1.362606	1.363252	-33.000000	-99.000000
3166253.853000	38591192.600000	469.302000	1.362529	1.361769	-33.000000	-99.000000
3166253.853000	38591202.600000	459.302000	1.362573	1.362830	-33.000000	-99.000000
3166253.853000	38591202.600000	469.302000	1.362519	1.361811	-33.000000	-99.000000
3166263.853000	38591192.600000	459.302000	1.362592	1.363079	-33.000000	-99.000000
3166263.853000	38591192.600000	469.302000	1.362525	1.361787	-33.000000	-99.000000
3166263.853000	38591202.600000	459.302000	1.362567	1.362745	-33.000000	-99.000000
3166263.853000	38591202.600000	469.302000	1.362517	1.361820	-33.000000	-99.000000
3166253.853000	38591212.600000	459.302000	1.362554	1.362577	-33.000000	-99.000000
3166253.853000	38591212.600000	469.302000	1.362514	1.361836	-33.000000	-99.000000
3166253.853000	38591222.600000	459.302000	1.362541	1.362414	-33.000000	-99.000000
3166253.853000	38591222.600000	469.302000	1.362510	1.361852	-33.000000	-99.000000
3166263.853000	38591212.600000	459.302000	1.362550	1.362531	-33.000000	-99.000000
3166263.853000	38591212.600000	469.302000	1.362513	1.361841	-33.000000	-99.000000
3166263.853000	38591222.600000	459.302000	1.362539	1.362387	-33.000000	-99.000000
3166263.853000	38591222.600000	469.302000	1.362510	1.361855	-33.000000	-99.000000
3166253.853000	38591232.600000	459.302000	1.362532	1.362303	-33.000000	-99.000000
3166253.853000	38591232.600000	469.302000	1.362508	1.361863	-33.000000	-99.000000
3166263.853000	38591232.600000	459.302000	1.362531	1.362286	-33.000000	-99.000000
3166263.853000	38591232.600000	469.302000	1.362508	1.361865	-33.000000	-99.000000
3166323.853000	38591192.600000	409.302000	0.762464	0.754889	-33.000000	-99.000000
3166323.853000	38591202.600000	409.302000	0.762473	0.754876	-33.000000	-99.000000
3166313.853000	38591192.600000	429.302000	1.117580	1.120725	-33.000000	-99.000000
3166313.853000	38591202.600000	429.302000	1.117561	1.120405	-33.000000	-99.000000
3166323.853000	38591192.600000	419.302000	0.857536	0.864796	-33.000000	-99.000000
3166323.853000	38591192.600000	429.302000	0.875090	0.872015	-33.000000	-99.000000
3166323.853000	38591202.600000	419.302000	0.857527	0.864753	-33.000000	-99.000000
3166323.853000	38591202.600000	429.302000	0.875068	0.872011	-33.000000	-99.000000
3166323.853000	38591212.600000	409.302000	0.762480	0.754868	-33.000000	-99.000000
3166323.853000	38591222.600000	409.302000	0.762484	0.754861	-33.000000	-99.000000
3166313.853000	38591212.600000	429.302000	1.117548	1.120188	-33.000000	-99.000000
3166313.853000	38591222.600000	429.302000	1.105152	1.109241	-33.000000	-99.000000
3166323.853000	38591212.600000	419.302000	0.857521	0.864722	-33.000000	-99.000000
3166323.853000	38591212.600000	429.302000	0.875053	0.872008	-33.000000	-99.000000
3166323.853000	38591222.600000	419.302000	0.857516	0.864700	-33.000000	-99.000000
3166323.853000	38591222.600000	429.302000	0.875042	0.872006	-33.000000	-99.000000
3166293.853000	38591192.600000	439.302000	1.117555	1.120115	-33.000000	-99.000000
3166293.853000	38591192.600000	449.302000	1.080105	1.086820	-33.000000	-99.000000
3166293.853000	38591202.600000	439.302000	1.117541	1.119939	-33.000000	-99.000000
3166293.853000	38591202.600000	449.302000	1.080077	1.086777	-33.000000	-99.000000
3166303.853000	38591192.600000	439.302000	1.117557	1.120150	-33.000000	-99.000000
3166303.853000	38591192.600000	449.302000	1.080111	1.086828	-33.000000	-99.000000
3166303.853000	38591202.600000	439.302000	1.117542	1.119958	-33.000000	-99.000000
3166303.853000	38591202.600000	449.302000	1.080080	1.086782	-33.000000	-99.000000
3166303.853000	38591192.600000	459.302000	1.016995	1.020704	-33.000000	-99.000000
3166303.853000	38591202.600000	459.302000	1.017129	1.020941	-33.000000	-99.000000
3166293.853000	38591212.600000	439.302000	1.117532	1.119822	-33.000000	-99.000000
3166293.853000	38591212.600000	449.302000	1.080058	1.086750	-33.000000	-99.000000
3166293.853000	38591222.600000	439.302000	1.117525	1.119740	-33.000000	-99.000000
3166293.853000	38591222.600000	449.302000	1.080045	1.086731	-33.000000	-99.000000
3166303.853000	38591212.600000	439.302000	1.117533	1.119833	-33.000000	-99.000000
3166303.853000	38591212.600000	449.302000	1.080060	1.086752	-33.000000	-99.000000
3166303.853000	38591222.600000	439.302000	1.117526	1.119747	-33.000000	-99.000000
3166303.853000	38591222.600000	449.302000	1.080046	1.086732	-33.000000	-99.000000
3166303.853000	38591212.600000	459.302000	1.017215	1.021094	-33.000000	-99.000000
3166303.853000	38591222.600000	459.302000	1.017275	1.021200	-33.000000	-99.000000
3166313.853000	38591192.600000	439.302000	1.117557	1.120147	-33.000000	-99.000000
3166313.853000	38591192.600000	449.302000	1.080110	1.086828	-33.000000	-99.000000
3166313.853000	38591202.600000	439.302000	1.117542	1.119956	-33.000000	-99.000000
3166313.853000	38591202.600000	449.302000	1.080080	1.086781	-33.000000	-99.000000
3166323.853000	38591192.600000	439.302000	0.837582	0.836033	-33.000000	-99.000000
3166323.853000	38591192.600000	449.302000	0.887352	0.896590	-33.000000	-99.000000
3166323.853000	38591202.600000	439.302000	0.837563	0.836024	-33.000000	-99.000000
3166323.853000	38591202.600000	449.302000	0.795005	0.795005	-33.000000	-99.000000
3166313.853000	38591192.600000	459.302000	1.016998	1.020709	-33.000000	-99.000000
3166313.853000	38591192.600000	469.302000	0.949867	0.960016	-33.000000	-99.000000
3166313.853000	38591202.600000	459.302000	1.017130	1.020943	-33.000000	-99.000000
3166313.853000	38591202.600000	469.302000	0.949900	0.959772	-33.000000	-99.000000
3166323.853000	38591192.600000	459.302000	0.812463	0.812463	-33.000000	-99.000000
3166323.853000	38591192.600000	469.302000	0.805036	0.805036	-33.000000	-99.000000
3166323.853000	38591202.600000	459.302000	0.775024	0.775024	-33.000000	-99.000000
3166323.853000	38591202.600000	469.302000	0.805028	0.805028	-33.000000	-99.000000
3166313.853000	38591212.600000	439.302000	1.117532	1.119832	-33.000000	-99.000000
3166313.853000	38591212.600000	449.302000	1.080060	1.086752	-33.000000	-99.000000
3166313.853000	38591222.600000	439.302000	1.117526	1.119746	-33.000000	-99.000000
3166313.853000	38591222.600000	449.302000	1.080046	1.086732	-33.000000	-99.000000
3166323.853000	38591212.600000	439.302000	0.837549	0.836018	-33.000000	-99.000000
3166323.853000	38591212.600000	449.302000	0.795004	0.795004	-33.000000	-99.000000
3166323.853000	38591222.600000	439.302000	0.837539	0.836014	-33.000000	-99.000000
3166323.853000	38591222.600000	449.302000	0.795004	0.795004	-33.000000	-99.000000
3166313.853000	38591212.600000	459.302000	1.017216	1.021096	-33.000000	-99.000000
3166313.853000	38591212.600000	469.302000	0.949921	0.959610	-33.000000	-99.000000
3166313.853000	38591222.600000	459.302000	1.017275	1.021201	-33.000000	-99.000000
3166313.853000	38591222.600000	469.302000	0.949936	0.959498	-33.000000	-99.000000
3166323.853000	38591212.600000	459.302000	0.775019	0.775019	-33.000000	-99.000000
3166323.853000	38591212.600000	469.302000	0.805022	0.805022	-33.000000	-99.000000
3166323.853000	38591222.600000	459.302000	0.775015	0.775015	-33.000000	-99.000000
3166323.853000	38591222.600000	469.302000	0.805018	0.805018	-33.000000	-99.000000
3166323.853000	38591232.600000	409.302000	0.762488	0.754857	-33.000000	-99.000000
3166313.853000	38591232.600000	429.302000	1.025269	1.037024	-33.000000	-99.000000
3166323.853000	38591232.600000	419.302000	0.857513	0.864683	-33.000000	-99.000000
3166323.853000	38591232.600000	429.302000	0.875034	0.872005	-33.000000	-99.000000
3166293.853000	38591232.600000	439.302000	1.117520	1.119680	-33.000000	-99.000000
3166293.853000	38591232.600000	449.302000	1.080036	1.086717	-33.000000	-99.000000
3166303.853000	38591232.600000	439.302000	1.117521	1.119685	-33.000000	-99.000000
3166303.853000	38591232.600000	449.302000	1.080037	1.086718	-33.000000	-99.000000
3166303.853000	38591232.600000	459.302000	1.017317	1.021275	-33.000000	-99.000000
3166313.853000	38591232.600000	439.302000	1.117521	1.119685	-33.000000	-99.000000
3166313.853000	38591232.600000	449.302000	1.080037	1.086718	-33.000000	-99.000000
3166323.853000	38591232.600000	439.302000	0.837532	0.836011	-33.000000	-99.000000
3166323.853000	38591232.600000	449.302000	0.795003	0.795003	-33.000000	-99.000000
3166313.853000	38591232.600000	459.302000	1.017317	1.021276	-33.000000	-99.000000
3166313.853000	38591232.600000	469.302000	0.942452	0.942452	-33.000000	-99.000000
3166323.853000	38591232.600000	459.302000	0.775012	0.775012	-33.000000	-99.000000
3166323.853000	38591232.600000	469.302000	0.805015	0.805015	-33.000000	-99.000000
3166253.853000	38591192.600000	479.302000	1.312312	1.312312	-33.000000	-99.000000
3166253.853000	38591202.600000	479.302000	1.312371	1.312371	-33.000000	-99.000000
3166263.853000	38591192.600000	479.302000	1.312337	1.312337	-33.000000	-99.000000
3166263.853000	38591202.600000	479.302000	1.312383	1.312383	-33.000000	-99.000000
3166253.853000	38591212.600000	479.302000	1.312406	1.312406	-33.000000	-99.000000
3166253.853000	38591222.600000	479.302000	1.312429	1.312429	-33.000000	-99.000000
3166263.853000	38591212.600000	479.302000	1.312413	1.312413	-33.000000	-99.000000
3166263.853000	38591222.600000	479.302000	1.312433	1.312433	-33.000000	-99.000000
3166273.853000	38591192.600000	479.302000	1.312366	1.312366	-33.000000	-99.000000
3166273.853000	38591202.600000	479.302000	1.312399	1.312399	-33.000000	-99.000000
3166273.853000	38591212.600000	479.302000	1.312422	1.312422	-33.000000	-99.000000
3166273.853000	38591222.600000	479.302000	1.312438	1.312438	-33.000000	-99.000000
3166253.853000	38591232.600000	479.302000	1.312444	1.312444	-33.000000	-99.000000
3166263.853000	38591232.600000	479.302000	1.312447	1.312447	-33.000000	-99.000000
3166273.853000	38591232.600000	479.302000	1.312450	1.312450	-33.000000	-99.000000
3166303.853000	38591192.600000	489.302000	0.974732	0.995456	-33.000000	-99.000000
3166303.853000	38591202.600000	489.302000	0.974806	0.995457	-33.000000	-99.000000
3166303.853000	38591212.600000	489.302000	0.974853	0.995457	-33.000000	-99.000000
3166303.853000	38591222.600000	489.302000	0.974885	0.995457	-33.000000	-99.000000
3166313.853000	38591192.600000	479.302000	0.973763	0.994153	-33.000000	-99.000000
3166313.853000	38591192.600000	489.302000	0.974734	0.995456	-33.000000	-99.000000
3166313.853000	38591202.600000	479.302000	0.974086	0.994502	-33.000000	-99.000000
3166313.853000	38591202.600000	489.302000	0.974806	0.995457	-33.000000	-99.000000
3166323.853000	38591192.600000	479.302000	0.837522	0.837522	-33.000000	-99.000000
3166323.853000	38591192.600000	489.302000	0.799989	0.799989	-33.000000	-99.000000
3166323.853000	38591202.600000	479.302000	0.837517	0.837517	-33.000000	-99.000000
3166323.853000	38591202.600000	489.302000	0.887312	0.887312	-33.000000	-99.000000
3166313.853000	38591212.600000	479.302000	0.974298	0.994728	-33.000000	-99.000000
3166313.853000	38591212.600000	489.302000	0.974853	0.995457	-33.000000	-99.000000
3166313.853000	38591222.600000	479.302000	0.974445	0.994882	-33.000000	-99.000000
3166313.853000	38591222.600000	489.302000	0.974885	0.995457	-33.000000	-99.000000
3166323.853000	38591212.600000	479.302000	0.837513	0.837513	-33.000000	-99.000000
3166323.853000	38591212.600000	489.302000	0.887354	0.887354	-33.000000	-99.000000
3166323.853000	38591222.600000	479.302000	0.837511	0.837511	-33.000000	-99.000000
3166323.853000	38591222.600000	489.302000	0.887384	0.887384	-33.000000	-99.000000
3166303.853000	38591232.600000	489.302000	0.974907	0.995457	-33.000000	-99.000000
3166313.853000	38591232.600000	479.302000	0.974551	0.994993	-33.000000	-99.000000
3166313.853000	38591232.600000	489.302000	0.974907	0.995457	-33.000000	-99.000000
3166323.853000	38591232.600000	479.302000	0.837509	0.837509	-33.000000	-99.000000
3166323.853000	38591232.600000	489.302000	0.887407	0.887407	-33.000000	-99.000000
3166333.853000	38591112.600000	399.302000	0.755190	0.744225	-33.000000	-99.000000
3166333.853000	38591112.600000	409.302000	0.762387	0.754989	-33.000000	-99.000000
3166333.853000	38591122.600000	399.302000	0.755285	0.743507	-33.000000	-99.000000
3166333.853000	38591122.600000	409.302000	0.762334	0.755062	-33.000000	-99.000000
3166343.853000	38591112.600000	399.302000	0.755254	0.743748	-33.000000	-99.000000
3166343.853000	38591112.600000	409.302000	0.762349	0.755040	-33.000000	-99.000000
3166343.853000	38591122.600000	399.302000	0.755463	0.742223	-33.000000	-99.000000
3166343.853000	38591122.600000	409.302000	0.762231	0.755200	-33.000000	-99.000000
3166333.853000	38591112.600000	419.302000	0.857605	0.865116	-33.000000	-99.000000
3166333.853000	38591112.600000	429.302000	1.026458	1.038790	-33.000000	-99.000000
3166333.853000	38591122.600000	419.302000	0.857657	0.865369	-33.000000	-99.000000
3166333.853000	38591122.600000	429.302000	0.949858	0.954494	-33.000000	-99.000000
3166343.853000	38591112.600000	419.302000	0.857640	0.865287	-33.000000	-99.000000
3166343.853000	38591112.600000	429.302000	0.875331	0.872067	-33.000000	-99.000000
3166343.853000	38591122.600000	419.302000	0.857758	0.865847	-33.000000	-99.000000
3166343.853000	38591122.600000	429.302000	0.875606	0.872122	-33.000000	-99.000000
3166333.853000	38591132.600000	399.302000	0.755409	0.742596	-33.000000	-99.000000
3166333.853000	38591132.600000	409.302000	0.762266	0.755154	-33.000000	-99.000000
3166333.853000	38591142.600000	399.302000	0.755474	0.742121	-33.000000	-99.000000
3166333.853000	38591142.600000	409.302000	0.762235	0.755199	-33.000000	-99.000000
3166343.853000	38591132.600000	399.302000	0.755919	0.739081	-33.000000	-99.000000
3166343.853000	38591132.600000	409.302000	0.761981	0.755541	-33.000000	-99.000000
3166343.853000	38591142.600000	399.302000	0.756350	0.736305	-33.000000	-99.000000
3166343.853000	38591142.600000	409.302000	0.761761	0.755848	-33.000000	-99.000000
3166333.853000	38591132.600000	419.302000	0.857725	0.865699	-33.000000	-99.000000
3166333.853000	38591132.600000	429.302000	0.875534	0.872105	-33.000000	-99.000000
3166333.853000	38591142.600000	419.302000	0.857760	0.865871	-33.000000	-99.000000
3166333.853000	38591142.600000	429.302000	0.875619	0.872120	-33.000000	-99.000000
3166343.853000	38591132.600000	419.302000	0.858023	0.867098	-33.000000	-99.000000
3166343.853000	38591132.600000	429.302000	0.876219	0.872253	-33.000000	-99.000000
3166343.853000	38591142.600000	419.302000	0.858281	0.868308	-33.000000	-99.000000
3166343.853000	38591142.600000	429.302000	0.876811	0.872384	-33.000000	-99.000000
3166353.853000	38591112.600000	399.302000	0.755300	0.743409	-33.000000	-99.000000
3166353.853000	38591112.600000	409.302000	0.762322	0.755076	-33.000000	-99.000000
3166353.853000	38591122.600000	399.302000	0.755645	0.740943	-33.000000	-99.000000
3166353.853000	38591122.600000	409.302000	0.762127	0.755341	-33.000000	-99.000000
3166363.853000	38591112.600000	399.302000	0.755289	0.743485	-33.000000	-99.000000
3166363.853000	38591122.600000	399.302000	0.755598	0.741267	-33.000000	-99.000000
3166353.853000	38591112.600000	419.302000	0.857666	0.865410	-33.000000	-99.000000
3166353.853000	38591112.600000	429.302000	0.875392	0.872079	-33.000000	-99.000000
3166353.853000	38591122.600000	419.302000	0.857864	0.866345	-33.000000	-99.000000
3166353.853000	38591122.600000	429.302000	0.875851	0.872175	-33.000000	-99.000000
3166363.853000	38591112.600000	419.302000	0.857661	0.865382	-33.000000	-99.000000
3166363.853000	38591112.600000	429.302000	0.875378	0.872076	-33.000000	-99.000000
3166363.853000	38591122.600000	419.302000	0.857836	0.866216	-33.000000	-99.000000
3166363.853000	38591122.600000	429.302000	0.875788	0.872161	-33.000000	-99.000000
3166353.853000	38591132.600000	399.302000	0.757168	0.731527	-33.000000	-99.000000
3166353.853000	38591132.600000	409.302000	0.761332	0.756435	-33.000000	-99.000000
3166353.853000	38591142.600000	399.302000	0.766813	0.689977	-33.000000	-99.000000
3166353.853000	38591142.600000	409.302000	0.758249	0.760942	-33.000000	-99.000000
3166363.853000	38591132.600000	399.302000	0.756704	0.734194	-33.000000	-99.000000
3166363.853000	38591142.600000	399.302000	0.759476	0.719816	-33.000000	-99.000000
3166353.853000	38591132.600000	419.302000	0.858808	0.870652	-33.000000	-99.000000
3166353.853000	38591132.600000	429.302000	0.877937	0.872682	-33.000000	-99.000000
3166353.853000	38591142.600000	419.302000	0.866879	0.901793	-33.000000	-99.000000
3166353.853000	38591142.600000	429.302000	0.891753	0.878663	-33.000000	-99.000000
3166363.853000	38591132.600000	419.302000	0.858508	0.869316	-33.000000	-99.000000
3166363.853000	38591132.600000	429.302000	0.877295	0.872511	-33.000000	-99.000000
3166363.853000	38591142.600000	419.302000	0.860427	0.877553	-33.000000	-99.000000
3166363.853000	38591142.600000	429.302000	0.881195	0.873692	-33.000000	-99.000000
3166333.853000	38591112.600000	439.302000	1.117657	1.121475	-33.000000	-99.000000
3166333.853000	38591112.600000	449.302000	1.080368	1.087244	-33.000000	-99.000000
3166333.853000	38591122.600000	439.302000	1.081489	1.090207	-33.000000	-99.000000
3166333.853000	38591122.600000	449.302000	1.080509	1.087458	-33.000000	-99.000000
3166343.853000	38591112.600000	439.302000	0.837786	0.836143	-33.000000	-99.000000
3166343.853000	38591112.600000	449.302000	0.795014	0.795014	-33.000000	-99.000000
3166343.853000	38591122.600000	439.302000	0.838028	0.836258	-33.000000	-99.000000
3166343.853000	38591122.600000	449.302000	0.795026	0.795026	-33.000000	-99.000000
3166333.853000	38591112.600000	459.302000	1.016079	1.019090	-33.000000	-99.000000
3166333.853000	38591112.600000	469.302000	0.941960	0.941960	-33.000000	-99.000000
3166333.853000	38591122.600000	459.302000	1.015517	1.018108	-33.000000	-99.000000
3166333.853000	38591122.600000	469.302000	0.830282	0.830282	-33.000000	-99.000000
3166343.853000	38591112.600000	459.302000	0.775104	0.775104	-33.000000	-99.000000
3166343.853000	38591112.600000	469.302000	0.805113	0.805113	-33.000000	-99.000000
3166343.853000	38591122.600000	459.302000	0.775191	0.775191	-33.000000	-99.000000
3166343.853000	38591122.600000	469.302000	0.805212	0.805212	-33.000000	-99.000000
3166333.853000	38591132.600000	439.302000	0.837969	0.836223	-33.000000	-99.000000
3166333.853000	38591132.600000	449.302000	0.795025	0.795025	-33.000000	-99.000000
3166333.853000	38591142.600000	439.302000	0.838047	0.836254	-33.000000	-99.000000
3166333.853000	38591142.600000	449.302000	0.795030	0.795030	-33.000000	-99.000000
3166343.853000	38591132.600000	439.302000	0.838571	0.836510	-33.000000	-99.000000
3166343.853000	38591132.600000	449.302000	0.795046	0.795046	-33.000000	-99.000000
3166343.853000	38591142.600000	439.302000	0.839106	0.836746	-33.000000	-99.000000
3166343.853000	38591142.600000	449.302000	0.795059	0.795059	-33.000000	-99.000000
3166333.853000	38591132.600000	459.302000	0.775171	0.775171	-33.000000	-99.000000
3166333.853000	38591132.600000	469.302000	0.805191	0.805191	-33.000000	-99.000000
3166333.853000	38591142.600000	459.302000	0.775200	0.775200	-33.000000	-99.000000
3166333.853000	38591142.600000	469.302000	0.805226	0.805226	-33.000000	-99.000000
3166343.853000	38591132.600000	459.302000	0.775387	0.775387	-33.000000	-99.000000
3166343.853000	38591132.600000	469.302000	0.805436	0.805436	-33.000000	-99.000000
3166343.853000	38591142.600000	459.302000	0.775580	0.775580	-33.000000	-99.000000
3166343.853000	38591142.600000	469.302000	0.805666	0.805666	-33.000000	-99.000000
3166353.853000	38591112.600000	439.302000	0.837839	0.836170	-33.000000	-99.000000
3166353.853000	38591112.600000	449.302000	0.795017	0.795017	-33.000000	-99.000000
3166353.853000	38591122.600000	439.302000	0.838241	0.836362	-33.000000	-99.000000
3166353.853000	38591122.600000	449.302000	0.795034	0.795034	-33.000000	-99.000000
3166363.853000	38591112.600000	439.302000	0.837827	0.836164	-33.000000	-99.000000
3166363.853000	38591112.600000	449.302000	0.795016	0.795016	-33.000000	-99.000000
3166363.853000	38591122.600000	439.302000	0.838186	0.836335	-33.000000	-99.000000
3166363.853000	38591122.600000	449.302000	0.795032	0.795032	-33.000000	-99.000000
3166353.853000	38591112.600000	459.302000	0.775123	0.775123	-33.000000	-99.000000
3166353.853000	38591112.600000	469.302000	0.805134	0.805134	-33.000000	-99.000000
3166353.853000	38591122.600000	459.302000	0.775268	0.775268	-33.000000	-99.000000
3166353.853000	38591122.600000	469.302000	0.805297	0.805297	-33.000000	-99.000000
3166363.853000	38591112.600000	459.302000	0.775118	0.775118	-33.000000	-99.000000
3166363.853000	38591112.600000	469.302000	0.805129	0.805129	-33.000000	-99.000000
3166363.853000	38591122.600000	459.302000	0.775248	0.775248	-33.000000	-99.000000
3166363.853000	38591122.600000	469.302000	0.805275	0.805275	-33.000000	-99.000000
3166353.853000	38591132.600000	439.302000	0.840082	0.837227	-33.000000	-99.000000
3166353.853000	38591132.600000	449.302000	0.795045	0.795045	-33.000000	-99.000000
3166353.853000	38591142.600000	439.302000	0.851550	0.842587	-33.000000	-99.000000
3166353.853000	38591142.600000	449.302000	0.792881	0.792881	-33.000000	-99.000000
3166363.853000	38591132.600000	439.302000	0.839518	0.836960	-33.000000	-99.000000
3166363.853000	38591132.600000	449.302000	0.795054	0.795054	-33.000000	-99.000000
3166363.853000	38591142.600000	439.302000	0.842993	0.838554	-33.000000	-99.000000
3166363.853000	38591142.600000	449.302000	0.794850	0.794850	-33.000000	-99.000000
3166353.853000	38591132.600000	459.302000	0.775911	0.775911	-33.000000	-99.000000
3166353.853000	38591132.600000	469.302000	0.806051	0.806051	-33.000000	-99.000000
3166353.853000	38591142.600000	459.302000	0.779696	0.779696	-33.000000	-99.000000
3166353.853000	38591142.600000	469.302000	0.810925	0.810925	-33.000000	-99.000000
3166363.853000	38591132.600000	459.302000	0.775718	0.775718	-33.000000	-99.000000
3166363.853000	38591132.600000	469.302000	0.805821	0.805821	-33.000000	-99.000000
3166363.853000	38591142.600000	459.302000	0.776901	0.776901	-33.000000	-99.000000
3166363.853000	38591142.600000	469.302000	0.807298	0.807298	-33.000000	-99.000000
3166333.853000	38591152.600000	399.302000	0.755397	0.742666	-33.000000	-99.000000
3166333.853000	38591152.600000	409.302000	0.762282	0.755137	-33.000000	-99.000000
3166333.853000	38591162.600000	399.302000	0.755272	0.743584	-33.000000	-99.000000
3166333.853000	38591162.600000	409.302000	0.762353	0.755040	-33.000000	-99.000000
3166343.853000	38591152.600000	399.302000	0.755873	0.739348	-33.000000	-99.000000
3166343.853000	38591152.600000	409.302000	0.762024	0.755491	-33.000000	-99.000000
3166343.853000	38591162.600000	399.302000	0.755434	0.742389	-33.000000	-99.000000
3166343.853000	38591162.600000	409.302000	0.762266	0.755160	-33.000000	-99.000000
3166333.853000	38591152.600000	419.302000	0.857715	0.865660	-33.000000	-99.000000
3166333.853000	38591152.600000	429.302000	0.875516	0.872098	-33.000000	-99.000000
3166333.853000	38591162.600000	419.302000	0.857644	0.865323	-33.000000	-99.000000
3166333.853000	38591162.600000	429.302000	0.875349	0.872064	-33.000000	-99.000000
3166343.853000	38591152.600000	419.302000	0.857989	0.866963	-33.000000	-99.000000
3166343.853000	38591152.600000	429.302000	0.876156	0.872229	-33.000000	-99.000000
3166343.853000	38591162.600000	419.302000	0.857733	0.865756	-33.000000	-99.000000
3166343.853000	38591162.600000	429.302000	0.875563	0.872105	-33.000000	-99.000000
3166333.853000	38591172.600000	399.302000	0.755178	0.744286	-33.000000	-99.000000
3166333.853000	38591172.600000	409.302000	0.762406	0.754968	-33.000000	-99.000000
3166333.853000	38591182.600000	399.302000	0.755120	0.744730	-33.000000	-99.000000
3166333.853000	38591182.600000	409.302000	0.762438	0.754925	-33.000000	-99.000000
3166343.853000	38591172.600000	399.302000	0.755237	0.743843	-33.000000	-99.000000
3166343.853000	38591172.600000	409.302000	0.762375	0.755011	-33.000000	-99.000000
3166343.853000	38591182.600000	399.302000	0.755144	0.744544	-33.000000	-99.000000
3166343.853000	38591182.600000	409.302000	0.762426	0.754942	-33.000000	-99.000000
3166333.853000	38591172.600000	419.302000	0.857593	0.865075	-33.000000	-99.000000
3166333.853000	38591172.600000	429.302000	0.875227	0.872040	-33.000000	-99.000000
3166333.853000	38591182.600000	419.302000	0.857562	0.864922	-33.000000	-99.000000
3166333.853000	38591182.600000	429.302000	0.875152	0.872026	-33.000000	-99.000000
3166343.853000	38591172.600000	419.302000	0.857624	0.865227	-33.000000	-99.000000
3166343.853000	38591172.600000	429.302000	0.875302	0.872054	-33.000000	-99.000000
3166343.853000	38591182.600000	419.302000	0.857574	0.864985	-33.000000	-99.000000
3166343.853000	38591182.600000	429.302000	0.875183	0.872031	-33.000000	-99.000000
3166353.853000	38591152.600000	399.302000	0.756958	0.732655	-33.000000	-99.000000
3166353.853000	38591152.600000	409.302000	0.761469	0.756261	-33.000000	-99.000000
3166353.853000	38591162.600000	399.302000	0.755597	0.741229	-33.000000	-99.000000
3166353.853000	38591162.600000	409.302000	0.762179	0.755279	-33.000000	-99.000000
3166363.853000	38591152.600000	399.302000	0.756568	0.734948	-33.000000	-99.000000
3166363.853000	38591162.600000	399.302000	0.755555	0.741520	-33.000000	-99.000000
3166353.853000	38591152.600000	419.302000	0.858663	0.870062	-33.000000	-99.000000
3166353.853000	38591152.600000	429.302000	0.877666	0.872587	-33.000000	-99.000000
3166353.853000	38591162.600000	419.302000	0.857825	0.866196	-33.000000	-99.000000
3166353.853000	38591162.600000	429.302000	0.875780	0.872147	-33.000000	-99.000000
3166363.853000	38591152.600000	419.302000	0.858413	0.868931	-33.000000	-99.000000
3166363.853000	38591152.600000	429.302000	0.877118	0.872450	-33.000000	-99.000000
3166363.853000	38591162.600000	419.302000	0.857802	0.866084	-33.000000	-99.000000
3166363.853000	38591162.600000	429.302000	0.875725	0.872136	-33.000000	-99.000000
3166353.853000	38591172.600000	399.302000	0.755278	0.743531	-33.000000	-99.000000
3166353.853000	38591172.600000	409.302000	0.762353	0.755041	-33.000000	-99.000000
3166353.853000	38591182.600000	399.302000	0.755159	0.744432	-33.000000	-99.000000
3166353.853000	38591182.600000	409.302000	0.762418	0.754952	-33.000000	-99.000000
3166363.853000	38591172.600000	399.302000	0.755269	0.743601	-33.000000	-99.000000
3166363.853000	38591182.600000	399.302000	0.755156	0.744456	-33.000000	-99.000000
3166353.853000	38591172.600000	419.302000	0.857646	0.865336	-33.000000	-99.000000
3166353.853000	38591172.600000	429.302000	0.875356	0.872064	-33.000000	-99.000000
3166353.853000	38591182.600000	419.302000	0.857582	0.865022	-33.000000	-99.000000
3166353.853000	38591182.600000	429.302000	0.875201	0.872035	-33.000000	-99.000000
3166363.853000	38591172.600000	419.302000	0.857641	0.865312	-33.000000	-99.000000
3166363.853000	38591172.600000	429.302000	0.875344	0.872061	-33.000000	-99.000000
3166363.853000	38591182.600000	419.302000	0.857580	0.865014	-33.000000	-99.000000
3166363.853000	38591182.600000	429.302000	0.875197	0.872034	-33.000000	-99.000000
3166333.853000	38591152.600000	439.302000	0.837959	0.836207	-33.000000	-99.000000
3166333.853000	38591152.600000	449.302000	0.795028	0.795028	-33.000000	-99.000000
3166333.853000	38591162.600000	439.302000	0.837813	0.836138	-33.000000	-99.000000
3166333.853000	38591162.600000	449.302000	0.795021	0.795021	-33.000000	-99.000000
3166343.853000	38591152.600000	439.302000	0.838533	0.836467	-33.000000	-99.000000
3166343.853000	38591152.600000	449.302000	0.795051	0.795051	-33.000000	-99.000000
3166343.853000	38591162.600000	439.302000	0.838005	0.836222	-33.000000	-99.000000
3166343.853000	38591162.600000	449.302000	0.795032	0.795032	-33.000000	-99.000000
3166333.853000	38591152.600000	459.302000	0.775169	0.775169	-33.000000	-99.000000
3166333.853000	38591152.600000	469.302000	0.805193	0.805193	-33.000000	-99.000000
3166333.853000	38591162.600000	459.302000	0.775116	0.775116	-33.000000	-99.000000
3166333.853000	38591162.600000	469.302000	0.805133	0.805133	-33.000000	-99.000000
3166343.853000	38591152.600000	459.302000	0.775378	0.775378	-33.000000	-99.000000
3166343.853000	38591152.600000	469.302000	0.805435	0.805435	-33.000000	-99.000000
3166343.853000	38591162.600000	459.302000	0.775187	0.775187	-33.000000	-99.000000
3166343.853000	38591162.600000	469.302000	0.805215	0.805215	-33.000000	-99.000000
3166333.853000	38591172.600000	439.302000	0.837705	0.836087	-33.000000	-99.000000
3166333.853000	38591172.600000	449.302000	0.795015	0.795015	-33.000000	-99.000000
3166333.853000	38591182.600000	439.302000	0.837638	0.836057	-33.000000	-99.000000
3166333.853000	38591182.600000	449.302000	0.795011	0.795011	-33.000000	-99.000000
3166343.853000	38591172.600000	439.302000	0.837773	0.836116	-33.000000	-99.000000
3166343.853000	38591172.600000	449.302000	0.795019	0.795019	-33.000000	-99.000000
3166343.853000	38591182.600000	439.302000	0.837666	0.836069	-33.000000	-99.000000
3166343.853000	38591182.600000	449.302000	0.795013	0.795013	-33.000000	-99.000000
3166333.853000	38591172.600000	459.302000	0.775076	0.775076	-33.000000	-99.000000
3166333.853000	38591172.600000	469.302000	0.805088	0.805088	-33.000000	-99.000000
3166333.853000	38591182.600000	459.302000	0.775052	0.775052	-33.000000	-99.000000
3166333.853000	38591182.600000	469.302000	0.805060	0.805060	-33.000000	-99.000000
3166343.853000	38591172.600000	459.302000	0.775102	0.775102	-33.000000	-99.000000
3166343.853000	38591172.600000	469.302000	0.805118	0.805118	-33.000000	-99.000000
3166343.853000	38591182.600000	459.302000	0.775062	0.775062	-33.000000	-99.000000
3166343.853000	38591182.600000	469.302000	0.805073	0.805073	-33.000000	-99.000000
3166353.853000	38591152.600000	439.302000	0.839893	0.837084	-33.000000	-99.000000
3166353.853000	38591152.600000	449.302000	0.795061	0.795061	-33.000000	-99.000000
3166353.853000	38591162.600000	439.302000	0.838201	0.836308	-33.000000	-99.000000
3166353.853000	38591162.600000	449.302000	0.795041	0.795041	-33.000000	-99.000000
3166363.853000	38591152.600000	439.302000	0.839398	0.836859	-33.000000	-99.000000
3166363.853000	38591152.600000	449.302000	0.795065	0.795065	-33.000000	-99.000000
3166363.853000	38591162.600000	439.302000	0.838151	0.836286	-33.000000	-99.000000
3166363.853000	38591162.600000	449.302000	0.795039	0.795039	-33.000000	-99.000000
3166353.853000	38591152.600000	459.302000	0.775863	0.775863	-33.000000	-99.000000
3166353.853000	38591152.600000	469.302000	0.806015	0.806015	-33.000000	-99.000000
3166353.853000	38591162.600000	459.302000	0.775259	0.775259	-33.000000	-99.000000
3166353.853000	38591162.600000	469.302000	0.805299	0.805299	-33.000000	-99.000000
3166363.853000	38591152.600000	459.302000	0.775688	0.775688	-33.000000	-99.000000
3166363.853000	38591152.600000	469.302000	0.805803	0.805803	-33.000000	-99.000000
3166363.853000	38591162.600000	459.302000	0.775241	0.775241	-33.000000	-99.000000
3166363.853000	38591162.600000	469.302000	0.805278	0.805278	-33.000000	-99.000000
3166353.853000	38591172.600000	439.302000	0.837822	0.836137	-33.000000	-99.000000
3166353.853000	38591172.600000	449.302000	0.795022	0.795022	-33.000000	-99.000000
3166353.853000	38591182.600000	439.302000	0.837683	0.836076	-33.000000	-99.000000
3166353.853000	38591182.600000	449.302000	0.795014	0.795014	-33.000000	-99.000000
3166363.853000	38591172.600000	439.302000	0.837811	0.836133	-33.000000	-99.000000
3166363.853000	38591172.600000	449.302000	0.795022	0.795022	-33.000000	-99.000000
3166363.853000	38591182.600000	439.302000	0.837679	0.836074	-33.000000	-99.000000
3166363.853000	38591182.600000	449.302000	0.795014	0.795014	-33.000000	-99.000000
3166353.853000	38591172.600000	459.302000	0.775120	0.775120	-33.000000	-99.000000
3166353.853000	38591172.600000	469.302000	0.805139	0.805139	-33.000000	-99.000000
3166353.853000	38591182.600000	459.302000	0.775069	0.775069	-33.000000	-99.000000
3166353.853000	38591182.600000	469.302000	0.805080	0.805080	-33.000000	-99.000000
3166363.853000	38591172.600000	459.302000	0.775116	0.775116	-33.000000	-99.000000
3166363.853000	38591172.600000	469.302000	0.805134	0.805134	-33.000000	-99.000000
3166363.853000	38591182.600000	459.302000	0.775067	0.775067	-33.000000	-99.000000
3166363.853000	38591182.600000	469.302000	0.805078	0.805078	-33.000000	-99.000000
3166373.853000	38591112.600000	429.302000	0.875303	0.872061	-33.000000	-99.000000
3166373.853000	38591122.600000	429.302000	0.875518	0.872104	-33.000000	-99.000000
3166373.853000	38591132.600000	429.302000	0.875905	0.872183	-33.000000	-99.000000
3166373.853000	38591142.600000	429.302000	0.876191	0.872242	-33.000000	-99.000000
3166373.853000	38591112.600000	439.302000	0.837762	0.836131	-33.000000	-99.000000
3166373.853000	38591112.600000	449.302000	0.795013	0.795013	-33.000000	-99.000000
3166373.853000	38591122.600000	439.302000	0.837951	0.836220	-33.000000	-99.000000
3166373.853000	38591122.600000	449.302000	0.795023	0.795023	-33.000000	-99.000000
3166373.853000	38591112.600000	459.302000	0.775095	0.775095	-33.000000	-99.000000
3166373.853000	38591112.600000	469.302000	0.805104	0.805104	-33.000000	-99.000000
3166373.853000	38591122.600000	459.302000	0.775164	0.775164	-33.000000	-99.000000
3166373.853000	38591122.600000	469.302000	0.805181	0.805181	-33.000000	-99.000000
3166373.853000	38591132.600000	439.302000	0.838295	0.836379	-33.000000	-99.000000
3166373.853000	38591132.600000	449.302000	0.795038	0.795038	-33.000000	-99.000000
3166373.853000	38591142.600000	439.302000	0.838555	0.836489	-33.000000	-99.000000
3166373.853000	38591142.600000	449.302000	0.795049	0.795049	-33.000000	-99.000000
3166373.853000	38591132.600000	459.302000	0.775288	0.775288	-33.000000	-99.000000
3166373.853000	38591132.600000	469.302000	0.805324	0.805324	-33.000000	-99.000000
3166373.853000	38591142.600000	459.302000	0.775383	0.775383	-33.000000	-99.000000
3166373.853000	38591142.600000	469.302000	0.805437	0.805437	-33.000000	-99.000000
3166373.853000	38591152.600000	429.302000	0.875865	0.872168	-33.000000	-99.000000
3166373.853000	38591162.600000	429.302000	0.875483	0.872089	-33.000000	-99.000000
3166373.853000	38591172.600000	429.302000	0.875277	0.872049	-33.000000	-99.000000
3166373.853000	38591182.600000	429.302000	0.875173	0.872030	-33.000000	-99.000000
3166373.853000	38591152.600000	439.302000	0.838272	0.836349	-33.000000	-99.000000
3166373.853000	38591152.600000	449.302000	0.795042	0.795042	-33.000000	-99.000000
3166373.853000	38591162.600000	439.302000	0.837933	0.836190	-33.000000	-99.000000
3166373.853000	38591162.600000	449.302000	0.795028	0.795028	-33.000000	-99.000000
3166373.853000	38591152.600000	459.302000	0.775283	0.775283	-33.000000	-99.000000
3166373.853000	38591152.600000	469.302000	0.805324	0.805324	-33.000000	-99.000000
3166373.853000	38591162.600000	459.302000	0.775161	0.775161	-33.000000	-99.000000
3166373.853000	38591162.600000	469.302000	0.805185	0.805185	-33.000000	-99.000000
3166373.853000	38591172.600000	439.302000	0.837750	0.836107	-33.000000	-99.000000
3166373.853000	38591172.600000	449.302000	0.795018	0.795018	-33.000000	-99.000000
3166373.853000	38591182.600000	439.302000	0.837657	0.836065	-33.000000	-99.000000
3166373.853000	38591182.600000	449.302000	0.795012	0.795012	-33.000000	-99.000000
3166373.853000	38591172.600000	459.302000	0.775093	0.775093	-33.000000	-99.000000
3166373.853000	38591172.600000	469.302000	0.805108	0.805108	-33.000000	-99.000000
3166373.853000	38591182.600000	459.302000	0.775059	0.775059	-33.000000	-99.000000
3166373.853000	38591182.600000	469.302000	0.805069	0.805069	-33.000000	-99.000000
3166333.853000	38591112.600000	479.302000	0.911891	0.932625	-33.000000	-99.000000
3166333.853000	38591112.600000	489.302000	0.974178	0.995410	-33.000000	-99.000000
3166333.853000	38591122.600000	479.302000	0.849966	0.848149	-33.000000	-99.000000
3166333.853000	38591122.600000	489.302000	0.973853	0.995379	-33.000000	-99.000000
3166343.853000	38591112.600000	479.302000	0.837563	0.837563	-33.000000	-99.000000
3166343.853000	38591112.600000	489.302000	0.886600	0.886600	-33.000000	-99.000000
3166343.853000	38591122.600000	479.302000	0.837616	0.837616	-33.000000	-99.000000
3166343.853000	38591122.600000	489.302000	0.885866	0.885866	-33.000000	-99.000000
3166333.853000	38591132.600000	479.302000	0.837606	0.837606	-33.000000	-99.000000
3166333.853000	38591132.600000	489.302000	0.886051	0.886051	-33.000000	-99.000000
3166333.853000	38591142.600000	479.302000	0.837626	0.837626	-33.000000	-99.000000
3166333.853000	38591142.600000	489.302000	0.885819	0.885819	-33.000000	-99.000000
3166343.853000	38591132.600000	479.302000	0.837734	0.837734	-33.000000	-99.000000
3166343.853000	38591132.600000	489.302000	0.884270	0.884270	-33.000000	-99.000000
3166343.853000	38591142.600000	479.302000	0.837848	0.837848	-33.000000	-99.000000
3166343.853000	38591142.600000	489.302000	0.882746	0.882746	-33.000000	-99.000000
3166353.853000	38591112.600000	479.302000	0.837574	0.837574	-33.000000	-99.000000
3166353.853000	38591112.600000	489.302000	0.886438	0.886438	-33.000000	-99.000000
3166353.853000	38591122.600000	479.302000	0.837661	0.837661	-33.000000	-99.000000
3166353.853000	38591122.600000	489.302000	0.885231	0.885231	-33.000000	-99.000000
3166363.853000	38591112.600000	479.302000	0.837571	0.837571	-33.000000	-99.000000
3166363.853000	38591112.600000	489.302000	0.886475	0.886475	-33.000000	-99.000000
3166363.853000	38591122.600000	479.302000	0.837649	0.837649	-33.000000	-99.000000
3166363.853000	38591122.600000	489.302000	0.885393	0.885393	-33.000000	-99.000000
3166353.853000	38591112.600000	499.302000	0.983926	0.983926	-33.000000	-99.000000
3166353.853000	38591122.600000	499.302000	0.985529	0.985529	-33.000000	-99.000000
3166363.853000	38591112.600000	499.302000	0.983878	0.983878	-33.000000	-99.000000
3166363.853000	38591122.600000	499.302000	0.985321	0.985321	-33.000000	-99.000000
3166353.853000	38591132.600000	479.302000	0.838012	0.838012	-33.000000	-99.000000
3166353.853000	38591132.600000	489.302000	0.880164	0.880164	-33.000000	-99.000000
3166353.853000	38591142.600000	479.302000	0.838445	0.838445	-33.000000	-99.000000
3166353.853000	38591142.600000	489.302000	0.858556	0.858556	-33.000000	-99.000000
3166363.853000	38591132.600000	479.302000	0.837915	0.837915	-33.000000	-99.000000
3166363.853000	38591132.600000	489.302000	0.881640	0.881640	-33.000000	-99.000000
3166363.853000	38591142.600000	479.302000	0.838429	0.838429	-33.000000	-99.000000
3166363.853000	38591142.600000	489.302000	0.873153	0.873153	-33.000000	-99.000000
3166353.853000	38591132.600000	499.302000	0.991593	0.991593	-33.000000	-99.000000
3166353.853000	38591142.600000	499.302000	1.008417	1.008417	-33.000000	-99.000000
3166363.853000	38591132.600000	499.302000	0.989952	0.989952	-33.000000	-99.000000
3166363.853000	38591142.600000	499.302000	0.998573	0.998573	-33.000000	-99.000000
3166333.853000	38591152.600000	479.302000	0.837609	0.837609	-33.000000	-99.000000
3166333.853000	38591152.600000	489.302000	0.886091	0.886091	-33.000000	-99.000000
3166333.853000	38591162.600000	479.302000	0.837576	0.837576	-33.000000	-99.000000
3166333.853000	38591162.600000	489.302000	0.886539	0.886539	-33.000000	-99.000000
3166343.853000	38591152.600000	479.302000	0.837737	0.837737	-33.000000	-99.000000
3166343.853000	38591152.600000	489.302000	0.884385	0.884385	-33.000000	-99.000000
3166343.853000	38591162.600000	479.302000	0.837622	0.837622	-33.000000	-99.000000
3166343.853000	38591162.600000	489.302000	0.885957	0.885957	-33.000000	-99.000000
3166333.853000	38591172.600000	479.302000	0.837551	0.837551	-33.000000	-99.000000
3166333.853000	38591172.600000	489.302000	0.886873	0.886873	-33.000000	-99.000000
3166333.853000	38591182.600000	479.302000	0.837535	0.837535	-33.000000	-99.000000
3166333.853000	38591182.600000	489.302000	0.887080	0.887080	-33.000000	-99.000000
3166343.853000	38591172.600000	479.302000	0.837568	0.837568	-33.000000	-99.000000
3166343.853000	38591172.600000	489.302000	0.886666	0.886666	-33.000000	-99.000000
3166343.853000	38591182.600000	479.302000	0.837543	0.837543	-33.000000	-99.000000
3166343.853000	38591182.600000	489.302000	0.886995	0.886995	-33.000000	-99.000000
3166353.853000	38591152.600000	479.302000	0.838010	0.838010	-33.000000	-99.000000
3166353.853000	38591152.600000	489.302000	0.880557	0.880557	-33.000000	-99.000000
3166353.853000	38591162.600000	479.302000	0.837668	0.837668	-33.000000	-99.000000
3166353.853000	38591162.600000	489.302000	0.885369	0.885369	-33.000000	-99.000000
3166363.853000	38591152.600000	479.302000	0.837916	0.837916	-33.000000	-99.000000
3166363.853000	38591152.600000	489.302000	0.881916	0.881916	-33.000000	-99.000000
3166363.853000	38591162.600000	479.302000	0.837656	0.837656	-33.000000	-99.000000
3166363.853000	38591162.600000	489.302000	0.885519	0.885519	-33.000000	-99.000000
3166353.853000	38591152.600000	499.302000	0.991438	0.991438	-33.000000	-99.000000
3166353.853000	38591162.600000	499.302000	0.985545	0.985545	-33.000000	-99.000000
3166363.853000	38591152.600000	499.302000	0.989864	0.989864	-33.000000	-99.000000
3166363.853000	38591162.600000	499.302000	0.985340	0.985340	-33.000000	-99.000000
3166353.853000	38591172.600000	479.302000	0.837580	0.837580	-33.000000	-99.000000
3166353.853000	38591172.600000	489.302000	0.886518	0.886518	-33.000000	-99.000000
3166353.853000	38591182.600000	479.302000	0.837547	0.837547	-33.000000	-99.000000
3166353.853000	38591182.600000	489.302000	0.886944	0.886944	-33.000000	-99.000000
3166363.853000	38591172.600000	479.302000	0.837578	0.837578	-33.000000	-99.000000
3166363.853000	38591172.600000	489.302000	0.886551	0.886551	-33.000000	-99.000000
3166363.853000	38591182.600000	479.302000	0.837546	0.837546	-33.000000	-99.000000
3166363.853000	38591182.600000	489.302000	0.886955	0.886955	-33.000000	-99.000000
3166353.853000	38591172.600000	499.302000	0.983960	0.983960	-33.000000	-99.000000
3166353.853000	38591182.600000	499.302000	0.983348	0.983348	-33.000000	-99.000000
3166363.853000	38591172.600000	499.302000	0.983911	0.983911	-33.000000	-99.000000
3166363.853000	38591182.600000	499.302000	0.983332	0.983332	-33.000000	-99.000000
3166373.853000	38591112.600000	479.302000	0.837557	0.837557	-33.000000	-99.000000
3166373.853000	38591112.600000	489.302000	0.886675	0.886675	-33.000000	-99.000000
3166373.853000	38591122.600000	479.302000	0.837600	0.837600	-33.000000	-99.000000
3166373.853000	38591122.600000	489.302000	0.886099	0.886099	-33.000000	-99.000000
3166383.853000	38591112.600000	489.302000	0.886895	0.886895	-33.000000	-99.000000
3166383.853000	38591122.600000	489.302000	0.886637	0.886637	-33.000000	-99.000000
3166373.853000	38591112.600000	499.302000	0.983613	0.983613	-33.000000	-99.000000
3166373.853000	38591122.600000	499.302000	0.984400	0.984400	-33.000000	-99.000000
3166383.853000	38591112.600000	499.302000	0.983320	0.983320	-33.000000	-99.000000
3166383.853000	38591122.600000	499.302000	0.983683	0.983683	-33.000000	-99.000000
3166373.853000	38591132.600000	479.302000	0.837676	0.837676	-33.000000	-99.000000
3166373.853000	38591132.600000	489.302000	0.885076	0.885076	-33.000000	-99.000000
3166373.853000	38591142.600000	479.302000	0.837736	0.837736	-33.000000	-99.000000
3166373.853000	38591142.600000	489.302000	0.884319	0.884319	-33.000000	-99.000000
3166383.853000	38591132.600000	489.302000	0.886339	0.886339	-33.000000	-99.000000
3166383.853000	38591142.600000	489.302000	0.886198	0.886198	-33.000000	-99.000000
3166373.853000	38591132.600000	499.302000	0.985780	0.985780	-33.000000	-99.000000
3166373.853000	38591142.600000	499.302000	0.986813	0.986813	-33.000000	-99.000000
3166383.853000	38591132.600000	499.302000	0.984108	0.984108	-33.000000	-99.000000
3166383.853000	38591142.600000	499.302000	0.984328	0.984328	-33.000000	-99.000000
3166373.853000	38591152.600000	479.302000	0.837680	0.837680	-33.000000	-99.000000
3166373.853000	38591152.600000	489.302000	0.885153	0.885153	-33.000000	-99.000000
3166373.853000	38591162.600000	479.302000	0.837605	0.837605	-33.000000	-99.000000
3166373.853000	38591162.600000	489.302000	0.886174	0.886174	-33.000000	-99.000000
3166383.853000	38591152.600000	489.302000	0.886370	0.886370	-33.000000	-99.000000
3166383.853000	38591162.600000	489.302000	0.886679	0.886679	-33.000000	-99.000000
3166373.853000	38591152.600000	499.302000	0.985786	0.985786	-33.000000	-99.000000
3166373.853000	38591162.600000	499.302000	0.984425	0.984425	-33.000000	-99.000000
3166383.853000	38591152.600000	499.302000	0.984120	0.984120	-33.000000	-99.000000
3166383.853000	38591162.600000	499.302000	0.983704	0.983704	-33.000000	-99.000000
3166373.853000	38591172.600000	479.302000	0.837563	0.837563	-33.000000	-99.000000
3166373.853000	38591172.600000	489.302000	0.886734	0.886734	-33.000000	-99.000000
3166373.853000	38591182.600000	479.302000	0.837540	0.837540	-33.000000	-99.000000
3166373.853000	38591182.600000	489.302000	0.887021	0.887021	-33.000000	-99.000000
3166383.853000	38591172.600000	489.302000	0.886936	0.886936	-33.000000	-99.000000
3166383.853000	38591182.600000	489.302000	0.887110	0.887110	-33.000000	-99.000000
3166373.853000	38591172.600000	499.302000	0.983643	0.983643	-33.000000	-99.000000
3166373.853000	38591182.600000	499.302000	0.983231	0.983231	-33.000000	-99.000000
3166383.853000	38591172.600000	499.302000	0.983345	0.983345	-33.000000	-99.000000
3166383.853000	38591182.600000	499.302000	0.983097	0.983097	-33.000000	-99.000000
3166333.853000	38591192.600000	399.302000	0.755084	0.745006	-33.000000	-99.000000
3166333.853000	38591192.600000	409.302000	0.762457	0.754898	-33.000000	-99.000000
3166333.853000	38591202.600000	399.302000	0.755062	0.745183	-33.000000	-99.000000
3166333.853000	38591202.600000	409.302000	0.762470	0.754881	-33.000000	-99.000000
3166343.853000	38591192.600000	399.302000	0.755096	0.744917	-33.000000	-99.000000
3166343.853000	38591192.600000	409.302000	0.762452	0.754906	-33.000000	-99.000000
3166343.853000	38591202.600000	399.302000	0.755068	0.745136	-33.000000	-99.000000
3166343.853000	38591202.600000	409.302000	0.762467	0.754886	-33.000000	-99.000000
3166333.853000	38591192.600000	419.302000	0.857543	0.864830	-33.000000	-99.000000
3166333.853000	38591192.600000	429.302000	0.875106	0.872018	-33.000000	-99.000000
3166333.853000	38591202.600000	419.302000	0.857531	0.864771	-33.000000	-99.000000
3166333.853000	38591202.600000	429.302000	0.875077	0.872013	-33.000000	-99.000000
3166343.853000	38591192.600000	419.302000	0.857549	0.864859	-33.000000	-99.000000
3166343.853000	38591192.600000	429.302000	0.875120	0.872020	-33.000000	-99.000000
3166343.853000	38591202.600000	419.302000	0.857534	0.864786	-33.000000	-99.000000
3166343.853000	38591202.600000	429.302000	0.875085	0.872014	-33.000000	-99.000000
3166333.853000	38591212.600000	399.302000	0.755047	0.745300	-33.000000	-99.000000
3166333.853000	38591212.600000	409.302000	0.762478	0.754871	-33.000000	-99.000000
3166333.853000	38591222.600000	399.302000	0.755037	0.745382	-33.000000	-99.000000
3166333.853000	38591222.600000	409.302000	0.762483	0.754863	-33.000000	-99.000000
3166343.853000	38591212.600000	399.302000	0.755050	0.745274	-33.000000	-99.000000
3166343.853000	38591212.600000	409.302000	0.762476	0.754873	-33.000000	-99.000000
3166343.853000	38591222.600000	399.302000	0.755039	0.745365	-33.000000	-99.000000
3166343.853000	38591222.600000	409.302000	0.762482	0.754864	-33.000000	-99.000000
3166333.853000	38591212.600000	419.302000	0.857523	0.864733	-33.000000	-99.000000
3166333.853000	38591212.600000	429.302000	0.875058	0.872009	-33.000000	-99.000000
3166333.853000	38591222.600000	419.302000	0.857518	0.864707	-33.000000	-99.000000
3166333.853000	38591222.600000	429.302000	0.875045	0.872007	-33.000000	-99.000000
3166343.853000	38591212.600000	419.302000	0.857525	0.864741	-33.000000	-99.000000
3166343.853000	38591212.600000	429.302000	0.875062	0.872010	-33.000000	-99.000000
3166343.853000	38591222.600000	419.302000	0.857519	0.864712	-33.000000	-99.000000
3166343.853000	38591222.600000	429.302000	0.875048	0.872007	-33.000000	-99.000000
3166353.853000	38591192.600000	399.302000	0.755102	0.744869	-33.000000	-99.000000
3166353.853000	38591192.600000	409.302000	0.762449	0.754911	-33.000000	-99.000000
3166353.853000	38591202.600000	399.302000	0.755071	0.745112	-33.000000	-99.000000
3166353.853000	38591202.600000	409.302000	0.762465	0.754888	-33.000000	-99.000000
3166363.853000	38591192.600000	399.302000	0.755101	0.744879	-33.000000	-99.000000
3166363.853000	38591202.600000	399.302000	0.755070	0.745117	-33.000000	-99.000000
3166353.853000	38591192.600000	419.302000	0.857552	0.864875	-33.000000	-99.000000
3166353.853000	38591192.600000	429.302000	0.875128	0.872021	-33.000000	-99.000000
3166353.853000	38591202.600000	419.302000	0.857535	0.864794	-33.000000	-99.000000
3166353.853000	38591202.600000	429.302000	0.875088	0.872014	-33.000000	-99.000000
3166363.853000	38591192.600000	419.302000	0.857551	0.864871	-33.000000	-99.000000
3166363.853000	38591192.600000	429.302000	0.875127	0.872021	-33.000000	-99.000000
3166363.853000	38591202.600000	419.302000	0.857535	0.864793	-33.000000	-99.000000
3166363.853000	38591202.600000	429.302000	0.875088	0.872014	-33.000000	-99.000000
3166353.853000	38591212.600000	399.302000	0.755052	0.745260	-33.000000	-99.000000
3166353.853000	38591212.600000	409.302000	0.762475	0.754874	-33.000000	-99.000000
3166353.853000	38591222.600000	399.302000	0.755040	0.745357	-33.000000	-99.000000
3166353.853000	38591222.600000	409.302000	0.762482	0.754865	-33.000000	-99.000000
3166363.853000	38591212.600000	399.302000	0.755052	0.745263	-33.000000	-99.000000
3166363.853000	38591222.600000	399.302000	0.755039	0.745359	-33.000000	-99.000000
3166353.853000	38591212.600000	419.302000	0.857526	0.864746	-33.000000	-99.000000
3166353.853000	38591212.600000	429.302000	0.875064	0.872010	-33.000000	-99.000000
3166353.853000	38591222.600000	419.302000	0.857519	0.864714	-33.000000	-99.000000
3166353.853000	38591222.600000	429.302000	0.875049	0.872007	-33.000000	-99.000000
3166363.853000	38591212.600000	419.302000	0.857525	0.864745	-33.000000	-99.000000
3166363.853000	38591212.600000	429.302000	0.875064	0.872010	-33.000000	-99.000000
3166363.853000	38591222.600000	419.302000	0.857519	0.864714	-33.000000	-99.000000
3166363.853000	38591222.600000	429.302000	0.875049	0.872007	-33.000000	-99.000000
[truncated: 10,894 more rows]
