# Supplementary material for: A new method for estimating ore grade based on sample length weighting
Source: Sci Rep. 2023 Apr 17;13:6208. doi: 10.1038/s41598-023-33509-0 (PMC10110572; doi:10.1038/s41598-023-33509-0)
Supplement: Supplementary file 1 — Supplementary Information. [file 41598_2023_33509_MOESM1_ESM.zip › Data for paper-SR/Results/Primary_Sample_P4_Li.txt]

3166093.853000	38590632.600000	489.302000	0.284998	0.284998	-33.000000	-99.000000
3166093.853000	38590642.600000	489.302000	0.284997	0.284997	-33.000000	-99.000000
3166103.853000	38590632.600000	489.302000	0.284997	0.284997	-33.000000	-99.000000
3166103.853000	38590642.600000	489.302000	0.284997	0.284997	-33.000000	-99.000000
3166093.853000	38590632.600000	499.302000	0.280002	0.280002	-33.000000	-99.000000
3166093.853000	38590632.600000	509.302000	0.279987	0.279987	-33.000000	-99.000000
3166093.853000	38590642.600000	499.302000	0.280002	0.280002	-33.000000	-99.000000
3166093.853000	38590642.600000	509.302000	0.279983	0.279983	-33.000000	-99.000000
3166103.853000	38590632.600000	499.302000	0.280002	0.280002	-33.000000	-99.000000
3166103.853000	38590632.600000	509.302000	0.279986	0.279986	-33.000000	-99.000000
3166103.853000	38590642.600000	499.302000	0.280002	0.280002	-33.000000	-99.000000
3166103.853000	38590642.600000	509.302000	0.279981	0.279981	-33.000000	-99.000000
3166093.853000	38590652.600000	489.302000	0.284996	0.284996	-33.000000	-99.000000
3166093.853000	38590662.600000	489.302000	0.284995	0.284995	-33.000000	-99.000000
3166103.853000	38590652.600000	489.302000	0.284995	0.284995	-33.000000	-99.000000
3166103.853000	38590662.600000	489.302000	0.284993	0.284993	-33.000000	-99.000000
3166093.853000	38590652.600000	499.302000	0.280003	0.280003	-33.000000	-99.000000
3166093.853000	38590652.600000	509.302000	0.279977	0.279977	-33.000000	-99.000000
3166093.853000	38590662.600000	499.302000	0.280003	0.280003	-33.000000	-99.000000
3166093.853000	38590662.600000	509.302000	0.279966	0.279966	-33.000000	-99.000000
3166103.853000	38590652.600000	499.302000	0.280003	0.280003	-33.000000	-99.000000
3166103.853000	38590652.600000	509.302000	0.279972	0.279972	-33.000000	-99.000000
3166103.853000	38590662.600000	499.302000	0.280004	0.280004	-33.000000	-99.000000
3166103.853000	38590662.600000	509.302000	0.279957	0.279957	-33.000000	-99.000000
3166113.853000	38590632.600000	489.302000	0.284997	0.284997	-33.000000	-99.000000
3166113.853000	38590642.600000	489.302000	0.284996	0.284996	-33.000000	-99.000000
3166123.853000	38590632.600000	489.302000	0.284997	0.284997	-33.000000	-99.000000
3166123.853000	38590642.600000	489.302000	0.284996	0.284996	-33.000000	-99.000000
3166113.853000	38590632.600000	499.302000	0.280002	0.280002	-33.000000	-99.000000
3166113.853000	38590632.600000	509.302000	0.279985	0.279985	-33.000000	-99.000000
3166113.853000	38590642.600000	499.302000	0.280003	0.280003	-33.000000	-99.000000
3166113.853000	38590642.600000	509.302000	0.279979	0.279979	-33.000000	-99.000000
3166113.853000	38590652.600000	489.302000	0.284995	0.284995	-33.000000	-99.000000
3166113.853000	38590662.600000	489.302000	0.284992	0.284992	-33.000000	-99.000000
3166123.853000	38590652.600000	489.302000	0.284995	0.284995	-33.000000	-99.000000
3166123.853000	38590662.600000	489.302000	0.284992	0.284992	-33.000000	-99.000000
3166113.853000	38590652.600000	499.302000	0.280003	0.280003	-33.000000	-99.000000
3166113.853000	38590652.600000	509.302000	0.279969	0.279969	-33.000000	-99.000000
3166113.853000	38590662.600000	499.302000	0.280004	0.280004	-33.000000	-99.000000
3166113.853000	38590662.600000	509.302000	0.279949	0.279949	-33.000000	-99.000000
3166093.853000	38590672.600000	489.302000	0.284993	0.284993	-33.000000	-99.000000
3166093.853000	38590682.600000	489.302000	0.284990	0.284990	-33.000000	-99.000000
3166103.853000	38590672.600000	489.302000	0.284990	0.284990	-33.000000	-99.000000
3166103.853000	38590682.600000	489.302000	0.284983	0.284983	-33.000000	-99.000000
3166093.853000	38590672.600000	499.302000	0.280004	0.280004	-33.000000	-99.000000
3166093.853000	38590672.600000	509.302000	0.279950	0.279950	-33.000000	-99.000000
3166093.853000	38590682.600000	499.302000	0.280003	0.280003	-33.000000	-99.000000
3166093.853000	38590682.600000	509.302000	0.279925	0.279925	-33.000000	-99.000000
3166103.853000	38590672.600000	499.302000	0.280003	0.280003	-33.000000	-99.000000
3166103.853000	38590672.600000	509.302000	0.279927	0.279927	-33.000000	-99.000000
3166103.853000	38590682.600000	499.302000	0.279998	0.279998	-33.000000	-99.000000
3166103.853000	38590682.600000	509.302000	0.279869	0.279869	-33.000000	-99.000000
3166093.853000	38590692.600000	489.302000	0.284988	0.284988	-33.000000	-99.000000
3166093.853000	38590702.600000	489.302000	0.284987	0.284987	-33.000000	-99.000000
3166103.853000	38590692.600000	489.302000	0.284973	0.284973	-33.000000	-99.000000
3166103.853000	38590702.600000	489.302000	0.284968	0.284968	-33.000000	-99.000000
3166093.853000	38590692.600000	499.302000	0.280001	0.280001	-33.000000	-99.000000
3166093.853000	38590692.600000	509.302000	0.279898	0.279898	-33.000000	-99.000000
3166093.853000	38590702.600000	499.302000	0.280000	0.280000	-33.000000	-99.000000
3166093.853000	38590702.600000	509.302000	0.279888	0.279888	-33.000000	-99.000000
3166103.853000	38590692.600000	499.302000	0.279977	0.279977	-33.000000	-99.000000
3166103.853000	38590692.600000	509.302000	0.279780	0.279780	-33.000000	-99.000000
3166103.853000	38590702.600000	499.302000	0.279961	0.279961	-33.000000	-99.000000
3166103.853000	38590702.600000	509.302000	0.279736	0.279736	-33.000000	-99.000000
3166113.853000	38590672.600000	489.302000	0.284987	0.284987	-33.000000	-99.000000
3166113.853000	38590682.600000	489.302000	0.284973	0.284973	-33.000000	-99.000000
3166123.853000	38590672.600000	489.302000	0.284986	0.284986	-33.000000	-99.000000
3166123.853000	38590682.600000	489.302000	0.284970	0.284970	-33.000000	-99.000000
3166113.853000	38590672.600000	499.302000	0.280002	0.280002	-33.000000	-99.000000
3166113.853000	38590672.600000	509.302000	0.279904	0.279904	-33.000000	-99.000000
3166113.853000	38590682.600000	499.302000	0.279981	0.279981	-33.000000	-99.000000
3166113.853000	38590682.600000	509.302000	0.279792	0.279792	-33.000000	-99.000000
3166113.853000	38590692.600000	489.302000	0.284922	0.284922	-33.000000	-99.000000
3166113.853000	38590702.600000	489.302000	0.284842	0.284842	-33.000000	-99.000000
3166123.853000	38590692.600000	489.302000	0.284880	0.284880	-33.000000	-99.000000
3166123.853000	38590702.600000	489.302000	0.284440	0.284440	-33.000000	-99.000000
3166113.853000	38590692.600000	499.302000	0.279795	0.279795	-33.000000	-99.000000
3166113.853000	38590692.600000	509.302000	0.279526	0.279526	-33.000000	-99.000000
3166113.853000	38590702.600000	499.302000	0.279368	0.279368	-33.000000	-99.000000
3166113.853000	38590702.600000	509.302000	0.279340	0.279340	-33.000000	-99.000000
3166123.853000	38590702.600000	499.302000	0.277391	0.277391	-33.000000	-99.000000
3166093.853000	38590712.600000	489.302000	0.284990	0.284990	-33.000000	-99.000000
3166093.853000	38590722.600000	489.302000	0.284993	0.284993	-33.000000	-99.000000
3166103.853000	38590712.600000	489.302000	0.284979	0.284979	-33.000000	-99.000000
3166103.853000	38590722.600000	489.302000	0.284989	0.284989	-33.000000	-99.000000
3166093.853000	38590712.600000	499.302000	0.280002	0.280002	-33.000000	-99.000000
3166093.853000	38590722.600000	499.302000	0.280003	0.280003	-33.000000	-99.000000
3166103.853000	38590712.600000	499.302000	0.279985	0.279985	-33.000000	-99.000000
3166103.853000	38590712.600000	509.302000	0.279807	0.279807	-33.000000	-99.000000
3166103.853000	38590722.600000	499.302000	0.280000	0.280000	-33.000000	-99.000000
3166103.853000	38590722.600000	509.302000	0.279890	0.279890	-33.000000	-99.000000
3166093.853000	38590732.600000	489.302000	0.284995	0.284995	-33.000000	-99.000000
3166093.853000	38590742.600000	489.302000	0.284997	0.284997	-33.000000	-99.000000
3166103.853000	38590732.600000	489.302000	0.284994	0.284994	-33.000000	-99.000000
3166103.853000	38590742.600000	489.302000	0.284996	0.284996	-33.000000	-99.000000
3166093.853000	38590732.600000	499.302000	0.280004	0.280004	-33.000000	-99.000000
3166093.853000	38590742.600000	499.302000	0.280003	0.280003	-33.000000	-99.000000
3166103.853000	38590732.600000	499.302000	0.280003	0.280003	-33.000000	-99.000000
3166103.853000	38590732.600000	509.302000	0.279938	0.279938	-33.000000	-99.000000
3166103.853000	38590742.600000	499.302000	0.280003	0.280003	-33.000000	-99.000000
3166103.853000	38590742.600000	509.302000	0.279962	0.279962	-33.000000	-99.000000
3166113.853000	38590712.600000	489.302000	0.284951	0.284951	-33.000000	-99.000000
3166113.853000	38590722.600000	489.302000	0.284983	0.284983	-33.000000	-99.000000
3166123.853000	38590712.600000	489.302000	0.284935	0.284935	-33.000000	-99.000000
3166123.853000	38590722.600000	489.302000	0.284981	0.284981	-33.000000	-99.000000
3166113.853000	38590712.600000	499.302000	0.279892	0.279892	-33.000000	-99.000000
3166113.853000	38590712.600000	509.302000	0.279620	0.279620	-33.000000	-99.000000
3166113.853000	38590722.600000	499.302000	0.279992	0.279992	-33.000000	-99.000000
3166113.853000	38590722.600000	509.302000	0.279836	0.279836	-33.000000	-99.000000
3166123.853000	38590712.600000	499.302000	0.279820	0.279820	-33.000000	-99.000000
3166123.853000	38590712.600000	509.302000	0.279547	0.279547	-33.000000	-99.000000
3166123.853000	38590722.600000	499.302000	0.279988	0.279988	-33.000000	-99.000000
3166123.853000	38590722.600000	509.302000	0.279820	0.279820	-33.000000	-99.000000
3166113.853000	38590732.600000	489.302000	0.284992	0.284992	-33.000000	-99.000000
3166113.853000	38590742.600000	489.302000	0.284996	0.284996	-33.000000	-99.000000
3166123.853000	38590732.600000	489.302000	0.284992	0.284992	-33.000000	-99.000000
3166123.853000	38590742.600000	489.302000	0.284996	0.284996	-33.000000	-99.000000
3166113.853000	38590732.600000	499.302000	0.280003	0.280003	-33.000000	-99.000000
3166113.853000	38590732.600000	509.302000	0.279921	0.279921	-33.000000	-99.000000
3166113.853000	38590742.600000	499.302000	0.280004	0.280004	-33.000000	-99.000000
3166113.853000	38590742.600000	509.302000	0.279956	0.279956	-33.000000	-99.000000
3166123.853000	38590732.600000	499.302000	0.280003	0.280003	-33.000000	-99.000000
3166123.853000	38590732.600000	509.302000	0.279917	0.279917	-33.000000	-99.000000
3166123.853000	38590742.600000	499.302000	0.280004	0.280004	-33.000000	-99.000000
3166123.853000	38590742.600000	509.302000	0.279955	0.279955	-33.000000	-99.000000
3166093.853000	38590752.600000	489.302000	0.284998	0.284998	-33.000000	-99.000000
3166103.853000	38590752.600000	489.302000	0.284998	0.284998	-33.000000	-99.000000
3166103.853000	38590762.600000	489.302000	0.284998	0.284998	-33.000000	-99.000000
3166103.853000	38590752.600000	499.302000	0.280003	0.280003	-33.000000	-99.000000
3166103.853000	38590762.600000	499.302000	0.280002	0.280002	-33.000000	-99.000000
3166103.853000	38590772.600000	489.302000	0.284999	0.284999	-33.000000	-99.000000
3166103.853000	38590782.600000	489.302000	0.284999	0.284999	-33.000000	-99.000000
3166103.853000	38590772.600000	499.302000	0.280002	0.280002	-33.000000	-99.000000
3166103.853000	38590782.600000	499.302000	0.280001	0.280001	-33.000000	-99.000000
3166113.853000	38590752.600000	489.302000	0.284997	0.284997	-33.000000	-99.000000
3166113.853000	38590762.600000	489.302000	0.284998	0.284998	-33.000000	-99.000000
3166123.853000	38590752.600000	489.302000	0.284997	0.284997	-33.000000	-99.000000
3166123.853000	38590762.600000	489.302000	0.284998	0.284998	-33.000000	-99.000000
3166113.853000	38590752.600000	499.302000	0.280003	0.280003	-33.000000	-99.000000
3166113.853000	38590752.600000	509.302000	0.279973	0.279973	-33.000000	-99.000000
3166113.853000	38590762.600000	499.302000	0.280002	0.280002	-33.000000	-99.000000
3166113.853000	38590762.600000	509.302000	0.279981	0.279981	-33.000000	-99.000000
3166123.853000	38590752.600000	499.302000	0.280003	0.280003	-33.000000	-99.000000
3166123.853000	38590752.600000	509.302000	0.279972	0.279972	-33.000000	-99.000000
3166123.853000	38590762.600000	499.302000	0.280002	0.280002	-33.000000	-99.000000
3166123.853000	38590762.600000	509.302000	0.279981	0.279981	-33.000000	-99.000000
3166113.853000	38590772.600000	489.302000	0.284999	0.284999	-33.000000	-99.000000
3166113.853000	38590782.600000	479.302000	0.284955	0.284955	-33.000000	-99.000000
3166113.853000	38590782.600000	489.302000	0.284999	0.284999	-33.000000	-99.000000
3166123.853000	38590772.600000	489.302000	0.284999	0.284999	-33.000000	-99.000000
3166123.853000	38590782.600000	489.302000	0.284999	0.284999	-33.000000	-99.000000
3166113.853000	38590772.600000	499.302000	0.280002	0.280002	-33.000000	-99.000000
3166113.853000	38590772.600000	509.302000	0.279987	0.279987	-33.000000	-99.000000
3166113.853000	38590782.600000	499.302000	0.280002	0.280002	-33.000000	-99.000000
3166113.853000	38590782.600000	509.302000	0.279990	0.279990	-33.000000	-99.000000
3166123.853000	38590772.600000	499.302000	0.280002	0.280002	-33.000000	-99.000000
3166123.853000	38590772.600000	509.302000	0.279986	0.279986	-33.000000	-99.000000
3166123.853000	38590782.600000	499.302000	0.280002	0.280002	-33.000000	-99.000000
3166123.853000	38590782.600000	509.302000	0.279990	0.279990	-33.000000	-99.000000
3166133.853000	38590722.600000	489.302000	0.284986	0.284986	-33.000000	-99.000000
3166133.853000	38590732.600000	489.302000	0.284993	0.284993	-33.000000	-99.000000
3166133.853000	38590742.600000	489.302000	0.284996	0.284996	-33.000000	-99.000000
3166133.853000	38590752.600000	489.302000	0.284997	0.284997	-33.000000	-99.000000
3166133.853000	38590762.600000	489.302000	0.284998	0.284998	-33.000000	-99.000000
3166133.853000	38590752.600000	499.302000	0.280003	0.280003	-33.000000	-99.000000
3166133.853000	38590762.600000	499.302000	0.280002	0.280002	-33.000000	-99.000000
3166133.853000	38590762.600000	509.302000	0.279982	0.279982	-33.000000	-99.000000
3166133.853000	38590772.600000	489.302000	0.284999	0.284999	-33.000000	-99.000000
3166133.853000	38590782.600000	489.302000	0.284999	0.284999	-33.000000	-99.000000
3166143.853000	38590782.600000	489.302000	0.284999	0.284999	-33.000000	-99.000000
3166133.853000	38590772.600000	499.302000	0.280002	0.280002	-33.000000	-99.000000
3166133.853000	38590772.600000	509.302000	0.279987	0.279987	-33.000000	-99.000000
3166133.853000	38590782.600000	499.302000	0.280002	0.280002	-33.000000	-99.000000
3166133.853000	38590782.600000	509.302000	0.279990	0.279990	-33.000000	-99.000000
3166103.853000	38590792.600000	489.302000	0.284999	0.284999	-33.000000	-99.000000
3166113.853000	38590792.600000	479.302000	0.284964	0.284964	-33.000000	-99.000000
3166113.853000	38590792.600000	489.302000	0.284999	0.284999	-33.000000	-99.000000
3166113.853000	38590802.600000	479.302000	0.284971	0.284971	-33.000000	-99.000000
3166113.853000	38590802.600000	489.302000	0.285000	0.285000	-33.000000	-99.000000
3166123.853000	38590792.600000	489.302000	0.284999	0.284999	-33.000000	-99.000000
3166123.853000	38590802.600000	479.302000	0.284971	0.284971	-33.000000	-99.000000
3166123.853000	38590802.600000	489.302000	0.285000	0.285000	-33.000000	-99.000000
3166113.853000	38590792.600000	499.302000	0.280001	0.280001	-33.000000	-99.000000
3166113.853000	38590802.600000	499.302000	0.280001	0.280001	-33.000000	-99.000000
3166123.853000	38590792.600000	499.302000	0.280001	0.280001	-33.000000	-99.000000
3166123.853000	38590792.600000	509.302000	0.279992	0.279992	-33.000000	-99.000000
3166123.853000	38590802.600000	499.302000	0.280001	0.280001	-33.000000	-99.000000
3166123.853000	38590802.600000	509.302000	0.279994	0.279994	-33.000000	-99.000000
3166113.853000	38590812.600000	479.302000	0.284976	0.284976	-33.000000	-99.000000
3166113.853000	38590812.600000	489.302000	0.285000	0.285000	-33.000000	-99.000000
3166113.853000	38590822.600000	479.302000	0.284980	0.284980	-33.000000	-99.000000
3166113.853000	38590822.600000	489.302000	0.285000	0.285000	-33.000000	-99.000000
3166123.853000	38590812.600000	479.302000	0.284976	0.284976	-33.000000	-99.000000
3166123.853000	38590812.600000	489.302000	0.285000	0.285000	-33.000000	-99.000000
3166123.853000	38590822.600000	479.302000	0.284980	0.284980	-33.000000	-99.000000
3166123.853000	38590822.600000	489.302000	0.285000	0.285000	-33.000000	-99.000000
3166113.853000	38590812.600000	499.302000	0.280001	0.280001	-33.000000	-99.000000
3166113.853000	38590822.600000	499.302000	0.280001	0.280001	-33.000000	-99.000000
3166123.853000	38590812.600000	499.302000	0.280001	0.280001	-33.000000	-99.000000
3166123.853000	38590812.600000	509.302000	0.279995	0.279995	-33.000000	-99.000000
3166123.853000	38590822.600000	499.302000	0.280001	0.280001	-33.000000	-99.000000
3166123.853000	38590822.600000	509.302000	0.279996	0.279996	-33.000000	-99.000000
3166113.853000	38590832.600000	489.302000	0.285000	0.285000	-33.000000	-99.000000
3166113.853000	38590842.600000	489.302000	0.285000	0.285000	-33.000000	-99.000000
3166123.853000	38590832.600000	479.302000	0.284983	0.284983	-33.000000	-99.000000
3166123.853000	38590832.600000	489.302000	0.285000	0.285000	-33.000000	-99.000000
3166123.853000	38590842.600000	479.302000	0.284985	0.284985	-33.000000	-99.000000
3166123.853000	38590842.600000	489.302000	0.285000	0.285000	-33.000000	-99.000000
3166123.853000	38590832.600000	499.302000	0.280001	0.280001	-33.000000	-99.000000
3166123.853000	38590842.600000	499.302000	0.280001	0.280001	-33.000000	-99.000000
3166123.853000	38590852.600000	479.302000	0.284987	0.284987	-33.000000	-99.000000
3166123.853000	38590852.600000	489.302000	0.285000	0.285000	-33.000000	-99.000000
3166123.853000	38590862.600000	479.302000	0.284988	0.284988	-33.000000	-99.000000
3166123.853000	38590862.600000	489.302000	0.285000	0.285000	-33.000000	-99.000000
3166123.853000	38590852.600000	499.302000	0.280000	0.280000	-33.000000	-99.000000
3166123.853000	38590862.600000	499.302000	0.280000	0.280000	-33.000000	-99.000000
3166133.853000	38590792.600000	489.302000	0.284999	0.284999	-33.000000	-99.000000
3166133.853000	38590802.600000	489.302000	0.285000	0.285000	-33.000000	-99.000000
3166143.853000	38590792.600000	489.302000	0.284999	0.284999	-33.000000	-99.000000
3166143.853000	38590802.600000	489.302000	0.285000	0.285000	-33.000000	-99.000000
3166133.853000	38590792.600000	499.302000	0.280001	0.280001	-33.000000	-99.000000
3166133.853000	38590792.600000	509.302000	0.279992	0.279992	-33.000000	-99.000000
3166133.853000	38590802.600000	499.302000	0.280001	0.280001	-33.000000	-99.000000
3166133.853000	38590802.600000	509.302000	0.279994	0.279994	-33.000000	-99.000000
3166143.853000	38590802.600000	499.302000	0.280001	0.280001	-33.000000	-99.000000
3166143.853000	38590802.600000	509.302000	0.279994	0.279994	-33.000000	-99.000000
3166133.853000	38590812.600000	489.302000	0.285000	0.285000	-33.000000	-99.000000
3166133.853000	38590822.600000	489.302000	0.285000	0.285000	-33.000000	-99.000000
3166143.853000	38590812.600000	489.302000	0.285000	0.285000	-33.000000	-99.000000
3166143.853000	38590822.600000	489.302000	0.285000	0.285000	-33.000000	-99.000000
3166133.853000	38590812.600000	499.302000	0.280001	0.280001	-33.000000	-99.000000
3166133.853000	38590812.600000	509.302000	0.279995	0.279995	-33.000000	-99.000000
3166133.853000	38590822.600000	499.302000	0.280001	0.280001	-33.000000	-99.000000
3166133.853000	38590822.600000	509.302000	0.279996	0.279996	-33.000000	-99.000000
3166143.853000	38590812.600000	499.302000	0.280001	0.280001	-33.000000	-99.000000
3166143.853000	38590812.600000	509.302000	0.279995	0.279995	-33.000000	-99.000000
3166143.853000	38590822.600000	499.302000	0.280001	0.280001	-33.000000	-99.000000
3166143.853000	38590822.600000	509.302000	0.279996	0.279996	-33.000000	-99.000000
3166133.853000	38590832.600000	479.302000	0.284983	0.284983	-33.000000	-99.000000
3166133.853000	38590832.600000	489.302000	0.285000	0.285000	-33.000000	-99.000000
3166133.853000	38590842.600000	479.302000	0.284985	0.284985	-33.000000	-99.000000
3166133.853000	38590842.600000	489.302000	0.285000	0.285000	-33.000000	-99.000000
3166143.853000	38590832.600000	489.302000	0.285000	0.285000	-33.000000	-99.000000
3166143.853000	38590842.600000	489.302000	0.285000	0.285000	-33.000000	-99.000000
3166133.853000	38590832.600000	499.302000	0.280001	0.280001	-33.000000	-99.000000
3166133.853000	38590832.600000	509.302000	0.279996	0.279996	-33.000000	-99.000000
3166133.853000	38590842.600000	499.302000	0.280001	0.280001	-33.000000	-99.000000
3166133.853000	38590842.600000	509.302000	0.279997	0.279997	-33.000000	-99.000000
3166143.853000	38590832.600000	499.302000	0.280001	0.280001	-33.000000	-99.000000
3166143.853000	38590832.600000	509.302000	0.279996	0.279996	-33.000000	-99.000000
3166143.853000	38590842.600000	499.302000	0.280001	0.280001	-33.000000	-99.000000
3166143.853000	38590842.600000	509.302000	0.279997	0.279997	-33.000000	-99.000000
3166133.853000	38590852.600000	479.302000	0.284987	0.284987	-33.000000	-99.000000
3166133.853000	38590852.600000	489.302000	0.285000	0.285000	-33.000000	-99.000000
3166133.853000	38590862.600000	479.302000	0.284989	0.284989	-33.000000	-99.000000
3166133.853000	38590862.600000	489.302000	0.285000	0.285000	-33.000000	-99.000000
3166143.853000	38590852.600000	489.302000	0.285000	0.285000	-33.000000	-99.000000
3166143.853000	38590862.600000	479.302000	0.284989	0.284989	-33.000000	-99.000000
3166143.853000	38590862.600000	489.302000	0.285000	0.285000	-33.000000	-99.000000
3166133.853000	38590852.600000	499.302000	0.280000	0.280000	-33.000000	-99.000000
3166133.853000	38590862.600000	499.302000	0.280000	0.280000	-33.000000	-99.000000
3166143.853000	38590852.600000	499.302000	0.280000	0.280000	-33.000000	-99.000000
3166143.853000	38590852.600000	509.302000	0.279997	0.279997	-33.000000	-99.000000
3166143.853000	38590862.600000	499.302000	0.280000	0.280000	-33.000000	-99.000000
3166143.853000	38590862.600000	509.302000	0.279998	0.279998	-33.000000	-99.000000
3166153.853000	38590842.600000	489.302000	0.285000	0.285000	-33.000000	-99.000000
3166153.853000	38590842.600000	499.302000	0.280001	0.280001	-33.000000	-99.000000
3166153.853000	38590842.600000	509.302000	0.279997	0.279997	-33.000000	-99.000000
3166153.853000	38590852.600000	489.302000	0.285000	0.285000	-33.000000	-99.000000
3166153.853000	38590862.600000	489.302000	0.285000	0.285000	-33.000000	-99.000000
3166153.853000	38590852.600000	499.302000	0.280000	0.280000	-33.000000	-99.000000
3166153.853000	38590852.600000	509.302000	0.279997	0.279997	-33.000000	-99.000000
3166153.853000	38590862.600000	499.302000	0.280000	0.280000	-33.000000	-99.000000
3166153.853000	38590862.600000	509.302000	0.279998	0.279998	-33.000000	-99.000000
3166133.853000	38590922.600000	469.302000	0.284988	0.284988	-33.000000	-99.000000
3166143.853000	38590922.600000	469.302000	0.284988	0.284988	-33.000000	-99.000000
3166143.853000	38590932.600000	469.302000	0.284989	0.284989	-33.000000	-99.000000
3166143.853000	38590942.600000	469.302000	0.300000	0.300951	-33.000000	-99.000000
3166153.853000	38590942.600000	469.302000	0.300000	0.300951	-33.000000	-99.000000
3166123.853000	38590872.600000	479.302000	0.284990	0.284990	-33.000000	-99.000000
3166123.853000	38590872.600000	489.302000	0.285000	0.285000	-33.000000	-99.000000
3166123.853000	38590882.600000	479.302000	0.284991	0.284991	-33.000000	-99.000000
3166123.853000	38590882.600000	489.302000	0.285000	0.285000	-33.000000	-99.000000
3166123.853000	38590892.600000	479.302000	0.284992	0.284992	-33.000000	-99.000000
3166123.853000	38590892.600000	489.302000	0.285000	0.285000	-33.000000	-99.000000
3166133.853000	38590872.600000	479.302000	0.284990	0.284990	-33.000000	-99.000000
3166133.853000	38590872.600000	489.302000	0.285000	0.285000	-33.000000	-99.000000
3166133.853000	38590882.600000	479.302000	0.284991	0.284991	-33.000000	-99.000000
3166133.853000	38590882.600000	489.302000	0.285000	0.285000	-33.000000	-99.000000
3166143.853000	38590872.600000	479.302000	0.284990	0.284990	-33.000000	-99.000000
3166143.853000	38590872.600000	489.302000	0.285000	0.285000	-33.000000	-99.000000
3166143.853000	38590882.600000	479.302000	0.284991	0.284991	-33.000000	-99.000000
3166143.853000	38590882.600000	489.302000	0.285000	0.285000	-33.000000	-99.000000
3166133.853000	38590872.600000	499.302000	0.280000	0.280000	-33.000000	-99.000000
3166133.853000	38590882.600000	499.302000	0.280000	0.280000	-33.000000	-99.000000
3166143.853000	38590872.600000	499.302000	0.280000	0.280000	-33.000000	-99.000000
3166143.853000	38590872.600000	509.302000	0.279998	0.279998	-33.000000	-99.000000
3166143.853000	38590882.600000	499.302000	0.280000	0.280000	-33.000000	-99.000000
3166143.853000	38590882.600000	509.302000	0.279998	0.279998	-33.000000	-99.000000
3166133.853000	38590892.600000	479.302000	0.284992	0.284992	-33.000000	-99.000000
3166133.853000	38590892.600000	489.302000	0.285000	0.285000	-33.000000	-99.000000
3166133.853000	38590902.600000	479.302000	0.284993	0.284993	-33.000000	-99.000000
3166133.853000	38590902.600000	489.302000	0.285000	0.285000	-33.000000	-99.000000
3166143.853000	38590892.600000	479.302000	0.284992	0.284992	-33.000000	-99.000000
3166143.853000	38590892.600000	489.302000	0.285000	0.285000	-33.000000	-99.000000
3166143.853000	38590902.600000	479.302000	0.284993	0.284993	-33.000000	-99.000000
3166143.853000	38590902.600000	489.302000	0.285000	0.285000	-33.000000	-99.000000
3166133.853000	38590892.600000	499.302000	0.280000	0.280000	-33.000000	-99.000000
3166133.853000	38590902.600000	499.302000	0.280000	0.280000	-33.000000	-99.000000
3166143.853000	38590892.600000	499.302000	0.280000	0.280000	-33.000000	-99.000000
3166143.853000	38590902.600000	499.302000	0.280000	0.280000	-33.000000	-99.000000
3166153.853000	38590872.600000	489.302000	0.285000	0.285000	-33.000000	-99.000000
3166153.853000	38590882.600000	489.302000	0.285000	0.285000	-33.000000	-99.000000
3166153.853000	38590872.600000	499.302000	0.280000	0.280000	-33.000000	-99.000000
3166153.853000	38590872.600000	509.302000	0.279998	0.279998	-33.000000	-99.000000
3166153.853000	38590882.600000	499.302000	0.280000	0.280000	-33.000000	-99.000000
3166153.853000	38590882.600000	509.302000	0.279998	0.279998	-33.000000	-99.000000
3166163.853000	38590882.600000	509.302000	0.279998	0.279998	-33.000000	-99.000000
3166153.853000	38590892.600000	479.302000	0.284992	0.284992	-33.000000	-99.000000
3166153.853000	38590892.600000	489.302000	0.285000	0.285000	-33.000000	-99.000000
3166153.853000	38590902.600000	479.302000	0.284993	0.284993	-33.000000	-99.000000
3166153.853000	38590902.600000	489.302000	0.285000	0.285000	-33.000000	-99.000000
3166163.853000	38590902.600000	489.302000	0.285000	0.285000	-33.000000	-99.000000
3166153.853000	38590892.600000	499.302000	0.280000	0.280000	-33.000000	-99.000000
3166153.853000	38590892.600000	509.302000	0.279998	0.279998	-33.000000	-99.000000
3166153.853000	38590902.600000	499.302000	0.280000	0.280000	-33.000000	-99.000000
3166153.853000	38590902.600000	509.302000	0.279998	0.279998	-33.000000	-99.000000
3166163.853000	38590892.600000	499.302000	0.280000	0.280000	-33.000000	-99.000000
3166163.853000	38590892.600000	509.302000	0.279998	0.279998	-33.000000	-99.000000
3166163.853000	38590902.600000	499.302000	0.280000	0.280000	-33.000000	-99.000000
3166163.853000	38590902.600000	509.302000	0.279998	0.279998	-33.000000	-99.000000
3166133.853000	38590912.600000	479.302000	0.284993	0.284993	-33.000000	-99.000000
3166133.853000	38590912.600000	489.302000	0.285000	0.285000	-33.000000	-99.000000
3166133.853000	38590922.600000	479.302000	0.284994	0.284994	-33.000000	-99.000000
3166133.853000	38590922.600000	489.302000	0.285000	0.285000	-33.000000	-99.000000
3166143.853000	38590912.600000	479.302000	0.284993	0.284993	-33.000000	-99.000000
3166143.853000	38590912.600000	489.302000	0.285000	0.285000	-33.000000	-99.000000
3166143.853000	38590922.600000	479.302000	0.284994	0.284994	-33.000000	-99.000000
3166143.853000	38590922.600000	489.302000	0.285000	0.285000	-33.000000	-99.000000
3166133.853000	38590912.600000	499.302000	0.280000	0.280000	-33.000000	-99.000000
3166143.853000	38590912.600000	499.302000	0.280000	0.280000	-33.000000	-99.000000
3166143.853000	38590922.600000	499.302000	0.280000	0.280000	-33.000000	-99.000000
3166133.853000	38590932.600000	479.302000	0.284994	0.284994	-33.000000	-99.000000
3166133.853000	38590932.600000	489.302000	0.285000	0.285000	-33.000000	-99.000000
3166133.853000	38590942.600000	479.302000	0.295000	0.295000	-33.000000	-99.000000
3166143.853000	38590932.600000	479.302000	0.284994	0.284994	-33.000000	-99.000000
3166143.853000	38590932.600000	489.302000	0.285000	0.285000	-33.000000	-99.000000
3166143.853000	38590942.600000	479.302000	0.295000	0.295000	-33.000000	-99.000000
3166143.853000	38590942.600000	489.302000	0.295003	0.295003	-33.000000	-99.000000
3166143.853000	38590932.600000	499.302000	0.280000	0.280000	-33.000000	-99.000000
3166143.853000	38590942.600000	499.302000	0.295006	0.295006	-33.000000	-99.000000
3166153.853000	38590912.600000	479.302000	0.284993	0.284993	-33.000000	-99.000000
3166153.853000	38590912.600000	489.302000	0.285000	0.285000	-33.000000	-99.000000
3166153.853000	38590922.600000	479.302000	0.284994	0.284994	-33.000000	-99.000000
3166153.853000	38590922.600000	489.302000	0.285000	0.285000	-33.000000	-99.000000
3166163.853000	38590912.600000	489.302000	0.285000	0.285000	-33.000000	-99.000000
3166163.853000	38590922.600000	489.302000	0.285000	0.285000	-33.000000	-99.000000
3166153.853000	38590912.600000	499.302000	0.280000	0.280000	-33.000000	-99.000000
3166153.853000	38590912.600000	509.302000	0.279999	0.279999	-33.000000	-99.000000
3166153.853000	38590922.600000	499.302000	0.280000	0.280000	-33.000000	-99.000000
3166153.853000	38590922.600000	509.302000	0.279999	0.279999	-33.000000	-99.000000
3166163.853000	38590912.600000	499.302000	0.280000	0.280000	-33.000000	-99.000000
3166163.853000	38590912.600000	509.302000	0.279999	0.279999	-33.000000	-99.000000
3166163.853000	38590922.600000	499.302000	0.280000	0.280000	-33.000000	-99.000000
3166163.853000	38590922.600000	509.302000	0.279999	0.279999	-33.000000	-99.000000
3166153.853000	38590932.600000	479.302000	0.295000	0.295000	-33.000000	-99.000000
3166153.853000	38590932.600000	489.302000	0.292502	0.292502	-33.000000	-99.000000
3166153.853000	38590942.600000	479.302000	0.295000	0.295000	-33.000000	-99.000000
3166153.853000	38590942.600000	489.302000	0.295003	0.295003	-33.000000	-99.000000
3166163.853000	38590932.600000	479.302000	0.295000	0.295000	-33.000000	-99.000000
3166163.853000	38590932.600000	489.302000	0.295003	0.295003	-33.000000	-99.000000
3166163.853000	38590942.600000	479.302000	0.295000	0.295000	-33.000000	-99.000000
3166163.853000	38590942.600000	489.302000	0.295003	0.295003	-33.000000	-99.000000
3166153.853000	38590932.600000	499.302000	0.280000	0.280000	-33.000000	-99.000000
3166153.853000	38590942.600000	499.302000	0.295006	0.295006	-33.000000	-99.000000
3166163.853000	38590932.600000	499.302000	0.295006	0.295006	-33.000000	-99.000000
3166163.853000	38590932.600000	509.302000	0.295009	0.295009	-33.000000	-99.000000
3166163.853000	38590942.600000	499.302000	0.295006	0.295006	-33.000000	-99.000000
3166163.853000	38590942.600000	509.302000	0.295009	0.295009	-33.000000	-99.000000
3166173.853000	38590922.600000	509.302000	0.279999	0.279999	-33.000000	-99.000000
3166173.853000	38590942.600000	489.302000	0.295003	0.295003	-33.000000	-99.000000
3166173.853000	38590932.600000	499.302000	0.295006	0.295006	-33.000000	-99.000000
3166173.853000	38590932.600000	509.302000	0.295009	0.295009	-33.000000	-99.000000
3166173.853000	38590942.600000	499.302000	0.295006	0.295006	-33.000000	-99.000000
3166173.853000	38590942.600000	509.302000	0.295010	0.295010	-33.000000	-99.000000
3166143.853000	38590952.600000	469.302000	0.300000	0.300951	-33.000000	-99.000000
3166143.853000	38590962.600000	469.302000	0.300000	0.300951	-33.000000	-99.000000
3166143.853000	38590972.600000	469.302000	0.300000	0.300951	-33.000000	-99.000000
3166143.853000	38590982.600000	469.302000	0.300000	0.300951	-33.000000	-99.000000
3166153.853000	38590952.600000	469.302000	0.300000	0.300951	-33.000000	-99.000000
3166153.853000	38590962.600000	469.302000	0.300000	0.300951	-33.000000	-99.000000
3166153.853000	38590972.600000	469.302000	0.300000	0.300951	-33.000000	-99.000000
3166153.853000	38590982.600000	469.302000	0.300000	0.300951	-33.000000	-99.000000
3166163.853000	38590972.600000	469.302000	0.300000	0.300951	-33.000000	-99.000000
3166163.853000	38590982.600000	469.302000	0.300000	0.300951	-33.000000	-99.000000
3166143.853000	38590992.600000	469.302000	0.300000	0.300951	-33.000000	-99.000000
3166153.853000	38590992.600000	469.302000	0.300000	0.300951	-33.000000	-99.000000
3166153.853000	38591002.600000	469.302000	0.300000	0.300950	-33.000000	-99.000000
3166163.853000	38590992.600000	469.302000	0.300000	0.300950	-33.000000	-99.000000
3166163.853000	38591002.600000	469.302000	0.300000	0.300950	-33.000000	-99.000000
3166153.853000	38591012.600000	469.302000	0.300000	0.300950	-33.000000	-99.000000
3166153.853000	38591022.600000	469.302000	0.300000	0.300950	-33.000000	-99.000000
3166163.853000	38591012.600000	469.302000	0.300000	0.300950	-33.000000	-99.000000
3166163.853000	38591022.600000	469.302000	0.300000	0.300949	-33.000000	-99.000000
3166143.853000	38590952.600000	479.302000	0.295000	0.295000	-33.000000	-99.000000
3166143.853000	38590952.600000	489.302000	0.295003	0.295003	-33.000000	-99.000000
3166143.853000	38590962.600000	479.302000	0.295000	0.295000	-33.000000	-99.000000
3166143.853000	38590962.600000	489.302000	0.295004	0.295004	-33.000000	-99.000000
3166143.853000	38590952.600000	499.302000	0.295006	0.295006	-33.000000	-99.000000
3166143.853000	38590972.600000	479.302000	0.295000	0.295000	-33.000000	-99.000000
3166143.853000	38590972.600000	489.302000	0.295004	0.295004	-33.000000	-99.000000
3166143.853000	38590982.600000	479.302000	0.295000	0.295000	-33.000000	-99.000000
3166143.853000	38590982.600000	489.302000	0.295004	0.295004	-33.000000	-99.000000
3166153.853000	38590952.600000	479.302000	0.295000	0.295000	-33.000000	-99.000000
3166153.853000	38590952.600000	489.302000	0.295003	0.295003	-33.000000	-99.000000
3166153.853000	38590962.600000	479.302000	0.295000	0.295000	-33.000000	-99.000000
3166153.853000	38590962.600000	489.302000	0.295004	0.295004	-33.000000	-99.000000
3166163.853000	38590952.600000	479.302000	0.295000	0.295000	-33.000000	-99.000000
3166163.853000	38590952.600000	489.302000	0.295004	0.295004	-33.000000	-99.000000
3166163.853000	38590962.600000	479.302000	0.295000	0.295000	-33.000000	-99.000000
3166163.853000	38590962.600000	489.302000	0.295004	0.295004	-33.000000	-99.000000
3166153.853000	38590952.600000	499.302000	0.295007	0.295007	-33.000000	-99.000000
3166153.853000	38590962.600000	499.302000	0.295007	0.295007	-33.000000	-99.000000
3166163.853000	38590952.600000	499.302000	0.295007	0.295007	-33.000000	-99.000000
3166163.853000	38590952.600000	509.302000	0.295010	0.295010	-33.000000	-99.000000
3166163.853000	38590962.600000	499.302000	0.295008	0.295008	-33.000000	-99.000000
3166163.853000	38590962.600000	509.302000	0.295011	0.295011	-33.000000	-99.000000
3166153.853000	38590972.600000	479.302000	0.295000	0.295000	-33.000000	-99.000000
3166153.853000	38590972.600000	489.302000	0.295004	0.295004	-33.000000	-99.000000
3166153.853000	38590982.600000	479.302000	0.295000	0.295000	-33.000000	-99.000000
3166153.853000	38590982.600000	489.302000	0.295004	0.295004	-33.000000	-99.000000
3166163.853000	38590972.600000	479.302000	0.295000	0.295000	-33.000000	-99.000000
3166163.853000	38590972.600000	489.302000	0.295004	0.295004	-33.000000	-99.000000
3166163.853000	38590982.600000	479.302000	0.295000	0.295000	-33.000000	-99.000000
3166163.853000	38590982.600000	489.302000	0.295005	0.295005	-33.000000	-99.000000
3166153.853000	38590972.600000	499.302000	0.295008	0.295008	-33.000000	-99.000000
3166153.853000	38590982.600000	499.302000	0.295009	0.295009	-33.000000	-99.000000
3166163.853000	38590972.600000	499.302000	0.295008	0.295008	-33.000000	-99.000000
3166163.853000	38590982.600000	499.302000	0.295009	0.295009	-33.000000	-99.000000
3166143.853000	38590992.600000	479.302000	0.295000	0.295000	-33.000000	-99.000000
3166153.853000	38590992.600000	479.302000	0.295000	0.295000	-33.000000	-99.000000
3166153.853000	38590992.600000	489.302000	0.295005	0.295005	-33.000000	-99.000000
3166153.853000	38591002.600000	479.302000	0.295000	0.295000	-33.000000	-99.000000
3166153.853000	38591002.600000	489.302000	0.295005	0.295005	-33.000000	-99.000000
3166163.853000	38590992.600000	479.302000	0.295000	0.295000	-33.000000	-99.000000
3166163.853000	38590992.600000	489.302000	0.295005	0.295005	-33.000000	-99.000000
3166163.853000	38591002.600000	479.302000	0.295000	0.295000	-33.000000	-99.000000
3166163.853000	38591002.600000	489.302000	0.295006	0.295006	-33.000000	-99.000000
3166153.853000	38590992.600000	499.302000	0.295010	0.295010	-33.000000	-99.000000
3166163.853000	38590992.600000	499.302000	0.295010	0.295010	-33.000000	-99.000000
3166163.853000	38591002.600000	499.302000	0.295011	0.295011	-33.000000	-99.000000
3166153.853000	38591012.600000	479.302000	0.295000	0.295000	-33.000000	-99.000000
3166153.853000	38591012.600000	489.302000	0.295006	0.295006	-33.000000	-99.000000
3166153.853000	38591022.600000	479.302000	0.295000	0.295000	-33.000000	-99.000000
3166163.853000	38591012.600000	479.302000	0.295000	0.295000	-33.000000	-99.000000
3166163.853000	38591012.600000	489.302000	0.295006	0.295006	-33.000000	-99.000000
3166163.853000	38591022.600000	479.302000	0.295000	0.295000	-33.000000	-99.000000
3166163.853000	38591022.600000	489.302000	0.295007	0.295007	-33.000000	-99.000000
3166163.853000	38591012.600000	499.302000	0.295012	0.295012	-33.000000	-99.000000
3166163.853000	38591032.600000	469.302000	0.300000	0.300949	-33.000000	-99.000000
3166163.853000	38591042.600000	469.302000	0.300000	0.300949	-33.000000	-99.000000
3166163.853000	38591052.600000	469.302000	0.300000	0.300948	-33.000000	-99.000000
3166163.853000	38591062.600000	469.302000	0.300000	0.300947	-33.000000	-99.000000
3166163.853000	38591072.600000	469.302000	0.300000	0.300947	-33.000000	-99.000000
3166163.853000	38591082.600000	469.302000	0.300000	0.300946	-33.000000	-99.000000
3166163.853000	38591092.600000	469.302000	0.300000	0.300945	-33.000000	-99.000000
3166163.853000	38591102.600000	469.302000	0.300000	0.300944	-33.000000	-99.000000
3166153.853000	38591032.600000	479.302000	0.295001	0.295001	-33.000000	-99.000000
3166153.853000	38591042.600000	479.302000	0.295001	0.295001	-33.000000	-99.000000
3166163.853000	38591032.600000	479.302000	0.295001	0.295001	-33.000000	-99.000000
3166163.853000	38591032.600000	489.302000	0.295008	0.295008	-33.000000	-99.000000
3166163.853000	38591042.600000	479.302000	0.295001	0.295001	-33.000000	-99.000000
3166153.853000	38591052.600000	479.302000	0.295001	0.295001	-33.000000	-99.000000
3166163.853000	38591052.600000	479.302000	0.295001	0.295001	-33.000000	-99.000000
3166163.853000	38591062.600000	479.302000	0.295001	0.295001	-33.000000	-99.000000
3166163.853000	38591072.600000	479.302000	0.295001	0.295001	-33.000000	-99.000000
3166163.853000	38591082.600000	479.302000	0.295001	0.295001	-33.000000	-99.000000
3166163.853000	38591092.600000	479.302000	0.295001	0.295001	-33.000000	-99.000000
3166163.853000	38591102.600000	479.302000	0.295002	0.295002	-33.000000	-99.000000
3166173.853000	38591002.600000	469.302000	0.300000	0.300950	-33.000000	-99.000000
3166173.853000	38591012.600000	469.302000	0.300000	0.300950	-33.000000	-99.000000
3166173.853000	38591022.600000	469.302000	0.300000	0.300949	-33.000000	-99.000000
3166183.853000	38591022.600000	469.302000	0.300000	0.300949	-33.000000	-99.000000
3166173.853000	38590952.600000	489.302000	0.295004	0.295004	-33.000000	-99.000000
3166173.853000	38590962.600000	489.302000	0.295004	0.295004	-33.000000	-99.000000
3166173.853000	38590952.600000	499.302000	0.295007	0.295007	-33.000000	-99.000000
3166173.853000	38590952.600000	509.302000	0.295010	0.295010	-33.000000	-99.000000
3166173.853000	38590962.600000	499.302000	0.295008	0.295008	-33.000000	-99.000000
3166173.853000	38590962.600000	509.302000	0.295011	0.295011	-33.000000	-99.000000
3166173.853000	38590972.600000	479.302000	0.295000	0.295000	-33.000000	-99.000000
3166173.853000	38590972.600000	489.302000	0.295004	0.295004	-33.000000	-99.000000
3166173.853000	38590982.600000	479.302000	0.295000	0.295000	-33.000000	-99.000000
3166173.853000	38590982.600000	489.302000	0.295005	0.295005	-33.000000	-99.000000
3166183.853000	38590982.600000	489.302000	0.295005	0.295005	-33.000000	-99.000000
3166173.853000	38590972.600000	499.302000	0.295009	0.295009	-33.000000	-99.000000
3166173.853000	38590972.600000	509.302000	0.295013	0.295013	-33.000000	-99.000000
3166173.853000	38590982.600000	499.302000	0.295009	0.295009	-33.000000	-99.000000
3166173.853000	38590982.600000	509.302000	0.295014	0.295014	-33.000000	-99.000000
3166183.853000	38590972.600000	499.302000	0.295009	0.295009	-33.000000	-99.000000
3166183.853000	38590972.600000	509.302000	0.295013	0.295013	-33.000000	-99.000000
3166183.853000	38590982.600000	499.302000	0.295010	0.295010	-33.000000	-99.000000
3166183.853000	38590982.600000	509.302000	0.295014	0.295014	-33.000000	-99.000000
3166173.853000	38590992.600000	479.302000	0.295000	0.295000	-33.000000	-99.000000
3166173.853000	38590992.600000	489.302000	0.295005	0.295005	-33.000000	-99.000000
3166173.853000	38591002.600000	479.302000	0.295000	0.295000	-33.000000	-99.000000
3166173.853000	38591002.600000	489.302000	0.295006	0.295006	-33.000000	-99.000000
3166183.853000	38590992.600000	489.302000	0.295006	0.295006	-33.000000	-99.000000
3166183.853000	38591002.600000	479.302000	0.295000	0.295000	-33.000000	-99.000000
3166183.853000	38591002.600000	489.302000	0.295006	0.295006	-33.000000	-99.000000
3166173.853000	38590992.600000	499.302000	0.295011	0.295011	-33.000000	-99.000000
3166173.853000	38590992.600000	509.302000	0.295015	0.295015	-33.000000	-99.000000
3166173.853000	38591002.600000	499.302000	0.295012	0.295012	-33.000000	-99.000000
3166173.853000	38591002.600000	509.302000	0.295017	0.295017	-33.000000	-99.000000
3166183.853000	38590992.600000	499.302000	0.295011	0.295011	-33.000000	-99.000000
3166183.853000	38590992.600000	509.302000	0.295016	0.295016	-33.000000	-99.000000
3166183.853000	38591002.600000	499.302000	0.295012	0.295012	-33.000000	-99.000000
3166183.853000	38591002.600000	509.302000	0.295018	0.295018	-33.000000	-99.000000
3166173.853000	38591012.600000	479.302000	0.295000	0.295000	-33.000000	-99.000000
3166173.853000	38591012.600000	489.302000	0.295007	0.295007	-33.000000	-99.000000
3166173.853000	38591022.600000	479.302000	0.295001	0.295001	-33.000000	-99.000000
3166173.853000	38591022.600000	489.302000	0.295008	0.295008	-33.000000	-99.000000
3166183.853000	38591012.600000	479.302000	0.295000	0.295000	-33.000000	-99.000000
3166183.853000	38591012.600000	489.302000	0.295007	0.295007	-33.000000	-99.000000
3166183.853000	38591022.600000	479.302000	0.295001	0.295001	-33.000000	-99.000000
3166183.853000	38591022.600000	489.302000	0.295008	0.295008	-33.000000	-99.000000
3166173.853000	38591012.600000	499.302000	0.295013	0.295013	-33.000000	-99.000000
3166173.853000	38591022.600000	499.302000	0.295015	0.295015	-33.000000	-99.000000
3166183.853000	38591012.600000	499.302000	0.295014	0.295014	-33.000000	-99.000000
3166183.853000	38591012.600000	509.302000	0.295020	0.295020	-33.000000	-99.000000
3166183.853000	38591022.600000	499.302000	0.295016	0.295016	-33.000000	-99.000000
3166183.853000	38591022.600000	509.302000	0.295023	0.295023	-33.000000	-99.000000
3166193.853000	38591012.600000	489.302000	0.295008	0.295008	-33.000000	-99.000000
3166193.853000	38591022.600000	479.302000	0.295001	0.295001	-33.000000	-99.000000
3166193.853000	38591022.600000	489.302000	0.295009	0.295009	-33.000000	-99.000000
3166193.853000	38591012.600000	499.302000	0.295015	0.295015	-33.000000	-99.000000
3166193.853000	38591012.600000	509.302000	0.295021	0.295021	-33.000000	-99.000000
3166193.853000	38591022.600000	499.302000	0.295017	0.295017	-33.000000	-99.000000
3166193.853000	38591022.600000	509.302000	0.295024	0.295024	-33.000000	-99.000000
3166173.853000	38591032.600000	469.302000	0.300000	0.300949	-33.000000	-99.000000
3166173.853000	38591042.600000	469.302000	0.300000	0.300948	-33.000000	-99.000000
3166183.853000	38591032.600000	469.302000	0.300000	0.300949	-33.000000	-99.000000
3166183.853000	38591042.600000	469.302000	0.300000	0.300948	-33.000000	-99.000000
3166173.853000	38591052.600000	469.302000	0.300000	0.300948	-33.000000	-99.000000
3166173.853000	38591062.600000	469.302000	0.300000	0.300947	-33.000000	-99.000000
3166183.853000	38591052.600000	469.302000	0.300000	0.300947	-33.000000	-99.000000
3166183.853000	38591062.600000	469.302000	0.300000	0.300946	-33.000000	-99.000000
3166193.853000	38591042.600000	469.302000	0.300000	0.300947	-33.000000	-99.000000
3166193.853000	38591052.600000	469.302000	0.300000	0.300947	-33.000000	-99.000000
3166193.853000	38591062.600000	469.302000	0.300000	0.300945	-33.000000	-99.000000
3166203.853000	38591062.600000	469.302000	0.300000	0.300945	-33.000000	-99.000000
3166173.853000	38591072.600000	469.302000	0.300000	0.300946	-33.000000	-99.000000
3166173.853000	38591082.600000	469.302000	0.300000	0.300945	-33.000000	-99.000000
3166183.853000	38591072.600000	469.302000	0.300000	0.300945	-33.000000	-99.000000
3166183.853000	38591082.600000	469.302000	0.300000	0.300943	-33.000000	-99.000000
3166173.853000	38591092.600000	469.302000	0.300000	0.300943	-33.000000	-99.000000
3166173.853000	38591102.600000	469.302000	0.300000	0.300942	-33.000000	-99.000000
3166183.853000	38591092.600000	469.302000	0.300000	0.300941	-33.000000	-99.000000
3166183.853000	38591102.600000	469.302000	0.300000	0.300939	-33.000000	-99.000000
3166193.853000	38591072.600000	469.302000	0.300000	0.300944	-33.000000	-99.000000
3166193.853000	38591082.600000	469.302000	0.300000	0.300942	-33.000000	-99.000000
3166203.853000	38591072.600000	469.302000	0.300000	0.300943	-33.000000	-99.000000
3166203.853000	38591082.600000	469.302000	0.300000	0.300940	-33.000000	-99.000000
3166193.853000	38591092.600000	469.302000	0.300000	0.300939	-33.000000	-99.000000
3166193.853000	38591102.600000	469.302000	0.300000	0.300936	-33.000000	-99.000000
3166203.853000	38591092.600000	469.302000	0.300000	0.300937	-33.000000	-99.000000
3166203.853000	38591102.600000	469.302000	0.300000	0.300932	-33.000000	-99.000000
3166213.853000	38591072.600000	469.302000	0.300000	0.300942	-33.000000	-99.000000
3166213.853000	38591082.600000	469.302000	0.300000	0.300939	-33.000000	-99.000000
3166223.853000	38591082.600000	469.302000	0.300000	0.300937	-33.000000	-99.000000
3166213.853000	38591092.600000	469.302000	0.300000	0.300934	-33.000000	-99.000000
3166213.853000	38591102.600000	469.302000	0.300000	0.300927	-33.000000	-99.000000
3166223.853000	38591092.600000	469.302000	0.300000	0.300932	-33.000000	-99.000000
3166223.853000	38591102.600000	469.302000	0.300000	0.300922	-33.000000	-99.000000
3166233.853000	38591092.600000	469.302000	0.300000	0.300930	-33.000000	-99.000000
3166233.853000	38591102.600000	469.302000	0.300000	0.300919	-33.000000	-99.000000
3166173.853000	38591032.600000	479.302000	0.295001	0.295001	-33.000000	-99.000000
3166173.853000	38591032.600000	489.302000	0.295009	0.295009	-33.000000	-99.000000
3166173.853000	38591042.600000	479.302000	0.295001	0.295001	-33.000000	-99.000000
3166173.853000	38591042.600000	489.302000	0.295010	0.295010	-33.000000	-99.000000
3166183.853000	38591032.600000	479.302000	0.295001	0.295001	-33.000000	-99.000000
3166183.853000	38591032.600000	489.302000	0.295009	0.295009	-33.000000	-99.000000
3166183.853000	38591042.600000	479.302000	0.295001	0.295001	-33.000000	-99.000000
3166183.853000	38591042.600000	489.302000	0.295011	0.295011	-33.000000	-99.000000
3166173.853000	38591032.600000	499.302000	0.295017	0.295017	-33.000000	-99.000000
3166183.853000	38591032.600000	499.302000	0.295018	0.295018	-33.000000	-99.000000
3166183.853000	38591042.600000	499.302000	0.295021	0.295021	-33.000000	-99.000000
3166173.853000	38591052.600000	479.302000	0.295001	0.295001	-33.000000	-99.000000
3166173.853000	38591052.600000	489.302000	0.295012	0.295012	-33.000000	-99.000000
3166173.853000	38591062.600000	479.302000	0.295001	0.295001	-33.000000	-99.000000
3166183.853000	38591052.600000	479.302000	0.295001	0.295001	-33.000000	-99.000000
3166183.853000	38591052.600000	489.302000	0.295013	0.295013	-33.000000	-99.000000
3166183.853000	38591062.600000	479.302000	0.295001	0.295001	-33.000000	-99.000000
3166183.853000	38591062.600000	489.302000	0.295015	0.295015	-33.000000	-99.000000
3166193.853000	38591032.600000	479.302000	0.295001	0.295001	-33.000000	-99.000000
3166193.853000	38591032.600000	489.302000	0.295010	0.295010	-33.000000	-99.000000
3166193.853000	38591042.600000	479.302000	0.295001	0.295001	-33.000000	-99.000000
3166193.853000	38591042.600000	489.302000	0.295012	0.295012	-33.000000	-99.000000
3166203.853000	38591032.600000	489.302000	0.295011	0.295011	-33.000000	-99.000000
3166203.853000	38591042.600000	479.302000	0.295001	0.295001	-33.000000	-99.000000
3166203.853000	38591042.600000	489.302000	0.295013	0.295013	-33.000000	-99.000000
3166193.853000	38591032.600000	499.302000	0.295019	0.295019	-33.000000	-99.000000
3166193.853000	38591032.600000	509.302000	0.295028	0.295028	-33.000000	-99.000000
3166193.853000	38591042.600000	499.302000	0.295022	0.295022	-33.000000	-99.000000
3166203.853000	38591032.600000	499.302000	0.295020	0.295020	-33.000000	-99.000000
3166203.853000	38591042.600000	499.302000	0.295024	0.295024	-33.000000	-99.000000
3166193.853000	38591052.600000	479.302000	0.295001	0.295001	-33.000000	-99.000000
3166193.853000	38591052.600000	489.302000	0.295014	0.295014	-33.000000	-99.000000
3166193.853000	38591062.600000	479.302000	0.295001	0.295001	-33.000000	-99.000000
3166193.853000	38591062.600000	489.302000	0.295016	0.295016	-33.000000	-99.000000
3166203.853000	38591052.600000	479.302000	0.295001	0.295001	-33.000000	-99.000000
3166203.853000	38591052.600000	489.302000	0.295015	0.295015	-33.000000	-99.000000
3166203.853000	38591062.600000	479.302000	0.295001	0.295001	-33.000000	-99.000000
3166203.853000	38591062.600000	489.302000	0.295018	0.295018	-33.000000	-99.000000
3166193.853000	38591052.600000	499.302000	0.295026	0.295026	-33.000000	-99.000000
3166203.853000	38591052.600000	499.302000	0.295028	0.295028	-33.000000	-99.000000
3166203.853000	38591062.600000	499.302000	0.295034	0.295034	-33.000000	-99.000000
3166173.853000	38591072.600000	479.302000	0.295001	0.295001	-33.000000	-99.000000
3166173.853000	38591082.600000	479.302000	0.295001	0.295001	-33.000000	-99.000000
3166183.853000	38591072.600000	479.302000	0.295001	0.295001	-33.000000	-99.000000
3166183.853000	38591072.600000	489.302000	0.295017	0.295017	-33.000000	-99.000000
3166183.853000	38591082.600000	479.302000	0.295002	0.295002	-33.000000	-99.000000
3166173.853000	38591092.600000	479.302000	0.295002	0.295002	-33.000000	-99.000000
3166173.853000	38591102.600000	479.302000	0.295002	0.295002	-33.000000	-99.000000
3166183.853000	38591092.600000	479.302000	0.295002	0.295002	-33.000000	-99.000000
3166183.853000	38591102.600000	479.302000	0.295002	0.295002	-33.000000	-99.000000
3166193.853000	38591072.600000	479.302000	0.295001	0.295001	-33.000000	-99.000000
3166193.853000	38591072.600000	489.302000	0.295020	0.295020	-33.000000	-99.000000
3166193.853000	38591082.600000	479.302000	0.295002	0.295002	-33.000000	-99.000000
3166193.853000	38591082.600000	489.302000	0.295024	0.295024	-33.000000	-99.000000
3166203.853000	38591072.600000	479.302000	0.295002	0.295002	-33.000000	-99.000000
3166203.853000	38591072.600000	489.302000	0.295022	0.295022	-33.000000	-99.000000
3166203.853000	38591082.600000	479.302000	0.295002	0.295002	-33.000000	-99.000000
3166203.853000	38591082.600000	489.302000	0.295027	0.295027	-33.000000	-99.000000
3166203.853000	38591072.600000	499.302000	0.295041	0.295041	-33.000000	-99.000000
3166193.853000	38591092.600000	479.302000	0.295002	0.295002	-33.000000	-99.000000
3166193.853000	38591092.600000	489.302000	0.295029	0.295029	-33.000000	-99.000000
3166193.853000	38591102.600000	479.302000	0.295003	0.295003	-33.000000	-99.000000
3166203.853000	38591092.600000	479.302000	0.295003	0.295003	-33.000000	-99.000000
3166203.853000	38591092.600000	489.302000	0.295035	0.295035	-33.000000	-99.000000
3166203.853000	38591102.600000	479.302000	0.295004	0.295004	-33.000000	-99.000000
3166203.853000	38591102.600000	489.302000	0.295044	0.295044	-33.000000	-99.000000
3166213.853000	38591042.600000	489.302000	0.295013	0.295013	-33.000000	-99.000000
3166213.853000	38591052.600000	489.302000	0.295016	0.295016	-33.000000	-99.000000
3166213.853000	38591062.600000	479.302000	0.295001	0.295001	-33.000000	-99.000000
3166213.853000	38591062.600000	489.302000	0.295020	0.295020	-33.000000	-99.000000
3166223.853000	38591062.600000	489.302000	0.295021	0.295021	-33.000000	-99.000000
3166213.853000	38591062.600000	499.302000	0.295036	0.295036	-33.000000	-99.000000
3166213.853000	38591072.600000	479.302000	0.295002	0.295002	-33.000000	-99.000000
3166213.853000	38591072.600000	489.302000	0.295024	0.295024	-33.000000	-99.000000
3166213.853000	38591082.600000	479.302000	0.295002	0.295002	-33.000000	-99.000000
3166213.853000	38591082.600000	489.302000	0.295031	0.295031	-33.000000	-99.000000
3166223.853000	38591072.600000	489.302000	0.295026	0.295026	-33.000000	-99.000000
3166223.853000	38591082.600000	479.302000	0.295003	0.295003	-33.000000	-99.000000
3166223.853000	38591082.600000	489.302000	0.295034	0.295034	-33.000000	-99.000000
3166213.853000	38591072.600000	499.302000	0.295045	0.295045	-33.000000	-99.000000
3166213.853000	38591082.600000	499.302000	0.295056	0.295056	-33.000000	-99.000000
3166213.853000	38591092.600000	479.302000	0.295003	0.295003	-33.000000	-99.000000
3166213.853000	38591092.600000	489.302000	0.295040	0.295040	-33.000000	-99.000000
3166213.853000	38591102.600000	479.302000	0.295004	0.295004	-33.000000	-99.000000
3166213.853000	38591102.600000	489.302000	0.295054	0.295054	-33.000000	-99.000000
3166223.853000	38591092.600000	479.302000	0.295004	0.295004	-33.000000	-99.000000
3166223.853000	38591092.600000	489.302000	0.295046	0.295046	-33.000000	-99.000000
3166223.853000	38591102.600000	479.302000	0.295005	0.295005	-33.000000	-99.000000
3166223.853000	38591102.600000	489.302000	0.295064	0.295064	-33.000000	-99.000000
3166233.853000	38591072.600000	489.302000	0.295027	0.295027	-33.000000	-99.000000
3166233.853000	38591082.600000	489.302000	0.295036	0.295036	-33.000000	-99.000000
3166233.853000	38591092.600000	489.302000	0.295050	0.295050	-33.000000	-99.000000
3166233.853000	38591102.600000	479.302000	0.295006	0.295006	-33.000000	-99.000000
3166233.853000	38591102.600000	489.302000	0.295072	0.295072	-33.000000	-99.000000
3166243.853000	38591092.600000	479.302000	0.295004	0.295004	-33.000000	-99.000000
3166243.853000	38591092.600000	489.302000	0.295051	0.295051	-33.000000	-99.000000
3166243.853000	38591102.600000	479.302000	0.295006	0.295006	-33.000000	-99.000000
3166243.853000	38591102.600000	489.302000	0.295075	0.295075	-33.000000	-99.000000
3166163.853000	38591112.600000	469.302000	0.300000	0.300942	-33.000000	-99.000000
3166163.853000	38591122.600000	469.302000	0.300000	0.300941	-33.000000	-99.000000
3166163.853000	38591112.600000	479.302000	0.295002	0.295002	-33.000000	-99.000000
3166163.853000	38591122.600000	479.302000	0.295002	0.295002	-33.000000	-99.000000
3166173.853000	38591112.600000	469.302000	0.300000	0.300940	-33.000000	-99.000000
3166173.853000	38591122.600000	469.302000	0.300000	0.300938	-33.000000	-99.000000
3166183.853000	38591112.600000	469.302000	0.300000	0.300937	-33.000000	-99.000000
3166183.853000	38591122.600000	469.302000	0.300000	0.300934	-33.000000	-99.000000
3166173.853000	38591132.600000	469.302000	0.300000	0.300937	-33.000000	-99.000000
3166173.853000	38591142.600000	469.302000	0.300000	0.300936	-33.000000	-99.000000
3166183.853000	38591132.600000	469.302000	0.300000	0.300932	-33.000000	-99.000000
3166183.853000	38591142.600000	469.302000	0.299999	0.300930	-33.000000	-99.000000
3166193.853000	38591112.600000	469.302000	0.300000	0.300932	-33.000000	-99.000000
3166193.853000	38591122.600000	469.302000	0.300000	0.300928	-33.000000	-99.000000
3166203.853000	38591112.600000	459.302000	0.300159	0.301326	-33.000000	-99.000000
3166203.853000	38591112.600000	469.302000	0.300000	0.300926	-33.000000	-99.000000
3166203.853000	38591122.600000	459.302000	0.300201	0.301426	-33.000000	-99.000000
3166203.853000	38591122.600000	469.302000	0.299999	0.300918	-33.000000	-99.000000
3166193.853000	38591132.600000	469.302000	0.299999	0.300923	-33.000000	-99.000000
3166193.853000	38591142.600000	459.302000	0.300181	0.301379	-33.000000	-99.000000
3166193.853000	38591142.600000	469.302000	0.299999	0.300920	-33.000000	-99.000000
3166203.853000	38591132.600000	459.302000	0.300244	0.301531	-33.000000	-99.000000
3166203.853000	38591132.600000	469.302000	0.299999	0.300909	-33.000000	-99.000000
3166203.853000	38591142.600000	459.302000	0.300276	0.301605	-33.000000	-99.000000
3166203.853000	38591142.600000	469.302000	0.299999	0.300902	-33.000000	-99.000000
3166173.853000	38591152.600000	469.302000	0.299999	0.300936	-33.000000	-99.000000
3166173.853000	38591162.600000	469.302000	0.299999	0.300936	-33.000000	-99.000000
3166183.853000	38591152.600000	469.302000	0.299999	0.300930	-33.000000	-99.000000
3166183.853000	38591162.600000	469.302000	0.299999	0.300930	-33.000000	-99.000000
3166173.853000	38591172.600000	469.302000	0.299999	0.300937	-33.000000	-99.000000
3166173.853000	38591182.600000	469.302000	0.299999	0.300938	-33.000000	-99.000000
3166183.853000	38591172.600000	469.302000	0.299999	0.300932	-33.000000	-99.000000
3166183.853000	38591182.600000	469.302000	0.299999	0.300934	-33.000000	-99.000000
3166193.853000	38591152.600000	459.302000	0.300182	0.301381	-33.000000	-99.000000
3166193.853000	38591152.600000	469.302000	0.299999	0.300919	-33.000000	-99.000000
3166193.853000	38591162.600000	459.302000	0.300169	0.301352	-33.000000	-99.000000
3166193.853000	38591162.600000	469.302000	0.299999	0.300921	-33.000000	-99.000000
3166203.853000	38591152.600000	459.302000	0.300278	0.301611	-33.000000	-99.000000
3166203.853000	38591152.600000	469.302000	0.299998	0.300901	-33.000000	-99.000000
3166203.853000	38591162.600000	459.302000	0.300250	0.301544	-33.000000	-99.000000
3166203.853000	38591162.600000	469.302000	0.299998	0.300905	-33.000000	-99.000000
3166193.853000	38591172.600000	459.302000	0.300148	0.301302	-33.000000	-99.000000
3166193.853000	38591172.600000	469.302000	0.299999	0.300925	-33.000000	-99.000000
3166193.853000	38591182.600000	459.302000	0.300125	0.301246	-33.000000	-99.000000
3166193.853000	38591182.600000	469.302000	0.299999	0.300929	-33.000000	-99.000000
3166203.853000	38591172.600000	459.302000	0.300207	0.301441	-33.000000	-99.000000
3166203.853000	38591172.600000	469.302000	0.299998	0.300913	-33.000000	-99.000000
3166203.853000	38591182.600000	459.302000	0.300164	0.301338	-33.000000	-99.000000
3166203.853000	38591182.600000	469.302000	0.299998	0.300921	-33.000000	-99.000000
3166213.853000	38591112.600000	469.302000	0.300000	0.300917	-33.000000	-99.000000
3166213.853000	38591122.600000	459.302000	0.300284	0.301626	-33.000000	-99.000000
3166213.853000	38591122.600000	469.302000	0.299999	0.300902	-33.000000	-99.000000
3166223.853000	38591112.600000	469.302000	0.300000	0.300907	-33.000000	-99.000000
3166223.853000	38591122.600000	469.302000	0.299999	0.300879	-33.000000	-99.000000
3166213.853000	38591132.600000	459.302000	0.300382	0.301860	-33.000000	-99.000000
3166213.853000	38591132.600000	469.302000	0.299999	0.300882	-33.000000	-99.000000
3166213.853000	38591142.600000	459.302000	0.300464	0.302060	-33.000000	-99.000000
3166213.853000	38591142.600000	469.302000	0.299998	0.300863	-33.000000	-99.000000
3166223.853000	38591132.600000	459.302000	0.300633	0.302475	-33.000000	-99.000000
3166223.853000	38591132.600000	469.302000	0.299997	0.300828	-33.000000	-99.000000
3166223.853000	38591142.600000	459.302000	0.300901	0.303144	-33.000000	-99.000000
3166223.853000	38591142.600000	469.302000	0.299995	0.300759	-33.000000	-99.000000
3166233.853000	38591112.600000	469.302000	0.300000	0.300898	-33.000000	-99.000000
3166233.853000	38591122.600000	469.302000	0.299999	0.300852	-33.000000	-99.000000
3166243.853000	38591112.600000	469.302000	0.300000	0.300894	-33.000000	-99.000000
3166243.853000	38591122.600000	469.302000	0.299998	0.300840	-33.000000	-99.000000
3166233.853000	38591132.600000	469.302000	0.299995	0.300726	-33.000000	-99.000000
3166233.853000	38591142.600000	459.302000	0.302065	0.306217	-33.000000	-99.000000
3166233.853000	38591142.600000	469.302000	0.299985	0.300335	-33.000000	-99.000000
3166243.853000	38591132.600000	469.302000	0.299994	0.300657	-33.000000	-99.000000
3166243.853000	38591142.600000	459.302000	0.303459	0.310231	-33.000000	-99.000000
3166243.853000	38591142.600000	469.302000	0.299966	0.299272	-33.000000	-99.000000
3166213.853000	38591152.600000	459.302000	0.300471	0.302078	-33.000000	-99.000000
3166213.853000	38591152.600000	469.302000	0.299997	0.300860	-33.000000	-99.000000
3166213.853000	38591162.600000	459.302000	0.300396	0.301896	-33.000000	-99.000000
3166213.853000	38591162.600000	469.302000	0.299997	0.300875	-33.000000	-99.000000
3166223.853000	38591152.600000	459.302000	0.300930	0.303217	-33.000000	-99.000000
3166223.853000	38591152.600000	469.302000	0.299994	0.300748	-33.000000	-99.000000
3166223.853000	38591162.600000	459.302000	0.300677	0.302582	-33.000000	-99.000000
3166223.853000	38591162.600000	469.302000	0.299995	0.300811	-33.000000	-99.000000
3166213.853000	38591172.600000	459.302000	0.300298	0.301658	-33.000000	-99.000000
3166213.853000	38591172.600000	469.302000	0.299998	0.300895	-33.000000	-99.000000
3166213.853000	38591182.600000	459.302000	0.300216	0.301463	-33.000000	-99.000000
3166213.853000	38591182.600000	469.302000	0.299998	0.300911	-33.000000	-99.000000
3166223.853000	38591172.600000	459.302000	0.300432	0.301982	-33.000000	-99.000000
3166223.853000	38591172.600000	469.302000	0.299996	0.300866	-33.000000	-99.000000
3166223.853000	38591182.600000	459.302000	0.300279	0.301613	-33.000000	-99.000000
3166223.853000	38591182.600000	469.302000	0.299997	0.300898	-33.000000	-99.000000
3166233.853000	38591152.600000	459.302000	0.302238	0.306697	-33.000000	-99.000000
3166233.853000	38591152.600000	469.302000	0.299979	0.300235	-33.000000	-99.000000
3166233.853000	38591162.600000	459.302000	0.301159	0.303802	-33.000000	-99.000000
3166233.853000	38591162.600000	469.302000	0.299990	0.300677	-33.000000	-99.000000
3166243.853000	38591152.600000	459.302000	0.304070	0.312080	-33.000000	-99.000000
3166243.853000	38591152.600000	469.302000	0.299945	0.298325	-33.000000	-99.000000
3166243.853000	38591162.600000	459.302000	0.301463	0.304595	-33.000000	-99.000000
3166243.853000	38591162.600000	469.302000	0.299986	0.300574	-33.000000	-99.000000
3166233.853000	38591172.600000	459.302000	0.300587	0.302360	-33.000000	-99.000000
3166233.853000	38591172.600000	469.302000	0.299995	0.300831	-33.000000	-99.000000
3166233.853000	38591182.600000	459.302000	0.300336	0.301750	-33.000000	-99.000000
3166233.853000	38591182.600000	469.302000	0.299997	0.300886	-33.000000	-99.000000
3166243.853000	38591172.600000	459.302000	0.300654	0.302526	-33.000000	-99.000000
3166243.853000	38591172.600000	469.302000	0.299994	0.300814	-33.000000	-99.000000
3166243.853000	38591182.600000	459.302000	0.300357	0.301800	-33.000000	-99.000000
3166243.853000	38591182.600000	469.302000	0.299997	0.300881	-33.000000	-99.000000
3166173.853000	38591112.600000	479.302000	0.295002	0.295002	-33.000000	-99.000000
3166173.853000	38591122.600000	479.302000	0.295002	0.295002	-33.000000	-99.000000
3166183.853000	38591112.600000	479.302000	0.295003	0.295003	-33.000000	-99.000000
3166183.853000	38591122.600000	479.302000	0.295003	0.295003	-33.000000	-99.000000
3166173.853000	38591132.600000	479.302000	0.295003	0.295003	-33.000000	-99.000000
3166173.853000	38591142.600000	479.302000	0.295003	0.295003	-33.000000	-99.000000
3166183.853000	38591132.600000	479.302000	0.295004	0.295004	-33.000000	-99.000000
3166193.853000	38591112.600000	479.302000	0.295004	0.295004	-33.000000	-99.000000
3166193.853000	38591122.600000	479.302000	0.295004	0.295004	-33.000000	-99.000000
3166203.853000	38591112.600000	479.302000	0.295005	0.295005	-33.000000	-99.000000
3166203.853000	38591112.600000	489.302000	0.295057	0.295057	-33.000000	-99.000000
3166203.853000	38591122.600000	479.302000	0.295006	0.295006	-33.000000	-99.000000
3166193.853000	38591132.600000	479.302000	0.295005	0.295005	-33.000000	-99.000000
3166193.853000	38591142.600000	479.302000	0.295006	0.295006	-33.000000	-99.000000
3166203.853000	38591132.600000	479.302000	0.295008	0.295008	-33.000000	-99.000000
3166203.853000	38591142.600000	479.302000	0.295009	0.295009	-33.000000	-99.000000
3166173.853000	38591152.600000	479.302000	0.295003	0.295003	-33.000000	-99.000000
3166173.853000	38591162.600000	479.302000	0.295003	0.295003	-33.000000	-99.000000
3166173.853000	38591172.600000	479.302000	0.295003	0.295003	-33.000000	-99.000000
3166173.853000	38591182.600000	479.302000	0.295002	0.295002	-33.000000	-99.000000
3166193.853000	38591152.600000	479.302000	0.295006	0.295006	-33.000000	-99.000000
3166193.853000	38591162.600000	479.302000	0.295006	0.295006	-33.000000	-99.000000
3166203.853000	38591152.600000	479.302000	0.295009	0.295009	-33.000000	-99.000000
3166203.853000	38591162.600000	479.302000	0.295008	0.295008	-33.000000	-99.000000
3166193.853000	38591172.600000	479.302000	0.295005	0.295005	-33.000000	-99.000000
3166193.853000	38591182.600000	479.302000	0.295004	0.295004	-33.000000	-99.000000
3166203.853000	38591172.600000	479.302000	0.295007	0.295007	-33.000000	-99.000000
3166203.853000	38591182.600000	479.302000	0.295006	0.295006	-33.000000	-99.000000
3166213.853000	38591112.600000	479.302000	0.295006	0.295006	-33.000000	-99.000000
3166213.853000	38591112.600000	489.302000	0.295074	0.295074	-33.000000	-99.000000
3166213.853000	38591122.600000	479.302000	0.295009	0.295009	-33.000000	-99.000000
3166223.853000	38591112.600000	479.302000	0.295008	0.295008	-33.000000	-99.000000
3166223.853000	38591112.600000	489.302000	0.295095	0.295095	-33.000000	-99.000000
3166223.853000	38591122.600000	479.302000	0.295014	0.295014	-33.000000	-99.000000
3166223.853000	38591122.600000	489.302000	0.295149	0.295149	-33.000000	-99.000000
3166213.853000	38591132.600000	479.302000	0.295013	0.295013	-33.000000	-99.000000
3166213.853000	38591142.600000	479.302000	0.295017	0.295017	-33.000000	-99.000000
3166223.853000	38591132.600000	479.302000	0.295025	0.295025	-33.000000	-99.000000
3166223.853000	38591142.600000	479.302000	0.295041	0.295041	-33.000000	-99.000000
3166233.853000	38591112.600000	479.302000	0.295010	0.295010	-33.000000	-99.000000
3166233.853000	38591112.600000	489.302000	0.295114	0.295114	-33.000000	-99.000000
3166233.853000	38591122.600000	479.302000	0.295019	0.295019	-33.000000	-99.000000
3166233.853000	38591122.600000	489.302000	0.295199	0.295199	-33.000000	-99.000000
3166243.853000	38591112.600000	479.302000	0.295011	0.295011	-33.000000	-99.000000
3166243.853000	38591112.600000	489.302000	0.295120	0.295120	-33.000000	-99.000000
3166243.853000	38591122.600000	479.302000	0.295022	0.295022	-33.000000	-99.000000
3166243.853000	38591122.600000	489.302000	0.295220	0.295220	-33.000000	-99.000000
3166233.853000	38591132.600000	479.302000	0.295049	0.295049	-33.000000	-99.000000
3166233.853000	38591132.600000	489.302000	0.295395	0.295395	-33.000000	-99.000000
3166233.853000	38591142.600000	479.302000	0.295172	0.295172	-33.000000	-99.000000
3166243.853000	38591132.600000	479.302000	0.295068	0.295068	-33.000000	-99.000000
3166243.853000	38591132.600000	489.302000	0.295485	0.295485	-33.000000	-99.000000
3166243.853000	38591142.600000	479.302000	0.295645	0.295645	-33.000000	-99.000000
3166213.853000	38591152.600000	479.302000	0.295017	0.295017	-33.000000	-99.000000
3166213.853000	38591162.600000	479.302000	0.295014	0.295014	-33.000000	-99.000000
3166223.853000	38591152.600000	479.302000	0.295043	0.295043	-33.000000	-99.000000
3166223.853000	38591162.600000	479.302000	0.295028	0.295028	-33.000000	-99.000000
3166213.853000	38591172.600000	479.302000	0.295011	0.295011	-33.000000	-99.000000
3166213.853000	38591182.600000	479.302000	0.295007	0.295007	-33.000000	-99.000000
3166223.853000	38591172.600000	479.302000	0.295016	0.295016	-33.000000	-99.000000
3166223.853000	38591182.600000	479.302000	0.295010	0.295010	-33.000000	-99.000000
3166233.853000	38591152.600000	479.302000	0.295209	0.295209	-33.000000	-99.000000
3166233.853000	38591162.600000	479.302000	0.295062	0.295062	-33.000000	-99.000000
3166243.853000	38591152.600000	479.302000	0.296176	0.296176	-33.000000	-99.000000
3166243.853000	38591162.600000	479.302000	0.295092	0.295092	-33.000000	-99.000000
3166233.853000	38591172.600000	479.302000	0.295024	0.295024	-33.000000	-99.000000
3166233.853000	38591182.600000	479.302000	0.295012	0.295012	-33.000000	-99.000000
3166243.853000	38591172.600000	479.302000	0.295028	0.295028	-33.000000	-99.000000
3166243.853000	38591182.600000	479.302000	0.295013	0.295013	-33.000000	-99.000000
3166173.853000	38591192.600000	469.302000	0.299999	0.300940	-33.000000	-99.000000
3166173.853000	38591202.600000	469.302000	0.299999	0.300941	-33.000000	-99.000000
3166183.853000	38591192.600000	469.302000	0.299999	0.300937	-33.000000	-99.000000
3166183.853000	38591202.600000	469.302000	0.299999	0.300939	-33.000000	-99.000000
3166173.853000	38591212.600000	469.302000	0.299999	0.300943	-33.000000	-99.000000
3166173.853000	38591222.600000	469.302000	0.299999	0.300944	-33.000000	-99.000000
3166183.853000	38591212.600000	469.302000	0.299999	0.300941	-33.000000	-99.000000
3166183.853000	38591222.600000	469.302000	0.299999	0.300943	-33.000000	-99.000000
3166193.853000	38591192.600000	459.302000	0.300103	0.301194	-33.000000	-99.000000
3166193.853000	38591192.600000	469.302000	0.299999	0.300933	-33.000000	-99.000000
3166193.853000	38591202.600000	459.302000	0.300084	0.301150	-33.000000	-99.000000
3166193.853000	38591202.600000	469.302000	0.299999	0.300936	-33.000000	-99.000000
3166203.853000	38591192.600000	459.302000	0.300128	0.301253	-33.000000	-99.000000
3166203.853000	38591192.600000	469.302000	0.299999	0.300928	-33.000000	-99.000000
3166203.853000	38591202.600000	459.302000	0.300100	0.301188	-33.000000	-99.000000
3166203.853000	38591202.600000	469.302000	0.299999	0.300933	-33.000000	-99.000000
3166193.853000	38591212.600000	459.302000	0.300069	0.301115	-33.000000	-99.000000
3166193.853000	38591212.600000	469.302000	0.299999	0.300939	-33.000000	-99.000000
3166193.853000	38591222.600000	459.302000	0.300057	0.301086	-33.000000	-99.000000
3166193.853000	38591222.600000	469.302000	0.299999	0.300941	-33.000000	-99.000000
3166203.853000	38591212.600000	459.302000	0.300080	0.301139	-33.000000	-99.000000
3166203.853000	38591212.600000	469.302000	0.299999	0.300937	-33.000000	-99.000000
3166203.853000	38591222.600000	459.302000	0.300064	0.301103	-33.000000	-99.000000
3166203.853000	38591222.600000	469.302000	0.299999	0.300940	-33.000000	-99.000000
3166173.853000	38591232.600000	469.302000	0.299999	0.300945	-33.000000	-99.000000
3166183.853000	38591232.600000	469.302000	0.299999	0.300944	-33.000000	-99.000000
3166193.853000	38591232.600000	459.302000	0.300048	0.301064	-33.000000	-99.000000
3166193.853000	38591232.600000	469.302000	0.299999	0.300943	-33.000000	-99.000000
3166203.853000	38591232.600000	459.302000	0.300052	0.301075	-33.000000	-99.000000
3166203.853000	38591232.600000	469.302000	0.299999	0.300942	-33.000000	-99.000000
3166213.853000	38591192.600000	459.302000	0.300158	0.301324	-33.000000	-99.000000
3166213.853000	38591192.600000	469.302000	0.299998	0.300922	-33.000000	-99.000000
3166213.853000	38591202.600000	459.302000	0.300118	0.301230	-33.000000	-99.000000
3166213.853000	38591202.600000	469.302000	0.299999	0.300930	-33.000000	-99.000000
3166223.853000	38591192.600000	459.302000	0.300189	0.301398	-33.000000	-99.000000
3166223.853000	38591192.600000	469.302000	0.299998	0.300916	-33.000000	-99.000000
3166223.853000	38591202.600000	459.302000	0.300134	0.301269	-33.000000	-99.000000
3166223.853000	38591202.600000	469.302000	0.299998	0.300926	-33.000000	-99.000000
3166213.853000	38591212.600000	459.302000	0.300090	0.301165	-33.000000	-99.000000
3166213.853000	38591212.600000	469.302000	0.299999	0.300935	-33.000000	-99.000000
3166213.853000	38591222.600000	459.302000	0.300071	0.301119	-33.000000	-99.000000
3166213.853000	38591222.600000	469.302000	0.299999	0.300938	-33.000000	-99.000000
3166223.853000	38591212.600000	459.302000	0.300100	0.301187	-33.000000	-99.000000
3166223.853000	38591212.600000	469.302000	0.299999	0.300933	-33.000000	-99.000000
3166223.853000	38591222.600000	459.302000	0.300077	0.301132	-33.000000	-99.000000
3166223.853000	38591222.600000	469.302000	0.299999	0.300937	-33.000000	-99.000000
3166233.853000	38591192.600000	459.302000	0.300213	0.301457	-33.000000	-99.000000
3166233.853000	38591192.600000	469.302000	0.299998	0.300911	-33.000000	-99.000000
3166233.853000	38591202.600000	459.302000	0.300146	0.301297	-33.000000	-99.000000
3166233.853000	38591202.600000	469.302000	0.299998	0.300924	-33.000000	-99.000000
3166243.853000	38591192.600000	459.302000	0.300222	0.301476	-33.000000	-99.000000
3166243.853000	38591192.600000	469.302000	0.299998	0.300909	-33.000000	-99.000000
3166243.853000	38591202.600000	459.302000	0.300150	0.301306	-33.000000	-99.000000
3166243.853000	38591202.600000	469.302000	0.299998	0.300923	-33.000000	-99.000000
3166233.853000	38591212.600000	459.302000	0.300106	0.301202	-33.000000	-99.000000
3166233.853000	38591212.600000	469.302000	0.299999	0.300932	-33.000000	-99.000000
3166233.853000	38591222.600000	459.302000	0.300080	0.301141	-33.000000	-99.000000
3166233.853000	38591222.600000	469.302000	0.299999	0.300936	-33.000000	-99.000000
3166243.853000	38591212.600000	459.302000	0.300108	0.301207	-33.000000	-99.000000
3166243.853000	38591212.600000	469.302000	0.299999	0.300931	-33.000000	-99.000000
3166243.853000	38591222.600000	459.302000	0.300082	0.301144	-33.000000	-99.000000
3166243.853000	38591222.600000	469.302000	0.299999	0.300936	-33.000000	-99.000000
3166213.853000	38591232.600000	459.302000	0.300057	0.301086	-33.000000	-99.000000
3166213.853000	38591232.600000	469.302000	0.299999	0.300941	-33.000000	-99.000000
3166223.853000	38591232.600000	459.302000	0.300061	0.301094	-33.000000	-99.000000
3166223.853000	38591232.600000	469.302000	0.299999	0.300940	-33.000000	-99.000000
3166233.853000	38591232.600000	459.302000	0.300063	0.301100	-33.000000	-99.000000
3166233.853000	38591232.600000	469.302000	0.299999	0.300940	-33.000000	-99.000000
3166243.853000	38591232.600000	459.302000	0.300064	0.301102	-33.000000	-99.000000
3166243.853000	38591232.600000	469.302000	0.299999	0.300940	-33.000000	-99.000000
3166173.853000	38591192.600000	479.302000	0.295002	0.295002	-33.000000	-99.000000
3166173.853000	38591202.600000	479.302000	0.295002	0.295002	-33.000000	-99.000000
3166173.853000	38591212.600000	479.302000	0.295002	0.295002	-33.000000	-99.000000
3166173.853000	38591222.600000	479.302000	0.295002	0.295002	-33.000000	-99.000000
3166193.853000	38591192.600000	479.302000	0.295003	0.295003	-33.000000	-99.000000
3166193.853000	38591202.600000	479.302000	0.295003	0.295003	-33.000000	-99.000000
3166203.853000	38591192.600000	479.302000	0.295004	0.295004	-33.000000	-99.000000
3166203.853000	38591202.600000	479.302000	0.295003	0.295003	-33.000000	-99.000000
3166193.853000	38591212.600000	479.302000	0.295002	0.295002	-33.000000	-99.000000
3166193.853000	38591222.600000	479.302000	0.295002	0.295002	-33.000000	-99.000000
3166203.853000	38591212.600000	479.302000	0.295003	0.295003	-33.000000	-99.000000
3166203.853000	38591222.600000	479.302000	0.295002	0.295002	-33.000000	-99.000000
3166173.853000	38591232.600000	479.302000	0.295001	0.295001	-33.000000	-99.000000
3166193.853000	38591232.600000	479.302000	0.295002	0.295002	-33.000000	-99.000000
3166203.853000	38591232.600000	479.302000	0.295002	0.295002	-33.000000	-99.000000
3166213.853000	38591192.600000	479.302000	0.295005	0.295005	-33.000000	-99.000000
3166213.853000	38591202.600000	479.302000	0.295004	0.295004	-33.000000	-99.000000
3166223.853000	38591192.600000	479.302000	0.295007	0.295007	-33.000000	-99.000000
3166223.853000	38591202.600000	479.302000	0.295005	0.295005	-33.000000	-99.000000
3166213.853000	38591212.600000	479.302000	0.295003	0.295003	-33.000000	-99.000000
3166213.853000	38591222.600000	479.302000	0.295002	0.295002	-33.000000	-99.000000
3166223.853000	38591212.600000	479.302000	0.295003	0.295003	-33.000000	-99.000000
3166223.853000	38591222.600000	479.302000	0.295003	0.295003	-33.000000	-99.000000
3166233.853000	38591192.600000	479.302000	0.295008	0.295008	-33.000000	-99.000000
3166233.853000	38591202.600000	479.302000	0.295005	0.295005	-33.000000	-99.000000
3166243.853000	38591192.600000	479.302000	0.295008	0.295008	-33.000000	-99.000000
3166243.853000	38591202.600000	479.302000	0.295005	0.295005	-33.000000	-99.000000
3166233.853000	38591212.600000	479.302000	0.295004	0.295004	-33.000000	-99.000000
3166233.853000	38591222.600000	479.302000	0.295003	0.295003	-33.000000	-99.000000
3166243.853000	38591212.600000	479.302000	0.295004	0.295004	-33.000000	-99.000000
3166243.853000	38591222.600000	479.302000	0.295003	0.295003	-33.000000	-99.000000
3166213.853000	38591232.600000	479.302000	0.295002	0.295002	-33.000000	-99.000000
3166223.853000	38591232.600000	479.302000	0.295002	0.295002	-33.000000	-99.000000
3166233.853000	38591232.600000	479.302000	0.295002	0.295002	-33.000000	-99.000000
3166243.853000	38591232.600000	479.302000	0.295002	0.295002	-33.000000	-99.000000
3166323.853000	38591082.600000	409.302000	0.275865	0.274395	-33.000000	-99.000000
3166313.853000	38591082.600000	429.302000	0.290211	0.291244	-33.000000	-99.000000
3166323.853000	38591082.600000	419.302000	0.290270	0.291384	-33.000000	-99.000000
3166323.853000	38591082.600000	429.302000	0.290197	0.291205	-33.000000	-99.000000
3166323.853000	38591092.600000	409.302000	0.275805	0.274344	-33.000000	-99.000000
3166323.853000	38591102.600000	409.302000	0.268372	0.266511	-33.000000	-99.000000
3166313.853000	38591092.600000	429.302000	0.290305	0.291499	-33.000000	-99.000000
3166313.853000	38591102.600000	429.302000	0.290468	0.291930	-33.000000	-99.000000
3166323.853000	38591092.600000	419.302000	0.290362	0.291621	-33.000000	-99.000000
3166323.853000	38591092.600000	429.302000	0.290276	0.291421	-33.000000	-99.000000
3166323.853000	38591102.600000	419.302000	0.290492	0.291952	-33.000000	-99.000000
3166323.853000	38591102.600000	429.302000	0.290403	0.291762	-33.000000	-99.000000
3166293.853000	38591082.600000	439.302000	0.290095	0.290947	-33.000000	-99.000000
3166293.853000	38591082.600000	449.302000	0.289981	0.290381	-33.000000	-99.000000
3166303.853000	38591082.600000	439.302000	0.290101	0.290966	-33.000000	-99.000000
3166303.853000	38591082.600000	449.302000	0.289980	0.290382	-33.000000	-99.000000
3166303.853000	38591082.600000	459.302000	0.285024	0.284698	-33.000000	-99.000000
3166293.853000	38591092.600000	439.302000	0.290139	0.291083	-33.000000	-99.000000
3166293.853000	38591092.600000	449.302000	0.289972	0.290385	-33.000000	-99.000000
3166293.853000	38591102.600000	439.302000	0.290217	0.291326	-33.000000	-99.000000
3166293.853000	38591102.600000	449.302000	0.289955	0.290392	-33.000000	-99.000000
3166303.853000	38591092.600000	439.302000	0.290152	0.291126	-33.000000	-99.000000
3166303.853000	38591092.600000	449.302000	0.289969	0.290387	-33.000000	-99.000000
3166303.853000	38591102.600000	439.302000	0.290253	0.291435	-33.000000	-99.000000
3166303.853000	38591102.600000	449.302000	0.289948	0.290395	-33.000000	-99.000000
3166303.853000	38591092.600000	459.302000	0.285036	0.284646	-33.000000	-99.000000
3166303.853000	38591102.600000	459.302000	0.285060	0.284541	-33.000000	-99.000000
3166313.853000	38591082.600000	439.302000	0.290100	0.290964	-33.000000	-99.000000
3166313.853000	38591082.600000	449.302000	0.289980	0.290382	-33.000000	-99.000000
3166323.853000	38591082.600000	439.302000	0.290093	0.290942	-33.000000	-99.000000
3166323.853000	38591082.600000	449.302000	0.289981	0.290381	-33.000000	-99.000000
3166313.853000	38591082.600000	459.302000	0.285023	0.284699	-33.000000	-99.000000
3166313.853000	38591082.600000	469.302000	0.334103	0.321653	-33.000000	-99.000000
3166323.853000	38591082.600000	459.302000	0.285022	0.284706	-33.000000	-99.000000
3166323.853000	38591082.600000	469.302000	0.334164	0.321664	-33.000000	-99.000000
3166313.853000	38591092.600000	439.302000	0.290151	0.291121	-33.000000	-99.000000
3166313.853000	38591092.600000	449.302000	0.289969	0.290386	-33.000000	-99.000000
3166313.853000	38591102.600000	439.302000	0.290249	0.291423	-33.000000	-99.000000
3166313.853000	38591102.600000	449.302000	0.289948	0.290395	-33.000000	-99.000000
3166323.853000	38591092.600000	439.302000	0.290135	0.291072	-33.000000	-99.000000
3166323.853000	38591092.600000	449.302000	0.289973	0.290385	-33.000000	-99.000000
3166323.853000	38591102.600000	439.302000	0.290209	0.291299	-33.000000	-99.000000
3166323.853000	38591102.600000	449.302000	0.289957	0.290391	-33.000000	-99.000000
3166313.853000	38591092.600000	459.302000	0.285036	0.284647	-33.000000	-99.000000
3166313.853000	38591092.600000	469.302000	0.333701	0.321578	-33.000000	-99.000000
3166313.853000	38591102.600000	459.302000	0.285060	0.284546	-33.000000	-99.000000
3166313.853000	38591102.600000	469.302000	0.332982	0.321444	-33.000000	-99.000000
3166323.853000	38591092.600000	459.302000	0.285032	0.284664	-33.000000	-99.000000
3166323.853000	38591092.600000	469.302000	0.333826	0.321602	-33.000000	-99.000000
3166323.853000	38591102.600000	459.302000	0.285050	0.284587	-33.000000	-99.000000
3166323.853000	38591102.600000	469.302000	0.333271	0.321498	-33.000000	-99.000000
3166303.853000	38591082.600000	489.302000	0.507332	0.508191	-33.000000	-99.000000
3166303.853000	38591092.600000	489.302000	0.507246	0.508195	-33.000000	-99.000000
3166303.853000	38591102.600000	489.302000	0.507071	0.508199	-33.000000	-99.000000
3166313.853000	38591082.600000	479.302000	0.506894	0.507541	-33.000000	-99.000000
3166313.853000	38591082.600000	489.302000	0.507333	0.508191	-33.000000	-99.000000
3166323.853000	38591082.600000	479.302000	0.506936	0.507589	-33.000000	-99.000000
3166323.853000	38591082.600000	489.302000	0.507346	0.508191	-33.000000	-99.000000
3166313.853000	38591092.600000	479.302000	0.506609	0.507211	-33.000000	-99.000000
3166313.853000	38591092.600000	489.302000	0.507248	0.508195	-33.000000	-99.000000
3166313.853000	38591102.600000	479.302000	0.506083	0.506554	-33.000000	-99.000000
3166313.853000	38591102.600000	489.302000	0.507078	0.508199	-33.000000	-99.000000
3166323.853000	38591092.600000	479.302000	0.506697	0.507315	-33.000000	-99.000000
3166323.853000	38591092.600000	489.302000	0.507275	0.508194	-33.000000	-99.000000
3166323.853000	38591102.600000	479.302000	0.506294	0.506826	-33.000000	-99.000000
3166323.853000	38591102.600000	489.302000	0.507149	0.508198	-33.000000	-99.000000
3166333.853000	38591082.600000	399.302000	0.242540	0.234275	-33.000000	-99.000000
3166333.853000	38591082.600000	409.302000	0.242470	0.237426	-33.000000	-99.000000
3166343.853000	38591082.600000	399.302000	0.242544	0.234257	-33.000000	-99.000000
3166343.853000	38591082.600000	409.302000	0.242467	0.237427	-33.000000	-99.000000
3166333.853000	38591082.600000	419.302000	0.312344	0.310943	-33.000000	-99.000000
3166333.853000	38591082.600000	429.302000	0.290174	0.291142	-33.000000	-99.000000
3166343.853000	38591082.600000	419.302000	0.315005	0.314672	-33.000000	-99.000000
3166343.853000	38591082.600000	429.302000	0.332502	0.332771	-33.000000	-99.000000
3166333.853000	38591092.600000	399.302000	0.242555	0.234210	-33.000000	-99.000000
3166333.853000	38591092.600000	409.302000	0.242461	0.237428	-33.000000	-99.000000
3166333.853000	38591102.600000	399.302000	0.242578	0.234110	-33.000000	-99.000000
3166333.853000	38591102.600000	409.302000	0.242446	0.237432	-33.000000	-99.000000
3166343.853000	38591092.600000	399.302000	0.242562	0.234177	-33.000000	-99.000000
3166343.853000	38591092.600000	409.302000	0.242455	0.237430	-33.000000	-99.000000
3166343.853000	38591102.600000	399.302000	0.242594	0.234041	-33.000000	-99.000000
3166343.853000	38591102.600000	409.302000	0.242434	0.237435	-33.000000	-99.000000
3166333.853000	38591092.600000	419.302000	0.312434	0.311933	-33.000000	-99.000000
3166333.853000	38591092.600000	429.302000	0.290234	0.291306	-33.000000	-99.000000
3166333.853000	38591102.600000	419.302000	0.315009	0.314713	-33.000000	-99.000000
3166333.853000	38591102.600000	429.302000	0.304751	0.303826	-33.000000	-99.000000
3166343.853000	38591092.600000	419.302000	0.315007	0.314695	-33.000000	-99.000000
3166343.853000	38591092.600000	429.302000	0.332503	0.332759	-33.000000	-99.000000
3166343.853000	38591102.600000	419.302000	0.315011	0.314734	-33.000000	-99.000000
3166343.853000	38591102.600000	429.302000	0.332505	0.332739	-33.000000	-99.000000
3166353.853000	38591082.600000	399.302000	0.242546	0.234248	-33.000000	-99.000000
3166353.853000	38591082.600000	409.302000	0.242466	0.237427	-33.000000	-99.000000
3166363.853000	38591082.600000	399.302000	0.242546	0.234250	-33.000000	-99.000000
3166353.853000	38591082.600000	419.302000	0.315005	0.314675	-33.000000	-99.000000
3166353.853000	38591082.600000	429.302000	0.332502	0.332769	-33.000000	-99.000000
3166363.853000	38591082.600000	419.302000	0.315005	0.314674	-33.000000	-99.000000
3166363.853000	38591082.600000	429.302000	0.332502	0.332770	-33.000000	-99.000000
3166353.853000	38591092.600000	399.302000	0.242567	0.234159	-33.000000	-99.000000
3166353.853000	38591092.600000	409.302000	0.242452	0.237430	-33.000000	-99.000000
3166353.853000	38591102.600000	399.302000	0.242604	0.233999	-33.000000	-99.000000
3166353.853000	38591102.600000	409.302000	0.242428	0.237437	-33.000000	-99.000000
3166363.853000	38591092.600000	399.302000	0.242566	0.234162	-33.000000	-99.000000
3166363.853000	38591102.600000	399.302000	0.242602	0.234008	-33.000000	-99.000000
3166353.853000	38591092.600000	419.302000	0.315008	0.314700	-33.000000	-99.000000
3166353.853000	38591092.600000	429.302000	0.332503	0.332756	-33.000000	-99.000000
3166353.853000	38591102.600000	419.302000	0.315012	0.314746	-33.000000	-99.000000
3166353.853000	38591102.600000	429.302000	0.332505	0.332733	-33.000000	-99.000000
3166363.853000	38591092.600000	419.302000	0.315007	0.314699	-33.000000	-99.000000
3166363.853000	38591092.600000	429.302000	0.332503	0.332757	-33.000000	-99.000000
3166363.853000	38591102.600000	419.302000	0.315012	0.314743	-33.000000	-99.000000
3166363.853000	38591102.600000	429.302000	0.332505	0.332734	-33.000000	-99.000000
3166333.853000	38591082.600000	439.302000	0.290082	0.290906	-33.000000	-99.000000
3166333.853000	38591082.600000	449.302000	0.289984	0.290380	-33.000000	-99.000000
3166343.853000	38591082.600000	439.302000	0.329986	0.330372	-33.000000	-99.000000
3166343.853000	38591082.600000	449.302000	0.362503	0.362503	-33.000000	-99.000000
3166333.853000	38591082.600000	459.302000	0.285019	0.284718	-33.000000	-99.000000
3166333.853000	38591082.600000	469.302000	0.334261	0.321682	-33.000000	-99.000000
3166343.853000	38591082.600000	459.302000	0.384981	0.384981	-33.000000	-99.000000
3166343.853000	38591082.600000	469.302000	0.387492	0.387492	-33.000000	-99.000000
3166333.853000	38591092.600000	439.302000	0.290112	0.291001	-33.000000	-99.000000
3166333.853000	38591092.600000	449.302000	0.289977	0.290382	-33.000000	-99.000000
3166333.853000	38591102.600000	439.302000	0.290159	0.291146	-33.000000	-99.000000
3166333.853000	38591102.600000	449.302000	0.289968	0.290386	-33.000000	-99.000000
3166343.853000	38591092.600000	439.302000	0.329981	0.330360	-33.000000	-99.000000
3166343.853000	38591092.600000	449.302000	0.362505	0.362505	-33.000000	-99.000000
3166343.853000	38591102.600000	439.302000	0.329971	0.330339	-33.000000	-99.000000
3166343.853000	38591102.600000	449.302000	0.362507	0.362507	-33.000000	-99.000000
3166333.853000	38591092.600000	459.302000	0.285026	0.284687	-33.000000	-99.000000
3166333.853000	38591092.600000	469.302000	0.334010	0.321636	-33.000000	-99.000000
3166333.853000	38591102.600000	459.302000	0.285038	0.284638	-33.000000	-99.000000
3166333.853000	38591102.600000	469.302000	0.333644	0.321568	-33.000000	-99.000000
3166343.853000	38591092.600000	459.302000	0.384974	0.384974	-33.000000	-99.000000
3166343.853000	38591092.600000	469.302000	0.387488	0.387488	-33.000000	-99.000000
3166343.853000	38591102.600000	459.302000	0.384961	0.384961	-33.000000	-99.000000
3166343.853000	38591102.600000	469.302000	0.387482	0.387482	-33.000000	-99.000000
3166353.853000	38591082.600000	439.302000	0.329986	0.330371	-33.000000	-99.000000
3166353.853000	38591082.600000	449.302000	0.362503	0.362503	-33.000000	-99.000000
3166363.853000	38591082.600000	439.302000	0.329986	0.330371	-33.000000	-99.000000
3166363.853000	38591082.600000	449.302000	0.362503	0.362503	-33.000000	-99.000000
3166353.853000	38591082.600000	459.302000	0.384980	0.384980	-33.000000	-99.000000
3166353.853000	38591082.600000	469.302000	0.387491	0.387491	-33.000000	-99.000000
3166363.853000	38591082.600000	459.302000	0.384980	0.384980	-33.000000	-99.000000
3166363.853000	38591082.600000	469.302000	0.387491	0.387491	-33.000000	-99.000000
3166353.853000	38591092.600000	439.302000	0.329980	0.330357	-33.000000	-99.000000
3166353.853000	38591092.600000	449.302000	0.362505	0.362505	-33.000000	-99.000000
3166353.853000	38591102.600000	439.302000	0.329968	0.330333	-33.000000	-99.000000
3166353.853000	38591102.600000	449.302000	0.362508	0.362508	-33.000000	-99.000000
3166363.853000	38591092.600000	439.302000	0.329980	0.330358	-33.000000	-99.000000
3166363.853000	38591092.600000	449.302000	0.362505	0.362505	-33.000000	-99.000000
3166363.853000	38591102.600000	439.302000	0.329969	0.330334	-33.000000	-99.000000
3166363.853000	38591102.600000	449.302000	0.362508	0.362508	-33.000000	-99.000000
3166353.853000	38591092.600000	459.302000	0.384972	0.384972	-33.000000	-99.000000
3166353.853000	38591092.600000	469.302000	0.387487	0.387487	-33.000000	-99.000000
3166353.853000	38591102.600000	459.302000	0.384957	0.384957	-33.000000	-99.000000
3166353.853000	38591102.600000	469.302000	0.387480	0.387480	-33.000000	-99.000000
3166363.853000	38591092.600000	459.302000	0.384972	0.384972	-33.000000	-99.000000
3166363.853000	38591092.600000	469.302000	0.387487	0.387487	-33.000000	-99.000000
3166363.853000	38591102.600000	459.302000	0.384958	0.384958	-33.000000	-99.000000
3166363.853000	38591102.600000	469.302000	0.387480	0.387480	-33.000000	-99.000000
3166373.853000	38591082.600000	429.302000	0.332502	0.332771	-33.000000	-99.000000
3166373.853000	38591092.600000	429.302000	0.332503	0.332761	-33.000000	-99.000000
3166373.853000	38591102.600000	429.302000	0.332505	0.332742	-33.000000	-99.000000
3166373.853000	38591082.600000	439.302000	0.329987	0.330373	-33.000000	-99.000000
3166373.853000	38591082.600000	449.302000	0.362503	0.362503	-33.000000	-99.000000
3166373.853000	38591082.600000	459.302000	0.384981	0.384981	-33.000000	-99.000000
3166373.853000	38591082.600000	469.302000	0.387492	0.387492	-33.000000	-99.000000
3166373.853000	38591092.600000	439.302000	0.329982	0.330362	-33.000000	-99.000000
3166373.853000	38591092.600000	449.302000	0.362505	0.362505	-33.000000	-99.000000
3166373.853000	38591102.600000	439.302000	0.329973	0.330342	-33.000000	-99.000000
3166373.853000	38591102.600000	449.302000	0.362507	0.362507	-33.000000	-99.000000
3166373.853000	38591092.600000	459.302000	0.384975	0.384975	-33.000000	-99.000000
3166373.853000	38591092.600000	469.302000	0.387488	0.387488	-33.000000	-99.000000
3166373.853000	38591102.600000	459.302000	0.384963	0.384963	-33.000000	-99.000000
3166373.853000	38591102.600000	469.302000	0.387483	0.387483	-33.000000	-99.000000
3166333.853000	38591082.600000	479.302000	0.507003	0.507662	-33.000000	-99.000000
3166333.853000	38591082.600000	489.302000	0.507365	0.508190	-33.000000	-99.000000
3166343.853000	38591082.600000	479.302000	0.379988	0.379988	-33.000000	-99.000000
3166343.853000	38591082.600000	489.302000	0.337556	0.337556	-33.000000	-99.000000
3166333.853000	38591092.600000	479.302000	0.506826	0.507464	-33.000000	-99.000000
3166333.853000	38591092.600000	489.302000	0.507314	0.508193	-33.000000	-99.000000
3166333.853000	38591102.600000	479.302000	0.506563	0.507156	-33.000000	-99.000000
3166333.853000	38591102.600000	489.302000	0.507235	0.508196	-33.000000	-99.000000
3166343.853000	38591092.600000	479.302000	0.379983	0.379983	-33.000000	-99.000000
3166343.853000	38591092.600000	489.302000	0.337578	0.337578	-33.000000	-99.000000
3166343.853000	38591102.600000	479.302000	0.379975	0.379975	-33.000000	-99.000000
3166343.853000	38591102.600000	489.302000	0.337615	0.337615	-33.000000	-99.000000
3166353.853000	38591082.600000	479.302000	0.379988	0.379988	-33.000000	-99.000000
3166353.853000	38591082.600000	489.302000	0.337558	0.337558	-33.000000	-99.000000
3166363.853000	38591082.600000	479.302000	0.379988	0.379988	-33.000000	-99.000000
3166363.853000	38591082.600000	489.302000	0.337558	0.337558	-33.000000	-99.000000
3166353.853000	38591082.600000	499.302000	0.289957	0.289957	-33.000000	-99.000000
3166363.853000	38591082.600000	499.302000	0.289957	0.289957	-33.000000	-99.000000
3166353.853000	38591092.600000	479.302000	0.379982	0.379982	-33.000000	-99.000000
3166353.853000	38591092.600000	489.302000	0.337583	0.337583	-33.000000	-99.000000
3166353.853000	38591102.600000	479.302000	0.379972	0.379972	-33.000000	-99.000000
3166353.853000	38591102.600000	489.302000	0.337627	0.337627	-33.000000	-99.000000
3166363.853000	38591092.600000	479.302000	0.379982	0.379982	-33.000000	-99.000000
3166363.853000	38591092.600000	489.302000	0.337582	0.337582	-33.000000	-99.000000
3166363.853000	38591102.600000	479.302000	0.379973	0.379973	-33.000000	-99.000000
3166363.853000	38591102.600000	489.302000	0.337625	0.337625	-33.000000	-99.000000
3166353.853000	38591092.600000	499.302000	0.289937	0.289937	-33.000000	-99.000000
3166353.853000	38591102.600000	499.302000	0.289901	0.289901	-33.000000	-99.000000
3166363.853000	38591092.600000	499.302000	0.289938	0.289938	-33.000000	-99.000000
3166363.853000	38591102.600000	499.302000	0.289903	0.289903	-33.000000	-99.000000
3166373.853000	38591082.600000	479.302000	0.379988	0.379988	-33.000000	-99.000000
3166373.853000	38591082.600000	489.302000	0.337554	0.337554	-33.000000	-99.000000
3166383.853000	38591082.600000	489.302000	0.337549	0.337549	-33.000000	-99.000000
3166373.853000	38591082.600000	499.302000	0.289960	0.289960	-33.000000	-99.000000
3166383.853000	38591082.600000	499.302000	0.289964	0.289964	-33.000000	-99.000000
3166373.853000	38591092.600000	479.302000	0.379984	0.379984	-33.000000	-99.000000
3166373.853000	38591092.600000	489.302000	0.337575	0.337575	-33.000000	-99.000000
3166373.853000	38591102.600000	479.302000	0.379976	0.379976	-33.000000	-99.000000
3166373.853000	38591102.600000	489.302000	0.337609	0.337609	-33.000000	-99.000000
3166383.853000	38591092.600000	489.302000	0.337565	0.337565	-33.000000	-99.000000
3166383.853000	38591102.600000	489.302000	0.337589	0.337589	-33.000000	-99.000000
3166373.853000	38591092.600000	499.302000	0.289943	0.289943	-33.000000	-99.000000
3166373.853000	38591102.600000	499.302000	0.289915	0.289915	-33.000000	-99.000000
3166383.853000	38591092.600000	499.302000	0.289951	0.289951	-33.000000	-99.000000
3166383.853000	38591102.600000	499.302000	0.289931	0.289931	-33.000000	-99.000000
3166253.853000	38591132.600000	469.302000	0.299996	0.300749	-33.000000	-99.000000
3166253.853000	38591142.600000	459.302000	0.301743	0.305341	-33.000000	-99.000000
3166253.853000	38591142.600000	469.302000	0.299988	0.300479	-33.000000	-99.000000
3166253.853000	38591152.600000	459.302000	0.301862	0.305662	-33.000000	-99.000000
3166253.853000	38591152.600000	469.302000	0.299984	0.300420	-33.000000	-99.000000
3166253.853000	38591162.600000	459.302000	0.301054	0.303532	-33.000000	-99.000000
3166253.853000	38591162.600000	469.302000	0.299991	0.300709	-33.000000	-99.000000
3166263.853000	38591152.600000	459.302000	0.300803	0.302897	-33.000000	-99.000000
3166263.853000	38591152.600000	469.302000	0.299995	0.300782	-33.000000	-99.000000
3166263.853000	38591162.600000	459.302000	0.300607	0.302410	-33.000000	-99.000000
3166263.853000	38591162.600000	469.302000	0.299995	0.300828	-33.000000	-99.000000
3166253.853000	38591172.600000	459.302000	0.300559	0.302292	-33.000000	-99.000000
3166253.853000	38591172.600000	469.302000	0.299995	0.300837	-33.000000	-99.000000
3166253.853000	38591182.600000	459.302000	0.300327	0.301727	-33.000000	-99.000000
3166253.853000	38591182.600000	469.302000	0.299997	0.300888	-33.000000	-99.000000
3166263.853000	38591172.600000	459.302000	0.300402	0.301911	-33.000000	-99.000000
3166263.853000	38591172.600000	469.302000	0.299997	0.300873	-33.000000	-99.000000
3166263.853000	38591182.600000	459.302000	0.300266	0.301583	-33.000000	-99.000000
3166263.853000	38591182.600000	469.302000	0.299997	0.300901	-33.000000	-99.000000
3166323.853000	38591112.600000	409.302000	0.267980	0.266161	-33.000000	-99.000000
3166323.853000	38591122.600000	409.302000	0.242957	0.239128	-33.000000	-99.000000
3166313.853000	38591112.600000	429.302000	0.290771	0.292683	-33.000000	-99.000000
3166313.853000	38591122.600000	429.302000	0.291309	0.293868	-33.000000	-99.000000
3166323.853000	38591112.600000	419.302000	0.290669	0.292380	-33.000000	-99.000000
3166323.853000	38591112.600000	429.302000	0.290609	0.292289	-33.000000	-99.000000
3166323.853000	38591122.600000	419.302000	0.290864	0.292828	-33.000000	-99.000000
3166323.853000	38591122.600000	429.302000	0.290897	0.292981	-33.000000	-99.000000
3166323.853000	38591132.600000	409.302000	0.242413	0.237443	-33.000000	-99.000000
3166323.853000	38591142.600000	409.302000	0.242408	0.237445	-33.000000	-99.000000
3166313.853000	38591132.600000	429.302000	0.291842	0.294840	-33.000000	-99.000000
3166313.853000	38591142.600000	429.302000	0.291528	0.294294	-33.000000	-99.000000
3166323.853000	38591132.600000	419.302000	0.297613	0.297057	-33.000000	-99.000000
3166323.853000	38591132.600000	429.302000	0.291110	0.293455	-33.000000	-99.000000
3166323.853000	38591142.600000	419.302000	0.311813	0.310344	-33.000000	-99.000000
3166323.853000	38591142.600000	429.302000	0.290992	0.293196	-33.000000	-99.000000
3166293.853000	38591112.600000	439.302000	0.290371	0.291790	-33.000000	-99.000000
3166293.853000	38591112.600000	449.302000	0.289921	0.290404	-33.000000	-99.000000
3166293.853000	38591122.600000	439.302000	0.290671	0.292652	-33.000000	-99.000000
3166293.853000	38591122.600000	449.302000	0.289847	0.290426	-33.000000	-99.000000
3166303.853000	38591112.600000	439.302000	0.290491	0.292141	-33.000000	-99.000000
3166303.853000	38591112.600000	449.302000	0.289893	0.290415	-33.000000	-99.000000
3166303.853000	38591122.600000	439.302000	0.291214	0.294073	-33.000000	-99.000000
3166303.853000	38591122.600000	449.302000	0.289684	0.290468	-33.000000	-99.000000
3166303.853000	38591112.600000	459.302000	0.285119	0.284292	-33.000000	-99.000000
3166303.853000	38591122.600000	459.302000	0.285300	0.283510	-33.000000	-99.000000
3166293.853000	38591132.600000	439.302000	0.290996	0.293526	-33.000000	-99.000000
3166293.853000	38591132.600000	449.302000	0.289755	0.290443	-33.000000	-99.000000
3166293.853000	38591142.600000	439.302000	0.290800	0.293010	-33.000000	-99.000000
3166293.853000	38591142.600000	449.302000	0.289813	0.290422	-33.000000	-99.000000
3166303.853000	38591132.600000	439.302000	0.293359	0.297722	-33.000000	-99.000000
3166303.853000	38591132.600000	449.302000	0.288449	0.290294	-33.000000	-99.000000
3166303.853000	38591142.600000	439.302000	0.291750	0.295302	-33.000000	-99.000000
3166303.853000	38591142.600000	449.302000	0.289478	0.290457	-33.000000	-99.000000
3166303.853000	38591132.600000	459.302000	0.285600	0.280898	-33.000000	-99.000000
3166303.853000	38591142.600000	459.302000	0.285433	0.282890	-33.000000	-99.000000
3166313.853000	38591112.600000	439.302000	0.290476	0.292097	-33.000000	-99.000000
3166313.853000	38591112.600000	449.302000	0.289896	0.290414	-33.000000	-99.000000
3166313.853000	38591122.600000	439.302000	0.291124	0.293850	-33.000000	-99.000000
3166313.853000	38591122.600000	449.302000	0.289714	0.290462	-33.000000	-99.000000
3166323.853000	38591112.600000	439.302000	0.290347	0.291716	-33.000000	-99.000000
3166323.853000	38591112.600000	449.302000	0.289927	0.290402	-33.000000	-99.000000
3166323.853000	38591122.600000	439.302000	0.290593	0.292434	-33.000000	-99.000000
3166323.853000	38591122.600000	449.302000	0.289867	0.290420	-33.000000	-99.000000
3166313.853000	38591112.600000	459.302000	0.285116	0.284307	-33.000000	-99.000000
3166313.853000	38591112.600000	469.302000	0.331590	0.321180	-33.000000	-99.000000
3166313.853000	38591122.600000	459.302000	0.285278	0.283609	-33.000000	-99.000000
3166313.853000	38591122.600000	469.302000	0.328903	0.320649	-33.000000	-99.000000
3166323.853000	38591112.600000	459.302000	0.285084	0.284443	-33.000000	-99.000000
3166323.853000	38591112.600000	469.302000	0.332349	0.321325	-33.000000	-99.000000
3166323.853000	38591122.600000	459.302000	0.285146	0.284180	-33.000000	-99.000000
3166323.853000	38591122.600000	469.302000	0.330996	0.321065	-33.000000	-99.000000
3166313.853000	38591132.600000	439.302000	0.292653	0.296902	-33.000000	-99.000000
3166313.853000	38591132.600000	449.302000	0.288996	0.290440	-33.000000	-99.000000
3166313.853000	38591142.600000	439.302000	0.291563	0.294896	-33.000000	-99.000000
3166313.853000	38591142.600000	449.302000	0.289556	0.290455	-33.000000	-99.000000
3166323.853000	38591132.600000	439.302000	0.290833	0.293096	-33.000000	-99.000000
3166323.853000	38591132.600000	449.302000	0.289803	0.290432	-33.000000	-99.000000
3166323.853000	38591142.600000	439.302000	0.290692	0.292713	-33.000000	-99.000000
3166323.853000	38591142.600000	449.302000	0.289842	0.290415	-33.000000	-99.000000
3166313.853000	38591132.600000	459.302000	0.285587	0.281839	-33.000000	-99.000000
3166313.853000	38591132.600000	469.302000	0.325928	0.320019	-33.000000	-99.000000
3166313.853000	38591142.600000	459.302000	0.285390	0.283103	-33.000000	-99.000000
3166313.853000	38591142.600000	469.302000	0.327758	0.320412	-33.000000	-99.000000
3166323.853000	38591132.600000	459.302000	0.285207	0.283919	-33.000000	-99.000000
3166323.853000	38591132.600000	469.302000	0.329957	0.320861	-33.000000	-99.000000
3166323.853000	38591142.600000	459.302000	0.285173	0.284066	-33.000000	-99.000000
3166323.853000	38591142.600000	469.302000	0.330570	0.320982	-33.000000	-99.000000
3166323.853000	38591152.600000	409.302000	0.242418	0.237443	-33.000000	-99.000000
3166323.853000	38591162.600000	409.302000	0.242436	0.237438	-33.000000	-99.000000
3166313.853000	38591152.600000	429.302000	0.290920	0.293035	-33.000000	-99.000000
3166313.853000	38591162.600000	429.302000	0.290547	0.292135	-33.000000	-99.000000
3166323.853000	38591152.600000	419.302000	0.312309	0.311902	-33.000000	-99.000000
3166323.853000	38591152.600000	429.302000	0.290698	0.292509	-33.000000	-99.000000
3166323.853000	38591162.600000	419.302000	0.312523	0.312016	-33.000000	-99.000000
3166323.853000	38591162.600000	429.302000	0.304602	0.303936	-33.000000	-99.000000
3166323.853000	38591172.600000	409.302000	0.242453	0.237434	-33.000000	-99.000000
3166323.853000	38591182.600000	409.302000	0.242466	0.237430	-33.000000	-99.000000
3166313.853000	38591172.600000	429.302000	0.290347	0.291614	-33.000000	-99.000000
3166313.853000	38591182.600000	429.302000	0.290236	0.291312	-33.000000	-99.000000
3166323.853000	38591172.600000	419.302000	0.315011	0.314713	-33.000000	-99.000000
3166323.853000	38591172.600000	429.302000	0.319733	0.317906	-33.000000	-99.000000
3166323.853000	38591182.600000	419.302000	0.315008	0.314688	-33.000000	-99.000000
3166323.853000	38591182.600000	429.302000	0.322513	0.321785	-33.000000	-99.000000
3166293.853000	38591152.600000	439.302000	0.290450	0.292024	-33.000000	-99.000000
3166293.853000	38591152.600000	449.302000	0.289903	0.290396	-33.000000	-99.000000
3166293.853000	38591162.600000	439.302000	0.290255	0.291443	-33.000000	-99.000000
3166293.853000	38591162.600000	449.302000	0.289948	0.290383	-33.000000	-99.000000
3166303.853000	38591152.600000	439.302000	0.290641	0.292573	-33.000000	-99.000000
3166303.853000	38591152.600000	449.302000	0.289856	0.290406	-33.000000	-99.000000
3166303.853000	38591162.600000	439.302000	0.290307	0.291600	-33.000000	-99.000000
3166303.853000	38591162.600000	449.302000	0.289937	0.290385	-33.000000	-99.000000
3166303.853000	38591152.600000	459.302000	0.285162	0.284117	-33.000000	-99.000000
3166303.853000	38591162.600000	459.302000	0.285077	0.284475	-33.000000	-99.000000
3166293.853000	38591172.600000	439.302000	0.290158	0.291144	-33.000000	-99.000000
3166293.853000	38591172.600000	449.302000	0.289969	0.290377	-33.000000	-99.000000
3166293.853000	38591182.600000	439.302000	0.290105	0.290981	-33.000000	-99.000000
3166293.853000	38591182.600000	449.302000	0.289979	0.290374	-33.000000	-99.000000
3166303.853000	38591172.600000	439.302000	0.290176	0.291201	-33.000000	-99.000000
3166303.853000	38591172.600000	449.302000	0.289965	0.290378	-33.000000	-99.000000
3166303.853000	38591182.600000	439.302000	0.290113	0.291005	-33.000000	-99.000000
3166303.853000	38591182.600000	449.302000	0.289978	0.290374	-33.000000	-99.000000
3166303.853000	38591172.600000	459.302000	0.285044	0.284614	-33.000000	-99.000000
3166303.853000	38591182.600000	459.302000	0.285029	0.284680	-33.000000	-99.000000
3166313.853000	38591152.600000	439.302000	0.290616	0.292500	-33.000000	-99.000000
3166313.853000	38591152.600000	449.302000	0.289862	0.290405	-33.000000	-99.000000
3166313.853000	38591162.600000	439.302000	0.290301	0.291582	-33.000000	-99.000000
3166313.853000	38591162.600000	449.302000	0.289938	0.290385	-33.000000	-99.000000
3166323.853000	38591152.600000	439.302000	0.290414	0.291918	-33.000000	-99.000000
3166323.853000	38591152.600000	449.302000	0.289912	0.290394	-33.000000	-99.000000
3166323.853000	38591162.600000	439.302000	0.290243	0.291407	-33.000000	-99.000000
3166323.853000	38591162.600000	449.302000	0.289951	0.290382	-33.000000	-99.000000
3166313.853000	38591152.600000	459.302000	0.285155	0.284145	-33.000000	-99.000000
3166313.853000	38591152.600000	469.302000	0.330940	0.321054	-33.000000	-99.000000
3166313.853000	38591162.600000	459.302000	0.285075	0.284482	-33.000000	-99.000000
3166313.853000	38591162.600000	469.302000	0.332699	0.321392	-33.000000	-99.000000
3166323.853000	38591152.600000	459.302000	0.285103	0.284363	-33.000000	-99.000000
3166323.853000	38591152.600000	469.302000	0.331999	0.321258	-33.000000	-99.000000
3166323.853000	38591162.600000	459.302000	0.285061	0.284543	-33.000000	-99.000000
3166323.853000	38591162.600000	469.302000	0.333083	0.321464	-33.000000	-99.000000
3166313.853000	38591172.600000	439.302000	0.290174	0.291194	-33.000000	-99.000000
3166313.853000	38591172.600000	449.302000	0.289965	0.290378	-33.000000	-99.000000
3166313.853000	38591182.600000	439.302000	0.290112	0.291003	-33.000000	-99.000000
3166313.853000	38591182.600000	449.302000	0.289978	0.290374	-33.000000	-99.000000
3166323.853000	38591172.600000	439.302000	0.290153	0.291129	-33.000000	-99.000000
3166323.853000	38591172.600000	449.302000	0.289970	0.290377	-33.000000	-99.000000
3166323.853000	38591182.600000	439.302000	0.292558	0.293051	-33.000000	-99.000000
3166323.853000	38591182.600000	449.302000	0.289980	0.290374	-33.000000	-99.000000
3166313.853000	38591172.600000	459.302000	0.285044	0.284616	-33.000000	-99.000000
3166313.853000	38591172.600000	469.302000	0.333582	0.321557	-33.000000	-99.000000
3166313.853000	38591182.600000	459.302000	0.285028	0.284681	-33.000000	-99.000000
3166313.853000	38591182.600000	469.302000	0.334057	0.321645	-33.000000	-99.000000
3166323.853000	38591172.600000	459.302000	0.285038	0.284638	-33.000000	-99.000000
3166323.853000	38591172.600000	469.302000	0.307097	0.307097	-33.000000	-99.000000
3166323.853000	38591182.600000	459.302000	0.285026	0.284691	-33.000000	-99.000000
3166323.853000	38591182.600000	469.302000	0.359890	0.359890	-33.000000	-99.000000
3166253.853000	38591112.600000	479.302000	0.295010	0.295010	-33.000000	-99.000000
3166253.853000	38591122.600000	479.302000	0.295018	0.295018	-33.000000	-99.000000
3166253.853000	38591122.600000	489.302000	0.295190	0.295190	-33.000000	-99.000000
3166263.853000	38591122.600000	479.302000	0.295013	0.295013	-33.000000	-99.000000
3166253.853000	38591132.600000	479.302000	0.295043	0.295043	-33.000000	-99.000000
3166253.853000	38591132.600000	489.302000	0.295362	0.295362	-33.000000	-99.000000
3166253.853000	38591142.600000	479.302000	0.295122	0.295122	-33.000000	-99.000000
3166263.853000	38591132.600000	479.302000	0.295021	0.295021	-33.000000	-99.000000
3166263.853000	38591142.600000	479.302000	0.295033	0.295033	-33.000000	-99.000000
3166273.853000	38591142.600000	479.302000	0.295015	0.295015	-33.000000	-99.000000
3166253.853000	38591152.600000	479.302000	0.295142	0.295142	-33.000000	-99.000000
3166253.853000	38591162.600000	479.302000	0.295053	0.295053	-33.000000	-99.000000
3166263.853000	38591152.600000	479.302000	0.295035	0.295035	-33.000000	-99.000000
3166263.853000	38591162.600000	479.302000	0.295025	0.295025	-33.000000	-99.000000
3166253.853000	38591172.600000	479.302000	0.295022	0.295022	-33.000000	-99.000000
3166253.853000	38591182.600000	479.302000	0.295012	0.295012	-33.000000	-99.000000
3166263.853000	38591172.600000	479.302000	0.295015	0.295015	-33.000000	-99.000000
3166263.853000	38591182.600000	479.302000	0.295009	0.295009	-33.000000	-99.000000
3166273.853000	38591152.600000	479.302000	0.295015	0.295015	-33.000000	-99.000000
3166273.853000	38591162.600000	479.302000	0.295013	0.295013	-33.000000	-99.000000
3166273.853000	38591172.600000	479.302000	0.295010	0.295010	-33.000000	-99.000000
3166273.853000	38591182.600000	479.302000	0.295007	0.295007	-33.000000	-99.000000
3166303.853000	38591112.600000	489.302000	0.506632	0.508184	-33.000000	-99.000000
3166303.853000	38591122.600000	489.302000	0.505046	0.507839	-33.000000	-99.000000
3166303.853000	38591132.600000	489.302000	0.497050	0.499869	-33.000000	-99.000000
3166303.853000	38591142.600000	489.302000	0.503492	0.507105	-33.000000	-99.000000
3166313.853000	38591112.600000	479.302000	0.505006	0.505014	-33.000000	-99.000000
3166313.853000	38591112.600000	489.302000	0.506661	0.508186	-33.000000	-99.000000
3166313.853000	38591122.600000	479.302000	0.502695	0.500796	-33.000000	-99.000000
3166313.853000	38591122.600000	489.302000	0.505266	0.507915	-33.000000	-99.000000
3166323.853000	38591112.600000	479.302000	0.505597	0.505891	-33.000000	-99.000000
3166323.853000	38591112.600000	489.302000	0.506903	0.508198	-33.000000	-99.000000
3166323.853000	38591122.600000	479.302000	0.504506	0.504208	-33.000000	-99.000000
3166323.853000	38591122.600000	489.302000	0.506430	0.508169	-33.000000	-99.000000
3166313.853000	38591132.600000	479.302000	0.499686	0.493277	-33.000000	-99.000000
3166313.853000	38591132.600000	489.302000	0.500342	0.504282	-33.000000	-99.000000
3166313.853000	38591142.600000	479.302000	0.501509	0.498132	-33.000000	-99.000000
3166313.853000	38591142.600000	489.302000	0.504057	0.507429	-33.000000	-99.000000
3166323.853000	38591132.600000	479.302000	0.503598	0.502597	-33.000000	-99.000000
3166323.853000	38591132.600000	489.302000	0.505925	0.508097	-33.000000	-99.000000
3166323.853000	38591142.600000	479.302000	0.504098	0.503510	-33.000000	-99.000000
3166323.853000	38591142.600000	489.302000	0.506223	0.508153	-33.000000	-99.000000
3166303.853000	38591152.600000	489.302000	0.506326	0.508172	-33.000000	-99.000000
3166303.853000	38591162.600000	489.302000	0.506976	0.508210	-33.000000	-99.000000
3166303.853000	38591172.600000	489.302000	0.507209	0.508205	-33.000000	-99.000000
3166303.853000	38591182.600000	489.302000	0.507316	0.508199	-33.000000	-99.000000
3166313.853000	38591152.600000	479.302000	0.504387	0.504010	-33.000000	-99.000000
3166313.853000	38591152.600000	489.302000	0.506379	0.508178	-33.000000	-99.000000
3166313.853000	38591162.600000	479.302000	0.505801	0.506176	-33.000000	-99.000000
3166313.853000	38591162.600000	489.302000	0.506987	0.508210	-33.000000	-99.000000
3166323.853000	38591152.600000	479.302000	0.505260	0.505402	-33.000000	-99.000000
3166323.853000	38591152.600000	489.302000	0.506778	0.508205	-33.000000	-99.000000
3166323.853000	38591162.600000	479.302000	0.506098	0.506574	-33.000000	-99.000000
3166323.853000	38591162.600000	489.302000	0.507091	0.508208	-33.000000	-99.000000
3166313.853000	38591172.600000	479.302000	0.506469	0.507042	-33.000000	-99.000000
3166313.853000	38591172.600000	489.302000	0.507212	0.508205	-33.000000	-99.000000
3166313.853000	38591182.600000	479.302000	0.506818	0.507454	-33.000000	-99.000000
3166313.853000	38591182.600000	489.302000	0.507317	0.508199	-33.000000	-99.000000
3166323.853000	38591172.600000	479.302000	0.460654	0.464104	-33.000000	-99.000000
3166323.853000	38591172.600000	489.302000	0.507248	0.508203	-33.000000	-99.000000
3166323.853000	38591182.600000	479.302000	0.417749	0.411695	-33.000000	-99.000000
3166323.853000	38591182.600000	489.302000	0.507332	0.508198	-33.000000	-99.000000
3166253.853000	38591192.600000	459.302000	0.300210	0.301448	-33.000000	-99.000000
3166253.853000	38591192.600000	469.302000	0.299998	0.300912	-33.000000	-99.000000
3166253.853000	38591202.600000	459.302000	0.300145	0.301293	-33.000000	-99.000000
3166253.853000	38591202.600000	469.302000	0.299998	0.300924	-33.000000	-99.000000
3166263.853000	38591192.600000	459.302000	0.300183	0.301384	-33.000000	-99.000000
3166263.853000	38591192.600000	469.302000	0.299998	0.300917	-33.000000	-99.000000
3166263.853000	38591202.600000	459.302000	0.300131	0.301262	-33.000000	-99.000000
3166263.853000	38591202.600000	469.302000	0.299998	0.300927	-33.000000	-99.000000
3166253.853000	38591212.600000	459.302000	0.300105	0.301200	-33.000000	-99.000000
3166253.853000	38591212.600000	469.302000	0.299999	0.300932	-33.000000	-99.000000
3166253.853000	38591222.600000	459.302000	0.300080	0.301140	-33.000000	-99.000000
3166253.853000	38591222.600000	469.302000	0.299999	0.300937	-33.000000	-99.000000
3166263.853000	38591212.600000	459.302000	0.300098	0.301183	-33.000000	-99.000000
3166263.853000	38591212.600000	469.302000	0.299999	0.300933	-33.000000	-99.000000
3166263.853000	38591222.600000	459.302000	0.300076	0.301130	-33.000000	-99.000000
3166263.853000	38591222.600000	469.302000	0.299999	0.300937	-33.000000	-99.000000
3166253.853000	38591232.600000	459.302000	0.300063	0.301099	-33.000000	-99.000000
3166253.853000	38591232.600000	469.302000	0.299999	0.300940	-33.000000	-99.000000
3166263.853000	38591232.600000	459.302000	0.300060	0.301093	-33.000000	-99.000000
3166263.853000	38591232.600000	469.302000	0.299999	0.300940	-33.000000	-99.000000
3166323.853000	38591192.600000	409.302000	0.242476	0.237428	-33.000000	-99.000000
3166323.853000	38591202.600000	409.302000	0.242482	0.237426	-33.000000	-99.000000
3166313.853000	38591192.600000	429.302000	0.290169	0.291127	-33.000000	-99.000000
3166313.853000	38591202.600000	429.302000	0.290126	0.291008	-33.000000	-99.000000
3166323.853000	38591192.600000	419.302000	0.315006	0.314669	-33.000000	-99.000000
3166323.853000	38591192.600000	429.302000	0.332503	0.332773	-33.000000	-99.000000
3166323.853000	38591202.600000	419.302000	0.315005	0.314656	-33.000000	-99.000000
3166323.853000	38591202.600000	429.302000	0.332503	0.332779	-33.000000	-99.000000
3166323.853000	38591212.600000	409.302000	0.242486	0.237424	-33.000000	-99.000000
3166323.853000	38591222.600000	409.302000	0.242489	0.237423	-33.000000	-99.000000
3166313.853000	38591212.600000	429.302000	0.290098	0.290927	-33.000000	-99.000000
3166313.853000	38591222.600000	429.302000	0.304922	0.303660	-33.000000	-99.000000
3166323.853000	38591212.600000	419.302000	0.315004	0.314647	-33.000000	-99.000000
3166323.853000	38591212.600000	429.302000	0.332502	0.332784	-33.000000	-99.000000
3166323.853000	38591222.600000	419.302000	0.315003	0.314641	-33.000000	-99.000000
3166323.853000	38591222.600000	429.302000	0.332502	0.332787	-33.000000	-99.000000
3166293.853000	38591192.600000	439.302000	0.290075	0.290884	-33.000000	-99.000000
3166293.853000	38591192.600000	449.302000	0.289986	0.290372	-33.000000	-99.000000
3166293.853000	38591202.600000	439.302000	0.290055	0.290824	-33.000000	-99.000000
3166293.853000	38591202.600000	449.302000	0.289989	0.290371	-33.000000	-99.000000
3166303.853000	38591192.600000	439.302000	0.290079	0.290897	-33.000000	-99.000000
3166303.853000	38591192.600000	449.302000	0.289985	0.290372	-33.000000	-99.000000
3166303.853000	38591202.600000	439.302000	0.290058	0.290831	-33.000000	-99.000000
3166303.853000	38591202.600000	449.302000	0.289989	0.290371	-33.000000	-99.000000
3166303.853000	38591192.600000	459.302000	0.285020	0.284716	-33.000000	-99.000000
3166303.853000	38591202.600000	459.302000	0.285015	0.284738	-33.000000	-99.000000
3166293.853000	38591212.600000	439.302000	0.290043	0.290783	-33.000000	-99.000000
3166293.853000	38591212.600000	449.302000	0.289992	0.290371	-33.000000	-99.000000
3166293.853000	38591222.600000	439.302000	0.290034	0.290755	-33.000000	-99.000000
3166293.853000	38591222.600000	449.302000	0.289994	0.290370	-33.000000	-99.000000
3166303.853000	38591212.600000	439.302000	0.290044	0.290787	-33.000000	-99.000000
3166303.853000	38591212.600000	449.302000	0.289992	0.290371	-33.000000	-99.000000
3166303.853000	38591222.600000	439.302000	0.290035	0.290758	-33.000000	-99.000000
3166303.853000	38591222.600000	449.302000	0.289993	0.290370	-33.000000	-99.000000
3166303.853000	38591212.600000	459.302000	0.285011	0.284753	-33.000000	-99.000000
3166303.853000	38591222.600000	459.302000	0.285009	0.284763	-33.000000	-99.000000
3166313.853000	38591192.600000	439.302000	0.290078	0.290895	-33.000000	-99.000000
3166313.853000	38591192.600000	449.302000	0.289985	0.290372	-33.000000	-99.000000
3166313.853000	38591202.600000	439.302000	0.290057	0.290830	-33.000000	-99.000000
3166313.853000	38591202.600000	449.302000	0.289989	0.290371	-33.000000	-99.000000
3166323.853000	38591192.600000	439.302000	0.329986	0.330367	-33.000000	-99.000000
3166323.853000	38591192.600000	449.302000	0.347521	0.344803	-33.000000	-99.000000
3166323.853000	38591202.600000	439.302000	0.329989	0.330374	-33.000000	-99.000000
3166323.853000	38591202.600000	449.302000	0.362504	0.362504	-33.000000	-99.000000
3166313.853000	38591192.600000	459.302000	0.285020	0.284717	-33.000000	-99.000000
3166313.853000	38591192.600000	469.302000	0.334335	0.321696	-33.000000	-99.000000
3166313.853000	38591202.600000	459.302000	0.285015	0.284739	-33.000000	-99.000000
3166313.853000	38591202.600000	469.302000	0.334509	0.321728	-33.000000	-99.000000
3166323.853000	38591192.600000	459.302000	0.355038	0.355038	-33.000000	-99.000000
3166323.853000	38591192.600000	469.302000	0.387491	0.387491	-33.000000	-99.000000
3166323.853000	38591202.600000	459.302000	0.384989	0.384989	-33.000000	-99.000000
3166323.853000	38591202.600000	469.302000	0.387493	0.387493	-33.000000	-99.000000
3166313.853000	38591212.600000	439.302000	0.290044	0.290787	-33.000000	-99.000000
3166313.853000	38591212.600000	449.302000	0.289992	0.290371	-33.000000	-99.000000
3166313.853000	38591222.600000	439.302000	0.290035	0.290758	-33.000000	-99.000000
3166313.853000	38591222.600000	449.302000	0.289993	0.290370	-33.000000	-99.000000
3166323.853000	38591212.600000	439.302000	0.329992	0.330380	-33.000000	-99.000000
3166323.853000	38591212.600000	449.302000	0.362503	0.362503	-33.000000	-99.000000
3166323.853000	38591222.600000	439.302000	0.329993	0.330384	-33.000000	-99.000000
3166323.853000	38591222.600000	449.302000	0.362502	0.362502	-33.000000	-99.000000
3166313.853000	38591212.600000	459.302000	0.285011	0.284753	-33.000000	-99.000000
3166313.853000	38591212.600000	469.302000	0.334624	0.321750	-33.000000	-99.000000
3166313.853000	38591222.600000	459.302000	0.285009	0.284763	-33.000000	-99.000000
3166313.853000	38591222.600000	469.302000	0.334704	0.321764	-33.000000	-99.000000
3166323.853000	38591212.600000	459.302000	0.384991	0.384991	-33.000000	-99.000000
3166323.853000	38591212.600000	469.302000	0.387494	0.387494	-33.000000	-99.000000
3166323.853000	38591222.600000	459.302000	0.384993	0.384993	-33.000000	-99.000000
3166323.853000	38591222.600000	469.302000	0.387495	0.387495	-33.000000	-99.000000
3166323.853000	38591232.600000	409.302000	0.242492	0.237423	-33.000000	-99.000000
3166313.853000	38591232.600000	429.302000	0.319940	0.317916	-33.000000	-99.000000
3166323.853000	38591232.600000	419.302000	0.315003	0.314636	-33.000000	-99.000000
3166323.853000	38591232.600000	429.302000	0.332501	0.332790	-33.000000	-99.000000
3166293.853000	38591232.600000	439.302000	0.290027	0.290735	-33.000000	-99.000000
3166293.853000	38591232.600000	449.302000	0.289995	0.290370	-33.000000	-99.000000
3166303.853000	38591232.600000	439.302000	0.290028	0.290737	-33.000000	-99.000000
3166303.853000	38591232.600000	449.302000	0.289995	0.290370	-33.000000	-99.000000
3166303.853000	38591232.600000	459.302000	0.285007	0.284770	-33.000000	-99.000000
3166313.853000	38591232.600000	439.302000	0.290028	0.290737	-33.000000	-99.000000
3166313.853000	38591232.600000	449.302000	0.289995	0.290370	-33.000000	-99.000000
3166323.853000	38591232.600000	439.302000	0.329995	0.330386	-33.000000	-99.000000
3166323.853000	38591232.600000	449.302000	0.362502	0.362502	-33.000000	-99.000000
3166313.853000	38591232.600000	459.302000	0.285007	0.284770	-33.000000	-99.000000
3166313.853000	38591232.600000	469.302000	0.307415	0.307415	-33.000000	-99.000000
3166323.853000	38591232.600000	459.302000	0.384995	0.384995	-33.000000	-99.000000
3166323.853000	38591232.600000	469.302000	0.387496	0.387496	-33.000000	-99.000000
3166253.853000	38591192.600000	479.302000	0.295007	0.295007	-33.000000	-99.000000
3166253.853000	38591202.600000	479.302000	0.295005	0.295005	-33.000000	-99.000000
3166263.853000	38591192.600000	479.302000	0.295006	0.295006	-33.000000	-99.000000
3166263.853000	38591202.600000	479.302000	0.295005	0.295005	-33.000000	-99.000000
3166253.853000	38591212.600000	479.302000	0.295004	0.295004	-33.000000	-99.000000
3166253.853000	38591222.600000	479.302000	0.295003	0.295003	-33.000000	-99.000000
3166263.853000	38591212.600000	479.302000	0.295003	0.295003	-33.000000	-99.000000
3166263.853000	38591222.600000	479.302000	0.295003	0.295003	-33.000000	-99.000000
3166273.853000	38591192.600000	479.302000	0.295005	0.295005	-33.000000	-99.000000
3166273.853000	38591202.600000	479.302000	0.295004	0.295004	-33.000000	-99.000000
3166273.853000	38591212.600000	479.302000	0.295003	0.295003	-33.000000	-99.000000
3166273.853000	38591222.600000	479.302000	0.295002	0.295002	-33.000000	-99.000000
3166253.853000	38591232.600000	479.302000	0.295002	0.295002	-33.000000	-99.000000
3166263.853000	38591232.600000	479.302000	0.295002	0.295002	-33.000000	-99.000000
3166273.853000	38591232.600000	479.302000	0.295002	0.295002	-33.000000	-99.000000
3166303.853000	38591192.600000	489.302000	0.507373	0.508195	-33.000000	-99.000000
3166303.853000	38591202.600000	489.302000	0.507408	0.508192	-33.000000	-99.000000
3166303.853000	38591212.600000	489.302000	0.507430	0.508190	-33.000000	-99.000000
3166303.853000	38591222.600000	489.302000	0.507445	0.508188	-33.000000	-99.000000
3166313.853000	38591192.600000	479.302000	0.507019	0.507679	-33.000000	-99.000000
3166313.853000	38591192.600000	489.302000	0.507374	0.508195	-33.000000	-99.000000
3166313.853000	38591202.600000	479.302000	0.507144	0.507814	-33.000000	-99.000000
3166313.853000	38591202.600000	489.302000	0.507408	0.508192	-33.000000	-99.000000
3166323.853000	38591192.600000	479.302000	0.379988	0.379988	-33.000000	-99.000000
3166323.853000	38591192.600000	489.302000	0.379969	0.379969	-33.000000	-99.000000
3166323.853000	38591202.600000	479.302000	0.379991	0.379991	-33.000000	-99.000000
3166323.853000	38591202.600000	489.302000	0.337539	0.337539	-33.000000	-99.000000
3166313.853000	38591212.600000	479.302000	0.507226	0.507902	-33.000000	-99.000000
3166313.853000	38591212.600000	489.302000	0.507430	0.508190	-33.000000	-99.000000
3166313.853000	38591222.600000	479.302000	0.507283	0.507961	-33.000000	-99.000000
3166313.853000	38591222.600000	489.302000	0.507445	0.508188	-33.000000	-99.000000
3166323.853000	38591212.600000	479.302000	0.379993	0.379993	-33.000000	-99.000000
3166323.853000	38591212.600000	489.302000	0.337530	0.337530	-33.000000	-99.000000
3166323.853000	38591222.600000	479.302000	0.379994	0.379994	-33.000000	-99.000000
3166323.853000	38591222.600000	489.302000	0.337524	0.337524	-33.000000	-99.000000
3166303.853000	38591232.600000	489.302000	0.507456	0.508187	-33.000000	-99.000000
3166313.853000	38591232.600000	479.302000	0.507324	0.508004	-33.000000	-99.000000
3166313.853000	38591232.600000	489.302000	0.507456	0.508187	-33.000000	-99.000000
3166323.853000	38591232.600000	479.302000	0.379995	0.379995	-33.000000	-99.000000
3166323.853000	38591232.600000	489.302000	0.337519	0.337519	-33.000000	-99.000000
3166333.853000	38591112.600000	399.302000	0.242616	0.233951	-33.000000	-99.000000
3166333.853000	38591112.600000	409.302000	0.242422	0.237439	-33.000000	-99.000000
3166333.853000	38591122.600000	399.302000	0.242678	0.233705	-33.000000	-99.000000
3166333.853000	38591122.600000	409.302000	0.242385	0.237449	-33.000000	-99.000000
3166343.853000	38591112.600000	399.302000	0.242657	0.233788	-33.000000	-99.000000
3166343.853000	38591112.600000	409.302000	0.242395	0.237445	-33.000000	-99.000000
3166343.853000	38591122.600000	399.302000	0.242801	0.233275	-33.000000	-99.000000
3166343.853000	38591122.600000	409.302000	0.242313	0.237467	-33.000000	-99.000000
3166333.853000	38591112.600000	419.302000	0.315013	0.314760	-33.000000	-99.000000
3166333.853000	38591112.600000	429.302000	0.319668	0.317867	-33.000000	-99.000000
3166333.853000	38591122.600000	419.302000	0.315021	0.314833	-33.000000	-99.000000
3166333.853000	38591122.600000	429.302000	0.322576	0.321791	-33.000000	-99.000000
3166343.853000	38591112.600000	419.302000	0.315018	0.314809	-33.000000	-99.000000
3166343.853000	38591112.600000	429.302000	0.332508	0.332701	-33.000000	-99.000000
3166343.853000	38591122.600000	419.302000	0.315034	0.314971	-33.000000	-99.000000
3166343.853000	38591122.600000	429.302000	0.332516	0.332620	-33.000000	-99.000000
3166333.853000	38591132.600000	399.302000	0.242763	0.233398	-33.000000	-99.000000
3166333.853000	38591132.600000	409.302000	0.242338	0.237462	-33.000000	-99.000000
3166333.853000	38591142.600000	399.302000	0.242809	0.233239	-33.000000	-99.000000
3166333.853000	38591142.600000	409.302000	0.242317	0.237470	-33.000000	-99.000000
3166343.853000	38591132.600000	399.302000	0.243147	0.232268	-33.000000	-99.000000
3166343.853000	38591132.600000	409.302000	0.242139	0.237515	-33.000000	-99.000000
3166343.853000	38591142.600000	399.302000	0.243503	0.231427	-33.000000	-99.000000
3166343.853000	38591142.600000	409.302000	0.241985	0.237560	-33.000000	-99.000000
3166333.853000	38591132.600000	419.302000	0.315031	0.314929	-33.000000	-99.000000
3166333.853000	38591132.600000	429.302000	0.332515	0.332641	-33.000000	-99.000000
3166333.853000	38591142.600000	419.302000	0.315036	0.314980	-33.000000	-99.000000
3166333.853000	38591142.600000	429.302000	0.332519	0.332616	-33.000000	-99.000000
3166343.853000	38591132.600000	419.302000	0.315068	0.315330	-33.000000	-99.000000
3166343.853000	38591132.600000	429.302000	0.332537	0.332445	-33.000000	-99.000000
3166343.853000	38591142.600000	419.302000	0.315101	0.315678	-33.000000	-99.000000
3166343.853000	38591142.600000	429.302000	0.332560	0.332282	-33.000000	-99.000000
3166353.853000	38591112.600000	399.302000	0.242688	0.233672	-33.000000	-99.000000
3166353.853000	38591112.600000	409.302000	0.242376	0.237450	-33.000000	-99.000000
3166353.853000	38591122.600000	399.302000	0.242935	0.232858	-33.000000	-99.000000
3166353.853000	38591122.600000	409.302000	0.242240	0.237486	-33.000000	-99.000000
3166363.853000	38591112.600000	399.302000	0.242681	0.233698	-33.000000	-99.000000
3166363.853000	38591122.600000	399.302000	0.242900	0.232963	-33.000000	-99.000000
3166353.853000	38591112.600000	419.302000	0.315021	0.314844	-33.000000	-99.000000
3166353.853000	38591112.600000	429.302000	0.332510	0.332683	-33.000000	-99.000000
3166353.853000	38591122.600000	419.302000	0.315047	0.315113	-33.000000	-99.000000
3166353.853000	38591122.600000	429.302000	0.332524	0.332550	-33.000000	-99.000000
3166363.853000	38591112.600000	419.302000	0.315021	0.314836	-33.000000	-99.000000
3166363.853000	38591112.600000	429.302000	0.332510	0.332687	-33.000000	-99.000000
3166363.853000	38591122.600000	419.302000	0.315043	0.315076	-33.000000	-99.000000
3166363.853000	38591122.600000	429.302000	0.332522	0.332568	-33.000000	-99.000000
3166353.853000	38591132.600000	399.302000	0.244219	0.230075	-33.000000	-99.000000
3166353.853000	38591132.600000	409.302000	0.241676	0.237633	-33.000000	-99.000000
3166353.853000	38591142.600000	399.302000	0.253065	0.220619	-33.000000	-99.000000
3166353.853000	38591142.600000	409.302000	0.239111	0.237990	-33.000000	-99.000000
3166363.853000	38591132.600000	399.302000	0.243807	0.230818	-33.000000	-99.000000
3166363.853000	38591142.600000	399.302000	0.246343	0.227095	-33.000000	-99.000000
3166353.853000	38591132.600000	419.302000	0.315150	0.316330	-33.000000	-99.000000
3166353.853000	38591132.600000	429.302000	0.332601	0.331988	-33.000000	-99.000000
3166353.853000	38591142.600000	419.302000	0.315368	0.324262	-33.000000	-99.000000
3166353.853000	38591142.600000	429.302000	0.333434	0.329694	-33.000000	-99.000000
3166363.853000	38591132.600000	419.302000	0.315121	0.315957	-33.000000	-99.000000
3166363.853000	38591132.600000	429.302000	0.332575	0.332153	-33.000000	-99.000000
3166363.853000	38591142.600000	419.302000	0.315277	0.318211	-33.000000	-99.000000
3166363.853000	38591142.600000	429.302000	0.332764	0.331245	-33.000000	-99.000000
3166333.853000	38591112.600000	439.302000	0.290228	0.291359	-33.000000	-99.000000
3166333.853000	38591112.600000	449.302000	0.289953	0.290391	-33.000000	-99.000000
3166333.853000	38591122.600000	439.302000	0.292675	0.293466	-33.000000	-99.000000
3166333.853000	38591122.600000	449.302000	0.289935	0.290396	-33.000000	-99.000000
3166343.853000	38591112.600000	439.302000	0.329953	0.330299	-33.000000	-99.000000
3166343.853000	38591112.600000	449.302000	0.362512	0.362512	-33.000000	-99.000000
3166343.853000	38591122.600000	439.302000	0.329912	0.330210	-33.000000	-99.000000
3166343.853000	38591122.600000	449.302000	0.362522	0.362522	-33.000000	-99.000000
3166333.853000	38591112.600000	459.302000	0.285055	0.284566	-33.000000	-99.000000
3166333.853000	38591112.600000	469.302000	0.306972	0.306972	-33.000000	-99.000000
3166333.853000	38591122.600000	459.302000	0.285076	0.284476	-33.000000	-99.000000
3166333.853000	38591122.600000	469.302000	0.359785	0.359785	-33.000000	-99.000000
3166343.853000	38591112.600000	459.302000	0.384938	0.384938	-33.000000	-99.000000
3166343.853000	38591112.600000	469.302000	0.387470	0.387470	-33.000000	-99.000000
3166343.853000	38591122.600000	459.302000	0.384888	0.384888	-33.000000	-99.000000
3166343.853000	38591122.600000	469.302000	0.387444	0.387444	-33.000000	-99.000000
3166333.853000	38591132.600000	439.302000	0.329922	0.330229	-33.000000	-99.000000
3166333.853000	38591132.600000	449.302000	0.362520	0.362520	-33.000000	-99.000000
3166333.853000	38591142.600000	439.302000	0.329908	0.330197	-33.000000	-99.000000
3166333.853000	38591142.600000	449.302000	0.362524	0.362524	-33.000000	-99.000000
3166343.853000	38591132.600000	439.302000	0.329821	0.330008	-33.000000	-99.000000
3166343.853000	38591132.600000	449.302000	0.362540	0.362540	-33.000000	-99.000000
3166343.853000	38591142.600000	439.302000	0.329731	0.329803	-33.000000	-99.000000
3166343.853000	38591142.600000	449.302000	0.362555	0.362555	-33.000000	-99.000000
3166333.853000	38591132.600000	459.302000	0.384902	0.384902	-33.000000	-99.000000
3166333.853000	38591132.600000	469.302000	0.387449	0.387449	-33.000000	-99.000000
3166333.853000	38591142.600000	459.302000	0.384888	0.384888	-33.000000	-99.000000
3166333.853000	38591142.600000	469.302000	0.387440	0.387440	-33.000000	-99.000000
3166343.853000	38591132.600000	459.302000	0.384777	0.384777	-33.000000	-99.000000
3166343.853000	38591132.600000	469.302000	0.387384	0.387384	-33.000000	-99.000000
3166343.853000	38591142.600000	459.302000	0.384673	0.384673	-33.000000	-99.000000
3166343.853000	38591142.600000	469.302000	0.387324	0.387324	-33.000000	-99.000000
3166353.853000	38591112.600000	439.302000	0.329944	0.330280	-33.000000	-99.000000
3166353.853000	38591112.600000	449.302000	0.362514	0.362514	-33.000000	-99.000000
3166353.853000	38591122.600000	439.302000	0.329877	0.330133	-33.000000	-99.000000
3166353.853000	38591122.600000	449.302000	0.362529	0.362529	-33.000000	-99.000000
3166363.853000	38591112.600000	439.302000	0.329946	0.330284	-33.000000	-99.000000
3166363.853000	38591112.600000	449.302000	0.362514	0.362514	-33.000000	-99.000000
3166363.853000	38591122.600000	439.302000	0.329886	0.330153	-33.000000	-99.000000
3166363.853000	38591122.600000	449.302000	0.362527	0.362527	-33.000000	-99.000000
3166353.853000	38591112.600000	459.302000	0.384926	0.384926	-33.000000	-99.000000
3166353.853000	38591112.600000	469.302000	0.387464	0.387464	-33.000000	-99.000000
3166353.853000	38591122.600000	459.302000	0.384843	0.384843	-33.000000	-99.000000
3166353.853000	38591122.600000	469.302000	0.387421	0.387421	-33.000000	-99.000000
3166363.853000	38591112.600000	459.302000	0.384929	0.384929	-33.000000	-99.000000
3166363.853000	38591112.600000	469.302000	0.387466	0.387466	-33.000000	-99.000000
3166363.853000	38591122.600000	459.302000	0.384854	0.384854	-33.000000	-99.000000
3166363.853000	38591122.600000	469.302000	0.387427	0.387427	-33.000000	-99.000000
3166353.853000	38591132.600000	439.302000	0.329568	0.329453	-33.000000	-99.000000
3166353.853000	38591132.600000	449.302000	0.362565	0.362565	-33.000000	-99.000000
3166353.853000	38591142.600000	439.302000	0.327550	0.325114	-33.000000	-99.000000
3166353.853000	38591142.600000	449.302000	0.361673	0.361673	-33.000000	-99.000000
3166363.853000	38591132.600000	439.302000	0.329663	0.329661	-33.000000	-99.000000
3166363.853000	38591132.600000	449.302000	0.362560	0.362560	-33.000000	-99.000000
3166363.853000	38591142.600000	439.302000	0.329070	0.328351	-33.000000	-99.000000
3166363.853000	38591142.600000	449.302000	0.362515	0.362515	-33.000000	-99.000000
3166353.853000	38591132.600000	459.302000	0.384469	0.384469	-33.000000	-99.000000
3166353.853000	38591132.600000	469.302000	0.387221	0.387221	-33.000000	-99.000000
3166353.853000	38591142.600000	459.302000	0.381858	0.381858	-33.000000	-99.000000
3166353.853000	38591142.600000	469.302000	0.385881	0.385881	-33.000000	-99.000000
3166363.853000	38591132.600000	459.302000	0.384584	0.384584	-33.000000	-99.000000
3166363.853000	38591132.600000	469.302000	0.387282	0.387282	-33.000000	-99.000000
3166363.853000	38591142.600000	459.302000	0.383889	0.383889	-33.000000	-99.000000
3166363.853000	38591142.600000	469.302000	0.386887	0.386887	-33.000000	-99.000000
3166333.853000	38591152.600000	399.302000	0.242754	0.233419	-33.000000	-99.000000
3166333.853000	38591152.600000	409.302000	0.242350	0.237463	-33.000000	-99.000000
3166333.853000	38591162.600000	399.302000	0.242669	0.233729	-33.000000	-99.000000
3166333.853000	38591162.600000	409.302000	0.242399	0.237449	-33.000000	-99.000000
3166343.853000	38591152.600000	399.302000	0.243111	0.232348	-33.000000	-99.000000
3166343.853000	38591152.600000	409.302000	0.242170	0.237514	-33.000000	-99.000000
3166343.853000	38591162.600000	399.302000	0.242780	0.233326	-33.000000	-99.000000
3166343.853000	38591162.600000	409.302000	0.242339	0.237467	-33.000000	-99.000000
3166333.853000	38591152.600000	419.302000	0.315031	0.314920	-33.000000	-99.000000
3166333.853000	38591152.600000	429.302000	0.332516	0.332647	-33.000000	-99.000000
3166333.853000	38591162.600000	419.302000	0.315022	0.314823	-33.000000	-99.000000
3166333.853000	38591162.600000	429.302000	0.332511	0.332695	-33.000000	-99.000000
3166343.853000	38591152.600000	419.302000	0.315068	0.315297	-33.000000	-99.000000
3166343.853000	38591152.600000	429.302000	0.332538	0.332462	-33.000000	-99.000000
3166343.853000	38591162.600000	419.302000	0.315035	0.314950	-33.000000	-99.000000
3166343.853000	38591162.600000	429.302000	0.332518	0.332632	-33.000000	-99.000000
3166333.853000	38591172.600000	399.302000	0.242608	0.233970	-33.000000	-99.000000
3166333.853000	38591172.600000	409.302000	0.242436	0.237439	-33.000000	-99.000000
3166333.853000	38591182.600000	399.302000	0.242571	0.234125	-33.000000	-99.000000
3166333.853000	38591182.600000	409.302000	0.242458	0.237433	-33.000000	-99.000000
3166343.853000	38591172.600000	399.302000	0.242645	0.233817	-33.000000	-99.000000
3166343.853000	38591172.600000	409.302000	0.242415	0.237446	-33.000000	-99.000000
3166343.853000	38591182.600000	399.302000	0.242586	0.234059	-33.000000	-99.000000
3166343.853000	38591182.600000	409.302000	0.242449	0.237436	-33.000000	-99.000000
3166333.853000	38591172.600000	419.302000	0.315015	0.314751	-33.000000	-99.000000
3166333.853000	38591172.600000	429.302000	0.332508	0.332732	-33.000000	-99.000000
3166333.853000	38591182.600000	419.302000	0.315010	0.314706	-33.000000	-99.000000
3166333.853000	38591182.600000	429.302000	0.332505	0.332754	-33.000000	-99.000000
3166343.853000	38591172.600000	419.302000	0.315020	0.314796	-33.000000	-99.000000
3166343.853000	38591172.600000	429.302000	0.332510	0.332709	-33.000000	-99.000000
3166343.853000	38591182.600000	419.302000	0.315012	0.314725	-33.000000	-99.000000
3166343.853000	38591182.600000	429.302000	0.332506	0.332745	-33.000000	-99.000000
3166353.853000	38591152.600000	399.302000	0.244033	0.230379	-33.000000	-99.000000
3166353.853000	38591152.600000	409.302000	0.241778	0.237623	-33.000000	-99.000000
3166353.853000	38591162.600000	399.302000	0.242898	0.232945	-33.000000	-99.000000
3166353.853000	38591162.600000	409.302000	0.242279	0.237485	-33.000000	-99.000000
3166363.853000	38591152.600000	399.302000	0.243690	0.231028	-33.000000	-99.000000
3166363.853000	38591162.600000	399.302000	0.242868	0.233040	-33.000000	-99.000000
3166353.853000	38591152.600000	419.302000	0.315147	0.316178	-33.000000	-99.000000
3166353.853000	38591152.600000	429.302000	0.332598	0.332055	-33.000000	-99.000000
3166353.853000	38591162.600000	419.302000	0.315048	0.315078	-33.000000	-99.000000
3166353.853000	38591162.600000	429.302000	0.332526	0.332569	-33.000000	-99.000000
3166363.853000	38591152.600000	419.302000	0.315120	0.315859	-33.000000	-99.000000
3166363.853000	38591152.600000	429.302000	0.332575	0.332199	-33.000000	-99.000000
3166363.853000	38591162.600000	419.302000	0.315045	0.315045	-33.000000	-99.000000
3166363.853000	38591162.600000	429.302000	0.332524	0.332585	-33.000000	-99.000000
3166353.853000	38591172.600000	399.302000	0.242673	0.233710	-33.000000	-99.000000
3166353.853000	38591172.600000	409.302000	0.242400	0.237451	-33.000000	-99.000000
3166353.853000	38591182.600000	399.302000	0.242595	0.234020	-33.000000	-99.000000
3166353.853000	38591182.600000	409.302000	0.242444	0.237438	-33.000000	-99.000000
3166363.853000	38591172.600000	399.302000	0.242666	0.233734	-33.000000	-99.000000
3166363.853000	38591182.600000	399.302000	0.242593	0.234028	-33.000000	-99.000000
3166353.853000	38591172.600000	419.302000	0.315023	0.314828	-33.000000	-99.000000
3166353.853000	38591172.600000	429.302000	0.332512	0.332693	-33.000000	-99.000000
3166353.853000	38591182.600000	419.302000	0.315013	0.314736	-33.000000	-99.000000
3166353.853000	38591182.600000	429.302000	0.332507	0.332739	-33.000000	-99.000000
3166363.853000	38591172.600000	419.302000	0.315022	0.314821	-33.000000	-99.000000
3166363.853000	38591172.600000	429.302000	0.332512	0.332697	-33.000000	-99.000000
3166363.853000	38591182.600000	419.302000	0.315013	0.314734	-33.000000	-99.000000
3166363.853000	38591182.600000	429.302000	0.332507	0.332741	-33.000000	-99.000000
3166333.853000	38591152.600000	439.302000	0.329923	0.330227	-33.000000	-99.000000
3166333.853000	38591152.600000	449.302000	0.362521	0.362521	-33.000000	-99.000000
3166333.853000	38591162.600000	439.302000	0.329947	0.330280	-33.000000	-99.000000
3166333.853000	38591162.600000	449.302000	0.362515	0.362515	-33.000000	-99.000000
3166343.853000	38591152.600000	439.302000	0.329826	0.330010	-33.000000	-99.000000
3166343.853000	38591152.600000	449.302000	0.362542	0.362542	-33.000000	-99.000000
3166343.853000	38591162.600000	439.302000	0.329915	0.330206	-33.000000	-99.000000
3166343.853000	38591162.600000	449.302000	0.362524	0.362524	-33.000000	-99.000000
3166333.853000	38591152.600000	459.302000	0.384908	0.384908	-33.000000	-99.000000
3166333.853000	38591152.600000	469.302000	0.387449	0.387449	-33.000000	-99.000000
3166333.853000	38591162.600000	459.302000	0.384938	0.384938	-33.000000	-99.000000
3166333.853000	38591162.600000	469.302000	0.387465	0.387465	-33.000000	-99.000000
3166343.853000	38591152.600000	459.302000	0.384793	0.384793	-33.000000	-99.000000
3166343.853000	38591152.600000	469.302000	0.387385	0.387385	-33.000000	-99.000000
3166343.853000	38591162.600000	459.302000	0.384900	0.384900	-33.000000	-99.000000
3166343.853000	38591162.600000	469.302000	0.387443	0.387443	-33.000000	-99.000000
3166333.853000	38591172.600000	439.302000	0.329965	0.330320	-33.000000	-99.000000
3166333.853000	38591172.600000	449.302000	0.362510	0.362510	-33.000000	-99.000000
3166333.853000	38591182.600000	439.302000	0.329977	0.330345	-33.000000	-99.000000
3166333.853000	38591182.600000	449.302000	0.362507	0.362507	-33.000000	-99.000000
3166343.853000	38591172.600000	439.302000	0.329954	0.330294	-33.000000	-99.000000
3166343.853000	38591172.600000	449.302000	0.362514	0.362514	-33.000000	-99.000000
3166343.853000	38591182.600000	439.302000	0.329972	0.330334	-33.000000	-99.000000
3166343.853000	38591182.600000	449.302000	0.362509	0.362509	-33.000000	-99.000000
3166333.853000	38591172.600000	459.302000	0.384960	0.384960	-33.000000	-99.000000
3166333.853000	38591172.600000	469.302000	0.387477	0.387477	-33.000000	-99.000000
3166333.853000	38591182.600000	459.302000	0.384974	0.384974	-33.000000	-99.000000
3166333.853000	38591182.600000	469.302000	0.387484	0.387484	-33.000000	-99.000000
3166343.853000	38591172.600000	459.302000	0.384947	0.384947	-33.000000	-99.000000
3166343.853000	38591172.600000	469.302000	0.387469	0.387469	-33.000000	-99.000000
3166343.853000	38591182.600000	459.302000	0.384969	0.384969	-33.000000	-99.000000
3166343.853000	38591182.600000	469.302000	0.387481	0.387481	-33.000000	-99.000000
3166353.853000	38591152.600000	439.302000	0.329596	0.329497	-33.000000	-99.000000
3166353.853000	38591152.600000	449.302000	0.362568	0.362568	-33.000000	-99.000000
3166353.853000	38591162.600000	439.302000	0.329882	0.330131	-33.000000	-99.000000
3166353.853000	38591162.600000	449.302000	0.362531	0.362531	-33.000000	-99.000000
3166363.853000	38591152.600000	439.302000	0.329680	0.329684	-33.000000	-99.000000
3166363.853000	38591152.600000	449.302000	0.362562	0.362562	-33.000000	-99.000000
3166363.853000	38591162.600000	439.302000	0.329890	0.330151	-33.000000	-99.000000
3166363.853000	38591162.600000	449.302000	0.362529	0.362529	-33.000000	-99.000000
3166353.853000	38591152.600000	459.302000	0.384523	0.384523	-33.000000	-99.000000
3166353.853000	38591152.600000	469.302000	0.387231	0.387231	-33.000000	-99.000000
3166353.853000	38591162.600000	459.302000	0.384862	0.384862	-33.000000	-99.000000
3166353.853000	38591162.600000	469.302000	0.387421	0.387421	-33.000000	-99.000000
3166363.853000	38591152.600000	459.302000	0.384621	0.384621	-33.000000	-99.000000
3166363.853000	38591152.600000	469.302000	0.387288	0.387288	-33.000000	-99.000000
3166363.853000	38591162.600000	459.302000	0.384872	0.384872	-33.000000	-99.000000
3166363.853000	38591162.600000	469.302000	0.387427	0.387427	-33.000000	-99.000000
3166353.853000	38591172.600000	439.302000	0.329946	0.330275	-33.000000	-99.000000
3166353.853000	38591172.600000	449.302000	0.362516	0.362516	-33.000000	-99.000000
3166353.853000	38591182.600000	439.302000	0.329969	0.330328	-33.000000	-99.000000
3166353.853000	38591182.600000	449.302000	0.362510	0.362510	-33.000000	-99.000000
3166363.853000	38591172.600000	439.302000	0.329947	0.330279	-33.000000	-99.000000
3166363.853000	38591172.600000	449.302000	0.362515	0.362515	-33.000000	-99.000000
3166363.853000	38591182.600000	439.302000	0.329970	0.330329	-33.000000	-99.000000
3166363.853000	38591182.600000	449.302000	0.362509	0.362509	-33.000000	-99.000000
3166353.853000	38591172.600000	459.302000	0.384938	0.384938	-33.000000	-99.000000
3166353.853000	38591172.600000	469.302000	0.387464	0.387464	-33.000000	-99.000000
3166353.853000	38591182.600000	459.302000	0.384965	0.384965	-33.000000	-99.000000
3166353.853000	38591182.600000	469.302000	0.387479	0.387479	-33.000000	-99.000000
3166363.853000	38591172.600000	459.302000	0.384940	0.384940	-33.000000	-99.000000
3166363.853000	38591172.600000	469.302000	0.387465	0.387465	-33.000000	-99.000000
3166363.853000	38591182.600000	459.302000	0.384966	0.384966	-33.000000	-99.000000
3166363.853000	38591182.600000	469.302000	0.387479	0.387479	-33.000000	-99.000000
3166373.853000	38591112.600000	429.302000	0.332508	0.332710	-33.000000	-99.000000
3166373.853000	38591122.600000	429.302000	0.332514	0.332646	-33.000000	-99.000000
3166373.853000	38591132.600000	429.302000	0.332527	0.332534	-33.000000	-99.000000
3166373.853000	38591142.600000	429.302000	0.332537	0.332453	-33.000000	-99.000000
3166373.853000	38591112.600000	439.302000	0.329957	0.330307	-33.000000	-99.000000
3166373.853000	38591112.600000	449.302000	0.362511	0.362511	-33.000000	-99.000000
3166373.853000	38591122.600000	439.302000	0.329925	0.330238	-33.000000	-99.000000
3166373.853000	38591122.600000	449.302000	0.362519	0.362519	-33.000000	-99.000000
3166373.853000	38591112.600000	459.302000	0.384943	0.384943	-33.000000	-99.000000
3166373.853000	38591112.600000	469.302000	0.387472	0.387472	-33.000000	-99.000000
3166373.853000	38591122.600000	459.302000	0.384904	0.384904	-33.000000	-99.000000
3166373.853000	38591122.600000	469.302000	0.387452	0.387452	-33.000000	-99.000000
3166373.853000	38591132.600000	439.302000	0.329867	0.330109	-33.000000	-99.000000
3166373.853000	38591132.600000	449.302000	0.362532	0.362532	-33.000000	-99.000000
3166373.853000	38591142.600000	439.302000	0.329823	0.330008	-33.000000	-99.000000
3166373.853000	38591142.600000	449.302000	0.362541	0.362541	-33.000000	-99.000000
3166373.853000	38591132.600000	459.302000	0.384834	0.384834	-33.000000	-99.000000
3166373.853000	38591132.600000	469.302000	0.387414	0.387414	-33.000000	-99.000000
3166373.853000	38591142.600000	459.302000	0.384785	0.384785	-33.000000	-99.000000
3166373.853000	38591142.600000	469.302000	0.387384	0.387384	-33.000000	-99.000000
3166373.853000	38591152.600000	429.302000	0.332528	0.332545	-33.000000	-99.000000
3166373.853000	38591162.600000	429.302000	0.332516	0.332656	-33.000000	-99.000000
3166373.853000	38591172.600000	429.302000	0.332509	0.332717	-33.000000	-99.000000
3166373.853000	38591182.600000	429.302000	0.332506	0.332748	-33.000000	-99.000000
3166373.853000	38591152.600000	439.302000	0.329870	0.330109	-33.000000	-99.000000
3166373.853000	38591152.600000	449.302000	0.362533	0.362533	-33.000000	-99.000000
3166373.853000	38591162.600000	439.302000	0.329927	0.330234	-33.000000	-99.000000
3166373.853000	38591162.600000	449.302000	0.362520	0.362520	-33.000000	-99.000000
3166373.853000	38591152.600000	459.302000	0.384845	0.384845	-33.000000	-99.000000
3166373.853000	38591152.600000	469.302000	0.387414	0.387414	-33.000000	-99.000000
3166373.853000	38591162.600000	459.302000	0.384914	0.384914	-33.000000	-99.000000
3166373.853000	38591162.600000	469.302000	0.387451	0.387451	-33.000000	-99.000000
3166373.853000	38591172.600000	439.302000	0.329958	0.330302	-33.000000	-99.000000
3166373.853000	38591172.600000	449.302000	0.362513	0.362513	-33.000000	-99.000000
3166373.853000	38591182.600000	439.302000	0.329973	0.330338	-33.000000	-99.000000
3166373.853000	38591182.600000	449.302000	0.362508	0.362508	-33.000000	-99.000000
3166373.853000	38591172.600000	459.302000	0.384952	0.384952	-33.000000	-99.000000
3166373.853000	38591172.600000	469.302000	0.387472	0.387472	-33.000000	-99.000000
3166373.853000	38591182.600000	459.302000	0.384970	0.384970	-33.000000	-99.000000
3166373.853000	38591182.600000	469.302000	0.387482	0.387482	-33.000000	-99.000000
3166333.853000	38591112.600000	479.302000	0.460816	0.463546	-33.000000	-99.000000
3166333.853000	38591112.600000	489.302000	0.507116	0.508200	-33.000000	-99.000000
3166333.853000	38591122.600000	479.302000	0.418065	0.411410	-33.000000	-99.000000
3166333.853000	38591122.600000	489.302000	0.506964	0.508202	-33.000000	-99.000000
3166343.853000	38591112.600000	479.302000	0.379958	0.379958	-33.000000	-99.000000
3166343.853000	38591112.600000	489.302000	0.337687	0.337687	-33.000000	-99.000000
3166343.853000	38591122.600000	479.302000	0.379923	0.379923	-33.000000	-99.000000
3166343.853000	38591122.600000	489.302000	0.337840	0.337840	-33.000000	-99.000000
3166333.853000	38591132.600000	479.302000	0.379931	0.379931	-33.000000	-99.000000
3166333.853000	38591132.600000	489.302000	0.337801	0.337801	-33.000000	-99.000000
3166333.853000	38591142.600000	479.302000	0.379920	0.379920	-33.000000	-99.000000
3166333.853000	38591142.600000	489.302000	0.337849	0.337849	-33.000000	-99.000000
3166343.853000	38591132.600000	479.302000	0.379844	0.379844	-33.000000	-99.000000
3166343.853000	38591132.600000	489.302000	0.338175	0.338175	-33.000000	-99.000000
3166343.853000	38591142.600000	479.302000	0.379766	0.379766	-33.000000	-99.000000
3166343.853000	38591142.600000	489.302000	0.338498	0.338498	-33.000000	-99.000000
3166353.853000	38591112.600000	479.302000	0.379951	0.379951	-33.000000	-99.000000
3166353.853000	38591112.600000	489.302000	0.337721	0.337721	-33.000000	-99.000000
3166353.853000	38591122.600000	479.302000	0.379893	0.379893	-33.000000	-99.000000
3166353.853000	38591122.600000	489.302000	0.337973	0.337973	-33.000000	-99.000000
3166363.853000	38591112.600000	479.302000	0.379953	0.379953	-33.000000	-99.000000
3166363.853000	38591112.600000	489.302000	0.337713	0.337713	-33.000000	-99.000000
3166363.853000	38591122.600000	479.302000	0.379901	0.379901	-33.000000	-99.000000
3166363.853000	38591122.600000	489.302000	0.337939	0.337939	-33.000000	-99.000000
3166353.853000	38591112.600000	499.302000	0.289826	0.289826	-33.000000	-99.000000
3166353.853000	38591122.600000	499.302000	0.289627	0.289627	-33.000000	-99.000000
3166363.853000	38591112.600000	499.302000	0.289832	0.289832	-33.000000	-99.000000
3166363.853000	38591122.600000	499.302000	0.289653	0.289653	-33.000000	-99.000000
3166353.853000	38591132.600000	479.302000	0.379631	0.379631	-33.000000	-99.000000
3166353.853000	38591132.600000	489.302000	0.339057	0.339057	-33.000000	-99.000000
3166353.853000	38591142.600000	479.302000	0.378030	0.378030	-33.000000	-99.000000
3166353.853000	38591142.600000	489.302000	0.344868	0.344868	-33.000000	-99.000000
3166363.853000	38591132.600000	479.302000	0.379710	0.379710	-33.000000	-99.000000
3166363.853000	38591132.600000	489.302000	0.338736	0.338736	-33.000000	-99.000000
3166363.853000	38591142.600000	479.302000	0.379216	0.379216	-33.000000	-99.000000
3166363.853000	38591142.600000	489.302000	0.340655	0.340655	-33.000000	-99.000000
3166353.853000	38591132.600000	499.302000	0.288844	0.288844	-33.000000	-99.000000
3166353.853000	38591142.600000	499.302000	0.286208	0.286208	-33.000000	-99.000000
3166363.853000	38591132.600000	499.302000	0.289060	0.289060	-33.000000	-99.000000
3166363.853000	38591142.600000	499.302000	0.287857	0.287857	-33.000000	-99.000000
3166333.853000	38591152.600000	479.302000	0.379932	0.379932	-33.000000	-99.000000
3166333.853000	38591152.600000	489.302000	0.337792	0.337792	-33.000000	-99.000000
3166333.853000	38591162.600000	479.302000	0.379953	0.379953	-33.000000	-99.000000
3166333.853000	38591162.600000	489.302000	0.337699	0.337699	-33.000000	-99.000000
3166343.853000	38591152.600000	479.302000	0.379848	0.379848	-33.000000	-99.000000
3166343.853000	38591152.600000	489.302000	0.338149	0.338149	-33.000000	-99.000000
3166343.853000	38591162.600000	479.302000	0.379925	0.379925	-33.000000	-99.000000
3166343.853000	38591162.600000	489.302000	0.337820	0.337820	-33.000000	-99.000000
3166333.853000	38591172.600000	479.302000	0.379969	0.379969	-33.000000	-99.000000
3166333.853000	38591172.600000	489.302000	0.337629	0.337629	-33.000000	-99.000000
3166333.853000	38591182.600000	479.302000	0.379979	0.379979	-33.000000	-99.000000
3166333.853000	38591182.600000	489.302000	0.337587	0.337587	-33.000000	-99.000000
3166343.853000	38591172.600000	479.302000	0.379959	0.379959	-33.000000	-99.000000
3166343.853000	38591172.600000	489.302000	0.337672	0.337672	-33.000000	-99.000000
3166343.853000	38591182.600000	479.302000	0.379975	0.379975	-33.000000	-99.000000
3166343.853000	38591182.600000	489.302000	0.337604	0.337604	-33.000000	-99.000000
3166353.853000	38591152.600000	479.302000	0.379648	0.379648	-33.000000	-99.000000
3166353.853000	38591152.600000	489.302000	0.338969	0.338969	-33.000000	-99.000000
3166353.853000	38591162.600000	479.302000	0.379896	0.379896	-33.000000	-99.000000
3166353.853000	38591162.600000	489.302000	0.337942	0.337942	-33.000000	-99.000000
3166363.853000	38591152.600000	479.302000	0.379721	0.379721	-33.000000	-99.000000
3166363.853000	38591152.600000	489.302000	0.338675	0.338675	-33.000000	-99.000000
3166363.853000	38591162.600000	479.302000	0.379903	0.379903	-33.000000	-99.000000
3166363.853000	38591162.600000	489.302000	0.337911	0.337911	-33.000000	-99.000000
3166353.853000	38591152.600000	499.302000	0.288848	0.288848	-33.000000	-99.000000
3166353.853000	38591162.600000	499.302000	0.289616	0.289616	-33.000000	-99.000000
3166363.853000	38591152.600000	499.302000	0.289058	0.289058	-33.000000	-99.000000
3166363.853000	38591162.600000	499.302000	0.289642	0.289642	-33.000000	-99.000000
3166353.853000	38591172.600000	479.302000	0.379952	0.379952	-33.000000	-99.000000
3166353.853000	38591172.600000	489.302000	0.337703	0.337703	-33.000000	-99.000000
3166353.853000	38591182.600000	479.302000	0.379973	0.379973	-33.000000	-99.000000
3166353.853000	38591182.600000	489.302000	0.337615	0.337615	-33.000000	-99.000000
3166363.853000	38591172.600000	479.302000	0.379953	0.379953	-33.000000	-99.000000
3166363.853000	38591172.600000	489.302000	0.337696	0.337696	-33.000000	-99.000000
3166363.853000	38591182.600000	479.302000	0.379973	0.379973	-33.000000	-99.000000
3166363.853000	38591182.600000	489.302000	0.337612	0.337612	-33.000000	-99.000000
3166353.853000	38591172.600000	499.302000	0.289816	0.289816	-33.000000	-99.000000
3166353.853000	38591182.600000	499.302000	0.289893	0.289893	-33.000000	-99.000000
3166363.853000	38591172.600000	499.302000	0.289822	0.289822	-33.000000	-99.000000
3166363.853000	38591182.600000	499.302000	0.289895	0.289895	-33.000000	-99.000000
3166373.853000	38591112.600000	479.302000	0.379962	0.379962	-33.000000	-99.000000
3166373.853000	38591112.600000	489.302000	0.337671	0.337671	-33.000000	-99.000000
3166373.853000	38591122.600000	479.302000	0.379934	0.379934	-33.000000	-99.000000
3166373.853000	38591122.600000	489.302000	0.337791	0.337791	-33.000000	-99.000000
3166383.853000	38591112.600000	489.302000	0.337626	0.337626	-33.000000	-99.000000
3166383.853000	38591122.600000	489.302000	0.337679	0.337679	-33.000000	-99.000000
3166373.853000	38591112.600000	499.302000	0.289865	0.289865	-33.000000	-99.000000
3166373.853000	38591122.600000	499.302000	0.289767	0.289767	-33.000000	-99.000000
3166383.853000	38591112.600000	499.302000	0.289900	0.289900	-33.000000	-99.000000
3166383.853000	38591122.600000	499.302000	0.289855	0.289855	-33.000000	-99.000000
3166373.853000	38591132.600000	479.302000	0.379884	0.379884	-33.000000	-99.000000
3166373.853000	38591132.600000	489.302000	0.338005	0.338005	-33.000000	-99.000000
3166373.853000	38591142.600000	479.302000	0.379846	0.379846	-33.000000	-99.000000
3166373.853000	38591142.600000	489.302000	0.338164	0.338164	-33.000000	-99.000000
3166383.853000	38591132.600000	489.302000	0.337741	0.337741	-33.000000	-99.000000
3166383.853000	38591142.600000	489.302000	0.337770	0.337770	-33.000000	-99.000000
3166373.853000	38591132.600000	499.302000	0.289593	0.289593	-33.000000	-99.000000
3166373.853000	38591142.600000	499.302000	0.289459	0.289459	-33.000000	-99.000000
3166383.853000	38591132.600000	499.302000	0.289802	0.289802	-33.000000	-99.000000
3166383.853000	38591142.600000	499.302000	0.289773	0.289773	-33.000000	-99.000000
3166373.853000	38591152.600000	479.302000	0.379886	0.379886	-33.000000	-99.000000
3166373.853000	38591152.600000	489.302000	0.337988	0.337988	-33.000000	-99.000000
3166373.853000	38591162.600000	479.302000	0.379935	0.379935	-33.000000	-99.000000
3166373.853000	38591162.600000	489.302000	0.337774	0.337774	-33.000000	-99.000000
3166383.853000	38591152.600000	489.302000	0.337734	0.337734	-33.000000	-99.000000
3166383.853000	38591162.600000	489.302000	0.337670	0.337670	-33.000000	-99.000000
3166373.853000	38591152.600000	499.302000	0.289587	0.289587	-33.000000	-99.000000
3166373.853000	38591162.600000	499.302000	0.289758	0.289758	-33.000000	-99.000000
3166383.853000	38591152.600000	499.302000	0.289798	0.289798	-33.000000	-99.000000
3166383.853000	38591162.600000	499.302000	0.289849	0.289849	-33.000000	-99.000000
3166373.853000	38591172.600000	479.302000	0.379963	0.379963	-33.000000	-99.000000
3166373.853000	38591172.600000	489.302000	0.337658	0.337658	-33.000000	-99.000000
3166373.853000	38591182.600000	479.302000	0.379976	0.379976	-33.000000	-99.000000
3166373.853000	38591182.600000	489.302000	0.337599	0.337599	-33.000000	-99.000000
3166383.853000	38591172.600000	489.302000	0.337616	0.337616	-33.000000	-99.000000
3166383.853000	38591182.600000	489.302000	0.337580	0.337580	-33.000000	-99.000000
3166373.853000	38591172.600000	499.302000	0.289856	0.289856	-33.000000	-99.000000
3166373.853000	38591182.600000	499.302000	0.289908	0.289908	-33.000000	-99.000000
3166383.853000	38591172.600000	499.302000	0.289894	0.289894	-33.000000	-99.000000
3166383.853000	38591182.600000	499.302000	0.289925	0.289925	-33.000000	-99.000000
3166333.853000	38591192.600000	399.302000	0.242549	0.234221	-33.000000	-99.000000
3166333.853000	38591192.600000	409.302000	0.242471	0.237429	-33.000000	-99.000000
3166333.853000	38591202.600000	399.302000	0.242536	0.234284	-33.000000	-99.000000
3166333.853000	38591202.600000	409.302000	0.242479	0.237427	-33.000000	-99.000000
3166343.853000	38591192.600000	399.302000	0.242556	0.234190	-33.000000	-99.000000
3166343.853000	38591192.600000	409.302000	0.242467	0.237430	-33.000000	-99.000000
3166343.853000	38591202.600000	399.302000	0.242539	0.234267	-33.000000	-99.000000
3166343.853000	38591202.600000	409.302000	0.242477	0.237427	-33.000000	-99.000000
3166333.853000	38591192.600000	419.302000	0.315007	0.314679	-33.000000	-99.000000
3166333.853000	38591192.600000	429.302000	0.332504	0.332768	-33.000000	-99.000000
3166333.853000	38591202.600000	419.302000	0.315005	0.314662	-33.000000	-99.000000
3166333.853000	38591202.600000	429.302000	0.332503	0.332777	-33.000000	-99.000000
3166343.853000	38591192.600000	419.302000	0.315008	0.314688	-33.000000	-99.000000
3166343.853000	38591192.600000	429.302000	0.332504	0.332764	-33.000000	-99.000000
3166343.853000	38591202.600000	419.302000	0.315006	0.314667	-33.000000	-99.000000
3166343.853000	38591202.600000	429.302000	0.332503	0.332774	-33.000000	-99.000000
3166333.853000	38591212.600000	399.302000	0.242527	0.234325	-33.000000	-99.000000
3166333.853000	38591212.600000	409.302000	0.242485	0.237425	-33.000000	-99.000000
3166333.853000	38591222.600000	399.302000	0.242521	0.234354	-33.000000	-99.000000
3166333.853000	38591222.600000	409.302000	0.242489	0.237424	-33.000000	-99.000000
3166343.853000	38591212.600000	399.302000	0.242529	0.234316	-33.000000	-99.000000
3166343.853000	38591212.600000	409.302000	0.242484	0.237425	-33.000000	-99.000000
3166343.853000	38591222.600000	399.302000	0.242522	0.234348	-33.000000	-99.000000
3166343.853000	38591222.600000	409.302000	0.242488	0.237424	-33.000000	-99.000000
3166333.853000	38591212.600000	419.302000	0.315004	0.314651	-33.000000	-99.000000
3166333.853000	38591212.600000	429.302000	0.332502	0.332782	-33.000000	-99.000000
3166333.853000	38591222.600000	419.302000	0.315003	0.314643	-33.000000	-99.000000
3166333.853000	38591222.600000	429.302000	0.332502	0.332786	-33.000000	-99.000000
3166343.853000	38591212.600000	419.302000	0.315005	0.314653	-33.000000	-99.000000
3166343.853000	38591212.600000	429.302000	0.332502	0.332781	-33.000000	-99.000000
3166343.853000	38591222.600000	419.302000	0.315004	0.314644	-33.000000	-99.000000
3166343.853000	38591222.600000	429.302000	0.332502	0.332786	-33.000000	-99.000000
3166353.853000	38591192.600000	399.302000	0.242560	0.234173	-33.000000	-99.000000
3166353.853000	38591192.600000	409.302000	0.242465	0.237431	-33.000000	-99.000000
3166353.853000	38591202.600000	399.302000	0.242541	0.234258	-33.000000	-99.000000
3166353.853000	38591202.600000	409.302000	0.242476	0.237428	-33.000000	-99.000000
3166363.853000	38591192.600000	399.302000	0.242559	0.234176	-33.000000	-99.000000
3166363.853000	38591202.600000	399.302000	0.242541	0.234260	-33.000000	-99.000000
3166353.853000	38591192.600000	419.302000	0.315009	0.314693	-33.000000	-99.000000
3166353.853000	38591192.600000	429.302000	0.332505	0.332761	-33.000000	-99.000000
3166353.853000	38591202.600000	419.302000	0.315006	0.314669	-33.000000	-99.000000
3166353.853000	38591202.600000	429.302000	0.332503	0.332773	-33.000000	-99.000000
3166363.853000	38591192.600000	419.302000	0.315009	0.314692	-33.000000	-99.000000
3166363.853000	38591192.600000	429.302000	0.332505	0.332762	-33.000000	-99.000000
3166363.853000	38591202.600000	419.302000	0.315006	0.314668	-33.000000	-99.000000
3166363.853000	38591202.600000	429.302000	0.332503	0.332773	-33.000000	-99.000000
3166353.853000	38591212.600000	399.302000	0.242530	0.234311	-33.000000	-99.000000
3166353.853000	38591212.600000	409.302000	0.242483	0.237426	-33.000000	-99.000000
3166353.853000	38591222.600000	399.302000	0.242523	0.234346	-33.000000	-99.000000
3166353.853000	38591222.600000	409.302000	0.242488	0.237424	-33.000000	-99.000000
3166363.853000	38591212.600000	399.302000	0.242530	0.234312	-33.000000	-99.000000
3166363.853000	38591222.600000	399.302000	0.242523	0.234346	-33.000000	-99.000000
3166353.853000	38591212.600000	419.302000	0.315005	0.314655	-33.000000	-99.000000
3166353.853000	38591212.600000	429.302000	0.332503	0.332780	-33.000000	-99.000000
3166353.853000	38591222.600000	419.302000	0.315004	0.314645	-33.000000	-99.000000
3166353.853000	38591222.600000	429.302000	0.332502	0.332785	-33.000000	-99.000000
3166363.853000	38591212.600000	419.302000	0.315005	0.314654	-33.000000	-99.000000
3166363.853000	38591212.600000	429.302000	0.332502	0.332781	-33.000000	-99.000000
3166363.853000	38591222.600000	419.302000	0.315004	0.314645	-33.000000	-99.000000
3166363.853000	38591222.600000	429.302000	0.332502	0.332785	-33.000000	-99.000000
[truncated: 10,894 more rows]
