# Supplementary material for: A new method for estimating ore grade based on sample length weighting
Source: Sci Rep. 2023 Apr 17;13:6208. doi: 10.1038/s41598-023-33509-0 (PMC10110572; doi:10.1038/s41598-023-33509-0)
Supplement: Supplementary file 1 — Supplementary Information. [file 41598_2023_33509_MOESM1_ESM.zip › Data for paper-SR/Results/Primary_Sample_P5_Al.txt]

3166093.853000	38590632.600000	489.302000	16.384528	16.384528	-33.000000	-99.000000
3166093.853000	38590642.600000	489.302000	16.384682	16.384682	-33.000000	-99.000000
3166103.853000	38590632.600000	489.302000	16.384575	16.384575	-33.000000	-99.000000
3166103.853000	38590642.600000	489.302000	16.384763	16.384763	-33.000000	-99.000000
3166093.853000	38590632.600000	499.302000	16.382515	16.382515	-33.000000	-99.000000
3166093.853000	38590632.600000	509.302000	16.380648	16.380648	-33.000000	-99.000000
3166093.853000	38590642.600000	499.302000	16.382067	16.382067	-33.000000	-99.000000
3166093.853000	38590642.600000	509.302000	16.379694	16.379694	-33.000000	-99.000000
3166103.853000	38590632.600000	499.302000	16.382385	16.382385	-33.000000	-99.000000
3166103.853000	38590632.600000	509.302000	16.380366	16.380366	-33.000000	-99.000000
3166103.853000	38590642.600000	499.302000	16.381840	16.381840	-33.000000	-99.000000
3166103.853000	38590642.600000	509.302000	16.379217	16.379217	-33.000000	-99.000000
3166093.853000	38590652.600000	489.302000	16.384908	16.384908	-33.000000	-99.000000
3166093.853000	38590662.600000	489.302000	16.385247	16.385247	-33.000000	-99.000000
3166103.853000	38590652.600000	489.302000	16.385059	16.385059	-33.000000	-99.000000
3166103.853000	38590662.600000	489.302000	16.385554	16.385554	-33.000000	-99.000000
3166093.853000	38590652.600000	499.302000	16.381410	16.381410	-33.000000	-99.000000
3166093.853000	38590652.600000	509.302000	16.378337	16.378337	-33.000000	-99.000000
3166093.853000	38590662.600000	499.302000	16.380426	16.380426	-33.000000	-99.000000
3166093.853000	38590662.600000	509.302000	16.376388	16.376388	-33.000000	-99.000000
3166103.853000	38590652.600000	499.302000	16.380987	16.380987	-33.000000	-99.000000
3166103.853000	38590652.600000	509.302000	16.377483	16.377483	-33.000000	-99.000000
3166103.853000	38590662.600000	499.302000	16.379570	16.379570	-33.000000	-99.000000
3166103.853000	38590662.600000	509.302000	16.374759	16.374759	-33.000000	-99.000000
3166113.853000	38590632.600000	489.302000	16.384604	16.384604	-33.000000	-99.000000
3166113.853000	38590642.600000	489.302000	16.384817	16.384817	-33.000000	-99.000000
3166123.853000	38590632.600000	489.302000	16.384610	16.384610	-33.000000	-99.000000
3166123.853000	38590642.600000	489.302000	16.384828	16.384828	-33.000000	-99.000000
3166113.853000	38590632.600000	499.302000	16.382302	16.382302	-33.000000	-99.000000
3166113.853000	38590632.600000	509.302000	16.380189	16.380189	-33.000000	-99.000000
3166113.853000	38590642.600000	499.302000	16.381690	16.381690	-33.000000	-99.000000
3166113.853000	38590642.600000	509.302000	16.378905	16.378905	-33.000000	-99.000000
3166113.853000	38590652.600000	489.302000	16.385166	16.385166	-33.000000	-99.000000
3166113.853000	38590662.600000	489.302000	16.385799	16.385799	-33.000000	-99.000000
3166123.853000	38590652.600000	489.302000	16.385189	16.385189	-33.000000	-99.000000
3166123.853000	38590662.600000	489.302000	16.385855	16.385855	-33.000000	-99.000000
3166113.853000	38590652.600000	499.302000	16.380688	16.380688	-33.000000	-99.000000
3166113.853000	38590652.600000	509.302000	16.376890	16.376890	-33.000000	-99.000000
3166113.853000	38590662.600000	499.302000	16.378894	16.378894	-33.000000	-99.000000
3166113.853000	38590662.600000	509.302000	16.373519	16.373519	-33.000000	-99.000000
3166093.853000	38590672.600000	489.302000	16.385758	16.385758	-33.000000	-99.000000
3166093.853000	38590682.600000	489.302000	16.386476	16.386476	-33.000000	-99.000000
3166103.853000	38590672.600000	489.302000	16.386445	16.386445	-33.000000	-99.000000
3166103.853000	38590682.600000	489.302000	16.388119	16.388119	-33.000000	-99.000000
3166093.853000	38590672.600000	499.302000	16.378953	16.378953	-33.000000	-99.000000
3166093.853000	38590672.600000	509.302000	16.373640	16.373640	-33.000000	-99.000000
3166093.853000	38590682.600000	499.302000	16.376904	16.376904	-33.000000	-99.000000
3166093.853000	38590682.600000	509.302000	16.370117	16.370117	-33.000000	-99.000000
3166103.853000	38590672.600000	499.302000	16.377063	16.377063	-33.000000	-99.000000
3166103.853000	38590672.600000	509.302000	16.370364	16.370364	-33.000000	-99.000000
3166103.853000	38590682.600000	499.302000	16.372493	16.372493	-33.000000	-99.000000
3166103.853000	38590682.600000	509.302000	16.363489	16.363489	-33.000000	-99.000000
3166093.853000	38590692.600000	489.302000	16.387238	16.387238	-33.000000	-99.000000
3166093.853000	38590702.600000	489.302000	16.387503	16.387503	-33.000000	-99.000000
3166103.853000	38590692.600000	489.302000	16.390831	16.390831	-33.000000	-99.000000
3166103.853000	38590702.600000	489.302000	16.392220	16.392220	-33.000000	-99.000000
3166093.853000	38590692.600000	499.302000	16.374737	16.374737	-33.000000	-99.000000
3166093.853000	38590692.600000	509.302000	16.366727	16.366727	-33.000000	-99.000000
3166093.853000	38590702.600000	499.302000	16.373917	16.373917	-33.000000	-99.000000
3166093.853000	38590702.600000	509.302000	16.365534	16.365534	-33.000000	-99.000000
3166103.853000	38590692.600000	499.302000	16.365419	16.365419	-33.000000	-99.000000
3166103.853000	38590692.600000	509.302000	16.355002	16.355002	-33.000000	-99.000000
3166103.853000	38590702.600000	499.302000	16.361794	16.361794	-33.000000	-99.000000
3166103.853000	38590702.600000	509.302000	16.351430	16.351430	-33.000000	-99.000000
3166113.853000	38590672.600000	489.302000	16.387118	16.387118	-33.000000	-99.000000
3166113.853000	38590682.600000	489.302000	16.390506	16.390506	-33.000000	-99.000000
3166123.853000	38590672.600000	489.302000	16.387291	16.387291	-33.000000	-99.000000
3166123.853000	38590682.600000	489.302000	16.391316	16.391316	-33.000000	-99.000000
3166113.853000	38590672.600000	499.302000	16.375247	16.375247	-33.000000	-99.000000
3166113.853000	38590672.600000	509.302000	16.367466	16.367466	-33.000000	-99.000000
3166113.853000	38590682.600000	499.302000	16.366409	16.366409	-33.000000	-99.000000
3166113.853000	38590682.600000	509.302000	16.356044	16.356044	-33.000000	-99.000000
3166113.853000	38590692.600000	489.302000	16.401776	16.401776	-33.000000	-99.000000
3166113.853000	38590702.600000	489.302000	16.417092	16.417092	-33.000000	-99.000000
3166123.853000	38590692.600000	489.302000	16.409754	16.409754	-33.000000	-99.000000
3166123.853000	38590702.600000	489.302000	16.478548	16.478548	-33.000000	-99.000000
3166113.853000	38590692.600000	499.302000	16.340652	16.340652	-33.000000	-99.000000
3166113.853000	38590692.600000	509.302000	16.336947	16.336947	-33.000000	-99.000000
3166113.853000	38590702.600000	499.302000	16.310676	16.310676	-33.000000	-99.000000
3166113.853000	38590702.600000	509.302000	16.326323	16.326323	-33.000000	-99.000000
3166123.853000	38590702.600000	499.302000	16.231053	16.231053	-33.000000	-99.000000
3166093.853000	38590712.600000	489.302000	16.386980	16.386980	-33.000000	-99.000000
3166093.853000	38590722.600000	489.302000	16.386169	16.386169	-33.000000	-99.000000
3166103.853000	38590712.600000	489.302000	16.389866	16.389866	-33.000000	-99.000000
3166103.853000	38590722.600000	489.302000	16.387395	16.387395	-33.000000	-99.000000
3166093.853000	38590712.600000	499.302000	16.375260	16.375260	-33.000000	-99.000000
3166093.853000	38590722.600000	499.302000	16.377481	16.377481	-33.000000	-99.000000
3166103.853000	38590712.600000	499.302000	16.367509	16.367509	-33.000000	-99.000000
3166103.853000	38590712.600000	509.302000	16.357329	16.357329	-33.000000	-99.000000
3166103.853000	38590722.600000	499.302000	16.374002	16.374002	-33.000000	-99.000000
3166103.853000	38590722.600000	509.302000	16.365694	16.365694	-33.000000	-99.000000
3166093.853000	38590732.600000	489.302000	16.385507	16.385507	-33.000000	-99.000000
3166093.853000	38590742.600000	489.302000	16.385058	16.385058	-33.000000	-99.000000
3166103.853000	38590732.600000	489.302000	16.386017	16.386017	-33.000000	-99.000000
3166103.853000	38590742.600000	489.302000	16.385289	16.385289	-33.000000	-99.000000
3166093.853000	38590732.600000	499.302000	16.379368	16.379368	-33.000000	-99.000000
3166093.853000	38590742.600000	499.302000	16.380685	16.380685	-33.000000	-99.000000
3166103.853000	38590732.600000	499.302000	16.377856	16.377856	-33.000000	-99.000000
3166103.853000	38590732.600000	509.302000	16.371790	16.371790	-33.000000	-99.000000
3166103.853000	38590742.600000	499.302000	16.379979	16.379979	-33.000000	-99.000000
3166103.853000	38590742.600000	509.302000	16.375615	16.375615	-33.000000	-99.000000
3166113.853000	38590712.600000	489.302000	16.396658	16.396658	-33.000000	-99.000000
3166113.853000	38590722.600000	489.302000	16.388939	16.388939	-33.000000	-99.000000
3166123.853000	38590712.600000	489.302000	16.400270	16.400270	-33.000000	-99.000000
3166123.853000	38590722.600000	489.302000	16.389407	16.389407	-33.000000	-99.000000
3166113.853000	38590712.600000	499.302000	16.351059	16.351059	-33.000000	-99.000000
3166113.853000	38590712.600000	509.302000	16.342975	16.342975	-33.000000	-99.000000
3166113.853000	38590722.600000	499.302000	16.369792	16.369792	-33.000000	-99.000000
3166113.853000	38590722.600000	509.302000	16.360051	16.360051	-33.000000	-99.000000
3166123.853000	38590712.600000	499.302000	16.343030	16.343030	-33.000000	-99.000000
3166123.853000	38590712.600000	509.302000	16.338186	16.338186	-33.000000	-99.000000
3166123.853000	38590722.600000	499.302000	16.368545	16.368545	-33.000000	-99.000000
3166123.853000	38590722.600000	509.302000	16.358547	16.358547	-33.000000	-99.000000
3166113.853000	38590732.600000	489.302000	16.386482	16.386482	-33.000000	-99.000000
3166113.853000	38590742.600000	489.302000	16.385465	16.385465	-33.000000	-99.000000
3166123.853000	38590732.600000	489.302000	16.386596	16.386596	-33.000000	-99.000000
3166123.853000	38590742.600000	489.302000	16.385505	16.385505	-33.000000	-99.000000
3166113.853000	38590732.600000	499.302000	16.376502	16.376502	-33.000000	-99.000000
3166113.853000	38590732.600000	509.302000	16.369541	16.369541	-33.000000	-99.000000
3166113.853000	38590742.600000	499.302000	16.379443	16.379443	-33.000000	-99.000000
3166113.853000	38590742.600000	509.302000	16.374618	16.374618	-33.000000	-99.000000
3166123.853000	38590732.600000	499.302000	16.376173	16.376173	-33.000000	-99.000000
3166123.853000	38590732.600000	509.302000	16.369013	16.369013	-33.000000	-99.000000
3166123.853000	38590742.600000	499.302000	16.379324	16.379324	-33.000000	-99.000000
3166123.853000	38590742.600000	509.302000	16.374400	16.374400	-33.000000	-99.000000
3166093.853000	38590752.600000	489.302000	16.384765	16.384765	-33.000000	-99.000000
3166103.853000	38590752.600000	489.302000	16.384879	16.384879	-33.000000	-99.000000
3166103.853000	38590762.600000	489.302000	16.384632	16.384632	-33.000000	-99.000000
3166103.853000	38590752.600000	499.302000	16.381205	16.381205	-33.000000	-99.000000
3166103.853000	38590762.600000	499.302000	16.381958	16.381958	-33.000000	-99.000000
3166103.853000	38590772.600000	489.302000	16.384473	16.384473	-33.000000	-99.000000
3166103.853000	38590782.600000	489.302000	16.384366	16.384366	-33.000000	-99.000000
3166103.853000	38590772.600000	499.302000	16.382448	16.382448	-33.000000	-99.000000
3166103.853000	38590782.600000	499.302000	16.382783	16.382783	-33.000000	-99.000000
3166113.853000	38590752.600000	489.302000	16.384959	16.384959	-33.000000	-99.000000
3166113.853000	38590762.600000	489.302000	16.384673	16.384673	-33.000000	-99.000000
3166123.853000	38590752.600000	489.302000	16.384976	16.384976	-33.000000	-99.000000
3166123.853000	38590762.600000	489.302000	16.384681	16.384681	-33.000000	-99.000000
3166113.853000	38590752.600000	499.302000	16.380956	16.380956	-33.000000	-99.000000
3166113.853000	38590752.600000	509.302000	16.377509	16.377509	-33.000000	-99.000000
3166113.853000	38590762.600000	499.302000	16.381829	16.381829	-33.000000	-99.000000
3166113.853000	38590762.600000	509.302000	16.379273	16.379273	-33.000000	-99.000000
3166123.853000	38590752.600000	499.302000	16.380904	16.380904	-33.000000	-99.000000
3166123.853000	38590752.600000	509.302000	16.377405	16.377405	-33.000000	-99.000000
3166123.853000	38590762.600000	499.302000	16.381802	16.381802	-33.000000	-99.000000
3166123.853000	38590762.600000	509.302000	16.379219	16.379219	-33.000000	-99.000000
3166113.853000	38590772.600000	489.302000	16.384496	16.384496	-33.000000	-99.000000
3166113.853000	38590782.600000	479.302000	16.385980	16.385980	-33.000000	-99.000000
3166113.853000	38590782.600000	489.302000	16.384380	16.384380	-33.000000	-99.000000
3166123.853000	38590772.600000	489.302000	16.384501	16.384501	-33.000000	-99.000000
3166123.853000	38590782.600000	489.302000	16.384382	16.384382	-33.000000	-99.000000
3166113.853000	38590772.600000	499.302000	16.382375	16.382375	-33.000000	-99.000000
3166113.853000	38590772.600000	509.302000	16.380417	16.380417	-33.000000	-99.000000
3166113.853000	38590782.600000	499.302000	16.382738	16.382738	-33.000000	-99.000000
3166113.853000	38590782.600000	509.302000	16.381196	16.381196	-33.000000	-99.000000
3166123.853000	38590772.600000	499.302000	16.382360	16.382360	-33.000000	-99.000000
3166123.853000	38590772.600000	509.302000	16.380386	16.380386	-33.000000	-99.000000
3166123.853000	38590782.600000	499.302000	16.382730	16.382730	-33.000000	-99.000000
3166123.853000	38590782.600000	509.302000	16.381177	16.381177	-33.000000	-99.000000
3166133.853000	38590722.600000	489.302000	16.388135	16.388135	-33.000000	-99.000000
3166133.853000	38590732.600000	489.302000	16.386259	16.386259	-33.000000	-99.000000
3166133.853000	38590742.600000	489.302000	16.385384	16.385384	-33.000000	-99.000000
3166133.853000	38590752.600000	489.302000	16.384923	16.384923	-33.000000	-99.000000
3166133.853000	38590762.600000	489.302000	16.384655	16.384655	-33.000000	-99.000000
3166133.853000	38590752.600000	499.302000	16.381068	16.381068	-33.000000	-99.000000
3166133.853000	38590762.600000	499.302000	16.381886	16.381886	-33.000000	-99.000000
3166133.853000	38590762.600000	509.302000	16.379391	16.379391	-33.000000	-99.000000
3166133.853000	38590772.600000	489.302000	16.384486	16.384486	-33.000000	-99.000000
3166133.853000	38590782.600000	489.302000	16.384374	16.384374	-33.000000	-99.000000
3166143.853000	38590782.600000	489.302000	16.384356	16.384356	-33.000000	-99.000000
3166133.853000	38590772.600000	499.302000	16.382407	16.382407	-33.000000	-99.000000
3166133.853000	38590772.600000	509.302000	16.380485	16.380485	-33.000000	-99.000000
3166133.853000	38590782.600000	499.302000	16.382758	16.382758	-33.000000	-99.000000
3166133.853000	38590782.600000	509.302000	16.381238	16.381238	-33.000000	-99.000000
3166103.853000	38590792.600000	489.302000	16.384291	16.384291	-33.000000	-99.000000
3166113.853000	38590792.600000	479.302000	16.385580	16.385580	-33.000000	-99.000000
3166113.853000	38590792.600000	489.302000	16.384299	16.384299	-33.000000	-99.000000
3166113.853000	38590802.600000	479.302000	16.385289	16.385289	-33.000000	-99.000000
3166113.853000	38590802.600000	489.302000	16.384242	16.384242	-33.000000	-99.000000
3166123.853000	38590792.600000	489.302000	16.384301	16.384301	-33.000000	-99.000000
3166123.853000	38590802.600000	479.302000	16.385295	16.385295	-33.000000	-99.000000
3166123.853000	38590802.600000	489.302000	16.384243	16.384243	-33.000000	-99.000000
3166113.853000	38590792.600000	499.302000	16.382992	16.382992	-33.000000	-99.000000
3166113.853000	38590802.600000	499.302000	16.383177	16.383177	-33.000000	-99.000000
3166123.853000	38590792.600000	499.302000	16.382987	16.382987	-33.000000	-99.000000
3166123.853000	38590792.600000	509.302000	16.381737	16.381737	-33.000000	-99.000000
3166123.853000	38590802.600000	499.302000	16.383173	16.383173	-33.000000	-99.000000
3166123.853000	38590802.600000	509.302000	16.382146	16.382146	-33.000000	-99.000000
3166113.853000	38590812.600000	479.302000	16.385071	16.385071	-33.000000	-99.000000
3166113.853000	38590812.600000	489.302000	16.384199	16.384199	-33.000000	-99.000000
3166113.853000	38590822.600000	479.302000	16.384903	16.384903	-33.000000	-99.000000
3166113.853000	38590822.600000	489.302000	16.384166	16.384166	-33.000000	-99.000000
3166123.853000	38590812.600000	479.302000	16.385075	16.385075	-33.000000	-99.000000
3166123.853000	38590812.600000	489.302000	16.384199	16.384199	-33.000000	-99.000000
3166123.853000	38590822.600000	479.302000	16.384906	16.384906	-33.000000	-99.000000
3166123.853000	38590822.600000	489.302000	16.384166	16.384166	-33.000000	-99.000000
3166113.853000	38590812.600000	499.302000	16.383314	16.383314	-33.000000	-99.000000
3166113.853000	38590822.600000	499.302000	16.383420	16.383420	-33.000000	-99.000000
3166123.853000	38590812.600000	499.302000	16.383312	16.383312	-33.000000	-99.000000
3166123.853000	38590812.600000	509.302000	16.382454	16.382454	-33.000000	-99.000000
3166123.853000	38590822.600000	499.302000	16.383418	16.383418	-33.000000	-99.000000
3166123.853000	38590822.600000	509.302000	16.382691	16.382691	-33.000000	-99.000000
3166113.853000	38590832.600000	489.302000	16.384141	16.384141	-33.000000	-99.000000
3166113.853000	38590842.600000	489.302000	16.384120	16.384120	-33.000000	-99.000000
3166123.853000	38590832.600000	479.302000	16.384774	16.384774	-33.000000	-99.000000
3166123.853000	38590832.600000	489.302000	16.384141	16.384141	-33.000000	-99.000000
3166123.853000	38590842.600000	479.302000	16.384668	16.384668	-33.000000	-99.000000
3166123.853000	38590842.600000	489.302000	16.384121	16.384121	-33.000000	-99.000000
3166123.853000	38590832.600000	499.302000	16.383502	16.383502	-33.000000	-99.000000
3166123.853000	38590842.600000	499.302000	16.383568	16.383568	-33.000000	-99.000000
3166123.853000	38590852.600000	479.302000	16.384583	16.384583	-33.000000	-99.000000
3166123.853000	38590852.600000	489.302000	16.384104	16.384104	-33.000000	-99.000000
3166123.853000	38590862.600000	479.302000	16.384513	16.384513	-33.000000	-99.000000
3166123.853000	38590862.600000	489.302000	16.384091	16.384091	-33.000000	-99.000000
3166123.853000	38590852.600000	499.302000	16.383622	16.383622	-33.000000	-99.000000
3166123.853000	38590862.600000	499.302000	16.383666	16.383666	-33.000000	-99.000000
3166133.853000	38590792.600000	489.302000	16.384296	16.384296	-33.000000	-99.000000
3166133.853000	38590802.600000	489.302000	16.384239	16.384239	-33.000000	-99.000000
3166143.853000	38590792.600000	489.302000	16.384284	16.384284	-33.000000	-99.000000
3166143.853000	38590802.600000	489.302000	16.384231	16.384231	-33.000000	-99.000000
3166133.853000	38590792.600000	499.302000	16.383005	16.383005	-33.000000	-99.000000
3166133.853000	38590792.600000	509.302000	16.381776	16.381776	-33.000000	-99.000000
3166133.853000	38590802.600000	499.302000	16.383185	16.383185	-33.000000	-99.000000
3166133.853000	38590802.600000	509.302000	16.382172	16.382172	-33.000000	-99.000000
3166143.853000	38590802.600000	499.302000	16.383211	16.383211	-33.000000	-99.000000
3166143.853000	38590802.600000	509.302000	16.382230	16.382230	-33.000000	-99.000000
3166133.853000	38590812.600000	489.302000	16.384197	16.384197	-33.000000	-99.000000
3166133.853000	38590822.600000	489.302000	16.384165	16.384165	-33.000000	-99.000000
3166143.853000	38590812.600000	489.302000	16.384192	16.384192	-33.000000	-99.000000
3166143.853000	38590822.600000	489.302000	16.384161	16.384161	-33.000000	-99.000000
3166133.853000	38590812.600000	499.302000	16.383320	16.383320	-33.000000	-99.000000
3166133.853000	38590812.600000	509.302000	16.382472	16.382472	-33.000000	-99.000000
3166133.853000	38590822.600000	499.302000	16.383424	16.383424	-33.000000	-99.000000
3166133.853000	38590822.600000	509.302000	16.382704	16.382704	-33.000000	-99.000000
3166143.853000	38590812.600000	499.302000	16.383338	16.383338	-33.000000	-99.000000
3166143.853000	38590812.600000	509.302000	16.382513	16.382513	-33.000000	-99.000000
3166143.853000	38590822.600000	499.302000	16.383437	16.383437	-33.000000	-99.000000
3166143.853000	38590822.600000	509.302000	16.382734	16.382734	-33.000000	-99.000000
3166133.853000	38590832.600000	479.302000	16.384767	16.384767	-33.000000	-99.000000
3166133.853000	38590832.600000	489.302000	16.384140	16.384140	-33.000000	-99.000000
3166133.853000	38590842.600000	479.302000	16.384663	16.384663	-33.000000	-99.000000
3166133.853000	38590842.600000	489.302000	16.384120	16.384120	-33.000000	-99.000000
3166143.853000	38590832.600000	489.302000	16.384137	16.384137	-33.000000	-99.000000
3166143.853000	38590842.600000	489.302000	16.384118	16.384118	-33.000000	-99.000000
3166133.853000	38590832.600000	499.302000	16.383506	16.383506	-33.000000	-99.000000
3166133.853000	38590832.600000	509.302000	16.382888	16.382888	-33.000000	-99.000000
3166133.853000	38590842.600000	499.302000	16.383571	16.383571	-33.000000	-99.000000
3166133.853000	38590842.600000	509.302000	16.383035	16.383035	-33.000000	-99.000000
3166143.853000	38590832.600000	499.302000	16.383516	16.383516	-33.000000	-99.000000
3166143.853000	38590832.600000	509.302000	16.382909	16.382909	-33.000000	-99.000000
3166143.853000	38590842.600000	499.302000	16.383579	16.383579	-33.000000	-99.000000
3166143.853000	38590842.600000	509.302000	16.383051	16.383051	-33.000000	-99.000000
3166133.853000	38590852.600000	479.302000	16.384579	16.384579	-33.000000	-99.000000
3166133.853000	38590852.600000	489.302000	16.384104	16.384104	-33.000000	-99.000000
3166133.853000	38590862.600000	479.302000	16.384510	16.384510	-33.000000	-99.000000
3166133.853000	38590862.600000	489.302000	16.384090	16.384090	-33.000000	-99.000000
3166143.853000	38590852.600000	489.302000	16.384102	16.384102	-33.000000	-99.000000
3166143.853000	38590862.600000	479.302000	16.384503	16.384503	-33.000000	-99.000000
3166143.853000	38590862.600000	489.302000	16.384089	16.384089	-33.000000	-99.000000
3166133.853000	38590852.600000	499.302000	16.383625	16.383625	-33.000000	-99.000000
3166133.853000	38590862.600000	499.302000	16.383668	16.383668	-33.000000	-99.000000
3166143.853000	38590852.600000	499.302000	16.383630	16.383630	-33.000000	-99.000000
3166143.853000	38590852.600000	509.302000	16.383167	16.383167	-33.000000	-99.000000
3166143.853000	38590862.600000	499.302000	16.383673	16.383673	-33.000000	-99.000000
3166143.853000	38590862.600000	509.302000	16.383263	16.383263	-33.000000	-99.000000
3166153.853000	38590842.600000	489.302000	16.384115	16.384115	-33.000000	-99.000000
3166153.853000	38590842.600000	499.302000	16.383590	16.383590	-33.000000	-99.000000
3166153.853000	38590842.600000	509.302000	16.383075	16.383075	-33.000000	-99.000000
3166153.853000	38590852.600000	489.302000	16.384100	16.384100	-33.000000	-99.000000
3166153.853000	38590862.600000	489.302000	16.384087	16.384087	-33.000000	-99.000000
3166153.853000	38590852.600000	499.302000	16.383639	16.383639	-33.000000	-99.000000
3166153.853000	38590852.600000	509.302000	16.383186	16.383186	-33.000000	-99.000000
3166153.853000	38590862.600000	499.302000	16.383679	16.383679	-33.000000	-99.000000
3166153.853000	38590862.600000	509.302000	16.383278	16.383278	-33.000000	-99.000000
3166133.853000	38590922.600000	469.302000	16.384491	16.384491	-33.000000	-99.000000
3166143.853000	38590922.600000	469.302000	16.384487	16.384487	-33.000000	-99.000000
3166143.853000	38590932.600000	469.302000	16.384447	16.384447	-33.000000	-99.000000
3166143.853000	38590942.600000	469.302000	18.146074	18.138163	-33.000000	-99.000000
3166153.853000	38590942.600000	469.302000	18.146077	18.138166	-33.000000	-99.000000
3166123.853000	38590872.600000	479.302000	16.384454	16.384454	-33.000000	-99.000000
3166123.853000	38590872.600000	489.302000	16.384080	16.384080	-33.000000	-99.000000
3166123.853000	38590882.600000	479.302000	16.384405	16.384405	-33.000000	-99.000000
3166123.853000	38590882.600000	489.302000	16.384071	16.384071	-33.000000	-99.000000
3166123.853000	38590892.600000	479.302000	16.384364	16.384364	-33.000000	-99.000000
3166123.853000	38590892.600000	489.302000	16.384063	16.384063	-33.000000	-99.000000
3166133.853000	38590872.600000	479.302000	16.384452	16.384452	-33.000000	-99.000000
3166133.853000	38590872.600000	489.302000	16.384079	16.384079	-33.000000	-99.000000
3166133.853000	38590882.600000	479.302000	16.384403	16.384403	-33.000000	-99.000000
3166133.853000	38590882.600000	489.302000	16.384070	16.384070	-33.000000	-99.000000
3166143.853000	38590872.600000	479.302000	16.384447	16.384447	-33.000000	-99.000000
3166143.853000	38590872.600000	489.302000	16.384078	16.384078	-33.000000	-99.000000
3166143.853000	38590882.600000	479.302000	16.384399	16.384399	-33.000000	-99.000000
3166143.853000	38590882.600000	489.302000	16.384070	16.384070	-33.000000	-99.000000
3166133.853000	38590872.600000	499.302000	16.383705	16.383705	-33.000000	-99.000000
3166133.853000	38590882.600000	499.302000	16.383736	16.383736	-33.000000	-99.000000
3166143.853000	38590872.600000	499.302000	16.383708	16.383708	-33.000000	-99.000000
3166143.853000	38590872.600000	509.302000	16.383343	16.383343	-33.000000	-99.000000
3166143.853000	38590882.600000	499.302000	16.383738	16.383738	-33.000000	-99.000000
3166143.853000	38590882.600000	509.302000	16.383411	16.383411	-33.000000	-99.000000
3166133.853000	38590892.600000	479.302000	16.384362	16.384362	-33.000000	-99.000000
3166133.853000	38590892.600000	489.302000	16.384063	16.384063	-33.000000	-99.000000
3166133.853000	38590902.600000	479.302000	16.384327	16.384327	-33.000000	-99.000000
3166133.853000	38590902.600000	489.302000	16.384056	16.384056	-33.000000	-99.000000
3166143.853000	38590892.600000	479.302000	16.384359	16.384359	-33.000000	-99.000000
3166143.853000	38590892.600000	489.302000	16.384062	16.384062	-33.000000	-99.000000
3166143.853000	38590902.600000	479.302000	16.384324	16.384324	-33.000000	-99.000000
3166143.853000	38590902.600000	489.302000	16.384055	16.384055	-33.000000	-99.000000
3166133.853000	38590892.600000	499.302000	16.383762	16.383762	-33.000000	-99.000000
3166133.853000	38590902.600000	499.302000	16.383784	16.383784	-33.000000	-99.000000
3166143.853000	38590892.600000	499.302000	16.383764	16.383764	-33.000000	-99.000000
3166143.853000	38590902.600000	499.302000	16.383786	16.383786	-33.000000	-99.000000
3166153.853000	38590872.600000	489.302000	16.384077	16.384077	-33.000000	-99.000000
3166153.853000	38590882.600000	489.302000	16.384068	16.384068	-33.000000	-99.000000
3166153.853000	38590872.600000	499.302000	16.383714	16.383714	-33.000000	-99.000000
3166153.853000	38590872.600000	509.302000	16.383355	16.383355	-33.000000	-99.000000
3166153.853000	38590882.600000	499.302000	16.383743	16.383743	-33.000000	-99.000000
3166153.853000	38590882.600000	509.302000	16.383421	16.383421	-33.000000	-99.000000
3166163.853000	38590882.600000	509.302000	16.383433	16.383433	-33.000000	-99.000000
3166153.853000	38590892.600000	479.302000	16.384353	16.384353	-33.000000	-99.000000
3166153.853000	38590892.600000	489.302000	16.384061	16.384061	-33.000000	-99.000000
3166153.853000	38590902.600000	479.302000	16.384320	16.384320	-33.000000	-99.000000
3166153.853000	38590902.600000	489.302000	16.384055	16.384055	-33.000000	-99.000000
3166163.853000	38590902.600000	489.302000	16.384054	16.384054	-33.000000	-99.000000
3166153.853000	38590892.600000	499.302000	16.383767	16.383767	-33.000000	-99.000000
3166153.853000	38590892.600000	509.302000	16.383477	16.383477	-33.000000	-99.000000
3166153.853000	38590902.600000	499.302000	16.383789	16.383789	-33.000000	-99.000000
3166153.853000	38590902.600000	509.302000	16.383525	16.383525	-33.000000	-99.000000
3166163.853000	38590892.600000	499.302000	16.383772	16.383772	-33.000000	-99.000000
3166163.853000	38590892.600000	509.302000	16.383487	16.383487	-33.000000	-99.000000
3166163.853000	38590902.600000	499.302000	16.383792	16.383792	-33.000000	-99.000000
3166163.853000	38590902.600000	509.302000	16.383534	16.383534	-33.000000	-99.000000
3166133.853000	38590912.600000	479.302000	16.384296	16.384296	-33.000000	-99.000000
3166133.853000	38590912.600000	489.302000	16.384050	16.384050	-33.000000	-99.000000
3166133.853000	38590922.600000	479.302000	16.384270	16.384270	-33.000000	-99.000000
3166133.853000	38590922.600000	489.302000	16.384045	16.384045	-33.000000	-99.000000
3166143.853000	38590912.600000	479.302000	16.384294	16.384294	-33.000000	-99.000000
3166143.853000	38590912.600000	489.302000	16.384050	16.384050	-33.000000	-99.000000
3166143.853000	38590922.600000	479.302000	16.384268	16.384268	-33.000000	-99.000000
3166143.853000	38590922.600000	489.302000	16.384045	16.384045	-33.000000	-99.000000
3166133.853000	38590912.600000	499.302000	16.383803	16.383803	-33.000000	-99.000000
3166143.853000	38590912.600000	499.302000	16.383805	16.383805	-33.000000	-99.000000
3166143.853000	38590922.600000	499.302000	16.383821	16.383821	-33.000000	-99.000000
3166133.853000	38590932.600000	479.302000	16.384247	16.384247	-33.000000	-99.000000
3166133.853000	38590932.600000	489.302000	16.384041	16.384041	-33.000000	-99.000000
3166133.853000	38590942.600000	479.302000	18.330033	18.330033	-33.000000	-99.000000
3166143.853000	38590932.600000	479.302000	16.384245	16.384245	-33.000000	-99.000000
3166143.853000	38590932.600000	489.302000	16.384041	16.384041	-33.000000	-99.000000
3166143.853000	38590942.600000	479.302000	18.330034	18.330034	-33.000000	-99.000000
3166143.853000	38590942.600000	489.302000	18.330090	18.330090	-33.000000	-99.000000
3166143.853000	38590932.600000	499.302000	16.383836	16.383836	-33.000000	-99.000000
3166143.853000	38590942.600000	499.302000	18.330145	18.330145	-33.000000	-99.000000
3166153.853000	38590912.600000	479.302000	16.384291	16.384291	-33.000000	-99.000000
3166153.853000	38590912.600000	489.302000	16.384049	16.384049	-33.000000	-99.000000
3166153.853000	38590922.600000	479.302000	16.384265	16.384265	-33.000000	-99.000000
3166153.853000	38590922.600000	489.302000	16.384045	16.384045	-33.000000	-99.000000
3166163.853000	38590912.600000	489.302000	16.384049	16.384049	-33.000000	-99.000000
3166163.853000	38590922.600000	489.302000	16.384044	16.384044	-33.000000	-99.000000
3166153.853000	38590912.600000	499.302000	16.383807	16.383807	-33.000000	-99.000000
3166153.853000	38590912.600000	509.302000	16.383567	16.383567	-33.000000	-99.000000
3166153.853000	38590922.600000	499.302000	16.383823	16.383823	-33.000000	-99.000000
3166153.853000	38590922.600000	509.302000	16.383604	16.383604	-33.000000	-99.000000
3166163.853000	38590912.600000	499.302000	16.383810	16.383810	-33.000000	-99.000000
3166163.853000	38590912.600000	509.302000	16.383574	16.383574	-33.000000	-99.000000
3166163.853000	38590922.600000	499.302000	16.383826	16.383826	-33.000000	-99.000000
3166163.853000	38590922.600000	509.302000	16.383610	16.383610	-33.000000	-99.000000
3166153.853000	38590932.600000	479.302000	18.330033	18.330033	-33.000000	-99.000000
3166153.853000	38590932.600000	489.302000	17.118173	17.118173	-33.000000	-99.000000
3166153.853000	38590942.600000	479.302000	18.330036	18.330036	-33.000000	-99.000000
3166153.853000	38590942.600000	489.302000	18.330093	18.330093	-33.000000	-99.000000
3166163.853000	38590932.600000	479.302000	18.330034	18.330034	-33.000000	-99.000000
3166163.853000	38590932.600000	489.302000	18.330089	18.330089	-33.000000	-99.000000
3166163.853000	38590942.600000	479.302000	18.330037	18.330037	-33.000000	-99.000000
3166163.853000	38590942.600000	489.302000	18.330097	18.330097	-33.000000	-99.000000
3166153.853000	38590932.600000	499.302000	16.383838	16.383838	-33.000000	-99.000000
3166153.853000	38590942.600000	499.302000	18.330150	18.330150	-33.000000	-99.000000
3166163.853000	38590932.600000	499.302000	18.330143	18.330143	-33.000000	-99.000000
3166163.853000	38590932.600000	509.302000	18.330196	18.330196	-33.000000	-99.000000
3166163.853000	38590942.600000	499.302000	18.330155	18.330155	-33.000000	-99.000000
3166163.853000	38590942.600000	509.302000	18.330212	18.330212	-33.000000	-99.000000
3166173.853000	38590922.600000	509.302000	16.383617	16.383617	-33.000000	-99.000000
3166173.853000	38590942.600000	489.302000	18.330100	18.330100	-33.000000	-99.000000
3166173.853000	38590932.600000	499.302000	18.330147	18.330147	-33.000000	-99.000000
3166173.853000	38590932.600000	509.302000	18.330201	18.330201	-33.000000	-99.000000
3166173.853000	38590942.600000	499.302000	18.330160	18.330160	-33.000000	-99.000000
3166173.853000	38590942.600000	509.302000	18.330219	18.330219	-33.000000	-99.000000
3166143.853000	38590952.600000	469.302000	18.146080	18.138169	-33.000000	-99.000000
3166143.853000	38590962.600000	469.302000	18.146087	18.138175	-33.000000	-99.000000
3166143.853000	38590972.600000	469.302000	18.146094	18.138182	-33.000000	-99.000000
3166143.853000	38590982.600000	469.302000	18.146102	18.138190	-33.000000	-99.000000
3166153.853000	38590952.600000	469.302000	18.146083	18.138173	-33.000000	-99.000000
3166153.853000	38590962.600000	469.302000	18.146090	18.138180	-33.000000	-99.000000
3166153.853000	38590972.600000	469.302000	18.146098	18.138188	-33.000000	-99.000000
3166153.853000	38590982.600000	469.302000	18.146108	18.138196	-33.000000	-99.000000
3166163.853000	38590972.600000	469.302000	18.146103	18.138193	-33.000000	-99.000000
3166163.853000	38590982.600000	469.302000	18.146113	18.138202	-33.000000	-99.000000
3166143.853000	38590992.600000	469.302000	18.146112	18.138199	-33.000000	-99.000000
3166153.853000	38590992.600000	469.302000	18.146118	18.138206	-33.000000	-99.000000
3166153.853000	38591002.600000	469.302000	18.146130	18.138217	-33.000000	-99.000000
3166163.853000	38590992.600000	469.302000	18.146125	18.138213	-33.000000	-99.000000
3166163.853000	38591002.600000	469.302000	18.146138	18.138226	-33.000000	-99.000000
3166153.853000	38591012.600000	469.302000	18.146143	18.138230	-33.000000	-99.000000
3166153.853000	38591022.600000	469.302000	18.146159	18.138244	-33.000000	-99.000000
3166163.853000	38591012.600000	469.302000	18.146153	18.138240	-33.000000	-99.000000
3166163.853000	38591022.600000	469.302000	18.146171	18.138256	-33.000000	-99.000000
3166143.853000	38590952.600000	479.302000	18.330037	18.330037	-33.000000	-99.000000
3166143.853000	38590952.600000	489.302000	18.330097	18.330097	-33.000000	-99.000000
3166143.853000	38590962.600000	479.302000	18.330040	18.330040	-33.000000	-99.000000
3166143.853000	38590962.600000	489.302000	18.330106	18.330106	-33.000000	-99.000000
3166143.853000	38590952.600000	499.302000	18.330157	18.330157	-33.000000	-99.000000
3166143.853000	38590972.600000	479.302000	18.330044	18.330044	-33.000000	-99.000000
3166143.853000	38590972.600000	489.302000	18.330115	18.330115	-33.000000	-99.000000
3166143.853000	38590982.600000	479.302000	18.330047	18.330047	-33.000000	-99.000000
3166143.853000	38590982.600000	489.302000	18.330125	18.330125	-33.000000	-99.000000
3166153.853000	38590952.600000	479.302000	18.330039	18.330039	-33.000000	-99.000000
3166153.853000	38590952.600000	489.302000	18.330101	18.330101	-33.000000	-99.000000
3166153.853000	38590962.600000	479.302000	18.330042	18.330042	-33.000000	-99.000000
3166153.853000	38590962.600000	489.302000	18.330110	18.330110	-33.000000	-99.000000
3166163.853000	38590952.600000	479.302000	18.330040	18.330040	-33.000000	-99.000000
3166163.853000	38590952.600000	489.302000	18.330105	18.330105	-33.000000	-99.000000
3166163.853000	38590962.600000	479.302000	18.330044	18.330044	-33.000000	-99.000000
3166163.853000	38590962.600000	489.302000	18.330115	18.330115	-33.000000	-99.000000
3166153.853000	38590952.600000	499.302000	18.330163	18.330163	-33.000000	-99.000000
3166153.853000	38590962.600000	499.302000	18.330177	18.330177	-33.000000	-99.000000
3166163.853000	38590952.600000	499.302000	18.330169	18.330169	-33.000000	-99.000000
3166163.853000	38590952.600000	509.302000	18.330231	18.330231	-33.000000	-99.000000
3166163.853000	38590962.600000	499.302000	18.330184	18.330184	-33.000000	-99.000000
3166163.853000	38590962.600000	509.302000	18.330251	18.330251	-33.000000	-99.000000
3166153.853000	38590972.600000	479.302000	18.330046	18.330046	-33.000000	-99.000000
3166153.853000	38590972.600000	489.302000	18.330120	18.330120	-33.000000	-99.000000
3166153.853000	38590982.600000	479.302000	18.330050	18.330050	-33.000000	-99.000000
3166153.853000	38590982.600000	489.302000	18.330132	18.330132	-33.000000	-99.000000
3166163.853000	38590972.600000	479.302000	18.330048	18.330048	-33.000000	-99.000000
3166163.853000	38590972.600000	489.302000	18.330126	18.330126	-33.000000	-99.000000
3166163.853000	38590982.600000	479.302000	18.330052	18.330052	-33.000000	-99.000000
3166163.853000	38590982.600000	489.302000	18.330138	18.330138	-33.000000	-99.000000
3166153.853000	38590972.600000	499.302000	18.330193	18.330193	-33.000000	-99.000000
3166153.853000	38590982.600000	499.302000	18.330211	18.330211	-33.000000	-99.000000
3166163.853000	38590972.600000	499.302000	18.330202	18.330202	-33.000000	-99.000000
3166163.853000	38590982.600000	499.302000	18.330222	18.330222	-33.000000	-99.000000
3166143.853000	38590992.600000	479.302000	18.330052	18.330052	-33.000000	-99.000000
3166153.853000	38590992.600000	479.302000	18.330055	18.330055	-33.000000	-99.000000
3166153.853000	38590992.600000	489.302000	18.330145	18.330145	-33.000000	-99.000000
3166153.853000	38591002.600000	479.302000	18.330060	18.330060	-33.000000	-99.000000
3166153.853000	38591002.600000	489.302000	18.330159	18.330159	-33.000000	-99.000000
3166163.853000	38590992.600000	479.302000	18.330058	18.330058	-33.000000	-99.000000
3166163.853000	38590992.600000	489.302000	18.330153	18.330153	-33.000000	-99.000000
3166163.853000	38591002.600000	479.302000	18.330064	18.330064	-33.000000	-99.000000
3166163.853000	38591002.600000	489.302000	18.330169	18.330169	-33.000000	-99.000000
3166153.853000	38590992.600000	499.302000	18.330232	18.330232	-33.000000	-99.000000
3166163.853000	38590992.600000	499.302000	18.330244	18.330244	-33.000000	-99.000000
3166163.853000	38591002.600000	499.302000	18.330270	18.330270	-33.000000	-99.000000
3166153.853000	38591012.600000	479.302000	18.330067	18.330067	-33.000000	-99.000000
3166153.853000	38591012.600000	489.302000	18.330176	18.330176	-33.000000	-99.000000
3166153.853000	38591022.600000	479.302000	18.330074	18.330074	-33.000000	-99.000000
3166163.853000	38591012.600000	479.302000	18.330071	18.330071	-33.000000	-99.000000
3166163.853000	38591012.600000	489.302000	18.330188	18.330188	-33.000000	-99.000000
3166163.853000	38591022.600000	479.302000	18.330079	18.330079	-33.000000	-99.000000
3166163.853000	38591022.600000	489.302000	18.330209	18.330209	-33.000000	-99.000000
3166163.853000	38591012.600000	499.302000	18.330300	18.330300	-33.000000	-99.000000
3166163.853000	38591032.600000	469.302000	18.146191	18.138275	-33.000000	-99.000000
3166163.853000	38591042.600000	469.302000	18.146215	18.138296	-33.000000	-99.000000
3166163.853000	38591052.600000	469.302000	18.146242	18.138321	-33.000000	-99.000000
3166163.853000	38591062.600000	469.302000	18.146273	18.138348	-33.000000	-99.000000
3166163.853000	38591072.600000	469.302000	18.146309	18.138379	-33.000000	-99.000000
3166163.853000	38591082.600000	469.302000	18.146349	18.138413	-33.000000	-99.000000
3166163.853000	38591092.600000	469.302000	18.146393	18.138450	-33.000000	-99.000000
3166163.853000	38591102.600000	469.302000	18.146440	18.138487	-33.000000	-99.000000
3166153.853000	38591032.600000	479.302000	18.330082	18.330082	-33.000000	-99.000000
3166153.853000	38591042.600000	479.302000	18.330091	18.330091	-33.000000	-99.000000
3166163.853000	38591032.600000	479.302000	18.330089	18.330089	-33.000000	-99.000000
3166163.853000	38591032.600000	489.302000	18.330234	18.330234	-33.000000	-99.000000
3166163.853000	38591042.600000	479.302000	18.330100	18.330100	-33.000000	-99.000000
3166153.853000	38591052.600000	479.302000	18.330101	18.330101	-33.000000	-99.000000
3166163.853000	38591052.600000	479.302000	18.330112	18.330112	-33.000000	-99.000000
3166163.853000	38591062.600000	479.302000	18.330127	18.330127	-33.000000	-99.000000
3166163.853000	38591072.600000	479.302000	18.330143	18.330143	-33.000000	-99.000000
3166163.853000	38591082.600000	479.302000	18.330162	18.330162	-33.000000	-99.000000
3166163.853000	38591092.600000	479.302000	18.330182	18.330182	-33.000000	-99.000000
3166163.853000	38591102.600000	479.302000	18.330203	18.330203	-33.000000	-99.000000
3166173.853000	38591002.600000	469.302000	18.146146	18.138234	-33.000000	-99.000000
3166173.853000	38591012.600000	469.302000	18.146163	18.138251	-33.000000	-99.000000
3166173.853000	38591022.600000	469.302000	18.146183	18.138269	-33.000000	-99.000000
3166183.853000	38591022.600000	469.302000	18.146195	18.138282	-33.000000	-99.000000
3166173.853000	38590952.600000	489.302000	18.330109	18.330109	-33.000000	-99.000000
3166173.853000	38590962.600000	489.302000	18.330119	18.330119	-33.000000	-99.000000
3166173.853000	38590952.600000	499.302000	18.330175	18.330175	-33.000000	-99.000000
3166173.853000	38590952.600000	509.302000	18.330238	18.330238	-33.000000	-99.000000
3166173.853000	38590962.600000	499.302000	18.330191	18.330191	-33.000000	-99.000000
3166173.853000	38590962.600000	509.302000	18.330261	18.330261	-33.000000	-99.000000
3166173.853000	38590972.600000	479.302000	18.330050	18.330050	-33.000000	-99.000000
3166173.853000	38590972.600000	489.302000	18.330131	18.330131	-33.000000	-99.000000
3166173.853000	38590982.600000	479.302000	18.330055	18.330055	-33.000000	-99.000000
3166173.853000	38590982.600000	489.302000	18.330145	18.330145	-33.000000	-99.000000
3166183.853000	38590982.600000	489.302000	18.330150	18.330150	-33.000000	-99.000000
3166173.853000	38590972.600000	499.302000	18.330210	18.330210	-33.000000	-99.000000
3166173.853000	38590972.600000	509.302000	18.330286	18.330286	-33.000000	-99.000000
3166173.853000	38590982.600000	499.302000	18.330232	18.330232	-33.000000	-99.000000
3166173.853000	38590982.600000	509.302000	18.330315	18.330315	-33.000000	-99.000000
3166183.853000	38590972.600000	499.302000	18.330218	18.330218	-33.000000	-99.000000
3166183.853000	38590972.600000	509.302000	18.330296	18.330296	-33.000000	-99.000000
3166183.853000	38590982.600000	499.302000	18.330241	18.330241	-33.000000	-99.000000
3166183.853000	38590982.600000	509.302000	18.330327	18.330327	-33.000000	-99.000000
3166173.853000	38590992.600000	479.302000	18.330061	18.330061	-33.000000	-99.000000
3166173.853000	38590992.600000	489.302000	18.330160	18.330160	-33.000000	-99.000000
3166173.853000	38591002.600000	479.302000	18.330068	18.330068	-33.000000	-99.000000
3166173.853000	38591002.600000	489.302000	18.330178	18.330178	-33.000000	-99.000000
3166183.853000	38590992.600000	489.302000	18.330167	18.330167	-33.000000	-99.000000
3166183.853000	38591002.600000	479.302000	18.330071	18.330071	-33.000000	-99.000000
3166183.853000	38591002.600000	489.302000	18.330187	18.330187	-33.000000	-99.000000
3166173.853000	38590992.600000	499.302000	18.330256	18.330256	-33.000000	-99.000000
3166173.853000	38590992.600000	509.302000	18.330348	18.330348	-33.000000	-99.000000
3166173.853000	38591002.600000	499.302000	18.330285	18.330285	-33.000000	-99.000000
3166173.853000	38591002.600000	509.302000	18.330386	18.330386	-33.000000	-99.000000
3166183.853000	38590992.600000	499.302000	18.330268	18.330268	-33.000000	-99.000000
3166183.853000	38590992.600000	509.302000	18.330363	18.330363	-33.000000	-99.000000
3166183.853000	38591002.600000	499.302000	18.330299	18.330299	-33.000000	-99.000000
3166183.853000	38591002.600000	509.302000	18.330405	18.330405	-33.000000	-99.000000
3166173.853000	38591012.600000	479.302000	18.330076	18.330076	-33.000000	-99.000000
3166173.853000	38591012.600000	489.302000	18.330199	18.330199	-33.000000	-99.000000
3166173.853000	38591022.600000	479.302000	18.330085	18.330085	-33.000000	-99.000000
3166173.853000	38591022.600000	489.302000	18.330224	18.330224	-33.000000	-99.000000
3166183.853000	38591012.600000	479.302000	18.330080	18.330080	-33.000000	-99.000000
3166183.853000	38591012.600000	489.302000	18.330211	18.330211	-33.000000	-99.000000
3166183.853000	38591022.600000	479.302000	18.330090	18.330090	-33.000000	-99.000000
3166183.853000	38591022.600000	489.302000	18.330239	18.330239	-33.000000	-99.000000
3166173.853000	38591012.600000	499.302000	18.330318	18.330318	-33.000000	-99.000000
3166173.853000	38591022.600000	499.302000	18.330357	18.330357	-33.000000	-99.000000
3166183.853000	38591012.600000	499.302000	18.330336	18.330336	-33.000000	-99.000000
3166183.853000	38591012.600000	509.302000	18.330453	18.330453	-33.000000	-99.000000
3166183.853000	38591022.600000	499.302000	18.330380	18.330380	-33.000000	-99.000000
3166183.853000	38591022.600000	509.302000	18.330510	18.330510	-33.000000	-99.000000
3166193.853000	38591012.600000	489.302000	18.330222	18.330222	-33.000000	-99.000000
3166193.853000	38591022.600000	479.302000	18.330096	18.330096	-33.000000	-99.000000
3166193.853000	38591022.600000	489.302000	18.330252	18.330252	-33.000000	-99.000000
3166193.853000	38591012.600000	499.302000	18.330353	18.330353	-33.000000	-99.000000
3166193.853000	38591012.600000	509.302000	18.330475	18.330475	-33.000000	-99.000000
3166193.853000	38591022.600000	499.302000	18.330401	18.330401	-33.000000	-99.000000
3166193.853000	38591022.600000	509.302000	18.330538	18.330538	-33.000000	-99.000000
3166173.853000	38591032.600000	469.302000	18.146207	18.138291	-33.000000	-99.000000
3166173.853000	38591042.600000	469.302000	18.146234	18.138317	-33.000000	-99.000000
3166183.853000	38591032.600000	469.302000	18.146222	18.138307	-33.000000	-99.000000
3166183.853000	38591042.600000	469.302000	18.146255	18.138338	-33.000000	-99.000000
3166173.853000	38591052.600000	469.302000	18.146268	18.138346	-33.000000	-99.000000
3166173.853000	38591062.600000	469.302000	18.146307	18.138381	-33.000000	-99.000000
3166183.853000	38591052.600000	469.302000	18.146294	18.138374	-33.000000	-99.000000
3166183.853000	38591062.600000	469.302000	18.146343	18.138417	-33.000000	-99.000000
3166193.853000	38591042.600000	469.302000	18.146275	18.138358	-33.000000	-99.000000
3166193.853000	38591052.600000	469.302000	18.146322	18.138401	-33.000000	-99.000000
3166193.853000	38591062.600000	469.302000	18.146380	18.138454	-33.000000	-99.000000
3166203.853000	38591062.600000	469.302000	18.146418	18.138491	-33.000000	-99.000000
3166173.853000	38591072.600000	469.302000	18.146352	18.138421	-33.000000	-99.000000
3166173.853000	38591082.600000	469.302000	18.146406	18.138467	-33.000000	-99.000000
3166183.853000	38591072.600000	469.302000	18.146401	18.138469	-33.000000	-99.000000
3166183.853000	38591082.600000	469.302000	18.146472	18.138531	-33.000000	-99.000000
3166173.853000	38591092.600000	469.302000	18.146467	18.138519	-33.000000	-99.000000
3166173.853000	38591102.600000	469.302000	18.146534	18.138574	-33.000000	-99.000000
3166183.853000	38591092.600000	469.302000	18.146557	18.138604	-33.000000	-99.000000
3166183.853000	38591102.600000	469.302000	18.146655	18.138686	-33.000000	-99.000000
3166193.853000	38591072.600000	469.302000	18.146454	18.138520	-33.000000	-99.000000
3166193.853000	38591082.600000	469.302000	18.146547	18.138603	-33.000000	-99.000000
3166203.853000	38591072.600000	469.302000	18.146509	18.138573	-33.000000	-99.000000
3166203.853000	38591082.600000	469.302000	18.146629	18.138681	-33.000000	-99.000000
3166193.853000	38591092.600000	469.302000	18.146665	18.138705	-33.000000	-99.000000
3166193.853000	38591102.600000	469.302000	18.146811	18.138830	-33.000000	-99.000000
3166203.853000	38591092.600000	469.302000	18.146790	18.138823	-33.000000	-99.000000
3166203.853000	38591102.600000	469.302000	18.147006	18.139009	-33.000000	-99.000000
3166213.853000	38591072.600000	469.302000	18.146561	18.138624	-33.000000	-99.000000
3166213.853000	38591082.600000	469.302000	18.146711	18.138759	-33.000000	-99.000000
3166223.853000	38591082.600000	469.302000	18.146783	18.138828	-33.000000	-99.000000
3166213.853000	38591092.600000	469.302000	18.146924	18.138948	-33.000000	-99.000000
3166213.853000	38591102.600000	469.302000	18.147235	18.139219	-33.000000	-99.000000
3166223.853000	38591092.600000	469.302000	18.147050	18.139066	-33.000000	-99.000000
3166223.853000	38591102.600000	469.302000	18.147471	18.139435	-33.000000	-99.000000
3166233.853000	38591092.600000	469.302000	18.147141	18.139151	-33.000000	-99.000000
3166233.853000	38591102.600000	469.302000	18.147657	18.139604	-33.000000	-99.000000
3166173.853000	38591032.600000	479.302000	18.330096	18.330096	-33.000000	-99.000000
3166173.853000	38591032.600000	489.302000	18.330253	18.330253	-33.000000	-99.000000
3166173.853000	38591042.600000	479.302000	18.330109	18.330109	-33.000000	-99.000000
3166173.853000	38591042.600000	489.302000	18.330287	18.330287	-33.000000	-99.000000
3166183.853000	38591032.600000	479.302000	18.330103	18.330103	-33.000000	-99.000000
3166183.853000	38591032.600000	489.302000	18.330272	18.330272	-33.000000	-99.000000
3166183.853000	38591042.600000	479.302000	18.330118	18.330118	-33.000000	-99.000000
3166183.853000	38591042.600000	489.302000	18.330311	18.330311	-33.000000	-99.000000
3166173.853000	38591032.600000	499.302000	18.330402	18.330402	-33.000000	-99.000000
3166183.853000	38591032.600000	499.302000	18.330431	18.330431	-33.000000	-99.000000
3166183.853000	38591042.600000	499.302000	18.330493	18.330493	-33.000000	-99.000000
3166173.853000	38591052.600000	479.302000	18.330124	18.330124	-33.000000	-99.000000
3166173.853000	38591052.600000	489.302000	18.330327	18.330327	-33.000000	-99.000000
3166173.853000	38591062.600000	479.302000	18.330142	18.330142	-33.000000	-99.000000
3166183.853000	38591052.600000	479.302000	18.330136	18.330136	-33.000000	-99.000000
3166183.853000	38591052.600000	489.302000	18.330359	18.330359	-33.000000	-99.000000
3166183.853000	38591062.600000	479.302000	18.330158	18.330158	-33.000000	-99.000000
3166183.853000	38591062.600000	489.302000	18.330417	18.330417	-33.000000	-99.000000
3166193.853000	38591032.600000	479.302000	18.330110	18.330110	-33.000000	-99.000000
3166193.853000	38591032.600000	489.302000	18.330290	18.330290	-33.000000	-99.000000
3166193.853000	38591042.600000	479.302000	18.330127	18.330127	-33.000000	-99.000000
3166193.853000	38591042.600000	489.302000	18.330335	18.330335	-33.000000	-99.000000
3166203.853000	38591032.600000	489.302000	18.330306	18.330306	-33.000000	-99.000000
3166203.853000	38591042.600000	479.302000	18.330136	18.330136	-33.000000	-99.000000
3166203.853000	38591042.600000	489.302000	18.330358	18.330358	-33.000000	-99.000000
3166193.853000	38591032.600000	499.302000	18.330459	18.330459	-33.000000	-99.000000
3166193.853000	38591032.600000	509.302000	18.330614	18.330614	-33.000000	-99.000000
3166193.853000	38591042.600000	499.302000	18.330530	18.330530	-33.000000	-99.000000
3166203.853000	38591032.600000	499.302000	18.330485	18.330485	-33.000000	-99.000000
3166203.853000	38591042.600000	499.302000	18.330564	18.330564	-33.000000	-99.000000
3166193.853000	38591052.600000	479.302000	18.330149	18.330149	-33.000000	-99.000000
3166193.853000	38591052.600000	489.302000	18.330392	18.330392	-33.000000	-99.000000
3166193.853000	38591062.600000	479.302000	18.330176	18.330176	-33.000000	-99.000000
3166193.853000	38591062.600000	489.302000	18.330461	18.330461	-33.000000	-99.000000
3166203.853000	38591052.600000	479.302000	18.330161	18.330161	-33.000000	-99.000000
3166203.853000	38591052.600000	489.302000	18.330423	18.330423	-33.000000	-99.000000
3166203.853000	38591062.600000	479.302000	18.330193	18.330193	-33.000000	-99.000000
3166203.853000	38591062.600000	489.302000	18.330505	18.330505	-33.000000	-99.000000
3166193.853000	38591052.600000	499.302000	18.330616	18.330616	-33.000000	-99.000000
3166203.853000	38591052.600000	499.302000	18.330663	18.330663	-33.000000	-99.000000
3166203.853000	38591062.600000	499.302000	18.330787	18.330787	-33.000000	-99.000000
3166173.853000	38591072.600000	479.302000	18.330163	18.330163	-33.000000	-99.000000
3166173.853000	38591082.600000	479.302000	18.330187	18.330187	-33.000000	-99.000000
3166183.853000	38591072.600000	479.302000	18.330185	18.330185	-33.000000	-99.000000
3166183.853000	38591072.600000	489.302000	18.330486	18.330486	-33.000000	-99.000000
3166183.853000	38591082.600000	479.302000	18.330218	18.330218	-33.000000	-99.000000
3166173.853000	38591092.600000	479.302000	18.330215	18.330215	-33.000000	-99.000000
3166173.853000	38591102.600000	479.302000	18.330246	18.330246	-33.000000	-99.000000
3166183.853000	38591092.600000	479.302000	18.330256	18.330256	-33.000000	-99.000000
3166183.853000	38591102.600000	479.302000	18.330300	18.330300	-33.000000	-99.000000
3166193.853000	38591072.600000	479.302000	18.330209	18.330209	-33.000000	-99.000000
3166193.853000	38591072.600000	489.302000	18.330548	18.330548	-33.000000	-99.000000
3166193.853000	38591082.600000	479.302000	18.330252	18.330252	-33.000000	-99.000000
3166193.853000	38591082.600000	489.302000	18.330656	18.330656	-33.000000	-99.000000
3166203.853000	38591072.600000	479.302000	18.330234	18.330234	-33.000000	-99.000000
3166203.853000	38591072.600000	489.302000	18.330611	18.330611	-33.000000	-99.000000
3166203.853000	38591082.600000	479.302000	18.330288	18.330288	-33.000000	-99.000000
3166203.853000	38591082.600000	489.302000	18.330749	18.330749	-33.000000	-99.000000
3166203.853000	38591072.600000	499.302000	18.330944	18.330944	-33.000000	-99.000000
3166193.853000	38591092.600000	479.302000	18.330305	18.330305	-33.000000	-99.000000
3166193.853000	38591092.600000	489.302000	18.330791	18.330791	-33.000000	-99.000000
3166193.853000	38591102.600000	479.302000	18.330370	18.330370	-33.000000	-99.000000
3166203.853000	38591092.600000	479.302000	18.330361	18.330361	-33.000000	-99.000000
3166203.853000	38591092.600000	489.302000	18.330930	18.330930	-33.000000	-99.000000
3166203.853000	38591102.600000	479.302000	18.330456	18.330456	-33.000000	-99.000000
3166203.853000	38591102.600000	489.302000	18.331164	18.331164	-33.000000	-99.000000
3166213.853000	38591042.600000	489.302000	18.330378	18.330378	-33.000000	-99.000000
3166213.853000	38591052.600000	489.302000	18.330450	18.330450	-33.000000	-99.000000
3166213.853000	38591062.600000	479.302000	18.330208	18.330208	-33.000000	-99.000000
3166213.853000	38591062.600000	489.302000	18.330545	18.330545	-33.000000	-99.000000
3166223.853000	38591062.600000	489.302000	18.330577	18.330577	-33.000000	-99.000000
3166213.853000	38591062.600000	499.302000	18.330846	18.330846	-33.000000	-99.000000
3166213.853000	38591072.600000	479.302000	18.330258	18.330258	-33.000000	-99.000000
3166213.853000	38591072.600000	489.302000	18.330671	18.330671	-33.000000	-99.000000
3166213.853000	38591082.600000	479.302000	18.330325	18.330325	-33.000000	-99.000000
3166213.853000	38591082.600000	489.302000	18.330841	18.330841	-33.000000	-99.000000
3166223.853000	38591072.600000	489.302000	18.330720	18.330720	-33.000000	-99.000000
3166223.853000	38591082.600000	479.302000	18.330357	18.330357	-33.000000	-99.000000
3166223.853000	38591082.600000	489.302000	18.330920	18.330920	-33.000000	-99.000000
3166213.853000	38591072.600000	499.302000	18.331031	18.331031	-33.000000	-99.000000
3166213.853000	38591082.600000	499.302000	18.331276	18.331276	-33.000000	-99.000000
3166213.853000	38591092.600000	479.302000	18.330420	18.330420	-33.000000	-99.000000
3166213.853000	38591092.600000	489.302000	18.331075	18.331075	-33.000000	-99.000000
3166213.853000	38591102.600000	479.302000	18.330556	18.330556	-33.000000	-99.000000
3166213.853000	38591102.600000	489.302000	18.331403	18.331403	-33.000000	-99.000000
3166223.853000	38591092.600000	479.302000	18.330476	18.330476	-33.000000	-99.000000
3166223.853000	38591092.600000	489.302000	18.331210	18.331210	-33.000000	-99.000000
3166223.853000	38591102.600000	479.302000	18.330658	18.330658	-33.000000	-99.000000
3166223.853000	38591102.600000	489.302000	18.331642	18.331642	-33.000000	-99.000000
3166233.853000	38591072.600000	489.302000	18.330753	18.330753	-33.000000	-99.000000
3166233.853000	38591082.600000	489.302000	18.330974	18.330974	-33.000000	-99.000000
3166233.853000	38591092.600000	489.302000	18.331305	18.331305	-33.000000	-99.000000
3166233.853000	38591102.600000	479.302000	18.330737	18.330737	-33.000000	-99.000000
3166233.853000	38591102.600000	489.302000	18.331823	18.331823	-33.000000	-99.000000
3166243.853000	38591092.600000	479.302000	18.330528	18.330528	-33.000000	-99.000000
3166243.853000	38591092.600000	489.302000	18.331335	18.331335	-33.000000	-99.000000
3166243.853000	38591102.600000	479.302000	18.330763	18.330763	-33.000000	-99.000000
3166243.853000	38591102.600000	489.302000	18.331882	18.331882	-33.000000	-99.000000
3166163.853000	38591112.600000	469.302000	18.146486	18.138522	-33.000000	-99.000000
3166163.853000	38591122.600000	469.302000	18.146527	18.138552	-33.000000	-99.000000
3166163.853000	38591112.600000	479.302000	18.330224	18.330224	-33.000000	-99.000000
3166163.853000	38591122.600000	479.302000	18.330243	18.330243	-33.000000	-99.000000
3166173.853000	38591112.600000	469.302000	18.146604	18.138630	-33.000000	-99.000000
3166173.853000	38591122.600000	469.302000	18.146670	18.138679	-33.000000	-99.000000
3166183.853000	38591112.600000	469.302000	18.146764	18.138776	-33.000000	-99.000000
3166183.853000	38591122.600000	469.302000	18.146874	18.138862	-33.000000	-99.000000
3166173.853000	38591132.600000	469.302000	18.146723	18.138716	-33.000000	-99.000000
3166173.853000	38591142.600000	469.302000	18.146753	18.138731	-33.000000	-99.000000
3166183.853000	38591132.600000	469.302000	18.146967	18.138930	-33.000000	-99.000000
3166183.853000	38591142.600000	469.302000	18.147023	18.138963	-33.000000	-99.000000
3166193.853000	38591112.600000	469.302000	18.146985	18.138976	-33.000000	-99.000000
3166193.853000	38591122.600000	469.302000	18.147177	18.139131	-33.000000	-99.000000
3166203.853000	38591112.600000	459.302000	18.147659	18.154347	-33.000000	-99.000000
3166203.853000	38591112.600000	469.302000	18.147290	18.139250	-33.000000	-99.000000
3166203.853000	38591122.600000	459.302000	18.148030	18.158604	-33.000000	-99.000000
3166203.853000	38591122.600000	469.302000	18.147641	18.139539	-33.000000	-99.000000
3166193.853000	38591132.600000	469.302000	18.147355	18.139267	-33.000000	-99.000000
3166193.853000	38591142.600000	459.302000	18.147854	18.156588	-33.000000	-99.000000
3166193.853000	38591142.600000	469.302000	18.147469	18.139343	-33.000000	-99.000000
3166203.853000	38591132.600000	459.302000	18.148388	18.163017	-33.000000	-99.000000
3166203.853000	38591132.600000	469.302000	18.148011	18.139832	-33.000000	-99.000000
3166203.853000	38591142.600000	459.302000	18.148626	18.166146	-33.000000	-99.000000
3166203.853000	38591142.600000	469.302000	18.148276	18.140023	-33.000000	-99.000000
3166173.853000	38591152.600000	469.302000	18.146753	18.138719	-33.000000	-99.000000
3166173.853000	38591162.600000	469.302000	18.146723	18.138683	-33.000000	-99.000000
3166183.853000	38591152.600000	469.302000	18.147025	18.138949	-33.000000	-99.000000
3166183.853000	38591162.600000	469.302000	18.146972	18.138889	-33.000000	-99.000000
3166173.853000	38591172.600000	469.302000	18.146670	18.138628	-33.000000	-99.000000
3166173.853000	38591182.600000	469.302000	18.146603	18.138563	-33.000000	-99.000000
3166183.853000	38591172.600000	469.302000	18.146878	18.138798	-33.000000	-99.000000
3166183.853000	38591182.600000	469.302000	18.146767	18.138695	-33.000000	-99.000000
3166193.853000	38591152.600000	459.302000	18.147861	18.156680	-33.000000	-99.000000
3166193.853000	38591152.600000	469.302000	18.147474	18.139325	-33.000000	-99.000000
3166193.853000	38591162.600000	459.302000	18.147749	18.155417	-33.000000	-99.000000
3166193.853000	38591162.600000	469.302000	18.147368	18.139215	-33.000000	-99.000000
3166203.853000	38591152.600000	459.302000	18.148641	18.166380	-33.000000	-99.000000
3166203.853000	38591152.600000	469.302000	18.148293	18.140001	-33.000000	-99.000000
3166203.853000	38591162.600000	459.302000	18.148427	18.163568	-33.000000	-99.000000
3166203.853000	38591162.600000	469.302000	18.148049	18.139769	-33.000000	-99.000000
3166193.853000	38591172.600000	459.302000	18.147555	18.153277	-33.000000	-99.000000
3166193.853000	38591172.600000	469.302000	18.147191	18.139051	-33.000000	-99.000000
3166193.853000	38591182.600000	459.302000	18.147330	18.150878	-33.000000	-99.000000
3166193.853000	38591182.600000	469.302000	18.146996	18.138878	-33.000000	-99.000000
3166203.853000	38591172.600000	459.302000	18.148074	18.159204	-33.000000	-99.000000
3166203.853000	38591172.600000	469.302000	18.147679	18.139443	-33.000000	-99.000000
3166203.853000	38591182.600000	459.302000	18.147696	18.154842	-33.000000	-99.000000
3166203.853000	38591182.600000	469.302000	18.147317	18.139132	-33.000000	-99.000000
3166213.853000	38591112.600000	469.302000	18.147694	18.139612	-33.000000	-99.000000
3166213.853000	38591122.600000	459.302000	18.148695	18.167035	-33.000000	-99.000000
3166213.853000	38591122.600000	469.302000	18.148359	18.140165	-33.000000	-99.000000
3166223.853000	38591112.600000	469.302000	18.148176	18.140039	-33.000000	-99.000000
3166223.853000	38591122.600000	469.302000	18.149415	18.141067	-33.000000	-99.000000
3166213.853000	38591132.600000	459.302000	18.149342	18.176729	-33.000000	-99.000000
3166213.853000	38591132.600000	469.302000	18.149214	18.140847	-33.000000	-99.000000
3166213.853000	38591142.600000	459.302000	18.149794	18.184888	-33.000000	-99.000000
3166213.853000	38591142.600000	469.302000	18.149958	18.141400	-33.000000	-99.000000
3166223.853000	38591132.600000	459.302000	18.150478	18.201503	-33.000000	-99.000000
3166223.853000	38591132.600000	469.302000	18.151563	18.142752	-33.000000	-99.000000
3166223.853000	38591142.600000	459.302000	18.150940	18.227569	-33.000000	-99.000000
3166223.853000	38591142.600000	469.302000	18.154276	18.144683	-33.000000	-99.000000
3166233.853000	38591112.600000	469.302000	18.148609	18.140420	-33.000000	-99.000000
3166233.853000	38591122.600000	469.302000	18.150623	18.142073	-33.000000	-99.000000
3166243.853000	38591112.600000	469.302000	18.148767	18.140558	-33.000000	-99.000000
3166243.853000	38591122.600000	469.302000	18.151145	18.142500	-33.000000	-99.000000
3166233.853000	38591132.600000	469.302000	18.155709	18.145840	-33.000000	-99.000000
3166233.853000	38591142.600000	459.302000	18.146879	18.340663	-33.000000	-99.000000
3166233.853000	38591142.600000	469.302000	18.168824	18.152458	-33.000000	-99.000000
3166243.853000	38591132.600000	469.302000	18.158352	18.147611	-33.000000	-99.000000
3166243.853000	38591142.600000	459.302000	18.135052	18.483326	-33.000000	-99.000000
3166243.853000	38591142.600000	469.302000	18.192207	18.147375	-33.000000	-99.000000
3166213.853000	38591152.600000	459.302000	18.149827	18.185591	-33.000000	-99.000000
3166213.853000	38591152.600000	469.302000	18.150018	18.141386	-33.000000	-99.000000
3166213.853000	38591162.600000	459.302000	18.149421	18.178167	-33.000000	-99.000000
3166213.853000	38591162.600000	469.302000	18.149331	18.140789	-33.000000	-99.000000
3166223.853000	38591152.600000	459.302000	18.150946	18.230355	-33.000000	-99.000000
3166223.853000	38591152.600000	469.302000	18.154575	18.144761	-33.000000	-99.000000
3166223.853000	38591162.600000	459.302000	18.150591	18.205705	-33.000000	-99.000000
3166223.853000	38591162.600000	469.302000	18.151967	18.142787	-33.000000	-99.000000
3166213.853000	38591172.600000	459.302000	18.148780	18.168335	-33.000000	-99.000000
3166213.853000	38591172.600000	469.302000	18.148456	18.140057	-33.000000	-99.000000
3166213.853000	38591182.600000	459.302000	18.148148	18.160122	-33.000000	-99.000000
3166213.853000	38591182.600000	469.302000	18.147753	18.139474	-33.000000	-99.000000
3166223.853000	38591172.600000	459.302000	18.149618	18.181679	-33.000000	-99.000000
3166223.853000	38591172.600000	469.302000	18.149647	18.140978	-33.000000	-99.000000
3166223.853000	38591182.600000	459.302000	18.148640	18.166436	-33.000000	-99.000000
3166223.853000	38591182.600000	469.302000	18.148288	18.139889	-33.000000	-99.000000
3166233.853000	38591152.600000	459.302000	18.145698	18.357808	-33.000000	-99.000000
3166233.853000	38591152.600000	469.302000	18.171415	18.152780	-33.000000	-99.000000
3166233.853000	38591162.600000	459.302000	18.150781	18.252461	-33.000000	-99.000000
3166233.853000	38591162.600000	469.302000	18.157095	18.146260	-33.000000	-99.000000
3166243.853000	38591152.600000	459.302000	18.128831	18.549168	-33.000000	-99.000000
3166243.853000	38591152.600000	469.302000	18.204529	18.126648	-33.000000	-99.000000
3166243.853000	38591162.600000	459.302000	18.149979	18.281886	-33.000000	-99.000000
3166243.853000	38591162.600000	469.302000	18.160730	18.148356	-33.000000	-99.000000
3166233.853000	38591172.600000	459.302000	18.150309	18.196900	-33.000000	-99.000000
3166233.853000	38591172.600000	469.302000	18.151088	18.142055	-33.000000	-99.000000
3166233.853000	38591182.600000	459.302000	18.149040	18.172139	-33.000000	-99.000000
3166233.853000	38591182.600000	469.302000	18.148785	18.140270	-33.000000	-99.000000
3166243.853000	38591172.600000	459.302000	18.150525	18.203489	-33.000000	-99.000000
3166243.853000	38591172.600000	469.302000	18.151739	18.142528	-33.000000	-99.000000
3166243.853000	38591182.600000	459.302000	18.149176	18.174228	-33.000000	-99.000000
3166243.853000	38591182.600000	469.302000	18.148970	18.140410	-33.000000	-99.000000
3166173.853000	38591112.600000	479.302000	18.330277	18.330277	-33.000000	-99.000000
3166173.853000	38591122.600000	479.302000	18.330307	18.330307	-33.000000	-99.000000
3166183.853000	38591112.600000	479.302000	18.330349	18.330349	-33.000000	-99.000000
3166183.853000	38591122.600000	479.302000	18.330398	18.330398	-33.000000	-99.000000
3166173.853000	38591132.600000	479.302000	18.330331	18.330331	-33.000000	-99.000000
3166173.853000	38591142.600000	479.302000	18.330344	18.330344	-33.000000	-99.000000
3166183.853000	38591132.600000	479.302000	18.330439	18.330439	-33.000000	-99.000000
3166193.853000	38591112.600000	479.302000	18.330447	18.330447	-33.000000	-99.000000
3166193.853000	38591122.600000	479.302000	18.330531	18.330531	-33.000000	-99.000000
3166203.853000	38591112.600000	479.302000	18.330580	18.330580	-33.000000	-99.000000
3166203.853000	38591112.600000	489.302000	18.331462	18.331462	-33.000000	-99.000000
3166203.853000	38591122.600000	479.302000	18.330729	18.330729	-33.000000	-99.000000
3166193.853000	38591132.600000	479.302000	18.330608	18.330608	-33.000000	-99.000000
3166193.853000	38591142.600000	479.302000	18.330656	18.330656	-33.000000	-99.000000
3166203.853000	38591132.600000	479.302000	18.330883	18.330883	-33.000000	-99.000000
3166203.853000	38591142.600000	479.302000	18.330990	18.330990	-33.000000	-99.000000
3166173.853000	38591152.600000	479.302000	18.330344	18.330344	-33.000000	-99.000000
3166173.853000	38591162.600000	479.302000	18.330331	18.330331	-33.000000	-99.000000
3166173.853000	38591172.600000	479.302000	18.330307	18.330307	-33.000000	-99.000000
3166173.853000	38591182.600000	479.302000	18.330277	18.330277	-33.000000	-99.000000
3166193.853000	38591152.600000	479.302000	18.330658	18.330658	-33.000000	-99.000000
3166193.853000	38591162.600000	479.302000	18.330613	18.330613	-33.000000	-99.000000
3166203.853000	38591152.600000	479.302000	18.330996	18.330996	-33.000000	-99.000000
3166203.853000	38591162.600000	479.302000	18.330897	18.330897	-33.000000	-99.000000
3166193.853000	38591172.600000	479.302000	18.330537	18.330537	-33.000000	-99.000000
3166193.853000	38591182.600000	479.302000	18.330452	18.330452	-33.000000	-99.000000
3166203.853000	38591172.600000	479.302000	18.330744	18.330744	-33.000000	-99.000000
3166203.853000	38591182.600000	479.302000	18.330591	18.330591	-33.000000	-99.000000
3166213.853000	38591112.600000	479.302000	18.330752	18.330752	-33.000000	-99.000000
3166213.853000	38591112.600000	489.302000	18.331861	18.331861	-33.000000	-99.000000
3166213.853000	38591122.600000	479.302000	18.331025	18.331025	-33.000000	-99.000000
3166223.853000	38591112.600000	479.302000	18.330951	18.330951	-33.000000	-99.000000
3166223.853000	38591112.600000	489.302000	18.332307	18.332307	-33.000000	-99.000000
3166223.853000	38591122.600000	479.302000	18.331435	18.331435	-33.000000	-99.000000
3166223.853000	38591122.600000	489.302000	18.333339	18.333339	-33.000000	-99.000000
3166213.853000	38591132.600000	479.302000	18.331357	18.331357	-33.000000	-99.000000
3166213.853000	38591142.600000	479.302000	18.331629	18.331629	-33.000000	-99.000000
3166223.853000	38591132.600000	479.302000	18.332175	18.332175	-33.000000	-99.000000
3166223.853000	38591142.600000	479.302000	18.332940	18.332940	-33.000000	-99.000000
3166233.853000	38591112.600000	479.302000	18.331125	18.331125	-33.000000	-99.000000
3166233.853000	38591112.600000	489.302000	18.332684	18.332684	-33.000000	-99.000000
3166233.853000	38591122.600000	479.302000	18.331868	18.331868	-33.000000	-99.000000
3166233.853000	38591122.600000	489.302000	18.334217	18.334217	-33.000000	-99.000000
3166243.853000	38591112.600000	479.302000	18.331188	18.331188	-33.000000	-99.000000
3166243.853000	38591112.600000	489.302000	18.332817	18.332817	-33.000000	-99.000000
3166243.853000	38591122.600000	479.302000	18.332044	18.332044	-33.000000	-99.000000
3166243.853000	38591122.600000	489.302000	18.334567	18.334567	-33.000000	-99.000000
3166233.853000	38591132.600000	479.302000	18.333294	18.333294	-33.000000	-99.000000
3166233.853000	38591132.600000	489.302000	18.337151	18.337151	-33.000000	-99.000000
3166233.853000	38591142.600000	479.302000	18.334477	18.334477	-33.000000	-99.000000
3166243.853000	38591132.600000	479.302000	18.333812	18.333812	-33.000000	-99.000000
3166243.853000	38591132.600000	489.302000	18.338409	18.338409	-33.000000	-99.000000
3166243.853000	38591142.600000	479.302000	18.330132	18.330132	-33.000000	-99.000000
3166213.853000	38591152.600000	479.302000	18.331648	18.331648	-33.000000	-99.000000
3166213.853000	38591162.600000	479.302000	18.331396	18.331396	-33.000000	-99.000000
3166223.853000	38591152.600000	479.302000	18.333002	18.333002	-33.000000	-99.000000
3166223.853000	38591162.600000	479.302000	18.332283	18.332283	-33.000000	-99.000000
3166213.853000	38591172.600000	479.302000	18.331059	18.331059	-33.000000	-99.000000
3166213.853000	38591182.600000	479.302000	18.330774	18.330774	-33.000000	-99.000000
3166223.853000	38591172.600000	479.302000	18.331510	18.331510	-33.000000	-99.000000
3166223.853000	38591182.600000	479.302000	18.330992	18.330992	-33.000000	-99.000000
3166233.853000	38591152.600000	479.302000	18.334266	18.334266	-33.000000	-99.000000
3166233.853000	38591162.600000	479.302000	18.333521	18.333521	-33.000000	-99.000000
3166243.853000	38591152.600000	479.302000	18.326404	18.326404	-33.000000	-99.000000
3166243.853000	38591162.600000	479.302000	18.334051	18.334051	-33.000000	-99.000000
3166233.853000	38591172.600000	479.302000	18.332003	18.332003	-33.000000	-99.000000
3166233.853000	38591182.600000	479.302000	18.331187	18.331187	-33.000000	-99.000000
3166243.853000	38591172.600000	479.302000	18.332208	18.332208	-33.000000	-99.000000
3166243.853000	38591182.600000	479.302000	18.331257	18.331257	-33.000000	-99.000000
3166173.853000	38591192.600000	469.302000	18.146531	18.138498	-33.000000	-99.000000
3166173.853000	38591202.600000	469.302000	18.146462	18.138436	-33.000000	-99.000000
3166183.853000	38591192.600000	469.302000	18.146655	18.138595	-33.000000	-99.000000
3166183.853000	38591202.600000	469.302000	18.146554	18.138507	-33.000000	-99.000000
3166173.853000	38591212.600000	469.302000	18.146400	18.138381	-33.000000	-99.000000
3166173.853000	38591222.600000	469.302000	18.146345	18.138334	-33.000000	-99.000000
3166183.853000	38591212.600000	469.302000	18.146467	18.138432	-33.000000	-99.000000
3166183.853000	38591222.600000	469.302000	18.146394	18.138371	-33.000000	-99.000000
3166193.853000	38591192.600000	459.302000	18.147114	18.148638	-33.000000	-99.000000
3166193.853000	38591192.600000	469.302000	18.146816	18.138721	-33.000000	-99.000000
3166193.853000	38591202.600000	459.302000	18.146924	18.146735	-33.000000	-99.000000
3166193.853000	38591202.600000	469.302000	18.146665	18.138592	-33.000000	-99.000000
3166203.853000	38591192.600000	459.302000	18.147360	18.151202	-33.000000	-99.000000
3166203.853000	38591192.600000	469.302000	18.147021	18.138881	-33.000000	-99.000000
3166203.853000	38591202.600000	459.302000	18.147089	18.148388	-33.000000	-99.000000
3166203.853000	38591202.600000	469.302000	18.146795	18.138692	-33.000000	-99.000000
3166193.853000	38591212.600000	459.302000	18.146767	18.145191	-33.000000	-99.000000
3166193.853000	38591212.600000	469.302000	18.146544	18.138490	-33.000000	-99.000000
3166193.853000	38591222.600000	459.302000	18.146639	18.143962	-33.000000	-99.000000
3166193.853000	38591222.600000	469.302000	18.146448	18.138410	-33.000000	-99.000000
3166203.853000	38591212.600000	459.302000	18.146877	18.146271	-33.000000	-99.000000
3166203.853000	38591212.600000	469.302000	18.146628	18.138554	-33.000000	-99.000000
3166203.853000	38591222.600000	459.302000	18.146714	18.144683	-33.000000	-99.000000
3166203.853000	38591222.600000	469.302000	18.146503	18.138452	-33.000000	-99.000000
3166173.853000	38591232.600000	469.302000	18.146298	18.138295	-33.000000	-99.000000
3166183.853000	38591232.600000	469.302000	18.146334	18.138321	-33.000000	-99.000000
3166193.853000	38591232.600000	459.302000	18.146536	18.142989	-33.000000	-99.000000
3166193.853000	38591232.600000	469.302000	18.146372	18.138348	-33.000000	-99.000000
3166203.853000	38591232.600000	459.302000	18.146588	18.143482	-33.000000	-99.000000
3166203.853000	38591232.600000	469.302000	18.146410	18.138376	-33.000000	-99.000000
3166213.853000	38591192.600000	459.302000	18.147640	18.154233	-33.000000	-99.000000
3166213.853000	38591192.600000	469.302000	18.147265	18.139071	-33.000000	-99.000000
3166213.853000	38591202.600000	459.302000	18.147262	18.150173	-33.000000	-99.000000
3166213.853000	38591202.600000	469.302000	18.146937	18.138801	-33.000000	-99.000000
3166223.853000	38591192.600000	459.302000	18.147917	18.157383	-33.000000	-99.000000
3166223.853000	38591192.600000	469.302000	18.147523	18.139270	-33.000000	-99.000000
3166223.853000	38591202.600000	459.302000	18.147421	18.151858	-33.000000	-99.000000
3166223.853000	38591202.600000	469.302000	18.147072	18.138903	-33.000000	-99.000000
3166213.853000	38591212.600000	459.302000	18.146986	18.147361	-33.000000	-99.000000
3166213.853000	38591212.600000	469.302000	18.146713	18.138618	-33.000000	-99.000000
3166213.853000	38591222.600000	459.302000	18.146785	18.145375	-33.000000	-99.000000
3166213.853000	38591222.600000	469.302000	18.146557	18.138491	-33.000000	-99.000000
3166223.853000	38591212.600000	459.302000	18.147081	18.148324	-33.000000	-99.000000
3166223.853000	38591212.600000	469.302000	18.146789	18.138675	-33.000000	-99.000000
3166223.853000	38591222.600000	459.302000	18.146844	18.145957	-33.000000	-99.000000
3166223.853000	38591222.600000	469.302000	18.146602	18.138525	-33.000000	-99.000000
3166233.853000	38591192.600000	459.302000	18.148126	18.159865	-33.000000	-99.000000
3166233.853000	38591192.600000	469.302000	18.147729	18.139428	-33.000000	-99.000000
3166233.853000	38591202.600000	459.302000	18.147534	18.153078	-33.000000	-99.000000
3166233.853000	38591202.600000	469.302000	18.147170	18.138978	-33.000000	-99.000000
3166243.853000	38591192.600000	459.302000	18.148194	18.160700	-33.000000	-99.000000
3166243.853000	38591192.600000	469.302000	18.147799	18.139481	-33.000000	-99.000000
3166243.853000	38591202.600000	459.302000	18.147569	18.153469	-33.000000	-99.000000
3166243.853000	38591202.600000	469.302000	18.147202	18.139002	-33.000000	-99.000000
3166233.853000	38591212.600000	459.302000	18.147146	18.148984	-33.000000	-99.000000
3166233.853000	38591212.600000	469.302000	18.146841	18.138714	-33.000000	-99.000000
3166233.853000	38591222.600000	459.302000	18.146883	18.146343	-33.000000	-99.000000
3166233.853000	38591222.600000	469.302000	18.146632	18.138547	-33.000000	-99.000000
3166243.853000	38591212.600000	459.302000	18.147166	18.149190	-33.000000	-99.000000
3166243.853000	38591212.600000	469.302000	18.146857	18.138726	-33.000000	-99.000000
3166243.853000	38591222.600000	459.302000	18.146895	18.146460	-33.000000	-99.000000
3166243.853000	38591222.600000	469.302000	18.146642	18.138554	-33.000000	-99.000000
3166213.853000	38591232.600000	459.302000	18.146636	18.143937	-33.000000	-99.000000
3166213.853000	38591232.600000	469.302000	18.146445	18.138401	-33.000000	-99.000000
3166223.853000	38591232.600000	459.302000	18.146675	18.144307	-33.000000	-99.000000
3166223.853000	38591232.600000	469.302000	18.146474	18.138422	-33.000000	-99.000000
3166233.853000	38591232.600000	459.302000	18.146699	18.144546	-33.000000	-99.000000
3166233.853000	38591232.600000	469.302000	18.146492	18.138435	-33.000000	-99.000000
3166243.853000	38591232.600000	459.302000	18.146707	18.144618	-33.000000	-99.000000
3166243.853000	38591232.600000	469.302000	18.146498	18.138439	-33.000000	-99.000000
3166173.853000	38591192.600000	479.302000	18.330245	18.330245	-33.000000	-99.000000
3166173.853000	38591202.600000	479.302000	18.330214	18.330214	-33.000000	-99.000000
3166173.853000	38591212.600000	479.302000	18.330185	18.330185	-33.000000	-99.000000
3166173.853000	38591222.600000	479.302000	18.330160	18.330160	-33.000000	-99.000000
3166193.853000	38591192.600000	479.302000	18.330372	18.330372	-33.000000	-99.000000
3166193.853000	38591202.600000	479.302000	18.330305	18.330305	-33.000000	-99.000000
3166203.853000	38591192.600000	479.302000	18.330462	18.330462	-33.000000	-99.000000
3166203.853000	38591202.600000	479.302000	18.330363	18.330363	-33.000000	-99.000000
3166193.853000	38591212.600000	479.302000	18.330250	18.330250	-33.000000	-99.000000
3166193.853000	38591222.600000	479.302000	18.330207	18.330207	-33.000000	-99.000000
3166203.853000	38591212.600000	479.302000	18.330288	18.330288	-33.000000	-99.000000
3166203.853000	38591222.600000	479.302000	18.330232	18.330232	-33.000000	-99.000000
3166173.853000	38591232.600000	479.302000	18.330139	18.330139	-33.000000	-99.000000
3166193.853000	38591232.600000	479.302000	18.330173	18.330173	-33.000000	-99.000000
3166203.853000	38591232.600000	479.302000	18.330190	18.330190	-33.000000	-99.000000
3166213.853000	38591192.600000	479.302000	18.330568	18.330568	-33.000000	-99.000000
3166213.853000	38591202.600000	479.302000	18.330426	18.330426	-33.000000	-99.000000
3166223.853000	38591192.600000	479.302000	18.330678	18.330678	-33.000000	-99.000000
3166223.853000	38591202.600000	479.302000	18.330485	18.330485	-33.000000	-99.000000
3166213.853000	38591212.600000	479.302000	18.330327	18.330327	-33.000000	-99.000000
3166213.853000	38591222.600000	479.302000	18.330257	18.330257	-33.000000	-99.000000
3166223.853000	38591212.600000	479.302000	18.330360	18.330360	-33.000000	-99.000000
3166223.853000	38591222.600000	479.302000	18.330277	18.330277	-33.000000	-99.000000
3166233.853000	38591192.600000	479.302000	18.330764	18.330764	-33.000000	-99.000000
3166233.853000	38591202.600000	479.302000	18.330527	18.330527	-33.000000	-99.000000
3166243.853000	38591192.600000	479.302000	18.330793	18.330793	-33.000000	-99.000000
3166243.853000	38591202.600000	479.302000	18.330541	18.330541	-33.000000	-99.000000
3166233.853000	38591212.600000	479.302000	18.330383	18.330383	-33.000000	-99.000000
3166233.853000	38591222.600000	479.302000	18.330290	18.330290	-33.000000	-99.000000
3166243.853000	38591212.600000	479.302000	18.330391	18.330391	-33.000000	-99.000000
3166243.853000	38591222.600000	479.302000	18.330295	18.330295	-33.000000	-99.000000
3166213.853000	38591232.600000	479.302000	18.330206	18.330206	-33.000000	-99.000000
3166223.853000	38591232.600000	479.302000	18.330219	18.330219	-33.000000	-99.000000
3166233.853000	38591232.600000	479.302000	18.330227	18.330227	-33.000000	-99.000000
3166243.853000	38591232.600000	479.302000	18.330230	18.330230	-33.000000	-99.000000
3166323.853000	38591082.600000	409.302000	14.688387	14.668354	-33.000000	-99.000000
3166313.853000	38591082.600000	429.302000	14.457994	14.514830	-33.000000	-99.000000
3166323.853000	38591082.600000	419.302000	14.459316	14.523033	-33.000000	-99.000000
3166323.853000	38591082.600000	429.302000	14.457605	14.512283	-33.000000	-99.000000
3166323.853000	38591092.600000	409.302000	14.688207	14.669966	-33.000000	-99.000000
3166323.853000	38591102.600000	409.302000	14.341478	14.264106	-33.000000	-99.000000
3166313.853000	38591092.600000	429.302000	14.460525	14.531353	-33.000000	-99.000000
3166313.853000	38591102.600000	429.302000	14.464784	14.558903	-33.000000	-99.000000
3166323.853000	38591092.600000	419.302000	14.461652	14.538061	-33.000000	-99.000000
3166323.853000	38591092.600000	429.302000	14.459757	14.526357	-33.000000	-99.000000
3166323.853000	38591102.600000	419.302000	14.464901	14.558756	-33.000000	-99.000000
3166323.853000	38591102.600000	429.302000	14.463126	14.548223	-33.000000	-99.000000
3166293.853000	38591082.600000	439.302000	14.455140	14.496584	-33.000000	-99.000000
3166293.853000	38591082.600000	449.302000	14.452015	14.476391	-33.000000	-99.000000
3166303.853000	38591082.600000	439.302000	14.455342	14.497953	-33.000000	-99.000000
3166303.853000	38591082.600000	449.302000	14.452016	14.476462	-33.000000	-99.000000
3166303.853000	38591082.600000	459.302000	14.553843	14.542708	-33.000000	-99.000000
3166293.853000	38591092.600000	439.302000	14.456545	14.506086	-33.000000	-99.000000
3166293.853000	38591092.600000	449.302000	14.452013	14.476838	-33.000000	-99.000000
3166293.853000	38591102.600000	439.302000	14.459024	14.522824	-33.000000	-99.000000
3166293.853000	38591102.600000	449.302000	14.452009	14.477649	-33.000000	-99.000000
3166303.853000	38591092.600000	439.302000	14.456983	14.509044	-33.000000	-99.000000
3166303.853000	38591092.600000	449.302000	14.452015	14.476994	-33.000000	-99.000000
3166303.853000	38591102.600000	439.302000	14.460133	14.530292	-33.000000	-99.000000
3166303.853000	38591102.600000	449.302000	14.452013	14.478056	-33.000000	-99.000000
3166303.853000	38591092.600000	459.302000	14.553784	14.531748	-33.000000	-99.000000
3166303.853000	38591102.600000	459.302000	14.553711	14.510471	-33.000000	-99.000000
3166313.853000	38591082.600000	439.302000	14.455321	14.497811	-33.000000	-99.000000
3166313.853000	38591082.600000	449.302000	14.452016	14.476455	-33.000000	-99.000000
3166323.853000	38591082.600000	439.302000	14.455085	14.496212	-33.000000	-99.000000
3166323.853000	38591082.600000	449.302000	14.452015	14.476371	-33.000000	-99.000000
3166313.853000	38591082.600000	459.302000	14.553844	14.542846	-33.000000	-99.000000
3166313.853000	38591082.600000	469.302000	14.719146	14.673056	-33.000000	-99.000000
3166323.853000	38591082.600000	459.302000	14.553853	14.544400	-33.000000	-99.000000
3166323.853000	38591082.600000	469.302000	14.719197	14.672912	-33.000000	-99.000000
3166313.853000	38591092.600000	439.302000	14.456936	14.508729	-33.000000	-99.000000
3166313.853000	38591092.600000	449.302000	14.452015	14.476977	-33.000000	-99.000000
3166313.853000	38591102.600000	439.302000	14.460009	14.529457	-33.000000	-99.000000
3166313.853000	38591102.600000	449.302000	14.452012	14.478010	-33.000000	-99.000000
3166323.853000	38591092.600000	439.302000	14.456430	14.505312	-33.000000	-99.000000
3166323.853000	38591092.600000	449.302000	14.452013	14.476798	-33.000000	-99.000000
3166323.853000	38591102.600000	439.302000	14.458753	14.520999	-33.000000	-99.000000
3166323.853000	38591102.600000	449.302000	14.452008	14.477552	-33.000000	-99.000000
3166313.853000	38591092.600000	459.302000	14.553786	14.532058	-33.000000	-99.000000
3166313.853000	38591092.600000	469.302000	14.718864	14.673892	-33.000000	-99.000000
3166313.853000	38591102.600000	459.302000	14.553713	14.511307	-33.000000	-99.000000
3166313.853000	38591102.600000	469.302000	14.718487	14.675806	-33.000000	-99.000000
3166323.853000	38591092.600000	459.302000	14.553802	14.535414	-33.000000	-99.000000
3166323.853000	38591092.600000	469.302000	14.718954	14.673563	-33.000000	-99.000000
3166323.853000	38591102.600000	459.302000	14.553736	14.519755	-33.000000	-99.000000
3166323.853000	38591102.600000	469.302000	14.718635	14.674876	-33.000000	-99.000000
3166303.853000	38591082.600000	489.302000	17.165200	17.253965	-33.000000	-99.000000
3166303.853000	38591092.600000	489.302000	17.161731	17.255678	-33.000000	-99.000000
3166303.853000	38591102.600000	489.302000	17.154782	17.259043	-33.000000	-99.000000
3166313.853000	38591082.600000	479.302000	17.150519	17.241820	-33.000000	-99.000000
3166313.853000	38591082.600000	489.302000	17.165244	17.253943	-33.000000	-99.000000
3166323.853000	38591082.600000	479.302000	17.152001	17.242517	-33.000000	-99.000000
3166323.853000	38591082.600000	489.302000	17.165737	17.253702	-33.000000	-99.000000
3166313.853000	38591092.600000	479.302000	17.140522	17.236752	-33.000000	-99.000000
3166313.853000	38591092.600000	489.302000	17.161831	17.255630	-33.000000	-99.000000
3166313.853000	38591102.600000	479.302000	17.122248	17.225820	-33.000000	-99.000000
3166313.853000	38591102.600000	489.302000	17.155063	17.258911	-33.000000	-99.000000
3166323.853000	38591092.600000	479.302000	17.143612	17.238387	-33.000000	-99.000000
3166323.853000	38591092.600000	489.302000	17.162913	17.255105	-33.000000	-99.000000
3166323.853000	38591102.600000	479.302000	17.129577	17.230468	-33.000000	-99.000000
3166323.853000	38591102.600000	489.302000	17.157875	17.257574	-33.000000	-99.000000
3166333.853000	38591082.600000	399.302000	14.571631	14.468121	-33.000000	-99.000000
3166333.853000	38591082.600000	409.302000	14.582196	14.484920	-33.000000	-99.000000
3166343.853000	38591082.600000	399.302000	14.570654	14.467344	-33.000000	-99.000000
3166343.853000	38591082.600000	409.302000	14.582215	14.485781	-33.000000	-99.000000
3166333.853000	38591082.600000	419.302000	15.774668	15.760236	-33.000000	-99.000000
3166333.853000	38591082.600000	429.302000	14.456985	14.508217	-33.000000	-99.000000
3166343.853000	38591082.600000	419.302000	16.171626	16.146529	-33.000000	-99.000000
3166343.853000	38591082.600000	429.302000	16.512617	16.499211	-33.000000	-99.000000
3166333.853000	38591092.600000	399.302000	14.568069	14.465284	-33.000000	-99.000000
3166333.853000	38591092.600000	409.302000	14.582290	14.488135	-33.000000	-99.000000
3166333.853000	38591102.600000	399.302000	14.562610	14.460796	-33.000000	-99.000000
3166333.853000	38591102.600000	409.302000	14.582444	14.493177	-33.000000	-99.000000
3166343.853000	38591092.600000	399.302000	14.566242	14.463792	-33.000000	-99.000000
3166343.853000	38591092.600000	409.302000	14.582330	14.489782	-33.000000	-99.000000
3166343.853000	38591102.600000	399.302000	14.558867	14.457601	-33.000000	-99.000000
3166343.853000	38591102.600000	409.302000	14.582534	14.496664	-33.000000	-99.000000
3166333.853000	38591092.600000	419.302000	16.121636	16.148563	-33.000000	-99.000000
3166333.853000	38591092.600000	429.302000	15.153479	15.132369	-33.000000	-99.000000
3166333.853000	38591102.600000	419.302000	16.130609	16.155676	-33.000000	-99.000000
3166333.853000	38591102.600000	429.302000	15.522223	15.454423	-33.000000	-99.000000
3166343.853000	38591092.600000	419.302000	16.172303	16.146993	-33.000000	-99.000000
3166343.853000	38591092.600000	429.302000	16.512864	16.499160	-33.000000	-99.000000
3166343.853000	38591102.600000	419.302000	16.173476	16.147795	-33.000000	-99.000000
3166343.853000	38591102.600000	429.302000	16.513290	16.499073	-33.000000	-99.000000
3166353.853000	38591082.600000	399.302000	14.570145	14.466938	-33.000000	-99.000000
3166353.853000	38591082.600000	409.302000	14.582225	14.486230	-33.000000	-99.000000
3166363.853000	38591082.600000	399.302000	14.570250	14.467022	-33.000000	-99.000000
3166353.853000	38591082.600000	419.302000	16.171701	16.146587	-33.000000	-99.000000
3166353.853000	38591082.600000	429.302000	16.512646	16.499204	-33.000000	-99.000000
3166363.853000	38591082.600000	419.302000	16.171685	16.146575	-33.000000	-99.000000
3166363.853000	38591082.600000	429.302000	16.512640	16.499205	-33.000000	-99.000000
3166353.853000	38591092.600000	399.302000	14.565242	14.462967	-33.000000	-99.000000
3166353.853000	38591092.600000	409.302000	14.582351	14.490689	-33.000000	-99.000000
3166353.853000	38591102.600000	399.302000	14.556640	14.455658	-33.000000	-99.000000
3166353.853000	38591102.600000	409.302000	14.582587	14.498766	-33.000000	-99.000000
3166363.853000	38591092.600000	399.302000	14.565450	14.463139	-33.000000	-99.000000
3166363.853000	38591102.600000	399.302000	14.557114	14.456074	-33.000000	-99.000000
3166353.853000	38591092.600000	419.302000	16.172456	16.147108	-33.000000	-99.000000
3166353.853000	38591092.600000	429.302000	16.512921	16.499147	-33.000000	-99.000000
3166353.853000	38591102.600000	419.302000	16.173834	16.148060	-33.000000	-99.000000
3166353.853000	38591102.600000	429.302000	16.513424	16.499044	-33.000000	-99.000000
3166363.853000	38591092.600000	419.302000	16.172424	16.147084	-33.000000	-99.000000
3166363.853000	38591092.600000	429.302000	16.512909	16.499150	-33.000000	-99.000000
3166363.853000	38591102.600000	419.302000	16.173757	16.148003	-33.000000	-99.000000
3166363.853000	38591102.600000	429.302000	16.513395	16.499050	-33.000000	-99.000000
3166333.853000	38591082.600000	439.302000	14.454714	14.493707	-33.000000	-99.000000
3166333.853000	38591082.600000	449.302000	14.452013	14.476241	-33.000000	-99.000000
3166343.853000	38591082.600000	439.302000	15.956361	15.961723	-33.000000	-99.000000
3166343.853000	38591082.600000	449.302000	15.762205	15.762205	-33.000000	-99.000000
3166333.853000	38591082.600000	459.302000	14.553869	14.546832	-33.000000	-99.000000
3166333.853000	38591082.600000	469.302000	14.719281	14.672693	-33.000000	-99.000000
3166343.853000	38591082.600000	459.302000	15.807634	15.807634	-33.000000	-99.000000
3166343.853000	38591082.600000	469.302000	15.453457	15.453457	-33.000000	-99.000000
3166333.853000	38591092.600000	439.302000	14.455702	14.500395	-33.000000	-99.000000
3166333.853000	38591092.600000	449.302000	14.452010	14.476545	-33.000000	-99.000000
3166333.853000	38591102.600000	439.302000	14.457192	14.510473	-33.000000	-99.000000
3166333.853000	38591102.600000	449.302000	14.452004	14.477003	-33.000000	-99.000000
3166343.853000	38591092.600000	439.302000	15.956503	15.961868	-33.000000	-99.000000
3166343.853000	38591092.600000	449.302000	15.762289	15.762289	-33.000000	-99.000000
3166343.853000	38591102.600000	439.302000	15.956748	15.962107	-33.000000	-99.000000
3166343.853000	38591102.600000	449.302000	15.762433	15.762433	-33.000000	-99.000000
3166333.853000	38591092.600000	459.302000	14.553829	14.540232	-33.000000	-99.000000
3166333.853000	38591092.600000	469.302000	14.719094	14.673115	-33.000000	-99.000000
3166333.853000	38591102.600000	459.302000	14.553777	14.530202	-33.000000	-99.000000
3166333.853000	38591102.600000	469.302000	14.718860	14.673821	-33.000000	-99.000000
3166343.853000	38591092.600000	459.302000	15.807478	15.807478	-33.000000	-99.000000
3166343.853000	38591092.600000	469.302000	15.453227	15.453227	-33.000000	-99.000000
3166343.853000	38591102.600000	459.302000	15.807206	15.807206	-33.000000	-99.000000
3166343.853000	38591102.600000	469.302000	15.452832	15.452832	-33.000000	-99.000000
3166353.853000	38591082.600000	439.302000	15.956378	15.961743	-33.000000	-99.000000
3166353.853000	38591082.600000	449.302000	15.762214	15.762214	-33.000000	-99.000000
3166363.853000	38591082.600000	439.302000	15.956374	15.961739	-33.000000	-99.000000
3166363.853000	38591082.600000	449.302000	15.762212	15.762212	-33.000000	-99.000000
3166353.853000	38591082.600000	459.302000	15.807617	15.807617	-33.000000	-99.000000
3166353.853000	38591082.600000	469.302000	15.453432	15.453432	-33.000000	-99.000000
3166363.853000	38591082.600000	459.302000	15.807621	15.807621	-33.000000	-99.000000
3166363.853000	38591082.600000	469.302000	15.453437	15.453437	-33.000000	-99.000000
3166353.853000	38591092.600000	439.302000	15.956537	15.961906	-33.000000	-99.000000
3166353.853000	38591092.600000	449.302000	15.762308	15.762308	-33.000000	-99.000000
3166353.853000	38591102.600000	439.302000	15.956826	15.962189	-33.000000	-99.000000
3166353.853000	38591102.600000	449.302000	15.762477	15.762477	-33.000000	-99.000000
3166363.853000	38591092.600000	439.302000	15.956530	15.961898	-33.000000	-99.000000
3166363.853000	38591092.600000	449.302000	15.762304	15.762304	-33.000000	-99.000000
3166363.853000	38591102.600000	439.302000	15.956809	15.962171	-33.000000	-99.000000
3166363.853000	38591102.600000	449.302000	15.762467	15.762467	-33.000000	-99.000000
3166353.853000	38591092.600000	459.302000	15.807443	15.807443	-33.000000	-99.000000
3166353.853000	38591092.600000	469.302000	15.453177	15.453177	-33.000000	-99.000000
3166353.853000	38591102.600000	459.302000	15.807124	15.807124	-33.000000	-99.000000
3166353.853000	38591102.600000	469.302000	15.452714	15.452714	-33.000000	-99.000000
3166363.853000	38591092.600000	459.302000	15.807450	15.807450	-33.000000	-99.000000
3166363.853000	38591092.600000	469.302000	15.453187	15.453187	-33.000000	-99.000000
3166363.853000	38591102.600000	459.302000	15.807142	15.807142	-33.000000	-99.000000
3166363.853000	38591102.600000	469.302000	15.452739	15.452739	-33.000000	-99.000000
3166373.853000	38591082.600000	429.302000	16.512601	16.499214	-33.000000	-99.000000
3166373.853000	38591092.600000	429.302000	16.512833	16.499167	-33.000000	-99.000000
3166373.853000	38591102.600000	429.302000	16.513222	16.499089	-33.000000	-99.000000
3166373.853000	38591082.600000	439.302000	15.956352	15.961712	-33.000000	-99.000000
3166373.853000	38591082.600000	449.302000	15.762200	15.762200	-33.000000	-99.000000
3166373.853000	38591082.600000	459.302000	15.807643	15.807643	-33.000000	-99.000000
3166373.853000	38591082.600000	469.302000	15.453471	15.453471	-33.000000	-99.000000
3166373.853000	38591092.600000	439.302000	15.956485	15.961848	-33.000000	-99.000000
3166373.853000	38591092.600000	449.302000	15.762278	15.762278	-33.000000	-99.000000
3166373.853000	38591102.600000	439.302000	15.956708	15.962065	-33.000000	-99.000000
3166373.853000	38591102.600000	449.302000	15.762410	15.762410	-33.000000	-99.000000
3166373.853000	38591092.600000	459.302000	15.807496	15.807496	-33.000000	-99.000000
3166373.853000	38591092.600000	469.302000	15.453255	15.453255	-33.000000	-99.000000
3166373.853000	38591102.600000	459.302000	15.807248	15.807248	-33.000000	-99.000000
3166373.853000	38591102.600000	469.302000	15.452892	15.452892	-33.000000	-99.000000
3166333.853000	38591082.600000	479.302000	17.154338	17.243589	-33.000000	-99.000000
3166333.853000	38591082.600000	489.302000	17.166507	17.253325	-33.000000	-99.000000
3166343.853000	38591082.600000	479.302000	15.042485	15.042485	-33.000000	-99.000000
3166343.853000	38591082.600000	489.302000	15.339209	15.339209	-33.000000	-99.000000
3166333.853000	38591092.600000	479.302000	17.148108	17.240656	-33.000000	-99.000000
3166333.853000	38591092.600000	489.302000	17.164452	17.254354	-33.000000	-99.000000
3166333.853000	38591102.600000	479.302000	17.138909	17.235876	-33.000000	-99.000000
3166333.853000	38591102.600000	489.302000	17.161287	17.255929	-33.000000	-99.000000
3166343.853000	38591092.600000	479.302000	15.042686	15.042686	-33.000000	-99.000000
3166343.853000	38591092.600000	489.302000	15.338902	15.338902	-33.000000	-99.000000
3166343.853000	38591102.600000	479.302000	15.043034	15.043034	-33.000000	-99.000000
3166343.853000	38591102.600000	489.302000	15.338374	15.338374	-33.000000	-99.000000
3166353.853000	38591082.600000	479.302000	15.042508	15.042508	-33.000000	-99.000000
3166353.853000	38591082.600000	489.302000	15.339173	15.339173	-33.000000	-99.000000
3166363.853000	38591082.600000	479.302000	15.042503	15.042503	-33.000000	-99.000000
3166363.853000	38591082.600000	489.302000	15.339180	15.339180	-33.000000	-99.000000
3166353.853000	38591082.600000	499.302000	15.233727	15.233727	-33.000000	-99.000000
3166363.853000	38591082.600000	499.302000	15.233729	15.233729	-33.000000	-99.000000
3166353.853000	38591092.600000	479.302000	15.042732	15.042732	-33.000000	-99.000000
3166353.853000	38591092.600000	489.302000	15.338829	15.338829	-33.000000	-99.000000
3166353.853000	38591102.600000	479.302000	15.043141	15.043141	-33.000000	-99.000000
3166353.853000	38591102.600000	489.302000	15.338207	15.338207	-33.000000	-99.000000
3166363.853000	38591092.600000	479.302000	15.042722	15.042722	-33.000000	-99.000000
3166363.853000	38591092.600000	489.302000	15.338844	15.338844	-33.000000	-99.000000
3166363.853000	38591102.600000	479.302000	15.043118	15.043118	-33.000000	-99.000000
3166363.853000	38591102.600000	489.302000	15.338242	15.338242	-33.000000	-99.000000
3166353.853000	38591092.600000	499.302000	15.233612	15.233612	-33.000000	-99.000000
3166353.853000	38591102.600000	499.302000	15.233407	15.233407	-33.000000	-99.000000
3166363.853000	38591092.600000	499.302000	15.233617	15.233617	-33.000000	-99.000000
3166363.853000	38591102.600000	499.302000	15.233419	15.233419	-33.000000	-99.000000
3166373.853000	38591082.600000	479.302000	15.042473	15.042473	-33.000000	-99.000000
3166373.853000	38591082.600000	489.302000	15.339229	15.339229	-33.000000	-99.000000
3166383.853000	38591082.600000	489.302000	15.339307	15.339307	-33.000000	-99.000000
3166373.853000	38591082.600000	499.302000	15.233745	15.233745	-33.000000	-99.000000
3166383.853000	38591082.600000	499.302000	15.233771	15.233771	-33.000000	-99.000000
3166373.853000	38591092.600000	479.302000	15.042662	15.042662	-33.000000	-99.000000
3166373.853000	38591092.600000	489.302000	15.338941	15.338941	-33.000000	-99.000000
3166373.853000	38591102.600000	479.302000	15.042980	15.042980	-33.000000	-99.000000
3166373.853000	38591102.600000	489.302000	15.338459	15.338459	-33.000000	-99.000000
3166383.853000	38591092.600000	489.302000	15.339083	15.339083	-33.000000	-99.000000
3166383.853000	38591102.600000	489.302000	15.338746	15.338746	-33.000000	-99.000000
3166373.853000	38591092.600000	499.302000	15.233649	15.233649	-33.000000	-99.000000
3166373.853000	38591102.600000	499.302000	15.233490	15.233490	-33.000000	-99.000000
3166383.853000	38591092.600000	499.302000	15.233696	15.233696	-33.000000	-99.000000
3166383.853000	38591102.600000	499.302000	15.233584	15.233584	-33.000000	-99.000000
3166253.853000	38591132.600000	469.302000	18.154799	18.145194	-33.000000	-99.000000
3166253.853000	38591142.600000	459.302000	18.148756	18.309122	-33.000000	-99.000000
3166253.853000	38591142.600000	469.302000	18.164345	18.150686	-33.000000	-99.000000
3166253.853000	38591152.600000	459.302000	18.148116	18.320700	-33.000000	-99.000000
3166253.853000	38591152.600000	469.302000	18.165968	18.151082	-33.000000	-99.000000
3166253.853000	38591162.600000	459.302000	18.150907	18.242310	-33.000000	-99.000000
3166253.853000	38591162.600000	469.302000	18.155913	18.145511	-33.000000	-99.000000
3166263.853000	38591152.600000	459.302000	18.150846	18.218015	-33.000000	-99.000000
3166263.853000	38591152.600000	469.302000	18.153244	18.143819	-33.000000	-99.000000
3166263.853000	38591162.600000	459.302000	18.150383	18.198899	-33.000000	-99.000000
3166263.853000	38591162.600000	469.302000	18.151289	18.142286	-33.000000	-99.000000
3166253.853000	38591172.600000	459.302000	18.150205	18.194175	-33.000000	-99.000000
3166253.853000	38591172.600000	469.302000	18.150823	18.141860	-33.000000	-99.000000
3166253.853000	38591182.600000	459.302000	18.148978	18.171214	-33.000000	-99.000000
3166253.853000	38591182.600000	469.302000	18.148703	18.140208	-33.000000	-99.000000
3166263.853000	38591172.600000	459.302000	18.149454	18.178767	-33.000000	-99.000000
3166263.853000	38591172.600000	469.302000	18.149381	18.140775	-33.000000	-99.000000
3166263.853000	38591182.600000	459.302000	18.148546	18.165178	-33.000000	-99.000000
3166263.853000	38591182.600000	469.302000	18.148180	18.139806	-33.000000	-99.000000
3166323.853000	38591112.600000	409.302000	14.339162	14.267615	-33.000000	-99.000000
3166323.853000	38591122.600000	409.302000	14.653254	14.523044	-33.000000	-99.000000
3166313.853000	38591112.600000	429.302000	14.472181	14.605798	-33.000000	-99.000000
3166313.853000	38591122.600000	429.302000	14.484030	14.677216	-33.000000	-99.000000
3166323.853000	38591112.600000	419.302000	14.977715	15.041401	-33.000000	-99.000000
3166323.853000	38591112.600000	429.302000	14.468306	14.581410	-33.000000	-99.000000
3166323.853000	38591122.600000	419.302000	14.984857	15.062648	-33.000000	-99.000000
3166323.853000	38591122.600000	429.302000	14.475104	14.623933	-33.000000	-99.000000
3166323.853000	38591132.600000	409.302000	14.582948	14.505970	-33.000000	-99.000000
3166323.853000	38591142.600000	409.302000	14.583091	14.508505	-33.000000	-99.000000
3166313.853000	38591132.600000	429.302000	14.494500	14.734349	-33.000000	-99.000000
3166313.853000	38591142.600000	429.302000	14.488456	14.702316	-33.000000	-99.000000
3166323.853000	38591132.600000	419.302000	15.425861	15.434074	-33.000000	-99.000000
3166323.853000	38591132.600000	429.302000	14.479814	14.652515	-33.000000	-99.000000
3166323.853000	38591142.600000	419.302000	15.735191	15.734756	-33.000000	-99.000000
3166323.853000	38591142.600000	429.302000	14.477219	14.636925	-33.000000	-99.000000
3166293.853000	38591112.600000	439.302000	14.463683	14.554165	-33.000000	-99.000000
3166293.853000	38591112.600000	449.302000	14.452003	14.479280	-33.000000	-99.000000
3166293.853000	38591122.600000	439.302000	14.472086	14.610239	-33.000000	-99.000000
3166293.853000	38591122.600000	449.302000	14.452022	14.482673	-33.000000	-99.000000
3166303.853000	38591112.600000	439.302000	14.467141	14.577297	-33.000000	-99.000000
3166303.853000	38591112.600000	449.302000	14.452024	14.480702	-33.000000	-99.000000
3166303.853000	38591122.600000	439.302000	14.485564	14.698184	-33.000000	-99.000000
3166303.853000	38591122.600000	449.302000	14.452355	14.490420	-33.000000	-99.000000
3166303.853000	38591112.600000	459.302000	14.553780	14.462186	-33.000000	-99.000000
3166303.853000	38591122.600000	459.302000	14.556428	14.329659	-33.000000	-99.000000
3166293.853000	38591132.600000	439.302000	14.480382	14.664852	-33.000000	-99.000000
3166293.853000	38591132.600000	449.302000	14.452085	14.486602	-33.000000	-99.000000
3166293.853000	38591142.600000	439.302000	14.475475	14.632791	-33.000000	-99.000000
3166293.853000	38591142.600000	449.302000	14.451928	14.483597	-33.000000	-99.000000
3166303.853000	38591132.600000	439.302000	14.525428	14.908559	-33.000000	-99.000000
3166303.853000	38591132.600000	449.302000	14.462138	14.541890	-33.000000	-99.000000
3166303.853000	38591142.600000	439.302000	14.497124	14.770486	-33.000000	-99.000000
3166303.853000	38591142.600000	449.302000	14.452808	14.497978	-33.000000	-99.000000
3166303.853000	38591132.600000	459.302000	14.601073	14.029071	-33.000000	-99.000000
3166303.853000	38591142.600000	459.302000	14.561599	14.240019	-33.000000	-99.000000
3166313.853000	38591112.600000	439.302000	14.466714	14.574441	-33.000000	-99.000000
3166313.853000	38591112.600000	449.302000	14.452021	14.480519	-33.000000	-99.000000
3166313.853000	38591122.600000	439.302000	14.483459	14.684671	-33.000000	-99.000000
3166313.853000	38591122.600000	449.302000	14.452272	14.489007	-33.000000	-99.000000
3166323.853000	38591112.600000	439.302000	14.462949	14.549241	-33.000000	-99.000000
3166323.853000	38591112.600000	449.302000	14.452000	14.478994	-33.000000	-99.000000
3166323.853000	38591122.600000	439.302000	14.469988	14.596316	-33.000000	-99.000000
3166323.853000	38591122.600000	449.302000	14.452002	14.481708	-33.000000	-99.000000
3166313.853000	38591112.600000	459.302000	14.553765	14.465151	-33.000000	-99.000000
3166313.853000	38591112.600000	469.302000	14.718224	14.681099	-33.000000	-99.000000
3166313.853000	38591122.600000	459.302000	14.555873	14.345101	-33.000000	-99.000000
3166313.853000	38591122.600000	469.302000	14.719622	14.697034	-33.000000	-99.000000
3166323.853000	38591112.600000	459.302000	14.553697	14.491059	-33.000000	-99.000000
3166323.853000	38591112.600000	469.302000	14.718323	14.677772	-33.000000	-99.000000
3166323.853000	38591122.600000	459.302000	14.553926	14.441786	-33.000000	-99.000000
3166323.853000	38591122.600000	469.302000	14.718392	14.683615	-33.000000	-99.000000
3166313.853000	38591132.600000	439.302000	14.513921	14.861971	-33.000000	-99.000000
3166313.853000	38591132.600000	449.302000	14.456215	14.519478	-33.000000	-99.000000
3166313.853000	38591142.600000	439.302000	14.493243	14.746836	-33.000000	-99.000000
3166313.853000	38591142.600000	449.302000	14.452502	14.494683	-33.000000	-99.000000
3166323.853000	38591132.600000	439.302000	14.476312	14.638219	-33.000000	-99.000000
3166323.853000	38591132.600000	449.302000	14.452010	14.484399	-33.000000	-99.000000
3166323.853000	38591142.600000	439.302000	14.472636	14.614023	-33.000000	-99.000000
3166323.853000	38591142.600000	449.302000	14.451909	14.482293	-33.000000	-99.000000
3166313.853000	38591132.600000	459.302000	14.577927	14.114061	-33.000000	-99.000000
3166313.853000	38591132.600000	469.302000	14.724567	14.722581	-33.000000	-99.000000
3166313.853000	38591142.600000	459.302000	14.559480	14.269556	-33.000000	-99.000000
3166313.853000	38591142.600000	469.302000	14.721448	14.704859	-33.000000	-99.000000
3166323.853000	38591132.600000	459.302000	14.554558	14.396072	-33.000000	-99.000000
3166323.853000	38591132.600000	469.302000	14.718958	14.689141	-33.000000	-99.000000
3166323.853000	38591142.600000	459.302000	14.554150	14.421755	-33.000000	-99.000000
3166323.853000	38591142.600000	469.302000	14.718780	14.684882	-33.000000	-99.000000
3166323.853000	38591152.600000	409.302000	14.583062	14.505893	-33.000000	-99.000000
3166323.853000	38591162.600000	409.302000	14.582906	14.500165	-33.000000	-99.000000
3166313.853000	38591152.600000	429.302000	14.475610	14.627138	-33.000000	-99.000000
3166313.853000	38591162.600000	429.302000	14.466756	14.571646	-33.000000	-99.000000
3166323.853000	38591152.600000	419.302000	16.109301	16.144205	-33.000000	-99.000000
3166323.853000	38591152.600000	429.302000	15.110791	15.157787	-33.000000	-99.000000
3166323.853000	38591162.600000	419.302000	16.130095	16.156623	-33.000000	-99.000000
3166323.853000	38591162.600000	429.302000	15.508084	15.457770	-33.000000	-99.000000
3166323.853000	38591172.600000	409.302000	14.582724	14.494349	-33.000000	-99.000000
3166323.853000	38591182.600000	409.302000	14.582569	14.489745	-33.000000	-99.000000
3166313.853000	38591172.600000	429.302000	14.461637	14.538670	-33.000000	-99.000000
3166313.853000	38591182.600000	429.302000	14.458645	14.519168	-33.000000	-99.000000
3166323.853000	38591172.600000	419.302000	16.173147	16.147021	-33.000000	-99.000000
3166323.853000	38591172.600000	429.302000	15.846559	15.755369	-33.000000	-99.000000
3166323.853000	38591182.600000	419.302000	16.172357	16.146524	-33.000000	-99.000000
3166323.853000	38591182.600000	429.302000	16.160373	16.118996	-33.000000	-99.000000
3166293.853000	38591152.600000	439.302000	14.465950	14.569515	-33.000000	-99.000000
3166293.853000	38591152.600000	449.302000	14.451867	14.479398	-33.000000	-99.000000
3166293.853000	38591162.600000	439.302000	14.460175	14.530718	-33.000000	-99.000000
3166293.853000	38591162.600000	449.302000	14.451891	14.477416	-33.000000	-99.000000
3166303.853000	38591152.600000	439.302000	14.471272	14.605040	-33.000000	-99.000000
3166303.853000	38591152.600000	449.302000	14.451849	14.481405	-33.000000	-99.000000
3166303.853000	38591162.600000	439.302000	14.461745	14.541298	-33.000000	-99.000000
3166303.853000	38591162.600000	449.302000	14.451872	14.477872	-33.000000	-99.000000
3166303.853000	38591152.600000	459.302000	14.554041	14.430876	-33.000000	-99.000000
3166303.853000	38591162.600000	459.302000	14.553699	14.497787	-33.000000	-99.000000
3166293.853000	38591172.600000	439.302000	14.457136	14.510193	-33.000000	-99.000000
3166293.853000	38591172.600000	449.302000	14.451917	14.476518	-33.000000	-99.000000
3166293.853000	38591182.600000	439.302000	14.455460	14.498843	-33.000000	-99.000000
3166293.853000	38591182.600000	449.302000	14.451935	14.476066	-33.000000	-99.000000
3166303.853000	38591172.600000	439.302000	14.457715	14.514109	-33.000000	-99.000000
3166303.853000	38591172.600000	449.302000	14.451908	14.476663	-33.000000	-99.000000
3166303.853000	38591182.600000	439.302000	14.455714	14.500564	-33.000000	-99.000000
3166303.853000	38591182.600000	449.302000	14.451930	14.476123	-33.000000	-99.000000
3166303.853000	38591172.600000	459.302000	14.553759	14.525508	-33.000000	-99.000000
3166303.853000	38591182.600000	459.302000	14.553824	14.539159	-33.000000	-99.000000
3166313.853000	38591152.600000	439.302000	14.470575	14.600401	-33.000000	-99.000000
3166313.853000	38591152.600000	449.302000	14.451850	14.481125	-33.000000	-99.000000
3166313.853000	38591162.600000	439.302000	14.461564	14.540085	-33.000000	-99.000000
3166313.853000	38591162.600000	449.302000	14.451875	14.477819	-33.000000	-99.000000
3166323.853000	38591152.600000	439.302000	14.464905	14.562510	-33.000000	-99.000000
3166323.853000	38591152.600000	449.302000	14.451873	14.479037	-33.000000	-99.000000
3166323.853000	38591162.600000	439.302000	14.459806	14.528224	-33.000000	-99.000000
3166323.853000	38591162.600000	449.302000	14.451895	14.477312	-33.000000	-99.000000
3166313.853000	38591152.600000	459.302000	14.553988	14.435869	-33.000000	-99.000000
3166313.853000	38591152.600000	469.302000	14.718767	14.682325	-33.000000	-99.000000
3166313.853000	38591162.600000	459.302000	14.553700	14.499042	-33.000000	-99.000000
3166313.853000	38591162.600000	469.302000	14.718753	14.674636	-33.000000	-99.000000
3166323.853000	38591152.600000	459.302000	14.553727	14.476034	-33.000000	-99.000000
3166323.853000	38591152.600000	469.302000	14.718598	14.677482	-33.000000	-99.000000
3166323.853000	38591162.600000	459.302000	14.553715	14.511258	-33.000000	-99.000000
3166323.853000	38591162.600000	469.302000	14.718854	14.673588	-33.000000	-99.000000
3166313.853000	38591172.600000	439.302000	14.457652	14.513687	-33.000000	-99.000000
3166313.853000	38591172.600000	449.302000	14.451909	14.476647	-33.000000	-99.000000
3166313.853000	38591182.600000	439.302000	14.455687	14.500384	-33.000000	-99.000000
3166313.853000	38591182.600000	449.302000	14.451931	14.476117	-33.000000	-99.000000
3166323.853000	38591172.600000	439.302000	14.456988	14.509188	-33.000000	-99.000000
3166323.853000	38591172.600000	449.302000	14.451919	14.476481	-33.000000	-99.000000
3166323.853000	38591182.600000	439.302000	15.274955	15.218063	-33.000000	-99.000000
3166323.853000	38591182.600000	449.302000	14.451936	14.476051	-33.000000	-99.000000
3166313.853000	38591172.600000	459.302000	14.553761	14.525939	-33.000000	-99.000000
3166313.853000	38591172.600000	469.302000	14.719092	14.672260	-33.000000	-99.000000
3166313.853000	38591182.600000	459.302000	14.553825	14.539341	-33.000000	-99.000000
3166313.853000	38591182.600000	469.302000	14.719360	14.671451	-33.000000	-99.000000
3166323.853000	38591172.600000	459.302000	14.553780	14.530520	-33.000000	-99.000000
3166323.853000	38591172.600000	469.302000	14.889977	14.889977	-33.000000	-99.000000
3166323.853000	38591182.600000	459.302000	14.701767	14.699982	-33.000000	-99.000000
3166323.853000	38591182.600000	469.302000	15.234270	15.234270	-33.000000	-99.000000
3166253.853000	38591112.600000	479.302000	18.331098	18.331098	-33.000000	-99.000000
3166253.853000	38591122.600000	479.302000	18.331793	18.331793	-33.000000	-99.000000
3166253.853000	38591122.600000	489.302000	18.334067	18.334067	-33.000000	-99.000000
3166263.853000	38591122.600000	479.302000	18.331348	18.331348	-33.000000	-99.000000
3166253.853000	38591132.600000	479.302000	18.333082	18.333082	-33.000000	-99.000000
3166253.853000	38591132.600000	489.302000	18.336686	18.336686	-33.000000	-99.000000
3166253.853000	38591142.600000	479.302000	18.334424	18.334424	-33.000000	-99.000000
3166263.853000	38591132.600000	479.302000	18.331983	18.331983	-33.000000	-99.000000
3166263.853000	38591142.600000	479.302000	18.332609	18.332609	-33.000000	-99.000000
3166273.853000	38591142.600000	479.302000	18.331467	18.331467	-33.000000	-99.000000
3166253.853000	38591152.600000	479.302000	18.334422	18.334422	-33.000000	-99.000000
3166253.853000	38591162.600000	479.302000	18.333289	18.333289	-33.000000	-99.000000
3166263.853000	38591152.600000	479.302000	18.332658	18.332658	-33.000000	-99.000000
3166263.853000	38591162.600000	479.302000	18.332072	18.332072	-33.000000	-99.000000
3166253.853000	38591172.600000	479.302000	18.331917	18.331917	-33.000000	-99.000000
3166253.853000	38591182.600000	479.302000	18.331155	18.331155	-33.000000	-99.000000
3166263.853000	38591172.600000	479.302000	18.331413	18.331413	-33.000000	-99.000000
3166263.853000	38591182.600000	479.302000	18.330949	18.330949	-33.000000	-99.000000
3166273.853000	38591152.600000	479.302000	18.331482	18.331482	-33.000000	-99.000000
3166273.853000	38591162.600000	479.302000	18.331275	18.331275	-33.000000	-99.000000
3166273.853000	38591172.600000	479.302000	18.330988	18.330988	-33.000000	-99.000000
3166273.853000	38591182.600000	479.302000	18.330735	18.330735	-33.000000	-99.000000
3166303.853000	38591112.600000	489.302000	17.137842	17.266787	-33.000000	-99.000000
3166303.853000	38591122.600000	489.302000	17.081178	17.286221	-33.000000	-99.000000
3166303.853000	38591132.600000	489.302000	16.849210	17.190111	-33.000000	-99.000000
3166303.853000	38591142.600000	489.302000	17.030916	17.293604	-33.000000	-99.000000
3166313.853000	38591112.600000	479.302000	17.085314	17.196908	-33.000000	-99.000000
3166313.853000	38591112.600000	489.302000	17.138937	17.266314	-33.000000	-99.000000
3166313.853000	38591122.600000	479.302000	17.006406	17.103501	-33.000000	-99.000000
3166313.853000	38591122.600000	489.302000	17.088675	17.284369	-33.000000	-99.000000
3166323.853000	38591112.600000	479.302000	17.105521	17.213878	-33.000000	-99.000000
3166323.853000	38591112.600000	489.302000	17.148227	17.262165	-33.000000	-99.000000
3166323.853000	38591122.600000	479.302000	17.068283	17.180441	-33.000000	-99.000000
3166323.853000	38591122.600000	489.302000	17.130251	17.270143	-33.000000	-99.000000
3166313.853000	38591132.600000	479.302000	16.899327	16.909243	-33.000000	-99.000000
3166313.853000	38591132.600000	489.302000	16.938078	17.266158	-33.000000	-99.000000
3166313.853000	38591142.600000	479.302000	16.965262	17.037937	-33.000000	-99.000000
3166313.853000	38591142.600000	489.302000	17.048742	17.292756	-33.000000	-99.000000
3166323.853000	38591132.600000	479.302000	17.037370	17.145394	-33.000000	-99.000000
3166323.853000	38591132.600000	489.302000	17.111796	17.277497	-33.000000	-99.000000
3166323.853000	38591142.600000	479.302000	17.054419	17.165602	-33.000000	-99.000000
3166323.853000	38591142.600000	489.302000	17.122603	17.273638	-33.000000	-99.000000
3166303.853000	38591152.600000	489.302000	17.126386	17.272296	-33.000000	-99.000000
3166303.853000	38591162.600000	489.302000	17.151049	17.261246	-33.000000	-99.000000
3166303.853000	38591172.600000	489.302000	17.160206	17.256741	-33.000000	-99.000000
3166303.853000	38591182.600000	489.302000	17.164496	17.254562	-33.000000	-99.000000
3166313.853000	38591152.600000	479.302000	17.064278	17.176363	-33.000000	-99.000000
3166313.853000	38591152.600000	489.302000	17.128352	17.271470	-33.000000	-99.000000
3166313.853000	38591162.600000	479.302000	17.112567	17.219180	-33.000000	-99.000000
3166313.853000	38591162.600000	489.302000	17.151473	17.261039	-33.000000	-99.000000
3166323.853000	38591152.600000	479.302000	17.094041	17.204640	-33.000000	-99.000000
3166323.853000	38591152.600000	489.302000	17.143373	17.264801	-33.000000	-99.000000
3166323.853000	38591162.600000	479.302000	17.122808	17.226218	-33.000000	-99.000000
3166323.853000	38591162.600000	489.302000	17.155541	17.259038	-33.000000	-99.000000
3166313.853000	38591172.600000	479.302000	17.135668	17.234078	-33.000000	-99.000000
3166313.853000	38591172.600000	489.302000	17.160342	17.256671	-33.000000	-99.000000
3166313.853000	38591182.600000	479.302000	17.147858	17.240538	-33.000000	-99.000000
3166313.853000	38591182.600000	489.302000	17.164552	17.254533	-33.000000	-99.000000
3166323.853000	38591172.600000	479.302000	16.525769	16.622731	-33.000000	-99.000000
3166323.853000	38591172.600000	489.302000	17.161781	17.255935	-33.000000	-99.000000
3166323.853000	38591182.600000	479.302000	15.528899	15.523144	-33.000000	-99.000000
3166323.853000	38591182.600000	489.302000	17.165169	17.254210	-33.000000	-99.000000
3166253.853000	38591192.600000	459.302000	18.148094	18.159483	-33.000000	-99.000000
3166253.853000	38591192.600000	469.302000	18.147697	18.139403	-33.000000	-99.000000
3166253.853000	38591202.600000	459.302000	18.147517	18.152896	-33.000000	-99.000000
3166253.853000	38591202.600000	469.302000	18.147155	18.138967	-33.000000	-99.000000
3166263.853000	38591192.600000	459.302000	18.147866	18.156792	-33.000000	-99.000000
3166263.853000	38591192.600000	469.302000	18.147475	18.139232	-33.000000	-99.000000
3166263.853000	38591202.600000	459.302000	18.147392	18.151554	-33.000000	-99.000000
3166263.853000	38591202.600000	469.302000	18.147047	18.138885	-33.000000	-99.000000
3166253.853000	38591212.600000	459.302000	18.147137	18.148887	-33.000000	-99.000000
3166253.853000	38591212.600000	469.302000	18.146833	18.138708	-33.000000	-99.000000
3166253.853000	38591222.600000	459.302000	18.146878	18.146287	-33.000000	-99.000000
3166253.853000	38591222.600000	469.302000	18.146628	18.138544	-33.000000	-99.000000
3166263.853000	38591212.600000	459.302000	18.147065	18.148155	-33.000000	-99.000000
3166263.853000	38591212.600000	469.302000	18.146776	18.138665	-33.000000	-99.000000
3166263.853000	38591222.600000	459.302000	18.146834	18.145857	-33.000000	-99.000000
3166263.853000	38591222.600000	469.302000	18.146595	18.138519	-33.000000	-99.000000
3166253.853000	38591232.600000	459.302000	18.146696	18.144512	-33.000000	-99.000000
3166253.853000	38591232.600000	469.302000	18.146489	18.138433	-33.000000	-99.000000
3166263.853000	38591232.600000	459.302000	18.146668	18.144244	-33.000000	-99.000000
3166263.853000	38591232.600000	469.302000	18.146469	18.138418	-33.000000	-99.000000
3166323.853000	38591192.600000	409.302000	14.582451	14.486407	-33.000000	-99.000000
3166323.853000	38591202.600000	409.302000	14.582363	14.484035	-33.000000	-99.000000
3166313.853000	38591192.600000	429.302000	14.456808	14.507115	-33.000000	-99.000000
3166313.853000	38591202.600000	429.302000	14.455618	14.499285	-33.000000	-99.000000
3166323.853000	38591192.600000	419.302000	16.171786	16.146180	-33.000000	-99.000000
3166323.853000	38591192.600000	429.302000	16.512583	16.499279	-33.000000	-99.000000
3166323.853000	38591202.600000	419.302000	16.171381	16.145945	-33.000000	-99.000000
3166323.853000	38591202.600000	429.302000	16.512444	16.499302	-33.000000	-99.000000
3166323.853000	38591212.600000	409.302000	14.582298	14.482338	-33.000000	-99.000000
3166323.853000	38591222.600000	409.302000	14.582249	14.481101	-33.000000	-99.000000
3166313.853000	38591212.600000	429.302000	15.165052	15.123710	-33.000000	-99.000000
3166313.853000	38591222.600000	429.302000	15.540762	15.450098	-33.000000	-99.000000
3166323.853000	38591212.600000	419.302000	16.171090	16.145782	-33.000000	-99.000000
3166323.853000	38591212.600000	429.302000	16.512345	16.499318	-33.000000	-99.000000
3166323.853000	38591222.600000	419.302000	16.170879	16.145667	-33.000000	-99.000000
3166323.853000	38591222.600000	429.302000	16.512274	16.499328	-33.000000	-99.000000
3166293.853000	38591192.600000	439.302000	14.454466	14.492104	-33.000000	-99.000000
3166293.853000	38591192.600000	449.302000	14.451948	14.475815	-33.000000	-99.000000
3166293.853000	38591202.600000	439.302000	14.453838	14.487835	-33.000000	-99.000000
3166293.853000	38591202.600000	449.302000	14.451957	14.475663	-33.000000	-99.000000
3166303.853000	38591192.600000	439.302000	14.454593	14.492963	-33.000000	-99.000000
3166303.853000	38591192.600000	449.302000	14.451945	14.475841	-33.000000	-99.000000
3166303.853000	38591202.600000	439.302000	14.453907	14.488308	-33.000000	-99.000000
3166303.853000	38591202.600000	449.302000	14.451955	14.475676	-33.000000	-99.000000
3166303.853000	38591192.600000	459.302000	14.553870	14.546779	-33.000000	-99.000000
3166303.853000	38591202.600000	459.302000	14.553901	14.551437	-33.000000	-99.000000
3166293.853000	38591212.600000	439.302000	14.453418	14.484983	-33.000000	-99.000000
3166293.853000	38591212.600000	449.302000	14.451963	14.475566	-33.000000	-99.000000
3166293.853000	38591222.600000	439.302000	14.453125	14.482991	-33.000000	-99.000000
3166293.853000	38591222.600000	449.302000	14.451968	14.475501	-33.000000	-99.000000
3166303.853000	38591212.600000	439.302000	14.453459	14.485262	-33.000000	-99.000000
3166303.853000	38591212.600000	449.302000	14.451962	14.475574	-33.000000	-99.000000
3166303.853000	38591222.600000	439.302000	14.453150	14.483166	-33.000000	-99.000000
3166303.853000	38591222.600000	449.302000	14.451967	14.475506	-33.000000	-99.000000
3166303.853000	38591212.600000	459.302000	14.553922	14.554482	-33.000000	-99.000000
3166303.853000	38591222.600000	459.302000	14.553938	14.556579	-33.000000	-99.000000
3166313.853000	38591192.600000	439.302000	14.454580	14.492875	-33.000000	-99.000000
3166313.853000	38591192.600000	449.302000	14.451945	14.475838	-33.000000	-99.000000
3166313.853000	38591202.600000	439.302000	14.453900	14.488260	-33.000000	-99.000000
3166313.853000	38591202.600000	449.302000	14.451955	14.475675	-33.000000	-99.000000
3166323.853000	38591192.600000	439.302000	15.700672	15.685572	-33.000000	-99.000000
3166323.853000	38591192.600000	449.302000	15.334819	15.316113	-33.000000	-99.000000
3166323.853000	38591202.600000	439.302000	15.956245	15.961438	-33.000000	-99.000000
3166323.853000	38591202.600000	449.302000	15.762167	15.762167	-33.000000	-99.000000
3166313.853000	38591192.600000	459.302000	14.553870	14.546868	-33.000000	-99.000000
3166313.853000	38591192.600000	469.302000	14.719542	14.671152	-33.000000	-99.000000
3166313.853000	38591202.600000	459.302000	14.553901	14.551485	-33.000000	-99.000000
3166313.853000	38591202.600000	469.302000	14.719664	14.671039	-33.000000	-99.000000
3166323.853000	38591192.600000	459.302000	15.514302	15.514302	-33.000000	-99.000000
3166323.853000	38591192.600000	469.302000	15.453358	15.453358	-33.000000	-99.000000
3166323.853000	38591202.600000	459.302000	15.807663	15.807663	-33.000000	-99.000000
3166323.853000	38591202.600000	469.302000	15.453500	15.453500	-33.000000	-99.000000
3166313.853000	38591212.600000	439.302000	14.453455	14.485234	-33.000000	-99.000000
3166313.853000	38591212.600000	449.302000	14.451962	14.475573	-33.000000	-99.000000
3166313.853000	38591222.600000	439.302000	14.453148	14.483149	-33.000000	-99.000000
3166313.853000	38591222.600000	449.302000	14.451967	14.475505	-33.000000	-99.000000
3166323.853000	38591212.600000	439.302000	15.956190	15.961394	-33.000000	-99.000000
3166323.853000	38591212.600000	449.302000	15.762131	15.762131	-33.000000	-99.000000
3166323.853000	38591222.600000	439.302000	15.956150	15.961363	-33.000000	-99.000000
3166323.853000	38591222.600000	449.302000	15.762106	15.762106	-33.000000	-99.000000
3166313.853000	38591212.600000	459.302000	14.553923	14.554511	-33.000000	-99.000000
3166313.853000	38591212.600000	469.302000	14.719748	14.671000	-33.000000	-99.000000
3166313.853000	38591222.600000	459.302000	14.553938	14.556596	-33.000000	-99.000000
3166313.853000	38591222.600000	469.302000	14.719807	14.670995	-33.000000	-99.000000
3166323.853000	38591212.600000	459.302000	15.807733	15.807733	-33.000000	-99.000000
3166323.853000	38591212.600000	469.302000	15.148496	15.148496	-33.000000	-99.000000
3166323.853000	38591222.600000	459.302000	15.807783	15.807783	-33.000000	-99.000000
3166323.853000	38591222.600000	469.302000	15.148393	15.148393	-33.000000	-99.000000
3166323.853000	38591232.600000	409.302000	14.582212	14.480181	-33.000000	-99.000000
3166313.853000	38591232.600000	429.302000	15.856999	15.754642	-33.000000	-99.000000
3166323.853000	38591232.600000	419.302000	16.170722	16.145584	-33.000000	-99.000000
3166323.853000	38591232.600000	429.302000	16.512222	16.499336	-33.000000	-99.000000
3166293.853000	38591232.600000	439.302000	14.452913	14.481549	-33.000000	-99.000000
3166293.853000	38591232.600000	449.302000	15.114837	15.174608	-33.000000	-99.000000
3166303.853000	38591232.600000	439.302000	14.452930	14.481664	-33.000000	-99.000000
3166303.853000	38591232.600000	449.302000	14.451971	14.475459	-33.000000	-99.000000
3166303.853000	38591232.600000	459.302000	14.553949	14.558082	-33.000000	-99.000000
3166313.853000	38591232.600000	439.302000	14.452928	14.481653	-33.000000	-99.000000
3166313.853000	38591232.600000	449.302000	14.451971	14.475458	-33.000000	-99.000000
3166323.853000	38591232.600000	439.302000	15.956120	15.961341	-33.000000	-99.000000
3166323.853000	38591232.600000	449.302000	15.762086	15.762086	-33.000000	-99.000000
3166313.853000	38591232.600000	459.302000	14.553949	14.558094	-33.000000	-99.000000
3166313.853000	38591232.600000	469.302000	14.891476	14.891476	-33.000000	-99.000000
3166323.853000	38591232.600000	459.302000	15.807821	15.807821	-33.000000	-99.000000
3166323.853000	38591232.600000	469.302000	15.148318	15.148318	-33.000000	-99.000000
3166253.853000	38591192.600000	479.302000	18.330751	18.330751	-33.000000	-99.000000
3166253.853000	38591202.600000	479.302000	18.330521	18.330521	-33.000000	-99.000000
3166263.853000	38591192.600000	479.302000	18.330657	18.330657	-33.000000	-99.000000
3166263.853000	38591202.600000	479.302000	18.330474	18.330474	-33.000000	-99.000000
3166253.853000	38591212.600000	479.302000	18.330380	18.330380	-33.000000	-99.000000
3166253.853000	38591222.600000	479.302000	18.330289	18.330289	-33.000000	-99.000000
3166263.853000	38591212.600000	479.302000	18.330354	18.330354	-33.000000	-99.000000
3166263.853000	38591222.600000	479.302000	18.330273	18.330273	-33.000000	-99.000000
3166273.853000	38591192.600000	479.302000	18.330547	18.330547	-33.000000	-99.000000
3166273.853000	38591202.600000	479.302000	18.330413	18.330413	-33.000000	-99.000000
3166273.853000	38591212.600000	479.302000	18.330319	18.330319	-33.000000	-99.000000
3166273.853000	38591222.600000	479.302000	18.330252	18.330252	-33.000000	-99.000000
3166253.853000	38591232.600000	479.302000	18.330226	18.330226	-33.000000	-99.000000
3166263.853000	38591232.600000	479.302000	18.330217	18.330217	-33.000000	-99.000000
3166273.853000	38591232.600000	479.302000	18.330203	18.330203	-33.000000	-99.000000
3166303.853000	38591192.600000	489.302000	17.166827	17.253359	-33.000000	-99.000000
3166303.853000	38591202.600000	489.302000	17.168227	17.252629	-33.000000	-99.000000
3166303.853000	38591212.600000	489.302000	17.169132	17.252154	-33.000000	-99.000000
3166303.853000	38591222.600000	489.302000	17.169749	17.251828	-33.000000	-99.000000
3166313.853000	38591192.600000	479.302000	17.154918	17.243850	-33.000000	-99.000000
3166313.853000	38591192.600000	489.302000	17.166853	17.253345	-33.000000	-99.000000
3166313.853000	38591202.600000	479.302000	17.159326	17.245761	-33.000000	-99.000000
3166313.853000	38591202.600000	489.302000	17.168241	17.252621	-33.000000	-99.000000
3166323.853000	38591192.600000	479.302000	15.042521	15.042521	-33.000000	-99.000000
3166323.853000	38591192.600000	489.302000	15.339619	15.333252	-33.000000	-99.000000
3166323.853000	38591202.600000	479.302000	15.042401	15.042401	-33.000000	-99.000000
3166323.853000	38591202.600000	489.302000	15.339474	15.339474	-33.000000	-99.000000
3166313.853000	38591212.600000	479.302000	17.162246	17.246960	-33.000000	-99.000000
3166313.853000	38591212.600000	489.302000	17.169140	17.252149	-33.000000	-99.000000
3166313.853000	38591222.600000	479.302000	17.164272	17.247763	-33.000000	-99.000000
3166313.853000	38591222.600000	489.302000	17.169754	17.251825	-33.000000	-99.000000
3166323.853000	38591212.600000	479.302000	15.042316	15.042316	-33.000000	-99.000000
3166323.853000	38591212.600000	489.302000	15.339594	15.339594	-33.000000	-99.000000
3166323.853000	38591222.600000	479.302000	15.042254	15.042254	-33.000000	-99.000000
3166323.853000	38591222.600000	489.302000	15.339680	15.339680	-33.000000	-99.000000
3166303.853000	38591232.600000	489.302000	17.170188	17.251594	-33.000000	-99.000000
3166313.853000	38591232.600000	479.302000	16.532592	16.637634	-33.000000	-99.000000
3166313.853000	38591232.600000	489.302000	17.170192	17.251593	-33.000000	-99.000000
3166323.853000	38591232.600000	479.302000	15.042208	15.042208	-33.000000	-99.000000
3166323.853000	38591232.600000	489.302000	15.339744	15.339744	-33.000000	-99.000000
3166333.853000	38591112.600000	399.302000	14.554093	14.453443	-33.000000	-99.000000
3166333.853000	38591112.600000	409.302000	14.582702	14.501316	-33.000000	-99.000000
3166333.853000	38591122.600000	399.302000	14.541323	14.441592	-33.000000	-99.000000
3166333.853000	38591122.600000	409.302000	14.583128	14.514144	-33.000000	-99.000000
3166343.853000	38591112.600000	399.302000	14.545586	14.445617	-33.000000	-99.000000
3166343.853000	38591112.600000	409.302000	14.582931	14.509665	-33.000000	-99.000000
3166343.853000	38591122.600000	399.302000	14.520125	14.419478	-33.000000	-99.000000
3166343.853000	38591122.600000	409.302000	14.583783	14.536823	-33.000000	-99.000000
3166333.853000	38591112.600000	419.302000	16.174281	16.148287	-33.000000	-99.000000
3166333.853000	38591112.600000	429.302000	15.843383	15.754255	-33.000000	-99.000000
3166333.853000	38591122.600000	419.302000	16.176513	16.149770	-33.000000	-99.000000
3166333.853000	38591122.600000	429.302000	16.163397	16.117779	-33.000000	-99.000000
3166343.853000	38591112.600000	419.302000	16.175718	16.149338	-33.000000	-99.000000
3166343.853000	38591112.600000	429.302000	16.514106	16.498908	-33.000000	-99.000000
3166343.853000	38591122.600000	419.302000	16.180505	16.152755	-33.000000	-99.000000
3166343.853000	38591122.600000	429.302000	16.515870	16.498546	-33.000000	-99.000000
3166333.853000	38591132.600000	399.302000	14.525988	14.426007	-33.000000	-99.000000
3166333.853000	38591132.600000	409.302000	14.583712	14.530598	-33.000000	-99.000000
3166333.853000	38591142.600000	399.302000	14.518284	14.417667	-33.000000	-99.000000
3166333.853000	38591142.600000	409.302000	14.584109	14.539465	-33.000000	-99.000000
3166343.853000	38591132.600000	399.302000	14.474835	14.361598	-33.000000	-99.000000
3166343.853000	38591132.600000	409.302000	14.585594	14.592905	-33.000000	-99.000000
3166343.853000	38591142.600000	399.302000	14.440852	14.307370	-33.000000	-99.000000
3166343.853000	38591142.600000	409.302000	14.587382	14.642437	-33.000000	-99.000000
3166333.853000	38591132.600000	419.302000	16.179431	16.151702	-33.000000	-99.000000
3166333.853000	38591132.600000	429.302000	16.515418	16.498672	-33.000000	-99.000000
3166333.853000	38591142.600000	419.302000	16.181049	16.152636	-33.000000	-99.000000
3166333.853000	38591142.600000	429.302000	16.515971	16.498586	-33.000000	-99.000000
3166343.853000	38591132.600000	419.302000	16.190842	16.160853	-33.000000	-99.000000
3166343.853000	38591132.600000	429.302000	16.519802	16.497692	-33.000000	-99.000000
3166343.853000	38591142.600000	419.302000	16.200547	16.169146	-33.000000	-99.000000
3166343.853000	38591142.600000	429.302000	16.523616	16.496836	-33.000000	-99.000000
3166353.853000	38591112.600000	399.302000	14.539712	14.439942	-33.000000	-99.000000
3166353.853000	38591112.600000	409.302000	14.583092	14.515611	-33.000000	-99.000000
3166353.853000	38591122.600000	399.302000	14.500713	14.396466	-33.000000	-99.000000
3166353.853000	38591122.600000	409.302000	14.584425	14.559412	-33.000000	-99.000000
3166363.853000	38591112.600000	399.302000	14.541022	14.441227	-33.000000	-99.000000
3166363.853000	38591122.600000	399.302000	14.505483	14.402377	-33.000000	-99.000000
3166353.853000	38591112.600000	419.302000	16.176748	16.150107	-33.000000	-99.000000
3166353.853000	38591112.600000	429.302000	16.514493	16.498824	-33.000000	-99.000000
3166353.853000	38591122.600000	419.302000	16.184571	16.155989	-33.000000	-99.000000
3166353.853000	38591122.600000	429.302000	16.517428	16.498195	-33.000000	-99.000000
3166363.853000	38591112.600000	419.302000	16.176515	16.149932	-33.000000	-99.000000
3166363.853000	38591112.600000	429.302000	16.514405	16.498843	-33.000000	-99.000000
3166363.853000	38591122.600000	419.302000	16.183533	16.155145	-33.000000	-99.000000
3166363.853000	38591122.600000	429.302000	16.517027	16.498287	-33.000000	-99.000000
3166353.853000	38591132.600000	399.302000	14.393169	14.210168	-33.000000	-99.000000
3166353.853000	38591132.600000	409.302000	14.589332	14.721617	-33.000000	-99.000000
3166353.853000	38591142.600000	399.302000	14.218429	13.318238	-33.000000	-99.000000
3166353.853000	38591142.600000	409.302000	14.607325	15.225553	-33.000000	-99.000000
3166363.853000	38591132.600000	399.302000	14.418570	14.264936	-33.000000	-99.000000
3166363.853000	38591142.600000	399.302000	14.310731	13.962022	-33.000000	-99.000000
3166353.853000	38591132.600000	419.302000	16.216702	16.187695	-33.000000	-99.000000
3166353.853000	38591132.600000	429.302000	16.530802	16.494960	-33.000000	-99.000000
3166353.853000	38591142.600000	419.302000	16.359853	16.513335	-33.000000	-99.000000
3166353.853000	38591142.600000	429.302000	16.621753	16.485604	-33.000000	-99.000000
3166363.853000	38591132.600000	419.302000	16.207445	16.177072	-33.000000	-99.000000
3166363.853000	38591132.600000	429.302000	16.526689	16.496006	-33.000000	-99.000000
3166363.853000	38591142.600000	419.302000	16.258818	16.249316	-33.000000	-99.000000
3166363.853000	38591142.600000	429.302000	16.551866	16.489871	-33.000000	-99.000000
3166333.853000	38591112.600000	439.302000	14.459352	14.525055	-33.000000	-99.000000
3166333.853000	38591112.600000	449.302000	14.451992	14.477672	-33.000000	-99.000000
3166333.853000	38591122.600000	439.302000	15.263272	15.227568	-33.000000	-99.000000
3166333.853000	38591122.600000	449.302000	14.451972	14.478478	-33.000000	-99.000000
3166343.853000	38591112.600000	439.302000	15.957216	15.962535	-33.000000	-99.000000
3166343.853000	38591112.600000	449.302000	15.762706	15.762706	-33.000000	-99.000000
3166343.853000	38591122.600000	439.302000	15.958222	15.963357	-33.000000	-99.000000
3166343.853000	38591122.600000	449.302000	15.763279	15.763279	-33.000000	-99.000000
3166333.853000	38591112.600000	459.302000	14.553724	14.515511	-33.000000	-99.000000
3166333.853000	38591112.600000	469.302000	14.889938	14.889938	-33.000000	-99.000000
3166333.853000	38591122.600000	459.302000	14.698228	14.688159	-33.000000	-99.000000
3166333.853000	38591122.600000	469.302000	15.234947	15.234947	-33.000000	-99.000000
3166343.853000	38591112.600000	459.302000	15.806684	15.806684	-33.000000	-99.000000
3166343.853000	38591112.600000	469.302000	15.452082	15.452082	-33.000000	-99.000000
3166343.853000	38591122.600000	459.302000	15.805560	15.805560	-33.000000	-99.000000
3166343.853000	38591122.600000	469.302000	15.450516	15.450516	-33.000000	-99.000000
3166333.853000	38591132.600000	439.302000	15.705731	15.684120	-33.000000	-99.000000
3166333.853000	38591132.600000	449.302000	15.602800	15.570130	-33.000000	-99.000000
3166333.853000	38591142.600000	439.302000	15.958263	15.963166	-33.000000	-99.000000
3166333.853000	38591142.600000	449.302000	15.763340	15.763340	-33.000000	-99.000000
3166343.853000	38591132.600000	439.302000	15.960462	15.964791	-33.000000	-99.000000
3166343.853000	38591132.600000	449.302000	15.764471	15.764471	-33.000000	-99.000000
3166343.853000	38591142.600000	439.302000	15.962629	15.965590	-33.000000	-99.000000
3166343.853000	38591142.600000	449.302000	15.765532	15.765532	-33.000000	-99.000000
3166333.853000	38591132.600000	459.302000	15.516242	15.516242	-33.000000	-99.000000
3166333.853000	38591132.600000	469.302000	15.450829	15.450829	-33.000000	-99.000000
3166333.853000	38591142.600000	459.302000	15.805390	15.805390	-33.000000	-99.000000
3166333.853000	38591142.600000	469.302000	15.450272	15.450272	-33.000000	-99.000000
3166343.853000	38591132.600000	459.302000	15.803099	15.803099	-33.000000	-99.000000
3166343.853000	38591132.600000	469.302000	15.447299	15.447299	-33.000000	-99.000000
3166343.853000	38591142.600000	459.302000	15.800707	15.800707	-33.000000	-99.000000
3166343.853000	38591142.600000	469.302000	15.444419	15.444419	-33.000000	-99.000000
3166353.853000	38591112.600000	439.302000	15.957438	15.962748	-33.000000	-99.000000
3166353.853000	38591112.600000	449.302000	15.762831	15.762831	-33.000000	-99.000000
3166353.853000	38591122.600000	439.302000	15.959115	15.964065	-33.000000	-99.000000
3166353.853000	38591122.600000	449.302000	15.763756	15.763756	-33.000000	-99.000000
3166363.853000	38591112.600000	439.302000	15.957388	15.962700	-33.000000	-99.000000
3166363.853000	38591112.600000	449.302000	15.762803	15.762803	-33.000000	-99.000000
3166363.853000	38591122.600000	439.302000	15.958885	15.963889	-33.000000	-99.000000
3166363.853000	38591122.600000	449.302000	15.763635	15.763635	-33.000000	-99.000000
3166353.853000	38591112.600000	459.302000	15.806447	15.806447	-33.000000	-99.000000
3166353.853000	38591112.600000	469.302000	15.451747	15.451747	-33.000000	-99.000000
3166353.853000	38591122.600000	459.302000	15.804613	15.804613	-33.000000	-99.000000
3166353.853000	38591122.600000	469.302000	15.449250	15.449250	-33.000000	-99.000000
3166363.853000	38591112.600000	459.302000	15.806500	15.806500	-33.000000	-99.000000
3166363.853000	38591112.600000	469.302000	15.451823	15.451823	-33.000000	-99.000000
3166363.853000	38591122.600000	459.302000	15.804855	15.804855	-33.000000	-99.000000
3166363.853000	38591122.600000	469.302000	15.449569	15.449569	-33.000000	-99.000000
3166353.853000	38591132.600000	439.302000	15.966736	15.967307	-33.000000	-99.000000
3166353.853000	38591132.600000	449.302000	15.767087	15.767087	-33.000000	-99.000000
3166353.853000	38591142.600000	439.302000	16.017245	15.950107	-33.000000	-99.000000
3166353.853000	38591142.600000	449.302000	15.762125	15.762125	-33.000000	-99.000000
3166363.853000	38591132.600000	439.302000	15.964393	15.966637	-33.000000	-99.000000
3166363.853000	38591132.600000	449.302000	15.766221	15.766221	-33.000000	-99.000000
3166363.853000	38591142.600000	439.302000	15.978787	15.966158	-33.000000	-99.000000
3166363.853000	38591142.600000	449.302000	15.769729	15.769729	-33.000000	-99.000000
3166353.853000	38591132.600000	459.302000	15.796917	15.796917	-33.000000	-99.000000
3166353.853000	38591132.600000	469.302000	15.440576	15.440576	-33.000000	-99.000000
3166353.853000	38591142.600000	459.302000	15.757269	15.757269	-33.000000	-99.000000
3166353.853000	38591142.600000	469.302000	15.432587	15.432587	-33.000000	-99.000000
3166363.853000	38591132.600000	459.302000	15.799142	15.799142	-33.000000	-99.000000
3166363.853000	38591132.600000	469.302000	15.442777	15.442777	-33.000000	-99.000000
3166363.853000	38591142.600000	459.302000	15.786129	15.786129	-33.000000	-99.000000
3166363.853000	38591142.600000	469.302000	15.432892	15.432892	-33.000000	-99.000000
3166333.853000	38591152.600000	399.302000	14.526924	14.427218	-33.000000	-99.000000
3166333.853000	38591152.600000	409.302000	14.583908	14.530069	-33.000000	-99.000000
3166333.853000	38591162.600000	399.302000	14.542375	14.442888	-33.000000	-99.000000
3166333.853000	38591162.600000	409.302000	14.583412	14.513769	-33.000000	-99.000000
3166343.853000	38591152.600000	399.302000	14.477956	14.366647	-33.000000	-99.000000
3166343.853000	38591152.600000	409.302000	14.585951	14.589712	-33.000000	-99.000000
3166343.853000	38591162.600000	399.302000	14.522329	14.422389	-33.000000	-99.000000
3166343.853000	38591162.600000	409.302000	14.584210	14.535447	-33.000000	-99.000000
3166333.853000	38591152.600000	419.302000	16.179397	16.151224	-33.000000	-99.000000
3166333.853000	38591152.600000	429.302000	16.515317	16.498749	-33.000000	-99.000000
3166333.853000	38591162.600000	419.302000	16.176528	16.149153	-33.000000	-99.000000
3166333.853000	38591162.600000	429.302000	16.514254	16.498974	-33.000000	-99.000000
3166343.853000	38591152.600000	419.302000	16.190390	16.159466	-33.000000	-99.000000
3166343.853000	38591152.600000	429.302000	16.519435	16.497879	-33.000000	-99.000000
3166343.853000	38591162.600000	419.302000	16.180394	16.151666	-33.000000	-99.000000
3166343.853000	38591162.600000	429.302000	16.515631	16.498717	-33.000000	-99.000000
3166333.853000	38591172.600000	399.302000	14.554922	14.454446	-33.000000	-99.000000
3166333.853000	38591172.600000	409.302000	14.582994	14.501223	-33.000000	-99.000000
3166333.853000	38591182.600000	399.302000	14.563224	14.461546	-33.000000	-99.000000
3166333.853000	38591182.600000	409.302000	14.582714	14.493256	-33.000000	-99.000000
3166343.853000	38591172.600000	399.302000	14.546878	14.447194	-33.000000	-99.000000
3166343.853000	38591172.600000	409.302000	14.583310	14.509301	-33.000000	-99.000000
3166343.853000	38591182.600000	399.302000	14.559678	14.458583	-33.000000	-99.000000
3166343.853000	38591182.600000	409.302000	14.582855	14.496674	-33.000000	-99.000000
3166333.853000	38591172.600000	419.302000	16.174342	16.147707	-33.000000	-99.000000
3166333.853000	38591172.600000	429.302000	16.513469	16.499126	-33.000000	-99.000000
3166333.853000	38591182.600000	419.302000	16.172966	16.146851	-33.000000	-99.000000
3166333.853000	38591182.600000	429.302000	16.512986	16.499214	-33.000000	-99.000000
3166343.853000	38591172.600000	419.302000	16.175759	16.148539	-33.000000	-99.000000
3166343.853000	38591172.600000	429.302000	16.513957	16.499045	-33.000000	-99.000000
3166343.853000	38591182.600000	419.302000	16.173560	16.147175	-33.000000	-99.000000
3166343.853000	38591182.600000	429.302000	16.513185	16.499184	-33.000000	-99.000000
3166353.853000	38591152.600000	399.302000	14.402753	14.233302	-33.000000	-99.000000
3166353.853000	38591152.600000	409.302000	14.589817	14.706217	-33.000000	-99.000000
3166353.853000	38591162.600000	399.302000	14.504337	14.401652	-33.000000	-99.000000
3166353.853000	38591162.600000	409.302000	14.584978	14.556488	-33.000000	-99.000000
3166363.853000	38591152.600000	399.302000	14.425716	14.280108	-33.000000	-99.000000
3166363.853000	38591162.600000	399.302000	14.508726	14.406922	-33.000000	-99.000000
3166353.853000	38591152.600000	419.302000	16.213850	16.182114	-33.000000	-99.000000
3166353.853000	38591152.600000	429.302000	16.529143	16.495511	-33.000000	-99.000000
3166353.853000	38591162.600000	419.302000	16.184232	16.154332	-33.000000	-99.000000
3166353.853000	38591162.600000	429.302000	16.517030	16.498440	-33.000000	-99.000000
3166363.853000	38591152.600000	419.302000	16.205678	16.173411	-33.000000	-99.000000
3166363.853000	38591152.600000	429.302000	16.525614	16.496406	-33.000000	-99.000000
3166363.853000	38591162.600000	419.302000	16.183262	16.153642	-33.000000	-99.000000
3166363.853000	38591162.600000	429.302000	16.516673	16.498512	-33.000000	-99.000000
3166353.853000	38591172.600000	399.302000	14.541380	14.442005	-33.000000	-99.000000
3166353.853000	38591172.600000	409.302000	14.583532	14.514983	-33.000000	-99.000000
3166353.853000	38591182.600000	399.302000	14.557579	14.456794	-33.000000	-99.000000
3166353.853000	38591182.600000	409.302000	14.582939	14.498722	-33.000000	-99.000000
3166363.853000	38591172.600000	399.302000	14.542602	14.443175	-33.000000	-99.000000
3166363.853000	38591182.600000	399.302000	14.558026	14.457176	-33.000000	-99.000000
3166353.853000	38591172.600000	419.302000	16.176762	16.149142	-33.000000	-99.000000
3166353.853000	38591172.600000	429.302000	16.514305	16.498985	-33.000000	-99.000000
3166353.853000	38591182.600000	419.302000	16.173918	16.147371	-33.000000	-99.000000
3166353.853000	38591182.600000	429.302000	16.513306	16.499165	-33.000000	-99.000000
3166363.853000	38591172.600000	419.302000	16.176537	16.149006	-33.000000	-99.000000
3166363.853000	38591172.600000	429.302000	16.514227	16.498999	-33.000000	-99.000000
3166363.853000	38591182.600000	419.302000	16.173841	16.147329	-33.000000	-99.000000
3166363.853000	38591182.600000	429.302000	16.513280	16.499169	-33.000000	-99.000000
3166333.853000	38591152.600000	439.302000	15.957883	15.962787	-33.000000	-99.000000
3166333.853000	38591152.600000	449.302000	15.763142	15.763142	-33.000000	-99.000000
3166333.853000	38591162.600000	439.302000	15.957273	15.962272	-33.000000	-99.000000
3166333.853000	38591162.600000	449.302000	15.762795	15.762795	-33.000000	-99.000000
3166343.853000	38591152.600000	439.302000	15.960228	15.964211	-33.000000	-99.000000
3166343.853000	38591152.600000	449.302000	15.764424	15.764424	-33.000000	-99.000000
3166343.853000	38591162.600000	439.302000	15.958053	15.962797	-33.000000	-99.000000
3166343.853000	38591162.600000	449.302000	15.763259	15.763259	-33.000000	-99.000000
3166333.853000	38591152.600000	459.302000	15.805765	15.805765	-33.000000	-99.000000
3166333.853000	38591152.600000	469.302000	15.450781	15.450781	-33.000000	-99.000000
3166333.853000	38591162.600000	459.302000	15.806439	15.806439	-33.000000	-99.000000
3166333.853000	38591162.600000	469.302000	15.451726	15.451726	-33.000000	-99.000000
3166343.853000	38591152.600000	459.302000	15.803111	15.803111	-33.000000	-99.000000
3166343.853000	38591152.600000	469.302000	15.447265	15.447265	-33.000000	-99.000000
3166343.853000	38591162.600000	459.302000	15.805506	15.805506	-33.000000	-99.000000
3166343.853000	38591162.600000	469.302000	15.450418	15.450418	-33.000000	-99.000000
3166333.853000	38591172.600000	439.302000	15.956825	15.961901	-33.000000	-99.000000
3166333.853000	38591172.600000	449.302000	15.762529	15.762529	-33.000000	-99.000000
3166333.853000	38591182.600000	439.302000	15.956551	15.961675	-33.000000	-99.000000
3166333.853000	38591182.600000	449.302000	15.762361	15.762361	-33.000000	-99.000000
3166343.853000	38591172.600000	439.302000	15.957100	15.962089	-33.000000	-99.000000
3166343.853000	38591172.600000	449.302000	15.762700	15.762700	-33.000000	-99.000000
3166343.853000	38591182.600000	439.302000	15.956662	15.961749	-33.000000	-99.000000
3166343.853000	38591182.600000	449.302000	15.762433	15.762433	-33.000000	-99.000000
3166333.853000	38591172.600000	459.302000	15.806957	15.806957	-33.000000	-99.000000
3166333.853000	38591172.600000	469.302000	15.452467	15.452467	-33.000000	-99.000000
3166333.853000	38591182.600000	459.302000	15.807284	15.807284	-33.000000	-99.000000
3166333.853000	38591182.600000	469.302000	15.452942	15.452942	-33.000000	-99.000000
3166343.853000	38591172.600000	459.302000	15.806614	15.806614	-33.000000	-99.000000
3166343.853000	38591172.600000	469.302000	15.451974	15.451974	-33.000000	-99.000000
3166343.853000	38591182.600000	459.302000	15.807140	15.807140	-33.000000	-99.000000
3166343.853000	38591182.600000	469.302000	15.452732	15.452732	-33.000000	-99.000000
3166353.853000	38591152.600000	439.302000	15.965791	15.966049	-33.000000	-99.000000
3166353.853000	38591152.600000	449.302000	15.766880	15.766880	-33.000000	-99.000000
3166353.853000	38591162.600000	439.302000	15.958847	15.963276	-33.000000	-99.000000
3166353.853000	38591162.600000	449.302000	15.763713	15.763713	-33.000000	-99.000000
3166363.853000	38591152.600000	439.302000	15.963764	15.965596	-33.000000	-99.000000
3166363.853000	38591152.600000	449.302000	15.766077	15.766077	-33.000000	-99.000000
3166363.853000	38591162.600000	439.302000	15.958644	15.963159	-33.000000	-99.000000
3166363.853000	38591162.600000	449.302000	15.763599	15.763599	-33.000000	-99.000000
3166353.853000	38591152.600000	459.302000	15.797312	15.797312	-33.000000	-99.000000
3166353.853000	38591152.600000	469.302000	15.440737	15.440737	-33.000000	-99.000000
3166353.853000	38591162.600000	459.302000	15.804573	15.804573	-33.000000	-99.000000
3166353.853000	38591162.600000	469.302000	15.449150	15.449150	-33.000000	-99.000000
3166363.853000	38591152.600000	459.302000	15.799353	15.799353	-33.000000	-99.000000
3166363.853000	38591152.600000	469.302000	15.442853	15.442853	-33.000000	-99.000000
3166363.853000	38591162.600000	459.302000	15.804810	15.804810	-33.000000	-99.000000
3166363.853000	38591162.600000	469.302000	15.449467	15.449467	-33.000000	-99.000000
3166353.853000	38591172.600000	439.302000	15.957296	15.962219	-33.000000	-99.000000
3166353.853000	38591172.600000	449.302000	15.762821	15.762821	-33.000000	-99.000000
3166353.853000	38591182.600000	439.302000	15.956730	15.961794	-33.000000	-99.000000
3166353.853000	38591182.600000	449.302000	15.762476	15.762476	-33.000000	-99.000000
3166363.853000	38591172.600000	439.302000	15.957252	15.962190	-33.000000	-99.000000
3166363.853000	38591172.600000	449.302000	15.762794	15.762794	-33.000000	-99.000000
3166363.853000	38591182.600000	439.302000	15.956715	15.961784	-33.000000	-99.000000
3166363.853000	38591182.600000	449.302000	15.762467	15.762467	-33.000000	-99.000000
3166353.853000	38591172.600000	459.302000	15.806371	15.806371	-33.000000	-99.000000
3166353.853000	38591172.600000	469.302000	15.451626	15.451626	-33.000000	-99.000000
3166353.853000	38591182.600000	459.302000	15.807053	15.807053	-33.000000	-99.000000
3166353.853000	38591182.600000	469.302000	15.452606	15.452606	-33.000000	-99.000000
3166363.853000	38591172.600000	459.302000	15.806426	15.806426	-33.000000	-99.000000
3166363.853000	38591172.600000	469.302000	15.451704	15.451704	-33.000000	-99.000000
3166363.853000	38591182.600000	459.302000	15.807071	15.807071	-33.000000	-99.000000
3166363.853000	38591182.600000	469.302000	15.452633	15.452633	-33.000000	-99.000000
3166373.853000	38591112.600000	429.302000	16.513929	16.498947	-33.000000	-99.000000
3166373.853000	38591122.600000	429.302000	16.515306	16.498669	-33.000000	-99.000000
3166373.853000	38591132.600000	429.302000	16.517793	16.498153	-33.000000	-99.000000
3166373.853000	38591142.600000	429.302000	16.519637	16.497782	-33.000000	-99.000000
3166373.853000	38591112.600000	439.302000	15.957113	15.962435	-33.000000	-99.000000
3166373.853000	38591112.600000	449.302000	15.762648	15.762648	-33.000000	-99.000000
3166373.853000	38591122.600000	439.302000	15.957899	15.963084	-33.000000	-99.000000
3166373.853000	38591122.600000	449.302000	15.763101	15.763101	-33.000000	-99.000000
3166373.853000	38591112.600000	459.302000	15.806793	15.806793	-33.000000	-99.000000
3166373.853000	38591112.600000	469.302000	15.452238	15.452238	-33.000000	-99.000000
3166373.853000	38591122.600000	459.302000	15.805908	15.805908	-33.000000	-99.000000
3166373.853000	38591122.600000	469.302000	15.450993	15.450993	-33.000000	-99.000000
3166373.853000	38591132.600000	439.302000	15.959314	15.964050	-33.000000	-99.000000
3166373.853000	38591132.600000	449.302000	15.763886	15.763886	-33.000000	-99.000000
3166373.853000	38591142.600000	439.302000	15.960356	15.964504	-33.000000	-99.000000
3166373.853000	38591142.600000	449.302000	15.764454	15.764454	-33.000000	-99.000000
3166373.853000	38591132.600000	459.302000	15.804315	15.804315	-33.000000	-99.000000
3166373.853000	38591132.600000	469.302000	15.448847	15.448847	-33.000000	-99.000000
3166373.853000	38591142.600000	459.302000	15.803092	15.803092	-33.000000	-99.000000
3166373.853000	38591142.600000	469.302000	15.447266	15.447266	-33.000000	-99.000000
3166373.853000	38591152.600000	429.302000	16.517566	16.498288	-33.000000	-99.000000
3166373.853000	38591162.600000	429.302000	16.515116	16.498815	-33.000000	-99.000000
3166373.853000	38591172.600000	429.302000	16.513796	16.499072	-33.000000	-99.000000
3166373.853000	38591182.600000	429.302000	16.513124	16.499193	-33.000000	-99.000000
3166373.853000	38591152.600000	439.302000	15.959163	15.963620	-33.000000	-99.000000
3166373.853000	38591152.600000	449.302000	15.763860	15.763860	-33.000000	-99.000000
3166373.853000	38591162.600000	439.302000	15.957761	15.962607	-33.000000	-99.000000
3166373.853000	38591162.600000	449.302000	15.763087	15.763087	-33.000000	-99.000000
3166373.853000	38591152.600000	459.302000	15.804300	15.804300	-33.000000	-99.000000
3166373.853000	38591152.600000	469.302000	15.448799	15.448799	-33.000000	-99.000000
3166373.853000	38591162.600000	459.302000	15.805853	15.805853	-33.000000	-99.000000
3166373.853000	38591162.600000	469.302000	15.450899	15.450899	-33.000000	-99.000000
3166373.853000	38591172.600000	439.302000	15.957009	15.962028	-33.000000	-99.000000
3166373.853000	38591172.600000	449.302000	15.762644	15.762644	-33.000000	-99.000000
3166373.853000	38591182.600000	439.302000	15.956628	15.961727	-33.000000	-99.000000
3166373.853000	38591182.600000	449.302000	15.762411	15.762411	-33.000000	-99.000000
3166373.853000	38591172.600000	459.302000	15.806727	15.806727	-33.000000	-99.000000
3166373.853000	38591172.600000	469.302000	15.452136	15.452136	-33.000000	-99.000000
3166373.853000	38591182.600000	459.302000	15.807184	15.807184	-33.000000	-99.000000
3166373.853000	38591182.600000	469.302000	15.452797	15.452797	-33.000000	-99.000000
3166333.853000	38591112.600000	479.302000	16.028304	16.118369	-33.000000	-99.000000
3166333.853000	38591112.600000	489.302000	17.156546	17.258262	-33.000000	-99.000000
3166333.853000	38591122.600000	479.302000	15.529266	15.505561	-33.000000	-99.000000
3166333.853000	38591122.600000	489.302000	17.150595	17.261150	-33.000000	-99.000000
3166343.853000	38591112.600000	479.302000	15.043703	15.043703	-33.000000	-99.000000
3166343.853000	38591112.600000	489.302000	15.337373	15.337373	-33.000000	-99.000000
3166343.853000	38591122.600000	479.302000	15.045147	15.045147	-33.000000	-99.000000
3166343.853000	38591122.600000	489.302000	15.335244	15.335244	-33.000000	-99.000000
3166333.853000	38591132.600000	479.302000	15.044823	15.044823	-33.000000	-99.000000
3166333.853000	38591132.600000	489.302000	15.594554	15.594554	-33.000000	-99.000000
3166333.853000	38591142.600000	479.302000	15.045321	15.045321	-33.000000	-99.000000
3166333.853000	38591142.600000	489.302000	15.335150	15.335150	-33.000000	-99.000000
3166343.853000	38591132.600000	479.302000	15.048364	15.048364	-33.000000	-99.000000
3166343.853000	38591132.600000	489.302000	15.330614	15.330614	-33.000000	-99.000000
3166343.853000	38591142.600000	479.302000	15.051569	15.051569	-33.000000	-99.000000
3166343.853000	38591142.600000	489.302000	15.326218	15.326218	-33.000000	-99.000000
3166353.853000	38591112.600000	479.302000	15.044011	15.044011	-33.000000	-99.000000
3166353.853000	38591112.600000	489.302000	15.336899	15.336899	-33.000000	-99.000000
3166353.853000	38591122.600000	479.302000	15.046389	15.046389	-33.000000	-99.000000
3166353.853000	38591122.600000	489.302000	15.333388	15.333388	-33.000000	-99.000000
3166363.853000	38591112.600000	479.302000	15.043942	15.043942	-33.000000	-99.000000
3166363.853000	38591112.600000	489.302000	15.337006	15.337006	-33.000000	-99.000000
3166363.853000	38591122.600000	479.302000	15.046071	15.046071	-33.000000	-99.000000
3166363.853000	38591122.600000	489.302000	15.333862	15.333862	-33.000000	-99.000000
3166353.853000	38591112.600000	499.302000	15.232981	15.232981	-33.000000	-99.000000
3166353.853000	38591122.600000	499.302000	15.231854	15.231854	-33.000000	-99.000000
3166363.853000	38591112.600000	499.302000	15.233015	15.233015	-33.000000	-99.000000
3166363.853000	38591122.600000	499.302000	15.232005	15.232005	-33.000000	-99.000000
3166353.853000	38591132.600000	479.302000	15.056887	15.056887	-33.000000	-99.000000
3166353.853000	38591132.600000	489.302000	15.318584	15.318584	-33.000000	-99.000000
3166353.853000	38591142.600000	479.302000	15.121764	15.121764	-33.000000	-99.000000
3166353.853000	38591142.600000	489.302000	15.259799	15.259799	-33.000000	-99.000000
3166363.853000	38591132.600000	479.302000	15.053757	15.053757	-33.000000	-99.000000
3166363.853000	38591132.600000	489.302000	15.322917	15.322917	-33.000000	-99.000000
3166363.853000	38591142.600000	479.302000	15.073283	15.073283	-33.000000	-99.000000
3166363.853000	38591142.600000	489.302000	15.298247	15.298247	-33.000000	-99.000000
3166353.853000	38591132.600000	499.302000	15.226548	15.226548	-33.000000	-99.000000
3166353.853000	38591142.600000	499.302000	15.164149	15.164149	-33.000000	-99.000000
3166363.853000	38591132.600000	499.302000	15.228263	15.228263	-33.000000	-99.000000
3166363.853000	38591142.600000	499.302000	15.214988	15.214988	-33.000000	-99.000000
3166333.853000	38591152.600000	479.302000	15.044817	15.044817	-33.000000	-99.000000
3166333.853000	38591152.600000	489.302000	15.335953	15.335953	-33.000000	-99.000000
3166333.853000	38591162.600000	479.302000	15.043942	15.043942	-33.000000	-99.000000
3166333.853000	38591162.600000	489.302000	15.337256	15.337256	-33.000000	-99.000000
3166343.853000	38591152.600000	479.302000	15.048283	15.048283	-33.000000	-99.000000
3166343.853000	38591152.600000	489.302000	15.331027	15.331027	-33.000000	-99.000000
3166343.853000	38591162.600000	479.302000	15.045127	15.045127	-33.000000	-99.000000
3166343.853000	38591162.600000	489.302000	15.335588	15.335588	-33.000000	-99.000000
3166333.853000	38591172.600000	479.302000	15.043282	15.043282	-33.000000	-99.000000
3166333.853000	38591172.600000	489.302000	15.338220	15.338220	-33.000000	-99.000000
3166333.853000	38591182.600000	479.302000	15.042870	15.042870	-33.000000	-99.000000
3166333.853000	38591182.600000	489.302000	15.338814	15.338814	-33.000000	-99.000000
3166343.853000	38591172.600000	479.302000	15.043708	15.043708	-33.000000	-99.000000
3166343.853000	38591172.600000	489.302000	15.337629	15.337629	-33.000000	-99.000000
3166343.853000	38591182.600000	479.302000	15.043047	15.043047	-33.000000	-99.000000
3166343.853000	38591182.600000	489.302000	15.338573	15.338573	-33.000000	-99.000000
3166353.853000	38591152.600000	479.302000	15.056333	15.056333	-33.000000	-99.000000
3166353.853000	38591152.600000	489.302000	15.319909	15.319909	-33.000000	-99.000000
3166353.853000	38591162.600000	479.302000	15.046329	15.046329	-33.000000	-99.000000
3166353.853000	38591162.600000	489.302000	15.333901	15.333901	-33.000000	-99.000000
3166363.853000	38591152.600000	479.302000	15.053425	15.053425	-33.000000	-99.000000
3166363.853000	38591152.600000	489.302000	15.323865	15.323865	-33.000000	-99.000000
3166363.853000	38591162.600000	479.302000	15.046023	15.046023	-33.000000	-99.000000
3166363.853000	38591162.600000	489.302000	15.334331	15.334331	-33.000000	-99.000000
3166353.853000	38591152.600000	499.302000	15.226935	15.226935	-33.000000	-99.000000
3166353.853000	38591162.600000	499.302000	15.231973	15.231973	-33.000000	-99.000000
3166363.853000	38591152.600000	499.302000	15.228515	15.228515	-33.000000	-99.000000
3166363.853000	38591162.600000	499.302000	15.232113	15.232113	-33.000000	-99.000000
3166353.853000	38591172.600000	479.302000	15.044012	15.044012	-33.000000	-99.000000
3166353.853000	38591172.600000	489.302000	15.337208	15.337208	-33.000000	-99.000000
3166353.853000	38591182.600000	479.302000	15.043154	15.043154	-33.000000	-99.000000
3166353.853000	38591182.600000	489.302000	15.338428	15.338428	-33.000000	-99.000000
3166363.853000	38591172.600000	479.302000	15.043944	15.043944	-33.000000	-99.000000
3166363.853000	38591172.600000	489.302000	15.337303	15.337303	-33.000000	-99.000000
3166363.853000	38591182.600000	479.302000	15.043131	15.043131	-33.000000	-99.000000
3166363.853000	38591182.600000	489.302000	15.338459	15.338459	-33.000000	-99.000000
3166353.853000	38591172.600000	499.302000	15.233050	15.233050	-33.000000	-99.000000
3166353.853000	38591182.600000	499.302000	15.233456	15.233456	-33.000000	-99.000000
3166363.853000	38591172.600000	499.302000	15.233082	15.233082	-33.000000	-99.000000
3166363.853000	38591182.600000	499.302000	15.233467	15.233467	-33.000000	-99.000000
3166373.853000	38591112.600000	479.302000	15.043560	15.043560	-33.000000	-99.000000
3166373.853000	38591112.600000	489.302000	15.337592	15.337592	-33.000000	-99.000000
3166373.853000	38591122.600000	479.302000	15.044694	15.044694	-33.000000	-99.000000
3166373.853000	38591122.600000	489.302000	15.335924	15.335924	-33.000000	-99.000000
3166383.853000	38591112.600000	489.302000	15.338234	15.338234	-33.000000	-99.000000
3166383.853000	38591122.600000	489.302000	15.337490	15.337490	-33.000000	-99.000000
3166373.853000	38591112.600000	499.302000	15.233204	15.233204	-33.000000	-99.000000
3166373.853000	38591122.600000	499.302000	15.232663	15.232663	-33.000000	-99.000000
3166383.853000	38591112.600000	499.302000	15.233413	15.233413	-33.000000	-99.000000
3166383.853000	38591122.600000	499.302000	15.233167	15.233167	-33.000000	-99.000000
3166373.853000	38591132.600000	479.302000	15.046752	15.046752	-33.000000	-99.000000
3166373.853000	38591132.600000	489.302000	15.332964	15.332964	-33.000000	-99.000000
3166373.853000	38591142.600000	479.302000	15.048341	15.048341	-33.000000	-99.000000
3166373.853000	38591142.600000	489.302000	15.330797	15.330797	-33.000000	-99.000000
3166383.853000	38591132.600000	489.302000	15.336639	15.336639	-33.000000	-99.000000
3166383.853000	38591142.600000	489.302000	15.336246	15.336246	-33.000000	-99.000000
3166373.853000	38591132.600000	499.302000	15.231706	15.231706	-33.000000	-99.000000
3166373.853000	38591142.600000	499.302000	15.230986	15.230986	-33.000000	-99.000000
3166383.853000	38591132.600000	499.302000	15.232886	15.232886	-33.000000	-99.000000
3166383.853000	38591142.600000	499.302000	15.232753	15.232753	-33.000000	-99.000000
3166373.853000	38591152.600000	479.302000	15.046714	15.046714	-33.000000	-99.000000
3166373.853000	38591152.600000	489.302000	15.333249	15.333249	-33.000000	-99.000000
3166373.853000	38591162.600000	479.302000	15.044684	15.044684	-33.000000	-99.000000
3166373.853000	38591162.600000	489.302000	15.336211	15.336211	-33.000000	-99.000000
3166383.853000	38591152.600000	489.302000	15.336756	15.336756	-33.000000	-99.000000
3166383.853000	38591162.600000	489.302000	15.337655	15.337655	-33.000000	-99.000000
3166373.853000	38591152.600000	499.302000	15.231772	15.231772	-33.000000	-99.000000
3166373.853000	38591162.600000	499.302000	15.232728	15.232728	-33.000000	-99.000000
3166383.853000	38591152.600000	499.302000	15.232913	15.232913	-33.000000	-99.000000
3166383.853000	38591162.600000	499.302000	15.233204	15.233204	-33.000000	-99.000000
3166373.853000	38591172.600000	479.302000	15.043567	15.043567	-33.000000	-99.000000
3166373.853000	38591172.600000	489.302000	15.337824	15.337824	-33.000000	-99.000000
3166373.853000	38591182.600000	479.302000	15.042993	15.042993	-33.000000	-99.000000
3166373.853000	38591182.600000	489.302000	15.338647	15.338647	-33.000000	-99.000000
3166383.853000	38591172.600000	489.302000	15.338400	15.338400	-33.000000	-99.000000
3166383.853000	38591182.600000	489.302000	15.338898	15.338898	-33.000000	-99.000000
3166373.853000	38591172.600000	499.302000	15.233256	15.233256	-33.000000	-99.000000
3166373.853000	38591182.600000	499.302000	15.233531	15.233531	-33.000000	-99.000000
3166383.853000	38591172.600000	499.302000	15.233450	15.233450	-33.000000	-99.000000
3166383.853000	38591182.600000	499.302000	15.233617	15.233617	-33.000000	-99.000000
3166333.853000	38591192.600000	399.302000	14.568532	14.465862	-33.000000	-99.000000
3166333.853000	38591192.600000	409.302000	14.582532	14.488294	-33.000000	-99.000000
3166333.853000	38591202.600000	399.302000	14.571994	14.468585	-33.000000	-99.000000
3166333.853000	38591202.600000	409.302000	14.582412	14.485111	-33.000000	-99.000000
3166343.853000	38591192.600000	399.302000	14.566798	14.464480	-33.000000	-99.000000
3166343.853000	38591192.600000	409.302000	14.582603	14.489929	-33.000000	-99.000000
3166343.853000	38591202.600000	399.302000	14.571065	14.467867	-33.000000	-99.000000
3166343.853000	38591202.600000	409.302000	14.582451	14.485975	-33.000000	-99.000000
3166333.853000	38591192.600000	419.302000	16.172113	16.146345	-33.000000	-99.000000
3166333.853000	38591192.600000	429.302000	16.512691	16.499264	-33.000000	-99.000000
3166333.853000	38591202.600000	419.302000	16.171567	16.146034	-33.000000	-99.000000
3166333.853000	38591202.600000	429.302000	16.512504	16.499294	-33.000000	-99.000000
3166343.853000	38591192.600000	419.302000	16.172396	16.146490	-33.000000	-99.000000
3166343.853000	38591192.600000	429.302000	16.512784	16.499251	-33.000000	-99.000000
3166343.853000	38591202.600000	419.302000	16.171716	16.146106	-33.000000	-99.000000
3166343.853000	38591202.600000	429.302000	16.512553	16.499288	-33.000000	-99.000000
3166333.853000	38591212.600000	399.302000	14.574328	14.470379	-33.000000	-99.000000
3166333.853000	38591212.600000	409.302000	14.582329	14.482986	-33.000000	-99.000000
3166333.853000	38591222.600000	399.302000	14.575957	14.471612	-33.000000	-99.000000
3166333.853000	38591222.600000	409.302000	14.582269	14.481511	-33.000000	-99.000000
3166343.853000	38591212.600000	399.302000	14.573793	14.469974	-33.000000	-99.000000
3166343.853000	38591212.600000	409.302000	14.582352	14.483481	-33.000000	-99.000000
3166343.853000	38591222.600000	399.302000	14.575630	14.471368	-33.000000	-99.000000
3166343.853000	38591222.600000	409.302000	14.582284	14.481813	-33.000000	-99.000000
3166333.853000	38591212.600000	419.302000	16.171202	16.145833	-33.000000	-99.000000
3166333.853000	38591212.600000	429.302000	16.512381	16.499314	-33.000000	-99.000000
3166333.853000	38591222.600000	419.302000	16.170950	16.145698	-33.000000	-99.000000
3166333.853000	38591222.600000	429.302000	16.512297	16.499326	-33.000000	-99.000000
3166343.853000	38591212.600000	419.302000	16.171288	16.145872	-33.000000	-99.000000
3166343.853000	38591212.600000	429.302000	16.512408	16.499311	-33.000000	-99.000000
3166343.853000	38591222.600000	419.302000	16.171002	16.145720	-33.000000	-99.000000
3166343.853000	38591222.600000	429.302000	16.512313	16.499324	-33.000000	-99.000000
3166353.853000	38591192.600000	399.302000	14.565852	14.463718	-33.000000	-99.000000
3166353.853000	38591192.600000	409.302000	14.582642	14.490826	-33.000000	-99.000000
3166353.853000	38591202.600000	399.302000	14.570584	14.467492	-33.000000	-99.000000
3166353.853000	38591202.600000	409.302000	14.582471	14.486425	-33.000000	-99.000000
3166363.853000	38591192.600000	399.302000	14.566049	14.463877	-33.000000	-99.000000
3166363.853000	38591202.600000	399.302000	14.570682	14.467569	-33.000000	-99.000000
3166353.853000	38591192.600000	419.302000	16.172552	16.146570	-33.000000	-99.000000
3166353.853000	38591192.600000	429.302000	16.512835	16.499244	-33.000000	-99.000000
3166353.853000	38591202.600000	419.302000	16.171794	16.146143	-33.000000	-99.000000
3166353.853000	38591202.600000	429.302000	16.512578	16.499285	-33.000000	-99.000000
3166363.853000	38591192.600000	419.302000	16.172519	16.146553	-33.000000	-99.000000
3166363.853000	38591192.600000	429.302000	16.512824	16.499246	-33.000000	-99.000000
3166363.853000	38591202.600000	419.302000	16.171778	16.146136	-33.000000	-99.000000
3166363.853000	38591202.600000	429.302000	16.512573	16.499286	-33.000000	-99.000000
3166353.853000	38591212.600000	399.302000	14.573524	14.469770	-33.000000	-99.000000
3166353.853000	38591212.600000	409.302000	14.582364	14.483730	-33.000000	-99.000000
3166353.853000	38591222.600000	399.302000	14.575468	14.471247	-33.000000	-99.000000
3166353.853000	38591222.600000	409.302000	14.582291	14.481962	-33.000000	-99.000000
3166363.853000	38591212.600000	399.302000	14.573578	14.469811	-33.000000	-99.000000
3166363.853000	38591222.600000	399.302000	14.575501	14.471271	-33.000000	-99.000000
3166353.853000	38591212.600000	419.302000	16.171331	16.145892	-33.000000	-99.000000
3166353.853000	38591212.600000	429.302000	16.512422	16.499309	-33.000000	-99.000000
3166353.853000	38591222.600000	419.302000	16.171028	16.145731	-33.000000	-99.000000
3166353.853000	38591222.600000	429.302000	16.512321	16.499324	-33.000000	-99.000000
3166363.853000	38591212.600000	419.302000	16.171323	16.145888	-33.000000	-99.000000
3166363.853000	38591212.600000	429.302000	16.512419	16.499309	-33.000000	-99.000000
3166363.853000	38591222.600000	419.302000	16.171023	16.145729	-33.000000	-99.000000
3166363.853000	38591222.600000	429.302000	16.512319	16.499324	-33.000000	-99.000000
[truncated: 10,894 more rows]
