# Supplementary material for: A new method for estimating ore grade based on sample length weighting
Source: Sci Rep. 2023 Apr 17;13:6208. doi: 10.1038/s41598-023-33509-0 (PMC10110572; doi:10.1038/s41598-023-33509-0)
Supplement: Supplementary file 1 — Supplementary Information. [file 41598_2023_33509_MOESM1_ESM.zip › Data for paper-SR/Results/Primary_Sample_P5_Fe.txt]

3166093.853000	38590632.600000	489.302000	1.190054	1.190054	-33.000000	-99.000000
3166093.853000	38590642.600000	489.302000	1.190070	1.190070	-33.000000	-99.000000
3166103.853000	38590632.600000	489.302000	1.190058	1.190058	-33.000000	-99.000000
3166103.853000	38590642.600000	489.302000	1.190079	1.190079	-33.000000	-99.000000
3166093.853000	38590632.600000	499.302000	1.190212	1.190212	-33.000000	-99.000000
3166093.853000	38590632.600000	509.302000	1.190346	1.190346	-33.000000	-99.000000
3166093.853000	38590642.600000	499.302000	1.190274	1.190274	-33.000000	-99.000000
3166093.853000	38590642.600000	509.302000	1.190439	1.190439	-33.000000	-99.000000
3166103.853000	38590632.600000	499.302000	1.190230	1.190230	-33.000000	-99.000000
3166103.853000	38590632.600000	509.302000	1.190374	1.190374	-33.000000	-99.000000
3166103.853000	38590642.600000	499.302000	1.190305	1.190305	-33.000000	-99.000000
3166103.853000	38590642.600000	509.302000	1.190484	1.190484	-33.000000	-99.000000
3166093.853000	38590652.600000	489.302000	1.190095	1.190095	-33.000000	-99.000000
3166093.853000	38590662.600000	489.302000	1.190133	1.190133	-33.000000	-99.000000
3166103.853000	38590652.600000	489.302000	1.190111	1.190111	-33.000000	-99.000000
3166103.853000	38590662.600000	489.302000	1.190165	1.190165	-33.000000	-99.000000
3166093.853000	38590652.600000	499.302000	1.190364	1.190364	-33.000000	-99.000000
3166093.853000	38590652.600000	509.302000	1.190566	1.190566	-33.000000	-99.000000
3166093.853000	38590662.600000	499.302000	1.190495	1.190495	-33.000000	-99.000000
3166093.853000	38590662.600000	509.302000	1.190740	1.190740	-33.000000	-99.000000
3166103.853000	38590652.600000	499.302000	1.190421	1.190421	-33.000000	-99.000000
3166103.853000	38590652.600000	509.302000	1.190643	1.190643	-33.000000	-99.000000
3166103.853000	38590662.600000	499.302000	1.190608	1.190608	-33.000000	-99.000000
3166103.853000	38590662.600000	509.302000	1.190877	1.190877	-33.000000	-99.000000
3166113.853000	38590632.600000	489.302000	1.190061	1.190061	-33.000000	-99.000000
3166113.853000	38590642.600000	489.302000	1.190084	1.190084	-33.000000	-99.000000
3166123.853000	38590632.600000	489.302000	1.190062	1.190062	-33.000000	-99.000000
3166123.853000	38590642.600000	489.302000	1.190085	1.190085	-33.000000	-99.000000
3166113.853000	38590632.600000	499.302000	1.190242	1.190242	-33.000000	-99.000000
3166113.853000	38590632.600000	509.302000	1.190391	1.190391	-33.000000	-99.000000
3166113.853000	38590642.600000	499.302000	1.190326	1.190326	-33.000000	-99.000000
3166113.853000	38590642.600000	509.302000	1.190513	1.190513	-33.000000	-99.000000
3166113.853000	38590652.600000	489.302000	1.190122	1.190122	-33.000000	-99.000000
3166113.853000	38590662.600000	489.302000	1.190192	1.190192	-33.000000	-99.000000
3166123.853000	38590652.600000	489.302000	1.190125	1.190125	-33.000000	-99.000000
3166123.853000	38590662.600000	489.302000	1.190198	1.190198	-33.000000	-99.000000
3166113.853000	38590652.600000	499.302000	1.190461	1.190461	-33.000000	-99.000000
3166113.853000	38590652.600000	509.302000	1.190696	1.190696	-33.000000	-99.000000
3166113.853000	38590662.600000	499.302000	1.190694	1.190694	-33.000000	-99.000000
3166113.853000	38590662.600000	509.302000	1.190977	1.190977	-33.000000	-99.000000
3166093.853000	38590672.600000	489.302000	1.190190	1.190190	-33.000000	-99.000000
3166093.853000	38590682.600000	489.302000	1.190272	1.190272	-33.000000	-99.000000
3166103.853000	38590672.600000	489.302000	1.190265	1.190265	-33.000000	-99.000000
3166103.853000	38590682.600000	489.302000	1.190455	1.190455	-33.000000	-99.000000
3166093.853000	38590672.600000	499.302000	1.190686	1.190686	-33.000000	-99.000000
3166093.853000	38590672.600000	509.302000	1.190968	1.190968	-33.000000	-99.000000
3166093.853000	38590682.600000	499.302000	1.190940	1.190940	-33.000000	-99.000000
3166093.853000	38590682.600000	509.302000	1.191232	1.191232	-33.000000	-99.000000
3166103.853000	38590672.600000	499.302000	1.190921	1.190921	-33.000000	-99.000000
3166103.853000	38590672.600000	509.302000	1.191214	1.191214	-33.000000	-99.000000
3166103.853000	38590682.600000	499.302000	1.191441	1.191441	-33.000000	-99.000000
3166103.853000	38590682.600000	509.302000	1.191651	1.191651	-33.000000	-99.000000
3166093.853000	38590692.600000	489.302000	1.190362	1.190362	-33.000000	-99.000000
3166093.853000	38590702.600000	489.302000	1.190398	1.190398	-33.000000	-99.000000
3166103.853000	38590692.600000	489.302000	1.190770	1.190770	-33.000000	-99.000000
3166103.853000	38590702.600000	489.302000	1.190944	1.190944	-33.000000	-99.000000
3166093.853000	38590692.600000	499.302000	1.191192	1.191192	-33.000000	-99.000000
3166093.853000	38590692.600000	509.302000	1.191459	1.191459	-33.000000	-99.000000
3166093.853000	38590702.600000	499.302000	1.191284	1.191284	-33.000000	-99.000000
3166093.853000	38590702.600000	509.302000	1.191532	1.191532	-33.000000	-99.000000
3166103.853000	38590692.600000	499.302000	1.192123	1.192123	-33.000000	-99.000000
3166103.853000	38590692.600000	509.302000	1.192055	1.192055	-33.000000	-99.000000
3166103.853000	38590702.600000	499.302000	1.192420	1.192420	-33.000000	-99.000000
3166103.853000	38590702.600000	509.302000	1.192186	1.192186	-33.000000	-99.000000
3166113.853000	38590672.600000	489.302000	1.190338	1.190338	-33.000000	-99.000000
3166113.853000	38590682.600000	489.302000	1.190722	1.190722	-33.000000	-99.000000
3166123.853000	38590672.600000	489.302000	1.190357	1.190357	-33.000000	-99.000000
3166123.853000	38590682.600000	489.302000	1.190813	1.190813	-33.000000	-99.000000
3166113.853000	38590672.600000	499.302000	1.191136	1.191136	-33.000000	-99.000000
3166113.853000	38590672.600000	509.302000	1.191411	1.191411	-33.000000	-99.000000
3166113.853000	38590682.600000	499.302000	1.192037	1.192037	-33.000000	-99.000000
3166113.853000	38590682.600000	509.302000	1.192012	1.192012	-33.000000	-99.000000
3166113.853000	38590692.600000	489.302000	1.192049	1.192049	-33.000000	-99.000000
3166113.853000	38590702.600000	489.302000	1.193969	1.193969	-33.000000	-99.000000
3166123.853000	38590692.600000	489.302000	1.193010	1.193010	-33.000000	-99.000000
3166123.853000	38590702.600000	489.302000	1.201491	1.201491	-33.000000	-99.000000
3166113.853000	38590692.600000	499.302000	1.193579	1.193579	-33.000000	-99.000000
3166113.853000	38590692.600000	509.302000	1.192508	1.192508	-33.000000	-99.000000
3166113.853000	38590702.600000	499.302000	1.193991	1.193991	-33.000000	-99.000000
3166113.853000	38590702.600000	509.302000	1.192567	1.192567	-33.000000	-99.000000
3166123.853000	38590702.600000	499.302000	1.191212	1.191212	-33.000000	-99.000000
3166093.853000	38590712.600000	489.302000	1.190344	1.190344	-33.000000	-99.000000
3166093.853000	38590722.600000	489.302000	1.190254	1.190254	-33.000000	-99.000000
3166103.853000	38590712.600000	489.302000	1.190681	1.190681	-33.000000	-99.000000
3166103.853000	38590722.600000	489.302000	1.190398	1.190398	-33.000000	-99.000000
3166093.853000	38590712.600000	499.302000	1.191131	1.191131	-33.000000	-99.000000
3166093.853000	38590722.600000	499.302000	1.190867	1.190867	-33.000000	-99.000000
3166103.853000	38590712.600000	499.302000	1.191933	1.191933	-33.000000	-99.000000
3166103.853000	38590712.600000	509.302000	1.191958	1.191958	-33.000000	-99.000000
3166103.853000	38590722.600000	499.302000	1.191272	1.191272	-33.000000	-99.000000
3166103.853000	38590722.600000	509.302000	1.191523	1.191523	-33.000000	-99.000000
3166093.853000	38590732.600000	489.302000	1.190179	1.190179	-33.000000	-99.000000
3166093.853000	38590742.600000	489.302000	1.190127	1.190127	-33.000000	-99.000000
3166103.853000	38590732.600000	489.302000	1.190240	1.190240	-33.000000	-99.000000
3166103.853000	38590742.600000	489.302000	1.190155	1.190155	-33.000000	-99.000000
3166093.853000	38590732.600000	499.302000	1.190630	1.190630	-33.000000	-99.000000
3166093.853000	38590742.600000	499.302000	1.190458	1.190458	-33.000000	-99.000000
3166103.853000	38590732.600000	499.302000	1.190820	1.190820	-33.000000	-99.000000
3166103.853000	38590732.600000	509.302000	1.191110	1.191110	-33.000000	-99.000000
3166103.853000	38590742.600000	499.302000	1.190551	1.190551	-33.000000	-99.000000
3166103.853000	38590742.600000	509.302000	1.190806	1.190806	-33.000000	-99.000000
3166113.853000	38590712.600000	489.302000	1.191490	1.191490	-33.000000	-99.000000
3166113.853000	38590722.600000	489.302000	1.190581	1.190581	-33.000000	-99.000000
3166123.853000	38590712.600000	489.302000	1.191929	1.191929	-33.000000	-99.000000
3166123.853000	38590722.600000	489.302000	1.190637	1.190637	-33.000000	-99.000000
3166113.853000	38590712.600000	499.302000	1.193119	1.193119	-33.000000	-99.000000
3166113.853000	38590712.600000	509.302000	1.192412	1.192412	-33.000000	-99.000000
3166113.853000	38590722.600000	499.302000	1.191714	1.191714	-33.000000	-99.000000
3166113.853000	38590722.600000	509.302000	1.191832	1.191832	-33.000000	-99.000000
3166123.853000	38590712.600000	499.302000	1.193490	1.193490	-33.000000	-99.000000
3166123.853000	38590712.600000	509.302000	1.192494	1.192494	-33.000000	-99.000000
3166123.853000	38590722.600000	499.302000	1.191835	1.191835	-33.000000	-99.000000
3166123.853000	38590722.600000	509.302000	1.191904	1.191904	-33.000000	-99.000000
3166113.853000	38590732.600000	489.302000	1.190295	1.190295	-33.000000	-99.000000
3166113.853000	38590742.600000	489.302000	1.190176	1.190176	-33.000000	-99.000000
3166123.853000	38590732.600000	489.302000	1.190309	1.190309	-33.000000	-99.000000
3166123.853000	38590742.600000	489.302000	1.190181	1.190181	-33.000000	-99.000000
3166113.853000	38590732.600000	499.302000	1.190984	1.190984	-33.000000	-99.000000
3166113.853000	38590732.600000	509.302000	1.191272	1.191272	-33.000000	-99.000000
3166113.853000	38590742.600000	499.302000	1.190620	1.190620	-33.000000	-99.000000
3166113.853000	38590742.600000	509.302000	1.190889	1.190889	-33.000000	-99.000000
3166123.853000	38590732.600000	499.302000	1.191023	1.191023	-33.000000	-99.000000
3166123.853000	38590732.600000	509.302000	1.191309	1.191309	-33.000000	-99.000000
3166123.853000	38590742.600000	499.302000	1.190635	1.190635	-33.000000	-99.000000
3166123.853000	38590742.600000	509.302000	1.190906	1.190906	-33.000000	-99.000000
3166093.853000	38590752.600000	489.302000	1.190093	1.190093	-33.000000	-99.000000
3166103.853000	38590752.600000	489.302000	1.190107	1.190107	-33.000000	-99.000000
3166103.853000	38590762.600000	489.302000	1.190078	1.190078	-33.000000	-99.000000
3166103.853000	38590752.600000	499.302000	1.190388	1.190388	-33.000000	-99.000000
3166103.853000	38590762.600000	499.302000	1.190286	1.190286	-33.000000	-99.000000
3166103.853000	38590772.600000	489.302000	1.190060	1.190060	-33.000000	-99.000000
3166103.853000	38590782.600000	489.302000	1.190047	1.190047	-33.000000	-99.000000
3166103.853000	38590772.600000	499.302000	1.190219	1.190219	-33.000000	-99.000000
3166103.853000	38590782.600000	499.302000	1.190172	1.190172	-33.000000	-99.000000
3166113.853000	38590752.600000	489.302000	1.190117	1.190117	-33.000000	-99.000000
3166113.853000	38590762.600000	489.302000	1.190083	1.190083	-33.000000	-99.000000
3166123.853000	38590752.600000	489.302000	1.190119	1.190119	-33.000000	-99.000000
3166123.853000	38590762.600000	489.302000	1.190084	1.190084	-33.000000	-99.000000
3166113.853000	38590752.600000	499.302000	1.190422	1.190422	-33.000000	-99.000000
3166113.853000	38590752.600000	509.302000	1.190641	1.190641	-33.000000	-99.000000
3166113.853000	38590762.600000	499.302000	1.190304	1.190304	-33.000000	-99.000000
3166113.853000	38590762.600000	509.302000	1.190478	1.190478	-33.000000	-99.000000
3166123.853000	38590752.600000	499.302000	1.190429	1.190429	-33.000000	-99.000000
3166123.853000	38590752.600000	509.302000	1.190650	1.190650	-33.000000	-99.000000
3166123.853000	38590762.600000	499.302000	1.190307	1.190307	-33.000000	-99.000000
3166123.853000	38590762.600000	509.302000	1.190484	1.190484	-33.000000	-99.000000
3166113.853000	38590772.600000	489.302000	1.190062	1.190062	-33.000000	-99.000000
3166113.853000	38590782.600000	479.302000	1.189913	1.189913	-33.000000	-99.000000
3166113.853000	38590782.600000	489.302000	1.190049	1.190049	-33.000000	-99.000000
3166123.853000	38590772.600000	489.302000	1.190063	1.190063	-33.000000	-99.000000
3166123.853000	38590782.600000	489.302000	1.190049	1.190049	-33.000000	-99.000000
3166113.853000	38590772.600000	499.302000	1.190229	1.190229	-33.000000	-99.000000
3166113.853000	38590772.600000	509.302000	1.190369	1.190369	-33.000000	-99.000000
3166113.853000	38590782.600000	499.302000	1.190178	1.190178	-33.000000	-99.000000
3166113.853000	38590782.600000	509.302000	1.190292	1.190292	-33.000000	-99.000000
3166123.853000	38590772.600000	499.302000	1.190231	1.190231	-33.000000	-99.000000
3166123.853000	38590772.600000	509.302000	1.190372	1.190372	-33.000000	-99.000000
3166123.853000	38590782.600000	499.302000	1.190179	1.190179	-33.000000	-99.000000
3166123.853000	38590782.600000	509.302000	1.190294	1.190294	-33.000000	-99.000000
3166133.853000	38590722.600000	489.302000	1.190486	1.190486	-33.000000	-99.000000
3166133.853000	38590732.600000	489.302000	1.190268	1.190268	-33.000000	-99.000000
3166133.853000	38590742.600000	489.302000	1.190167	1.190167	-33.000000	-99.000000
3166133.853000	38590752.600000	489.302000	1.190113	1.190113	-33.000000	-99.000000
3166133.853000	38590762.600000	489.302000	1.190081	1.190081	-33.000000	-99.000000
3166133.853000	38590752.600000	499.302000	1.190407	1.190407	-33.000000	-99.000000
3166133.853000	38590762.600000	499.302000	1.190296	1.190296	-33.000000	-99.000000
3166133.853000	38590762.600000	509.302000	1.190467	1.190467	-33.000000	-99.000000
3166133.853000	38590772.600000	489.302000	1.190061	1.190061	-33.000000	-99.000000
3166133.853000	38590782.600000	489.302000	1.190048	1.190048	-33.000000	-99.000000
3166143.853000	38590782.600000	489.302000	1.190045	1.190045	-33.000000	-99.000000
3166133.853000	38590772.600000	499.302000	1.190224	1.190224	-33.000000	-99.000000
3166133.853000	38590772.600000	509.302000	1.190362	1.190362	-33.000000	-99.000000
3166133.853000	38590782.600000	499.302000	1.190175	1.190175	-33.000000	-99.000000
3166133.853000	38590782.600000	509.302000	1.190287	1.190287	-33.000000	-99.000000
3166103.853000	38590792.600000	489.302000	1.190038	1.190038	-33.000000	-99.000000
3166113.853000	38590792.600000	479.302000	1.189931	1.189931	-33.000000	-99.000000
3166113.853000	38590792.600000	489.302000	1.190039	1.190039	-33.000000	-99.000000
3166113.853000	38590802.600000	479.302000	1.189944	1.189944	-33.000000	-99.000000
3166113.853000	38590802.600000	489.302000	1.190032	1.190032	-33.000000	-99.000000
3166123.853000	38590792.600000	489.302000	1.190039	1.190039	-33.000000	-99.000000
3166123.853000	38590802.600000	479.302000	1.189944	1.189944	-33.000000	-99.000000
3166123.853000	38590802.600000	489.302000	1.190032	1.190032	-33.000000	-99.000000
3166113.853000	38590792.600000	499.302000	1.190143	1.190143	-33.000000	-99.000000
3166113.853000	38590802.600000	499.302000	1.190117	1.190117	-33.000000	-99.000000
3166123.853000	38590792.600000	499.302000	1.190143	1.190143	-33.000000	-99.000000
3166123.853000	38590792.600000	509.302000	1.190237	1.190237	-33.000000	-99.000000
3166123.853000	38590802.600000	499.302000	1.190117	1.190117	-33.000000	-99.000000
3166123.853000	38590802.600000	509.302000	1.190195	1.190195	-33.000000	-99.000000
3166113.853000	38590812.600000	479.302000	1.189954	1.189954	-33.000000	-99.000000
3166113.853000	38590812.600000	489.302000	1.190027	1.190027	-33.000000	-99.000000
3166113.853000	38590822.600000	479.302000	1.189962	1.189962	-33.000000	-99.000000
3166113.853000	38590822.600000	489.302000	1.190023	1.190023	-33.000000	-99.000000
3166123.853000	38590812.600000	479.302000	1.189954	1.189954	-33.000000	-99.000000
3166123.853000	38590812.600000	489.302000	1.190027	1.190027	-33.000000	-99.000000
3166123.853000	38590822.600000	479.302000	1.189961	1.189961	-33.000000	-99.000000
3166123.853000	38590822.600000	489.302000	1.190023	1.190023	-33.000000	-99.000000
3166113.853000	38590812.600000	499.302000	1.190097	1.190097	-33.000000	-99.000000
3166113.853000	38590822.600000	499.302000	1.190082	1.190082	-33.000000	-99.000000
3166123.853000	38590812.600000	499.302000	1.190098	1.190098	-33.000000	-99.000000
3166123.853000	38590812.600000	509.302000	1.190164	1.190164	-33.000000	-99.000000
3166123.853000	38590822.600000	499.302000	1.190083	1.190083	-33.000000	-99.000000
3166123.853000	38590822.600000	509.302000	1.190139	1.190139	-33.000000	-99.000000
3166113.853000	38590832.600000	489.302000	1.190019	1.190019	-33.000000	-99.000000
3166113.853000	38590842.600000	489.302000	1.190017	1.190017	-33.000000	-99.000000
3166123.853000	38590832.600000	479.302000	1.189967	1.189967	-33.000000	-99.000000
3166123.853000	38590832.600000	489.302000	1.190019	1.190019	-33.000000	-99.000000
3166123.853000	38590842.600000	479.302000	1.189972	1.189972	-33.000000	-99.000000
3166123.853000	38590842.600000	489.302000	1.190017	1.190017	-33.000000	-99.000000
3166123.853000	38590832.600000	499.302000	1.190071	1.190071	-33.000000	-99.000000
3166123.853000	38590842.600000	499.302000	1.190061	1.190061	-33.000000	-99.000000
3166123.853000	38590852.600000	479.302000	1.189976	1.189976	-33.000000	-99.000000
3166123.853000	38590852.600000	489.302000	1.190015	1.190015	-33.000000	-99.000000
3166123.853000	38590862.600000	479.302000	1.189979	1.189979	-33.000000	-99.000000
3166123.853000	38590862.600000	489.302000	1.190013	1.190013	-33.000000	-99.000000
3166123.853000	38590852.600000	499.302000	1.190054	1.190054	-33.000000	-99.000000
3166123.853000	38590862.600000	499.302000	1.190047	1.190047	-33.000000	-99.000000
3166133.853000	38590792.600000	489.302000	1.190038	1.190038	-33.000000	-99.000000
3166133.853000	38590802.600000	489.302000	1.190032	1.190032	-33.000000	-99.000000
3166143.853000	38590792.600000	489.302000	1.190037	1.190037	-33.000000	-99.000000
3166143.853000	38590802.600000	489.302000	1.190030	1.190030	-33.000000	-99.000000
3166133.853000	38590792.600000	499.302000	1.190141	1.190141	-33.000000	-99.000000
3166133.853000	38590792.600000	509.302000	1.190233	1.190233	-33.000000	-99.000000
3166133.853000	38590802.600000	499.302000	1.190116	1.190116	-33.000000	-99.000000
3166133.853000	38590802.600000	509.302000	1.190193	1.190193	-33.000000	-99.000000
3166143.853000	38590802.600000	499.302000	1.190112	1.190112	-33.000000	-99.000000
3166143.853000	38590802.600000	509.302000	1.190187	1.190187	-33.000000	-99.000000
3166133.853000	38590812.600000	489.302000	1.190026	1.190026	-33.000000	-99.000000
3166133.853000	38590822.600000	489.302000	1.190022	1.190022	-33.000000	-99.000000
3166143.853000	38590812.600000	489.302000	1.190026	1.190026	-33.000000	-99.000000
3166143.853000	38590822.600000	489.302000	1.190022	1.190022	-33.000000	-99.000000
3166133.853000	38590812.600000	499.302000	1.190096	1.190096	-33.000000	-99.000000
3166133.853000	38590812.600000	509.302000	1.190162	1.190162	-33.000000	-99.000000
3166133.853000	38590822.600000	499.302000	1.190082	1.190082	-33.000000	-99.000000
3166133.853000	38590822.600000	509.302000	1.190138	1.190138	-33.000000	-99.000000
3166143.853000	38590812.600000	499.302000	1.190094	1.190094	-33.000000	-99.000000
3166143.853000	38590812.600000	509.302000	1.190158	1.190158	-33.000000	-99.000000
3166143.853000	38590822.600000	499.302000	1.190080	1.190080	-33.000000	-99.000000
3166143.853000	38590822.600000	509.302000	1.190135	1.190135	-33.000000	-99.000000
3166133.853000	38590832.600000	479.302000	1.189968	1.189968	-33.000000	-99.000000
3166133.853000	38590832.600000	489.302000	1.190019	1.190019	-33.000000	-99.000000
3166133.853000	38590842.600000	479.302000	1.189972	1.189972	-33.000000	-99.000000
3166133.853000	38590842.600000	489.302000	1.190017	1.190017	-33.000000	-99.000000
3166143.853000	38590832.600000	489.302000	1.190019	1.190019	-33.000000	-99.000000
3166143.853000	38590842.600000	489.302000	1.190017	1.190017	-33.000000	-99.000000
3166133.853000	38590832.600000	499.302000	1.190070	1.190070	-33.000000	-99.000000
3166133.853000	38590832.600000	509.302000	1.190118	1.190118	-33.000000	-99.000000
3166133.853000	38590842.600000	499.302000	1.190061	1.190061	-33.000000	-99.000000
3166133.853000	38590842.600000	509.302000	1.190103	1.190103	-33.000000	-99.000000
3166143.853000	38590832.600000	499.302000	1.190069	1.190069	-33.000000	-99.000000
3166143.853000	38590832.600000	509.302000	1.190116	1.190116	-33.000000	-99.000000
3166143.853000	38590842.600000	499.302000	1.190060	1.190060	-33.000000	-99.000000
3166143.853000	38590842.600000	509.302000	1.190101	1.190101	-33.000000	-99.000000
3166133.853000	38590852.600000	479.302000	1.189976	1.189976	-33.000000	-99.000000
3166133.853000	38590852.600000	489.302000	1.190015	1.190015	-33.000000	-99.000000
3166133.853000	38590862.600000	479.302000	1.189979	1.189979	-33.000000	-99.000000
3166133.853000	38590862.600000	489.302000	1.190013	1.190013	-33.000000	-99.000000
3166143.853000	38590852.600000	489.302000	1.190015	1.190015	-33.000000	-99.000000
3166143.853000	38590862.600000	479.302000	1.189979	1.189979	-33.000000	-99.000000
3166143.853000	38590862.600000	489.302000	1.190013	1.190013	-33.000000	-99.000000
3166133.853000	38590852.600000	499.302000	1.190053	1.190053	-33.000000	-99.000000
3166133.853000	38590862.600000	499.302000	1.190047	1.190047	-33.000000	-99.000000
3166143.853000	38590852.600000	499.302000	1.190052	1.190052	-33.000000	-99.000000
3166143.853000	38590852.600000	509.302000	1.190089	1.190089	-33.000000	-99.000000
3166143.853000	38590862.600000	499.302000	1.190046	1.190046	-33.000000	-99.000000
3166143.853000	38590862.600000	509.302000	1.190079	1.190079	-33.000000	-99.000000
3166153.853000	38590842.600000	489.302000	1.190016	1.190016	-33.000000	-99.000000
3166153.853000	38590842.600000	499.302000	1.190058	1.190058	-33.000000	-99.000000
3166153.853000	38590842.600000	509.302000	1.190099	1.190099	-33.000000	-99.000000
3166153.853000	38590852.600000	489.302000	1.190014	1.190014	-33.000000	-99.000000
3166153.853000	38590862.600000	489.302000	1.190013	1.190013	-33.000000	-99.000000
3166153.853000	38590852.600000	499.302000	1.190051	1.190051	-33.000000	-99.000000
3166153.853000	38590852.600000	509.302000	1.190087	1.190087	-33.000000	-99.000000
3166153.853000	38590862.600000	499.302000	1.190046	1.190046	-33.000000	-99.000000
3166153.853000	38590862.600000	509.302000	1.190077	1.190077	-33.000000	-99.000000
3166133.853000	38590922.600000	469.302000	1.189971	1.189971	-33.000000	-99.000000
3166143.853000	38590922.600000	469.302000	1.189971	1.189971	-33.000000	-99.000000
3166143.853000	38590932.600000	469.302000	1.189973	1.189973	-33.000000	-99.000000
3166143.853000	38590942.600000	469.302000	1.330014	1.330784	-33.000000	-99.000000
3166153.853000	38590942.600000	469.302000	1.330015	1.330784	-33.000000	-99.000000
3166123.853000	38590872.600000	479.302000	1.189981	1.189981	-33.000000	-99.000000
3166123.853000	38590872.600000	489.302000	1.190012	1.190012	-33.000000	-99.000000
3166123.853000	38590882.600000	479.302000	1.189983	1.189983	-33.000000	-99.000000
3166123.853000	38590882.600000	489.302000	1.190011	1.190011	-33.000000	-99.000000
3166123.853000	38590892.600000	479.302000	1.189985	1.189985	-33.000000	-99.000000
3166123.853000	38590892.600000	489.302000	1.190010	1.190010	-33.000000	-99.000000
3166133.853000	38590872.600000	479.302000	1.189981	1.189981	-33.000000	-99.000000
3166133.853000	38590872.600000	489.302000	1.190012	1.190012	-33.000000	-99.000000
3166133.853000	38590882.600000	479.302000	1.189983	1.189983	-33.000000	-99.000000
3166133.853000	38590882.600000	489.302000	1.190011	1.190011	-33.000000	-99.000000
3166143.853000	38590872.600000	479.302000	1.189981	1.189981	-33.000000	-99.000000
3166143.853000	38590872.600000	489.302000	1.190012	1.190012	-33.000000	-99.000000
3166143.853000	38590882.600000	479.302000	1.189983	1.189983	-33.000000	-99.000000
3166143.853000	38590882.600000	489.302000	1.190010	1.190010	-33.000000	-99.000000
3166133.853000	38590872.600000	499.302000	1.190042	1.190042	-33.000000	-99.000000
3166133.853000	38590882.600000	499.302000	1.190037	1.190037	-33.000000	-99.000000
3166143.853000	38590872.600000	499.302000	1.190041	1.190041	-33.000000	-99.000000
3166143.853000	38590872.600000	509.302000	1.190070	1.190070	-33.000000	-99.000000
3166143.853000	38590882.600000	499.302000	1.190037	1.190037	-33.000000	-99.000000
3166143.853000	38590882.600000	509.302000	1.190063	1.190063	-33.000000	-99.000000
3166133.853000	38590892.600000	479.302000	1.189985	1.189985	-33.000000	-99.000000
3166133.853000	38590892.600000	489.302000	1.190010	1.190010	-33.000000	-99.000000
3166133.853000	38590902.600000	479.302000	1.189987	1.189987	-33.000000	-99.000000
3166133.853000	38590902.600000	489.302000	1.190009	1.190009	-33.000000	-99.000000
3166143.853000	38590892.600000	479.302000	1.189985	1.189985	-33.000000	-99.000000
3166143.853000	38590892.600000	489.302000	1.190009	1.190009	-33.000000	-99.000000
3166143.853000	38590902.600000	479.302000	1.189987	1.189987	-33.000000	-99.000000
3166143.853000	38590902.600000	489.302000	1.190009	1.190009	-33.000000	-99.000000
3166133.853000	38590892.600000	499.302000	1.190034	1.190034	-33.000000	-99.000000
3166133.853000	38590902.600000	499.302000	1.190031	1.190031	-33.000000	-99.000000
3166143.853000	38590892.600000	499.302000	1.190033	1.190033	-33.000000	-99.000000
3166143.853000	38590902.600000	499.302000	1.190030	1.190030	-33.000000	-99.000000
3166153.853000	38590872.600000	489.302000	1.190011	1.190011	-33.000000	-99.000000
3166153.853000	38590882.600000	489.302000	1.190010	1.190010	-33.000000	-99.000000
3166153.853000	38590872.600000	499.302000	1.190041	1.190041	-33.000000	-99.000000
3166153.853000	38590872.600000	509.302000	1.190069	1.190069	-33.000000	-99.000000
3166153.853000	38590882.600000	499.302000	1.190037	1.190037	-33.000000	-99.000000
3166153.853000	38590882.600000	509.302000	1.190062	1.190062	-33.000000	-99.000000
3166163.853000	38590882.600000	509.302000	1.190061	1.190061	-33.000000	-99.000000
3166153.853000	38590892.600000	479.302000	1.189985	1.189985	-33.000000	-99.000000
3166153.853000	38590892.600000	489.302000	1.190009	1.190009	-33.000000	-99.000000
3166153.853000	38590902.600000	479.302000	1.189987	1.189987	-33.000000	-99.000000
3166153.853000	38590902.600000	489.302000	1.190008	1.190008	-33.000000	-99.000000
3166163.853000	38590902.600000	489.302000	1.190008	1.190008	-33.000000	-99.000000
3166153.853000	38590892.600000	499.302000	1.190033	1.190033	-33.000000	-99.000000
3166153.853000	38590892.600000	509.302000	1.190056	1.190056	-33.000000	-99.000000
3166153.853000	38590902.600000	499.302000	1.190030	1.190030	-33.000000	-99.000000
3166153.853000	38590902.600000	509.302000	1.190051	1.190051	-33.000000	-99.000000
3166163.853000	38590892.600000	499.302000	1.190032	1.190032	-33.000000	-99.000000
3166163.853000	38590892.600000	509.302000	1.190055	1.190055	-33.000000	-99.000000
3166163.853000	38590902.600000	499.302000	1.190029	1.190029	-33.000000	-99.000000
3166163.853000	38590902.600000	509.302000	1.190050	1.190050	-33.000000	-99.000000
3166133.853000	38590912.600000	479.302000	1.189988	1.189988	-33.000000	-99.000000
3166133.853000	38590912.600000	489.302000	1.190008	1.190008	-33.000000	-99.000000
3166133.853000	38590922.600000	479.302000	1.189989	1.189989	-33.000000	-99.000000
3166133.853000	38590922.600000	489.302000	1.190007	1.190007	-33.000000	-99.000000
3166143.853000	38590912.600000	479.302000	1.189988	1.189988	-33.000000	-99.000000
3166143.853000	38590912.600000	489.302000	1.190008	1.190008	-33.000000	-99.000000
3166143.853000	38590922.600000	479.302000	1.189989	1.189989	-33.000000	-99.000000
3166143.853000	38590922.600000	489.302000	1.190007	1.190007	-33.000000	-99.000000
3166133.853000	38590912.600000	499.302000	1.190028	1.190028	-33.000000	-99.000000
3166143.853000	38590912.600000	499.302000	1.190028	1.190028	-33.000000	-99.000000
3166143.853000	38590922.600000	499.302000	1.190025	1.190025	-33.000000	-99.000000
3166133.853000	38590932.600000	479.302000	1.189990	1.189990	-33.000000	-99.000000
3166133.853000	38590932.600000	489.302000	1.190007	1.190007	-33.000000	-99.000000
3166133.853000	38590942.600000	479.302000	1.329982	1.329982	-33.000000	-99.000000
3166143.853000	38590932.600000	479.302000	1.189990	1.189990	-33.000000	-99.000000
3166143.853000	38590932.600000	489.302000	1.190007	1.190007	-33.000000	-99.000000
3166143.853000	38590942.600000	479.302000	1.329982	1.329982	-33.000000	-99.000000
3166143.853000	38590942.600000	489.302000	1.329953	1.329953	-33.000000	-99.000000
3166143.853000	38590932.600000	499.302000	1.190023	1.190023	-33.000000	-99.000000
3166143.853000	38590942.600000	499.302000	1.329925	1.329925	-33.000000	-99.000000
3166153.853000	38590912.600000	479.302000	1.189988	1.189988	-33.000000	-99.000000
3166153.853000	38590912.600000	489.302000	1.190008	1.190008	-33.000000	-99.000000
3166153.853000	38590922.600000	479.302000	1.189989	1.189989	-33.000000	-99.000000
3166153.853000	38590922.600000	489.302000	1.190007	1.190007	-33.000000	-99.000000
3166163.853000	38590912.600000	489.302000	1.190008	1.190008	-33.000000	-99.000000
3166163.853000	38590922.600000	489.302000	1.190007	1.190007	-33.000000	-99.000000
3166153.853000	38590912.600000	499.302000	1.190027	1.190027	-33.000000	-99.000000
3166153.853000	38590912.600000	509.302000	1.190046	1.190046	-33.000000	-99.000000
3166153.853000	38590922.600000	499.302000	1.190025	1.190025	-33.000000	-99.000000
3166153.853000	38590922.600000	509.302000	1.190043	1.190043	-33.000000	-99.000000
3166163.853000	38590912.600000	499.302000	1.190027	1.190027	-33.000000	-99.000000
3166163.853000	38590912.600000	509.302000	1.190046	1.190046	-33.000000	-99.000000
3166163.853000	38590922.600000	499.302000	1.190025	1.190025	-33.000000	-99.000000
3166163.853000	38590922.600000	509.302000	1.190042	1.190042	-33.000000	-99.000000
3166153.853000	38590932.600000	479.302000	1.329982	1.329982	-33.000000	-99.000000
3166153.853000	38590932.600000	489.302000	1.250011	1.250011	-33.000000	-99.000000
3166153.853000	38590942.600000	479.302000	1.329981	1.329981	-33.000000	-99.000000
3166153.853000	38590942.600000	489.302000	1.329951	1.329951	-33.000000	-99.000000
3166163.853000	38590932.600000	479.302000	1.329982	1.329982	-33.000000	-99.000000
3166163.853000	38590932.600000	489.302000	1.329954	1.329954	-33.000000	-99.000000
3166163.853000	38590942.600000	479.302000	1.329980	1.329980	-33.000000	-99.000000
3166163.853000	38590942.600000	489.302000	1.329950	1.329950	-33.000000	-99.000000
3166153.853000	38590932.600000	499.302000	1.190023	1.190023	-33.000000	-99.000000
3166153.853000	38590942.600000	499.302000	1.329922	1.329922	-33.000000	-99.000000
3166163.853000	38590932.600000	499.302000	1.329926	1.329926	-33.000000	-99.000000
3166163.853000	38590932.600000	509.302000	1.329899	1.329899	-33.000000	-99.000000
3166163.853000	38590942.600000	499.302000	1.329920	1.329920	-33.000000	-99.000000
3166163.853000	38590942.600000	509.302000	1.329891	1.329891	-33.000000	-99.000000
3166173.853000	38590922.600000	509.302000	1.190041	1.190041	-33.000000	-99.000000
3166173.853000	38590942.600000	489.302000	1.329948	1.329948	-33.000000	-99.000000
3166173.853000	38590932.600000	499.302000	1.329924	1.329924	-33.000000	-99.000000
3166173.853000	38590932.600000	509.302000	1.329897	1.329897	-33.000000	-99.000000
3166173.853000	38590942.600000	499.302000	1.329917	1.329917	-33.000000	-99.000000
3166173.853000	38590942.600000	509.302000	1.329888	1.329888	-33.000000	-99.000000
3166143.853000	38590952.600000	469.302000	1.330015	1.330785	-33.000000	-99.000000
3166143.853000	38590962.600000	469.302000	1.330016	1.330786	-33.000000	-99.000000
3166143.853000	38590972.600000	469.302000	1.330018	1.330787	-33.000000	-99.000000
3166143.853000	38590982.600000	469.302000	1.330019	1.330789	-33.000000	-99.000000
3166153.853000	38590952.600000	469.302000	1.330016	1.330786	-33.000000	-99.000000
3166153.853000	38590962.600000	469.302000	1.330017	1.330787	-33.000000	-99.000000
3166153.853000	38590972.600000	469.302000	1.330019	1.330788	-33.000000	-99.000000
3166153.853000	38590982.600000	469.302000	1.330020	1.330790	-33.000000	-99.000000
3166163.853000	38590972.600000	469.302000	1.330019	1.330789	-33.000000	-99.000000
3166163.853000	38590982.600000	469.302000	1.330021	1.330791	-33.000000	-99.000000
3166143.853000	38590992.600000	469.302000	1.330021	1.330790	-33.000000	-99.000000
3166153.853000	38590992.600000	469.302000	1.330022	1.330792	-33.000000	-99.000000
3166153.853000	38591002.600000	469.302000	1.330024	1.330794	-33.000000	-99.000000
3166163.853000	38590992.600000	469.302000	1.330023	1.330793	-33.000000	-99.000000
3166163.853000	38591002.600000	469.302000	1.330026	1.330795	-33.000000	-99.000000
3166153.853000	38591012.600000	469.302000	1.330027	1.330796	-33.000000	-99.000000
3166153.853000	38591022.600000	469.302000	1.330029	1.330799	-33.000000	-99.000000
3166163.853000	38591012.600000	469.302000	1.330029	1.330798	-33.000000	-99.000000
3166163.853000	38591022.600000	469.302000	1.330032	1.330801	-33.000000	-99.000000
3166143.853000	38590952.600000	479.302000	1.329980	1.329980	-33.000000	-99.000000
3166143.853000	38590952.600000	489.302000	1.329949	1.329949	-33.000000	-99.000000
3166143.853000	38590962.600000	479.302000	1.329978	1.329978	-33.000000	-99.000000
3166143.853000	38590962.600000	489.302000	1.329945	1.329945	-33.000000	-99.000000
3166143.853000	38590952.600000	499.302000	1.329919	1.329919	-33.000000	-99.000000
3166143.853000	38590972.600000	479.302000	1.329976	1.329976	-33.000000	-99.000000
3166143.853000	38590972.600000	489.302000	1.329940	1.329940	-33.000000	-99.000000
3166143.853000	38590982.600000	479.302000	1.329974	1.329974	-33.000000	-99.000000
3166143.853000	38590982.600000	489.302000	1.329934	1.329934	-33.000000	-99.000000
3166153.853000	38590952.600000	479.302000	1.329979	1.329979	-33.000000	-99.000000
3166153.853000	38590952.600000	489.302000	1.329947	1.329947	-33.000000	-99.000000
3166153.853000	38590962.600000	479.302000	1.329977	1.329977	-33.000000	-99.000000
3166153.853000	38590962.600000	489.302000	1.329942	1.329942	-33.000000	-99.000000
3166163.853000	38590952.600000	479.302000	1.329978	1.329978	-33.000000	-99.000000
3166163.853000	38590952.600000	489.302000	1.329945	1.329945	-33.000000	-99.000000
3166163.853000	38590962.600000	479.302000	1.329976	1.329976	-33.000000	-99.000000
3166163.853000	38590962.600000	489.302000	1.329940	1.329940	-33.000000	-99.000000
3166153.853000	38590952.600000	499.302000	1.329916	1.329916	-33.000000	-99.000000
3166153.853000	38590962.600000	499.302000	1.329908	1.329908	-33.000000	-99.000000
3166163.853000	38590952.600000	499.302000	1.329913	1.329913	-33.000000	-99.000000
3166163.853000	38590952.600000	509.302000	1.329881	1.329881	-33.000000	-99.000000
3166163.853000	38590962.600000	499.302000	1.329904	1.329904	-33.000000	-99.000000
3166163.853000	38590962.600000	509.302000	1.329870	1.329870	-33.000000	-99.000000
3166153.853000	38590972.600000	479.302000	1.329975	1.329975	-33.000000	-99.000000
3166153.853000	38590972.600000	489.302000	1.329937	1.329937	-33.000000	-99.000000
3166153.853000	38590982.600000	479.302000	1.329973	1.329973	-33.000000	-99.000000
3166153.853000	38590982.600000	489.302000	1.329931	1.329931	-33.000000	-99.000000
3166163.853000	38590972.600000	479.302000	1.329974	1.329974	-33.000000	-99.000000
3166163.853000	38590972.600000	489.302000	1.329934	1.329934	-33.000000	-99.000000
3166163.853000	38590982.600000	479.302000	1.329971	1.329971	-33.000000	-99.000000
3166163.853000	38590982.600000	489.302000	1.329927	1.329927	-33.000000	-99.000000
3166153.853000	38590972.600000	499.302000	1.329900	1.329900	-33.000000	-99.000000
3166153.853000	38590982.600000	499.302000	1.329890	1.329890	-33.000000	-99.000000
3166163.853000	38590972.600000	499.302000	1.329895	1.329895	-33.000000	-99.000000
3166163.853000	38590982.600000	499.302000	1.329885	1.329885	-33.000000	-99.000000
3166143.853000	38590992.600000	479.302000	1.329971	1.329971	-33.000000	-99.000000
3166153.853000	38590992.600000	479.302000	1.329970	1.329970	-33.000000	-99.000000
3166153.853000	38590992.600000	489.302000	1.329924	1.329924	-33.000000	-99.000000
3166153.853000	38591002.600000	479.302000	1.329966	1.329966	-33.000000	-99.000000
3166153.853000	38591002.600000	489.302000	1.329916	1.329916	-33.000000	-99.000000
3166163.853000	38590992.600000	479.302000	1.329968	1.329968	-33.000000	-99.000000
3166163.853000	38590992.600000	489.302000	1.329920	1.329920	-33.000000	-99.000000
3166163.853000	38591002.600000	479.302000	1.329964	1.329964	-33.000000	-99.000000
3166163.853000	38591002.600000	489.302000	1.329911	1.329911	-33.000000	-99.000000
3166153.853000	38590992.600000	499.302000	1.329879	1.329879	-33.000000	-99.000000
3166163.853000	38590992.600000	499.302000	1.329873	1.329873	-33.000000	-99.000000
3166163.853000	38591002.600000	499.302000	1.329859	1.329859	-33.000000	-99.000000
3166153.853000	38591012.600000	479.302000	1.329963	1.329963	-33.000000	-99.000000
3166153.853000	38591012.600000	489.302000	1.329907	1.329907	-33.000000	-99.000000
3166153.853000	38591022.600000	479.302000	1.329958	1.329958	-33.000000	-99.000000
3166163.853000	38591012.600000	479.302000	1.329960	1.329960	-33.000000	-99.000000
3166163.853000	38591012.600000	489.302000	1.329901	1.329901	-33.000000	-99.000000
3166163.853000	38591022.600000	479.302000	1.329955	1.329955	-33.000000	-99.000000
3166163.853000	38591022.600000	489.302000	1.329889	1.329889	-33.000000	-99.000000
3166163.853000	38591012.600000	499.302000	1.329843	1.329843	-33.000000	-99.000000
3166163.853000	38591032.600000	469.302000	1.330035	1.330804	-33.000000	-99.000000
3166163.853000	38591042.600000	469.302000	1.330040	1.330808	-33.000000	-99.000000
3166163.853000	38591052.600000	469.302000	1.330044	1.330813	-33.000000	-99.000000
3166163.853000	38591062.600000	469.302000	1.330050	1.330818	-33.000000	-99.000000
3166163.853000	38591072.600000	469.302000	1.330056	1.330824	-33.000000	-99.000000
3166163.853000	38591082.600000	469.302000	1.330063	1.330830	-33.000000	-99.000000
3166163.853000	38591092.600000	469.302000	1.330071	1.330837	-33.000000	-99.000000
3166163.853000	38591102.600000	469.302000	1.330079	1.330845	-33.000000	-99.000000
3166153.853000	38591032.600000	479.302000	1.329954	1.329954	-33.000000	-99.000000
3166153.853000	38591042.600000	479.302000	1.329948	1.329948	-33.000000	-99.000000
3166163.853000	38591032.600000	479.302000	1.329950	1.329950	-33.000000	-99.000000
3166163.853000	38591032.600000	489.302000	1.329875	1.329875	-33.000000	-99.000000
3166163.853000	38591042.600000	479.302000	1.329943	1.329943	-33.000000	-99.000000
3166153.853000	38591052.600000	479.302000	1.329942	1.329942	-33.000000	-99.000000
3166163.853000	38591052.600000	479.302000	1.329935	1.329935	-33.000000	-99.000000
3166163.853000	38591062.600000	479.302000	1.329927	1.329927	-33.000000	-99.000000
3166163.853000	38591072.600000	479.302000	1.329916	1.329916	-33.000000	-99.000000
3166163.853000	38591082.600000	479.302000	1.329905	1.329905	-33.000000	-99.000000
3166163.853000	38591092.600000	479.302000	1.329892	1.329892	-33.000000	-99.000000
3166163.853000	38591102.600000	479.302000	1.329879	1.329879	-33.000000	-99.000000
3166173.853000	38591002.600000	469.302000	1.330027	1.330797	-33.000000	-99.000000
3166173.853000	38591012.600000	469.302000	1.330030	1.330800	-33.000000	-99.000000
3166173.853000	38591022.600000	469.302000	1.330034	1.330803	-33.000000	-99.000000
3166183.853000	38591022.600000	469.302000	1.330036	1.330805	-33.000000	-99.000000
3166173.853000	38590952.600000	489.302000	1.329943	1.329943	-33.000000	-99.000000
3166173.853000	38590962.600000	489.302000	1.329938	1.329938	-33.000000	-99.000000
3166173.853000	38590952.600000	499.302000	1.329910	1.329910	-33.000000	-99.000000
3166173.853000	38590952.600000	509.302000	1.329877	1.329877	-33.000000	-99.000000
3166173.853000	38590962.600000	499.302000	1.329901	1.329901	-33.000000	-99.000000
3166173.853000	38590962.600000	509.302000	1.329866	1.329866	-33.000000	-99.000000
3166173.853000	38590972.600000	479.302000	1.329973	1.329973	-33.000000	-99.000000
3166173.853000	38590972.600000	489.302000	1.329931	1.329931	-33.000000	-99.000000
3166173.853000	38590982.600000	479.302000	1.329970	1.329970	-33.000000	-99.000000
3166173.853000	38590982.600000	489.302000	1.329924	1.329924	-33.000000	-99.000000
3166183.853000	38590982.600000	489.302000	1.329921	1.329921	-33.000000	-99.000000
3166173.853000	38590972.600000	499.302000	1.329891	1.329891	-33.000000	-99.000000
3166173.853000	38590972.600000	509.302000	1.329853	1.329853	-33.000000	-99.000000
3166173.853000	38590982.600000	499.302000	1.329880	1.329880	-33.000000	-99.000000
3166173.853000	38590982.600000	509.302000	1.329837	1.329837	-33.000000	-99.000000
3166183.853000	38590972.600000	499.302000	1.329887	1.329887	-33.000000	-99.000000
3166183.853000	38590972.600000	509.302000	1.329847	1.329847	-33.000000	-99.000000
3166183.853000	38590982.600000	499.302000	1.329875	1.329875	-33.000000	-99.000000
3166183.853000	38590982.600000	509.302000	1.329831	1.329831	-33.000000	-99.000000
3166173.853000	38590992.600000	479.302000	1.329966	1.329966	-33.000000	-99.000000
3166173.853000	38590992.600000	489.302000	1.329916	1.329916	-33.000000	-99.000000
3166173.853000	38591002.600000	479.302000	1.329962	1.329962	-33.000000	-99.000000
3166173.853000	38591002.600000	489.302000	1.329906	1.329906	-33.000000	-99.000000
3166183.853000	38590992.600000	489.302000	1.329912	1.329912	-33.000000	-99.000000
3166183.853000	38591002.600000	479.302000	1.329960	1.329960	-33.000000	-99.000000
3166183.853000	38591002.600000	489.302000	1.329901	1.329901	-33.000000	-99.000000
3166173.853000	38590992.600000	499.302000	1.329867	1.329867	-33.000000	-99.000000
3166173.853000	38590992.600000	509.302000	1.329820	1.329820	-33.000000	-99.000000
3166173.853000	38591002.600000	499.302000	1.329851	1.329851	-33.000000	-99.000000
3166173.853000	38591002.600000	509.302000	1.329800	1.329800	-33.000000	-99.000000
3166183.853000	38590992.600000	499.302000	1.329861	1.329861	-33.000000	-99.000000
3166183.853000	38590992.600000	509.302000	1.329812	1.329812	-33.000000	-99.000000
3166183.853000	38591002.600000	499.302000	1.329844	1.329844	-33.000000	-99.000000
3166183.853000	38591002.600000	509.302000	1.329791	1.329791	-33.000000	-99.000000
3166173.853000	38591012.600000	479.302000	1.329958	1.329958	-33.000000	-99.000000
3166173.853000	38591012.600000	489.302000	1.329894	1.329894	-33.000000	-99.000000
3166173.853000	38591022.600000	479.302000	1.329952	1.329952	-33.000000	-99.000000
3166173.853000	38591022.600000	489.302000	1.329881	1.329881	-33.000000	-99.000000
3166183.853000	38591012.600000	479.302000	1.329955	1.329955	-33.000000	-99.000000
3166183.853000	38591012.600000	489.302000	1.329888	1.329888	-33.000000	-99.000000
3166183.853000	38591022.600000	479.302000	1.329949	1.329949	-33.000000	-99.000000
3166183.853000	38591022.600000	489.302000	1.329873	1.329873	-33.000000	-99.000000
3166173.853000	38591012.600000	499.302000	1.329834	1.329834	-33.000000	-99.000000
3166173.853000	38591022.600000	499.302000	1.329813	1.329813	-33.000000	-99.000000
3166183.853000	38591012.600000	499.302000	1.329824	1.329824	-33.000000	-99.000000
3166183.853000	38591012.600000	509.302000	1.329765	1.329765	-33.000000	-99.000000
3166183.853000	38591022.600000	499.302000	1.329801	1.329801	-33.000000	-99.000000
3166183.853000	38591022.600000	509.302000	1.329735	1.329735	-33.000000	-99.000000
3166193.853000	38591012.600000	489.302000	1.329883	1.329883	-33.000000	-99.000000
3166193.853000	38591022.600000	479.302000	1.329946	1.329946	-33.000000	-99.000000
3166193.853000	38591022.600000	489.302000	1.329866	1.329866	-33.000000	-99.000000
3166193.853000	38591012.600000	499.302000	1.329816	1.329816	-33.000000	-99.000000
3166193.853000	38591012.600000	509.302000	1.329754	1.329754	-33.000000	-99.000000
3166193.853000	38591022.600000	499.302000	1.329790	1.329790	-33.000000	-99.000000
3166193.853000	38591022.600000	509.302000	1.329721	1.329721	-33.000000	-99.000000
3166173.853000	38591032.600000	469.302000	1.330038	1.330807	-33.000000	-99.000000
3166173.853000	38591042.600000	469.302000	1.330043	1.330812	-33.000000	-99.000000
3166183.853000	38591032.600000	469.302000	1.330041	1.330810	-33.000000	-99.000000
3166183.853000	38591042.600000	469.302000	1.330047	1.330816	-33.000000	-99.000000
3166173.853000	38591052.600000	469.302000	1.330049	1.330817	-33.000000	-99.000000
3166173.853000	38591062.600000	469.302000	1.330056	1.330824	-33.000000	-99.000000
3166183.853000	38591052.600000	469.302000	1.330054	1.330822	-33.000000	-99.000000
3166183.853000	38591062.600000	469.302000	1.330063	1.330830	-33.000000	-99.000000
3166193.853000	38591042.600000	469.302000	1.330051	1.330819	-33.000000	-99.000000
3166193.853000	38591052.600000	469.302000	1.330059	1.330827	-33.000000	-99.000000
3166193.853000	38591062.600000	469.302000	1.330070	1.330837	-33.000000	-99.000000
3166203.853000	38591062.600000	469.302000	1.330077	1.330844	-33.000000	-99.000000
3166173.853000	38591072.600000	469.302000	1.330064	1.330831	-33.000000	-99.000000
3166173.853000	38591082.600000	469.302000	1.330074	1.330840	-33.000000	-99.000000
3166183.853000	38591072.600000	469.302000	1.330073	1.330840	-33.000000	-99.000000
3166183.853000	38591082.600000	469.302000	1.330086	1.330852	-33.000000	-99.000000
3166173.853000	38591092.600000	469.302000	1.330085	1.330850	-33.000000	-99.000000
3166173.853000	38591102.600000	469.302000	1.330096	1.330861	-33.000000	-99.000000
3166183.853000	38591092.600000	469.302000	1.330101	1.330866	-33.000000	-99.000000
3166183.853000	38591102.600000	469.302000	1.330118	1.330881	-33.000000	-99.000000
3166193.853000	38591072.600000	469.302000	1.330083	1.330849	-33.000000	-99.000000
3166193.853000	38591082.600000	469.302000	1.330100	1.330865	-33.000000	-99.000000
3166203.853000	38591072.600000	469.302000	1.330093	1.330859	-33.000000	-99.000000
3166203.853000	38591082.600000	469.302000	1.330114	1.330879	-33.000000	-99.000000
3166193.853000	38591092.600000	469.302000	1.330121	1.330884	-33.000000	-99.000000
3166193.853000	38591102.600000	469.302000	1.330147	1.330908	-33.000000	-99.000000
3166203.853000	38591092.600000	469.302000	1.330143	1.330906	-33.000000	-99.000000
3166203.853000	38591102.600000	469.302000	1.330182	1.330941	-33.000000	-99.000000
3166213.853000	38591072.600000	469.302000	1.330102	1.330868	-33.000000	-99.000000
3166213.853000	38591082.600000	469.302000	1.330129	1.330893	-33.000000	-99.000000
3166223.853000	38591082.600000	469.302000	1.330142	1.330906	-33.000000	-99.000000
3166213.853000	38591092.600000	469.302000	1.330168	1.330929	-33.000000	-99.000000
3166213.853000	38591102.600000	469.302000	1.330223	1.330981	-33.000000	-99.000000
3166223.853000	38591092.600000	469.302000	1.330190	1.330951	-33.000000	-99.000000
3166223.853000	38591102.600000	469.302000	1.330266	1.331021	-33.000000	-99.000000
3166233.853000	38591092.600000	469.302000	1.330207	1.330967	-33.000000	-99.000000
3166233.853000	38591102.600000	469.302000	1.330300	1.331053	-33.000000	-99.000000
3166173.853000	38591032.600000	479.302000	1.329946	1.329946	-33.000000	-99.000000
3166173.853000	38591032.600000	489.302000	1.329865	1.329865	-33.000000	-99.000000
3166173.853000	38591042.600000	479.302000	1.329938	1.329938	-33.000000	-99.000000
3166173.853000	38591042.600000	489.302000	1.329847	1.329847	-33.000000	-99.000000
3166183.853000	38591032.600000	479.302000	1.329941	1.329941	-33.000000	-99.000000
3166183.853000	38591032.600000	489.302000	1.329855	1.329855	-33.000000	-99.000000
3166183.853000	38591042.600000	479.302000	1.329932	1.329932	-33.000000	-99.000000
3166183.853000	38591042.600000	489.302000	1.329834	1.329834	-33.000000	-99.000000
3166173.853000	38591032.600000	499.302000	1.329789	1.329789	-33.000000	-99.000000
3166183.853000	38591032.600000	499.302000	1.329774	1.329774	-33.000000	-99.000000
3166183.853000	38591042.600000	499.302000	1.329741	1.329741	-33.000000	-99.000000
3166173.853000	38591052.600000	479.302000	1.329929	1.329929	-33.000000	-99.000000
3166173.853000	38591052.600000	489.302000	1.329825	1.329825	-33.000000	-99.000000
3166173.853000	38591062.600000	479.302000	1.329918	1.329918	-33.000000	-99.000000
3166183.853000	38591052.600000	479.302000	1.329921	1.329921	-33.000000	-99.000000
3166183.853000	38591052.600000	489.302000	1.329807	1.329807	-33.000000	-99.000000
3166183.853000	38591062.600000	479.302000	1.329908	1.329908	-33.000000	-99.000000
3166183.853000	38591062.600000	489.302000	1.329776	1.329776	-33.000000	-99.000000
3166193.853000	38591032.600000	479.302000	1.329937	1.329937	-33.000000	-99.000000
3166193.853000	38591032.600000	489.302000	1.329845	1.329845	-33.000000	-99.000000
3166193.853000	38591042.600000	479.302000	1.329927	1.329927	-33.000000	-99.000000
3166193.853000	38591042.600000	489.302000	1.329821	1.329821	-33.000000	-99.000000
3166203.853000	38591032.600000	489.302000	1.329837	1.329837	-33.000000	-99.000000
3166203.853000	38591042.600000	479.302000	1.329922	1.329922	-33.000000	-99.000000
3166203.853000	38591042.600000	489.302000	1.329809	1.329809	-33.000000	-99.000000
3166193.853000	38591032.600000	499.302000	1.329759	1.329759	-33.000000	-99.000000
3166193.853000	38591032.600000	509.302000	1.329681	1.329681	-33.000000	-99.000000
3166193.853000	38591042.600000	499.302000	1.329722	1.329722	-33.000000	-99.000000
3166203.853000	38591032.600000	499.302000	1.329746	1.329746	-33.000000	-99.000000
3166203.853000	38591042.600000	499.302000	1.329704	1.329704	-33.000000	-99.000000
3166193.853000	38591052.600000	479.302000	1.329914	1.329914	-33.000000	-99.000000
3166193.853000	38591052.600000	489.302000	1.329790	1.329790	-33.000000	-99.000000
3166193.853000	38591062.600000	479.302000	1.329898	1.329898	-33.000000	-99.000000
3166193.853000	38591062.600000	489.302000	1.329752	1.329752	-33.000000	-99.000000
3166203.853000	38591052.600000	479.302000	1.329907	1.329907	-33.000000	-99.000000
3166203.853000	38591052.600000	489.302000	1.329773	1.329773	-33.000000	-99.000000
3166203.853000	38591062.600000	479.302000	1.329888	1.329888	-33.000000	-99.000000
3166203.853000	38591062.600000	489.302000	1.329728	1.329728	-33.000000	-99.000000
3166193.853000	38591052.600000	499.302000	1.329676	1.329676	-33.000000	-99.000000
3166203.853000	38591052.600000	499.302000	1.329651	1.329651	-33.000000	-99.000000
3166203.853000	38591062.600000	499.302000	1.329586	1.329586	-33.000000	-99.000000
3166173.853000	38591072.600000	479.302000	1.329905	1.329905	-33.000000	-99.000000
3166173.853000	38591082.600000	479.302000	1.329890	1.329890	-33.000000	-99.000000
3166183.853000	38591072.600000	479.302000	1.329892	1.329892	-33.000000	-99.000000
3166183.853000	38591072.600000	489.302000	1.329737	1.329737	-33.000000	-99.000000
3166183.853000	38591082.600000	479.302000	1.329872	1.329872	-33.000000	-99.000000
3166173.853000	38591092.600000	479.302000	1.329872	1.329872	-33.000000	-99.000000
3166173.853000	38591102.600000	479.302000	1.329853	1.329853	-33.000000	-99.000000
3166183.853000	38591092.600000	479.302000	1.329848	1.329848	-33.000000	-99.000000
3166183.853000	38591102.600000	479.302000	1.329820	1.329820	-33.000000	-99.000000
3166193.853000	38591072.600000	479.302000	1.329877	1.329877	-33.000000	-99.000000
3166193.853000	38591072.600000	489.302000	1.329704	1.329704	-33.000000	-99.000000
3166193.853000	38591082.600000	479.302000	1.329851	1.329851	-33.000000	-99.000000
3166193.853000	38591082.600000	489.302000	1.329644	1.329644	-33.000000	-99.000000
3166203.853000	38591072.600000	479.302000	1.329863	1.329863	-33.000000	-99.000000
3166203.853000	38591072.600000	489.302000	1.329670	1.329670	-33.000000	-99.000000
3166203.853000	38591082.600000	479.302000	1.329829	1.329829	-33.000000	-99.000000
3166203.853000	38591082.600000	489.302000	1.329593	1.329593	-33.000000	-99.000000
3166203.853000	38591072.600000	499.302000	1.329502	1.329502	-33.000000	-99.000000
3166193.853000	38591092.600000	479.302000	1.329818	1.329818	-33.000000	-99.000000
3166193.853000	38591092.600000	489.302000	1.329569	1.329569	-33.000000	-99.000000
3166193.853000	38591102.600000	479.302000	1.329777	1.329777	-33.000000	-99.000000
3166203.853000	38591092.600000	479.302000	1.329784	1.329784	-33.000000	-99.000000
3166203.853000	38591092.600000	489.302000	1.329493	1.329493	-33.000000	-99.000000
3166203.853000	38591102.600000	479.302000	1.329724	1.329724	-33.000000	-99.000000
3166203.853000	38591102.600000	489.302000	1.329361	1.329361	-33.000000	-99.000000
3166213.853000	38591042.600000	489.302000	1.329798	1.329798	-33.000000	-99.000000
3166213.853000	38591052.600000	489.302000	1.329758	1.329758	-33.000000	-99.000000
3166213.853000	38591062.600000	479.302000	1.329879	1.329879	-33.000000	-99.000000
3166213.853000	38591062.600000	489.302000	1.329706	1.329706	-33.000000	-99.000000
3166223.853000	38591062.600000	489.302000	1.329689	1.329689	-33.000000	-99.000000
3166213.853000	38591062.600000	499.302000	1.329554	1.329554	-33.000000	-99.000000
3166213.853000	38591072.600000	479.302000	1.329849	1.329849	-33.000000	-99.000000
3166213.853000	38591072.600000	489.302000	1.329637	1.329637	-33.000000	-99.000000
3166213.853000	38591082.600000	479.302000	1.329807	1.329807	-33.000000	-99.000000
3166213.853000	38591082.600000	489.302000	1.329543	1.329543	-33.000000	-99.000000
3166223.853000	38591072.600000	489.302000	1.329610	1.329610	-33.000000	-99.000000
3166223.853000	38591082.600000	479.302000	1.329788	1.329788	-33.000000	-99.000000
3166223.853000	38591082.600000	489.302000	1.329499	1.329499	-33.000000	-99.000000
3166213.853000	38591072.600000	499.302000	1.329456	1.329456	-33.000000	-99.000000
3166213.853000	38591082.600000	499.302000	1.329326	1.329326	-33.000000	-99.000000
3166213.853000	38591092.600000	479.302000	1.329748	1.329748	-33.000000	-99.000000
3166213.853000	38591092.600000	489.302000	1.329412	1.329412	-33.000000	-99.000000
3166213.853000	38591102.600000	479.302000	1.329662	1.329662	-33.000000	-99.000000
3166213.853000	38591102.600000	489.302000	1.329228	1.329228	-33.000000	-99.000000
3166223.853000	38591092.600000	479.302000	1.329714	1.329714	-33.000000	-99.000000
3166223.853000	38591092.600000	489.302000	1.329338	1.329338	-33.000000	-99.000000
3166223.853000	38591102.600000	479.302000	1.329598	1.329598	-33.000000	-99.000000
3166223.853000	38591102.600000	489.302000	1.329094	1.329094	-33.000000	-99.000000
3166233.853000	38591072.600000	489.302000	1.329592	1.329592	-33.000000	-99.000000
3166233.853000	38591082.600000	489.302000	1.329470	1.329470	-33.000000	-99.000000
3166233.853000	38591092.600000	489.302000	1.329285	1.329285	-33.000000	-99.000000
3166233.853000	38591102.600000	479.302000	1.329547	1.329547	-33.000000	-99.000000
3166233.853000	38591102.600000	489.302000	1.328993	1.328993	-33.000000	-99.000000
3166243.853000	38591092.600000	479.302000	1.329681	1.329681	-33.000000	-99.000000
3166243.853000	38591092.600000	489.302000	1.329268	1.329268	-33.000000	-99.000000
3166243.853000	38591102.600000	479.302000	1.329531	1.329531	-33.000000	-99.000000
3166243.853000	38591102.600000	489.302000	1.328959	1.328959	-33.000000	-99.000000
3166163.853000	38591112.600000	469.302000	1.330087	1.330852	-33.000000	-99.000000
3166163.853000	38591122.600000	469.302000	1.330094	1.330858	-33.000000	-99.000000
3166163.853000	38591112.600000	479.302000	1.329865	1.329865	-33.000000	-99.000000
3166163.853000	38591122.600000	479.302000	1.329853	1.329853	-33.000000	-99.000000
3166173.853000	38591112.600000	469.302000	1.330109	1.330872	-33.000000	-99.000000
3166173.853000	38591122.600000	469.302000	1.330120	1.330882	-33.000000	-99.000000
3166183.853000	38591112.600000	469.302000	1.330138	1.330899	-33.000000	-99.000000
3166183.853000	38591122.600000	469.302000	1.330157	1.330916	-33.000000	-99.000000
3166173.853000	38591132.600000	469.302000	1.330129	1.330889	-33.000000	-99.000000
3166173.853000	38591142.600000	469.302000	1.330134	1.330893	-33.000000	-99.000000
3166183.853000	38591132.600000	469.302000	1.330173	1.330930	-33.000000	-99.000000
3166183.853000	38591142.600000	469.302000	1.330182	1.330937	-33.000000	-99.000000
3166193.853000	38591112.600000	469.302000	1.330177	1.330936	-33.000000	-99.000000
3166193.853000	38591122.600000	469.302000	1.330211	1.330966	-33.000000	-99.000000
3166203.853000	38591112.600000	459.302000	1.330917	1.332756	-33.000000	-99.000000
3166203.853000	38591112.600000	469.302000	1.330232	1.330988	-33.000000	-99.000000
3166203.853000	38591122.600000	459.302000	1.331151	1.333274	-33.000000	-99.000000
3166203.853000	38591122.600000	469.302000	1.330295	1.331044	-33.000000	-99.000000
3166193.853000	38591132.600000	469.302000	1.330242	1.330994	-33.000000	-99.000000
3166193.853000	38591142.600000	459.302000	1.331040	1.333028	-33.000000	-99.000000
3166193.853000	38591142.600000	469.302000	1.330262	1.331010	-33.000000	-99.000000
3166203.853000	38591132.600000	459.302000	1.331390	1.333810	-33.000000	-99.000000
3166203.853000	38591132.600000	469.302000	1.330360	1.331102	-33.000000	-99.000000
3166203.853000	38591142.600000	459.302000	1.331557	1.334189	-33.000000	-99.000000
3166203.853000	38591142.600000	469.302000	1.330406	1.331142	-33.000000	-99.000000
3166173.853000	38591152.600000	469.302000	1.330133	1.330891	-33.000000	-99.000000
3166173.853000	38591162.600000	469.302000	1.330128	1.330885	-33.000000	-99.000000
3166183.853000	38591152.600000	469.302000	1.330182	1.330935	-33.000000	-99.000000
3166183.853000	38591162.600000	469.302000	1.330172	1.330925	-33.000000	-99.000000
3166173.853000	38591172.600000	469.302000	1.330118	1.330875	-33.000000	-99.000000
3166173.853000	38591182.600000	469.302000	1.330106	1.330864	-33.000000	-99.000000
3166183.853000	38591172.600000	469.302000	1.330155	1.330908	-33.000000	-99.000000
3166183.853000	38591182.600000	469.302000	1.330134	1.330889	-33.000000	-99.000000
3166193.853000	38591152.600000	459.302000	1.331045	1.333039	-33.000000	-99.000000
3166193.853000	38591152.600000	469.302000	1.330262	1.331008	-33.000000	-99.000000
3166193.853000	38591162.600000	459.302000	1.330975	1.332885	-33.000000	-99.000000
3166193.853000	38591162.600000	469.302000	1.330242	1.330988	-33.000000	-99.000000
3166203.853000	38591152.600000	459.302000	1.331569	1.334217	-33.000000	-99.000000
3166203.853000	38591152.600000	469.302000	1.330408	1.331140	-33.000000	-99.000000
3166203.853000	38591162.600000	459.302000	1.331418	1.333876	-33.000000	-99.000000
3166203.853000	38591162.600000	469.302000	1.330363	1.331097	-33.000000	-99.000000
3166193.853000	38591172.600000	459.302000	1.330857	1.332625	-33.000000	-99.000000
3166193.853000	38591172.600000	469.302000	1.330210	1.330958	-33.000000	-99.000000
3166193.853000	38591182.600000	459.302000	1.330724	1.332332	-33.000000	-99.000000
3166193.853000	38591182.600000	469.302000	1.330175	1.330925	-33.000000	-99.000000
3166203.853000	38591172.600000	459.302000	1.331182	1.333346	-33.000000	-99.000000
3166203.853000	38591172.600000	469.302000	1.330296	1.331035	-33.000000	-99.000000
3166203.853000	38591182.600000	459.302000	1.330943	1.332815	-33.000000	-99.000000
3166203.853000	38591182.600000	469.302000	1.330231	1.330975	-33.000000	-99.000000
3166213.853000	38591112.600000	469.302000	1.330305	1.331056	-33.000000	-99.000000
3166213.853000	38591122.600000	459.302000	1.331606	1.334297	-33.000000	-99.000000
3166213.853000	38591122.600000	469.302000	1.330424	1.331164	-33.000000	-99.000000
3166223.853000	38591112.600000	469.302000	1.330393	1.331137	-33.000000	-99.000000
3166223.853000	38591122.600000	469.302000	1.330616	1.331339	-33.000000	-99.000000
3166213.853000	38591132.600000	459.302000	1.332115	1.335470	-33.000000	-99.000000
3166213.853000	38591132.600000	469.302000	1.330577	1.331300	-33.000000	-99.000000
3166213.853000	38591142.600000	459.302000	1.332533	1.336453	-33.000000	-99.000000
3166213.853000	38591142.600000	469.302000	1.330709	1.331414	-33.000000	-99.000000
3166223.853000	38591132.600000	459.302000	1.333355	1.338444	-33.000000	-99.000000
3166223.853000	38591132.600000	469.302000	1.331004	1.331684	-33.000000	-99.000000
3166223.853000	38591142.600000	459.302000	1.334561	1.341532	-33.000000	-99.000000
3166223.853000	38591142.600000	469.302000	1.331496	1.332106	-33.000000	-99.000000
3166233.853000	38591112.600000	469.302000	1.330471	1.331210	-33.000000	-99.000000
3166233.853000	38591122.600000	469.302000	1.330836	1.331539	-33.000000	-99.000000
3166243.853000	38591112.600000	469.302000	1.330500	1.331237	-33.000000	-99.000000
3166243.853000	38591122.600000	469.302000	1.330931	1.331625	-33.000000	-99.000000
3166233.853000	38591132.600000	469.302000	1.331768	1.332351	-33.000000	-99.000000
3166233.853000	38591142.600000	459.302000	1.338739	1.354353	-33.000000	-99.000000
3166233.853000	38591142.600000	469.302000	1.334284	1.334319	-33.000000	-99.000000
3166243.853000	38591132.600000	469.302000	1.332264	1.332770	-33.000000	-99.000000
3166243.853000	38591142.600000	459.302000	1.342116	1.369192	-33.000000	-99.000000
3166243.853000	38591142.600000	469.302000	1.339520	1.337279	-33.000000	-99.000000
3166213.853000	38591152.600000	459.302000	1.332568	1.336537	-33.000000	-99.000000
3166213.853000	38591152.600000	469.302000	1.330717	1.331417	-33.000000	-99.000000
3166213.853000	38591162.600000	459.302000	1.332188	1.335642	-33.000000	-99.000000
3166213.853000	38591162.600000	469.302000	1.330591	1.331301	-33.000000	-99.000000
3166223.853000	38591152.600000	459.302000	1.334683	1.341858	-33.000000	-99.000000
3166223.853000	38591152.600000	469.302000	1.331545	1.332137	-33.000000	-99.000000
3166223.853000	38591162.600000	459.302000	1.333553	1.338943	-33.000000	-99.000000
3166223.853000	38591162.600000	469.302000	1.331064	1.331715	-33.000000	-99.000000
3166213.853000	38591172.600000	459.302000	1.331673	1.334453	-33.000000	-99.000000
3166213.853000	38591172.600000	469.302000	1.330433	1.331157	-33.000000	-99.000000
3166213.853000	38591182.600000	459.302000	1.331232	1.333457	-33.000000	-99.000000
3166213.853000	38591182.600000	469.302000	1.330308	1.331043	-33.000000	-99.000000
3166223.853000	38591172.600000	459.302000	1.332368	1.336065	-33.000000	-99.000000
3166223.853000	38591172.600000	469.302000	1.330645	1.331344	-33.000000	-99.000000
3166223.853000	38591182.600000	459.302000	1.331571	1.334223	-33.000000	-99.000000
3166223.853000	38591182.600000	469.302000	1.330402	1.331127	-33.000000	-99.000000
3166233.853000	38591152.600000	459.302000	1.339237	1.356208	-33.000000	-99.000000
3166233.853000	38591152.600000	469.302000	1.334783	1.334636	-33.000000	-99.000000
3166233.853000	38591162.600000	459.302000	1.335620	1.344434	-33.000000	-99.000000
3166233.853000	38591162.600000	469.302000	1.332001	1.332506	-33.000000	-99.000000
3166243.853000	38591152.600000	459.302000	1.343188	1.375627	-33.000000	-99.000000
3166243.853000	38591152.600000	469.302000	1.342934	1.338111	-33.000000	-99.000000
3166243.853000	38591162.600000	459.302000	1.336766	1.347808	-33.000000	-99.000000
3166243.853000	38591162.600000	469.302000	1.332680	1.333053	-33.000000	-99.000000
3166233.853000	38591172.600000	459.302000	1.333128	1.337892	-33.000000	-99.000000
3166233.853000	38591172.600000	469.302000	1.330902	1.331568	-33.000000	-99.000000
3166233.853000	38591182.600000	459.302000	1.331873	1.334913	-33.000000	-99.000000
3166233.853000	38591182.600000	469.302000	1.330490	1.331204	-33.000000	-99.000000
3166243.853000	38591172.600000	459.302000	1.333447	1.338678	-33.000000	-99.000000
3166243.853000	38591172.600000	469.302000	1.331019	1.331669	-33.000000	-99.000000
3166243.853000	38591182.600000	459.302000	1.331982	1.335166	-33.000000	-99.000000
3166243.853000	38591182.600000	469.302000	1.330522	1.331232	-33.000000	-99.000000
3166173.853000	38591112.600000	479.302000	1.329833	1.329833	-33.000000	-99.000000
3166173.853000	38591122.600000	479.302000	1.329814	1.329814	-33.000000	-99.000000
3166183.853000	38591112.600000	479.302000	1.329789	1.329789	-33.000000	-99.000000
3166183.853000	38591122.600000	479.302000	1.329757	1.329757	-33.000000	-99.000000
3166173.853000	38591132.600000	479.302000	1.329798	1.329798	-33.000000	-99.000000
3166173.853000	38591142.600000	479.302000	1.329788	1.329788	-33.000000	-99.000000
3166183.853000	38591132.600000	479.302000	1.329729	1.329729	-33.000000	-99.000000
3166193.853000	38591112.600000	479.302000	1.329728	1.329728	-33.000000	-99.000000
3166193.853000	38591122.600000	479.302000	1.329673	1.329673	-33.000000	-99.000000
3166203.853000	38591112.600000	479.302000	1.329645	1.329645	-33.000000	-99.000000
3166203.853000	38591112.600000	489.302000	1.329193	1.329193	-33.000000	-99.000000
3166203.853000	38591122.600000	479.302000	1.329546	1.329546	-33.000000	-99.000000
3166193.853000	38591132.600000	479.302000	1.329622	1.329622	-33.000000	-99.000000
3166193.853000	38591142.600000	479.302000	1.329588	1.329588	-33.000000	-99.000000
3166203.853000	38591132.600000	479.302000	1.329441	1.329441	-33.000000	-99.000000
3166203.853000	38591142.600000	479.302000	1.329365	1.329365	-33.000000	-99.000000
3166173.853000	38591152.600000	479.302000	1.329786	1.329786	-33.000000	-99.000000
3166173.853000	38591162.600000	479.302000	1.329793	1.329793	-33.000000	-99.000000
3166173.853000	38591172.600000	479.302000	1.329807	1.329807	-33.000000	-99.000000
3166173.853000	38591182.600000	479.302000	1.329825	1.329825	-33.000000	-99.000000
3166193.853000	38591152.600000	479.302000	1.329584	1.329584	-33.000000	-99.000000
3166193.853000	38591162.600000	479.302000	1.329611	1.329611	-33.000000	-99.000000
3166203.853000	38591152.600000	479.302000	1.329356	1.329356	-33.000000	-99.000000
3166203.853000	38591162.600000	479.302000	1.329420	1.329420	-33.000000	-99.000000
3166193.853000	38591172.600000	479.302000	1.329659	1.329659	-33.000000	-99.000000
3166193.853000	38591182.600000	479.302000	1.329712	1.329712	-33.000000	-99.000000
3166203.853000	38591172.600000	479.302000	1.329521	1.329521	-33.000000	-99.000000
3166203.853000	38591182.600000	479.302000	1.329621	1.329621	-33.000000	-99.000000
3166213.853000	38591112.600000	479.302000	1.329534	1.329534	-33.000000	-99.000000
3166213.853000	38591112.600000	489.302000	1.328969	1.328969	-33.000000	-99.000000
3166213.853000	38591122.600000	479.302000	1.329350	1.329350	-33.000000	-99.000000
3166223.853000	38591112.600000	479.302000	1.329404	1.329404	-33.000000	-99.000000
3166223.853000	38591112.600000	489.302000	1.328716	1.328716	-33.000000	-99.000000
3166223.853000	38591122.600000	479.302000	1.329065	1.329065	-33.000000	-99.000000
3166223.853000	38591122.600000	489.302000	1.328125	1.328125	-33.000000	-99.000000
3166213.853000	38591132.600000	479.302000	1.329114	1.329114	-33.000000	-99.000000
3166213.853000	38591142.600000	479.302000	1.328907	1.328907	-33.000000	-99.000000
3166223.853000	38591132.600000	479.302000	1.328487	1.328487	-33.000000	-99.000000
3166223.853000	38591142.600000	479.302000	1.327769	1.327769	-33.000000	-99.000000
3166233.853000	38591112.600000	479.302000	1.329287	1.329287	-33.000000	-99.000000
3166233.853000	38591112.600000	489.302000	1.328502	1.328502	-33.000000	-99.000000
3166233.853000	38591122.600000	479.302000	1.328744	1.328744	-33.000000	-99.000000
3166233.853000	38591122.600000	489.302000	1.327631	1.327631	-33.000000	-99.000000
3166243.853000	38591112.600000	479.302000	1.329245	1.329245	-33.000000	-99.000000
3166243.853000	38591112.600000	489.302000	1.328427	1.328427	-33.000000	-99.000000
3166243.853000	38591122.600000	479.302000	1.328606	1.328606	-33.000000	-99.000000
3166243.853000	38591122.600000	489.302000	1.327437	1.327437	-33.000000	-99.000000
3166233.853000	38591132.600000	479.302000	1.327416	1.327416	-33.000000	-99.000000
3166233.853000	38591132.600000	489.302000	1.326100	1.326100	-33.000000	-99.000000
3166233.853000	38591142.600000	479.302000	1.324190	1.324190	-33.000000	-99.000000
3166243.853000	38591132.600000	479.302000	1.326753	1.326753	-33.000000	-99.000000
3166243.853000	38591132.600000	489.302000	1.325547	1.325547	-33.000000	-99.000000
3166243.853000	38591142.600000	479.302000	1.318636	1.318636	-33.000000	-99.000000
3166213.853000	38591152.600000	479.302000	1.328884	1.328884	-33.000000	-99.000000
3166213.853000	38591162.600000	479.302000	1.329065	1.329065	-33.000000	-99.000000
3166223.853000	38591152.600000	479.302000	1.327678	1.327678	-33.000000	-99.000000
3166223.853000	38591162.600000	479.302000	1.328351	1.328351	-33.000000	-99.000000
3166213.853000	38591172.600000	479.302000	1.329302	1.329302	-33.000000	-99.000000
3166213.853000	38591182.600000	479.302000	1.329496	1.329496	-33.000000	-99.000000
3166223.853000	38591172.600000	479.302000	1.328972	1.328972	-33.000000	-99.000000
3166223.853000	38591182.600000	479.302000	1.329345	1.329345	-33.000000	-99.000000
3166233.853000	38591152.600000	479.302000	1.323543	1.323543	-33.000000	-99.000000
3166233.853000	38591162.600000	479.302000	1.327016	1.327016	-33.000000	-99.000000
3166243.853000	38591152.600000	479.302000	1.315560	1.315560	-33.000000	-99.000000
3166243.853000	38591162.600000	479.302000	1.326102	1.326102	-33.000000	-99.000000
3166233.853000	38591172.600000	479.302000	1.328578	1.328578	-33.000000	-99.000000
3166233.853000	38591182.600000	479.302000	1.329206	1.329206	-33.000000	-99.000000
3166243.853000	38591172.600000	479.302000	1.328403	1.328403	-33.000000	-99.000000
3166243.853000	38591182.600000	479.302000	1.329154	1.329154	-33.000000	-99.000000
3166173.853000	38591192.600000	469.302000	1.330093	1.330852	-33.000000	-99.000000
3166173.853000	38591202.600000	469.302000	1.330080	1.330840	-33.000000	-99.000000
3166183.853000	38591192.600000	469.302000	1.330114	1.330871	-33.000000	-99.000000
3166183.853000	38591202.600000	469.302000	1.330096	1.330854	-33.000000	-99.000000
3166173.853000	38591212.600000	469.302000	1.330069	1.330830	-33.000000	-99.000000
3166173.853000	38591222.600000	469.302000	1.330059	1.330821	-33.000000	-99.000000
3166183.853000	38591212.600000	469.302000	1.330081	1.330840	-33.000000	-99.000000
3166183.853000	38591222.600000	469.302000	1.330068	1.330828	-33.000000	-99.000000
3166193.853000	38591192.600000	459.302000	1.330599	1.332059	-33.000000	-99.000000
3166193.853000	38591192.600000	469.302000	1.330142	1.330896	-33.000000	-99.000000
3166193.853000	38591202.600000	459.302000	1.330492	1.331827	-33.000000	-99.000000
3166193.853000	38591202.600000	469.302000	1.330116	1.330871	-33.000000	-99.000000
3166203.853000	38591192.600000	459.302000	1.330742	1.332372	-33.000000	-99.000000
3166203.853000	38591192.600000	469.302000	1.330178	1.330927	-33.000000	-99.000000
3166203.853000	38591202.600000	459.302000	1.330585	1.332029	-33.000000	-99.000000
3166203.853000	38591202.600000	469.302000	1.330138	1.330891	-33.000000	-99.000000
3166193.853000	38591212.600000	459.302000	1.330405	1.331638	-33.000000	-99.000000
3166193.853000	38591212.600000	469.302000	1.330094	1.330851	-33.000000	-99.000000
3166193.853000	38591222.600000	459.302000	1.330335	1.331488	-33.000000	-99.000000
3166193.853000	38591222.600000	469.302000	1.330077	1.330836	-33.000000	-99.000000
3166203.853000	38591212.600000	459.302000	1.330466	1.331770	-33.000000	-99.000000
3166203.853000	38591212.600000	469.302000	1.330109	1.330864	-33.000000	-99.000000
3166203.853000	38591222.600000	459.302000	1.330376	1.331576	-33.000000	-99.000000
3166203.853000	38591222.600000	469.302000	1.330087	1.330844	-33.000000	-99.000000
3166173.853000	38591232.600000	469.302000	1.330051	1.330813	-33.000000	-99.000000
3166183.853000	38591232.600000	469.302000	1.330057	1.330819	-33.000000	-99.000000
3166193.853000	38591232.600000	459.302000	1.330280	1.331369	-33.000000	-99.000000
3166193.853000	38591232.600000	469.302000	1.330064	1.330824	-33.000000	-99.000000
3166203.853000	38591232.600000	459.302000	1.330308	1.331430	-33.000000	-99.000000
3166203.853000	38591232.600000	469.302000	1.330070	1.330830	-33.000000	-99.000000
3166213.853000	38591192.600000	459.302000	1.330909	1.332741	-33.000000	-99.000000
3166213.853000	38591192.600000	469.302000	1.330221	1.330965	-33.000000	-99.000000
3166213.853000	38591202.600000	459.302000	1.330684	1.332246	-33.000000	-99.000000
3166213.853000	38591202.600000	469.302000	1.330163	1.330912	-33.000000	-99.000000
3166223.853000	38591192.600000	459.302000	1.331082	1.333124	-33.000000	-99.000000
3166223.853000	38591192.600000	469.302000	1.330266	1.331005	-33.000000	-99.000000
3166223.853000	38591202.600000	459.302000	1.330778	1.332451	-33.000000	-99.000000
3166223.853000	38591202.600000	469.302000	1.330186	1.330933	-33.000000	-99.000000
3166213.853000	38591212.600000	459.302000	1.330527	1.331903	-33.000000	-99.000000
3166213.853000	38591212.600000	469.302000	1.330123	1.330877	-33.000000	-99.000000
3166213.853000	38591222.600000	459.302000	1.330415	1.331661	-33.000000	-99.000000
3166213.853000	38591222.600000	469.302000	1.330096	1.330852	-33.000000	-99.000000
3166223.853000	38591212.600000	459.302000	1.330581	1.332021	-33.000000	-99.000000
3166223.853000	38591212.600000	469.302000	1.330137	1.330888	-33.000000	-99.000000
3166223.853000	38591222.600000	459.302000	1.330448	1.331732	-33.000000	-99.000000
3166223.853000	38591222.600000	469.302000	1.330104	1.330859	-33.000000	-99.000000
3166233.853000	38591192.600000	459.302000	1.331217	1.333426	-33.000000	-99.000000
3166233.853000	38591192.600000	469.302000	1.330302	1.331036	-33.000000	-99.000000
3166233.853000	38591202.600000	459.302000	1.330845	1.332600	-33.000000	-99.000000
3166233.853000	38591202.600000	469.302000	1.330203	1.330948	-33.000000	-99.000000
3166243.853000	38591192.600000	459.302000	1.331263	1.333527	-33.000000	-99.000000
3166243.853000	38591192.600000	469.302000	1.330314	1.331047	-33.000000	-99.000000
3166243.853000	38591202.600000	459.302000	1.330867	1.332648	-33.000000	-99.000000
3166243.853000	38591202.600000	469.302000	1.330209	1.330953	-33.000000	-99.000000
3166233.853000	38591212.600000	459.302000	1.330618	1.332101	-33.000000	-99.000000
3166233.853000	38591212.600000	469.302000	1.330146	1.330896	-33.000000	-99.000000
3166233.853000	38591222.600000	459.302000	1.330470	1.331779	-33.000000	-99.000000
3166233.853000	38591222.600000	469.302000	1.330109	1.330864	-33.000000	-99.000000
3166243.853000	38591212.600000	459.302000	1.330629	1.332126	-33.000000	-99.000000
3166243.853000	38591212.600000	469.302000	1.330148	1.330899	-33.000000	-99.000000
3166243.853000	38591222.600000	459.302000	1.330476	1.331793	-33.000000	-99.000000
3166243.853000	38591222.600000	469.302000	1.330111	1.330865	-33.000000	-99.000000
3166213.853000	38591232.600000	459.302000	1.330334	1.331485	-33.000000	-99.000000
3166213.853000	38591232.600000	469.302000	1.330076	1.330835	-33.000000	-99.000000
3166223.853000	38591232.600000	459.302000	1.330355	1.331530	-33.000000	-99.000000
3166223.853000	38591232.600000	469.302000	1.330081	1.330839	-33.000000	-99.000000
3166233.853000	38591232.600000	459.302000	1.330368	1.331560	-33.000000	-99.000000
3166233.853000	38591232.600000	469.302000	1.330084	1.330842	-33.000000	-99.000000
3166243.853000	38591232.600000	459.302000	1.330372	1.331568	-33.000000	-99.000000
3166243.853000	38591232.600000	469.302000	1.330085	1.330843	-33.000000	-99.000000
3166173.853000	38591192.600000	479.302000	1.329845	1.329845	-33.000000	-99.000000
3166173.853000	38591202.600000	479.302000	1.329864	1.329864	-33.000000	-99.000000
3166173.853000	38591212.600000	479.302000	1.329882	1.329882	-33.000000	-99.000000
3166173.853000	38591222.600000	479.302000	1.329897	1.329897	-33.000000	-99.000000
3166193.853000	38591192.600000	479.302000	1.329762	1.329762	-33.000000	-99.000000
3166193.853000	38591202.600000	479.302000	1.329805	1.329805	-33.000000	-99.000000
3166203.853000	38591192.600000	479.302000	1.329703	1.329703	-33.000000	-99.000000
3166203.853000	38591202.600000	479.302000	1.329767	1.329767	-33.000000	-99.000000
3166193.853000	38591212.600000	479.302000	1.329839	1.329839	-33.000000	-99.000000
3166193.853000	38591222.600000	479.302000	1.329867	1.329867	-33.000000	-99.000000
3166203.853000	38591212.600000	479.302000	1.329815	1.329815	-33.000000	-99.000000
3166203.853000	38591222.600000	479.302000	1.329850	1.329850	-33.000000	-99.000000
3166173.853000	38591232.600000	479.302000	1.329911	1.329911	-33.000000	-99.000000
3166193.853000	38591232.600000	479.302000	1.329889	1.329889	-33.000000	-99.000000
3166203.853000	38591232.600000	479.302000	1.329877	1.329877	-33.000000	-99.000000
3166213.853000	38591192.600000	479.302000	1.329633	1.329633	-33.000000	-99.000000
3166213.853000	38591202.600000	479.302000	1.329726	1.329726	-33.000000	-99.000000
3166223.853000	38591192.600000	479.302000	1.329559	1.329559	-33.000000	-99.000000
3166223.853000	38591202.600000	479.302000	1.329687	1.329687	-33.000000	-99.000000
3166213.853000	38591212.600000	479.302000	1.329790	1.329790	-33.000000	-99.000000
3166213.853000	38591222.600000	479.302000	1.329834	1.329834	-33.000000	-99.000000
3166223.853000	38591212.600000	479.302000	1.329767	1.329767	-33.000000	-99.000000
3166223.853000	38591222.600000	479.302000	1.329821	1.329821	-33.000000	-99.000000
3166233.853000	38591192.600000	479.302000	1.329500	1.329500	-33.000000	-99.000000
3166233.853000	38591202.600000	479.302000	1.329658	1.329658	-33.000000	-99.000000
3166243.853000	38591192.600000	479.302000	1.329480	1.329480	-33.000000	-99.000000
3166243.853000	38591202.600000	479.302000	1.329649	1.329649	-33.000000	-99.000000
3166233.853000	38591212.600000	479.302000	1.329752	1.329752	-33.000000	-99.000000
3166233.853000	38591222.600000	479.302000	1.329812	1.329812	-33.000000	-99.000000
3166243.853000	38591212.600000	479.302000	1.329747	1.329747	-33.000000	-99.000000
3166243.853000	38591222.600000	479.302000	1.329809	1.329809	-33.000000	-99.000000
3166213.853000	38591232.600000	479.302000	1.329867	1.329867	-33.000000	-99.000000
3166223.853000	38591232.600000	479.302000	1.329858	1.329858	-33.000000	-99.000000
3166233.853000	38591232.600000	479.302000	1.329853	1.329853	-33.000000	-99.000000
3166243.853000	38591232.600000	479.302000	1.329851	1.329851	-33.000000	-99.000000
3166323.853000	38591082.600000	409.302000	0.978522	0.969417	-33.000000	-99.000000
3166313.853000	38591082.600000	429.302000	1.085522	1.093339	-33.000000	-99.000000
3166323.853000	38591082.600000	419.302000	1.085813	1.094139	-33.000000	-99.000000
3166323.853000	38591082.600000	429.302000	1.085425	1.093084	-33.000000	-99.000000
3166323.853000	38591092.600000	409.302000	0.977802	0.968794	-33.000000	-99.000000
3166323.853000	38591102.600000	409.302000	0.895014	0.881477	-33.000000	-99.000000
3166313.853000	38591092.600000	429.302000	1.086144	1.094993	-33.000000	-99.000000
3166313.853000	38591102.600000	429.302000	1.087163	1.097732	-33.000000	-99.000000
3166323.853000	38591092.600000	419.302000	1.086370	1.095632	-33.000000	-99.000000
3166323.853000	38591092.600000	429.302000	1.085957	1.094494	-33.000000	-99.000000
3166323.853000	38591102.600000	419.302000	1.087129	1.097678	-33.000000	-99.000000
3166323.853000	38591102.600000	429.302000	1.086770	1.096673	-33.000000	-99.000000
3166293.853000	38591082.600000	439.302000	1.084852	1.091533	-33.000000	-99.000000
3166293.853000	38591082.600000	449.302000	1.084100	1.089523	-33.000000	-99.000000
3166303.853000	38591082.600000	439.302000	1.084906	1.091674	-33.000000	-99.000000
3166303.853000	38591082.600000	449.302000	1.084107	1.089534	-33.000000	-99.000000
3166303.853000	38591082.600000	459.302000	1.042938	1.050062	-33.000000	-99.000000
3166293.853000	38591092.600000	439.302000	1.085227	1.092504	-33.000000	-99.000000
3166293.853000	38591092.600000	449.302000	1.084146	1.089599	-33.000000	-99.000000
3166293.853000	38591102.600000	439.302000	1.085879	1.094207	-33.000000	-99.000000
3166293.853000	38591102.600000	449.302000	1.084229	1.089739	-33.000000	-99.000000
3166303.853000	38591092.600000	439.302000	1.085343	1.092806	-33.000000	-99.000000
3166303.853000	38591092.600000	449.302000	1.084161	1.089625	-33.000000	-99.000000
3166303.853000	38591102.600000	439.302000	1.086166	1.094963	-33.000000	-99.000000
3166303.853000	38591102.600000	449.302000	1.084269	1.089807	-33.000000	-99.000000
3166303.853000	38591092.600000	459.302000	1.042395	1.048715	-33.000000	-99.000000
3166303.853000	38591102.600000	459.302000	1.041322	1.046080	-33.000000	-99.000000
3166313.853000	38591082.600000	439.302000	1.084901	1.091659	-33.000000	-99.000000
3166313.853000	38591082.600000	449.302000	1.084106	1.089533	-33.000000	-99.000000
3166323.853000	38591082.600000	439.302000	1.084837	1.091495	-33.000000	-99.000000
3166323.853000	38591082.600000	449.302000	1.084099	1.089519	-33.000000	-99.000000
3166313.853000	38591082.600000	459.302000	1.042944	1.050079	-33.000000	-99.000000
3166313.853000	38591082.600000	469.302000	0.983148	0.996953	-33.000000	-99.000000
3166323.853000	38591082.600000	459.302000	1.043021	1.050270	-33.000000	-99.000000
3166323.853000	38591082.600000	469.302000	0.983207	0.997018	-33.000000	-99.000000
3166313.853000	38591092.600000	439.302000	1.085330	1.092774	-33.000000	-99.000000
3166313.853000	38591092.600000	449.302000	1.084159	1.089622	-33.000000	-99.000000
3166313.853000	38591102.600000	439.302000	1.086134	1.094879	-33.000000	-99.000000
3166313.853000	38591102.600000	449.302000	1.084264	1.089799	-33.000000	-99.000000
3166323.853000	38591092.600000	439.302000	1.085196	1.092425	-33.000000	-99.000000
3166323.853000	38591092.600000	449.302000	1.084142	1.089592	-33.000000	-99.000000
3166323.853000	38591102.600000	439.302000	1.085808	1.094022	-33.000000	-99.000000
3166323.853000	38591102.600000	449.302000	1.084219	1.089722	-33.000000	-99.000000
3166313.853000	38591092.600000	459.302000	1.042410	1.048753	-33.000000	-99.000000
3166313.853000	38591092.600000	469.302000	0.982746	0.996491	-33.000000	-99.000000
3166313.853000	38591102.600000	459.302000	1.041365	1.046184	-33.000000	-99.000000
3166313.853000	38591102.600000	469.302000	0.982018	0.995675	-33.000000	-99.000000
3166323.853000	38591092.600000	459.302000	1.042577	1.049166	-33.000000	-99.000000
3166323.853000	38591092.600000	469.302000	0.982868	0.996626	-33.000000	-99.000000
3166323.853000	38591102.600000	459.302000	1.041793	1.047232	-33.000000	-99.000000
3166323.853000	38591102.600000	469.302000	0.982304	0.995986	-33.000000	-99.000000
3166303.853000	38591082.600000	489.302000	0.999437	1.014247	-33.000000	-99.000000
3166303.853000	38591092.600000	489.302000	0.999147	1.014279	-33.000000	-99.000000
3166303.853000	38591102.600000	489.302000	0.998564	1.014334	-33.000000	-99.000000
3166313.853000	38591082.600000	479.302000	0.998034	1.013017	-33.000000	-99.000000
3166313.853000	38591082.600000	489.302000	0.999440	1.014247	-33.000000	-99.000000
3166323.853000	38591082.600000	479.302000	0.998170	1.013104	-33.000000	-99.000000
3166323.853000	38591082.600000	489.302000	0.999481	1.014242	-33.000000	-99.000000
3166313.853000	38591092.600000	479.302000	0.997106	1.012403	-33.000000	-99.000000
3166313.853000	38591092.600000	489.302000	0.999156	1.014278	-33.000000	-99.000000
3166313.853000	38591102.600000	479.302000	0.995390	1.011158	-33.000000	-99.000000
3166313.853000	38591102.600000	489.302000	0.998587	1.014333	-33.000000	-99.000000
3166323.853000	38591092.600000	479.302000	0.997393	1.012598	-33.000000	-99.000000
3166323.853000	38591092.600000	489.302000	0.999246	1.014269	-33.000000	-99.000000
3166323.853000	38591102.600000	479.302000	0.996081	1.011676	-33.000000	-99.000000
3166323.853000	38591102.600000	489.302000	0.998824	1.014312	-33.000000	-99.000000
3166333.853000	38591082.600000	399.302000	0.773702	0.763040	-33.000000	-99.000000
3166333.853000	38591082.600000	409.302000	0.773900	0.763641	-33.000000	-99.000000
3166343.853000	38591082.600000	399.302000	0.773674	0.763018	-33.000000	-99.000000
3166343.853000	38591082.600000	409.302000	0.773890	0.763678	-33.000000	-99.000000
3166333.853000	38591082.600000	419.302000	0.967477	0.980405	-33.000000	-99.000000
3166333.853000	38591082.600000	429.302000	1.085271	1.092675	-33.000000	-99.000000
3166343.853000	38591082.600000	419.302000	0.836116	0.837756	-33.000000	-99.000000
3166343.853000	38591082.600000	429.302000	0.856145	0.854297	-33.000000	-99.000000
3166333.853000	38591092.600000	399.302000	0.773601	0.762960	-33.000000	-99.000000
3166333.853000	38591092.600000	409.302000	0.773865	0.763779	-33.000000	-99.000000
3166333.853000	38591102.600000	399.302000	0.773449	0.762832	-33.000000	-99.000000
3166333.853000	38591102.600000	409.302000	0.773810	0.763995	-33.000000	-99.000000
3166343.853000	38591092.600000	399.302000	0.773550	0.762917	-33.000000	-99.000000
3166343.853000	38591092.600000	409.302000	0.773847	0.763850	-33.000000	-99.000000
3166343.853000	38591102.600000	399.302000	0.773346	0.762739	-33.000000	-99.000000
3166343.853000	38591102.600000	409.302000	0.773771	0.764145	-33.000000	-99.000000
3166333.853000	38591092.600000	419.302000	0.906912	0.914625	-33.000000	-99.000000
3166333.853000	38591092.600000	429.302000	1.104620	1.110309	-33.000000	-99.000000
3166333.853000	38591102.600000	419.302000	0.905796	0.913380	-33.000000	-99.000000
3166333.853000	38591102.600000	429.302000	1.046174	1.058030	-33.000000	-99.000000
3166343.853000	38591092.600000	419.302000	0.836164	0.837798	-33.000000	-99.000000
3166343.853000	38591092.600000	429.302000	0.856203	0.854339	-33.000000	-99.000000
3166343.853000	38591102.600000	419.302000	0.836247	0.837870	-33.000000	-99.000000
3166343.853000	38591102.600000	429.302000	0.856305	0.854413	-33.000000	-99.000000
3166353.853000	38591082.600000	399.302000	0.773660	0.763007	-33.000000	-99.000000
3166353.853000	38591082.600000	409.302000	0.773885	0.763698	-33.000000	-99.000000
3166363.853000	38591082.600000	399.302000	0.773663	0.763009	-33.000000	-99.000000
3166353.853000	38591082.600000	419.302000	0.836122	0.837761	-33.000000	-99.000000
3166353.853000	38591082.600000	429.302000	0.856151	0.854301	-33.000000	-99.000000
3166363.853000	38591082.600000	419.302000	0.836121	0.837760	-33.000000	-99.000000
3166363.853000	38591082.600000	429.302000	0.856150	0.854300	-33.000000	-99.000000
3166353.853000	38591092.600000	399.302000	0.773522	0.762894	-33.000000	-99.000000
3166353.853000	38591092.600000	409.302000	0.773836	0.763889	-33.000000	-99.000000
3166353.853000	38591102.600000	399.302000	0.773285	0.762682	-33.000000	-99.000000
3166353.853000	38591102.600000	409.302000	0.773748	0.764235	-33.000000	-99.000000
3166363.853000	38591092.600000	399.302000	0.773528	0.762899	-33.000000	-99.000000
3166363.853000	38591102.600000	399.302000	0.773298	0.762694	-33.000000	-99.000000
3166353.853000	38591092.600000	419.302000	0.836175	0.837808	-33.000000	-99.000000
3166353.853000	38591092.600000	429.302000	0.856217	0.854349	-33.000000	-99.000000
3166353.853000	38591102.600000	419.302000	0.836273	0.837894	-33.000000	-99.000000
3166353.853000	38591102.600000	429.302000	0.856337	0.854436	-33.000000	-99.000000
3166363.853000	38591092.600000	419.302000	0.836173	0.837806	-33.000000	-99.000000
3166363.853000	38591092.600000	429.302000	0.856214	0.854347	-33.000000	-99.000000
3166363.853000	38591102.600000	419.302000	0.836267	0.837889	-33.000000	-99.000000
3166363.853000	38591102.600000	429.302000	0.856330	0.854431	-33.000000	-99.000000
3166333.853000	38591082.600000	439.302000	1.084738	1.091239	-33.000000	-99.000000
3166333.853000	38591082.600000	449.302000	1.084086	1.089498	-33.000000	-99.000000
3166343.853000	38591082.600000	439.302000	0.830104	0.829137	-33.000000	-99.000000
3166343.853000	38591082.600000	449.302000	0.786035	0.786035	-33.000000	-99.000000
3166333.853000	38591082.600000	459.302000	1.043140	1.050567	-33.000000	-99.000000
3166333.853000	38591082.600000	469.302000	0.983299	0.997122	-33.000000	-99.000000
3166343.853000	38591082.600000	459.302000	0.795966	0.795966	-33.000000	-99.000000
3166343.853000	38591082.600000	469.302000	0.804030	0.804030	-33.000000	-99.000000
3166333.853000	38591092.600000	439.302000	1.085003	1.091923	-33.000000	-99.000000
3166333.853000	38591092.600000	449.302000	1.084117	1.089551	-33.000000	-99.000000
3166333.853000	38591102.600000	439.302000	1.085398	1.092951	-33.000000	-99.000000
3166333.853000	38591102.600000	449.302000	1.084165	1.089630	-33.000000	-99.000000
3166343.853000	38591092.600000	439.302000	0.830146	0.829178	-33.000000	-99.000000
3166343.853000	38591092.600000	449.302000	0.786049	0.786049	-33.000000	-99.000000
3166343.853000	38591102.600000	439.302000	0.830219	0.829249	-33.000000	-99.000000
3166343.853000	38591102.600000	449.302000	0.786074	0.786074	-33.000000	-99.000000
3166333.853000	38591092.600000	459.302000	1.042815	1.049758	-33.000000	-99.000000
3166333.853000	38591092.600000	469.302000	0.983045	0.996826	-33.000000	-99.000000
3166333.853000	38591102.600000	459.302000	1.042317	1.048523	-33.000000	-99.000000
3166333.853000	38591102.600000	469.302000	0.982672	0.996392	-33.000000	-99.000000
3166343.853000	38591092.600000	459.302000	0.795951	0.795951	-33.000000	-99.000000
3166343.853000	38591092.600000	469.302000	0.804042	0.804042	-33.000000	-99.000000
3166343.853000	38591102.600000	459.302000	0.795925	0.795925	-33.000000	-99.000000
3166343.853000	38591102.600000	469.302000	0.804064	0.804064	-33.000000	-99.000000
3166353.853000	38591082.600000	439.302000	0.830109	0.829142	-33.000000	-99.000000
3166353.853000	38591082.600000	449.302000	0.786037	0.786037	-33.000000	-99.000000
3166363.853000	38591082.600000	439.302000	0.830108	0.829141	-33.000000	-99.000000
3166363.853000	38591082.600000	449.302000	0.786036	0.786036	-33.000000	-99.000000
3166353.853000	38591082.600000	459.302000	0.795964	0.795964	-33.000000	-99.000000
3166353.853000	38591082.600000	469.302000	0.804031	0.804031	-33.000000	-99.000000
3166363.853000	38591082.600000	459.302000	0.795965	0.795965	-33.000000	-99.000000
3166363.853000	38591082.600000	469.302000	0.804031	0.804031	-33.000000	-99.000000
3166353.853000	38591092.600000	439.302000	0.830156	0.829188	-33.000000	-99.000000
3166353.853000	38591092.600000	449.302000	0.786052	0.786052	-33.000000	-99.000000
3166353.853000	38591102.600000	439.302000	0.830241	0.829271	-33.000000	-99.000000
3166353.853000	38591102.600000	449.302000	0.786081	0.786081	-33.000000	-99.000000
3166363.853000	38591092.600000	439.302000	0.830154	0.829186	-33.000000	-99.000000
3166363.853000	38591092.600000	449.302000	0.786052	0.786052	-33.000000	-99.000000
3166363.853000	38591102.600000	439.302000	0.830237	0.829266	-33.000000	-99.000000
3166363.853000	38591102.600000	449.302000	0.786079	0.786079	-33.000000	-99.000000
3166353.853000	38591092.600000	459.302000	0.795948	0.795948	-33.000000	-99.000000
3166353.853000	38591092.600000	469.302000	0.804045	0.804045	-33.000000	-99.000000
3166353.853000	38591102.600000	459.302000	0.795917	0.795917	-33.000000	-99.000000
3166353.853000	38591102.600000	469.302000	0.804070	0.804070	-33.000000	-99.000000
3166363.853000	38591092.600000	459.302000	0.795948	0.795948	-33.000000	-99.000000
3166363.853000	38591092.600000	469.302000	0.804044	0.804044	-33.000000	-99.000000
3166363.853000	38591102.600000	459.302000	0.795919	0.795919	-33.000000	-99.000000
3166363.853000	38591102.600000	469.302000	0.804069	0.804069	-33.000000	-99.000000
3166373.853000	38591082.600000	429.302000	0.856141	0.854294	-33.000000	-99.000000
3166373.853000	38591092.600000	429.302000	0.856196	0.854334	-33.000000	-99.000000
3166373.853000	38591102.600000	429.302000	0.856289	0.854402	-33.000000	-99.000000
3166373.853000	38591082.600000	439.302000	0.830101	0.829134	-33.000000	-99.000000
3166373.853000	38591082.600000	449.302000	0.786034	0.786034	-33.000000	-99.000000
3166373.853000	38591082.600000	459.302000	0.795967	0.795967	-33.000000	-99.000000
3166373.853000	38591082.600000	469.302000	0.804029	0.804029	-33.000000	-99.000000
3166373.853000	38591092.600000	439.302000	0.830141	0.829173	-33.000000	-99.000000
3166373.853000	38591092.600000	449.302000	0.786047	0.786047	-33.000000	-99.000000
3166373.853000	38591102.600000	439.302000	0.830207	0.829237	-33.000000	-99.000000
3166373.853000	38591102.600000	449.302000	0.786070	0.786070	-33.000000	-99.000000
3166373.853000	38591092.600000	459.302000	0.795953	0.795953	-33.000000	-99.000000
3166373.853000	38591092.600000	469.302000	0.804041	0.804041	-33.000000	-99.000000
3166373.853000	38591102.600000	459.302000	0.795929	0.795929	-33.000000	-99.000000
3166373.853000	38591102.600000	469.302000	0.804060	0.804060	-33.000000	-99.000000
3166333.853000	38591082.600000	479.302000	0.998386	1.013239	-33.000000	-99.000000
3166333.853000	38591082.600000	489.302000	0.999545	1.014235	-33.000000	-99.000000
3166343.853000	38591082.600000	479.302000	0.830040	0.830040	-33.000000	-99.000000
3166343.853000	38591082.600000	489.302000	0.879807	0.879807	-33.000000	-99.000000
3166333.853000	38591092.600000	479.302000	0.997810	1.012873	-33.000000	-99.000000
3166333.853000	38591092.600000	489.302000	0.999375	1.014255	-33.000000	-99.000000
3166333.853000	38591102.600000	479.302000	0.996955	1.012299	-33.000000	-99.000000
3166333.853000	38591102.600000	489.302000	0.999110	1.014285	-33.000000	-99.000000
3166343.853000	38591092.600000	479.302000	0.830056	0.830056	-33.000000	-99.000000
3166343.853000	38591092.600000	489.302000	0.879731	0.879731	-33.000000	-99.000000
3166343.853000	38591102.600000	479.302000	0.830085	0.830085	-33.000000	-99.000000
3166343.853000	38591102.600000	489.302000	0.879601	0.879601	-33.000000	-99.000000
3166353.853000	38591082.600000	479.302000	0.830042	0.830042	-33.000000	-99.000000
3166353.853000	38591082.600000	489.302000	0.879798	0.879798	-33.000000	-99.000000
3166363.853000	38591082.600000	479.302000	0.830041	0.830041	-33.000000	-99.000000
3166363.853000	38591082.600000	489.302000	0.879800	0.879800	-33.000000	-99.000000
3166353.853000	38591082.600000	499.302000	0.956542	0.956542	-33.000000	-99.000000
3166363.853000	38591082.600000	499.302000	0.956537	0.956537	-33.000000	-99.000000
3166353.853000	38591092.600000	479.302000	0.830060	0.830060	-33.000000	-99.000000
3166353.853000	38591092.600000	489.302000	0.879713	0.879713	-33.000000	-99.000000
3166353.853000	38591102.600000	479.302000	0.830094	0.830094	-33.000000	-99.000000
3166353.853000	38591102.600000	489.302000	0.879560	0.879560	-33.000000	-99.000000
3166363.853000	38591092.600000	479.302000	0.830059	0.830059	-33.000000	-99.000000
3166363.853000	38591092.600000	489.302000	0.879717	0.879717	-33.000000	-99.000000
3166363.853000	38591102.600000	479.302000	0.830092	0.830092	-33.000000	-99.000000
3166363.853000	38591102.600000	489.302000	0.879568	0.879568	-33.000000	-99.000000
3166353.853000	38591092.600000	499.302000	0.956779	0.956779	-33.000000	-99.000000
3166353.853000	38591102.600000	499.302000	0.957207	0.957207	-33.000000	-99.000000
3166363.853000	38591092.600000	499.302000	0.956769	0.956769	-33.000000	-99.000000
3166363.853000	38591102.600000	499.302000	0.957183	0.957183	-33.000000	-99.000000
3166373.853000	38591082.600000	479.302000	0.830039	0.830039	-33.000000	-99.000000
3166373.853000	38591082.600000	489.302000	0.879812	0.879812	-33.000000	-99.000000
3166383.853000	38591082.600000	489.302000	0.879831	0.879831	-33.000000	-99.000000
3166373.853000	38591082.600000	499.302000	0.956505	0.956505	-33.000000	-99.000000
3166383.853000	38591082.600000	499.302000	0.956455	0.956455	-33.000000	-99.000000
3166373.853000	38591092.600000	479.302000	0.830054	0.830054	-33.000000	-99.000000
3166373.853000	38591092.600000	489.302000	0.879741	0.879741	-33.000000	-99.000000
3166373.853000	38591102.600000	479.302000	0.830080	0.830080	-33.000000	-99.000000
3166373.853000	38591102.600000	489.302000	0.879622	0.879622	-33.000000	-99.000000
3166383.853000	38591092.600000	489.302000	0.879775	0.879775	-33.000000	-99.000000
3166383.853000	38591102.600000	489.302000	0.879692	0.879692	-33.000000	-99.000000
3166373.853000	38591092.600000	499.302000	0.956705	0.956705	-33.000000	-99.000000
3166373.853000	38591102.600000	499.302000	0.957040	0.957040	-33.000000	-99.000000
3166383.853000	38591092.600000	499.302000	0.956611	0.956611	-33.000000	-99.000000
3166383.853000	38591102.600000	499.302000	0.956848	0.956848	-33.000000	-99.000000
3166253.853000	38591132.600000	469.302000	1.331599	1.332206	-33.000000	-99.000000
3166253.853000	38591142.600000	459.302000	1.337733	1.350877	-33.000000	-99.000000
3166253.853000	38591142.600000	469.302000	1.333400	1.333660	-33.000000	-99.000000
3166253.853000	38591152.600000	459.302000	1.338112	1.352159	-33.000000	-99.000000
3166253.853000	38591152.600000	469.302000	1.333699	1.333860	-33.000000	-99.000000
3166253.853000	38591162.600000	459.302000	1.335197	1.343255	-33.000000	-99.000000
3166253.853000	38591162.600000	469.302000	1.331783	1.332326	-33.000000	-99.000000
3166263.853000	38591152.600000	459.302000	1.334129	1.340404	-33.000000	-99.000000
3166263.853000	38591152.600000	469.302000	1.331301	1.331928	-33.000000	-99.000000
3166263.853000	38591162.600000	459.302000	1.333226	1.338131	-33.000000	-99.000000
3166263.853000	38591162.600000	469.302000	1.330942	1.331609	-33.000000	-99.000000
3166253.853000	38591172.600000	459.302000	1.332994	1.337566	-33.000000	-99.000000
3166253.853000	38591172.600000	469.302000	1.330855	1.331527	-33.000000	-99.000000
3166253.853000	38591182.600000	459.302000	1.331824	1.334802	-33.000000	-99.000000
3166253.853000	38591182.600000	469.302000	1.330475	1.331191	-33.000000	-99.000000
3166263.853000	38591172.600000	459.302000	1.332218	1.335714	-33.000000	-99.000000
3166263.853000	38591172.600000	469.302000	1.330598	1.331302	-33.000000	-99.000000
3166263.853000	38591182.600000	459.302000	1.331504	1.334071	-33.000000	-99.000000
3166263.853000	38591182.600000	469.302000	1.330383	1.331110	-33.000000	-99.000000
3166323.853000	38591112.600000	409.302000	0.892727	0.879559	-33.000000	-99.000000
3166323.853000	38591122.600000	409.302000	0.831580	0.818108	-33.000000	-99.000000
3166313.853000	38591112.600000	429.302000	1.088855	1.102341	-33.000000	-99.000000
3166313.853000	38591122.600000	429.302000	1.091354	1.109237	-33.000000	-99.000000
3166323.853000	38591112.600000	419.302000	1.087955	1.085627	-33.000000	-99.000000
3166323.853000	38591112.600000	429.302000	1.087981	1.099952	-33.000000	-99.000000
3166323.853000	38591122.600000	419.302000	1.087671	1.086381	-33.000000	-99.000000
3166323.853000	38591122.600000	429.302000	1.089496	1.104106	-33.000000	-99.000000
3166323.853000	38591132.600000	409.302000	0.773675	0.764542	-33.000000	-99.000000
3166323.853000	38591142.600000	409.302000	0.773650	0.764650	-33.000000	-99.000000
3166313.853000	38591132.600000	429.302000	1.093327	1.114637	-33.000000	-99.000000
3166313.853000	38591142.600000	429.302000	1.092218	1.111623	-33.000000	-99.000000
3166323.853000	38591132.600000	419.302000	1.027988	1.035985	-33.000000	-99.000000
3166323.853000	38591132.600000	429.302000	1.090496	1.106868	-33.000000	-99.000000
3166323.853000	38591142.600000	419.302000	0.972562	0.986075	-33.000000	-99.000000
3166323.853000	38591142.600000	429.302000	1.089951	1.105364	-33.000000	-99.000000
3166293.853000	38591112.600000	439.302000	1.087071	1.097369	-33.000000	-99.000000
3166293.853000	38591112.600000	449.302000	1.084399	1.090022	-33.000000	-99.000000
3166293.853000	38591122.600000	439.302000	1.089125	1.102949	-33.000000	-99.000000
3166293.853000	38591122.600000	449.302000	1.084762	1.090616	-33.000000	-99.000000
3166303.853000	38591112.600000	439.302000	1.087931	1.099682	-33.000000	-99.000000
3166303.853000	38591112.600000	449.302000	1.084543	1.090262	-33.000000	-99.000000
3166303.853000	38591122.600000	439.302000	1.092173	1.111521	-33.000000	-99.000000
3166303.853000	38591122.600000	449.302000	1.085576	1.091931	-33.000000	-99.000000
3166303.853000	38591112.600000	459.302000	1.038793	1.039999	-33.000000	-99.000000
3166303.853000	38591122.600000	459.302000	1.031003	1.022381	-33.000000	-99.000000
3166293.853000	38591132.600000	439.302000	1.091038	1.108297	-33.000000	-99.000000
3166293.853000	38591132.600000	449.302000	1.085207	1.091321	-33.000000	-99.000000
3166293.853000	38591142.600000	439.302000	1.089922	1.105167	-33.000000	-99.000000
3166293.853000	38591142.600000	449.302000	1.084909	1.090829	-33.000000	-99.000000
3166303.853000	38591132.600000	439.302000	1.099181	1.131052	-33.000000	-99.000000
3166303.853000	38591132.600000	449.302000	1.091164	1.100166	-33.000000	-99.000000
3166303.853000	38591142.600000	439.302000	1.094561	1.118418	-33.000000	-99.000000
3166303.853000	38591142.600000	449.302000	1.086522	1.093339	-33.000000	-99.000000
3166303.853000	38591132.600000	459.302000	1.004084	0.971367	-33.000000	-99.000000
3166303.853000	38591142.600000	459.302000	1.024745	1.009341	-33.000000	-99.000000
3166313.853000	38591112.600000	439.302000	1.087826	1.099398	-33.000000	-99.000000
3166313.853000	38591112.600000	449.302000	1.084525	1.090231	-33.000000	-99.000000
3166313.853000	38591122.600000	439.302000	1.091716	1.110217	-33.000000	-99.000000
3166313.853000	38591122.600000	449.302000	1.085427	1.091693	-33.000000	-99.000000
3166323.853000	38591112.600000	439.302000	1.086886	1.096874	-33.000000	-99.000000
3166323.853000	38591112.600000	449.302000	1.084370	1.089973	-33.000000	-99.000000
3166323.853000	38591122.600000	439.302000	1.088624	1.101572	-33.000000	-99.000000
3166323.853000	38591122.600000	449.302000	1.084662	1.090450	-33.000000	-99.000000
3166313.853000	38591112.600000	459.302000	1.038952	1.040376	-33.000000	-99.000000
3166313.853000	38591112.600000	469.302000	0.980582	0.994139	-33.000000	-99.000000
3166313.853000	38591122.600000	459.302000	1.031987	1.024519	-33.000000	-99.000000
3166313.853000	38591122.600000	469.302000	0.977704	0.991311	-33.000000	-99.000000
3166323.853000	38591112.600000	459.302000	1.040321	1.043652	-33.000000	-99.000000
3166323.853000	38591112.600000	469.302000	0.981353	0.994937	-33.000000	-99.000000
3166323.853000	38591122.600000	459.302000	1.037678	1.037380	-33.000000	-99.000000
3166323.853000	38591122.600000	469.302000	0.979921	0.993430	-33.000000	-99.000000
3166313.853000	38591132.600000	439.302000	1.097555	1.126915	-33.000000	-99.000000
3166313.853000	38591132.600000	449.302000	1.088811	1.096798	-33.000000	-99.000000
3166313.853000	38591142.600000	439.302000	1.093787	1.116177	-33.000000	-99.000000
3166313.853000	38591142.600000	449.302000	1.086149	1.092770	-33.000000	-99.000000
3166323.853000	38591132.600000	439.302000	1.090114	1.105699	-33.000000	-99.000000
3166323.853000	38591132.600000	449.302000	1.084969	1.090939	-33.000000	-99.000000
3166323.853000	38591142.600000	439.302000	1.089257	1.103322	-33.000000	-99.000000
3166323.853000	38591142.600000	449.302000	1.084765	1.090597	-33.000000	-99.000000
3166313.853000	38591132.600000	459.302000	1.013860	0.988491	-33.000000	-99.000000
3166313.853000	38591132.600000	469.302000	0.974292	0.988238	-33.000000	-99.000000
3166313.853000	38591142.600000	459.302000	1.026910	1.013759	-33.000000	-99.000000
3166313.853000	38591142.600000	469.302000	0.976287	0.989888	-33.000000	-99.000000
3166323.853000	38591132.600000	459.302000	1.035074	1.031397	-33.000000	-99.000000
3166323.853000	38591132.600000	469.302000	0.978768	0.992249	-33.000000	-99.000000
3166323.853000	38591142.600000	459.302000	1.036548	1.034772	-33.000000	-99.000000
3166323.853000	38591142.600000	469.302000	0.979361	0.992776	-33.000000	-99.000000
3166323.853000	38591152.600000	409.302000	0.773680	0.764538	-33.000000	-99.000000
3166323.853000	38591162.600000	409.302000	0.773744	0.764292	-33.000000	-99.000000
3166313.853000	38591152.600000	429.302000	1.089607	1.104416	-33.000000	-99.000000
3166313.853000	38591162.600000	429.302000	1.087625	1.098989	-33.000000	-99.000000
3166323.853000	38591152.600000	419.302000	0.908619	0.916811	-33.000000	-99.000000
3166323.853000	38591152.600000	429.302000	1.105740	1.116185	-33.000000	-99.000000
3166323.853000	38591162.600000	419.302000	0.905902	0.913569	-33.000000	-99.000000
3166323.853000	38591162.600000	429.302000	1.047354	1.060303	-33.000000	-99.000000
3166323.853000	38591172.600000	409.302000	0.773807	0.764043	-33.000000	-99.000000
3166323.853000	38591182.600000	409.302000	0.773856	0.763846	-33.000000	-99.000000
3166313.853000	38591172.600000	429.302000	1.086414	1.095722	-33.000000	-99.000000
3166313.853000	38591182.600000	429.302000	1.085684	1.093773	-33.000000	-99.000000
3166323.853000	38591172.600000	419.302000	0.836219	0.837815	-33.000000	-99.000000
3166323.853000	38591172.600000	429.302000	0.991417	1.004761	-33.000000	-99.000000
3166323.853000	38591182.600000	419.302000	0.836163	0.837769	-33.000000	-99.000000
3166323.853000	38591182.600000	429.302000	0.920124	0.920810	-33.000000	-99.000000
3166293.853000	38591152.600000	439.302000	1.087640	1.098906	-33.000000	-99.000000
3166293.853000	38591152.600000	449.302000	1.084460	1.090097	-33.000000	-99.000000
3166293.853000	38591162.600000	439.302000	1.086180	1.095006	-33.000000	-99.000000
3166293.853000	38591162.600000	449.302000	1.084244	1.089744	-33.000000	-99.000000
3166303.853000	38591152.600000	439.302000	1.088935	1.102435	-33.000000	-99.000000
3166303.853000	38591152.600000	449.302000	1.084688	1.090463	-33.000000	-99.000000
3166303.853000	38591162.600000	439.302000	1.086583	1.096074	-33.000000	-99.000000
3166303.853000	38591162.600000	449.302000	1.084297	1.089829	-33.000000	-99.000000
3166303.853000	38591152.600000	459.302000	1.037058	1.035956	-33.000000	-99.000000
3166303.853000	38591162.600000	459.302000	1.040659	1.044485	-33.000000	-99.000000
3166293.853000	38591172.600000	439.302000	1.085385	1.092923	-33.000000	-99.000000
3166293.853000	38591172.600000	449.302000	1.084144	1.089580	-33.000000	-99.000000
3166293.853000	38591182.600000	439.302000	1.084939	1.091764	-33.000000	-99.000000
3166293.853000	38591182.600000	449.302000	1.084093	1.089497	-33.000000	-99.000000
3166303.853000	38591172.600000	439.302000	1.085538	1.093321	-33.000000	-99.000000
3166303.853000	38591172.600000	449.302000	1.084161	1.089608	-33.000000	-99.000000
3166303.853000	38591182.600000	439.302000	1.085007	1.091940	-33.000000	-99.000000
3166303.853000	38591182.600000	449.302000	1.084100	1.089508	-33.000000	-99.000000
3166303.853000	38591172.600000	459.302000	1.042073	1.047936	-33.000000	-99.000000
3166303.853000	38591182.600000	459.302000	1.042755	1.049620	-33.000000	-99.000000
3166313.853000	38591152.600000	439.302000	1.088768	1.101976	-33.000000	-99.000000
3166313.853000	38591152.600000	449.302000	1.084656	1.090412	-33.000000	-99.000000
3166313.853000	38591162.600000	439.302000	1.086537	1.095952	-33.000000	-99.000000
3166313.853000	38591162.600000	449.302000	1.084291	1.089819	-33.000000	-99.000000
3166323.853000	38591152.600000	439.302000	1.087381	1.098205	-33.000000	-99.000000
3166323.853000	38591152.600000	449.302000	1.084419	1.090031	-33.000000	-99.000000
3166323.853000	38591162.600000	439.302000	1.086084	1.094753	-33.000000	-99.000000
3166323.853000	38591162.600000	449.302000	1.084231	1.089724	-33.000000	-99.000000
3166313.853000	38591152.600000	459.302000	1.037337	1.036604	-33.000000	-99.000000
3166313.853000	38591152.600000	469.302000	0.979702	0.993070	-33.000000	-99.000000
3166313.853000	38591162.600000	459.302000	1.040724	1.044643	-33.000000	-99.000000
3166313.853000	38591162.600000	469.302000	0.981540	0.994993	-33.000000	-99.000000
3166323.853000	38591152.600000	459.302000	1.039520	1.041747	-33.000000	-99.000000
3166323.853000	38591152.600000	469.302000	0.980832	0.994249	-33.000000	-99.000000
3166323.853000	38591162.600000	459.302000	1.041352	1.046168	-33.000000	-99.000000
3166323.853000	38591162.600000	469.302000	0.981950	0.995457	-33.000000	-99.000000
3166313.853000	38591172.600000	439.302000	1.085522	1.093278	-33.000000	-99.000000
3166313.853000	38591172.600000	449.302000	1.084159	1.089605	-33.000000	-99.000000
3166313.853000	38591182.600000	439.302000	1.085000	1.091922	-33.000000	-99.000000
3166313.853000	38591182.600000	449.302000	1.084099	1.089507	-33.000000	-99.000000
3166323.853000	38591172.600000	439.302000	1.085346	1.092820	-33.000000	-99.000000
3166323.853000	38591172.600000	449.302000	1.084139	1.089573	-33.000000	-99.000000
3166323.853000	38591182.600000	439.302000	1.034976	1.046789	-33.000000	-99.000000
3166323.853000	38591182.600000	449.302000	1.084091	1.089494	-33.000000	-99.000000
3166313.853000	38591172.600000	459.302000	1.042095	1.047989	-33.000000	-99.000000
3166313.853000	38591172.600000	469.302000	0.982462	0.996031	-33.000000	-99.000000
3166313.853000	38591182.600000	459.302000	1.042764	1.049642	-33.000000	-99.000000
3166313.853000	38591182.600000	469.302000	0.982961	0.996619	-33.000000	-99.000000
3166323.853000	38591172.600000	459.302000	1.042325	1.048556	-33.000000	-99.000000
3166323.853000	38591172.600000	469.302000	0.924039	0.924039	-33.000000	-99.000000
3166323.853000	38591182.600000	459.302000	0.974108	0.978512	-33.000000	-99.000000
3166323.853000	38591182.600000	469.302000	0.824122	0.824122	-33.000000	-99.000000
3166253.853000	38591112.600000	479.302000	1.329306	1.329306	-33.000000	-99.000000
3166253.853000	38591122.600000	479.302000	1.328801	1.328801	-33.000000	-99.000000
3166253.853000	38591122.600000	489.302000	1.327714	1.327714	-33.000000	-99.000000
3166263.853000	38591122.600000	479.302000	1.329127	1.329127	-33.000000	-99.000000
3166253.853000	38591132.600000	479.302000	1.327648	1.327648	-33.000000	-99.000000
3166253.853000	38591132.600000	489.302000	1.326321	1.326321	-33.000000	-99.000000
3166253.853000	38591142.600000	479.302000	1.325263	1.325263	-33.000000	-99.000000
3166263.853000	38591132.600000	479.302000	1.328643	1.328643	-33.000000	-99.000000
3166263.853000	38591142.600000	479.302000	1.328092	1.328092	-33.000000	-99.000000
3166273.853000	38591142.600000	479.302000	1.329027	1.329027	-33.000000	-99.000000
3166253.853000	38591152.600000	479.302000	1.324845	1.324845	-33.000000	-99.000000
3166253.853000	38591162.600000	479.302000	1.327319	1.327319	-33.000000	-99.000000
3166263.853000	38591152.600000	479.302000	1.328025	1.328025	-33.000000	-99.000000
3166263.853000	38591162.600000	479.302000	1.328533	1.328533	-33.000000	-99.000000
3166253.853000	38591172.600000	479.302000	1.328650	1.328650	-33.000000	-99.000000
3166253.853000	38591182.600000	479.302000	1.329228	1.329228	-33.000000	-99.000000
3166263.853000	38591172.600000	479.302000	1.329045	1.329045	-33.000000	-99.000000
3166263.853000	38591182.600000	479.302000	1.329375	1.329375	-33.000000	-99.000000
3166273.853000	38591152.600000	479.302000	1.329008	1.329008	-33.000000	-99.000000
3166273.853000	38591162.600000	479.302000	1.329154	1.329154	-33.000000	-99.000000
3166273.853000	38591172.600000	479.302000	1.329353	1.329353	-33.000000	-99.000000
3166273.853000	38591182.600000	479.302000	1.329523	1.329523	-33.000000	-99.000000
3166303.853000	38591112.600000	489.302000	0.997117	1.014415	-33.000000	-99.000000
3166303.853000	38591122.600000	489.302000	0.992027	1.014010	-33.000000	-99.000000
3166303.853000	38591132.600000	489.302000	0.967009	0.996769	-33.000000	-99.000000
3166303.853000	38591142.600000	489.302000	0.987162	1.012645	-33.000000	-99.000000
3166313.853000	38591112.600000	479.302000	0.991853	1.008154	-33.000000	-99.000000
3166313.853000	38591112.600000	489.302000	0.997212	1.014413	-33.000000	-99.000000
3166313.853000	38591122.600000	479.302000	0.984062	0.999575	-33.000000	-99.000000
3166313.853000	38591122.600000	489.302000	0.992723	1.014133	-33.000000	-99.000000
3166323.853000	38591112.600000	479.302000	0.993798	1.009878	-33.000000	-99.000000
3166323.853000	38591112.600000	489.302000	0.998008	1.014378	-33.000000	-99.000000
3166323.853000	38591122.600000	479.302000	0.990193	1.006548	-33.000000	-99.000000
3166323.853000	38591122.600000	489.302000	0.996458	1.014431	-33.000000	-99.000000
3166313.853000	38591132.600000	479.302000	0.973271	0.983658	-33.000000	-99.000000
3166313.853000	38591132.600000	489.302000	0.977361	1.006681	-33.000000	-99.000000
3166313.853000	38591142.600000	479.302000	0.979918	0.993999	-33.000000	-99.000000
3166313.853000	38591142.600000	489.302000	0.988923	1.013276	-33.000000	-99.000000
3166323.853000	38591132.600000	479.302000	0.987146	1.003284	-33.000000	-99.000000
3166323.853000	38591132.600000	489.302000	0.994825	1.014389	-33.000000	-99.000000
3166323.853000	38591142.600000	479.302000	0.988829	1.005139	-33.000000	-99.000000
3166323.853000	38591142.600000	489.302000	0.995786	1.014444	-33.000000	-99.000000
3166303.853000	38591152.600000	489.302000	0.996118	1.014459	-33.000000	-99.000000
3166303.853000	38591162.600000	489.302000	0.998248	1.014383	-33.000000	-99.000000
3166303.853000	38591172.600000	489.302000	0.999020	1.014309	-33.000000	-99.000000
3166303.853000	38591182.600000	489.302000	0.999378	1.014267	-33.000000	-99.000000
3166313.853000	38591152.600000	479.302000	0.989797	1.006149	-33.000000	-99.000000
3166313.853000	38591152.600000	489.302000	0.996291	1.014460	-33.000000	-99.000000
3166313.853000	38591162.600000	479.302000	0.994467	1.010430	-33.000000	-99.000000
3166313.853000	38591162.600000	489.302000	0.998284	1.014380	-33.000000	-99.000000
3166323.853000	38591152.600000	479.302000	0.992692	1.008920	-33.000000	-99.000000
3166323.853000	38591152.600000	489.302000	0.997593	1.014423	-33.000000	-99.000000
3166323.853000	38591162.600000	479.302000	0.995439	1.011195	-33.000000	-99.000000
3166323.853000	38591162.600000	489.302000	0.998628	1.014348	-33.000000	-99.000000
3166313.853000	38591172.600000	479.302000	0.996649	1.012084	-33.000000	-99.000000
3166313.853000	38591172.600000	489.302000	0.999031	1.014308	-33.000000	-99.000000
3166313.853000	38591182.600000	479.302000	0.997785	1.012855	-33.000000	-99.000000
3166313.853000	38591182.600000	489.302000	0.999383	1.014267	-33.000000	-99.000000
3166323.853000	38591172.600000	479.302000	0.939019	0.952172	-33.000000	-99.000000
3166323.853000	38591172.600000	489.302000	0.999152	1.014294	-33.000000	-99.000000
3166323.853000	38591182.600000	479.302000	0.849991	0.849363	-33.000000	-99.000000
3166323.853000	38591182.600000	489.302000	0.999434	1.014260	-33.000000	-99.000000
3166253.853000	38591192.600000	459.302000	1.331197	1.333379	-33.000000	-99.000000
3166253.853000	38591192.600000	469.302000	1.330297	1.331031	-33.000000	-99.000000
3166253.853000	38591202.600000	459.302000	1.330835	1.332578	-33.000000	-99.000000
3166253.853000	38591202.600000	469.302000	1.330201	1.330946	-33.000000	-99.000000
3166263.853000	38591192.600000	459.302000	1.331050	1.333052	-33.000000	-99.000000
3166263.853000	38591192.600000	469.302000	1.330258	1.330997	-33.000000	-99.000000
3166263.853000	38591202.600000	459.302000	1.330761	1.332414	-33.000000	-99.000000
3166263.853000	38591202.600000	469.302000	1.330182	1.330929	-33.000000	-99.000000
3166253.853000	38591212.600000	459.302000	1.330612	1.332089	-33.000000	-99.000000
3166253.853000	38591212.600000	469.302000	1.330144	1.330895	-33.000000	-99.000000
3166253.853000	38591222.600000	459.302000	1.330467	1.331772	-33.000000	-99.000000
3166253.853000	38591222.600000	469.302000	1.330108	1.330863	-33.000000	-99.000000
3166263.853000	38591212.600000	459.302000	1.330571	1.332000	-33.000000	-99.000000
3166263.853000	38591212.600000	469.302000	1.330134	1.330886	-33.000000	-99.000000
3166263.853000	38591222.600000	459.302000	1.330442	1.331720	-33.000000	-99.000000
3166263.853000	38591222.600000	469.302000	1.330102	1.330858	-33.000000	-99.000000
3166253.853000	38591232.600000	459.302000	1.330366	1.331555	-33.000000	-99.000000
3166253.853000	38591232.600000	469.302000	1.330084	1.330841	-33.000000	-99.000000
3166263.853000	38591232.600000	459.302000	1.330351	1.331523	-33.000000	-99.000000
3166263.853000	38591232.600000	469.302000	1.330080	1.330838	-33.000000	-99.000000
3166323.853000	38591192.600000	409.302000	0.773892	0.763703	-33.000000	-99.000000
3166323.853000	38591202.600000	409.302000	0.773917	0.763602	-33.000000	-99.000000
3166313.853000	38591192.600000	429.302000	1.085227	1.092563	-33.000000	-99.000000
3166313.853000	38591202.600000	429.302000	1.084928	1.091775	-33.000000	-99.000000
3166323.853000	38591192.600000	419.302000	0.836123	0.837737	-33.000000	-99.000000
3166323.853000	38591192.600000	429.302000	0.856147	0.854304	-33.000000	-99.000000
3166323.853000	38591202.600000	419.302000	0.836095	0.837714	-33.000000	-99.000000
3166323.853000	38591202.600000	429.302000	0.856113	0.854279	-33.000000	-99.000000
3166323.853000	38591212.600000	409.302000	0.773935	0.763529	-33.000000	-99.000000
3166323.853000	38591222.600000	409.302000	0.773948	0.763476	-33.000000	-99.000000
3166313.853000	38591212.600000	429.302000	1.104293	1.108558	-33.000000	-99.000000
3166313.853000	38591222.600000	429.302000	1.044614	1.055041	-33.000000	-99.000000
3166323.853000	38591212.600000	419.302000	0.836075	0.837698	-33.000000	-99.000000
3166323.853000	38591212.600000	429.302000	0.856088	0.854261	-33.000000	-99.000000
3166323.853000	38591222.600000	419.302000	0.836060	0.837687	-33.000000	-99.000000
3166323.853000	38591222.600000	429.302000	0.856071	0.854247	-33.000000	-99.000000
3166293.853000	38591192.600000	439.302000	1.084672	1.091074	-33.000000	-99.000000
3166293.853000	38591192.600000	449.302000	1.084064	1.089450	-33.000000	-99.000000
3166293.853000	38591202.600000	439.302000	1.084502	1.090636	-33.000000	-99.000000
3166293.853000	38591202.600000	449.302000	1.084046	1.089421	-33.000000	-99.000000
3166303.853000	38591192.600000	439.302000	1.084707	1.091162	-33.000000	-99.000000
3166303.853000	38591192.600000	449.302000	1.084067	1.089455	-33.000000	-99.000000
3166303.853000	38591202.600000	439.302000	1.084521	1.090685	-33.000000	-99.000000
3166303.853000	38591202.600000	449.302000	1.084048	1.089424	-33.000000	-99.000000
3166303.853000	38591192.600000	459.302000	1.043131	1.050556	-33.000000	-99.000000
3166303.853000	38591202.600000	459.302000	1.043360	1.051126	-33.000000	-99.000000
3166293.853000	38591212.600000	439.302000	1.084388	1.090343	-33.000000	-99.000000
3166293.853000	38591212.600000	449.302000	1.084035	1.089403	-33.000000	-99.000000
3166293.853000	38591222.600000	439.302000	1.084308	1.090138	-33.000000	-99.000000
3166293.853000	38591222.600000	449.302000	1.084027	1.089390	-33.000000	-99.000000
3166303.853000	38591212.600000	439.302000	1.084399	1.090372	-33.000000	-99.000000
3166303.853000	38591212.600000	449.302000	1.084036	1.089404	-33.000000	-99.000000
3166303.853000	38591222.600000	439.302000	1.084315	1.090156	-33.000000	-99.000000
3166303.853000	38591222.600000	449.302000	1.084027	1.089391	-33.000000	-99.000000
3166303.853000	38591212.600000	459.302000	1.043509	1.051499	-33.000000	-99.000000
3166303.853000	38591222.600000	459.302000	1.043612	1.051755	-33.000000	-99.000000
3166313.853000	38591192.600000	439.302000	1.084703	1.091153	-33.000000	-99.000000
3166313.853000	38591192.600000	449.302000	1.084067	1.089455	-33.000000	-99.000000
3166313.853000	38591202.600000	439.302000	1.084519	1.090680	-33.000000	-99.000000
3166313.853000	38591202.600000	449.302000	1.084048	1.089424	-33.000000	-99.000000
3166323.853000	38591192.600000	439.302000	0.889984	0.892369	-33.000000	-99.000000
3166323.853000	38591192.600000	449.302000	0.929794	0.935893	-33.000000	-99.000000
3166323.853000	38591202.600000	439.302000	0.830079	0.829104	-33.000000	-99.000000
3166323.853000	38591202.600000	449.302000	0.786027	0.786027	-33.000000	-99.000000
3166313.853000	38591192.600000	459.302000	1.043136	1.050566	-33.000000	-99.000000
3166313.853000	38591192.600000	469.302000	0.983255	0.996975	-33.000000	-99.000000
3166313.853000	38591202.600000	459.302000	1.043363	1.051132	-33.000000	-99.000000
3166313.853000	38591202.600000	469.302000	0.983441	0.997203	-33.000000	-99.000000
3166323.853000	38591192.600000	459.302000	0.799999	0.799999	-33.000000	-99.000000
3166323.853000	38591192.600000	469.302000	0.804034	0.804034	-33.000000	-99.000000
3166323.853000	38591202.600000	459.302000	0.795967	0.795967	-33.000000	-99.000000
3166323.853000	38591202.600000	469.302000	0.804026	0.804026	-33.000000	-99.000000
3166313.853000	38591212.600000	439.302000	1.084398	1.090369	-33.000000	-99.000000
3166313.853000	38591212.600000	449.302000	1.084036	1.089404	-33.000000	-99.000000
3166313.853000	38591222.600000	439.302000	1.084315	1.090155	-33.000000	-99.000000
3166313.853000	38591222.600000	449.302000	1.084027	1.089391	-33.000000	-99.000000
3166323.853000	38591212.600000	439.302000	0.830061	0.829088	-33.000000	-99.000000
3166323.853000	38591212.600000	449.302000	0.786021	0.786021	-33.000000	-99.000000
3166323.853000	38591222.600000	439.302000	0.830049	0.829076	-33.000000	-99.000000
3166323.853000	38591222.600000	449.302000	0.786017	0.786017	-33.000000	-99.000000
3166313.853000	38591212.600000	459.302000	1.043511	1.051502	-33.000000	-99.000000
3166313.853000	38591212.600000	469.302000	0.983565	0.997358	-33.000000	-99.000000
3166313.853000	38591222.600000	459.302000	1.043612	1.051757	-33.000000	-99.000000
3166313.853000	38591222.600000	469.302000	0.983652	0.997468	-33.000000	-99.000000
3166323.853000	38591212.600000	459.302000	0.795973	0.795973	-33.000000	-99.000000
3166323.853000	38591212.600000	469.302000	0.823962	0.823962	-33.000000	-99.000000
3166323.853000	38591222.600000	459.302000	0.795978	0.795978	-33.000000	-99.000000
3166323.853000	38591222.600000	469.302000	0.823970	0.823970	-33.000000	-99.000000
3166323.853000	38591232.600000	409.302000	0.773958	0.763437	-33.000000	-99.000000
3166313.853000	38591232.600000	429.302000	0.990317	1.002976	-33.000000	-99.000000
3166323.853000	38591232.600000	419.302000	0.836049	0.837679	-33.000000	-99.000000
3166323.853000	38591232.600000	429.302000	0.856058	0.854238	-33.000000	-99.000000
3166293.853000	38591232.600000	439.302000	1.084251	1.089990	-33.000000	-99.000000
3166293.853000	38591232.600000	449.302000	1.133936	1.142025	-33.000000	-99.000000
3166303.853000	38591232.600000	439.302000	1.084255	1.090002	-33.000000	-99.000000
3166303.853000	38591232.600000	449.302000	1.084022	1.089382	-33.000000	-99.000000
3166303.853000	38591232.600000	459.302000	1.043685	1.051938	-33.000000	-99.000000
3166313.853000	38591232.600000	439.302000	1.084255	1.090001	-33.000000	-99.000000
3166313.853000	38591232.600000	449.302000	1.084022	1.089382	-33.000000	-99.000000
3166323.853000	38591232.600000	439.302000	0.830040	0.829068	-33.000000	-99.000000
3166323.853000	38591232.600000	449.302000	0.786014	0.786014	-33.000000	-99.000000
3166313.853000	38591232.600000	459.302000	1.043686	1.051940	-33.000000	-99.000000
3166313.853000	38591232.600000	469.302000	0.924024	0.924024	-33.000000	-99.000000
3166323.853000	38591232.600000	459.302000	0.795982	0.795982	-33.000000	-99.000000
3166323.853000	38591232.600000	469.302000	0.823976	0.823976	-33.000000	-99.000000
3166253.853000	38591192.600000	479.302000	1.329509	1.329509	-33.000000	-99.000000
3166253.853000	38591202.600000	479.302000	1.329663	1.329663	-33.000000	-99.000000
3166263.853000	38591192.600000	479.302000	1.329573	1.329573	-33.000000	-99.000000
3166263.853000	38591202.600000	479.302000	1.329694	1.329694	-33.000000	-99.000000
3166253.853000	38591212.600000	479.302000	1.329754	1.329754	-33.000000	-99.000000
3166253.853000	38591222.600000	479.302000	1.329813	1.329813	-33.000000	-99.000000
3166263.853000	38591212.600000	479.302000	1.329771	1.329771	-33.000000	-99.000000
3166263.853000	38591222.600000	479.302000	1.329823	1.329823	-33.000000	-99.000000
3166273.853000	38591192.600000	479.302000	1.329647	1.329647	-33.000000	-99.000000
3166273.853000	38591202.600000	479.302000	1.329734	1.329734	-33.000000	-99.000000
3166273.853000	38591212.600000	479.302000	1.329794	1.329794	-33.000000	-99.000000
3166273.853000	38591222.600000	479.302000	1.329837	1.329837	-33.000000	-99.000000
3166253.853000	38591232.600000	479.302000	1.329854	1.329854	-33.000000	-99.000000
3166263.853000	38591232.600000	479.302000	1.329860	1.329860	-33.000000	-99.000000
3166273.853000	38591232.600000	479.302000	1.329869	1.329869	-33.000000	-99.000000
3166303.853000	38591192.600000	489.302000	0.999572	1.014242	-33.000000	-99.000000
3166303.853000	38591202.600000	489.302000	0.999688	1.014226	-33.000000	-99.000000
3166303.853000	38591212.600000	489.302000	0.999763	1.014216	-33.000000	-99.000000
3166303.853000	38591222.600000	489.302000	0.999814	1.014209	-33.000000	-99.000000
3166313.853000	38591192.600000	479.302000	0.998438	1.013269	-33.000000	-99.000000
3166313.853000	38591192.600000	489.302000	0.999574	1.014242	-33.000000	-99.000000
3166313.853000	38591202.600000	479.302000	0.998843	1.013517	-33.000000	-99.000000
3166313.853000	38591202.600000	489.302000	0.999689	1.014226	-33.000000	-99.000000
3166323.853000	38591192.600000	479.302000	0.830043	0.830043	-33.000000	-99.000000
3166323.853000	38591192.600000	489.302000	0.809977	0.807202	-33.000000	-99.000000
3166323.853000	38591202.600000	479.302000	0.830033	0.830033	-33.000000	-99.000000
3166323.853000	38591202.600000	489.302000	0.879868	0.879868	-33.000000	-99.000000
3166313.853000	38591212.600000	479.302000	0.999111	1.013676	-33.000000	-99.000000
3166313.853000	38591212.600000	489.302000	0.999764	1.014216	-33.000000	-99.000000
3166313.853000	38591222.600000	479.302000	0.999296	1.013784	-33.000000	-99.000000
3166313.853000	38591222.600000	489.302000	0.999815	1.014209	-33.000000	-99.000000
3166323.853000	38591212.600000	479.302000	0.830026	0.830026	-33.000000	-99.000000
3166323.853000	38591212.600000	489.302000	0.879898	0.879898	-33.000000	-99.000000
3166323.853000	38591222.600000	479.302000	0.830021	0.830021	-33.000000	-99.000000
3166323.853000	38591222.600000	489.302000	0.879919	0.879919	-33.000000	-99.000000
3166303.853000	38591232.600000	489.302000	0.999850	1.014203	-33.000000	-99.000000
3166313.853000	38591232.600000	479.302000	0.939839	0.953345	-33.000000	-99.000000
3166313.853000	38591232.600000	489.302000	0.999851	1.014203	-33.000000	-99.000000
3166323.853000	38591232.600000	479.302000	0.830017	0.830017	-33.000000	-99.000000
3166323.853000	38591232.600000	489.302000	0.879935	0.879935	-33.000000	-99.000000
3166333.853000	38591112.600000	399.302000	0.773215	0.762617	-33.000000	-99.000000
3166333.853000	38591112.600000	409.302000	0.773722	0.764344	-33.000000	-99.000000
3166333.853000	38591122.600000	399.302000	0.772876	0.762261	-33.000000	-99.000000
3166333.853000	38591122.600000	409.302000	0.773583	0.764893	-33.000000	-99.000000
3166343.853000	38591112.600000	399.302000	0.772989	0.762382	-33.000000	-99.000000
3166343.853000	38591112.600000	409.302000	0.773629	0.764701	-33.000000	-99.000000
3166343.853000	38591122.600000	399.302000	0.772345	0.761568	-33.000000	-99.000000
3166343.853000	38591122.600000	409.302000	0.773332	0.765862	-33.000000	-99.000000
3166333.853000	38591112.600000	419.302000	0.836304	0.837916	-33.000000	-99.000000
3166333.853000	38591112.600000	429.302000	0.991753	1.005196	-33.000000	-99.000000
3166333.853000	38591122.600000	419.302000	0.836461	0.838052	-33.000000	-99.000000
3166333.853000	38591122.600000	429.302000	0.920123	0.920565	-33.000000	-99.000000
3166343.853000	38591112.600000	419.302000	0.836406	0.838010	-33.000000	-99.000000
3166343.853000	38591112.600000	429.302000	0.856500	0.854555	-33.000000	-99.000000
3166343.853000	38591122.600000	419.302000	0.836746	0.838314	-33.000000	-99.000000
3166343.853000	38591122.600000	429.302000	0.856920	0.854858	-33.000000	-99.000000
3166333.853000	38591132.600000	399.302000	0.772487	0.761777	-33.000000	-99.000000
3166333.853000	38591132.600000	409.302000	0.773406	0.765595	-33.000000	-99.000000
3166333.853000	38591142.600000	399.302000	0.772299	0.761514	-33.000000	-99.000000
3166333.853000	38591142.600000	409.302000	0.773313	0.765973	-33.000000	-99.000000
3166343.853000	38591132.600000	399.302000	0.771347	0.759643	-33.000000	-99.000000
3166343.853000	38591132.600000	409.302000	0.772717	0.768249	-33.000000	-99.000000
3166343.853000	38591142.600000	399.302000	0.770733	0.757740	-33.000000	-99.000000
3166343.853000	38591142.600000	409.302000	0.772175	0.770345	-33.000000	-99.000000
3166333.853000	38591132.600000	419.302000	0.836667	0.838228	-33.000000	-99.000000
3166333.853000	38591132.600000	429.302000	0.856819	0.854788	-33.000000	-99.000000
3166333.853000	38591142.600000	419.302000	0.836780	0.838317	-33.000000	-99.000000
3166333.853000	38591142.600000	429.302000	0.856956	0.854890	-33.000000	-99.000000
3166343.853000	38591132.600000	419.302000	0.837486	0.839017	-33.000000	-99.000000
3166343.853000	38591132.600000	429.302000	0.857845	0.855522	-33.000000	-99.000000
3166343.853000	38591142.600000	419.302000	0.838184	0.839717	-33.000000	-99.000000
3166343.853000	38591142.600000	429.302000	0.858733	0.856155	-33.000000	-99.000000
3166353.853000	38591112.600000	399.302000	0.772836	0.762209	-33.000000	-99.000000
3166353.853000	38591112.600000	409.302000	0.773563	0.764956	-33.000000	-99.000000
3166353.853000	38591122.600000	399.302000	0.771895	0.760818	-33.000000	-99.000000
3166353.853000	38591122.600000	409.302000	0.773082	0.766826	-33.000000	-99.000000
3166363.853000	38591112.600000	399.302000	0.772869	0.762249	-33.000000	-99.000000
3166363.853000	38591122.600000	399.302000	0.772002	0.761013	-33.000000	-99.000000
3166353.853000	38591112.600000	419.302000	0.836480	0.838077	-33.000000	-99.000000
3166353.853000	38591112.600000	429.302000	0.856592	0.854620	-33.000000	-99.000000
3166353.853000	38591122.600000	419.302000	0.837038	0.838594	-33.000000	-99.000000
3166353.853000	38591122.600000	429.302000	0.857285	0.855119	-33.000000	-99.000000
3166363.853000	38591112.600000	419.302000	0.836463	0.838062	-33.000000	-99.000000
3166363.853000	38591112.600000	429.302000	0.856571	0.854605	-33.000000	-99.000000
3166363.853000	38591122.600000	419.302000	0.836963	0.838522	-33.000000	-99.000000
3166363.853000	38591122.600000	429.302000	0.857191	0.855052	-33.000000	-99.000000
3166353.853000	38591132.600000	399.302000	0.770123	0.754155	-33.000000	-99.000000
3166353.853000	38591132.600000	409.302000	0.771261	0.773681	-33.000000	-99.000000
3166353.853000	38591142.600000	399.302000	0.773905	0.717041	-33.000000	-99.000000
3166353.853000	38591142.600000	409.302000	0.765305	0.794167	-33.000000	-99.000000
3166363.853000	38591132.600000	399.302000	0.770412	0.756194	-33.000000	-99.000000
3166363.853000	38591142.600000	399.302000	0.769996	0.744425	-33.000000	-99.000000
3166353.853000	38591132.600000	419.302000	0.839396	0.841182	-33.000000	-99.000000
3166353.853000	38591132.600000	429.302000	0.860311	0.857244	-33.000000	-99.000000
3166353.853000	38591142.600000	419.302000	0.852077	0.864584	-33.000000	-99.000000
3166353.853000	38591142.600000	429.302000	0.877466	0.869014	-33.000000	-99.000000
3166363.853000	38591132.600000	419.302000	0.838702	0.840343	-33.000000	-99.000000
3166363.853000	38591132.600000	429.302000	0.859406	0.856618	-33.000000	-99.000000
3166363.853000	38591142.600000	419.302000	0.842683	0.845830	-33.000000	-99.000000
3166363.853000	38591142.600000	429.302000	0.864742	0.860268	-33.000000	-99.000000
3166333.853000	38591112.600000	439.302000	1.085964	1.094433	-33.000000	-99.000000
3166333.853000	38591112.600000	449.302000	1.084237	1.089749	-33.000000	-99.000000
3166333.853000	38591122.600000	439.302000	1.036561	1.049734	-33.000000	-99.000000
3166333.853000	38591122.600000	449.302000	1.084326	1.089895	-33.000000	-99.000000
3166343.853000	38591112.600000	439.302000	0.830358	0.829382	-33.000000	-99.000000
3166343.853000	38591112.600000	449.302000	0.786120	0.786120	-33.000000	-99.000000
3166343.853000	38591122.600000	439.302000	0.830656	0.829663	-33.000000	-99.000000
3166343.853000	38591122.600000	449.302000	0.786217	0.786217	-33.000000	-99.000000
3166333.853000	38591112.600000	459.302000	1.041577	1.046705	-33.000000	-99.000000
3166333.853000	38591112.600000	469.302000	0.923951	0.923951	-33.000000	-99.000000
3166333.853000	38591122.600000	459.302000	0.974107	0.977874	-33.000000	-99.000000
3166333.853000	38591122.600000	469.302000	0.824273	0.824273	-33.000000	-99.000000
3166343.853000	38591112.600000	459.302000	0.795876	0.795876	-33.000000	-99.000000
3166343.853000	38591112.600000	469.302000	0.804106	0.804106	-33.000000	-99.000000
3166343.853000	38591122.600000	459.302000	0.795770	0.795770	-33.000000	-99.000000
3166343.853000	38591122.600000	469.302000	0.804198	0.804198	-33.000000	-99.000000
3166333.853000	38591132.600000	439.302000	0.889567	0.891535	-33.000000	-99.000000
3166333.853000	38591132.600000	449.302000	0.859228	0.867200	-33.000000	-99.000000
3166333.853000	38591142.600000	439.302000	0.830680	0.829674	-33.000000	-99.000000
3166333.853000	38591142.600000	449.302000	0.786225	0.786225	-33.000000	-99.000000
3166343.853000	38591132.600000	439.302000	0.831316	0.830265	-33.000000	-99.000000
3166343.853000	38591132.600000	449.302000	0.786420	0.786420	-33.000000	-99.000000
3166343.853000	38591142.600000	439.302000	0.831953	0.830817	-33.000000	-99.000000
3166343.853000	38591142.600000	449.302000	0.786603	0.786603	-33.000000	-99.000000
3166333.853000	38591132.600000	459.302000	0.799831	0.799831	-33.000000	-99.000000
3166333.853000	38591132.600000	469.302000	0.804179	0.804179	-33.000000	-99.000000
3166333.853000	38591142.600000	459.302000	0.795751	0.795751	-33.000000	-99.000000
3166333.853000	38591142.600000	469.302000	0.804212	0.804212	-33.000000	-99.000000
3166343.853000	38591132.600000	459.302000	0.795541	0.795541	-33.000000	-99.000000
3166343.853000	38591132.600000	469.302000	0.804408	0.804408	-33.000000	-99.000000
3166343.853000	38591142.600000	459.302000	0.795323	0.795323	-33.000000	-99.000000
3166343.853000	38591142.600000	469.302000	0.804623	0.804623	-33.000000	-99.000000
3166353.853000	38591112.600000	439.302000	0.830423	0.829445	-33.000000	-99.000000
3166353.853000	38591112.600000	449.302000	0.786141	0.786141	-33.000000	-99.000000
3166353.853000	38591122.600000	439.302000	0.830917	0.829907	-33.000000	-99.000000
3166353.853000	38591122.600000	449.302000	0.786298	0.786298	-33.000000	-99.000000
3166363.853000	38591112.600000	439.302000	0.830408	0.829431	-33.000000	-99.000000
3166363.853000	38591112.600000	449.302000	0.786136	0.786136	-33.000000	-99.000000
3166363.853000	38591122.600000	439.302000	0.830850	0.829845	-33.000000	-99.000000
3166363.853000	38591122.600000	449.302000	0.786277	0.786277	-33.000000	-99.000000
3166353.853000	38591112.600000	459.302000	0.795853	0.795853	-33.000000	-99.000000
3166353.853000	38591112.600000	469.302000	0.804126	0.804126	-33.000000	-99.000000
3166353.853000	38591122.600000	459.302000	0.795682	0.795682	-33.000000	-99.000000
3166353.853000	38591122.600000	469.302000	0.804278	0.804278	-33.000000	-99.000000
3166363.853000	38591112.600000	459.302000	0.795858	0.795858	-33.000000	-99.000000
3166363.853000	38591112.600000	469.302000	0.804121	0.804121	-33.000000	-99.000000
3166363.853000	38591122.600000	459.302000	0.795704	0.795704	-33.000000	-99.000000
3166363.853000	38591122.600000	469.302000	0.804258	0.804258	-33.000000	-99.000000
3166353.853000	38591132.600000	439.302000	0.833089	0.831805	-33.000000	-99.000000
3166353.853000	38591132.600000	449.302000	0.786889	0.786889	-33.000000	-99.000000
3166353.853000	38591142.600000	439.302000	0.845457	0.840494	-33.000000	-99.000000
3166353.853000	38591142.600000	449.302000	0.787291	0.787291	-33.000000	-99.000000
3166363.853000	38591132.600000	439.302000	0.832436	0.831252	-33.000000	-99.000000
3166363.853000	38591132.600000	449.302000	0.786729	0.786729	-33.000000	-99.000000
3166363.853000	38591142.600000	439.302000	0.836347	0.834322	-33.000000	-99.000000
3166363.853000	38591142.600000	449.302000	0.787468	0.787468	-33.000000	-99.000000
3166353.853000	38591132.600000	459.302000	0.795006	0.795006	-33.000000	-99.000000
3166353.853000	38591132.600000	469.302000	0.804984	0.804984	-33.000000	-99.000000
3166353.853000	38591142.600000	459.302000	0.793196	0.793196	-33.000000	-99.000000
3166353.853000	38591142.600000	469.302000	0.809607	0.809607	-33.000000	-99.000000
3166363.853000	38591132.600000	459.302000	0.795192	0.795192	-33.000000	-99.000000
3166363.853000	38591132.600000	469.302000	0.804769	0.804769	-33.000000	-99.000000
3166363.853000	38591142.600000	459.302000	0.794206	0.794206	-33.000000	-99.000000
3166363.853000	38591142.600000	469.302000	0.806154	0.806154	-33.000000	-99.000000
3166333.853000	38591152.600000	399.302000	0.772508	0.761819	-33.000000	-99.000000
3166333.853000	38591152.600000	409.302000	0.773420	0.765571	-33.000000	-99.000000
3166333.853000	38591162.600000	399.302000	0.772901	0.762305	-33.000000	-99.000000
3166333.853000	38591162.600000	409.302000	0.773598	0.764874	-33.000000	-99.000000
3166343.853000	38591152.600000	399.302000	0.771404	0.759822	-33.000000	-99.000000
3166343.853000	38591152.600000	409.302000	0.772770	0.768109	-33.000000	-99.000000
3166343.853000	38591162.600000	399.302000	0.772394	0.761668	-33.000000	-99.000000
3166343.853000	38591162.600000	409.302000	0.773366	0.765799	-33.000000	-99.000000
3166333.853000	38591152.600000	419.302000	0.836660	0.838197	-33.000000	-99.000000
3166333.853000	38591152.600000	429.302000	0.856805	0.854784	-33.000000	-99.000000
3166333.853000	38591162.600000	419.302000	0.836456	0.838013	-33.000000	-99.000000
3166333.853000	38591162.600000	429.302000	0.856553	0.854601	-33.000000	-99.000000
3166343.853000	38591152.600000	419.302000	0.837442	0.838920	-33.000000	-99.000000
3166343.853000	38591152.600000	429.302000	0.857782	0.855488	-33.000000	-99.000000
3166343.853000	38591162.600000	419.302000	0.836728	0.838244	-33.000000	-99.000000
3166343.853000	38591162.600000	429.302000	0.856887	0.854846	-33.000000	-99.000000
3166333.853000	38591172.600000	399.302000	0.773235	0.762651	-33.000000	-99.000000
3166333.853000	38591172.600000	409.302000	0.773734	0.764337	-33.000000	-99.000000
3166333.853000	38591182.600000	399.302000	0.773463	0.762858	-33.000000	-99.000000
3166333.853000	38591182.600000	409.302000	0.773820	0.763996	-33.000000	-99.000000
3166343.853000	38591172.600000	399.302000	0.773019	0.762436	-33.000000	-99.000000
3166343.853000	38591172.600000	409.302000	0.773649	0.764682	-33.000000	-99.000000
3166343.853000	38591182.600000	399.302000	0.773365	0.762772	-33.000000	-99.000000
3166343.853000	38591182.600000	409.302000	0.773784	0.764142	-33.000000	-99.000000
3166333.853000	38591172.600000	419.302000	0.836302	0.837881	-33.000000	-99.000000
3166333.853000	38591172.600000	429.302000	0.856364	0.854464	-33.000000	-99.000000
3166333.853000	38591182.600000	419.302000	0.836205	0.837801	-33.000000	-99.000000
3166333.853000	38591182.600000	429.302000	0.856246	0.854377	-33.000000	-99.000000
3166343.853000	38591172.600000	419.302000	0.836401	0.837960	-33.000000	-99.000000
3166343.853000	38591172.600000	429.302000	0.856484	0.854552	-33.000000	-99.000000
3166343.853000	38591182.600000	419.302000	0.836247	0.837833	-33.000000	-99.000000
3166343.853000	38591182.600000	429.302000	0.856296	0.854414	-33.000000	-99.000000
3166353.853000	38591152.600000	399.302000	0.770205	0.755036	-33.000000	-99.000000
3166353.853000	38591152.600000	409.302000	0.771473	0.773026	-33.000000	-99.000000
3166353.853000	38591162.600000	399.302000	0.771969	0.760999	-33.000000	-99.000000
3166353.853000	38591162.600000	409.302000	0.773139	0.766696	-33.000000	-99.000000
3166363.853000	38591152.600000	399.302000	0.770497	0.756760	-33.000000	-99.000000
3166363.853000	38591162.600000	399.302000	0.772070	0.761171	-33.000000	-99.000000
3166353.853000	38591152.600000	419.302000	0.839155	0.840775	-33.000000	-99.000000
3166353.853000	38591152.600000	429.302000	0.859995	0.857045	-33.000000	-99.000000
3166353.853000	38591162.600000	419.302000	0.836999	0.838483	-33.000000	-99.000000
3166353.853000	38591162.600000	429.302000	0.857223	0.855090	-33.000000	-99.000000
3166363.853000	38591152.600000	419.302000	0.838551	0.840078	-33.000000	-99.000000
3166363.853000	38591152.600000	429.302000	0.859204	0.856494	-33.000000	-99.000000
3166363.853000	38591162.600000	419.302000	0.836931	0.838422	-33.000000	-99.000000
3166363.853000	38591162.600000	429.302000	0.857137	0.855028	-33.000000	-99.000000
3166353.853000	38591172.600000	399.302000	0.772874	0.762279	-33.000000	-99.000000
3166353.853000	38591172.600000	409.302000	0.773588	0.764925	-33.000000	-99.000000
3166353.853000	38591182.600000	399.302000	0.773307	0.762721	-33.000000	-99.000000
3166353.853000	38591182.600000	409.302000	0.773762	0.764230	-33.000000	-99.000000
3166363.853000	38591172.600000	399.302000	0.772906	0.762315	-33.000000	-99.000000
3166363.853000	38591182.600000	399.302000	0.773319	0.762732	-33.000000	-99.000000
3166353.853000	38591172.600000	419.302000	0.836471	0.838017	-33.000000	-99.000000
3166353.853000	38591172.600000	429.302000	0.856569	0.854615	-33.000000	-99.000000
3166353.853000	38591182.600000	419.302000	0.836272	0.837852	-33.000000	-99.000000
3166353.853000	38591182.600000	429.302000	0.856326	0.854437	-33.000000	-99.000000
3166363.853000	38591172.600000	419.302000	0.836455	0.838004	-33.000000	-99.000000
3166363.853000	38591172.600000	429.302000	0.856550	0.854601	-33.000000	-99.000000
3166363.853000	38591182.600000	419.302000	0.836266	0.837848	-33.000000	-99.000000
3166363.853000	38591182.600000	429.302000	0.856319	0.854432	-33.000000	-99.000000
3166333.853000	38591152.600000	439.302000	0.830571	0.829569	-33.000000	-99.000000
3166333.853000	38591152.600000	449.302000	0.786191	0.786191	-33.000000	-99.000000
3166333.853000	38591162.600000	439.302000	0.830391	0.829398	-33.000000	-99.000000
3166333.853000	38591162.600000	449.302000	0.786132	0.786132	-33.000000	-99.000000
3166343.853000	38591152.600000	439.302000	0.831269	0.830202	-33.000000	-99.000000
3166343.853000	38591152.600000	449.302000	0.786409	0.786409	-33.000000	-99.000000
3166343.853000	38591162.600000	439.302000	0.830628	0.829616	-33.000000	-99.000000
3166343.853000	38591162.600000	449.302000	0.786210	0.786210	-33.000000	-99.000000
3166333.853000	38591152.600000	459.302000	0.795785	0.795785	-33.000000	-99.000000
3166333.853000	38591152.600000	469.302000	0.804180	0.804180	-33.000000	-99.000000
3166333.853000	38591162.600000	459.302000	0.795848	0.795848	-33.000000	-99.000000
3166333.853000	38591162.600000	469.302000	0.804125	0.804125	-33.000000	-99.000000
3166343.853000	38591152.600000	459.302000	0.795536	0.795536	-33.000000	-99.000000
3166343.853000	38591152.600000	469.302000	0.804407	0.804407	-33.000000	-99.000000
3166343.853000	38591162.600000	459.302000	0.795759	0.795759	-33.000000	-99.000000
3166343.853000	38591162.600000	469.302000	0.804201	0.804201	-33.000000	-99.000000
3166333.853000	38591172.600000	439.302000	0.830256	0.829271	-33.000000	-99.000000
3166333.853000	38591172.600000	449.302000	0.786087	0.786087	-33.000000	-99.000000
3166333.853000	38591182.600000	439.302000	0.830173	0.829192	-33.000000	-99.000000
3166333.853000	38591182.600000	449.302000	0.786059	0.786059	-33.000000	-99.000000
3166343.853000	38591172.600000	439.302000	0.830341	0.829349	-33.000000	-99.000000
3166343.853000	38591172.600000	449.302000	0.786116	0.786116	-33.000000	-99.000000
3166343.853000	38591182.600000	439.302000	0.830208	0.829224	-33.000000	-99.000000
3166343.853000	38591182.600000	449.302000	0.786071	0.786071	-33.000000	-99.000000
3166333.853000	38591172.600000	459.302000	0.795898	0.795898	-33.000000	-99.000000
3166333.853000	38591172.600000	469.302000	0.804083	0.804083	-33.000000	-99.000000
3166333.853000	38591182.600000	459.302000	0.795930	0.795930	-33.000000	-99.000000
3166333.853000	38591182.600000	469.302000	0.804056	0.804056	-33.000000	-99.000000
3166343.853000	38591172.600000	459.302000	0.795865	0.795865	-33.000000	-99.000000
3166343.853000	38591172.600000	469.302000	0.804110	0.804110	-33.000000	-99.000000
3166343.853000	38591182.600000	459.302000	0.795915	0.795915	-33.000000	-99.000000
3166343.853000	38591182.600000	469.302000	0.804068	0.804068	-33.000000	-99.000000
3166353.853000	38591152.600000	439.302000	0.832871	0.831577	-33.000000	-99.000000
3166353.853000	38591152.600000	449.302000	0.786843	0.786843	-33.000000	-99.000000
3166353.853000	38591162.600000	439.302000	0.830867	0.829833	-33.000000	-99.000000
3166353.853000	38591162.600000	449.302000	0.786286	0.786286	-33.000000	-99.000000
3166363.853000	38591152.600000	439.302000	0.832295	0.831094	-33.000000	-99.000000
3166363.853000	38591152.600000	449.302000	0.786698	0.786698	-33.000000	-99.000000
3166363.853000	38591162.600000	439.302000	0.830806	0.829778	-33.000000	-99.000000
3166363.853000	38591162.600000	449.302000	0.786267	0.786267	-33.000000	-99.000000
3166353.853000	38591152.600000	459.302000	0.795023	0.795023	-33.000000	-99.000000
3166353.853000	38591152.600000	469.302000	0.804949	0.804949	-33.000000	-99.000000
3166353.853000	38591162.600000	459.302000	0.795670	0.795670	-33.000000	-99.000000
3166353.853000	38591162.600000	469.302000	0.804280	0.804280	-33.000000	-99.000000
3166363.853000	38591152.600000	459.302000	0.795199	0.795199	-33.000000	-99.000000
3166363.853000	38591152.600000	469.302000	0.804751	0.804751	-33.000000	-99.000000
3166363.853000	38591162.600000	459.302000	0.795693	0.795693	-33.000000	-99.000000
3166363.853000	38591162.600000	469.302000	0.804260	0.804260	-33.000000	-99.000000
3166353.853000	38591172.600000	439.302000	0.830402	0.829405	-33.000000	-99.000000
3166353.853000	38591172.600000	449.302000	0.786136	0.786136	-33.000000	-99.000000
3166353.853000	38591182.600000	439.302000	0.830229	0.829244	-33.000000	-99.000000
3166353.853000	38591182.600000	449.302000	0.786078	0.786078	-33.000000	-99.000000
3166363.853000	38591172.600000	439.302000	0.830388	0.829392	-33.000000	-99.000000
3166363.853000	38591172.600000	449.302000	0.786131	0.786131	-33.000000	-99.000000
3166363.853000	38591182.600000	439.302000	0.830224	0.829240	-33.000000	-99.000000
3166363.853000	38591182.600000	449.302000	0.786077	0.786077	-33.000000	-99.000000
3166353.853000	38591172.600000	459.302000	0.795841	0.795841	-33.000000	-99.000000
3166353.853000	38591172.600000	469.302000	0.804130	0.804130	-33.000000	-99.000000
3166353.853000	38591182.600000	459.302000	0.795907	0.795907	-33.000000	-99.000000
3166353.853000	38591182.600000	469.302000	0.804075	0.804075	-33.000000	-99.000000
3166363.853000	38591172.600000	459.302000	0.795846	0.795846	-33.000000	-99.000000
3166363.853000	38591172.600000	469.302000	0.804125	0.804125	-33.000000	-99.000000
3166363.853000	38591182.600000	459.302000	0.795909	0.795909	-33.000000	-99.000000
3166363.853000	38591182.600000	469.302000	0.804073	0.804073	-33.000000	-99.000000
3166373.853000	38591112.600000	429.302000	0.856459	0.854524	-33.000000	-99.000000
3166373.853000	38591122.600000	429.302000	0.856788	0.854763	-33.000000	-99.000000
3166373.853000	38591132.600000	429.302000	0.857378	0.855189	-33.000000	-99.000000
3166373.853000	38591142.600000	429.302000	0.857818	0.855508	-33.000000	-99.000000
3166373.853000	38591112.600000	439.302000	0.830328	0.829353	-33.000000	-99.000000
3166373.853000	38591112.600000	449.302000	0.786110	0.786110	-33.000000	-99.000000
3166373.853000	38591122.600000	439.302000	0.830562	0.829574	-33.000000	-99.000000
3166373.853000	38591122.600000	449.302000	0.786186	0.786186	-33.000000	-99.000000
3166373.853000	38591112.600000	459.302000	0.795886	0.795886	-33.000000	-99.000000
3166373.853000	38591112.600000	469.302000	0.804097	0.804097	-33.000000	-99.000000
3166373.853000	38591122.600000	459.302000	0.795802	0.795802	-33.000000	-99.000000
3166373.853000	38591122.600000	469.302000	0.804170	0.804170	-33.000000	-99.000000
3166373.853000	38591132.600000	439.302000	0.830982	0.829961	-33.000000	-99.000000
3166373.853000	38591132.600000	449.302000	0.786319	0.786319	-33.000000	-99.000000
3166373.853000	38591142.600000	439.302000	0.831296	0.830237	-33.000000	-99.000000
3166373.853000	38591142.600000	449.302000	0.786415	0.786415	-33.000000	-99.000000
3166373.853000	38591132.600000	459.302000	0.795652	0.795652	-33.000000	-99.000000
3166373.853000	38591132.600000	469.302000	0.804303	0.804303	-33.000000	-99.000000
3166373.853000	38591142.600000	459.302000	0.795537	0.795537	-33.000000	-99.000000
3166373.853000	38591142.600000	469.302000	0.804409	0.804409	-33.000000	-99.000000
3166373.853000	38591152.600000	429.302000	0.857342	0.855172	-33.000000	-99.000000
3166373.853000	38591162.600000	429.302000	0.856762	0.854755	-33.000000	-99.000000
3166373.853000	38591172.600000	429.302000	0.856444	0.854523	-33.000000	-99.000000
3166373.853000	38591182.600000	429.302000	0.856280	0.854403	-33.000000	-99.000000
3166373.853000	38591152.600000	439.302000	0.830954	0.829919	-33.000000	-99.000000
3166373.853000	38591152.600000	449.302000	0.786312	0.786312	-33.000000	-99.000000
3166373.853000	38591162.600000	439.302000	0.830539	0.829535	-33.000000	-99.000000
3166373.853000	38591162.600000	449.302000	0.786181	0.786181	-33.000000	-99.000000
3166373.853000	38591152.600000	459.302000	0.795647	0.795647	-33.000000	-99.000000
3166373.853000	38591152.600000	469.302000	0.804304	0.804304	-33.000000	-99.000000
3166373.853000	38591162.600000	459.302000	0.795792	0.795792	-33.000000	-99.000000
3166373.853000	38591162.600000	469.302000	0.804173	0.804173	-33.000000	-99.000000
3166373.853000	38591172.600000	439.302000	0.830313	0.829323	-33.000000	-99.000000
3166373.853000	38591172.600000	449.302000	0.786106	0.786106	-33.000000	-99.000000
3166373.853000	38591182.600000	439.302000	0.830197	0.829214	-33.000000	-99.000000
3166373.853000	38591182.600000	449.302000	0.786067	0.786067	-33.000000	-99.000000
3166373.853000	38591172.600000	459.302000	0.795876	0.795876	-33.000000	-99.000000
3166373.853000	38591172.600000	469.302000	0.804101	0.804101	-33.000000	-99.000000
3166373.853000	38591182.600000	459.302000	0.795920	0.795920	-33.000000	-99.000000
3166373.853000	38591182.600000	469.302000	0.804064	0.804064	-33.000000	-99.000000
3166333.853000	38591112.600000	479.302000	0.909599	0.926336	-33.000000	-99.000000
3166333.853000	38591112.600000	489.302000	0.998712	1.014325	-33.000000	-99.000000
3166333.853000	38591122.600000	479.302000	0.849973	0.848355	-33.000000	-99.000000
3166333.853000	38591122.600000	489.302000	0.998209	1.014369	-33.000000	-99.000000
3166343.853000	38591112.600000	479.302000	0.830139	0.830139	-33.000000	-99.000000
3166343.853000	38591112.600000	489.302000	0.879353	0.879353	-33.000000	-99.000000
3166343.853000	38591122.600000	479.302000	0.830255	0.830255	-33.000000	-99.000000
3166343.853000	38591122.600000	489.302000	0.878825	0.878825	-33.000000	-99.000000
3166333.853000	38591132.600000	479.302000	0.830229	0.830229	-33.000000	-99.000000
3166333.853000	38591132.600000	489.302000	0.878926	0.878926	-33.000000	-99.000000
3166333.853000	38591142.600000	479.302000	0.830269	0.830269	-33.000000	-99.000000
3166333.853000	38591142.600000	489.302000	0.878795	0.878795	-33.000000	-99.000000
3166343.853000	38591132.600000	479.302000	0.830506	0.830506	-33.000000	-99.000000
3166343.853000	38591132.600000	489.302000	0.877668	0.877668	-33.000000	-99.000000
3166343.853000	38591142.600000	479.302000	0.830746	0.830746	-33.000000	-99.000000
3166343.853000	38591142.600000	489.302000	0.876555	0.876555	-33.000000	-99.000000
3166353.853000	38591112.600000	479.302000	0.830164	0.830164	-33.000000	-99.000000
3166353.853000	38591112.600000	489.302000	0.879236	0.879236	-33.000000	-99.000000
3166353.853000	38591122.600000	479.302000	0.830353	0.830353	-33.000000	-99.000000
3166353.853000	38591122.600000	489.302000	0.878364	0.878364	-33.000000	-99.000000
3166363.853000	38591112.600000	479.302000	0.830159	0.830159	-33.000000	-99.000000
3166363.853000	38591112.600000	489.302000	0.879263	0.879263	-33.000000	-99.000000
3166363.853000	38591122.600000	479.302000	0.830328	0.830328	-33.000000	-99.000000
3166363.853000	38591122.600000	489.302000	0.878482	0.878482	-33.000000	-99.000000
3166353.853000	38591112.600000	499.302000	0.958099	0.958099	-33.000000	-99.000000
3166353.853000	38591122.600000	499.302000	0.960410	0.960410	-33.000000	-99.000000
3166363.853000	38591112.600000	499.302000	0.958029	0.958029	-33.000000	-99.000000
3166363.853000	38591122.600000	499.302000	0.960111	0.960111	-33.000000	-99.000000
3166353.853000	38591132.600000	479.302000	0.831122	0.831122	-33.000000	-99.000000
3166353.853000	38591132.600000	489.302000	0.874628	0.874628	-33.000000	-99.000000
3166353.853000	38591142.600000	479.302000	0.833435	0.833435	-33.000000	-99.000000
3166353.853000	38591142.600000	489.302000	0.857404	0.857404	-33.000000	-99.000000
3166363.853000	38591132.600000	479.302000	0.830904	0.830904	-33.000000	-99.000000
3166363.853000	38591132.600000	489.302000	0.875730	0.875730	-33.000000	-99.000000
3166363.853000	38591142.600000	479.302000	0.832105	0.832105	-33.000000	-99.000000
3166363.853000	38591142.600000	489.302000	0.869267	0.869267	-33.000000	-99.000000
3166353.853000	38591132.600000	499.302000	0.968892	0.968892	-33.000000	-99.000000
3166353.853000	38591142.600000	499.302000	0.992977	0.992977	-33.000000	-99.000000
3166363.853000	38591132.600000	499.302000	0.966621	0.966621	-33.000000	-99.000000
3166363.853000	38591142.600000	499.302000	0.978492	0.978492	-33.000000	-99.000000
3166333.853000	38591152.600000	479.302000	0.830229	0.830229	-33.000000	-99.000000
3166333.853000	38591152.600000	489.302000	0.878993	0.878993	-33.000000	-99.000000
3166333.853000	38591162.600000	479.302000	0.830158	0.830158	-33.000000	-99.000000
3166333.853000	38591162.600000	489.302000	0.879316	0.879316	-33.000000	-99.000000
3166343.853000	38591152.600000	479.302000	0.830500	0.830500	-33.000000	-99.000000
3166343.853000	38591152.600000	489.302000	0.877759	0.877759	-33.000000	-99.000000
3166343.853000	38591162.600000	479.302000	0.830253	0.830253	-33.000000	-99.000000
3166343.853000	38591162.600000	489.302000	0.878899	0.878899	-33.000000	-99.000000
3166333.853000	38591172.600000	479.302000	0.830105	0.830105	-33.000000	-99.000000
3166333.853000	38591172.600000	489.302000	0.879555	0.879555	-33.000000	-99.000000
3166333.853000	38591182.600000	479.302000	0.830071	0.830071	-33.000000	-99.000000
3166333.853000	38591182.600000	489.302000	0.879703	0.879703	-33.000000	-99.000000
3166343.853000	38591172.600000	479.302000	0.830139	0.830139	-33.000000	-99.000000
3166343.853000	38591172.600000	489.302000	0.879408	0.879408	-33.000000	-99.000000
3166343.853000	38591182.600000	479.302000	0.830086	0.830086	-33.000000	-99.000000
3166343.853000	38591182.600000	489.302000	0.879643	0.879643	-33.000000	-99.000000
3166353.853000	38591152.600000	479.302000	0.831085	0.831085	-33.000000	-99.000000
3166353.853000	38591152.600000	489.302000	0.874937	0.874937	-33.000000	-99.000000
3166353.853000	38591162.600000	479.302000	0.830348	0.830348	-33.000000	-99.000000
3166353.853000	38591162.600000	489.302000	0.878476	0.878476	-33.000000	-99.000000
3166363.853000	38591152.600000	479.302000	0.830881	0.830881	-33.000000	-99.000000
3166363.853000	38591152.600000	489.302000	0.875948	0.875948	-33.000000	-99.000000
3166363.853000	38591162.600000	479.302000	0.830324	0.830324	-33.000000	-99.000000
3166363.853000	38591162.600000	489.302000	0.878584	0.878584	-33.000000	-99.000000
3166353.853000	38591152.600000	499.302000	0.968643	0.968643	-33.000000	-99.000000
3166353.853000	38591162.600000	499.302000	0.960403	0.960403	-33.000000	-99.000000
3166363.853000	38591152.600000	499.302000	0.966468	0.966468	-33.000000	-99.000000
3166363.853000	38591162.600000	499.302000	0.960111	0.960111	-33.000000	-99.000000
3166353.853000	38591172.600000	479.302000	0.830164	0.830164	-33.000000	-99.000000
3166353.853000	38591172.600000	489.302000	0.879302	0.879302	-33.000000	-99.000000
3166353.853000	38591182.600000	479.302000	0.830094	0.830094	-33.000000	-99.000000
3166353.853000	38591182.600000	489.302000	0.879606	0.879606	-33.000000	-99.000000
3166363.853000	38591172.600000	479.302000	0.830158	0.830158	-33.000000	-99.000000
3166363.853000	38591172.600000	489.302000	0.879326	0.879326	-33.000000	-99.000000
3166363.853000	38591182.600000	479.302000	0.830093	0.830093	-33.000000	-99.000000
3166363.853000	38591182.600000	489.302000	0.879614	0.879614	-33.000000	-99.000000
3166353.853000	38591172.600000	499.302000	0.958126	0.958126	-33.000000	-99.000000
3166353.853000	38591182.600000	499.302000	0.957238	0.957238	-33.000000	-99.000000
3166363.853000	38591172.600000	499.302000	0.958056	0.958056	-33.000000	-99.000000
3166363.853000	38591182.600000	499.302000	0.957214	0.957214	-33.000000	-99.000000
3166373.853000	38591112.600000	479.302000	0.830128	0.830128	-33.000000	-99.000000
3166373.853000	38591112.600000	489.302000	0.879407	0.879407	-33.000000	-99.000000
3166373.853000	38591122.600000	479.302000	0.830219	0.830219	-33.000000	-99.000000
3166373.853000	38591122.600000	489.302000	0.878993	0.878993	-33.000000	-99.000000
3166383.853000	38591112.600000	489.302000	0.879565	0.879565	-33.000000	-99.000000
3166383.853000	38591122.600000	489.302000	0.879381	0.879381	-33.000000	-99.000000
3166373.853000	38591112.600000	499.302000	0.957641	0.957641	-33.000000	-99.000000
3166373.853000	38591122.600000	499.302000	0.958784	0.958784	-33.000000	-99.000000
3166383.853000	38591112.600000	499.302000	0.957212	0.957212	-33.000000	-99.000000
3166383.853000	38591122.600000	499.302000	0.957741	0.957741	-33.000000	-99.000000
3166373.853000	38591132.600000	479.302000	0.830381	0.830381	-33.000000	-99.000000
3166373.853000	38591132.600000	489.302000	0.878254	0.878254	-33.000000	-99.000000
3166373.853000	38591142.600000	479.302000	0.830504	0.830504	-33.000000	-99.000000
3166373.853000	38591142.600000	489.302000	0.877708	0.877708	-33.000000	-99.000000
3166383.853000	38591132.600000	489.302000	0.879168	0.879168	-33.000000	-99.000000
3166383.853000	38591142.600000	489.302000	0.879068	0.879068	-33.000000	-99.000000
3166373.853000	38591132.600000	499.302000	0.960760	0.960760	-33.000000	-99.000000
3166373.853000	38591142.600000	499.302000	0.962218	0.962218	-33.000000	-99.000000
3166383.853000	38591132.600000	499.302000	0.958356	0.958356	-33.000000	-99.000000
3166383.853000	38591142.600000	499.302000	0.958671	0.958671	-33.000000	-99.000000
3166373.853000	38591152.600000	479.302000	0.830378	0.830378	-33.000000	-99.000000
3166373.853000	38591152.600000	489.302000	0.878317	0.878317	-33.000000	-99.000000
3166373.853000	38591162.600000	479.302000	0.830218	0.830218	-33.000000	-99.000000
3166373.853000	38591162.600000	489.302000	0.879055	0.879055	-33.000000	-99.000000
3166383.853000	38591152.600000	489.302000	0.879193	0.879193	-33.000000	-99.000000
3166383.853000	38591162.600000	489.302000	0.879416	0.879416	-33.000000	-99.000000
3166373.853000	38591152.600000	499.302000	0.960753	0.960753	-33.000000	-99.000000
3166373.853000	38591162.600000	499.302000	0.958800	0.958800	-33.000000	-99.000000
3166383.853000	38591152.600000	499.302000	0.958365	0.958365	-33.000000	-99.000000
3166383.853000	38591162.600000	499.302000	0.957759	0.957759	-33.000000	-99.000000
3166373.853000	38591172.600000	479.302000	0.830128	0.830128	-33.000000	-99.000000
3166373.853000	38591172.600000	489.302000	0.879457	0.879457	-33.000000	-99.000000
3166373.853000	38591182.600000	479.302000	0.830081	0.830081	-33.000000	-99.000000
3166373.853000	38591182.600000	489.302000	0.879661	0.879661	-33.000000	-99.000000
3166383.853000	38591172.600000	489.302000	0.879600	0.879600	-33.000000	-99.000000
3166383.853000	38591182.600000	489.302000	0.879724	0.879724	-33.000000	-99.000000
3166373.853000	38591172.600000	499.302000	0.957668	0.957668	-33.000000	-99.000000
3166373.853000	38591182.600000	499.302000	0.957068	0.957068	-33.000000	-99.000000
3166383.853000	38591172.600000	499.302000	0.957235	0.957235	-33.000000	-99.000000
3166383.853000	38591182.600000	499.302000	0.956873	0.956873	-33.000000	-99.000000
3166333.853000	38591192.600000	399.302000	0.773612	0.762980	-33.000000	-99.000000
3166333.853000	38591192.600000	409.302000	0.773873	0.763784	-33.000000	-99.000000
3166333.853000	38591202.600000	399.302000	0.773710	0.763057	-33.000000	-99.000000
3166333.853000	38591202.600000	409.302000	0.773906	0.763648	-33.000000	-99.000000
3166343.853000	38591192.600000	399.302000	0.773563	0.762941	-33.000000	-99.000000
3166343.853000	38591192.600000	409.302000	0.773856	0.763854	-33.000000	-99.000000
3166343.853000	38591202.600000	399.302000	0.773684	0.763037	-33.000000	-99.000000
3166343.853000	38591202.600000	409.302000	0.773897	0.763685	-33.000000	-99.000000
3166333.853000	38591192.600000	419.302000	0.836146	0.837753	-33.000000	-99.000000
3166333.853000	38591192.600000	429.302000	0.856174	0.854324	-33.000000	-99.000000
3166333.853000	38591202.600000	419.302000	0.836108	0.837723	-33.000000	-99.000000
3166333.853000	38591202.600000	429.302000	0.856128	0.854290	-33.000000	-99.000000
3166343.853000	38591192.600000	419.302000	0.836165	0.837768	-33.000000	-99.000000
3166343.853000	38591192.600000	429.302000	0.856197	0.854342	-33.000000	-99.000000
3166343.853000	38591202.600000	419.302000	0.836118	0.837731	-33.000000	-99.000000
3166343.853000	38591202.600000	429.302000	0.856140	0.854299	-33.000000	-99.000000
3166333.853000	38591212.600000	399.302000	0.773777	0.763106	-33.000000	-99.000000
3166333.853000	38591212.600000	409.302000	0.773929	0.763557	-33.000000	-99.000000
3166333.853000	38591222.600000	399.302000	0.773824	0.763140	-33.000000	-99.000000
3166333.853000	38591222.600000	409.302000	0.773944	0.763494	-33.000000	-99.000000
3166343.853000	38591212.600000	399.302000	0.773762	0.763095	-33.000000	-99.000000
3166343.853000	38591212.600000	409.302000	0.773924	0.763578	-33.000000	-99.000000
3166343.853000	38591222.600000	399.302000	0.773814	0.763133	-33.000000	-99.000000
3166343.853000	38591222.600000	409.302000	0.773941	0.763506	-33.000000	-99.000000
3166333.853000	38591212.600000	419.302000	0.836082	0.837704	-33.000000	-99.000000
3166333.853000	38591212.600000	429.302000	0.856097	0.854267	-33.000000	-99.000000
3166333.853000	38591222.600000	419.302000	0.836065	0.837690	-33.000000	-99.000000
3166333.853000	38591222.600000	429.302000	0.856076	0.854252	-33.000000	-99.000000
3166343.853000	38591212.600000	419.302000	0.836088	0.837708	-33.000000	-99.000000
3166343.853000	38591212.600000	429.302000	0.856104	0.854273	-33.000000	-99.000000
3166343.853000	38591222.600000	419.302000	0.836069	0.837693	-33.000000	-99.000000
3166343.853000	38591222.600000	429.302000	0.856081	0.854255	-33.000000	-99.000000
3166353.853000	38591192.600000	399.302000	0.773536	0.762920	-33.000000	-99.000000
3166353.853000	38591192.600000	409.302000	0.773846	0.763892	-33.000000	-99.000000
3166353.853000	38591202.600000	399.302000	0.773670	0.763026	-33.000000	-99.000000
3166353.853000	38591202.600000	409.302000	0.773893	0.763704	-33.000000	-99.000000
3166363.853000	38591192.600000	399.302000	0.773542	0.762924	-33.000000	-99.000000
3166363.853000	38591202.600000	399.302000	0.773673	0.763028	-33.000000	-99.000000
3166353.853000	38591192.600000	419.302000	0.836176	0.837776	-33.000000	-99.000000
3166353.853000	38591192.600000	429.302000	0.856210	0.854351	-33.000000	-99.000000
3166353.853000	38591202.600000	419.302000	0.836123	0.837735	-33.000000	-99.000000
3166353.853000	38591202.600000	429.302000	0.856146	0.854304	-33.000000	-99.000000
3166363.853000	38591192.600000	419.302000	0.836174	0.837774	-33.000000	-99.000000
3166363.853000	38591192.600000	429.302000	0.856207	0.854349	-33.000000	-99.000000
3166363.853000	38591202.600000	419.302000	0.836122	0.837734	-33.000000	-99.000000
3166363.853000	38591202.600000	429.302000	0.856145	0.854303	-33.000000	-99.000000
3166353.853000	38591212.600000	399.302000	0.773754	0.763090	-33.000000	-99.000000
3166353.853000	38591212.600000	409.302000	0.773921	0.763588	-33.000000	-99.000000
3166353.853000	38591222.600000	399.302000	0.773810	0.763130	-33.000000	-99.000000
3166353.853000	38591222.600000	409.302000	0.773940	0.763513	-33.000000	-99.000000
3166363.853000	38591212.600000	399.302000	0.773756	0.763091	-33.000000	-99.000000
3166363.853000	38591222.600000	399.302000	0.773811	0.763131	-33.000000	-99.000000
3166353.853000	38591212.600000	419.302000	0.836091	0.837710	-33.000000	-99.000000
3166353.853000	38591212.600000	429.302000	0.856108	0.854275	-33.000000	-99.000000
3166353.853000	38591222.600000	419.302000	0.836070	0.837694	-33.000000	-99.000000
3166353.853000	38591222.600000	429.302000	0.856083	0.854257	-33.000000	-99.000000
3166363.853000	38591212.600000	419.302000	0.836091	0.837710	-33.000000	-99.000000
3166363.853000	38591212.600000	429.302000	0.856107	0.854275	-33.000000	-99.000000
3166363.853000	38591222.600000	419.302000	0.836070	0.837694	-33.000000	-99.000000
3166363.853000	38591222.600000	429.302000	0.856082	0.854256	-33.000000	-99.000000
[truncated: 10,894 more rows]
