# Supplementary material for: A new method for estimating ore grade based on sample length weighting
Source: Sci Rep. 2023 Apr 17;13:6208. doi: 10.1038/s41598-023-33509-0 (PMC10110572; doi:10.1038/s41598-023-33509-0)
Supplement: Supplementary file 1 — Supplementary Information. [file 41598_2023_33509_MOESM1_ESM.zip › Data for paper-SR/Results/Primary_Sample_P5_li.txt]

3166093.853000	38590632.600000	489.302000	0.280013	0.280013	-33.000000	-99.000000
3166093.853000	38590642.600000	489.302000	0.280016	0.280016	-33.000000	-99.000000
3166103.853000	38590632.600000	489.302000	0.280014	0.280014	-33.000000	-99.000000
3166103.853000	38590642.600000	489.302000	0.280018	0.280018	-33.000000	-99.000000
3166093.853000	38590632.600000	499.302000	0.280001	0.280001	-33.000000	-99.000000
3166093.853000	38590632.600000	509.302000	0.279990	0.279990	-33.000000	-99.000000
3166093.853000	38590642.600000	499.302000	0.280002	0.280002	-33.000000	-99.000000
3166093.853000	38590642.600000	509.302000	0.279986	0.279986	-33.000000	-99.000000
3166103.853000	38590632.600000	499.302000	0.280002	0.280002	-33.000000	-99.000000
3166103.853000	38590632.600000	509.302000	0.279989	0.279989	-33.000000	-99.000000
3166103.853000	38590642.600000	499.302000	0.280002	0.280002	-33.000000	-99.000000
3166103.853000	38590642.600000	509.302000	0.279985	0.279985	-33.000000	-99.000000
3166093.853000	38590652.600000	489.302000	0.280022	0.280022	-33.000000	-99.000000
3166093.853000	38590662.600000	489.302000	0.280031	0.280031	-33.000000	-99.000000
3166103.853000	38590652.600000	489.302000	0.280026	0.280026	-33.000000	-99.000000
3166103.853000	38590662.600000	489.302000	0.280038	0.280038	-33.000000	-99.000000
3166093.853000	38590652.600000	499.302000	0.280002	0.280002	-33.000000	-99.000000
3166093.853000	38590652.600000	509.302000	0.279981	0.279981	-33.000000	-99.000000
3166093.853000	38590662.600000	499.302000	0.280003	0.280003	-33.000000	-99.000000
3166093.853000	38590662.600000	509.302000	0.279973	0.279973	-33.000000	-99.000000
3166103.853000	38590652.600000	499.302000	0.280002	0.280002	-33.000000	-99.000000
3166103.853000	38590652.600000	509.302000	0.279978	0.279978	-33.000000	-99.000000
3166103.853000	38590662.600000	499.302000	0.280003	0.280003	-33.000000	-99.000000
3166103.853000	38590662.600000	509.302000	0.279965	0.279965	-33.000000	-99.000000
3166113.853000	38590632.600000	489.302000	0.280014	0.280014	-33.000000	-99.000000
3166113.853000	38590642.600000	489.302000	0.280020	0.280020	-33.000000	-99.000000
3166123.853000	38590632.600000	489.302000	0.280015	0.280015	-33.000000	-99.000000
3166123.853000	38590642.600000	489.302000	0.280020	0.280020	-33.000000	-99.000000
3166113.853000	38590632.600000	499.302000	0.280002	0.280002	-33.000000	-99.000000
3166113.853000	38590632.600000	509.302000	0.279988	0.279988	-33.000000	-99.000000
3166113.853000	38590642.600000	499.302000	0.280002	0.280002	-33.000000	-99.000000
3166113.853000	38590642.600000	509.302000	0.279983	0.279983	-33.000000	-99.000000
3166113.853000	38590652.600000	489.302000	0.280028	0.280028	-33.000000	-99.000000
3166113.853000	38590662.600000	489.302000	0.280044	0.280044	-33.000000	-99.000000
3166123.853000	38590652.600000	489.302000	0.280029	0.280029	-33.000000	-99.000000
3166123.853000	38590662.600000	489.302000	0.280045	0.280045	-33.000000	-99.000000
3166113.853000	38590652.600000	499.302000	0.280003	0.280003	-33.000000	-99.000000
3166113.853000	38590652.600000	509.302000	0.279975	0.279975	-33.000000	-99.000000
3166113.853000	38590662.600000	499.302000	0.280003	0.280003	-33.000000	-99.000000
3166113.853000	38590662.600000	509.302000	0.279959	0.279959	-33.000000	-99.000000
3166093.853000	38590672.600000	489.302000	0.280043	0.280043	-33.000000	-99.000000
3166093.853000	38590682.600000	489.302000	0.280061	0.280061	-33.000000	-99.000000
3166103.853000	38590672.600000	489.302000	0.280060	0.280060	-33.000000	-99.000000
3166103.853000	38590682.600000	489.302000	0.280102	0.280102	-33.000000	-99.000000
3166093.853000	38590672.600000	499.302000	0.280003	0.280003	-33.000000	-99.000000
3166093.853000	38590672.600000	509.302000	0.279959	0.279959	-33.000000	-99.000000
3166093.853000	38590682.600000	499.302000	0.280002	0.280002	-33.000000	-99.000000
3166093.853000	38590682.600000	509.302000	0.279939	0.279939	-33.000000	-99.000000
3166103.853000	38590672.600000	499.302000	0.280003	0.280003	-33.000000	-99.000000
3166103.853000	38590672.600000	509.302000	0.279941	0.279941	-33.000000	-99.000000
3166103.853000	38590682.600000	499.302000	0.279998	0.279998	-33.000000	-99.000000
3166103.853000	38590682.600000	509.302000	0.279893	0.279893	-33.000000	-99.000000
3166093.853000	38590692.600000	489.302000	0.280081	0.280081	-33.000000	-99.000000
3166093.853000	38590702.600000	489.302000	0.280088	0.280088	-33.000000	-99.000000
3166103.853000	38590692.600000	489.302000	0.280168	0.280168	-33.000000	-99.000000
3166103.853000	38590702.600000	489.302000	0.280203	0.280203	-33.000000	-99.000000
3166093.853000	38590692.600000	499.302000	0.280001	0.280001	-33.000000	-99.000000
3166093.853000	38590692.600000	509.302000	0.279917	0.279917	-33.000000	-99.000000
3166093.853000	38590702.600000	499.302000	0.280000	0.280000	-33.000000	-99.000000
3166093.853000	38590702.600000	509.302000	0.279908	0.279908	-33.000000	-99.000000
3166103.853000	38590692.600000	499.302000	0.279981	0.279981	-33.000000	-99.000000
3166103.853000	38590692.600000	509.302000	0.279817	0.279817	-33.000000	-99.000000
3166103.853000	38590702.600000	499.302000	0.279968	0.279968	-33.000000	-99.000000
3166103.853000	38590702.600000	509.302000	0.279781	0.279781	-33.000000	-99.000000
3166113.853000	38590672.600000	489.302000	0.280077	0.280077	-33.000000	-99.000000
3166113.853000	38590682.600000	489.302000	0.280159	0.280159	-33.000000	-99.000000
3166123.853000	38590672.600000	489.302000	0.280081	0.280081	-33.000000	-99.000000
3166123.853000	38590682.600000	489.302000	0.280178	0.280178	-33.000000	-99.000000
3166113.853000	38590672.600000	499.302000	0.280001	0.280001	-33.000000	-99.000000
3166113.853000	38590672.600000	509.302000	0.279922	0.279922	-33.000000	-99.000000
3166113.853000	38590682.600000	499.302000	0.279984	0.279984	-33.000000	-99.000000
3166113.853000	38590682.600000	509.302000	0.279827	0.279827	-33.000000	-99.000000
3166113.853000	38590692.600000	489.302000	0.280420	0.280420	-33.000000	-99.000000
3166113.853000	38590702.600000	489.302000	0.280736	0.280736	-33.000000	-99.000000
3166123.853000	38590692.600000	489.302000	0.280587	0.280587	-33.000000	-99.000000
3166123.853000	38590702.600000	489.302000	0.281528	0.281528	-33.000000	-99.000000
3166113.853000	38590692.600000	499.302000	0.279826	0.279826	-33.000000	-99.000000
3166113.853000	38590692.600000	509.302000	0.279600	0.279600	-33.000000	-99.000000
3166113.853000	38590702.600000	499.302000	0.279453	0.279453	-33.000000	-99.000000
3166113.853000	38590702.600000	509.302000	0.279440	0.279440	-33.000000	-99.000000
3166123.853000	38590702.600000	499.302000	0.277658	0.277658	-33.000000	-99.000000
3166093.853000	38590712.600000	489.302000	0.280076	0.280076	-33.000000	-99.000000
3166093.853000	38590722.600000	489.302000	0.280056	0.280056	-33.000000	-99.000000
3166103.853000	38590712.600000	489.302000	0.280147	0.280147	-33.000000	-99.000000
3166103.853000	38590722.600000	489.302000	0.280087	0.280087	-33.000000	-99.000000
3166093.853000	38590712.600000	499.302000	0.280001	0.280001	-33.000000	-99.000000
3166093.853000	38590722.600000	499.302000	0.280003	0.280003	-33.000000	-99.000000
3166103.853000	38590712.600000	499.302000	0.279988	0.279988	-33.000000	-99.000000
3166103.853000	38590712.600000	509.302000	0.279840	0.279840	-33.000000	-99.000000
3166103.853000	38590722.600000	499.302000	0.280000	0.280000	-33.000000	-99.000000
3166103.853000	38590722.600000	509.302000	0.279910	0.279910	-33.000000	-99.000000
3166093.853000	38590732.600000	489.302000	0.280039	0.280039	-33.000000	-99.000000
3166093.853000	38590742.600000	489.302000	0.280028	0.280028	-33.000000	-99.000000
3166103.853000	38590732.600000	489.302000	0.280052	0.280052	-33.000000	-99.000000
3166103.853000	38590742.600000	489.302000	0.280034	0.280034	-33.000000	-99.000000
3166093.853000	38590732.600000	499.302000	0.280003	0.280003	-33.000000	-99.000000
3166093.853000	38590742.600000	499.302000	0.280003	0.280003	-33.000000	-99.000000
3166103.853000	38590732.600000	499.302000	0.280003	0.280003	-33.000000	-99.000000
3166103.853000	38590732.600000	509.302000	0.279949	0.279949	-33.000000	-99.000000
3166103.853000	38590742.600000	499.302000	0.280003	0.280003	-33.000000	-99.000000
3166103.853000	38590742.600000	509.302000	0.279969	0.279969	-33.000000	-99.000000
3166113.853000	38590712.600000	489.302000	0.280310	0.280310	-33.000000	-99.000000
3166113.853000	38590722.600000	489.302000	0.280126	0.280126	-33.000000	-99.000000
3166123.853000	38590712.600000	489.302000	0.280393	0.280393	-33.000000	-99.000000
3166123.853000	38590722.600000	489.302000	0.280137	0.280137	-33.000000	-99.000000
3166113.853000	38590712.600000	499.302000	0.279910	0.279910	-33.000000	-99.000000
3166113.853000	38590712.600000	509.302000	0.279682	0.279682	-33.000000	-99.000000
3166113.853000	38590722.600000	499.302000	0.279993	0.279993	-33.000000	-99.000000
3166113.853000	38590722.600000	509.302000	0.279865	0.279865	-33.000000	-99.000000
3166123.853000	38590712.600000	499.302000	0.279848	0.279848	-33.000000	-99.000000
3166123.853000	38590712.600000	509.302000	0.279618	0.279618	-33.000000	-99.000000
3166123.853000	38590722.600000	499.302000	0.279990	0.279990	-33.000000	-99.000000
3166123.853000	38590722.600000	509.302000	0.279851	0.279851	-33.000000	-99.000000
3166113.853000	38590732.600000	489.302000	0.280064	0.280064	-33.000000	-99.000000
3166113.853000	38590742.600000	489.302000	0.280038	0.280038	-33.000000	-99.000000
3166123.853000	38590732.600000	489.302000	0.280067	0.280067	-33.000000	-99.000000
3166123.853000	38590742.600000	489.302000	0.280039	0.280039	-33.000000	-99.000000
3166113.853000	38590732.600000	499.302000	0.280002	0.280002	-33.000000	-99.000000
3166113.853000	38590732.600000	509.302000	0.279936	0.279936	-33.000000	-99.000000
3166113.853000	38590742.600000	499.302000	0.280003	0.280003	-33.000000	-99.000000
3166113.853000	38590742.600000	509.302000	0.279965	0.279965	-33.000000	-99.000000
3166123.853000	38590732.600000	499.302000	0.280002	0.280002	-33.000000	-99.000000
3166123.853000	38590732.600000	509.302000	0.279933	0.279933	-33.000000	-99.000000
3166123.853000	38590742.600000	499.302000	0.280003	0.280003	-33.000000	-99.000000
3166123.853000	38590742.600000	509.302000	0.279963	0.279963	-33.000000	-99.000000
3166093.853000	38590752.600000	489.302000	0.280020	0.280020	-33.000000	-99.000000
3166103.853000	38590752.600000	489.302000	0.280023	0.280023	-33.000000	-99.000000
3166103.853000	38590762.600000	489.302000	0.280017	0.280017	-33.000000	-99.000000
3166103.853000	38590752.600000	499.302000	0.280002	0.280002	-33.000000	-99.000000
3166103.853000	38590762.600000	499.302000	0.280002	0.280002	-33.000000	-99.000000
3166103.853000	38590772.600000	489.302000	0.280013	0.280013	-33.000000	-99.000000
3166103.853000	38590782.600000	489.302000	0.280010	0.280010	-33.000000	-99.000000
3166103.853000	38590772.600000	499.302000	0.280001	0.280001	-33.000000	-99.000000
3166103.853000	38590782.600000	499.302000	0.280001	0.280001	-33.000000	-99.000000
3166113.853000	38590752.600000	489.302000	0.280025	0.280025	-33.000000	-99.000000
3166113.853000	38590762.600000	489.302000	0.280018	0.280018	-33.000000	-99.000000
3166123.853000	38590752.600000	489.302000	0.280026	0.280026	-33.000000	-99.000000
3166123.853000	38590762.600000	489.302000	0.280018	0.280018	-33.000000	-99.000000
3166113.853000	38590752.600000	499.302000	0.280002	0.280002	-33.000000	-99.000000
3166113.853000	38590752.600000	509.302000	0.279978	0.279978	-33.000000	-99.000000
3166113.853000	38590762.600000	499.302000	0.280002	0.280002	-33.000000	-99.000000
3166113.853000	38590762.600000	509.302000	0.279985	0.279985	-33.000000	-99.000000
3166123.853000	38590752.600000	499.302000	0.280002	0.280002	-33.000000	-99.000000
3166123.853000	38590752.600000	509.302000	0.279977	0.279977	-33.000000	-99.000000
3166123.853000	38590762.600000	499.302000	0.280002	0.280002	-33.000000	-99.000000
3166123.853000	38590762.600000	509.302000	0.279985	0.279985	-33.000000	-99.000000
3166113.853000	38590772.600000	489.302000	0.280013	0.280013	-33.000000	-99.000000
3166113.853000	38590782.600000	479.302000	0.280018	0.280018	-33.000000	-99.000000
3166113.853000	38590782.600000	489.302000	0.280010	0.280010	-33.000000	-99.000000
3166123.853000	38590772.600000	489.302000	0.280013	0.280013	-33.000000	-99.000000
3166123.853000	38590782.600000	489.302000	0.280010	0.280010	-33.000000	-99.000000
3166113.853000	38590772.600000	499.302000	0.280002	0.280002	-33.000000	-99.000000
3166113.853000	38590772.600000	509.302000	0.279989	0.279989	-33.000000	-99.000000
3166113.853000	38590782.600000	499.302000	0.280001	0.280001	-33.000000	-99.000000
3166113.853000	38590782.600000	509.302000	0.279992	0.279992	-33.000000	-99.000000
3166123.853000	38590772.600000	499.302000	0.280002	0.280002	-33.000000	-99.000000
3166123.853000	38590772.600000	509.302000	0.279989	0.279989	-33.000000	-99.000000
3166123.853000	38590782.600000	499.302000	0.280001	0.280001	-33.000000	-99.000000
3166123.853000	38590782.600000	509.302000	0.279992	0.279992	-33.000000	-99.000000
3166133.853000	38590722.600000	489.302000	0.280105	0.280105	-33.000000	-99.000000
3166133.853000	38590732.600000	489.302000	0.280058	0.280058	-33.000000	-99.000000
3166133.853000	38590742.600000	489.302000	0.280036	0.280036	-33.000000	-99.000000
3166133.853000	38590752.600000	489.302000	0.280024	0.280024	-33.000000	-99.000000
3166133.853000	38590762.600000	489.302000	0.280017	0.280017	-33.000000	-99.000000
3166133.853000	38590752.600000	499.302000	0.280002	0.280002	-33.000000	-99.000000
3166133.853000	38590762.600000	499.302000	0.280002	0.280002	-33.000000	-99.000000
3166133.853000	38590762.600000	509.302000	0.279985	0.279985	-33.000000	-99.000000
3166133.853000	38590772.600000	489.302000	0.280013	0.280013	-33.000000	-99.000000
3166133.853000	38590782.600000	489.302000	0.280010	0.280010	-33.000000	-99.000000
3166143.853000	38590782.600000	489.302000	0.280010	0.280010	-33.000000	-99.000000
3166133.853000	38590772.600000	499.302000	0.280002	0.280002	-33.000000	-99.000000
3166133.853000	38590772.600000	509.302000	0.279989	0.279989	-33.000000	-99.000000
3166133.853000	38590782.600000	499.302000	0.280001	0.280001	-33.000000	-99.000000
3166133.853000	38590782.600000	509.302000	0.279992	0.279992	-33.000000	-99.000000
3166103.853000	38590792.600000	489.302000	0.280008	0.280008	-33.000000	-99.000000
3166113.853000	38590792.600000	479.302000	0.280015	0.280015	-33.000000	-99.000000
3166113.853000	38590792.600000	489.302000	0.280008	0.280008	-33.000000	-99.000000
3166113.853000	38590802.600000	479.302000	0.280012	0.280012	-33.000000	-99.000000
3166113.853000	38590802.600000	489.302000	0.280007	0.280007	-33.000000	-99.000000
3166123.853000	38590792.600000	489.302000	0.280008	0.280008	-33.000000	-99.000000
3166123.853000	38590802.600000	479.302000	0.280012	0.280012	-33.000000	-99.000000
3166123.853000	38590802.600000	489.302000	0.280007	0.280007	-33.000000	-99.000000
3166113.853000	38590792.600000	499.302000	0.280001	0.280001	-33.000000	-99.000000
3166113.853000	38590802.600000	499.302000	0.280001	0.280001	-33.000000	-99.000000
3166123.853000	38590792.600000	499.302000	0.280001	0.280001	-33.000000	-99.000000
3166123.853000	38590792.600000	509.302000	0.279994	0.279994	-33.000000	-99.000000
3166123.853000	38590802.600000	499.302000	0.280001	0.280001	-33.000000	-99.000000
3166123.853000	38590802.600000	509.302000	0.279995	0.279995	-33.000000	-99.000000
3166113.853000	38590812.600000	479.302000	0.280010	0.280010	-33.000000	-99.000000
3166113.853000	38590812.600000	489.302000	0.280006	0.280006	-33.000000	-99.000000
3166113.853000	38590822.600000	479.302000	0.280009	0.280009	-33.000000	-99.000000
3166113.853000	38590822.600000	489.302000	0.280005	0.280005	-33.000000	-99.000000
3166123.853000	38590812.600000	479.302000	0.280010	0.280010	-33.000000	-99.000000
3166123.853000	38590812.600000	489.302000	0.280006	0.280006	-33.000000	-99.000000
3166123.853000	38590822.600000	479.302000	0.280009	0.280009	-33.000000	-99.000000
3166123.853000	38590822.600000	489.302000	0.280005	0.280005	-33.000000	-99.000000
3166113.853000	38590812.600000	499.302000	0.280001	0.280001	-33.000000	-99.000000
3166113.853000	38590822.600000	499.302000	0.280001	0.280001	-33.000000	-99.000000
3166123.853000	38590812.600000	499.302000	0.280001	0.280001	-33.000000	-99.000000
3166123.853000	38590812.600000	509.302000	0.279996	0.279996	-33.000000	-99.000000
3166123.853000	38590822.600000	499.302000	0.280001	0.280001	-33.000000	-99.000000
3166123.853000	38590822.600000	509.302000	0.279996	0.279996	-33.000000	-99.000000
3166113.853000	38590832.600000	489.302000	0.280004	0.280004	-33.000000	-99.000000
3166113.853000	38590842.600000	489.302000	0.280003	0.280003	-33.000000	-99.000000
3166123.853000	38590832.600000	479.302000	0.280007	0.280007	-33.000000	-99.000000
3166123.853000	38590832.600000	489.302000	0.280004	0.280004	-33.000000	-99.000000
3166123.853000	38590842.600000	479.302000	0.280006	0.280006	-33.000000	-99.000000
3166123.853000	38590842.600000	489.302000	0.280003	0.280003	-33.000000	-99.000000
3166123.853000	38590832.600000	499.302000	0.280001	0.280001	-33.000000	-99.000000
3166123.853000	38590842.600000	499.302000	0.280000	0.280000	-33.000000	-99.000000
3166123.853000	38590852.600000	479.302000	0.280006	0.280006	-33.000000	-99.000000
3166123.853000	38590852.600000	489.302000	0.280003	0.280003	-33.000000	-99.000000
3166123.853000	38590862.600000	479.302000	0.280005	0.280005	-33.000000	-99.000000
3166123.853000	38590862.600000	489.302000	0.280003	0.280003	-33.000000	-99.000000
3166123.853000	38590852.600000	499.302000	0.280000	0.280000	-33.000000	-99.000000
3166123.853000	38590862.600000	499.302000	0.280000	0.280000	-33.000000	-99.000000
3166133.853000	38590792.600000	489.302000	0.280008	0.280008	-33.000000	-99.000000
3166133.853000	38590802.600000	489.302000	0.280007	0.280007	-33.000000	-99.000000
3166143.853000	38590792.600000	489.302000	0.280008	0.280008	-33.000000	-99.000000
3166143.853000	38590802.600000	489.302000	0.280006	0.280006	-33.000000	-99.000000
3166133.853000	38590792.600000	499.302000	0.280001	0.280001	-33.000000	-99.000000
3166133.853000	38590792.600000	509.302000	0.279994	0.279994	-33.000000	-99.000000
3166133.853000	38590802.600000	499.302000	0.280001	0.280001	-33.000000	-99.000000
3166133.853000	38590802.600000	509.302000	0.279995	0.279995	-33.000000	-99.000000
3166143.853000	38590802.600000	499.302000	0.280001	0.280001	-33.000000	-99.000000
3166143.853000	38590802.600000	509.302000	0.279995	0.279995	-33.000000	-99.000000
3166133.853000	38590812.600000	489.302000	0.280006	0.280006	-33.000000	-99.000000
3166133.853000	38590822.600000	489.302000	0.280005	0.280005	-33.000000	-99.000000
3166143.853000	38590812.600000	489.302000	0.280005	0.280005	-33.000000	-99.000000
3166143.853000	38590822.600000	489.302000	0.280005	0.280005	-33.000000	-99.000000
3166133.853000	38590812.600000	499.302000	0.280001	0.280001	-33.000000	-99.000000
3166133.853000	38590812.600000	509.302000	0.279996	0.279996	-33.000000	-99.000000
3166133.853000	38590822.600000	499.302000	0.280001	0.280001	-33.000000	-99.000000
3166133.853000	38590822.600000	509.302000	0.279996	0.279996	-33.000000	-99.000000
3166143.853000	38590812.600000	499.302000	0.280001	0.280001	-33.000000	-99.000000
3166143.853000	38590812.600000	509.302000	0.279996	0.279996	-33.000000	-99.000000
3166143.853000	38590822.600000	499.302000	0.280001	0.280001	-33.000000	-99.000000
3166143.853000	38590822.600000	509.302000	0.279997	0.279997	-33.000000	-99.000000
3166133.853000	38590832.600000	479.302000	0.280007	0.280007	-33.000000	-99.000000
3166133.853000	38590832.600000	489.302000	0.280004	0.280004	-33.000000	-99.000000
3166133.853000	38590842.600000	479.302000	0.280006	0.280006	-33.000000	-99.000000
3166133.853000	38590842.600000	489.302000	0.280003	0.280003	-33.000000	-99.000000
3166143.853000	38590832.600000	489.302000	0.280004	0.280004	-33.000000	-99.000000
3166143.853000	38590842.600000	489.302000	0.280003	0.280003	-33.000000	-99.000000
3166133.853000	38590832.600000	499.302000	0.280001	0.280001	-33.000000	-99.000000
3166133.853000	38590832.600000	509.302000	0.279997	0.279997	-33.000000	-99.000000
3166133.853000	38590842.600000	499.302000	0.280000	0.280000	-33.000000	-99.000000
3166133.853000	38590842.600000	509.302000	0.279997	0.279997	-33.000000	-99.000000
3166143.853000	38590832.600000	499.302000	0.280001	0.280001	-33.000000	-99.000000
3166143.853000	38590832.600000	509.302000	0.279997	0.279997	-33.000000	-99.000000
3166143.853000	38590842.600000	499.302000	0.280000	0.280000	-33.000000	-99.000000
3166143.853000	38590842.600000	509.302000	0.279997	0.279997	-33.000000	-99.000000
3166133.853000	38590852.600000	479.302000	0.280006	0.280006	-33.000000	-99.000000
3166133.853000	38590852.600000	489.302000	0.280003	0.280003	-33.000000	-99.000000
3166133.853000	38590862.600000	479.302000	0.280005	0.280005	-33.000000	-99.000000
3166133.853000	38590862.600000	489.302000	0.280003	0.280003	-33.000000	-99.000000
3166143.853000	38590852.600000	489.302000	0.280003	0.280003	-33.000000	-99.000000
3166143.853000	38590862.600000	479.302000	0.280005	0.280005	-33.000000	-99.000000
3166143.853000	38590862.600000	489.302000	0.280003	0.280003	-33.000000	-99.000000
3166133.853000	38590852.600000	499.302000	0.280000	0.280000	-33.000000	-99.000000
3166133.853000	38590862.600000	499.302000	0.280000	0.280000	-33.000000	-99.000000
3166143.853000	38590852.600000	499.302000	0.280000	0.280000	-33.000000	-99.000000
3166143.853000	38590852.600000	509.302000	0.279998	0.279998	-33.000000	-99.000000
3166143.853000	38590862.600000	499.302000	0.280000	0.280000	-33.000000	-99.000000
3166143.853000	38590862.600000	509.302000	0.279998	0.279998	-33.000000	-99.000000
3166153.853000	38590842.600000	489.302000	0.280003	0.280003	-33.000000	-99.000000
3166153.853000	38590842.600000	499.302000	0.280000	0.280000	-33.000000	-99.000000
3166153.853000	38590842.600000	509.302000	0.279998	0.279998	-33.000000	-99.000000
3166153.853000	38590852.600000	489.302000	0.280003	0.280003	-33.000000	-99.000000
3166153.853000	38590862.600000	489.302000	0.280003	0.280003	-33.000000	-99.000000
3166153.853000	38590852.600000	499.302000	0.280000	0.280000	-33.000000	-99.000000
3166153.853000	38590852.600000	509.302000	0.279998	0.279998	-33.000000	-99.000000
3166153.853000	38590862.600000	499.302000	0.280000	0.280000	-33.000000	-99.000000
3166153.853000	38590862.600000	509.302000	0.279998	0.279998	-33.000000	-99.000000
3166133.853000	38590922.600000	469.302000	0.280004	0.280004	-33.000000	-99.000000
3166143.853000	38590922.600000	469.302000	0.280004	0.280004	-33.000000	-99.000000
3166143.853000	38590932.600000	469.302000	0.280003	0.280003	-33.000000	-99.000000
3166143.853000	38590942.600000	469.302000	0.298001	0.298847	-33.000000	-99.000000
3166153.853000	38590942.600000	469.302000	0.298001	0.298847	-33.000000	-99.000000
3166123.853000	38590872.600000	479.302000	0.280004	0.280004	-33.000000	-99.000000
3166123.853000	38590872.600000	489.302000	0.280002	0.280002	-33.000000	-99.000000
3166123.853000	38590882.600000	479.302000	0.280004	0.280004	-33.000000	-99.000000
3166123.853000	38590882.600000	489.302000	0.280002	0.280002	-33.000000	-99.000000
3166123.853000	38590892.600000	479.302000	0.280003	0.280003	-33.000000	-99.000000
3166123.853000	38590892.600000	489.302000	0.280002	0.280002	-33.000000	-99.000000
3166133.853000	38590872.600000	479.302000	0.280004	0.280004	-33.000000	-99.000000
3166133.853000	38590872.600000	489.302000	0.280002	0.280002	-33.000000	-99.000000
3166133.853000	38590882.600000	479.302000	0.280004	0.280004	-33.000000	-99.000000
3166133.853000	38590882.600000	489.302000	0.280002	0.280002	-33.000000	-99.000000
3166143.853000	38590872.600000	479.302000	0.280004	0.280004	-33.000000	-99.000000
3166143.853000	38590872.600000	489.302000	0.280002	0.280002	-33.000000	-99.000000
3166143.853000	38590882.600000	479.302000	0.280004	0.280004	-33.000000	-99.000000
3166143.853000	38590882.600000	489.302000	0.280002	0.280002	-33.000000	-99.000000
3166133.853000	38590872.600000	499.302000	0.280000	0.280000	-33.000000	-99.000000
3166133.853000	38590882.600000	499.302000	0.280000	0.280000	-33.000000	-99.000000
3166143.853000	38590872.600000	499.302000	0.280000	0.280000	-33.000000	-99.000000
3166143.853000	38590872.600000	509.302000	0.279998	0.279998	-33.000000	-99.000000
3166143.853000	38590882.600000	499.302000	0.280000	0.280000	-33.000000	-99.000000
3166143.853000	38590882.600000	509.302000	0.279998	0.279998	-33.000000	-99.000000
3166133.853000	38590892.600000	479.302000	0.280003	0.280003	-33.000000	-99.000000
3166133.853000	38590892.600000	489.302000	0.280002	0.280002	-33.000000	-99.000000
3166133.853000	38590902.600000	479.302000	0.280003	0.280003	-33.000000	-99.000000
3166133.853000	38590902.600000	489.302000	0.280002	0.280002	-33.000000	-99.000000
3166143.853000	38590892.600000	479.302000	0.280003	0.280003	-33.000000	-99.000000
3166143.853000	38590892.600000	489.302000	0.280002	0.280002	-33.000000	-99.000000
3166143.853000	38590902.600000	479.302000	0.280003	0.280003	-33.000000	-99.000000
3166143.853000	38590902.600000	489.302000	0.280002	0.280002	-33.000000	-99.000000
3166133.853000	38590892.600000	499.302000	0.280000	0.280000	-33.000000	-99.000000
3166133.853000	38590902.600000	499.302000	0.280000	0.280000	-33.000000	-99.000000
3166143.853000	38590892.600000	499.302000	0.280000	0.280000	-33.000000	-99.000000
3166143.853000	38590902.600000	499.302000	0.280000	0.280000	-33.000000	-99.000000
3166153.853000	38590872.600000	489.302000	0.280002	0.280002	-33.000000	-99.000000
3166153.853000	38590882.600000	489.302000	0.280002	0.280002	-33.000000	-99.000000
3166153.853000	38590872.600000	499.302000	0.280000	0.280000	-33.000000	-99.000000
3166153.853000	38590872.600000	509.302000	0.279998	0.279998	-33.000000	-99.000000
3166153.853000	38590882.600000	499.302000	0.280000	0.280000	-33.000000	-99.000000
3166153.853000	38590882.600000	509.302000	0.279998	0.279998	-33.000000	-99.000000
3166163.853000	38590882.600000	509.302000	0.279999	0.279999	-33.000000	-99.000000
3166153.853000	38590892.600000	479.302000	0.280003	0.280003	-33.000000	-99.000000
3166153.853000	38590892.600000	489.302000	0.280002	0.280002	-33.000000	-99.000000
3166153.853000	38590902.600000	479.302000	0.280003	0.280003	-33.000000	-99.000000
3166153.853000	38590902.600000	489.302000	0.280002	0.280002	-33.000000	-99.000000
3166163.853000	38590902.600000	489.302000	0.280002	0.280002	-33.000000	-99.000000
3166153.853000	38590892.600000	499.302000	0.280000	0.280000	-33.000000	-99.000000
3166153.853000	38590892.600000	509.302000	0.279999	0.279999	-33.000000	-99.000000
3166153.853000	38590902.600000	499.302000	0.280000	0.280000	-33.000000	-99.000000
3166153.853000	38590902.600000	509.302000	0.279999	0.279999	-33.000000	-99.000000
3166163.853000	38590892.600000	499.302000	0.280000	0.280000	-33.000000	-99.000000
3166163.853000	38590892.600000	509.302000	0.279999	0.279999	-33.000000	-99.000000
3166163.853000	38590902.600000	499.302000	0.280000	0.280000	-33.000000	-99.000000
3166163.853000	38590902.600000	509.302000	0.279999	0.279999	-33.000000	-99.000000
3166133.853000	38590912.600000	479.302000	0.280003	0.280003	-33.000000	-99.000000
3166133.853000	38590912.600000	489.302000	0.280002	0.280002	-33.000000	-99.000000
3166133.853000	38590922.600000	479.302000	0.280003	0.280003	-33.000000	-99.000000
3166133.853000	38590922.600000	489.302000	0.280001	0.280001	-33.000000	-99.000000
3166143.853000	38590912.600000	479.302000	0.280003	0.280003	-33.000000	-99.000000
3166143.853000	38590912.600000	489.302000	0.280002	0.280002	-33.000000	-99.000000
3166143.853000	38590922.600000	479.302000	0.280003	0.280003	-33.000000	-99.000000
3166143.853000	38590922.600000	489.302000	0.280001	0.280001	-33.000000	-99.000000
3166133.853000	38590912.600000	499.302000	0.280000	0.280000	-33.000000	-99.000000
3166143.853000	38590912.600000	499.302000	0.280000	0.280000	-33.000000	-99.000000
3166143.853000	38590922.600000	499.302000	0.280000	0.280000	-33.000000	-99.000000
3166133.853000	38590932.600000	479.302000	0.280002	0.280002	-33.000000	-99.000000
3166133.853000	38590932.600000	489.302000	0.280001	0.280001	-33.000000	-99.000000
3166133.853000	38590942.600000	479.302000	0.295999	0.295999	-33.000000	-99.000000
3166143.853000	38590932.600000	479.302000	0.280002	0.280002	-33.000000	-99.000000
3166143.853000	38590932.600000	489.302000	0.280001	0.280001	-33.000000	-99.000000
3166143.853000	38590942.600000	479.302000	0.295999	0.295999	-33.000000	-99.000000
3166143.853000	38590942.600000	489.302000	0.296001	0.296001	-33.000000	-99.000000
3166143.853000	38590932.600000	499.302000	0.280000	0.280000	-33.000000	-99.000000
3166143.853000	38590942.600000	499.302000	0.296002	0.296002	-33.000000	-99.000000
3166153.853000	38590912.600000	479.302000	0.280003	0.280003	-33.000000	-99.000000
3166153.853000	38590912.600000	489.302000	0.280002	0.280002	-33.000000	-99.000000
3166153.853000	38590922.600000	479.302000	0.280003	0.280003	-33.000000	-99.000000
3166153.853000	38590922.600000	489.302000	0.280001	0.280001	-33.000000	-99.000000
3166163.853000	38590912.600000	489.302000	0.280001	0.280001	-33.000000	-99.000000
3166163.853000	38590922.600000	489.302000	0.280001	0.280001	-33.000000	-99.000000
3166153.853000	38590912.600000	499.302000	0.280000	0.280000	-33.000000	-99.000000
3166153.853000	38590912.600000	509.302000	0.279999	0.279999	-33.000000	-99.000000
3166153.853000	38590922.600000	499.302000	0.280000	0.280000	-33.000000	-99.000000
3166153.853000	38590922.600000	509.302000	0.279999	0.279999	-33.000000	-99.000000
3166163.853000	38590912.600000	499.302000	0.280000	0.280000	-33.000000	-99.000000
3166163.853000	38590912.600000	509.302000	0.279999	0.279999	-33.000000	-99.000000
3166163.853000	38590922.600000	499.302000	0.280000	0.280000	-33.000000	-99.000000
3166163.853000	38590922.600000	509.302000	0.279999	0.279999	-33.000000	-99.000000
3166153.853000	38590932.600000	479.302000	0.295999	0.295999	-33.000000	-99.000000
3166153.853000	38590932.600000	489.302000	0.292002	0.292002	-33.000000	-99.000000
3166153.853000	38590942.600000	479.302000	0.295999	0.295999	-33.000000	-99.000000
3166153.853000	38590942.600000	489.302000	0.296001	0.296001	-33.000000	-99.000000
3166163.853000	38590932.600000	479.302000	0.295999	0.295999	-33.000000	-99.000000
3166163.853000	38590932.600000	489.302000	0.296001	0.296001	-33.000000	-99.000000
3166163.853000	38590942.600000	479.302000	0.295999	0.295999	-33.000000	-99.000000
3166163.853000	38590942.600000	489.302000	0.296001	0.296001	-33.000000	-99.000000
3166153.853000	38590932.600000	499.302000	0.280000	0.280000	-33.000000	-99.000000
3166153.853000	38590942.600000	499.302000	0.296002	0.296002	-33.000000	-99.000000
3166163.853000	38590932.600000	499.302000	0.296002	0.296002	-33.000000	-99.000000
3166163.853000	38590932.600000	509.302000	0.296003	0.296003	-33.000000	-99.000000
3166163.853000	38590942.600000	499.302000	0.296002	0.296002	-33.000000	-99.000000
3166163.853000	38590942.600000	509.302000	0.296003	0.296003	-33.000000	-99.000000
3166173.853000	38590922.600000	509.302000	0.279999	0.279999	-33.000000	-99.000000
3166173.853000	38590942.600000	489.302000	0.296001	0.296001	-33.000000	-99.000000
3166173.853000	38590932.600000	499.302000	0.296002	0.296002	-33.000000	-99.000000
3166173.853000	38590932.600000	509.302000	0.296003	0.296003	-33.000000	-99.000000
3166173.853000	38590942.600000	499.302000	0.296002	0.296002	-33.000000	-99.000000
3166173.853000	38590942.600000	509.302000	0.296003	0.296003	-33.000000	-99.000000
3166143.853000	38590952.600000	469.302000	0.298001	0.298847	-33.000000	-99.000000
3166143.853000	38590962.600000	469.302000	0.298001	0.298847	-33.000000	-99.000000
3166143.853000	38590972.600000	469.302000	0.298001	0.298848	-33.000000	-99.000000
3166143.853000	38590982.600000	469.302000	0.298001	0.298848	-33.000000	-99.000000
3166153.853000	38590952.600000	469.302000	0.298001	0.298847	-33.000000	-99.000000
3166153.853000	38590962.600000	469.302000	0.298001	0.298847	-33.000000	-99.000000
3166153.853000	38590972.600000	469.302000	0.298001	0.298848	-33.000000	-99.000000
3166153.853000	38590982.600000	469.302000	0.298001	0.298848	-33.000000	-99.000000
3166163.853000	38590972.600000	469.302000	0.298001	0.298848	-33.000000	-99.000000
3166163.853000	38590982.600000	469.302000	0.298001	0.298848	-33.000000	-99.000000
3166143.853000	38590992.600000	469.302000	0.298001	0.298848	-33.000000	-99.000000
3166153.853000	38590992.600000	469.302000	0.298001	0.298848	-33.000000	-99.000000
3166153.853000	38591002.600000	469.302000	0.298002	0.298848	-33.000000	-99.000000
3166163.853000	38590992.600000	469.302000	0.298001	0.298848	-33.000000	-99.000000
3166163.853000	38591002.600000	469.302000	0.298002	0.298848	-33.000000	-99.000000
3166153.853000	38591012.600000	469.302000	0.298002	0.298848	-33.000000	-99.000000
3166153.853000	38591022.600000	469.302000	0.298002	0.298848	-33.000000	-99.000000
3166163.853000	38591012.600000	469.302000	0.298002	0.298848	-33.000000	-99.000000
3166163.853000	38591022.600000	469.302000	0.298002	0.298848	-33.000000	-99.000000
3166143.853000	38590952.600000	479.302000	0.295999	0.295999	-33.000000	-99.000000
3166143.853000	38590952.600000	489.302000	0.296001	0.296001	-33.000000	-99.000000
3166143.853000	38590962.600000	479.302000	0.295999	0.295999	-33.000000	-99.000000
3166143.853000	38590962.600000	489.302000	0.296001	0.296001	-33.000000	-99.000000
3166143.853000	38590952.600000	499.302000	0.296002	0.296002	-33.000000	-99.000000
3166143.853000	38590972.600000	479.302000	0.295999	0.295999	-33.000000	-99.000000
3166143.853000	38590972.600000	489.302000	0.296001	0.296001	-33.000000	-99.000000
3166143.853000	38590982.600000	479.302000	0.295999	0.295999	-33.000000	-99.000000
3166143.853000	38590982.600000	489.302000	0.296001	0.296001	-33.000000	-99.000000
3166153.853000	38590952.600000	479.302000	0.295999	0.295999	-33.000000	-99.000000
3166153.853000	38590952.600000	489.302000	0.296001	0.296001	-33.000000	-99.000000
3166153.853000	38590962.600000	479.302000	0.295999	0.295999	-33.000000	-99.000000
3166153.853000	38590962.600000	489.302000	0.296001	0.296001	-33.000000	-99.000000
3166163.853000	38590952.600000	479.302000	0.295999	0.295999	-33.000000	-99.000000
3166163.853000	38590952.600000	489.302000	0.296001	0.296001	-33.000000	-99.000000
3166163.853000	38590962.600000	479.302000	0.295999	0.295999	-33.000000	-99.000000
3166163.853000	38590962.600000	489.302000	0.296001	0.296001	-33.000000	-99.000000
3166153.853000	38590952.600000	499.302000	0.296002	0.296002	-33.000000	-99.000000
3166153.853000	38590962.600000	499.302000	0.296002	0.296002	-33.000000	-99.000000
3166163.853000	38590952.600000	499.302000	0.296002	0.296002	-33.000000	-99.000000
3166163.853000	38590952.600000	509.302000	0.296003	0.296003	-33.000000	-99.000000
3166163.853000	38590962.600000	499.302000	0.296002	0.296002	-33.000000	-99.000000
3166163.853000	38590962.600000	509.302000	0.296004	0.296004	-33.000000	-99.000000
3166153.853000	38590972.600000	479.302000	0.295999	0.295999	-33.000000	-99.000000
3166153.853000	38590972.600000	489.302000	0.296001	0.296001	-33.000000	-99.000000
3166153.853000	38590982.600000	479.302000	0.295999	0.295999	-33.000000	-99.000000
3166153.853000	38590982.600000	489.302000	0.296001	0.296001	-33.000000	-99.000000
3166163.853000	38590972.600000	479.302000	0.295999	0.295999	-33.000000	-99.000000
3166163.853000	38590972.600000	489.302000	0.296001	0.296001	-33.000000	-99.000000
3166163.853000	38590982.600000	479.302000	0.295999	0.295999	-33.000000	-99.000000
3166163.853000	38590982.600000	489.302000	0.296001	0.296001	-33.000000	-99.000000
3166153.853000	38590972.600000	499.302000	0.296002	0.296002	-33.000000	-99.000000
3166153.853000	38590982.600000	499.302000	0.296003	0.296003	-33.000000	-99.000000
3166163.853000	38590972.600000	499.302000	0.296002	0.296002	-33.000000	-99.000000
3166163.853000	38590982.600000	499.302000	0.296003	0.296003	-33.000000	-99.000000
3166143.853000	38590992.600000	479.302000	0.295999	0.295999	-33.000000	-99.000000
3166153.853000	38590992.600000	479.302000	0.295999	0.295999	-33.000000	-99.000000
3166153.853000	38590992.600000	489.302000	0.296001	0.296001	-33.000000	-99.000000
3166153.853000	38591002.600000	479.302000	0.295999	0.295999	-33.000000	-99.000000
3166153.853000	38591002.600000	489.302000	0.296001	0.296001	-33.000000	-99.000000
3166163.853000	38590992.600000	479.302000	0.295999	0.295999	-33.000000	-99.000000
3166163.853000	38590992.600000	489.302000	0.296001	0.296001	-33.000000	-99.000000
3166163.853000	38591002.600000	479.302000	0.295999	0.295999	-33.000000	-99.000000
3166163.853000	38591002.600000	489.302000	0.296001	0.296001	-33.000000	-99.000000
3166153.853000	38590992.600000	499.302000	0.296003	0.296003	-33.000000	-99.000000
3166163.853000	38590992.600000	499.302000	0.296003	0.296003	-33.000000	-99.000000
3166163.853000	38591002.600000	499.302000	0.296003	0.296003	-33.000000	-99.000000
3166153.853000	38591012.600000	479.302000	0.295999	0.295999	-33.000000	-99.000000
3166153.853000	38591012.600000	489.302000	0.296001	0.296001	-33.000000	-99.000000
3166153.853000	38591022.600000	479.302000	0.295999	0.295999	-33.000000	-99.000000
3166163.853000	38591012.600000	479.302000	0.295999	0.295999	-33.000000	-99.000000
3166163.853000	38591012.600000	489.302000	0.296001	0.296001	-33.000000	-99.000000
3166163.853000	38591022.600000	479.302000	0.295999	0.295999	-33.000000	-99.000000
3166163.853000	38591022.600000	489.302000	0.296001	0.296001	-33.000000	-99.000000
3166163.853000	38591012.600000	499.302000	0.296004	0.296004	-33.000000	-99.000000
3166163.853000	38591032.600000	469.302000	0.298002	0.298848	-33.000000	-99.000000
3166163.853000	38591042.600000	469.302000	0.298002	0.298849	-33.000000	-99.000000
3166163.853000	38591052.600000	469.302000	0.298003	0.298849	-33.000000	-99.000000
3166163.853000	38591062.600000	469.302000	0.298003	0.298849	-33.000000	-99.000000
3166163.853000	38591072.600000	469.302000	0.298003	0.298849	-33.000000	-99.000000
3166163.853000	38591082.600000	469.302000	0.298004	0.298850	-33.000000	-99.000000
3166163.853000	38591092.600000	469.302000	0.298004	0.298850	-33.000000	-99.000000
3166163.853000	38591102.600000	469.302000	0.298004	0.298850	-33.000000	-99.000000
3166153.853000	38591032.600000	479.302000	0.295999	0.295999	-33.000000	-99.000000
3166153.853000	38591042.600000	479.302000	0.295998	0.295998	-33.000000	-99.000000
3166163.853000	38591032.600000	479.302000	0.295998	0.295998	-33.000000	-99.000000
3166163.853000	38591032.600000	489.302000	0.296002	0.296002	-33.000000	-99.000000
3166163.853000	38591042.600000	479.302000	0.295998	0.295998	-33.000000	-99.000000
3166153.853000	38591052.600000	479.302000	0.295998	0.295998	-33.000000	-99.000000
3166163.853000	38591052.600000	479.302000	0.295998	0.295998	-33.000000	-99.000000
3166163.853000	38591062.600000	479.302000	0.295998	0.295998	-33.000000	-99.000000
3166163.853000	38591072.600000	479.302000	0.295997	0.295997	-33.000000	-99.000000
3166163.853000	38591082.600000	479.302000	0.295997	0.295997	-33.000000	-99.000000
3166163.853000	38591092.600000	479.302000	0.295997	0.295997	-33.000000	-99.000000
3166163.853000	38591102.600000	479.302000	0.295996	0.295996	-33.000000	-99.000000
3166173.853000	38591002.600000	469.302000	0.298002	0.298848	-33.000000	-99.000000
3166173.853000	38591012.600000	469.302000	0.298002	0.298848	-33.000000	-99.000000
3166173.853000	38591022.600000	469.302000	0.298002	0.298848	-33.000000	-99.000000
3166183.853000	38591022.600000	469.302000	0.298002	0.298849	-33.000000	-99.000000
3166173.853000	38590952.600000	489.302000	0.296001	0.296001	-33.000000	-99.000000
3166173.853000	38590962.600000	489.302000	0.296001	0.296001	-33.000000	-99.000000
3166173.853000	38590952.600000	499.302000	0.296002	0.296002	-33.000000	-99.000000
3166173.853000	38590952.600000	509.302000	0.296003	0.296003	-33.000000	-99.000000
3166173.853000	38590962.600000	499.302000	0.296002	0.296002	-33.000000	-99.000000
3166173.853000	38590962.600000	509.302000	0.296004	0.296004	-33.000000	-99.000000
3166173.853000	38590972.600000	479.302000	0.295999	0.295999	-33.000000	-99.000000
3166173.853000	38590972.600000	489.302000	0.296001	0.296001	-33.000000	-99.000000
3166173.853000	38590982.600000	479.302000	0.295999	0.295999	-33.000000	-99.000000
3166173.853000	38590982.600000	489.302000	0.296001	0.296001	-33.000000	-99.000000
3166183.853000	38590982.600000	489.302000	0.296001	0.296001	-33.000000	-99.000000
3166173.853000	38590972.600000	499.302000	0.296003	0.296003	-33.000000	-99.000000
3166173.853000	38590972.600000	509.302000	0.296004	0.296004	-33.000000	-99.000000
3166173.853000	38590982.600000	499.302000	0.296003	0.296003	-33.000000	-99.000000
3166173.853000	38590982.600000	509.302000	0.296005	0.296005	-33.000000	-99.000000
3166183.853000	38590972.600000	499.302000	0.296003	0.296003	-33.000000	-99.000000
3166183.853000	38590972.600000	509.302000	0.296004	0.296004	-33.000000	-99.000000
3166183.853000	38590982.600000	499.302000	0.296003	0.296003	-33.000000	-99.000000
3166183.853000	38590982.600000	509.302000	0.296005	0.296005	-33.000000	-99.000000
3166173.853000	38590992.600000	479.302000	0.295999	0.295999	-33.000000	-99.000000
3166173.853000	38590992.600000	489.302000	0.296001	0.296001	-33.000000	-99.000000
3166173.853000	38591002.600000	479.302000	0.295999	0.295999	-33.000000	-99.000000
3166173.853000	38591002.600000	489.302000	0.296001	0.296001	-33.000000	-99.000000
3166183.853000	38590992.600000	489.302000	0.296001	0.296001	-33.000000	-99.000000
3166183.853000	38591002.600000	479.302000	0.295999	0.295999	-33.000000	-99.000000
3166183.853000	38591002.600000	489.302000	0.296001	0.296001	-33.000000	-99.000000
3166173.853000	38590992.600000	499.302000	0.296003	0.296003	-33.000000	-99.000000
3166173.853000	38590992.600000	509.302000	0.296005	0.296005	-33.000000	-99.000000
3166173.853000	38591002.600000	499.302000	0.296003	0.296003	-33.000000	-99.000000
3166173.853000	38591002.600000	509.302000	0.296006	0.296006	-33.000000	-99.000000
3166183.853000	38590992.600000	499.302000	0.296003	0.296003	-33.000000	-99.000000
3166183.853000	38590992.600000	509.302000	0.296005	0.296005	-33.000000	-99.000000
3166183.853000	38591002.600000	499.302000	0.296004	0.296004	-33.000000	-99.000000
3166183.853000	38591002.600000	509.302000	0.296006	0.296006	-33.000000	-99.000000
3166173.853000	38591012.600000	479.302000	0.295999	0.295999	-33.000000	-99.000000
3166173.853000	38591012.600000	489.302000	0.296001	0.296001	-33.000000	-99.000000
3166173.853000	38591022.600000	479.302000	0.295998	0.295998	-33.000000	-99.000000
3166173.853000	38591022.600000	489.302000	0.296001	0.296001	-33.000000	-99.000000
3166183.853000	38591012.600000	479.302000	0.295999	0.295999	-33.000000	-99.000000
3166183.853000	38591012.600000	489.302000	0.296001	0.296001	-33.000000	-99.000000
3166183.853000	38591022.600000	479.302000	0.295998	0.295998	-33.000000	-99.000000
3166183.853000	38591022.600000	489.302000	0.296002	0.296002	-33.000000	-99.000000
3166173.853000	38591012.600000	499.302000	0.296004	0.296004	-33.000000	-99.000000
3166173.853000	38591022.600000	499.302000	0.296004	0.296004	-33.000000	-99.000000
3166183.853000	38591012.600000	499.302000	0.296004	0.296004	-33.000000	-99.000000
3166183.853000	38591012.600000	509.302000	0.296007	0.296007	-33.000000	-99.000000
3166183.853000	38591022.600000	499.302000	0.296005	0.296005	-33.000000	-99.000000
3166183.853000	38591022.600000	509.302000	0.296008	0.296008	-33.000000	-99.000000
3166193.853000	38591012.600000	489.302000	0.296001	0.296001	-33.000000	-99.000000
3166193.853000	38591022.600000	479.302000	0.295998	0.295998	-33.000000	-99.000000
3166193.853000	38591022.600000	489.302000	0.296002	0.296002	-33.000000	-99.000000
3166193.853000	38591012.600000	499.302000	0.296004	0.296004	-33.000000	-99.000000
3166193.853000	38591012.600000	509.302000	0.296007	0.296007	-33.000000	-99.000000
3166193.853000	38591022.600000	499.302000	0.296005	0.296005	-33.000000	-99.000000
3166193.853000	38591022.600000	509.302000	0.296008	0.296008	-33.000000	-99.000000
3166173.853000	38591032.600000	469.302000	0.298002	0.298849	-33.000000	-99.000000
3166173.853000	38591042.600000	469.302000	0.298003	0.298849	-33.000000	-99.000000
3166183.853000	38591032.600000	469.302000	0.298002	0.298849	-33.000000	-99.000000
3166183.853000	38591042.600000	469.302000	0.298003	0.298849	-33.000000	-99.000000
3166173.853000	38591052.600000	469.302000	0.298003	0.298849	-33.000000	-99.000000
3166173.853000	38591062.600000	469.302000	0.298003	0.298849	-33.000000	-99.000000
3166183.853000	38591052.600000	469.302000	0.298003	0.298849	-33.000000	-99.000000
3166183.853000	38591062.600000	469.302000	0.298004	0.298850	-33.000000	-99.000000
3166193.853000	38591042.600000	469.302000	0.298003	0.298849	-33.000000	-99.000000
3166193.853000	38591052.600000	469.302000	0.298004	0.298850	-33.000000	-99.000000
3166193.853000	38591062.600000	469.302000	0.298004	0.298850	-33.000000	-99.000000
3166203.853000	38591062.600000	469.302000	0.298005	0.298851	-33.000000	-99.000000
3166173.853000	38591072.600000	469.302000	0.298004	0.298850	-33.000000	-99.000000
3166173.853000	38591082.600000	469.302000	0.298004	0.298850	-33.000000	-99.000000
3166183.853000	38591072.600000	469.302000	0.298004	0.298850	-33.000000	-99.000000
3166183.853000	38591082.600000	469.302000	0.298005	0.298851	-33.000000	-99.000000
3166173.853000	38591092.600000	469.302000	0.298005	0.298851	-33.000000	-99.000000
3166173.853000	38591102.600000	469.302000	0.298005	0.298851	-33.000000	-99.000000
3166183.853000	38591092.600000	469.302000	0.298006	0.298852	-33.000000	-99.000000
3166183.853000	38591102.600000	469.302000	0.298007	0.298852	-33.000000	-99.000000
3166193.853000	38591072.600000	469.302000	0.298005	0.298851	-33.000000	-99.000000
3166193.853000	38591082.600000	469.302000	0.298006	0.298852	-33.000000	-99.000000
3166203.853000	38591072.600000	469.302000	0.298005	0.298851	-33.000000	-99.000000
3166203.853000	38591082.600000	469.302000	0.298007	0.298852	-33.000000	-99.000000
3166193.853000	38591092.600000	469.302000	0.298007	0.298853	-33.000000	-99.000000
3166193.853000	38591102.600000	469.302000	0.298008	0.298854	-33.000000	-99.000000
3166203.853000	38591092.600000	469.302000	0.298008	0.298854	-33.000000	-99.000000
3166203.853000	38591102.600000	469.302000	0.298010	0.298855	-33.000000	-99.000000
3166213.853000	38591072.600000	469.302000	0.298006	0.298852	-33.000000	-99.000000
3166213.853000	38591082.600000	469.302000	0.298007	0.298853	-33.000000	-99.000000
3166223.853000	38591082.600000	469.302000	0.298008	0.298854	-33.000000	-99.000000
3166213.853000	38591092.600000	469.302000	0.298010	0.298855	-33.000000	-99.000000
3166213.853000	38591102.600000	469.302000	0.298013	0.298857	-33.000000	-99.000000
3166223.853000	38591092.600000	469.302000	0.298011	0.298856	-33.000000	-99.000000
3166223.853000	38591102.600000	469.302000	0.298015	0.298860	-33.000000	-99.000000
3166233.853000	38591092.600000	469.302000	0.298012	0.298857	-33.000000	-99.000000
3166233.853000	38591102.600000	469.302000	0.298017	0.298861	-33.000000	-99.000000
3166173.853000	38591032.600000	479.302000	0.295998	0.295998	-33.000000	-99.000000
3166173.853000	38591032.600000	489.302000	0.296002	0.296002	-33.000000	-99.000000
3166173.853000	38591042.600000	479.302000	0.295998	0.295998	-33.000000	-99.000000
3166173.853000	38591042.600000	489.302000	0.296002	0.296002	-33.000000	-99.000000
3166183.853000	38591032.600000	479.302000	0.295998	0.295998	-33.000000	-99.000000
3166183.853000	38591032.600000	489.302000	0.296002	0.296002	-33.000000	-99.000000
3166183.853000	38591042.600000	479.302000	0.295998	0.295998	-33.000000	-99.000000
3166183.853000	38591042.600000	489.302000	0.296002	0.296002	-33.000000	-99.000000
3166173.853000	38591032.600000	499.302000	0.296005	0.296005	-33.000000	-99.000000
3166183.853000	38591032.600000	499.302000	0.296005	0.296005	-33.000000	-99.000000
3166183.853000	38591042.600000	499.302000	0.296006	0.296006	-33.000000	-99.000000
3166173.853000	38591052.600000	479.302000	0.295998	0.295998	-33.000000	-99.000000
3166173.853000	38591052.600000	489.302000	0.296002	0.296002	-33.000000	-99.000000
3166173.853000	38591062.600000	479.302000	0.295997	0.295997	-33.000000	-99.000000
3166183.853000	38591052.600000	479.302000	0.295998	0.295998	-33.000000	-99.000000
3166183.853000	38591052.600000	489.302000	0.296002	0.296002	-33.000000	-99.000000
3166183.853000	38591062.600000	479.302000	0.295997	0.295997	-33.000000	-99.000000
3166183.853000	38591062.600000	489.302000	0.296003	0.296003	-33.000000	-99.000000
3166193.853000	38591032.600000	479.302000	0.295998	0.295998	-33.000000	-99.000000
3166193.853000	38591032.600000	489.302000	0.296002	0.296002	-33.000000	-99.000000
3166193.853000	38591042.600000	479.302000	0.295998	0.295998	-33.000000	-99.000000
3166193.853000	38591042.600000	489.302000	0.296002	0.296002	-33.000000	-99.000000
3166203.853000	38591032.600000	489.302000	0.296002	0.296002	-33.000000	-99.000000
3166203.853000	38591042.600000	479.302000	0.295998	0.295998	-33.000000	-99.000000
3166203.853000	38591042.600000	489.302000	0.296002	0.296002	-33.000000	-99.000000
3166193.853000	38591032.600000	499.302000	0.296006	0.296006	-33.000000	-99.000000
3166193.853000	38591032.600000	509.302000	0.296009	0.296009	-33.000000	-99.000000
3166193.853000	38591042.600000	499.302000	0.296007	0.296007	-33.000000	-99.000000
3166203.853000	38591032.600000	499.302000	0.296006	0.296006	-33.000000	-99.000000
3166203.853000	38591042.600000	499.302000	0.296007	0.296007	-33.000000	-99.000000
3166193.853000	38591052.600000	479.302000	0.295997	0.295997	-33.000000	-99.000000
3166193.853000	38591052.600000	489.302000	0.296003	0.296003	-33.000000	-99.000000
3166193.853000	38591062.600000	479.302000	0.295997	0.295997	-33.000000	-99.000000
3166193.853000	38591062.600000	489.302000	0.296003	0.296003	-33.000000	-99.000000
3166203.853000	38591052.600000	479.302000	0.295997	0.295997	-33.000000	-99.000000
3166203.853000	38591052.600000	489.302000	0.296003	0.296003	-33.000000	-99.000000
3166203.853000	38591062.600000	479.302000	0.295997	0.295997	-33.000000	-99.000000
3166203.853000	38591062.600000	489.302000	0.296004	0.296004	-33.000000	-99.000000
3166193.853000	38591052.600000	499.302000	0.296008	0.296008	-33.000000	-99.000000
3166203.853000	38591052.600000	499.302000	0.296009	0.296009	-33.000000	-99.000000
3166203.853000	38591062.600000	499.302000	0.296011	0.296011	-33.000000	-99.000000
3166173.853000	38591072.600000	479.302000	0.295997	0.295997	-33.000000	-99.000000
3166173.853000	38591082.600000	479.302000	0.295997	0.295997	-33.000000	-99.000000
3166183.853000	38591072.600000	479.302000	0.295997	0.295997	-33.000000	-99.000000
3166183.853000	38591072.600000	489.302000	0.296003	0.296003	-33.000000	-99.000000
3166183.853000	38591082.600000	479.302000	0.295996	0.295996	-33.000000	-99.000000
3166173.853000	38591092.600000	479.302000	0.295996	0.295996	-33.000000	-99.000000
3166173.853000	38591102.600000	479.302000	0.295996	0.295996	-33.000000	-99.000000
3166183.853000	38591092.600000	479.302000	0.295995	0.295995	-33.000000	-99.000000
3166183.853000	38591102.600000	479.302000	0.295995	0.295995	-33.000000	-99.000000
3166193.853000	38591072.600000	479.302000	0.295996	0.295996	-33.000000	-99.000000
3166193.853000	38591072.600000	489.302000	0.296004	0.296004	-33.000000	-99.000000
3166193.853000	38591082.600000	479.302000	0.295995	0.295995	-33.000000	-99.000000
3166193.853000	38591082.600000	489.302000	0.296005	0.296005	-33.000000	-99.000000
3166203.853000	38591072.600000	479.302000	0.295996	0.295996	-33.000000	-99.000000
3166203.853000	38591072.600000	489.302000	0.296005	0.296005	-33.000000	-99.000000
3166203.853000	38591082.600000	479.302000	0.295995	0.295995	-33.000000	-99.000000
3166203.853000	38591082.600000	489.302000	0.296006	0.296006	-33.000000	-99.000000
3166203.853000	38591072.600000	499.302000	0.296013	0.296013	-33.000000	-99.000000
3166193.853000	38591092.600000	479.302000	0.295995	0.295995	-33.000000	-99.000000
3166193.853000	38591092.600000	489.302000	0.296006	0.296006	-33.000000	-99.000000
3166193.853000	38591102.600000	479.302000	0.295993	0.295993	-33.000000	-99.000000
3166203.853000	38591092.600000	479.302000	0.295994	0.295994	-33.000000	-99.000000
3166203.853000	38591092.600000	489.302000	0.296008	0.296008	-33.000000	-99.000000
3166203.853000	38591102.600000	479.302000	0.295992	0.295992	-33.000000	-99.000000
3166203.853000	38591102.600000	489.302000	0.296010	0.296010	-33.000000	-99.000000
3166213.853000	38591042.600000	489.302000	0.296003	0.296003	-33.000000	-99.000000
3166213.853000	38591052.600000	489.302000	0.296003	0.296003	-33.000000	-99.000000
3166213.853000	38591062.600000	479.302000	0.295996	0.295996	-33.000000	-99.000000
3166213.853000	38591062.600000	489.302000	0.296004	0.296004	-33.000000	-99.000000
3166223.853000	38591062.600000	489.302000	0.296004	0.296004	-33.000000	-99.000000
3166213.853000	38591062.600000	499.302000	0.296011	0.296011	-33.000000	-99.000000
3166213.853000	38591072.600000	479.302000	0.295995	0.295995	-33.000000	-99.000000
3166213.853000	38591072.600000	489.302000	0.296005	0.296005	-33.000000	-99.000000
3166213.853000	38591082.600000	479.302000	0.295994	0.295994	-33.000000	-99.000000
3166213.853000	38591082.600000	489.302000	0.296007	0.296007	-33.000000	-99.000000
3166223.853000	38591072.600000	489.302000	0.296005	0.296005	-33.000000	-99.000000
3166223.853000	38591082.600000	479.302000	0.295994	0.295994	-33.000000	-99.000000
3166223.853000	38591082.600000	489.302000	0.296007	0.296007	-33.000000	-99.000000
3166213.853000	38591072.600000	499.302000	0.296014	0.296014	-33.000000	-99.000000
3166213.853000	38591082.600000	499.302000	0.296019	0.296019	-33.000000	-99.000000
3166213.853000	38591092.600000	479.302000	0.295992	0.295992	-33.000000	-99.000000
3166213.853000	38591092.600000	489.302000	0.296009	0.296009	-33.000000	-99.000000
3166213.853000	38591102.600000	479.302000	0.295990	0.295990	-33.000000	-99.000000
3166213.853000	38591102.600000	489.302000	0.296013	0.296013	-33.000000	-99.000000
3166223.853000	38591092.600000	479.302000	0.295991	0.295991	-33.000000	-99.000000
3166223.853000	38591092.600000	489.302000	0.296011	0.296011	-33.000000	-99.000000
3166223.853000	38591102.600000	479.302000	0.295988	0.295988	-33.000000	-99.000000
3166223.853000	38591102.600000	489.302000	0.296016	0.296016	-33.000000	-99.000000
3166233.853000	38591072.600000	489.302000	0.296006	0.296006	-33.000000	-99.000000
3166233.853000	38591082.600000	489.302000	0.296008	0.296008	-33.000000	-99.000000
3166233.853000	38591092.600000	489.302000	0.296012	0.296012	-33.000000	-99.000000
3166233.853000	38591102.600000	479.302000	0.295987	0.295987	-33.000000	-99.000000
3166233.853000	38591102.600000	489.302000	0.296018	0.296018	-33.000000	-99.000000
3166243.853000	38591092.600000	479.302000	0.295991	0.295991	-33.000000	-99.000000
3166243.853000	38591092.600000	489.302000	0.296012	0.296012	-33.000000	-99.000000
3166243.853000	38591102.600000	479.302000	0.295986	0.295986	-33.000000	-99.000000
3166243.853000	38591102.600000	489.302000	0.296019	0.296019	-33.000000	-99.000000
3166163.853000	38591112.600000	469.302000	0.298005	0.298850	-33.000000	-99.000000
3166163.853000	38591122.600000	469.302000	0.298005	0.298851	-33.000000	-99.000000
3166163.853000	38591112.600000	479.302000	0.295996	0.295996	-33.000000	-99.000000
3166163.853000	38591122.600000	479.302000	0.295996	0.295996	-33.000000	-99.000000
3166173.853000	38591112.600000	469.302000	0.298006	0.298851	-33.000000	-99.000000
3166173.853000	38591122.600000	469.302000	0.298007	0.298852	-33.000000	-99.000000
3166183.853000	38591112.600000	469.302000	0.298008	0.298853	-33.000000	-99.000000
3166183.853000	38591122.600000	469.302000	0.298009	0.298854	-33.000000	-99.000000
3166173.853000	38591132.600000	469.302000	0.298007	0.298852	-33.000000	-99.000000
3166173.853000	38591142.600000	469.302000	0.298007	0.298852	-33.000000	-99.000000
3166183.853000	38591132.600000	469.302000	0.298009	0.298854	-33.000000	-99.000000
3166183.853000	38591142.600000	469.302000	0.298010	0.298854	-33.000000	-99.000000
3166193.853000	38591112.600000	469.302000	0.298010	0.298855	-33.000000	-99.000000
3166193.853000	38591122.600000	469.302000	0.298012	0.298856	-33.000000	-99.000000
3166203.853000	38591112.600000	459.302000	0.298180	0.299281	-33.000000	-99.000000
3166203.853000	38591112.600000	469.302000	0.298013	0.298857	-33.000000	-99.000000
3166203.853000	38591122.600000	459.302000	0.298228	0.299396	-33.000000	-99.000000
3166203.853000	38591122.600000	469.302000	0.298016	0.298860	-33.000000	-99.000000
3166193.853000	38591132.600000	469.302000	0.298013	0.298857	-33.000000	-99.000000
3166193.853000	38591142.600000	459.302000	0.298205	0.299342	-33.000000	-99.000000
3166193.853000	38591142.600000	469.302000	0.298014	0.298857	-33.000000	-99.000000
3166203.853000	38591132.600000	459.302000	0.298277	0.299516	-33.000000	-99.000000
3166203.853000	38591132.600000	469.302000	0.298020	0.298862	-33.000000	-99.000000
3166203.853000	38591142.600000	459.302000	0.298312	0.299602	-33.000000	-99.000000
3166203.853000	38591142.600000	469.302000	0.298022	0.298863	-33.000000	-99.000000
3166173.853000	38591152.600000	469.302000	0.298007	0.298852	-33.000000	-99.000000
3166173.853000	38591162.600000	469.302000	0.298007	0.298851	-33.000000	-99.000000
3166183.853000	38591152.600000	469.302000	0.298010	0.298853	-33.000000	-99.000000
3166183.853000	38591162.600000	469.302000	0.298009	0.298853	-33.000000	-99.000000
3166173.853000	38591172.600000	469.302000	0.298006	0.298850	-33.000000	-99.000000
3166173.853000	38591182.600000	469.302000	0.298005	0.298850	-33.000000	-99.000000
3166183.853000	38591172.600000	469.302000	0.298008	0.298852	-33.000000	-99.000000
3166183.853000	38591182.600000	469.302000	0.298007	0.298851	-33.000000	-99.000000
3166193.853000	38591152.600000	459.302000	0.298206	0.299344	-33.000000	-99.000000
3166193.853000	38591152.600000	469.302000	0.298014	0.298857	-33.000000	-99.000000
3166193.853000	38591162.600000	459.302000	0.298192	0.299310	-33.000000	-99.000000
3166193.853000	38591162.600000	469.302000	0.298013	0.298855	-33.000000	-99.000000
3166203.853000	38591152.600000	459.302000	0.298315	0.299608	-33.000000	-99.000000
3166203.853000	38591152.600000	469.302000	0.298022	0.298862	-33.000000	-99.000000
3166203.853000	38591162.600000	459.302000	0.298283	0.299531	-33.000000	-99.000000
3166203.853000	38591162.600000	469.302000	0.298019	0.298860	-33.000000	-99.000000
3166193.853000	38591172.600000	459.302000	0.298168	0.299252	-33.000000	-99.000000
3166193.853000	38591172.600000	469.302000	0.298011	0.298854	-33.000000	-99.000000
3166193.853000	38591182.600000	459.302000	0.298142	0.299188	-33.000000	-99.000000
3166193.853000	38591182.600000	469.302000	0.298009	0.298852	-33.000000	-99.000000
3166203.853000	38591172.600000	459.302000	0.298234	0.299413	-33.000000	-99.000000
3166203.853000	38591172.600000	469.302000	0.298015	0.298857	-33.000000	-99.000000
3166203.853000	38591182.600000	459.302000	0.298186	0.299295	-33.000000	-99.000000
3166203.853000	38591182.600000	469.302000	0.298012	0.298854	-33.000000	-99.000000
3166213.853000	38591112.600000	469.302000	0.298017	0.298861	-33.000000	-99.000000
3166213.853000	38591122.600000	459.302000	0.298322	0.299626	-33.000000	-99.000000
3166213.853000	38591122.600000	469.302000	0.298023	0.298865	-33.000000	-99.000000
3166223.853000	38591112.600000	469.302000	0.298022	0.298865	-33.000000	-99.000000
3166223.853000	38591122.600000	469.302000	0.298034	0.298874	-33.000000	-99.000000
3166213.853000	38591132.600000	459.302000	0.298431	0.299892	-33.000000	-99.000000
3166213.853000	38591132.600000	469.302000	0.298031	0.298871	-33.000000	-99.000000
3166213.853000	38591142.600000	459.302000	0.298522	0.300118	-33.000000	-99.000000
3166213.853000	38591142.600000	469.302000	0.298038	0.298874	-33.000000	-99.000000
3166223.853000	38591132.600000	459.302000	0.298710	0.300583	-33.000000	-99.000000
3166223.853000	38591132.600000	469.302000	0.298055	0.298887	-33.000000	-99.000000
3166223.853000	38591142.600000	459.302000	0.299004	0.301323	-33.000000	-99.000000
3166223.853000	38591142.600000	469.302000	0.298080	0.298899	-33.000000	-99.000000
3166233.853000	38591112.600000	469.302000	0.298026	0.298869	-33.000000	-99.000000
3166233.853000	38591122.600000	469.302000	0.298046	0.298882	-33.000000	-99.000000
3166243.853000	38591112.600000	469.302000	0.298028	0.298870	-33.000000	-99.000000
3166243.853000	38591122.600000	469.302000	0.298051	0.298886	-33.000000	-99.000000
3166233.853000	38591132.600000	469.302000	0.298096	0.298910	-33.000000	-99.000000
3166233.853000	38591142.600000	459.302000	0.300254	0.304612	-33.000000	-99.000000
3166233.853000	38591142.600000	469.302000	0.298226	0.298929	-33.000000	-99.000000
3166243.853000	38591132.600000	469.302000	0.298122	0.298922	-33.000000	-99.000000
3166243.853000	38591142.600000	459.302000	0.301718	0.308767	-33.000000	-99.000000
3166243.853000	38591142.600000	469.302000	0.298485	0.298686	-33.000000	-99.000000
3166213.853000	38591152.600000	459.302000	0.298530	0.300138	-33.000000	-99.000000
3166213.853000	38591152.600000	469.302000	0.298038	0.298873	-33.000000	-99.000000
3166213.853000	38591162.600000	459.302000	0.298447	0.299932	-33.000000	-99.000000
3166213.853000	38591162.600000	469.302000	0.298031	0.298867	-33.000000	-99.000000
3166223.853000	38591152.600000	459.302000	0.299036	0.301403	-33.000000	-99.000000
3166223.853000	38591152.600000	469.302000	0.298082	0.298897	-33.000000	-99.000000
3166223.853000	38591162.600000	459.302000	0.298757	0.300702	-33.000000	-99.000000
3166223.853000	38591162.600000	469.302000	0.298056	0.298882	-33.000000	-99.000000
3166213.853000	38591172.600000	459.302000	0.298337	0.299662	-33.000000	-99.000000
3166213.853000	38591172.600000	469.302000	0.298023	0.298861	-33.000000	-99.000000
3166213.853000	38591182.600000	459.302000	0.298245	0.299438	-33.000000	-99.000000
3166213.853000	38591182.600000	469.302000	0.298016	0.298856	-33.000000	-99.000000
3166223.853000	38591172.600000	459.302000	0.298486	0.300030	-33.000000	-99.000000
3166223.853000	38591172.600000	469.302000	0.298034	0.298868	-33.000000	-99.000000
3166223.853000	38591182.600000	459.302000	0.298315	0.299610	-33.000000	-99.000000
3166223.853000	38591182.600000	469.302000	0.298021	0.298859	-33.000000	-99.000000
3166233.853000	38591152.600000	459.302000	0.300437	0.305114	-33.000000	-99.000000
3166233.853000	38591152.600000	469.302000	0.298248	0.298911	-33.000000	-99.000000
3166233.853000	38591162.600000	459.302000	0.299284	0.302039	-33.000000	-99.000000
3166233.853000	38591162.600000	469.302000	0.298105	0.298902	-33.000000	-99.000000
3166243.853000	38591152.600000	459.302000	0.302352	0.310658	-33.000000	-99.000000
3166243.853000	38591152.600000	469.302000	0.298634	0.298248	-33.000000	-99.000000
3166243.853000	38591162.600000	459.302000	0.299613	0.302894	-33.000000	-99.000000
3166243.853000	38591162.600000	469.302000	0.298139	0.298911	-33.000000	-99.000000
3166233.853000	38591172.600000	459.302000	0.298658	0.300454	-33.000000	-99.000000
3166233.853000	38591172.600000	469.302000	0.298047	0.298875	-33.000000	-99.000000
3166233.853000	38591182.600000	459.302000	0.298379	0.299766	-33.000000	-99.000000
3166233.853000	38591182.600000	469.302000	0.298025	0.298862	-33.000000	-99.000000
3166243.853000	38591172.600000	459.302000	0.298732	0.300640	-33.000000	-99.000000
3166243.853000	38591172.600000	469.302000	0.298053	0.298878	-33.000000	-99.000000
3166243.853000	38591182.600000	459.302000	0.298403	0.299824	-33.000000	-99.000000
3166243.853000	38591182.600000	469.302000	0.298027	0.298863	-33.000000	-99.000000
3166173.853000	38591112.600000	479.302000	0.295995	0.295995	-33.000000	-99.000000
3166173.853000	38591122.600000	479.302000	0.295994	0.295994	-33.000000	-99.000000
3166183.853000	38591112.600000	479.302000	0.295994	0.295994	-33.000000	-99.000000
3166183.853000	38591122.600000	479.302000	0.295993	0.295993	-33.000000	-99.000000
3166173.853000	38591132.600000	479.302000	0.295994	0.295994	-33.000000	-99.000000
3166173.853000	38591142.600000	479.302000	0.295994	0.295994	-33.000000	-99.000000
3166183.853000	38591132.600000	479.302000	0.295992	0.295992	-33.000000	-99.000000
3166193.853000	38591112.600000	479.302000	0.295992	0.295992	-33.000000	-99.000000
3166193.853000	38591122.600000	479.302000	0.295990	0.295990	-33.000000	-99.000000
3166203.853000	38591112.600000	479.302000	0.295990	0.295990	-33.000000	-99.000000
3166203.853000	38591112.600000	489.302000	0.296014	0.296014	-33.000000	-99.000000
3166203.853000	38591122.600000	479.302000	0.295987	0.295987	-33.000000	-99.000000
3166193.853000	38591132.600000	479.302000	0.295989	0.295989	-33.000000	-99.000000
3166193.853000	38591142.600000	479.302000	0.295988	0.295988	-33.000000	-99.000000
3166203.853000	38591132.600000	479.302000	0.295984	0.295984	-33.000000	-99.000000
3166203.853000	38591142.600000	479.302000	0.295982	0.295982	-33.000000	-99.000000
3166173.853000	38591152.600000	479.302000	0.295994	0.295994	-33.000000	-99.000000
3166173.853000	38591162.600000	479.302000	0.295994	0.295994	-33.000000	-99.000000
3166173.853000	38591172.600000	479.302000	0.295994	0.295994	-33.000000	-99.000000
3166173.853000	38591182.600000	479.302000	0.295995	0.295995	-33.000000	-99.000000
3166193.853000	38591152.600000	479.302000	0.295988	0.295988	-33.000000	-99.000000
3166193.853000	38591162.600000	479.302000	0.295989	0.295989	-33.000000	-99.000000
3166203.853000	38591152.600000	479.302000	0.295982	0.295982	-33.000000	-99.000000
3166203.853000	38591162.600000	479.302000	0.295984	0.295984	-33.000000	-99.000000
3166193.853000	38591172.600000	479.302000	0.295990	0.295990	-33.000000	-99.000000
3166193.853000	38591182.600000	479.302000	0.295992	0.295992	-33.000000	-99.000000
3166203.853000	38591172.600000	479.302000	0.295987	0.295987	-33.000000	-99.000000
3166203.853000	38591182.600000	479.302000	0.295989	0.295989	-33.000000	-99.000000
3166213.853000	38591112.600000	479.302000	0.295986	0.295986	-33.000000	-99.000000
3166213.853000	38591112.600000	489.302000	0.296019	0.296019	-33.000000	-99.000000
3166213.853000	38591122.600000	479.302000	0.295982	0.295982	-33.000000	-99.000000
3166223.853000	38591112.600000	479.302000	0.295983	0.295983	-33.000000	-99.000000
3166223.853000	38591112.600000	489.302000	0.296026	0.296026	-33.000000	-99.000000
3166223.853000	38591122.600000	479.302000	0.295974	0.295974	-33.000000	-99.000000
3166223.853000	38591122.600000	489.302000	0.296047	0.296047	-33.000000	-99.000000
3166213.853000	38591132.600000	479.302000	0.295976	0.295976	-33.000000	-99.000000
3166213.853000	38591142.600000	479.302000	0.295971	0.295971	-33.000000	-99.000000
3166223.853000	38591132.600000	479.302000	0.295961	0.295961	-33.000000	-99.000000
3166223.853000	38591142.600000	479.302000	0.295947	0.295947	-33.000000	-99.000000
3166233.853000	38591112.600000	479.302000	0.295980	0.295980	-33.000000	-99.000000
3166233.853000	38591112.600000	489.302000	0.296033	0.296033	-33.000000	-99.000000
3166233.853000	38591122.600000	479.302000	0.295966	0.295966	-33.000000	-99.000000
3166233.853000	38591122.600000	489.302000	0.296069	0.296069	-33.000000	-99.000000
3166243.853000	38591112.600000	479.302000	0.295979	0.295979	-33.000000	-99.000000
3166243.853000	38591112.600000	489.302000	0.296036	0.296036	-33.000000	-99.000000
3166243.853000	38591122.600000	479.302000	0.295963	0.295963	-33.000000	-99.000000
3166243.853000	38591122.600000	489.302000	0.296079	0.296079	-33.000000	-99.000000
3166233.853000	38591132.600000	479.302000	0.295941	0.295941	-33.000000	-99.000000
3166233.853000	38591132.600000	489.302000	0.296174	0.296174	-33.000000	-99.000000
3166233.853000	38591142.600000	479.302000	0.295935	0.295935	-33.000000	-99.000000
3166243.853000	38591132.600000	479.302000	0.295933	0.295933	-33.000000	-99.000000
3166243.853000	38591132.600000	489.302000	0.296229	0.296229	-33.000000	-99.000000
3166243.853000	38591142.600000	479.302000	0.296188	0.296188	-33.000000	-99.000000
3166213.853000	38591152.600000	479.302000	0.295970	0.295970	-33.000000	-99.000000
3166213.853000	38591162.600000	479.302000	0.295975	0.295975	-33.000000	-99.000000
3166223.853000	38591152.600000	479.302000	0.295946	0.295946	-33.000000	-99.000000
3166223.853000	38591162.600000	479.302000	0.295959	0.295959	-33.000000	-99.000000
3166213.853000	38591172.600000	479.302000	0.295981	0.295981	-33.000000	-99.000000
3166213.853000	38591182.600000	479.302000	0.295986	0.295986	-33.000000	-99.000000
3166223.853000	38591172.600000	479.302000	0.295973	0.295973	-33.000000	-99.000000
3166223.853000	38591182.600000	479.302000	0.295982	0.295982	-33.000000	-99.000000
3166233.853000	38591152.600000	479.302000	0.295946	0.295946	-33.000000	-99.000000
3166233.853000	38591162.600000	479.302000	0.295938	0.295938	-33.000000	-99.000000
3166243.853000	38591152.600000	479.302000	0.296585	0.296585	-33.000000	-99.000000
3166243.853000	38591162.600000	479.302000	0.295931	0.295931	-33.000000	-99.000000
3166233.853000	38591172.600000	479.302000	0.295964	0.295964	-33.000000	-99.000000
3166233.853000	38591182.600000	479.302000	0.295979	0.295979	-33.000000	-99.000000
3166243.853000	38591172.600000	479.302000	0.295960	0.295960	-33.000000	-99.000000
3166243.853000	38591182.600000	479.302000	0.295977	0.295977	-33.000000	-99.000000
3166173.853000	38591192.600000	469.302000	0.298005	0.298849	-33.000000	-99.000000
3166173.853000	38591202.600000	469.302000	0.298004	0.298849	-33.000000	-99.000000
3166183.853000	38591192.600000	469.302000	0.298006	0.298850	-33.000000	-99.000000
3166183.853000	38591202.600000	469.302000	0.298005	0.298849	-33.000000	-99.000000
3166173.853000	38591212.600000	469.302000	0.298003	0.298848	-33.000000	-99.000000
3166173.853000	38591222.600000	469.302000	0.298003	0.298848	-33.000000	-99.000000
3166183.853000	38591212.600000	469.302000	0.298004	0.298848	-33.000000	-99.000000
3166183.853000	38591222.600000	469.302000	0.298003	0.298848	-33.000000	-99.000000
3166193.853000	38591192.600000	459.302000	0.298117	0.299128	-33.000000	-99.000000
3166193.853000	38591192.600000	469.302000	0.298007	0.298851	-33.000000	-99.000000
3166193.853000	38591202.600000	459.302000	0.298096	0.299077	-33.000000	-99.000000
3166193.853000	38591202.600000	469.302000	0.298006	0.298850	-33.000000	-99.000000
3166203.853000	38591192.600000	459.302000	0.298145	0.299197	-33.000000	-99.000000
3166203.853000	38591192.600000	469.302000	0.298009	0.298852	-33.000000	-99.000000
3166203.853000	38591202.600000	459.302000	0.298114	0.299121	-33.000000	-99.000000
3166203.853000	38591202.600000	469.302000	0.298007	0.298850	-33.000000	-99.000000
3166193.853000	38591212.600000	459.302000	0.298079	0.299035	-33.000000	-99.000000
3166193.853000	38591212.600000	469.302000	0.298005	0.298849	-33.000000	-99.000000
3166193.853000	38591222.600000	459.302000	0.298065	0.299003	-33.000000	-99.000000
3166193.853000	38591222.600000	469.302000	0.298004	0.298848	-33.000000	-99.000000
3166203.853000	38591212.600000	459.302000	0.298091	0.299064	-33.000000	-99.000000
3166203.853000	38591212.600000	469.302000	0.298005	0.298849	-33.000000	-99.000000
3166203.853000	38591222.600000	459.302000	0.298073	0.299022	-33.000000	-99.000000
3166203.853000	38591222.600000	469.302000	0.298004	0.298848	-33.000000	-99.000000
3166173.853000	38591232.600000	469.302000	0.298002	0.298847	-33.000000	-99.000000
3166183.853000	38591232.600000	469.302000	0.298003	0.298847	-33.000000	-99.000000
3166193.853000	38591232.600000	459.302000	0.298054	0.298977	-33.000000	-99.000000
3166193.853000	38591232.600000	469.302000	0.298003	0.298848	-33.000000	-99.000000
3166203.853000	38591232.600000	459.302000	0.298060	0.298990	-33.000000	-99.000000
3166203.853000	38591232.600000	469.302000	0.298003	0.298848	-33.000000	-99.000000
3166213.853000	38591192.600000	459.302000	0.298179	0.299278	-33.000000	-99.000000
3166213.853000	38591192.600000	469.302000	0.298011	0.298853	-33.000000	-99.000000
3166213.853000	38591202.600000	459.302000	0.298134	0.299169	-33.000000	-99.000000
3166213.853000	38591202.600000	469.302000	0.298008	0.298851	-33.000000	-99.000000
3166223.853000	38591192.600000	459.302000	0.298214	0.299364	-33.000000	-99.000000
3166223.853000	38591192.600000	469.302000	0.298014	0.298854	-33.000000	-99.000000
3166223.853000	38591202.600000	459.302000	0.298153	0.299214	-33.000000	-99.000000
3166223.853000	38591202.600000	469.302000	0.298009	0.298852	-33.000000	-99.000000
3166213.853000	38591212.600000	459.302000	0.298103	0.299094	-33.000000	-99.000000
3166213.853000	38591212.600000	469.302000	0.298006	0.298849	-33.000000	-99.000000
3166213.853000	38591222.600000	459.302000	0.298081	0.299040	-33.000000	-99.000000
3166213.853000	38591222.600000	469.302000	0.298005	0.298848	-33.000000	-99.000000
3166223.853000	38591212.600000	459.302000	0.298113	0.299119	-33.000000	-99.000000
3166223.853000	38591212.600000	469.302000	0.298007	0.298850	-33.000000	-99.000000
3166223.853000	38591222.600000	459.302000	0.298087	0.299056	-33.000000	-99.000000
3166223.853000	38591222.600000	469.302000	0.298005	0.298849	-33.000000	-99.000000
3166233.853000	38591192.600000	459.302000	0.298242	0.299431	-33.000000	-99.000000
3166233.853000	38591192.600000	469.302000	0.298015	0.298855	-33.000000	-99.000000
3166233.853000	38591202.600000	459.302000	0.298166	0.299247	-33.000000	-99.000000
3166233.853000	38591202.600000	469.302000	0.298010	0.298852	-33.000000	-99.000000
3166243.853000	38591192.600000	459.302000	0.298251	0.299454	-33.000000	-99.000000
3166243.853000	38591192.600000	469.302000	0.298016	0.298856	-33.000000	-99.000000
3166243.853000	38591202.600000	459.302000	0.298171	0.299258	-33.000000	-99.000000
3166243.853000	38591202.600000	469.302000	0.298010	0.298852	-33.000000	-99.000000
3166233.853000	38591212.600000	459.302000	0.298121	0.299137	-33.000000	-99.000000
3166233.853000	38591212.600000	469.302000	0.298007	0.298850	-33.000000	-99.000000
3166233.853000	38591222.600000	459.302000	0.298091	0.299066	-33.000000	-99.000000
3166233.853000	38591222.600000	469.302000	0.298005	0.298849	-33.000000	-99.000000
3166243.853000	38591212.600000	459.302000	0.298123	0.299143	-33.000000	-99.000000
3166243.853000	38591212.600000	469.302000	0.298007	0.298850	-33.000000	-99.000000
3166243.853000	38591222.600000	459.302000	0.298093	0.299069	-33.000000	-99.000000
3166243.853000	38591222.600000	469.302000	0.298005	0.298849	-33.000000	-99.000000
3166213.853000	38591232.600000	459.302000	0.298065	0.299002	-33.000000	-99.000000
3166213.853000	38591232.600000	469.302000	0.298004	0.298848	-33.000000	-99.000000
3166223.853000	38591232.600000	459.302000	0.298069	0.299012	-33.000000	-99.000000
3166223.853000	38591232.600000	469.302000	0.298004	0.298848	-33.000000	-99.000000
3166233.853000	38591232.600000	459.302000	0.298072	0.299018	-33.000000	-99.000000
3166233.853000	38591232.600000	469.302000	0.298004	0.298848	-33.000000	-99.000000
3166243.853000	38591232.600000	459.302000	0.298072	0.299020	-33.000000	-99.000000
3166243.853000	38591232.600000	469.302000	0.298004	0.298848	-33.000000	-99.000000
3166173.853000	38591192.600000	479.302000	0.295996	0.295996	-33.000000	-99.000000
3166173.853000	38591202.600000	479.302000	0.295996	0.295996	-33.000000	-99.000000
3166173.853000	38591212.600000	479.302000	0.295997	0.295997	-33.000000	-99.000000
3166173.853000	38591222.600000	479.302000	0.295997	0.295997	-33.000000	-99.000000
3166193.853000	38591192.600000	479.302000	0.295993	0.295993	-33.000000	-99.000000
3166193.853000	38591202.600000	479.302000	0.295995	0.295995	-33.000000	-99.000000
3166203.853000	38591192.600000	479.302000	0.295992	0.295992	-33.000000	-99.000000
3166203.853000	38591202.600000	479.302000	0.295993	0.295993	-33.000000	-99.000000
3166193.853000	38591212.600000	479.302000	0.295996	0.295996	-33.000000	-99.000000
3166193.853000	38591222.600000	479.302000	0.295996	0.295996	-33.000000	-99.000000
3166203.853000	38591212.600000	479.302000	0.295995	0.295995	-33.000000	-99.000000
3166203.853000	38591222.600000	479.302000	0.295996	0.295996	-33.000000	-99.000000
3166173.853000	38591232.600000	479.302000	0.295998	0.295998	-33.000000	-99.000000
3166193.853000	38591232.600000	479.302000	0.295997	0.295997	-33.000000	-99.000000
3166203.853000	38591232.600000	479.302000	0.295997	0.295997	-33.000000	-99.000000
3166213.853000	38591192.600000	479.302000	0.295990	0.295990	-33.000000	-99.000000
3166213.853000	38591202.600000	479.302000	0.295992	0.295992	-33.000000	-99.000000
3166223.853000	38591192.600000	479.302000	0.295988	0.295988	-33.000000	-99.000000
3166223.853000	38591202.600000	479.302000	0.295991	0.295991	-33.000000	-99.000000
3166213.853000	38591212.600000	479.302000	0.295994	0.295994	-33.000000	-99.000000
3166213.853000	38591222.600000	479.302000	0.295995	0.295995	-33.000000	-99.000000
3166223.853000	38591212.600000	479.302000	0.295994	0.295994	-33.000000	-99.000000
3166223.853000	38591222.600000	479.302000	0.295995	0.295995	-33.000000	-99.000000
3166233.853000	38591192.600000	479.302000	0.295986	0.295986	-33.000000	-99.000000
3166233.853000	38591202.600000	479.302000	0.295991	0.295991	-33.000000	-99.000000
3166243.853000	38591192.600000	479.302000	0.295986	0.295986	-33.000000	-99.000000
3166243.853000	38591202.600000	479.302000	0.295990	0.295990	-33.000000	-99.000000
3166233.853000	38591212.600000	479.302000	0.295993	0.295993	-33.000000	-99.000000
3166233.853000	38591222.600000	479.302000	0.295995	0.295995	-33.000000	-99.000000
3166243.853000	38591212.600000	479.302000	0.295993	0.295993	-33.000000	-99.000000
3166243.853000	38591222.600000	479.302000	0.295995	0.295995	-33.000000	-99.000000
3166213.853000	38591232.600000	479.302000	0.295996	0.295996	-33.000000	-99.000000
3166223.853000	38591232.600000	479.302000	0.295996	0.295996	-33.000000	-99.000000
3166233.853000	38591232.600000	479.302000	0.295996	0.295996	-33.000000	-99.000000
3166243.853000	38591232.600000	479.302000	0.295996	0.295996	-33.000000	-99.000000
3166323.853000	38591082.600000	409.302000	0.270855	0.269269	-33.000000	-99.000000
3166313.853000	38591082.600000	429.302000	0.292084	0.293084	-33.000000	-99.000000
3166323.853000	38591082.600000	419.302000	0.292116	0.293257	-33.000000	-99.000000
3166323.853000	38591082.600000	429.302000	0.292078	0.293033	-33.000000	-99.000000
3166323.853000	38591092.600000	409.302000	0.270783	0.269223	-33.000000	-99.000000
3166323.853000	38591102.600000	409.302000	0.255047	0.251633	-33.000000	-99.000000
3166313.853000	38591092.600000	429.302000	0.292126	0.293414	-33.000000	-99.000000
3166313.853000	38591102.600000	429.302000	0.292203	0.293972	-33.000000	-99.000000
3166323.853000	38591092.600000	419.302000	0.292159	0.293562	-33.000000	-99.000000
3166323.853000	38591092.600000	429.302000	0.292113	0.293314	-33.000000	-99.000000
3166323.853000	38591102.600000	419.302000	0.292224	0.293987	-33.000000	-99.000000
3166323.853000	38591102.600000	429.302000	0.292172	0.293754	-33.000000	-99.000000
3166293.853000	38591082.600000	439.302000	0.292029	0.292710	-33.000000	-99.000000
3166293.853000	38591082.600000	449.302000	0.291973	0.292302	-33.000000	-99.000000
3166303.853000	38591082.600000	439.302000	0.292031	0.292737	-33.000000	-99.000000
3166303.853000	38591082.600000	449.302000	0.291971	0.292302	-33.000000	-99.000000
3166303.853000	38591082.600000	459.302000	0.287954	0.288002	-33.000000	-99.000000
3166293.853000	38591092.600000	439.302000	0.292043	0.292892	-33.000000	-99.000000
3166293.853000	38591092.600000	449.302000	0.291960	0.292299	-33.000000	-99.000000
3166293.853000	38591102.600000	439.302000	0.292071	0.293214	-33.000000	-99.000000
3166293.853000	38591102.600000	449.302000	0.291936	0.292292	-33.000000	-99.000000
3166303.853000	38591092.600000	439.302000	0.292048	0.292949	-33.000000	-99.000000
3166303.853000	38591092.600000	449.302000	0.291956	0.292298	-33.000000	-99.000000
3166303.853000	38591102.600000	439.302000	0.292085	0.293359	-33.000000	-99.000000
3166303.853000	38591102.600000	449.302000	0.291925	0.292289	-33.000000	-99.000000
3166303.853000	38591092.600000	459.302000	0.287932	0.287760	-33.000000	-99.000000
3166303.853000	38591102.600000	459.302000	0.287890	0.287292	-33.000000	-99.000000
3166313.853000	38591082.600000	439.302000	0.292031	0.292734	-33.000000	-99.000000
3166313.853000	38591082.600000	449.302000	0.291971	0.292302	-33.000000	-99.000000
3166323.853000	38591082.600000	439.302000	0.292028	0.292703	-33.000000	-99.000000
3166323.853000	38591082.600000	449.302000	0.291974	0.292303	-33.000000	-99.000000
3166313.853000	38591082.600000	459.302000	0.287955	0.288005	-33.000000	-99.000000
3166313.853000	38591082.600000	469.302000	0.323525	0.311451	-33.000000	-99.000000
3166323.853000	38591082.600000	459.302000	0.287958	0.288039	-33.000000	-99.000000
3166323.853000	38591082.600000	469.302000	0.323558	0.311470	-33.000000	-99.000000
3166313.853000	38591092.600000	439.302000	0.292047	0.292943	-33.000000	-99.000000
3166313.853000	38591092.600000	449.302000	0.291957	0.292298	-33.000000	-99.000000
3166313.853000	38591102.600000	439.302000	0.292083	0.293343	-33.000000	-99.000000
3166313.853000	38591102.600000	449.302000	0.291927	0.292289	-33.000000	-99.000000
3166323.853000	38591092.600000	439.302000	0.292042	0.292877	-33.000000	-99.000000
3166323.853000	38591092.600000	449.302000	0.291961	0.292299	-33.000000	-99.000000
3166323.853000	38591102.600000	439.302000	0.292068	0.293179	-33.000000	-99.000000
3166323.853000	38591102.600000	449.302000	0.291939	0.292293	-33.000000	-99.000000
3166313.853000	38591092.600000	459.302000	0.287933	0.287767	-33.000000	-99.000000
3166313.853000	38591092.600000	469.302000	0.323311	0.311327	-33.000000	-99.000000
3166313.853000	38591102.600000	459.302000	0.287892	0.287310	-33.000000	-99.000000
3166313.853000	38591102.600000	469.302000	0.322921	0.311106	-33.000000	-99.000000
3166323.853000	38591092.600000	459.302000	0.287939	0.287841	-33.000000	-99.000000
3166323.853000	38591092.600000	469.302000	0.323379	0.311365	-33.000000	-99.000000
3166323.853000	38591102.600000	459.302000	0.287908	0.287496	-33.000000	-99.000000
3166323.853000	38591102.600000	469.302000	0.323081	0.311194	-33.000000	-99.000000
3166303.853000	38591082.600000	489.302000	0.507860	0.508658	-33.000000	-99.000000
3166303.853000	38591092.600000	489.302000	0.507788	0.508734	-33.000000	-99.000000
3166303.853000	38591102.600000	489.302000	0.507640	0.508882	-33.000000	-99.000000
3166313.853000	38591082.600000	479.302000	0.507498	0.508345	-33.000000	-99.000000
3166313.853000	38591082.600000	489.302000	0.507861	0.508657	-33.000000	-99.000000
3166323.853000	38591082.600000	479.302000	0.507533	0.508360	-33.000000	-99.000000
3166323.853000	38591082.600000	489.302000	0.507871	0.508647	-33.000000	-99.000000
3166313.853000	38591092.600000	479.302000	0.507259	0.508236	-33.000000	-99.000000
3166313.853000	38591092.600000	489.302000	0.507790	0.508732	-33.000000	-99.000000
3166313.853000	38591102.600000	479.302000	0.506816	0.507979	-33.000000	-99.000000
3166313.853000	38591102.600000	489.302000	0.507646	0.508876	-33.000000	-99.000000
3166323.853000	38591092.600000	479.302000	0.507333	0.508272	-33.000000	-99.000000
3166323.853000	38591092.600000	489.302000	0.507812	0.508709	-33.000000	-99.000000
3166323.853000	38591102.600000	479.302000	0.506995	0.508090	-33.000000	-99.000000
3166323.853000	38591102.600000	489.302000	0.507706	0.508817	-33.000000	-99.000000
3166333.853000	38591082.600000	399.302000	0.253819	0.245318	-33.000000	-99.000000
3166333.853000	38591082.600000	409.302000	0.253910	0.245585	-33.000000	-99.000000
3166343.853000	38591082.600000	399.302000	0.253802	0.245300	-33.000000	-99.000000
3166343.853000	38591082.600000	409.302000	0.253902	0.245593	-33.000000	-99.000000
3166333.853000	38591082.600000	419.302000	0.309901	0.309190	-33.000000	-99.000000
3166333.853000	38591082.600000	429.302000	0.292069	0.292953	-33.000000	-99.000000
3166343.853000	38591082.600000	419.302000	0.302054	0.299460	-33.000000	-99.000000
3166343.853000	38591082.600000	429.302000	0.333996	0.334174	-33.000000	-99.000000
3166333.853000	38591092.600000	399.302000	0.253758	0.245252	-33.000000	-99.000000
3166333.853000	38591092.600000	409.302000	0.253879	0.245614	-33.000000	-99.000000
3166333.853000	38591102.600000	399.302000	0.253666	0.245150	-33.000000	-99.000000
3166333.853000	38591102.600000	409.302000	0.253829	0.245660	-33.000000	-99.000000
3166343.853000	38591092.600000	399.302000	0.253727	0.245218	-33.000000	-99.000000
3166343.853000	38591092.600000	409.302000	0.253862	0.245629	-33.000000	-99.000000
3166343.853000	38591102.600000	399.302000	0.253604	0.245079	-33.000000	-99.000000
3166343.853000	38591102.600000	409.302000	0.253794	0.245691	-33.000000	-99.000000
3166333.853000	38591092.600000	419.302000	0.311951	0.311638	-33.000000	-99.000000
3166333.853000	38591092.600000	429.302000	0.299793	0.299932	-33.000000	-99.000000
3166333.853000	38591102.600000	419.302000	0.312023	0.311664	-33.000000	-99.000000
3166333.853000	38591102.600000	429.302000	0.311597	0.310309	-33.000000	-99.000000
3166343.853000	38591092.600000	419.302000	0.302077	0.299480	-33.000000	-99.000000
3166343.853000	38591092.600000	429.302000	0.333995	0.334167	-33.000000	-99.000000
3166343.853000	38591102.600000	419.302000	0.302116	0.299513	-33.000000	-99.000000
3166343.853000	38591102.600000	429.302000	0.333993	0.334154	-33.000000	-99.000000
3166353.853000	38591082.600000	399.302000	0.253793	0.245290	-33.000000	-99.000000
3166353.853000	38591082.600000	409.302000	0.253897	0.245597	-33.000000	-99.000000
3166363.853000	38591082.600000	399.302000	0.253795	0.245292	-33.000000	-99.000000
3166353.853000	38591082.600000	419.302000	0.302057	0.299462	-33.000000	-99.000000
3166353.853000	38591082.600000	429.302000	0.333996	0.334174	-33.000000	-99.000000
3166363.853000	38591082.600000	419.302000	0.302056	0.299462	-33.000000	-99.000000
3166363.853000	38591082.600000	429.302000	0.333996	0.334174	-33.000000	-99.000000
3166353.853000	38591092.600000	399.302000	0.253710	0.245199	-33.000000	-99.000000
3166353.853000	38591092.600000	409.302000	0.253853	0.245637	-33.000000	-99.000000
3166353.853000	38591102.600000	399.302000	0.253567	0.245036	-33.000000	-99.000000
3166353.853000	38591102.600000	409.302000	0.253773	0.245710	-33.000000	-99.000000
3166363.853000	38591092.600000	399.302000	0.253713	0.245203	-33.000000	-99.000000
3166363.853000	38591102.600000	399.302000	0.253575	0.245045	-33.000000	-99.000000
3166353.853000	38591092.600000	419.302000	0.302082	0.299484	-33.000000	-99.000000
3166353.853000	38591092.600000	429.302000	0.333995	0.334165	-33.000000	-99.000000
3166353.853000	38591102.600000	419.302000	0.302128	0.299524	-33.000000	-99.000000
3166353.853000	38591102.600000	429.302000	0.333992	0.334150	-33.000000	-99.000000
3166363.853000	38591092.600000	419.302000	0.302081	0.299483	-33.000000	-99.000000
3166363.853000	38591092.600000	429.302000	0.333995	0.334166	-33.000000	-99.000000
3166363.853000	38591102.600000	419.302000	0.302126	0.299522	-33.000000	-99.000000
3166363.853000	38591102.600000	429.302000	0.333992	0.334151	-33.000000	-99.000000
3166333.853000	38591082.600000	439.302000	0.292025	0.292656	-33.000000	-99.000000
3166333.853000	38591082.600000	449.302000	0.291977	0.292303	-33.000000	-99.000000
3166343.853000	38591082.600000	439.302000	0.337949	0.338017	-33.000000	-99.000000
3166343.853000	38591082.600000	449.302000	0.362004	0.362004	-33.000000	-99.000000
3166333.853000	38591082.600000	459.302000	0.287963	0.288093	-33.000000	-99.000000
3166333.853000	38591082.600000	469.302000	0.323610	0.311499	-33.000000	-99.000000
3166343.853000	38591082.600000	459.302000	0.387976	0.387976	-33.000000	-99.000000
3166343.853000	38591082.600000	469.302000	0.395956	0.395956	-33.000000	-99.000000
3166333.853000	38591092.600000	439.302000	0.292034	0.292783	-33.000000	-99.000000
3166333.853000	38591092.600000	449.302000	0.291968	0.292301	-33.000000	-99.000000
3166333.853000	38591102.600000	439.302000	0.292050	0.292976	-33.000000	-99.000000
3166333.853000	38591102.600000	449.302000	0.291954	0.292296	-33.000000	-99.000000
3166343.853000	38591092.600000	439.302000	0.337928	0.337997	-33.000000	-99.000000
3166343.853000	38591092.600000	449.302000	0.362006	0.362006	-33.000000	-99.000000
3166343.853000	38591102.600000	439.302000	0.337893	0.337963	-33.000000	-99.000000
3166343.853000	38591102.600000	449.302000	0.362009	0.362009	-33.000000	-99.000000
3166333.853000	38591092.600000	459.302000	0.287949	0.287948	-33.000000	-99.000000
3166333.853000	38591092.600000	469.302000	0.323478	0.311421	-33.000000	-99.000000
3166333.853000	38591102.600000	459.302000	0.287929	0.287726	-33.000000	-99.000000
3166333.853000	38591102.600000	469.302000	0.323284	0.311308	-33.000000	-99.000000
3166343.853000	38591092.600000	459.302000	0.387967	0.387967	-33.000000	-99.000000
3166343.853000	38591092.600000	469.302000	0.395938	0.395938	-33.000000	-99.000000
3166343.853000	38591102.600000	459.302000	0.387951	0.387951	-33.000000	-99.000000
3166343.853000	38591102.600000	469.302000	0.395906	0.395906	-33.000000	-99.000000
3166353.853000	38591082.600000	439.302000	0.337947	0.338015	-33.000000	-99.000000
3166353.853000	38591082.600000	449.302000	0.362005	0.362005	-33.000000	-99.000000
3166363.853000	38591082.600000	439.302000	0.337947	0.338015	-33.000000	-99.000000
3166363.853000	38591082.600000	449.302000	0.362005	0.362005	-33.000000	-99.000000
3166353.853000	38591082.600000	459.302000	0.387975	0.387975	-33.000000	-99.000000
3166353.853000	38591082.600000	469.302000	0.395954	0.395954	-33.000000	-99.000000
3166363.853000	38591082.600000	459.302000	0.387976	0.387976	-33.000000	-99.000000
3166363.853000	38591082.600000	469.302000	0.395954	0.395954	-33.000000	-99.000000
3166353.853000	38591092.600000	439.302000	0.337924	0.337993	-33.000000	-99.000000
3166353.853000	38591092.600000	449.302000	0.362007	0.362007	-33.000000	-99.000000
3166353.853000	38591102.600000	439.302000	0.337882	0.337952	-33.000000	-99.000000
3166353.853000	38591102.600000	449.302000	0.362010	0.362010	-33.000000	-99.000000
3166363.853000	38591092.600000	439.302000	0.337925	0.337994	-33.000000	-99.000000
3166363.853000	38591092.600000	449.302000	0.362007	0.362007	-33.000000	-99.000000
3166363.853000	38591102.600000	439.302000	0.337884	0.337955	-33.000000	-99.000000
3166363.853000	38591102.600000	449.302000	0.362010	0.362010	-33.000000	-99.000000
3166353.853000	38591092.600000	459.302000	0.387965	0.387965	-33.000000	-99.000000
3166353.853000	38591092.600000	469.302000	0.395933	0.395933	-33.000000	-99.000000
3166353.853000	38591102.600000	459.302000	0.387946	0.387946	-33.000000	-99.000000
3166353.853000	38591102.600000	469.302000	0.395896	0.395896	-33.000000	-99.000000
3166363.853000	38591092.600000	459.302000	0.387965	0.387965	-33.000000	-99.000000
3166363.853000	38591092.600000	469.302000	0.395934	0.395934	-33.000000	-99.000000
3166363.853000	38591102.600000	459.302000	0.387947	0.387947	-33.000000	-99.000000
3166363.853000	38591102.600000	469.302000	0.395898	0.395898	-33.000000	-99.000000
3166373.853000	38591082.600000	429.302000	0.333996	0.334175	-33.000000	-99.000000
3166373.853000	38591092.600000	429.302000	0.333995	0.334168	-33.000000	-99.000000
3166373.853000	38591102.600000	429.302000	0.333993	0.334156	-33.000000	-99.000000
3166373.853000	38591082.600000	439.302000	0.337950	0.338018	-33.000000	-99.000000
3166373.853000	38591082.600000	449.302000	0.362004	0.362004	-33.000000	-99.000000
3166373.853000	38591082.600000	459.302000	0.387977	0.387977	-33.000000	-99.000000
3166373.853000	38591082.600000	469.302000	0.395957	0.395957	-33.000000	-99.000000
3166373.853000	38591092.600000	439.302000	0.337931	0.338000	-33.000000	-99.000000
3166373.853000	38591092.600000	449.302000	0.362006	0.362006	-33.000000	-99.000000
3166373.853000	38591102.600000	439.302000	0.337899	0.337968	-33.000000	-99.000000
3166373.853000	38591102.600000	449.302000	0.362009	0.362009	-33.000000	-99.000000
3166373.853000	38591092.600000	459.302000	0.387968	0.387968	-33.000000	-99.000000
3166373.853000	38591092.600000	469.302000	0.395940	0.395940	-33.000000	-99.000000
3166373.853000	38591102.600000	459.302000	0.387954	0.387954	-33.000000	-99.000000
3166373.853000	38591102.600000	469.302000	0.395911	0.395911	-33.000000	-99.000000
3166333.853000	38591082.600000	479.302000	0.507588	0.508381	-33.000000	-99.000000
3166333.853000	38591082.600000	489.302000	0.507887	0.508630	-33.000000	-99.000000
3166343.853000	38591082.600000	479.302000	0.377997	0.377997	-33.000000	-99.000000
3166343.853000	38591082.600000	489.302000	0.348015	0.348015	-33.000000	-99.000000
3166333.853000	38591092.600000	479.302000	0.507440	0.508321	-33.000000	-99.000000
3166333.853000	38591092.600000	489.302000	0.507844	0.508675	-33.000000	-99.000000
3166333.853000	38591102.600000	479.302000	0.507220	0.508216	-33.000000	-99.000000
3166333.853000	38591102.600000	489.302000	0.507778	0.508745	-33.000000	-99.000000
3166343.853000	38591092.600000	479.302000	0.377996	0.377996	-33.000000	-99.000000
3166343.853000	38591092.600000	489.302000	0.348020	0.348020	-33.000000	-99.000000
3166343.853000	38591102.600000	479.302000	0.377994	0.377994	-33.000000	-99.000000
3166343.853000	38591102.600000	489.302000	0.348029	0.348029	-33.000000	-99.000000
3166353.853000	38591082.600000	479.302000	0.377997	0.377997	-33.000000	-99.000000
3166353.853000	38591082.600000	489.302000	0.348016	0.348016	-33.000000	-99.000000
3166363.853000	38591082.600000	479.302000	0.377997	0.377997	-33.000000	-99.000000
3166363.853000	38591082.600000	489.302000	0.348015	0.348015	-33.000000	-99.000000
3166353.853000	38591082.600000	499.302000	0.307795	0.307795	-33.000000	-99.000000
3166363.853000	38591082.600000	499.302000	0.307797	0.307797	-33.000000	-99.000000
3166353.853000	38591092.600000	479.302000	0.377996	0.377996	-33.000000	-99.000000
3166353.853000	38591092.600000	489.302000	0.348021	0.348021	-33.000000	-99.000000
3166353.853000	38591102.600000	479.302000	0.377994	0.377994	-33.000000	-99.000000
3166353.853000	38591102.600000	489.302000	0.348032	0.348032	-33.000000	-99.000000
3166363.853000	38591092.600000	479.302000	0.377996	0.377996	-33.000000	-99.000000
3166363.853000	38591092.600000	489.302000	0.348021	0.348021	-33.000000	-99.000000
3166363.853000	38591102.600000	479.302000	0.377994	0.377994	-33.000000	-99.000000
3166363.853000	38591102.600000	489.302000	0.348031	0.348031	-33.000000	-99.000000
3166353.853000	38591092.600000	499.302000	0.307706	0.307706	-33.000000	-99.000000
3166353.853000	38591102.600000	499.302000	0.307546	0.307546	-33.000000	-99.000000
3166363.853000	38591092.600000	499.302000	0.307710	0.307710	-33.000000	-99.000000
3166363.853000	38591102.600000	499.302000	0.307555	0.307555	-33.000000	-99.000000
3166373.853000	38591082.600000	479.302000	0.377998	0.377998	-33.000000	-99.000000
3166373.853000	38591082.600000	489.302000	0.348015	0.348015	-33.000000	-99.000000
3166383.853000	38591082.600000	489.302000	0.348013	0.348013	-33.000000	-99.000000
3166373.853000	38591082.600000	499.302000	0.307809	0.307809	-33.000000	-99.000000
3166383.853000	38591082.600000	499.302000	0.307828	0.307828	-33.000000	-99.000000
3166373.853000	38591092.600000	479.302000	0.377996	0.377996	-33.000000	-99.000000
3166373.853000	38591092.600000	489.302000	0.348019	0.348019	-33.000000	-99.000000
3166373.853000	38591102.600000	479.302000	0.377995	0.377995	-33.000000	-99.000000
3166373.853000	38591102.600000	489.302000	0.348027	0.348027	-33.000000	-99.000000
3166383.853000	38591092.600000	489.302000	0.348017	0.348017	-33.000000	-99.000000
3166383.853000	38591102.600000	489.302000	0.348022	0.348022	-33.000000	-99.000000
3166373.853000	38591092.600000	499.302000	0.307734	0.307734	-33.000000	-99.000000
3166373.853000	38591102.600000	499.302000	0.307609	0.307609	-33.000000	-99.000000
3166383.853000	38591092.600000	499.302000	0.307769	0.307769	-33.000000	-99.000000
3166383.853000	38591102.600000	499.302000	0.307680	0.307680	-33.000000	-99.000000
3166253.853000	38591132.600000	469.302000	0.298087	0.298906	-33.000000	-99.000000
3166253.853000	38591142.600000	459.302000	0.299912	0.303689	-33.000000	-99.000000
3166253.853000	38591142.600000	469.302000	0.298181	0.298930	-33.000000	-99.000000
3166253.853000	38591152.600000	459.302000	0.300039	0.304028	-33.000000	-99.000000
3166253.853000	38591152.600000	469.302000	0.298194	0.298922	-33.000000	-99.000000
3166253.853000	38591162.600000	459.302000	0.299170	0.301747	-33.000000	-99.000000
3166253.853000	38591162.600000	469.302000	0.298093	0.298898	-33.000000	-99.000000
3166263.853000	38591152.600000	459.302000	0.298896	0.301051	-33.000000	-99.000000
3166263.853000	38591152.600000	469.302000	0.298069	0.298891	-33.000000	-99.000000
3166263.853000	38591162.600000	459.302000	0.298681	0.300510	-33.000000	-99.000000
3166263.853000	38591162.600000	469.302000	0.298050	0.298878	-33.000000	-99.000000
3166253.853000	38591172.600000	459.302000	0.298627	0.300378	-33.000000	-99.000000
3166253.853000	38591172.600000	469.302000	0.298044	0.298874	-33.000000	-99.000000
3166253.853000	38591182.600000	459.302000	0.298369	0.299741	-33.000000	-99.000000
3166253.853000	38591182.600000	469.302000	0.298024	0.298861	-33.000000	-99.000000
3166263.853000	38591172.600000	459.302000	0.298454	0.299949	-33.000000	-99.000000
3166263.853000	38591172.600000	469.302000	0.298031	0.298866	-33.000000	-99.000000
3166263.853000	38591182.600000	459.302000	0.298301	0.299575	-33.000000	-99.000000
3166263.853000	38591182.600000	469.302000	0.298020	0.298859	-33.000000	-99.000000
3166323.853000	38591112.600000	409.302000	0.254618	0.251308	-33.000000	-99.000000
3166323.853000	38591122.600000	409.302000	0.254226	0.248823	-33.000000	-99.000000
3166313.853000	38591112.600000	429.302000	0.292360	0.294944	-33.000000	-99.000000
3166313.853000	38591122.600000	429.302000	0.292675	0.296490	-33.000000	-99.000000
3166323.853000	38591112.600000	419.302000	0.294096	0.294897	-33.000000	-99.000000
3166323.853000	38591112.600000	429.302000	0.292274	0.294435	-33.000000	-99.000000
3166323.853000	38591122.600000	419.302000	0.294290	0.295363	-33.000000	-99.000000
3166323.853000	38591122.600000	429.302000	0.292431	0.295329	-33.000000	-99.000000
3166323.853000	38591132.600000	409.302000	0.253706	0.245777	-33.000000	-99.000000
3166323.853000	38591142.600000	409.302000	0.253683	0.245801	-33.000000	-99.000000
3166313.853000	38591132.600000	429.302000	0.293021	0.297800	-33.000000	-99.000000
3166313.853000	38591142.600000	429.302000	0.292814	0.297056	-33.000000	-99.000000
3166323.853000	38591132.600000	419.302000	0.305385	0.304657	-33.000000	-99.000000
3166323.853000	38591132.600000	429.302000	0.292554	0.295946	-33.000000	-99.000000
3166323.853000	38591142.600000	419.302000	0.309561	0.309146	-33.000000	-99.000000
3166323.853000	38591142.600000	429.302000	0.292485	0.295608	-33.000000	-99.000000
3166293.853000	38591112.600000	439.302000	0.292132	0.293826	-33.000000	-99.000000
3166293.853000	38591112.600000	449.302000	0.291887	0.292277	-33.000000	-99.000000
3166293.853000	38591122.600000	439.302000	0.292270	0.294946	-33.000000	-99.000000
3166293.853000	38591122.600000	449.302000	0.291783	0.292242	-33.000000	-99.000000
3166303.853000	38591112.600000	439.302000	0.292184	0.294284	-33.000000	-99.000000
3166303.853000	38591112.600000	449.302000	0.291847	0.292266	-33.000000	-99.000000
3166303.853000	38591122.600000	439.302000	0.292568	0.296781	-33.000000	-99.000000
3166303.853000	38591122.600000	449.302000	0.291559	0.292172	-33.000000	-99.000000
3166303.853000	38591112.600000	459.302000	0.287801	0.286230	-33.000000	-99.000000
3166303.853000	38591122.600000	459.302000	0.287592	0.283314	-33.000000	-99.000000
3166293.853000	38591132.600000	439.302000	0.292442	0.296074	-33.000000	-99.000000
3166293.853000	38591132.600000	449.302000	0.291654	0.292193	-33.000000	-99.000000
3166293.853000	38591142.600000	439.302000	0.292336	0.295408	-33.000000	-99.000000
3166293.853000	38591142.600000	449.302000	0.291732	0.292212	-33.000000	-99.000000
3166303.853000	38591132.600000	439.302000	0.294072	0.301814	-33.000000	-99.000000
3166303.853000	38591132.600000	449.302000	0.290021	0.291485	-33.000000	-99.000000
3166303.853000	38591142.600000	439.302000	0.292906	0.298372	-33.000000	-99.000000
3166303.853000	38591142.600000	449.302000	0.291282	0.292042	-33.000000	-99.000000
3166303.853000	38591132.600000	459.302000	0.287076	0.276007	-33.000000	-99.000000
3166303.853000	38591142.600000	459.302000	0.287475	0.281311	-33.000000	-99.000000
3166313.853000	38591112.600000	439.302000	0.292177	0.294227	-33.000000	-99.000000
3166313.853000	38591112.600000	449.302000	0.291852	0.292267	-33.000000	-99.000000
3166313.853000	38591122.600000	439.302000	0.292515	0.296492	-33.000000	-99.000000
3166313.853000	38591122.600000	449.302000	0.291600	0.292185	-33.000000	-99.000000
3166323.853000	38591112.600000	439.302000	0.292122	0.293729	-33.000000	-99.000000
3166323.853000	38591112.600000	449.302000	0.291895	0.292279	-33.000000	-99.000000
3166323.853000	38591122.600000	439.302000	0.292232	0.294665	-33.000000	-99.000000
3166323.853000	38591122.600000	449.302000	0.291811	0.292251	-33.000000	-99.000000
3166313.853000	38591112.600000	459.302000	0.287806	0.286295	-33.000000	-99.000000
3166313.853000	38591112.600000	469.302000	0.322140	0.310678	-33.000000	-99.000000
3166313.853000	38591122.600000	459.302000	0.287614	0.283656	-33.000000	-99.000000
3166313.853000	38591122.600000	469.302000	0.320543	0.309853	-33.000000	-99.000000
3166323.853000	38591112.600000	459.302000	0.287853	0.286865	-33.000000	-99.000000
3166323.853000	38591112.600000	469.302000	0.322573	0.310909	-33.000000	-99.000000
3166323.853000	38591122.600000	459.302000	0.287766	0.285782	-33.000000	-99.000000
3166323.853000	38591122.600000	469.302000	0.321803	0.310492	-33.000000	-99.000000
3166313.853000	38591132.600000	439.302000	0.293538	0.300550	-33.000000	-99.000000
3166313.853000	38591132.600000	449.302000	0.290676	0.291807	-33.000000	-99.000000
3166313.853000	38591142.600000	439.302000	0.292784	0.297842	-33.000000	-99.000000
3166313.853000	38591142.600000	449.302000	0.291384	0.292082	-33.000000	-99.000000
3166323.853000	38591132.600000	439.302000	0.292353	0.295520	-33.000000	-99.000000
3166323.853000	38591132.600000	449.302000	0.291720	0.292215	-33.000000	-99.000000
3166323.853000	38591142.600000	439.302000	0.292280	0.295024	-33.000000	-99.000000
3166323.853000	38591142.600000	449.302000	0.291773	0.292227	-33.000000	-99.000000
3166313.853000	38591132.600000	459.302000	0.287289	0.278320	-33.000000	-99.000000
3166313.853000	38591132.600000	469.302000	0.318655	0.308924	-33.000000	-99.000000
3166313.853000	38591142.600000	459.302000	0.287514	0.281978	-33.000000	-99.000000
3166313.853000	38591142.600000	469.302000	0.319849	0.309484	-33.000000	-99.000000
3166323.853000	38591132.600000	459.302000	0.287692	0.284779	-33.000000	-99.000000
3166323.853000	38591132.600000	469.302000	0.321196	0.310169	-33.000000	-99.000000
3166323.853000	38591142.600000	459.302000	0.287734	0.285344	-33.000000	-99.000000
3166323.853000	38591142.600000	469.302000	0.321571	0.310350	-33.000000	-99.000000
3166323.853000	38591152.600000	409.302000	0.253710	0.245778	-33.000000	-99.000000
3166323.853000	38591162.600000	409.302000	0.253767	0.245727	-33.000000	-99.000000
3166313.853000	38591152.600000	429.302000	0.292444	0.295398	-33.000000	-99.000000
3166313.853000	38591162.600000	429.302000	0.292243	0.294234	-33.000000	-99.000000
3166323.853000	38591152.600000	419.302000	0.311857	0.311706	-33.000000	-99.000000
3166323.853000	38591152.600000	429.302000	0.299430	0.300916	-33.000000	-99.000000
3166323.853000	38591162.600000	419.302000	0.312022	0.311690	-33.000000	-99.000000
3166323.853000	38591162.600000	429.302000	0.311366	0.310434	-33.000000	-99.000000
3166323.853000	38591172.600000	409.302000	0.253824	0.245674	-33.000000	-99.000000
3166323.853000	38591182.600000	409.302000	0.253869	0.245632	-33.000000	-99.000000
3166313.853000	38591172.600000	429.302000	0.292146	0.293562	-33.000000	-99.000000
3166313.853000	38591182.600000	429.302000	0.292095	0.293171	-33.000000	-99.000000
3166323.853000	38591172.600000	419.302000	0.302108	0.299497	-33.000000	-99.000000
3166323.853000	38591172.600000	429.302000	0.317812	0.316569	-33.000000	-99.000000
3166323.853000	38591182.600000	419.302000	0.302082	0.299475	-33.000000	-99.000000
3166323.853000	38591182.600000	429.302000	0.325999	0.325757	-33.000000	-99.000000
3166293.853000	38591152.600000	439.302000	0.292166	0.294130	-33.000000	-99.000000
3166293.853000	38591152.600000	449.302000	0.291859	0.292254	-33.000000	-99.000000
3166293.853000	38591162.600000	439.302000	0.292086	0.293368	-33.000000	-99.000000
3166293.853000	38591162.600000	449.302000	0.291923	0.292277	-33.000000	-99.000000
3166303.853000	38591152.600000	439.302000	0.292255	0.294842	-33.000000	-99.000000
3166303.853000	38591152.600000	449.302000	0.291792	0.292228	-33.000000	-99.000000
3166303.853000	38591162.600000	439.302000	0.292106	0.293574	-33.000000	-99.000000
3166303.853000	38591162.600000	449.302000	0.291907	0.292270	-33.000000	-99.000000
3166303.853000	38591152.600000	459.302000	0.287749	0.285545	-33.000000	-99.000000
3166303.853000	38591162.600000	459.302000	0.287868	0.287014	-33.000000	-99.000000
3166293.853000	38591172.600000	439.302000	0.292050	0.292971	-33.000000	-99.000000
3166293.853000	38591172.600000	449.302000	0.291953	0.292288	-33.000000	-99.000000
3166293.853000	38591182.600000	439.302000	0.292032	0.292754	-33.000000	-99.000000
3166293.853000	38591182.600000	449.302000	0.291969	0.292294	-33.000000	-99.000000
3166303.853000	38591172.600000	439.302000	0.292056	0.293047	-33.000000	-99.000000
3166303.853000	38591172.600000	449.302000	0.291948	0.292285	-33.000000	-99.000000
3166303.853000	38591182.600000	439.302000	0.292035	0.292787	-33.000000	-99.000000
3166303.853000	38591182.600000	449.302000	0.291967	0.292292	-33.000000	-99.000000
3166303.853000	38591172.600000	459.302000	0.287921	0.287624	-33.000000	-99.000000
3166303.853000	38591182.600000	459.302000	0.287948	0.287925	-33.000000	-99.000000
3166313.853000	38591152.600000	439.302000	0.292243	0.294748	-33.000000	-99.000000
3166313.853000	38591152.600000	449.302000	0.291801	0.292232	-33.000000	-99.000000
3166313.853000	38591162.600000	439.302000	0.292104	0.293550	-33.000000	-99.000000
3166313.853000	38591162.600000	449.302000	0.291909	0.292271	-33.000000	-99.000000
3166323.853000	38591152.600000	439.302000	0.292150	0.293991	-33.000000	-99.000000
3166323.853000	38591152.600000	449.302000	0.291872	0.292259	-33.000000	-99.000000
3166323.853000	38591162.600000	439.302000	0.292081	0.293319	-33.000000	-99.000000
3166323.853000	38591162.600000	449.302000	0.291927	0.292278	-33.000000	-99.000000
3166313.853000	38591152.600000	459.302000	0.287758	0.285654	-33.000000	-99.000000
3166313.853000	38591152.600000	469.302000	0.321797	0.310458	-33.000000	-99.000000
3166313.853000	38591162.600000	459.302000	0.287870	0.287042	-33.000000	-99.000000
3166313.853000	38591162.600000	469.302000	0.322799	0.310998	-33.000000	-99.000000
3166323.853000	38591152.600000	459.302000	0.287827	0.286536	-33.000000	-99.000000
3166323.853000	38591152.600000	469.302000	0.322403	0.310784	-33.000000	-99.000000
3166323.853000	38591162.600000	459.302000	0.287893	0.287310	-33.000000	-99.000000
3166323.853000	38591162.600000	469.302000	0.323008	0.311118	-33.000000	-99.000000
3166313.853000	38591172.600000	439.302000	0.292056	0.293039	-33.000000	-99.000000
3166313.853000	38591172.600000	449.302000	0.291948	0.292285	-33.000000	-99.000000
3166313.853000	38591182.600000	439.302000	0.292035	0.292783	-33.000000	-99.000000
3166313.853000	38591182.600000	449.302000	0.291967	0.292293	-33.000000	-99.000000
3166323.853000	38591172.600000	439.302000	0.292048	0.292952	-33.000000	-99.000000
3166323.853000	38591172.600000	449.302000	0.291955	0.292288	-33.000000	-99.000000
3166323.853000	38591182.600000	439.302000	0.303918	0.303139	-33.000000	-99.000000
3166323.853000	38591182.600000	449.302000	0.291970	0.292294	-33.000000	-99.000000
3166313.853000	38591172.600000	459.302000	0.287922	0.287634	-33.000000	-99.000000
3166313.853000	38591172.600000	469.302000	0.323278	0.311272	-33.000000	-99.000000
3166313.853000	38591182.600000	459.302000	0.287949	0.287929	-33.000000	-99.000000
3166313.853000	38591182.600000	469.302000	0.323529	0.311421	-33.000000	-99.000000
3166323.853000	38591172.600000	459.302000	0.287931	0.287735	-33.000000	-99.000000
3166323.853000	38591172.600000	469.302000	0.323414	0.323414	-33.000000	-99.000000
3166323.853000	38591182.600000	459.302000	0.297830	0.297179	-33.000000	-99.000000
3166323.853000	38591182.600000	469.302000	0.365895	0.365895	-33.000000	-99.000000
3166253.853000	38591112.600000	479.302000	0.295980	0.295980	-33.000000	-99.000000
3166253.853000	38591122.600000	479.302000	0.295968	0.295968	-33.000000	-99.000000
3166253.853000	38591122.600000	489.302000	0.296065	0.296065	-33.000000	-99.000000
3166263.853000	38591122.600000	479.302000	0.295976	0.295976	-33.000000	-99.000000
3166253.853000	38591132.600000	479.302000	0.295945	0.295945	-33.000000	-99.000000
3166253.853000	38591132.600000	489.302000	0.296155	0.296155	-33.000000	-99.000000
3166253.853000	38591142.600000	479.302000	0.295928	0.295928	-33.000000	-99.000000
3166263.853000	38591132.600000	479.302000	0.295964	0.295964	-33.000000	-99.000000
3166263.853000	38591142.600000	479.302000	0.295953	0.295953	-33.000000	-99.000000
3166273.853000	38591142.600000	479.302000	0.295974	0.295974	-33.000000	-99.000000
3166253.853000	38591152.600000	479.302000	0.295930	0.295930	-33.000000	-99.000000
3166253.853000	38591162.600000	479.302000	0.295942	0.295942	-33.000000	-99.000000
3166263.853000	38591152.600000	479.302000	0.295952	0.295952	-33.000000	-99.000000
3166263.853000	38591162.600000	479.302000	0.295963	0.295963	-33.000000	-99.000000
3166253.853000	38591172.600000	479.302000	0.295966	0.295966	-33.000000	-99.000000
3166253.853000	38591182.600000	479.302000	0.295979	0.295979	-33.000000	-99.000000
3166263.853000	38591172.600000	479.302000	0.295975	0.295975	-33.000000	-99.000000
3166263.853000	38591182.600000	479.302000	0.295983	0.295983	-33.000000	-99.000000
3166273.853000	38591152.600000	479.302000	0.295973	0.295973	-33.000000	-99.000000
3166273.853000	38591162.600000	479.302000	0.295977	0.295977	-33.000000	-99.000000
3166273.853000	38591172.600000	479.302000	0.295982	0.295982	-33.000000	-99.000000
3166273.853000	38591182.600000	479.302000	0.295987	0.295987	-33.000000	-99.000000
3166303.853000	38591112.600000	489.302000	0.507269	0.509217	-33.000000	-99.000000
3166303.853000	38591122.600000	489.302000	0.505898	0.510023	-33.000000	-99.000000
3166303.853000	38591132.600000	489.302000	0.498567	0.506338	-33.000000	-99.000000
3166303.853000	38591142.600000	489.302000	0.504521	0.510284	-33.000000	-99.000000
3166313.853000	38591112.600000	479.302000	0.505897	0.507233	-33.000000	-99.000000
3166313.853000	38591112.600000	489.302000	0.507293	0.509196	-33.000000	-99.000000
3166313.853000	38591122.600000	479.302000	0.503876	0.504636	-33.000000	-99.000000
3166313.853000	38591122.600000	489.302000	0.506091	0.509948	-33.000000	-99.000000
3166323.853000	38591112.600000	479.302000	0.506403	0.507678	-33.000000	-99.000000
3166323.853000	38591112.600000	489.302000	0.507499	0.509017	-33.000000	-99.000000
3166323.853000	38591122.600000	479.302000	0.505465	0.506787	-33.000000	-99.000000
3166323.853000	38591122.600000	489.302000	0.507096	0.509358	-33.000000	-99.000000
3166313.853000	38591132.600000	479.302000	0.501156	0.499116	-33.000000	-99.000000
3166313.853000	38591132.600000	489.302000	0.501653	0.509213	-33.000000	-99.000000
3166313.853000	38591142.600000	479.302000	0.502815	0.502771	-33.000000	-99.000000
3166313.853000	38591142.600000	489.302000	0.505025	0.510259	-33.000000	-99.000000
3166323.853000	38591132.600000	479.302000	0.504673	0.505816	-33.000000	-99.000000
3166323.853000	38591132.600000	489.302000	0.506663	0.509663	-33.000000	-99.000000
3166323.853000	38591142.600000	479.302000	0.505110	0.506378	-33.000000	-99.000000
3166323.853000	38591142.600000	489.302000	0.506919	0.509499	-33.000000	-99.000000
3166303.853000	38591152.600000	489.302000	0.507007	0.509441	-33.000000	-99.000000
3166303.853000	38591162.600000	489.302000	0.507561	0.508972	-33.000000	-99.000000
3166303.853000	38591172.600000	489.302000	0.507756	0.508777	-33.000000	-99.000000
3166303.853000	38591182.600000	489.302000	0.507846	0.508681	-33.000000	-99.000000
3166313.853000	38591152.600000	479.302000	0.505362	0.506674	-33.000000	-99.000000
3166313.853000	38591152.600000	489.302000	0.507053	0.509407	-33.000000	-99.000000
3166313.853000	38591162.600000	479.302000	0.506577	0.507812	-33.000000	-99.000000
3166313.853000	38591162.600000	489.302000	0.507570	0.508963	-33.000000	-99.000000
3166323.853000	38591152.600000	479.302000	0.506116	0.507437	-33.000000	-99.000000
3166323.853000	38591152.600000	489.302000	0.507392	0.509125	-33.000000	-99.000000
3166323.853000	38591162.600000	479.302000	0.506829	0.507987	-33.000000	-99.000000
3166323.853000	38591162.600000	489.302000	0.507657	0.508877	-33.000000	-99.000000
3166313.853000	38591172.600000	479.302000	0.507142	0.508174	-33.000000	-99.000000
3166313.853000	38591172.600000	489.302000	0.507759	0.508774	-33.000000	-99.000000
3166313.853000	38591182.600000	479.302000	0.507434	0.508318	-33.000000	-99.000000
3166313.853000	38591182.600000	489.302000	0.507847	0.508680	-33.000000	-99.000000
3166323.853000	38591172.600000	479.302000	0.479991	0.478324	-33.000000	-99.000000
3166323.853000	38591172.600000	489.302000	0.507789	0.508742	-33.000000	-99.000000
3166323.853000	38591182.600000	479.302000	0.412227	0.407033	-33.000000	-99.000000
3166323.853000	38591182.600000	489.302000	0.507860	0.508666	-33.000000	-99.000000
3166253.853000	38591192.600000	459.302000	0.298238	0.299420	-33.000000	-99.000000
3166253.853000	38591192.600000	469.302000	0.298015	0.298855	-33.000000	-99.000000
3166253.853000	38591202.600000	459.302000	0.298164	0.299242	-33.000000	-99.000000
3166253.853000	38591202.600000	469.302000	0.298010	0.298852	-33.000000	-99.000000
3166263.853000	38591192.600000	459.302000	0.298208	0.299348	-33.000000	-99.000000
3166263.853000	38591192.600000	469.302000	0.298013	0.298854	-33.000000	-99.000000
3166263.853000	38591202.600000	459.302000	0.298149	0.299206	-33.000000	-99.000000
3166263.853000	38591202.600000	469.302000	0.298009	0.298851	-33.000000	-99.000000
3166253.853000	38591212.600000	459.302000	0.298120	0.299135	-33.000000	-99.000000
3166253.853000	38591212.600000	469.302000	0.298007	0.298850	-33.000000	-99.000000
3166253.853000	38591222.600000	459.302000	0.298091	0.299065	-33.000000	-99.000000
3166253.853000	38591222.600000	469.302000	0.298005	0.298849	-33.000000	-99.000000
3166263.853000	38591212.600000	459.302000	0.298111	0.299115	-33.000000	-99.000000
3166263.853000	38591212.600000	469.302000	0.298007	0.298850	-33.000000	-99.000000
3166263.853000	38591222.600000	459.302000	0.298086	0.299053	-33.000000	-99.000000
3166263.853000	38591222.600000	469.302000	0.298005	0.298849	-33.000000	-99.000000
3166253.853000	38591232.600000	459.302000	0.298071	0.299017	-33.000000	-99.000000
3166253.853000	38591232.600000	469.302000	0.298004	0.298848	-33.000000	-99.000000
3166263.853000	38591232.600000	459.302000	0.298068	0.299010	-33.000000	-99.000000
3166263.853000	38591232.600000	469.302000	0.298004	0.298848	-33.000000	-99.000000
3166323.853000	38591192.600000	409.302000	0.253901	0.245602	-33.000000	-99.000000
3166323.853000	38591202.600000	409.302000	0.253924	0.245580	-33.000000	-99.000000
3166313.853000	38591192.600000	429.302000	0.292067	0.292931	-33.000000	-99.000000
3166313.853000	38591202.600000	429.302000	0.292049	0.292777	-33.000000	-99.000000
3166323.853000	38591192.600000	419.302000	0.302062	0.299459	-33.000000	-99.000000
3166323.853000	38591192.600000	429.302000	0.333997	0.334177	-33.000000	-99.000000
3166323.853000	38591202.600000	419.302000	0.302048	0.299448	-33.000000	-99.000000
3166323.853000	38591202.600000	429.302000	0.333997	0.334181	-33.000000	-99.000000
3166323.853000	38591212.600000	409.302000	0.253941	0.245564	-33.000000	-99.000000
3166323.853000	38591222.600000	409.302000	0.253953	0.245553	-33.000000	-99.000000
3166313.853000	38591212.600000	429.302000	0.299890	0.299628	-33.000000	-99.000000
3166313.853000	38591222.600000	429.302000	0.311881	0.310128	-33.000000	-99.000000
3166323.853000	38591212.600000	419.302000	0.302038	0.299440	-33.000000	-99.000000
3166323.853000	38591212.600000	429.302000	0.333998	0.334184	-33.000000	-99.000000
3166323.853000	38591222.600000	419.302000	0.302031	0.299434	-33.000000	-99.000000
3166323.853000	38591222.600000	429.302000	0.333998	0.334186	-33.000000	-99.000000
3166293.853000	38591192.600000	439.302000	0.292022	0.292626	-33.000000	-99.000000
3166293.853000	38591192.600000	449.302000	0.291978	0.292297	-33.000000	-99.000000
3166293.853000	38591202.600000	439.302000	0.292016	0.292544	-33.000000	-99.000000
3166293.853000	38591202.600000	449.302000	0.291984	0.292299	-33.000000	-99.000000
3166303.853000	38591192.600000	439.302000	0.292024	0.292642	-33.000000	-99.000000
3166303.853000	38591192.600000	449.302000	0.291977	0.292297	-33.000000	-99.000000
3166303.853000	38591202.600000	439.302000	0.292017	0.292553	-33.000000	-99.000000
3166303.853000	38591202.600000	449.302000	0.291983	0.292299	-33.000000	-99.000000
3166303.853000	38591192.600000	459.302000	0.287964	0.288093	-33.000000	-99.000000
3166303.853000	38591202.600000	459.302000	0.287973	0.288196	-33.000000	-99.000000
3166293.853000	38591212.600000	439.302000	0.292013	0.292490	-33.000000	-99.000000
3166293.853000	38591212.600000	449.302000	0.291988	0.292301	-33.000000	-99.000000
3166293.853000	38591222.600000	439.302000	0.292010	0.292453	-33.000000	-99.000000
3166293.853000	38591222.600000	449.302000	0.291990	0.292302	-33.000000	-99.000000
3166303.853000	38591212.600000	439.302000	0.292013	0.292496	-33.000000	-99.000000
3166303.853000	38591212.600000	449.302000	0.291987	0.292301	-33.000000	-99.000000
3166303.853000	38591222.600000	439.302000	0.292010	0.292456	-33.000000	-99.000000
3166303.853000	38591222.600000	449.302000	0.291990	0.292302	-33.000000	-99.000000
3166303.853000	38591212.600000	459.302000	0.287979	0.288263	-33.000000	-99.000000
3166303.853000	38591222.600000	459.302000	0.287984	0.288309	-33.000000	-99.000000
3166313.853000	38591192.600000	439.302000	0.292024	0.292640	-33.000000	-99.000000
3166313.853000	38591192.600000	449.302000	0.291977	0.292297	-33.000000	-99.000000
3166313.853000	38591202.600000	439.302000	0.292017	0.292553	-33.000000	-99.000000
3166313.853000	38591202.600000	449.302000	0.291983	0.292299	-33.000000	-99.000000
3166323.853000	38591192.600000	439.302000	0.323998	0.323875	-33.000000	-99.000000
3166323.853000	38591192.600000	449.302000	0.334045	0.332292	-33.000000	-99.000000
3166323.853000	38591202.600000	439.302000	0.337961	0.338025	-33.000000	-99.000000
3166323.853000	38591202.600000	449.302000	0.362004	0.362004	-33.000000	-99.000000
3166313.853000	38591192.600000	459.302000	0.287964	0.288095	-33.000000	-99.000000
3166313.853000	38591192.600000	469.302000	0.323672	0.311508	-33.000000	-99.000000
3166313.853000	38591202.600000	459.302000	0.287973	0.288197	-33.000000	-99.000000
3166313.853000	38591202.600000	469.302000	0.323760	0.311563	-33.000000	-99.000000
3166323.853000	38591192.600000	459.302000	0.364009	0.364009	-33.000000	-99.000000
3166323.853000	38591192.600000	469.302000	0.395952	0.395952	-33.000000	-99.000000
3166323.853000	38591202.600000	459.302000	0.387983	0.387983	-33.000000	-99.000000
3166323.853000	38591202.600000	469.302000	0.395963	0.395963	-33.000000	-99.000000
3166313.853000	38591212.600000	439.302000	0.292013	0.292495	-33.000000	-99.000000
3166313.853000	38591212.600000	449.302000	0.291987	0.292301	-33.000000	-99.000000
3166313.853000	38591222.600000	439.302000	0.292010	0.292456	-33.000000	-99.000000
3166313.853000	38591222.600000	449.302000	0.291990	0.292302	-33.000000	-99.000000
3166323.853000	38591212.600000	439.302000	0.337970	0.338033	-33.000000	-99.000000
3166323.853000	38591212.600000	449.302000	0.362003	0.362003	-33.000000	-99.000000
3166323.853000	38591222.600000	439.302000	0.337976	0.338039	-33.000000	-99.000000
3166323.853000	38591222.600000	449.302000	0.362003	0.362003	-33.000000	-99.000000
3166313.853000	38591212.600000	459.302000	0.287979	0.288264	-33.000000	-99.000000
3166313.853000	38591212.600000	469.302000	0.323819	0.311600	-33.000000	-99.000000
3166313.853000	38591222.600000	459.302000	0.287984	0.288310	-33.000000	-99.000000
3166313.853000	38591222.600000	469.302000	0.323858	0.311626	-33.000000	-99.000000
3166323.853000	38591212.600000	459.302000	0.387987	0.387987	-33.000000	-99.000000
3166323.853000	38591212.600000	469.302000	0.384006	0.384006	-33.000000	-99.000000
3166323.853000	38591222.600000	459.302000	0.387990	0.387990	-33.000000	-99.000000
3166323.853000	38591222.600000	469.302000	0.384004	0.384004	-33.000000	-99.000000
3166323.853000	38591232.600000	409.302000	0.253961	0.245545	-33.000000	-99.000000
3166313.853000	38591232.600000	429.302000	0.317958	0.316492	-33.000000	-99.000000
3166323.853000	38591232.600000	419.302000	0.302025	0.299430	-33.000000	-99.000000
3166323.853000	38591232.600000	429.302000	0.333999	0.334187	-33.000000	-99.000000
3166293.853000	38591232.600000	439.302000	0.292008	0.292425	-33.000000	-99.000000
3166293.853000	38591232.600000	449.302000	0.295986	0.296591	-33.000000	-99.000000
3166303.853000	38591232.600000	439.302000	0.292008	0.292428	-33.000000	-99.000000
3166303.853000	38591232.600000	449.302000	0.291992	0.292303	-33.000000	-99.000000
3166303.853000	38591232.600000	459.302000	0.287987	0.288342	-33.000000	-99.000000
3166313.853000	38591232.600000	439.302000	0.292008	0.292427	-33.000000	-99.000000
3166313.853000	38591232.600000	449.302000	0.291992	0.292303	-33.000000	-99.000000
3166323.853000	38591232.600000	439.302000	0.337980	0.338044	-33.000000	-99.000000
3166323.853000	38591232.600000	449.302000	0.362002	0.362002	-33.000000	-99.000000
3166313.853000	38591232.600000	459.302000	0.287987	0.288343	-33.000000	-99.000000
3166313.853000	38591232.600000	469.302000	0.323876	0.323876	-33.000000	-99.000000
3166323.853000	38591232.600000	459.302000	0.387992	0.387992	-33.000000	-99.000000
3166323.853000	38591232.600000	469.302000	0.384003	0.384003	-33.000000	-99.000000
3166253.853000	38591192.600000	479.302000	0.295987	0.295987	-33.000000	-99.000000
3166253.853000	38591202.600000	479.302000	0.295991	0.295991	-33.000000	-99.000000
3166263.853000	38591192.600000	479.302000	0.295988	0.295988	-33.000000	-99.000000
3166263.853000	38591202.600000	479.302000	0.295991	0.295991	-33.000000	-99.000000
3166253.853000	38591212.600000	479.302000	0.295993	0.295993	-33.000000	-99.000000
3166253.853000	38591222.600000	479.302000	0.295995	0.295995	-33.000000	-99.000000
3166263.853000	38591212.600000	479.302000	0.295994	0.295994	-33.000000	-99.000000
3166263.853000	38591222.600000	479.302000	0.295995	0.295995	-33.000000	-99.000000
3166273.853000	38591192.600000	479.302000	0.295990	0.295990	-33.000000	-99.000000
3166273.853000	38591202.600000	479.302000	0.295993	0.295993	-33.000000	-99.000000
3166273.853000	38591212.600000	479.302000	0.295994	0.295994	-33.000000	-99.000000
3166273.853000	38591222.600000	479.302000	0.295995	0.295995	-33.000000	-99.000000
3166253.853000	38591232.600000	479.302000	0.295996	0.295996	-33.000000	-99.000000
3166263.853000	38591232.600000	479.302000	0.295996	0.295996	-33.000000	-99.000000
3166273.853000	38591232.600000	479.302000	0.295996	0.295996	-33.000000	-99.000000
3166303.853000	38591192.600000	489.302000	0.507894	0.508629	-33.000000	-99.000000
3166303.853000	38591202.600000	489.302000	0.507923	0.508596	-33.000000	-99.000000
3166303.853000	38591212.600000	489.302000	0.507942	0.508576	-33.000000	-99.000000
3166303.853000	38591222.600000	489.302000	0.507954	0.508561	-33.000000	-99.000000
3166313.853000	38591192.600000	479.302000	0.507602	0.508386	-33.000000	-99.000000
3166313.853000	38591192.600000	489.302000	0.507895	0.508628	-33.000000	-99.000000
3166313.853000	38591202.600000	479.302000	0.507705	0.508423	-33.000000	-99.000000
3166313.853000	38591202.600000	489.302000	0.507923	0.508596	-33.000000	-99.000000
3166323.853000	38591192.600000	479.302000	0.377997	0.377997	-33.000000	-99.000000
3166323.853000	38591192.600000	489.302000	0.399948	0.394277	-33.000000	-99.000000
3166323.853000	38591202.600000	479.302000	0.377998	0.377998	-33.000000	-99.000000
3166323.853000	38591202.600000	489.302000	0.348005	0.348005	-33.000000	-99.000000
3166313.853000	38591212.600000	479.302000	0.507774	0.508446	-33.000000	-99.000000
3166313.853000	38591212.600000	489.302000	0.507942	0.508575	-33.000000	-99.000000
3166313.853000	38591222.600000	479.302000	0.507821	0.508460	-33.000000	-99.000000
3166313.853000	38591222.600000	489.302000	0.507954	0.508561	-33.000000	-99.000000
3166323.853000	38591212.600000	479.302000	0.377998	0.377998	-33.000000	-99.000000
3166323.853000	38591212.600000	489.302000	0.348004	0.348004	-33.000000	-99.000000
3166323.853000	38591222.600000	479.302000	0.377998	0.377998	-33.000000	-99.000000
3166323.853000	38591222.600000	489.302000	0.348003	0.348003	-33.000000	-99.000000
3166303.853000	38591232.600000	489.302000	0.507963	0.508551	-33.000000	-99.000000
3166313.853000	38591232.600000	479.302000	0.480016	0.478548	-33.000000	-99.000000
3166313.853000	38591232.600000	489.302000	0.507963	0.508551	-33.000000	-99.000000
3166323.853000	38591232.600000	479.302000	0.377999	0.377999	-33.000000	-99.000000
3166323.853000	38591232.600000	489.302000	0.348002	0.348002	-33.000000	-99.000000
3166333.853000	38591112.600000	399.302000	0.253526	0.244987	-33.000000	-99.000000
3166333.853000	38591112.600000	409.302000	0.253749	0.245734	-33.000000	-99.000000
3166333.853000	38591122.600000	399.302000	0.253324	0.244737	-33.000000	-99.000000
3166333.853000	38591122.600000	409.302000	0.253624	0.245850	-33.000000	-99.000000
3166343.853000	38591112.600000	399.302000	0.253391	0.244821	-33.000000	-99.000000
3166343.853000	38591112.600000	409.302000	0.253666	0.245809	-33.000000	-99.000000
3166343.853000	38591122.600000	399.302000	0.253016	0.244299	-33.000000	-99.000000
3166343.853000	38591122.600000	409.302000	0.253399	0.246054	-33.000000	-99.000000
3166333.853000	38591112.600000	419.302000	0.302144	0.299536	-33.000000	-99.000000
3166333.853000	38591112.600000	429.302000	0.317767	0.316564	-33.000000	-99.000000
3166333.853000	38591122.600000	419.302000	0.302219	0.299600	-33.000000	-99.000000
3166333.853000	38591122.600000	429.302000	0.326033	0.325704	-33.000000	-99.000000
3166343.853000	38591112.600000	419.302000	0.302192	0.299578	-33.000000	-99.000000
3166343.853000	38591112.600000	429.302000	0.333988	0.334130	-33.000000	-99.000000
3166343.853000	38591122.600000	419.302000	0.302353	0.299718	-33.000000	-99.000000
3166343.853000	38591122.600000	429.302000	0.333979	0.334077	-33.000000	-99.000000
3166333.853000	38591132.600000	399.302000	0.253097	0.244424	-33.000000	-99.000000
3166333.853000	38591132.600000	409.302000	0.253464	0.245999	-33.000000	-99.000000
3166333.853000	38591142.600000	399.302000	0.252988	0.244262	-33.000000	-99.000000
3166333.853000	38591142.600000	409.302000	0.253379	0.246081	-33.000000	-99.000000
3166343.853000	38591132.600000	399.302000	0.252470	0.243273	-33.000000	-99.000000
3166343.853000	38591132.600000	409.302000	0.252845	0.246557	-33.000000	-99.000000
3166343.853000	38591142.600000	399.302000	0.252180	0.242414	-33.000000	-99.000000
3166343.853000	38591142.600000	409.302000	0.252359	0.247001	-33.000000	-99.000000
3166333.853000	38591132.600000	419.302000	0.302318	0.299683	-33.000000	-99.000000
3166333.853000	38591132.600000	429.302000	0.333981	0.334091	-33.000000	-99.000000
3166333.853000	38591142.600000	419.302000	0.302374	0.299728	-33.000000	-99.000000
3166333.853000	38591142.600000	429.302000	0.333979	0.334076	-33.000000	-99.000000
3166343.853000	38591132.600000	419.302000	0.302697	0.300031	-33.000000	-99.000000
3166343.853000	38591132.600000	429.302000	0.333962	0.333962	-33.000000	-99.000000
3166343.853000	38591142.600000	419.302000	0.303018	0.300334	-33.000000	-99.000000
3166343.853000	38591142.600000	429.302000	0.333949	0.333854	-33.000000	-99.000000
3166353.853000	38591112.600000	399.302000	0.253301	0.244704	-33.000000	-99.000000
3166353.853000	38591112.600000	409.302000	0.253607	0.245862	-33.000000	-99.000000
3166353.853000	38591122.600000	399.302000	0.252762	0.243874	-33.000000	-99.000000
3166353.853000	38591122.600000	409.302000	0.253174	0.246256	-33.000000	-99.000000
3166363.853000	38591112.600000	399.302000	0.253320	0.244730	-33.000000	-99.000000
3166363.853000	38591122.600000	399.302000	0.252822	0.243981	-33.000000	-99.000000
3166353.853000	38591112.600000	419.302000	0.302226	0.299609	-33.000000	-99.000000
3166353.853000	38591112.600000	429.302000	0.333986	0.334118	-33.000000	-99.000000
3166353.853000	38591122.600000	419.302000	0.302488	0.299842	-33.000000	-99.000000
3166353.853000	38591122.600000	429.302000	0.333972	0.334031	-33.000000	-99.000000
3166363.853000	38591112.600000	419.302000	0.302219	0.299602	-33.000000	-99.000000
3166363.853000	38591112.600000	429.302000	0.333987	0.334121	-33.000000	-99.000000
3166363.853000	38591122.600000	419.302000	0.302453	0.299810	-33.000000	-99.000000
3166363.853000	38591122.600000	429.302000	0.333974	0.334043	-33.000000	-99.000000
3166353.853000	38591132.600000	399.302000	0.252003	0.241032	-33.000000	-99.000000
3166353.853000	38591132.600000	409.302000	0.251547	0.247687	-33.000000	-99.000000
3166353.853000	38591142.600000	399.302000	0.257066	0.231300	-33.000000	-99.000000
3166353.853000	38591142.600000	409.302000	0.246068	0.251595	-33.000000	-99.000000
3166363.853000	38591132.600000	399.302000	0.252064	0.241792	-33.000000	-99.000000
3166363.853000	38591142.600000	399.302000	0.252578	0.237976	-33.000000	-99.000000
3166353.853000	38591132.600000	419.302000	0.303526	0.300901	-33.000000	-99.000000
3166353.853000	38591132.600000	429.302000	0.333932	0.333652	-33.000000	-99.000000
3166353.853000	38591142.600000	419.302000	0.307090	0.307950	-33.000000	-99.000000
3166353.853000	38591142.600000	429.302000	0.334273	0.331928	-33.000000	-99.000000
3166363.853000	38591132.600000	419.302000	0.303235	0.300576	-33.000000	-99.000000
3166363.853000	38591132.600000	429.302000	0.333940	0.333765	-33.000000	-99.000000
3166363.853000	38591142.600000	419.302000	0.304788	0.302557	-33.000000	-99.000000
3166363.853000	38591142.600000	429.302000	0.333941	0.333122	-33.000000	-99.000000
3166333.853000	38591112.600000	439.302000	0.292075	0.293258	-33.000000	-99.000000
3166333.853000	38591112.600000	449.302000	0.291933	0.292289	-33.000000	-99.000000
3166333.853000	38591122.600000	439.302000	0.303801	0.303448	-33.000000	-99.000000
3166333.853000	38591122.600000	449.302000	0.291906	0.292279	-33.000000	-99.000000
3166343.853000	38591112.600000	439.302000	0.337826	0.337897	-33.000000	-99.000000
3166343.853000	38591112.600000	449.302000	0.362016	0.362016	-33.000000	-99.000000
3166343.853000	38591122.600000	439.302000	0.337683	0.337756	-33.000000	-99.000000
3166343.853000	38591122.600000	449.302000	0.362028	0.362028	-33.000000	-99.000000
3166333.853000	38591112.600000	459.302000	0.287900	0.287403	-33.000000	-99.000000
3166333.853000	38591112.600000	469.302000	0.323232	0.323232	-33.000000	-99.000000
3166333.853000	38591122.600000	459.302000	0.297551	0.296750	-33.000000	-99.000000
3166333.853000	38591122.600000	469.302000	0.365781	0.365781	-33.000000	-99.000000
3166343.853000	38591112.600000	459.302000	0.387920	0.387920	-33.000000	-99.000000
3166343.853000	38591112.600000	469.302000	0.395846	0.395846	-33.000000	-99.000000
3166343.853000	38591122.600000	459.302000	0.387855	0.387855	-33.000000	-99.000000
3166343.853000	38591122.600000	469.302000	0.395717	0.395717	-33.000000	-99.000000
3166333.853000	38591132.600000	439.302000	0.324030	0.323776	-33.000000	-99.000000
3166333.853000	38591132.600000	449.302000	0.346217	0.343971	-33.000000	-99.000000
3166333.853000	38591142.600000	439.302000	0.337672	0.337740	-33.000000	-99.000000
3166333.853000	38591142.600000	449.302000	0.362030	0.362030	-33.000000	-99.000000
3166343.853000	38591132.600000	439.302000	0.337379	0.337446	-33.000000	-99.000000
3166343.853000	38591132.600000	449.302000	0.362054	0.362054	-33.000000	-99.000000
3166343.853000	38591142.600000	439.302000	0.337097	0.337146	-33.000000	-99.000000
3166343.853000	38591142.600000	449.302000	0.362075	0.362075	-33.000000	-99.000000
3166333.853000	38591132.600000	459.302000	0.364178	0.364178	-33.000000	-99.000000
3166333.853000	38591132.600000	469.302000	0.395745	0.395745	-33.000000	-99.000000
3166333.853000	38591142.600000	459.302000	0.387851	0.387851	-33.000000	-99.000000
3166333.853000	38591142.600000	469.302000	0.395701	0.395701	-33.000000	-99.000000
3166343.853000	38591132.600000	459.302000	0.387710	0.387710	-33.000000	-99.000000
3166343.853000	38591132.600000	469.302000	0.395440	0.395440	-33.000000	-99.000000
3166343.853000	38591142.600000	459.302000	0.387571	0.387571	-33.000000	-99.000000
3166343.853000	38591142.600000	469.302000	0.395177	0.395177	-33.000000	-99.000000
3166353.853000	38591112.600000	439.302000	0.337795	0.337867	-33.000000	-99.000000
3166353.853000	38591112.600000	449.302000	0.362018	0.362018	-33.000000	-99.000000
3166353.853000	38591122.600000	439.302000	0.337562	0.337635	-33.000000	-99.000000
3166353.853000	38591122.600000	449.302000	0.362038	0.362038	-33.000000	-99.000000
3166363.853000	38591112.600000	439.302000	0.337802	0.337874	-33.000000	-99.000000
3166363.853000	38591112.600000	449.302000	0.362018	0.362018	-33.000000	-99.000000
3166363.853000	38591122.600000	439.302000	0.337593	0.337666	-33.000000	-99.000000
3166363.853000	38591122.600000	449.302000	0.362036	0.362036	-33.000000	-99.000000
3166353.853000	38591112.600000	459.302000	0.387906	0.387906	-33.000000	-99.000000
3166353.853000	38591112.600000	469.302000	0.395818	0.395818	-33.000000	-99.000000
3166353.853000	38591122.600000	459.302000	0.387797	0.387797	-33.000000	-99.000000
3166353.853000	38591122.600000	469.302000	0.395609	0.395609	-33.000000	-99.000000
3166363.853000	38591112.600000	459.302000	0.387909	0.387909	-33.000000	-99.000000
3166363.853000	38591112.600000	469.302000	0.395824	0.395824	-33.000000	-99.000000
3166363.853000	38591122.600000	459.302000	0.387812	0.387812	-33.000000	-99.000000
3166363.853000	38591122.600000	469.302000	0.395637	0.395637	-33.000000	-99.000000
3166353.853000	38591132.600000	439.302000	0.336621	0.336638	-33.000000	-99.000000
3166353.853000	38591132.600000	449.302000	0.362100	0.362100	-33.000000	-99.000000
3166353.853000	38591142.600000	439.302000	0.332568	0.331321	-33.000000	-99.000000
3166353.853000	38591142.600000	449.302000	0.361455	0.361455	-33.000000	-99.000000
3166363.853000	38591132.600000	439.302000	0.336891	0.336933	-33.000000	-99.000000
3166363.853000	38591132.600000	449.302000	0.362087	0.362087	-33.000000	-99.000000
3166363.853000	38591142.600000	439.302000	0.335397	0.335183	-33.000000	-99.000000
3166363.853000	38591142.600000	449.302000	0.362101	0.362101	-33.000000	-99.000000
3166353.853000	38591132.600000	459.302000	0.387318	0.387318	-33.000000	-99.000000
3166353.853000	38591132.600000	469.302000	0.394763	0.394763	-33.000000	-99.000000
3166353.853000	38591142.600000	459.302000	0.384299	0.384299	-33.000000	-99.000000
3166353.853000	38591142.600000	469.302000	0.391204	0.391204	-33.000000	-99.000000
3166363.853000	38591132.600000	459.302000	0.387463	0.387463	-33.000000	-99.000000
3166363.853000	38591132.600000	469.302000	0.395003	0.395003	-33.000000	-99.000000
3166363.853000	38591142.600000	459.302000	0.386593	0.386593	-33.000000	-99.000000
3166363.853000	38591142.600000	469.302000	0.393645	0.393645	-33.000000	-99.000000
3166333.853000	38591152.600000	399.302000	0.253108	0.244446	-33.000000	-99.000000
3166333.853000	38591152.600000	409.302000	0.253475	0.245998	-33.000000	-99.000000
3166333.853000	38591162.600000	399.302000	0.253338	0.244761	-33.000000	-99.000000
3166333.853000	38591162.600000	409.302000	0.253635	0.245851	-33.000000	-99.000000
3166343.853000	38591152.600000	399.302000	0.252497	0.243354	-33.000000	-99.000000
3166343.853000	38591152.600000	409.302000	0.252890	0.246535	-33.000000	-99.000000
3166343.853000	38591162.600000	399.302000	0.253042	0.244351	-33.000000	-99.000000
3166343.853000	38591162.600000	409.302000	0.253425	0.246048	-33.000000	-99.000000
3166333.853000	38591152.600000	419.302000	0.302320	0.299676	-33.000000	-99.000000
3166333.853000	38591152.600000	429.302000	0.333982	0.334096	-33.000000	-99.000000
3166333.853000	38591162.600000	419.302000	0.302223	0.299592	-33.000000	-99.000000
3166333.853000	38591162.600000	429.302000	0.333987	0.334127	-33.000000	-99.000000
3166343.853000	38591152.600000	419.302000	0.302688	0.300004	-33.000000	-99.000000
3166343.853000	38591152.600000	429.302000	0.333964	0.333976	-33.000000	-99.000000
3166343.853000	38591162.600000	419.302000	0.302355	0.299702	-33.000000	-99.000000
3166343.853000	38591162.600000	429.302000	0.333981	0.334087	-33.000000	-99.000000
3166333.853000	38591172.600000	399.302000	0.253537	0.245006	-33.000000	-99.000000
3166333.853000	38591172.600000	409.302000	0.253758	0.245737	-33.000000	-99.000000
3166333.853000	38591182.600000	399.302000	0.253674	0.245164	-33.000000	-99.000000
3166333.853000	38591182.600000	409.302000	0.253836	0.245664	-33.000000	-99.000000
3166343.853000	38591172.600000	399.302000	0.253408	0.244850	-33.000000	-99.000000
3166343.853000	38591172.600000	409.302000	0.253680	0.245811	-33.000000	-99.000000
3166343.853000	38591182.600000	399.302000	0.253615	0.245097	-33.000000	-99.000000
3166343.853000	38591182.600000	409.302000	0.253803	0.245696	-33.000000	-99.000000
3166333.853000	38591172.600000	419.302000	0.302149	0.299530	-33.000000	-99.000000
3166333.853000	38591172.600000	429.302000	0.333992	0.334151	-33.000000	-99.000000
3166333.853000	38591182.600000	419.302000	0.302103	0.299491	-33.000000	-99.000000
3166333.853000	38591182.600000	429.302000	0.333994	0.334165	-33.000000	-99.000000
3166343.853000	38591172.600000	419.302000	0.302198	0.299569	-33.000000	-99.000000
3166343.853000	38591172.600000	429.302000	0.333989	0.334136	-33.000000	-99.000000
3166343.853000	38591182.600000	419.302000	0.302123	0.299507	-33.000000	-99.000000
3166343.853000	38591182.600000	429.302000	0.333993	0.334159	-33.000000	-99.000000
3166353.853000	38591152.600000	399.302000	0.252001	0.241342	-33.000000	-99.000000
3166353.853000	38591152.600000	409.302000	0.251730	0.247567	-33.000000	-99.000000
3166353.853000	38591162.600000	399.302000	0.252801	0.243962	-33.000000	-99.000000
3166353.853000	38591162.600000	409.302000	0.253221	0.246239	-33.000000	-99.000000
3166363.853000	38591152.600000	399.302000	0.252085	0.242006	-33.000000	-99.000000
3166363.853000	38591162.600000	399.302000	0.252858	0.244059	-33.000000	-99.000000
3166353.853000	38591152.600000	419.302000	0.303451	0.300773	-33.000000	-99.000000
3166353.853000	38591152.600000	429.302000	0.333937	0.333702	-33.000000	-99.000000
3166353.853000	38591162.600000	419.302000	0.302484	0.299814	-33.000000	-99.000000
3166353.853000	38591162.600000	429.302000	0.333974	0.334046	-33.000000	-99.000000
3166363.853000	38591152.600000	419.302000	0.303189	0.300494	-33.000000	-99.000000
3166363.853000	38591152.600000	429.302000	0.333944	0.333800	-33.000000	-99.000000
3166363.853000	38591162.600000	419.302000	0.302452	0.299785	-33.000000	-99.000000
3166363.853000	38591162.600000	429.302000	0.333976	0.334057	-33.000000	-99.000000
3166353.853000	38591172.600000	399.302000	0.253322	0.244742	-33.000000	-99.000000
3166353.853000	38591172.600000	409.302000	0.253626	0.245863	-33.000000	-99.000000
3166353.853000	38591182.600000	399.302000	0.253580	0.245058	-33.000000	-99.000000
3166353.853000	38591182.600000	409.302000	0.253783	0.245715	-33.000000	-99.000000
3166363.853000	38591172.600000	399.302000	0.253341	0.244766	-33.000000	-99.000000
3166363.853000	38591182.600000	399.302000	0.253587	0.245066	-33.000000	-99.000000
3166353.853000	38591172.600000	419.302000	0.302232	0.299597	-33.000000	-99.000000
3166353.853000	38591172.600000	429.302000	0.333987	0.334126	-33.000000	-99.000000
3166353.853000	38591182.600000	419.302000	0.302135	0.299517	-33.000000	-99.000000
3166353.853000	38591182.600000	429.302000	0.333993	0.334156	-33.000000	-99.000000
3166363.853000	38591172.600000	419.302000	0.302225	0.299590	-33.000000	-99.000000
3166363.853000	38591172.600000	429.302000	0.333988	0.334129	-33.000000	-99.000000
3166363.853000	38591182.600000	419.302000	0.302133	0.299515	-33.000000	-99.000000
3166363.853000	38591182.600000	429.302000	0.333993	0.334156	-33.000000	-99.000000
3166333.853000	38591152.600000	439.302000	0.337723	0.337790	-33.000000	-99.000000
3166333.853000	38591152.600000	449.302000	0.362026	0.362026	-33.000000	-99.000000
3166333.853000	38591162.600000	439.302000	0.337809	0.337874	-33.000000	-99.000000
3166333.853000	38591162.600000	449.302000	0.362019	0.362019	-33.000000	-99.000000
3166343.853000	38591152.600000	439.302000	0.337399	0.337458	-33.000000	-99.000000
3166343.853000	38591152.600000	449.302000	0.362054	0.362054	-33.000000	-99.000000
3166343.853000	38591162.600000	439.302000	0.337696	0.337760	-33.000000	-99.000000
3166343.853000	38591162.600000	449.302000	0.362029	0.362029	-33.000000	-99.000000
3166333.853000	38591152.600000	459.302000	0.387876	0.387876	-33.000000	-99.000000
3166333.853000	38591152.600000	469.302000	0.395745	0.395745	-33.000000	-99.000000
3166333.853000	38591162.600000	459.302000	0.387915	0.387915	-33.000000	-99.000000
3166333.853000	38591162.600000	469.302000	0.395823	0.395823	-33.000000	-99.000000
3166343.853000	38591152.600000	459.302000	0.387723	0.387723	-33.000000	-99.000000
3166343.853000	38591152.600000	469.302000	0.395447	0.395447	-33.000000	-99.000000
3166343.853000	38591162.600000	459.302000	0.387864	0.387864	-33.000000	-99.000000
3166343.853000	38591162.600000	469.302000	0.395718	0.395718	-33.000000	-99.000000
3166333.853000	38591172.600000	439.302000	0.337874	0.337939	-33.000000	-99.000000
3166333.853000	38591172.600000	449.302000	0.362013	0.362013	-33.000000	-99.000000
3166333.853000	38591182.600000	439.302000	0.337915	0.337979	-33.000000	-99.000000
3166333.853000	38591182.600000	449.302000	0.362009	0.362009	-33.000000	-99.000000
3166343.853000	38591172.600000	439.302000	0.337833	0.337897	-33.000000	-99.000000
3166343.853000	38591172.600000	449.302000	0.362017	0.362017	-33.000000	-99.000000
3166343.853000	38591182.600000	439.302000	0.337898	0.337962	-33.000000	-99.000000
3166343.853000	38591182.600000	449.302000	0.362010	0.362010	-33.000000	-99.000000
3166333.853000	38591172.600000	459.302000	0.387945	0.387945	-33.000000	-99.000000
3166333.853000	38591172.600000	469.302000	0.395882	0.395882	-33.000000	-99.000000
3166333.853000	38591182.600000	459.302000	0.387963	0.387963	-33.000000	-99.000000
3166333.853000	38591182.600000	469.302000	0.395920	0.395920	-33.000000	-99.000000
3166343.853000	38591172.600000	459.302000	0.387927	0.387927	-33.000000	-99.000000
3166343.853000	38591172.600000	469.302000	0.395844	0.395844	-33.000000	-99.000000
3166343.853000	38591182.600000	459.302000	0.387956	0.387956	-33.000000	-99.000000
3166343.853000	38591182.600000	469.302000	0.395903	0.395903	-33.000000	-99.000000
3166353.853000	38591152.600000	439.302000	0.336708	0.336715	-33.000000	-99.000000
3166353.853000	38591152.600000	449.302000	0.362100	0.362100	-33.000000	-99.000000
3166353.853000	38591162.600000	439.302000	0.337583	0.337645	-33.000000	-99.000000
3166353.853000	38591162.600000	449.302000	0.362039	0.362039	-33.000000	-99.000000
3166363.853000	38591152.600000	439.302000	0.336949	0.336980	-33.000000	-99.000000
3166363.853000	38591152.600000	449.302000	0.362086	0.362086	-33.000000	-99.000000
3166363.853000	38591162.600000	439.302000	0.337612	0.337674	-33.000000	-99.000000
3166363.853000	38591162.600000	449.302000	0.362037	0.362037	-33.000000	-99.000000
3166353.853000	38591152.600000	459.302000	0.387371	0.387371	-33.000000	-99.000000
3166353.853000	38591152.600000	469.302000	0.394808	0.394808	-33.000000	-99.000000
3166353.853000	38591162.600000	459.302000	0.387812	0.387812	-33.000000	-99.000000
3166353.853000	38591162.600000	469.302000	0.395613	0.395613	-33.000000	-99.000000
3166363.853000	38591152.600000	459.302000	0.387498	0.387498	-33.000000	-99.000000
3166363.853000	38591152.600000	469.302000	0.395031	0.395031	-33.000000	-99.000000
3166363.853000	38591162.600000	459.302000	0.387825	0.387825	-33.000000	-99.000000
3166363.853000	38591162.600000	469.302000	0.395639	0.395639	-33.000000	-99.000000
3166353.853000	38591172.600000	439.302000	0.337804	0.337868	-33.000000	-99.000000
3166353.853000	38591172.600000	449.302000	0.362019	0.362019	-33.000000	-99.000000
3166353.853000	38591182.600000	439.302000	0.337887	0.337951	-33.000000	-99.000000
3166353.853000	38591182.600000	449.302000	0.362011	0.362011	-33.000000	-99.000000
3166363.853000	38591172.600000	439.302000	0.337810	0.337874	-33.000000	-99.000000
3166363.853000	38591172.600000	449.302000	0.362019	0.362019	-33.000000	-99.000000
3166363.853000	38591182.600000	439.302000	0.337890	0.337953	-33.000000	-99.000000
3166363.853000	38591182.600000	449.302000	0.362011	0.362011	-33.000000	-99.000000
3166353.853000	38591172.600000	459.302000	0.387914	0.387914	-33.000000	-99.000000
3166353.853000	38591172.600000	469.302000	0.395816	0.395816	-33.000000	-99.000000
3166353.853000	38591182.600000	459.302000	0.387951	0.387951	-33.000000	-99.000000
3166353.853000	38591182.600000	469.302000	0.395894	0.395894	-33.000000	-99.000000
3166363.853000	38591172.600000	459.302000	0.387917	0.387917	-33.000000	-99.000000
3166363.853000	38591172.600000	469.302000	0.395822	0.395822	-33.000000	-99.000000
3166363.853000	38591182.600000	459.302000	0.387952	0.387952	-33.000000	-99.000000
3166363.853000	38591182.600000	469.302000	0.395896	0.395896	-33.000000	-99.000000
3166373.853000	38591112.600000	429.302000	0.333989	0.334135	-33.000000	-99.000000
3166373.853000	38591122.600000	429.302000	0.333982	0.334094	-33.000000	-99.000000
3166373.853000	38591132.600000	429.302000	0.333970	0.334021	-33.000000	-99.000000
3166373.853000	38591142.600000	429.302000	0.333963	0.333968	-33.000000	-99.000000
3166373.853000	38591112.600000	439.302000	0.337840	0.337911	-33.000000	-99.000000
3166373.853000	38591112.600000	449.302000	0.362014	0.362014	-33.000000	-99.000000
3166373.853000	38591122.600000	439.302000	0.337728	0.337801	-33.000000	-99.000000
3166373.853000	38591122.600000	449.302000	0.362024	0.362024	-33.000000	-99.000000
3166373.853000	38591112.600000	459.302000	0.387927	0.387927	-33.000000	-99.000000
3166373.853000	38591112.600000	469.302000	0.395858	0.395858	-33.000000	-99.000000
3166373.853000	38591122.600000	459.302000	0.387876	0.387876	-33.000000	-99.000000
3166373.853000	38591122.600000	469.302000	0.395757	0.395757	-33.000000	-99.000000
3166373.853000	38591132.600000	439.302000	0.337531	0.337601	-33.000000	-99.000000
3166373.853000	38591132.600000	449.302000	0.362042	0.362042	-33.000000	-99.000000
3166373.853000	38591142.600000	439.302000	0.337388	0.337451	-33.000000	-99.000000
3166373.853000	38591142.600000	449.302000	0.362054	0.362054	-33.000000	-99.000000
3166373.853000	38591132.600000	459.302000	0.387784	0.387784	-33.000000	-99.000000
3166373.853000	38591132.600000	469.302000	0.395577	0.395577	-33.000000	-99.000000
3166373.853000	38591142.600000	459.302000	0.387716	0.387716	-33.000000	-99.000000
3166373.853000	38591142.600000	469.302000	0.395442	0.395442	-33.000000	-99.000000
3166373.853000	38591152.600000	429.302000	0.333972	0.334030	-33.000000	-99.000000
3166373.853000	38591162.600000	429.302000	0.333983	0.334102	-33.000000	-99.000000
3166373.853000	38591172.600000	429.302000	0.333990	0.334141	-33.000000	-99.000000
3166373.853000	38591182.600000	429.302000	0.333994	0.334161	-33.000000	-99.000000
3166373.853000	38591152.600000	439.302000	0.337544	0.337607	-33.000000	-99.000000
3166373.853000	38591152.600000	449.302000	0.362042	0.362042	-33.000000	-99.000000
3166373.853000	38591162.600000	439.302000	0.337738	0.337803	-33.000000	-99.000000
3166373.853000	38591162.600000	449.302000	0.362025	0.362025	-33.000000	-99.000000
3166373.853000	38591152.600000	459.302000	0.387792	0.387792	-33.000000	-99.000000
3166373.853000	38591152.600000	469.302000	0.395580	0.395580	-33.000000	-99.000000
3166373.853000	38591162.600000	459.302000	0.387883	0.387883	-33.000000	-99.000000
3166373.853000	38591162.600000	469.302000	0.395757	0.395757	-33.000000	-99.000000
3166373.853000	38591172.600000	439.302000	0.337847	0.337911	-33.000000	-99.000000
3166373.853000	38591172.600000	449.302000	0.362015	0.362015	-33.000000	-99.000000
3166373.853000	38591182.600000	439.302000	0.337903	0.337967	-33.000000	-99.000000
3166373.853000	38591182.600000	449.302000	0.362010	0.362010	-33.000000	-99.000000
3166373.853000	38591172.600000	459.302000	0.387933	0.387933	-33.000000	-99.000000
3166373.853000	38591172.600000	469.302000	0.395856	0.395856	-33.000000	-99.000000
3166373.853000	38591182.600000	459.302000	0.387958	0.387958	-33.000000	-99.000000
3166373.853000	38591182.600000	469.302000	0.395908	0.395908	-33.000000	-99.000000
3166333.853000	38591112.600000	479.302000	0.443311	0.445515	-33.000000	-99.000000
3166333.853000	38591112.600000	489.302000	0.507678	0.508847	-33.000000	-99.000000
3166333.853000	38591122.600000	479.302000	0.412521	0.406789	-33.000000	-99.000000
3166333.853000	38591122.600000	489.302000	0.507550	0.508972	-33.000000	-99.000000
3166343.853000	38591112.600000	479.302000	0.377990	0.377990	-33.000000	-99.000000
3166343.853000	38591112.600000	489.302000	0.348045	0.348045	-33.000000	-99.000000
3166343.853000	38591122.600000	479.302000	0.377981	0.377981	-33.000000	-99.000000
3166343.853000	38591122.600000	489.302000	0.348080	0.348080	-33.000000	-99.000000
3166333.853000	38591132.600000	479.302000	0.377983	0.377983	-33.000000	-99.000000
3166333.853000	38591132.600000	489.302000	0.359976	0.359976	-33.000000	-99.000000
3166333.853000	38591142.600000	479.302000	0.377980	0.377980	-33.000000	-99.000000
3166333.853000	38591142.600000	489.302000	0.348075	0.348075	-33.000000	-99.000000
3166343.853000	38591132.600000	479.302000	0.377959	0.377959	-33.000000	-99.000000
3166343.853000	38591132.600000	489.302000	0.348159	0.348159	-33.000000	-99.000000
3166343.853000	38591142.600000	479.302000	0.377933	0.377933	-33.000000	-99.000000
3166343.853000	38591142.600000	489.302000	0.348236	0.348236	-33.000000	-99.000000
3166353.853000	38591112.600000	479.302000	0.377989	0.377989	-33.000000	-99.000000
3166353.853000	38591112.600000	489.302000	0.348054	0.348054	-33.000000	-99.000000
3166353.853000	38591122.600000	479.302000	0.377973	0.377973	-33.000000	-99.000000
3166353.853000	38591122.600000	489.302000	0.348113	0.348113	-33.000000	-99.000000
3166363.853000	38591112.600000	479.302000	0.377989	0.377989	-33.000000	-99.000000
3166363.853000	38591112.600000	489.302000	0.348052	0.348052	-33.000000	-99.000000
3166363.853000	38591122.600000	479.302000	0.377975	0.377975	-33.000000	-99.000000
3166363.853000	38591122.600000	489.302000	0.348105	0.348105	-33.000000	-99.000000
3166353.853000	38591112.600000	499.302000	0.307216	0.307216	-33.000000	-99.000000
3166353.853000	38591122.600000	499.302000	0.306377	0.306377	-33.000000	-99.000000
3166363.853000	38591112.600000	499.302000	0.307242	0.307242	-33.000000	-99.000000
3166363.853000	38591122.600000	499.302000	0.306484	0.306484	-33.000000	-99.000000
3166353.853000	38591132.600000	479.302000	0.377885	0.377885	-33.000000	-99.000000
3166353.853000	38591132.600000	489.302000	0.348407	0.348407	-33.000000	-99.000000
3166353.853000	38591142.600000	479.302000	0.376984	0.376984	-33.000000	-99.000000
3166353.853000	38591142.600000	489.302000	0.350940	0.350940	-33.000000	-99.000000
3166363.853000	38591132.600000	479.302000	0.377915	0.377915	-33.000000	-99.000000
3166363.853000	38591132.600000	489.302000	0.348312	0.348312	-33.000000	-99.000000
3166363.853000	38591142.600000	479.302000	0.377699	0.377699	-33.000000	-99.000000
3166363.853000	38591142.600000	489.302000	0.348937	0.348937	-33.000000	-99.000000
3166353.853000	38591132.600000	499.302000	0.303459	0.303459	-33.000000	-99.000000
3166353.853000	38591142.600000	499.302000	0.295350	0.295350	-33.000000	-99.000000
3166363.853000	38591132.600000	499.302000	0.304220	0.304220	-33.000000	-99.000000
3166363.853000	38591142.600000	499.302000	0.300311	0.300311	-33.000000	-99.000000
3166333.853000	38591152.600000	479.302000	0.377983	0.377983	-33.000000	-99.000000
3166333.853000	38591152.600000	489.302000	0.348059	0.348059	-33.000000	-99.000000
3166333.853000	38591162.600000	479.302000	0.377988	0.377988	-33.000000	-99.000000
3166333.853000	38591162.600000	489.302000	0.348038	0.348038	-33.000000	-99.000000
3166343.853000	38591152.600000	479.302000	0.377959	0.377959	-33.000000	-99.000000
3166343.853000	38591152.600000	489.302000	0.348140	0.348140	-33.000000	-99.000000
3166343.853000	38591162.600000	479.302000	0.377981	0.377981	-33.000000	-99.000000
3166343.853000	38591162.600000	489.302000	0.348062	0.348062	-33.000000	-99.000000
3166333.853000	38591172.600000	479.302000	0.377992	0.377992	-33.000000	-99.000000
3166333.853000	38591172.600000	489.302000	0.348023	0.348023	-33.000000	-99.000000
3166333.853000	38591182.600000	479.302000	0.377995	0.377995	-33.000000	-99.000000
3166333.853000	38591182.600000	489.302000	0.348014	0.348014	-33.000000	-99.000000
3166343.853000	38591172.600000	479.302000	0.377990	0.377990	-33.000000	-99.000000
3166343.853000	38591172.600000	489.302000	0.348030	0.348030	-33.000000	-99.000000
3166343.853000	38591182.600000	479.302000	0.377994	0.377994	-33.000000	-99.000000
3166343.853000	38591182.600000	489.302000	0.348017	0.348017	-33.000000	-99.000000
3166353.853000	38591152.600000	479.302000	0.377890	0.377890	-33.000000	-99.000000
3166353.853000	38591152.600000	489.302000	0.348355	0.348355	-33.000000	-99.000000
3166353.853000	38591162.600000	479.302000	0.377973	0.377973	-33.000000	-99.000000
3166353.853000	38591162.600000	489.302000	0.348088	0.348088	-33.000000	-99.000000
3166363.853000	38591152.600000	479.302000	0.377917	0.377917	-33.000000	-99.000000
3166363.853000	38591152.600000	489.302000	0.348273	0.348273	-33.000000	-99.000000
3166363.853000	38591162.600000	479.302000	0.377975	0.377975	-33.000000	-99.000000
3166363.853000	38591162.600000	489.302000	0.348081	0.348081	-33.000000	-99.000000
3166353.853000	38591152.600000	499.302000	0.303539	0.303539	-33.000000	-99.000000
3166353.853000	38591162.600000	499.302000	0.306381	0.306381	-33.000000	-99.000000
3166363.853000	38591152.600000	499.302000	0.304270	0.304270	-33.000000	-99.000000
3166363.853000	38591162.600000	499.302000	0.306486	0.306486	-33.000000	-99.000000
3166353.853000	38591172.600000	479.302000	0.377988	0.377988	-33.000000	-99.000000
3166353.853000	38591172.600000	489.302000	0.348036	0.348036	-33.000000	-99.000000
3166353.853000	38591182.600000	479.302000	0.377993	0.377993	-33.000000	-99.000000
3166353.853000	38591182.600000	489.302000	0.348019	0.348019	-33.000000	-99.000000
3166363.853000	38591172.600000	479.302000	0.377988	0.377988	-33.000000	-99.000000
3166363.853000	38591172.600000	489.302000	0.348035	0.348035	-33.000000	-99.000000
3166363.853000	38591182.600000	479.302000	0.377993	0.377993	-33.000000	-99.000000
3166363.853000	38591182.600000	489.302000	0.348018	0.348018	-33.000000	-99.000000
3166353.853000	38591172.600000	499.302000	0.307208	0.307208	-33.000000	-99.000000
3166353.853000	38591182.600000	499.302000	0.307536	0.307536	-33.000000	-99.000000
3166363.853000	38591172.600000	499.302000	0.307233	0.307233	-33.000000	-99.000000
3166363.853000	38591182.600000	499.302000	0.307545	0.307545	-33.000000	-99.000000
3166373.853000	38591112.600000	479.302000	0.377991	0.377991	-33.000000	-99.000000
3166373.853000	38591112.600000	489.302000	0.348041	0.348041	-33.000000	-99.000000
3166373.853000	38591122.600000	479.302000	0.377984	0.377984	-33.000000	-99.000000
3166373.853000	38591122.600000	489.302000	0.348068	0.348068	-33.000000	-99.000000
3166383.853000	38591112.600000	489.302000	0.348030	0.348030	-33.000000	-99.000000
3166383.853000	38591122.600000	489.302000	0.348041	0.348041	-33.000000	-99.000000
3166373.853000	38591112.600000	499.302000	0.307385	0.307385	-33.000000	-99.000000
3166373.853000	38591122.600000	499.302000	0.306965	0.306965	-33.000000	-99.000000
3166383.853000	38591112.600000	499.302000	0.307545	0.307545	-33.000000	-99.000000
3166383.853000	38591122.600000	499.302000	0.307348	0.307348	-33.000000	-99.000000
3166373.853000	38591132.600000	479.302000	0.377970	0.377970	-33.000000	-99.000000
3166373.853000	38591132.600000	489.302000	0.348117	0.348117	-33.000000	-99.000000
3166373.853000	38591142.600000	479.302000	0.377959	0.377959	-33.000000	-99.000000
3166373.853000	38591142.600000	489.302000	0.348150	0.348150	-33.000000	-99.000000
3166383.853000	38591132.600000	489.302000	0.348054	0.348054	-33.000000	-99.000000
3166383.853000	38591142.600000	489.302000	0.348058	0.348058	-33.000000	-99.000000
3166373.853000	38591132.600000	499.302000	0.306252	0.306252	-33.000000	-99.000000
3166373.853000	38591142.600000	499.302000	0.305736	0.305736	-33.000000	-99.000000
3166383.853000	38591132.600000	499.302000	0.307122	0.307122	-33.000000	-99.000000
3166383.853000	38591142.600000	499.302000	0.307007	0.307007	-33.000000	-99.000000
3166373.853000	38591152.600000	479.302000	0.377970	0.377970	-33.000000	-99.000000
3166373.853000	38591152.600000	489.302000	0.348103	0.348103	-33.000000	-99.000000
3166373.853000	38591162.600000	479.302000	0.377984	0.377984	-33.000000	-99.000000
3166373.853000	38591162.600000	489.302000	0.348053	0.348053	-33.000000	-99.000000
3166383.853000	38591152.600000	489.302000	0.348047	0.348047	-33.000000	-99.000000
3166383.853000	38591162.600000	489.302000	0.348032	0.348032	-33.000000	-99.000000
3166373.853000	38591152.600000	499.302000	0.306255	0.306255	-33.000000	-99.000000
3166373.853000	38591162.600000	499.302000	0.306960	0.306960	-33.000000	-99.000000
3166383.853000	38591152.600000	499.302000	0.307119	0.307119	-33.000000	-99.000000
3166383.853000	38591162.600000	499.302000	0.307343	0.307343	-33.000000	-99.000000
3166373.853000	38591172.600000	479.302000	0.377991	0.377991	-33.000000	-99.000000
3166373.853000	38591172.600000	489.302000	0.348028	0.348028	-33.000000	-99.000000
3166373.853000	38591182.600000	479.302000	0.377994	0.377994	-33.000000	-99.000000
3166373.853000	38591182.600000	489.302000	0.348016	0.348016	-33.000000	-99.000000
3166383.853000	38591172.600000	489.302000	0.348020	0.348020	-33.000000	-99.000000
3166383.853000	38591182.600000	489.302000	0.348013	0.348013	-33.000000	-99.000000
3166373.853000	38591172.600000	499.302000	0.307377	0.307377	-33.000000	-99.000000
3166373.853000	38591182.600000	499.302000	0.307600	0.307600	-33.000000	-99.000000
3166383.853000	38591172.600000	499.302000	0.307537	0.307537	-33.000000	-99.000000
3166383.853000	38591182.600000	499.302000	0.307672	0.307672	-33.000000	-99.000000
3166333.853000	38591192.600000	399.302000	0.253764	0.245263	-33.000000	-99.000000
3166333.853000	38591192.600000	409.302000	0.253884	0.245619	-33.000000	-99.000000
3166333.853000	38591202.600000	399.302000	0.253823	0.245326	-33.000000	-99.000000
3166333.853000	38591202.600000	409.302000	0.253914	0.245590	-33.000000	-99.000000
3166343.853000	38591192.600000	399.302000	0.253734	0.245231	-33.000000	-99.000000
3166343.853000	38591192.600000	409.302000	0.253868	0.245634	-33.000000	-99.000000
3166343.853000	38591202.600000	399.302000	0.253807	0.245309	-33.000000	-99.000000
3166343.853000	38591202.600000	409.302000	0.253906	0.245598	-33.000000	-99.000000
3166333.853000	38591192.600000	419.302000	0.302073	0.299468	-33.000000	-99.000000
3166333.853000	38591192.600000	429.302000	0.333996	0.334174	-33.000000	-99.000000
3166333.853000	38591202.600000	419.302000	0.302055	0.299453	-33.000000	-99.000000
3166333.853000	38591202.600000	429.302000	0.333997	0.334179	-33.000000	-99.000000
3166343.853000	38591192.600000	419.302000	0.302083	0.299475	-33.000000	-99.000000
3166343.853000	38591192.600000	429.302000	0.333996	0.334171	-33.000000	-99.000000
3166343.853000	38591202.600000	419.302000	0.302060	0.299457	-33.000000	-99.000000
3166343.853000	38591202.600000	429.302000	0.333997	0.334178	-33.000000	-99.000000
3166333.853000	38591212.600000	399.302000	0.253864	0.245369	-33.000000	-99.000000
3166333.853000	38591212.600000	409.302000	0.253935	0.245570	-33.000000	-99.000000
3166333.853000	38591222.600000	399.302000	0.253893	0.245398	-33.000000	-99.000000
3166333.853000	38591222.600000	409.302000	0.253949	0.245557	-33.000000	-99.000000
3166343.853000	38591212.600000	399.302000	0.253855	0.245359	-33.000000	-99.000000
3166343.853000	38591212.600000	409.302000	0.253930	0.245575	-33.000000	-99.000000
3166343.853000	38591222.600000	399.302000	0.253887	0.245392	-33.000000	-99.000000
3166343.853000	38591222.600000	409.302000	0.253946	0.245560	-33.000000	-99.000000
3166333.853000	38591212.600000	419.302000	0.302042	0.299443	-33.000000	-99.000000
3166333.853000	38591212.600000	429.302000	0.333998	0.334183	-33.000000	-99.000000
3166333.853000	38591222.600000	419.302000	0.302033	0.299436	-33.000000	-99.000000
3166333.853000	38591222.600000	429.302000	0.333998	0.334185	-33.000000	-99.000000
3166343.853000	38591212.600000	419.302000	0.302045	0.299445	-33.000000	-99.000000
3166343.853000	38591212.600000	429.302000	0.333998	0.334182	-33.000000	-99.000000
3166343.853000	38591222.600000	419.302000	0.302035	0.299437	-33.000000	-99.000000
3166343.853000	38591222.600000	429.302000	0.333998	0.334185	-33.000000	-99.000000
3166353.853000	38591192.600000	399.302000	0.253718	0.245213	-33.000000	-99.000000
3166353.853000	38591192.600000	409.302000	0.253860	0.245642	-33.000000	-99.000000
3166353.853000	38591202.600000	399.302000	0.253799	0.245300	-33.000000	-99.000000
3166353.853000	38591202.600000	409.302000	0.253902	0.245602	-33.000000	-99.000000
3166363.853000	38591192.600000	399.302000	0.253721	0.245217	-33.000000	-99.000000
3166363.853000	38591202.600000	399.302000	0.253801	0.245302	-33.000000	-99.000000
3166353.853000	38591192.600000	419.302000	0.302089	0.299479	-33.000000	-99.000000
3166353.853000	38591192.600000	429.302000	0.333995	0.334170	-33.000000	-99.000000
3166353.853000	38591202.600000	419.302000	0.302063	0.299459	-33.000000	-99.000000
3166353.853000	38591202.600000	429.302000	0.333997	0.334177	-33.000000	-99.000000
3166363.853000	38591192.600000	419.302000	0.302087	0.299478	-33.000000	-99.000000
3166363.853000	38591192.600000	429.302000	0.333995	0.334170	-33.000000	-99.000000
3166363.853000	38591202.600000	419.302000	0.302062	0.299458	-33.000000	-99.000000
3166363.853000	38591202.600000	429.302000	0.333997	0.334177	-33.000000	-99.000000
3166353.853000	38591212.600000	399.302000	0.253850	0.245354	-33.000000	-99.000000
3166353.853000	38591212.600000	409.302000	0.253928	0.245577	-33.000000	-99.000000
3166353.853000	38591222.600000	399.302000	0.253884	0.245389	-33.000000	-99.000000
3166353.853000	38591222.600000	409.302000	0.253945	0.245561	-33.000000	-99.000000
3166363.853000	38591212.600000	399.302000	0.253851	0.245355	-33.000000	-99.000000
3166363.853000	38591222.600000	399.302000	0.253884	0.245390	-33.000000	-99.000000
3166353.853000	38591212.600000	419.302000	0.302047	0.299446	-33.000000	-99.000000
3166353.853000	38591212.600000	429.302000	0.333998	0.334182	-33.000000	-99.000000
3166353.853000	38591222.600000	419.302000	0.302036	0.299438	-33.000000	-99.000000
3166353.853000	38591222.600000	429.302000	0.333998	0.334185	-33.000000	-99.000000
3166363.853000	38591212.600000	419.302000	0.302046	0.299446	-33.000000	-99.000000
3166363.853000	38591212.600000	429.302000	0.333998	0.334182	-33.000000	-99.000000
3166363.853000	38591222.600000	419.302000	0.302036	0.299438	-33.000000	-99.000000
3166363.853000	38591222.600000	429.302000	0.333998	0.334185	-33.000000	-99.000000
[truncated: 10,894 more rows]
