# Supplementary material for: A new method for estimating ore grade based on sample length weighting
Source: Sci Rep. 2023 Apr 17;13:6208. doi: 10.1038/s41598-023-33509-0 (PMC10110572; doi:10.1038/s41598-023-33509-0)
Supplement: Supplementary file 1 — Supplementary Information. [file 41598_2023_33509_MOESM1_ESM.zip › Data for paper-SR/Results/Primary_Sample_P6_Al.txt]

3166093.853000	38590632.600000	489.302000	16.422394	16.422394	-33.000000	-99.000000
3166093.853000	38590642.600000	489.302000	16.417404	16.417404	-33.000000	-99.000000
3166103.853000	38590632.600000	489.302000	16.421303	16.421303	-33.000000	-99.000000
3166103.853000	38590642.600000	489.302000	16.416064	16.416064	-33.000000	-99.000000
3166093.853000	38590632.600000	499.302000	16.420864	16.420864	-33.000000	-99.000000
3166093.853000	38590632.600000	509.302000	16.420118	16.420118	-33.000000	-99.000000
3166093.853000	38590642.600000	499.302000	16.415287	16.415287	-33.000000	-99.000000
3166093.853000	38590642.600000	509.302000	16.414129	16.414129	-33.000000	-99.000000
3166103.853000	38590632.600000	499.302000	16.419613	16.419613	-33.000000	-99.000000
3166103.853000	38590632.600000	509.302000	16.418767	16.418767	-33.000000	-99.000000
3166103.853000	38590642.600000	499.302000	16.413661	16.413661	-33.000000	-99.000000
3166103.853000	38590642.600000	509.302000	16.412326	16.412326	-33.000000	-99.000000
3166093.853000	38590652.600000	489.302000	16.412758	16.412758	-33.000000	-99.000000
3166093.853000	38590662.600000	489.302000	16.408569	16.408569	-33.000000	-99.000000
3166103.853000	38590652.600000	489.302000	16.411145	16.411145	-33.000000	-99.000000
3166103.853000	38590662.600000	489.302000	16.406678	16.406678	-33.000000	-99.000000
3166093.853000	38590652.600000	499.302000	16.409787	16.409787	-33.000000	-99.000000
3166093.853000	38590652.600000	509.302000	16.408055	16.408055	-33.000000	-99.000000
3166093.853000	38590662.600000	499.302000	16.404319	16.404319	-33.000000	-99.000000
3166093.853000	38590662.600000	509.302000	16.401783	16.401783	-33.000000	-99.000000
3166103.853000	38590652.600000	499.302000	16.407633	16.407633	-33.000000	-99.000000
3166103.853000	38590652.600000	509.302000	16.405573	16.405573	-33.000000	-99.000000
3166103.853000	38590662.600000	499.302000	16.401318	16.401318	-33.000000	-99.000000
3166103.853000	38590662.600000	509.302000	16.398170	16.398170	-33.000000	-99.000000
3166113.853000	38590632.600000	489.302000	16.420827	16.420827	-33.000000	-99.000000
3166113.853000	38590642.600000	489.302000	16.415407	16.415407	-33.000000	-99.000000
3166123.853000	38590632.600000	489.302000	16.421037	16.421037	-33.000000	-99.000000
3166123.853000	38590642.600000	489.302000	16.415524	16.415524	-33.000000	-99.000000
3166113.853000	38590632.600000	499.302000	16.419039	16.419039	-33.000000	-99.000000
3166113.853000	38590632.600000	509.302000	16.418137	16.418137	-33.000000	-99.000000
3166113.853000	38590642.600000	499.302000	16.412819	16.412819	-33.000000	-99.000000
3166113.853000	38590642.600000	509.302000	16.411373	16.411373	-33.000000	-99.000000
3166113.853000	38590652.600000	489.302000	16.410291	16.410291	-33.000000	-99.000000
3166113.853000	38590662.600000	489.302000	16.405635	16.405635	-33.000000	-99.000000
3166123.853000	38590652.600000	489.302000	16.410318	16.410318	-33.000000	-99.000000
3166123.853000	38590662.600000	489.302000	16.405578	16.405578	-33.000000	-99.000000
3166113.853000	38590652.600000	499.302000	16.406399	16.406399	-33.000000	-99.000000
3166113.853000	38590652.600000	509.302000	16.404120	16.404120	-33.000000	-99.000000
3166113.853000	38590662.600000	499.302000	16.399396	16.399396	-33.000000	-99.000000
3166113.853000	38590662.600000	509.302000	16.395804	16.395804	-33.000000	-99.000000
3166093.853000	38590672.600000	489.302000	16.405022	16.405022	-33.000000	-99.000000
3166093.853000	38590682.600000	489.302000	16.419728	16.419728	-33.000000	-99.000000
3166103.853000	38590672.600000	489.302000	16.402948	16.402948	-33.000000	-99.000000
3166103.853000	38590682.600000	489.302000	16.414035	16.414035	-33.000000	-99.000000
3166093.853000	38590672.600000	499.302000	16.398851	16.398851	-33.000000	-99.000000
3166093.853000	38590672.600000	509.302000	16.395240	16.395240	-33.000000	-99.000000
3166093.853000	38590682.600000	499.302000	16.411357	16.411357	-33.000000	-99.000000
3166093.853000	38590682.600000	509.302000	16.388975	16.388975	-33.000000	-99.000000
3166103.853000	38590672.600000	499.302000	16.394292	16.394292	-33.000000	-99.000000
3166103.853000	38590672.600000	509.302000	16.389555	16.389555	-33.000000	-99.000000
3166103.853000	38590682.600000	499.302000	16.399939	16.399939	-33.000000	-99.000000
3166103.853000	38590682.600000	509.302000	16.395524	16.395524	-33.000000	-99.000000
3166093.853000	38590692.600000	489.302000	16.416765	16.416765	-33.000000	-99.000000
3166093.853000	38590702.600000	489.302000	16.416336	16.416336	-33.000000	-99.000000
3166103.853000	38590692.600000	489.302000	16.411192	16.411192	-33.000000	-99.000000
3166103.853000	38590702.600000	489.302000	16.411033	16.411033	-33.000000	-99.000000
3166093.853000	38590692.600000	499.302000	16.405658	16.405658	-33.000000	-99.000000
3166093.853000	38590692.600000	509.302000	16.401893	16.401893	-33.000000	-99.000000
3166093.853000	38590702.600000	499.302000	16.404228	16.404228	-33.000000	-99.000000
3166093.853000	38590702.600000	509.302000	16.400324	16.400324	-33.000000	-99.000000
3166103.853000	38590692.600000	499.302000	16.387718	16.387718	-33.000000	-99.000000
3166103.853000	38590692.600000	509.302000	16.382929	16.382929	-33.000000	-99.000000
3166103.853000	38590702.600000	499.302000	16.382739	16.382739	-33.000000	-99.000000
3166103.853000	38590702.600000	509.302000	16.378491	16.378491	-33.000000	-99.000000
3166113.853000	38590672.600000	489.302000	16.401865	16.401865	-33.000000	-99.000000
3166113.853000	38590682.600000	489.302000	16.411173	16.411173	-33.000000	-99.000000
3166123.853000	38590672.600000	489.302000	16.401776	16.401776	-33.000000	-99.000000
3166123.853000	38590682.600000	489.302000	16.410881	16.410881	-33.000000	-99.000000
3166113.853000	38590672.600000	499.302000	16.406881	16.406881	-33.000000	-99.000000
3166113.853000	38590672.600000	509.302000	16.385195	16.385195	-33.000000	-99.000000
3166113.853000	38590682.600000	499.302000	16.388944	16.388944	-33.000000	-99.000000
3166113.853000	38590682.600000	509.302000	16.384025	16.384025	-33.000000	-99.000000
3166113.853000	38590692.600000	489.302000	16.414189	16.414189	-33.000000	-99.000000
3166113.853000	38590702.600000	489.302000	16.426031	16.426031	-33.000000	-99.000000
3166123.853000	38590692.600000	489.302000	16.419942	16.419942	-33.000000	-99.000000
3166123.853000	38590702.600000	489.302000	16.483270	16.483270	-33.000000	-99.000000
3166113.853000	38590692.600000	499.302000	16.355808	16.355808	-33.000000	-99.000000
3166113.853000	38590692.600000	509.302000	16.359640	16.359640	-33.000000	-99.000000
3166113.853000	38590702.600000	499.302000	16.322935	16.322935	-33.000000	-99.000000
3166113.853000	38590702.600000	509.302000	16.347554	16.347554	-33.000000	-99.000000
3166123.853000	38590702.600000	499.302000	16.239896	16.239896	-33.000000	-99.000000
3166093.853000	38590712.600000	489.302000	16.418753	16.418753	-33.000000	-99.000000
3166093.853000	38590722.600000	489.302000	16.424008	16.424008	-33.000000	-99.000000
3166103.853000	38590712.600000	489.302000	16.412596	16.412596	-33.000000	-99.000000
3166103.853000	38590722.600000	489.302000	16.417861	16.417861	-33.000000	-99.000000
3166093.853000	38590712.600000	499.302000	16.408436	16.408436	-33.000000	-99.000000
3166093.853000	38590722.600000	499.302000	16.416553	16.416553	-33.000000	-99.000000
3166103.853000	38590712.600000	499.302000	16.392144	16.392144	-33.000000	-99.000000
3166103.853000	38590712.600000	509.302000	16.387551	16.387551	-33.000000	-99.000000
3166103.853000	38590722.600000	499.302000	16.406003	16.406003	-33.000000	-99.000000
3166103.853000	38590722.600000	509.302000	16.402357	16.402357	-33.000000	-99.000000
3166093.853000	38590732.600000	489.302000	16.431593	16.431593	-33.000000	-99.000000
3166093.853000	38590742.600000	489.302000	16.440856	16.440856	-33.000000	-99.000000
3166103.853000	38590732.600000	489.302000	16.426197	16.426197	-33.000000	-99.000000
3166103.853000	38590742.600000	489.302000	16.436312	16.436312	-33.000000	-99.000000
3166093.853000	38590732.600000	499.302000	16.426505	16.426505	-33.000000	-99.000000
3166093.853000	38590742.600000	499.302000	16.437376	16.437376	-33.000000	-99.000000
3166103.853000	38590732.600000	499.302000	16.419263	16.419263	-33.000000	-99.000000
3166103.853000	38590732.600000	509.302000	16.417035	16.417035	-33.000000	-99.000000
3166103.853000	38590742.600000	499.302000	16.432001	16.432001	-33.000000	-99.000000
3166103.853000	38590742.600000	509.302000	16.430838	16.430838	-33.000000	-99.000000
3166113.853000	38590712.600000	489.302000	16.412029	16.412029	-33.000000	-99.000000
3166113.853000	38590722.600000	489.302000	16.414330	16.414330	-33.000000	-99.000000
3166123.853000	38590712.600000	489.302000	16.413805	16.413805	-33.000000	-99.000000
3166123.853000	38590722.600000	489.302000	16.413809	16.413809	-33.000000	-99.000000
3166113.853000	38590712.600000	499.302000	16.368997	16.368997	-33.000000	-99.000000
3166113.853000	38590712.600000	509.302000	16.368092	16.368092	-33.000000	-99.000000
3166113.853000	38590722.600000	499.302000	16.397009	16.397009	-33.000000	-99.000000
3166113.853000	38590722.600000	509.302000	16.392680	16.392680	-33.000000	-99.000000
3166123.853000	38590712.600000	499.302000	16.359369	16.359369	-33.000000	-99.000000
3166123.853000	38590712.600000	509.302000	16.362268	16.362268	-33.000000	-99.000000
3166123.853000	38590722.600000	499.302000	16.394856	16.394856	-33.000000	-99.000000
3166123.853000	38590722.600000	509.302000	16.390483	16.390483	-33.000000	-99.000000
3166113.853000	38590732.600000	489.302000	16.422978	16.422978	-33.000000	-99.000000
3166113.853000	38590742.600000	489.302000	16.433702	16.433702	-33.000000	-99.000000
3166123.853000	38590732.600000	489.302000	16.422516	16.422516	-33.000000	-99.000000
3166123.853000	38590742.600000	489.302000	16.433437	16.433437	-33.000000	-99.000000
3166113.853000	38590732.600000	499.302000	16.414364	16.414364	-33.000000	-99.000000
3166113.853000	38590732.600000	509.302000	16.411628	16.411628	-33.000000	-99.000000
3166113.853000	38590742.600000	499.302000	16.428755	16.428755	-33.000000	-99.000000
3166113.853000	38590742.600000	509.302000	16.427353	16.427353	-33.000000	-99.000000
3166123.853000	38590732.600000	499.302000	16.413497	16.413497	-33.000000	-99.000000
3166123.853000	38590732.600000	509.302000	16.410671	16.410671	-33.000000	-99.000000
3166123.853000	38590742.600000	499.302000	16.428353	16.428353	-33.000000	-99.000000
3166123.853000	38590742.600000	509.302000	16.426917	16.426917	-33.000000	-99.000000
3166093.853000	38590752.600000	489.302000	16.451322	16.451322	-33.000000	-99.000000
3166103.853000	38590752.600000	489.302000	16.447532	16.447532	-33.000000	-99.000000
3166103.853000	38590762.600000	489.302000	16.459557	16.459557	-33.000000	-99.000000
3166103.853000	38590752.600000	499.302000	16.444688	16.444688	-33.000000	-99.000000
3166103.853000	38590762.600000	499.302000	16.457584	16.457584	-33.000000	-99.000000
3166103.853000	38590772.600000	489.302000	16.472250	16.472250	-33.000000	-99.000000
3166103.853000	38590782.600000	489.302000	16.485552	16.485552	-33.000000	-99.000000
3166103.853000	38590772.600000	499.302000	16.470824	16.470824	-33.000000	-99.000000
3166103.853000	38590782.600000	499.302000	16.484483	16.484483	-33.000000	-99.000000
3166113.853000	38590752.600000	489.302000	16.445461	16.445461	-33.000000	-99.000000
3166113.853000	38590762.600000	489.302000	16.457938	16.457938	-33.000000	-99.000000
3166123.853000	38590752.600000	489.302000	16.445388	16.445388	-33.000000	-99.000000
3166123.853000	38590762.600000	489.302000	16.458045	16.458045	-33.000000	-99.000000
3166113.853000	38590752.600000	499.302000	16.442336	16.442336	-33.000000	-99.000000
3166113.853000	38590752.600000	509.302000	16.441745	16.441745	-33.000000	-99.000000
3166113.853000	38590762.600000	499.302000	16.455827	16.455827	-33.000000	-99.000000
3166113.853000	38590762.600000	509.302000	16.455709	16.455709	-33.000000	-99.000000
3166123.853000	38590752.600000	499.302000	16.442207	16.442207	-33.000000	-99.000000
3166123.853000	38590752.600000	509.302000	16.441609	16.441609	-33.000000	-99.000000
3166123.853000	38590762.600000	499.302000	16.455909	16.455909	-33.000000	-99.000000
3166123.853000	38590762.600000	509.302000	16.455794	16.455794	-33.000000	-99.000000
3166113.853000	38590772.600000	489.302000	16.471020	16.471020	-33.000000	-99.000000
3166113.853000	38590782.600000	479.302000	16.487094	16.487094	-33.000000	-99.000000
3166113.853000	38590782.600000	489.302000	16.484670	16.484670	-33.000000	-99.000000
3166123.853000	38590772.600000	489.302000	16.471304	16.471304	-33.000000	-99.000000
3166123.853000	38590782.600000	489.302000	16.485134	16.485134	-33.000000	-99.000000
3166113.853000	38590772.600000	499.302000	16.469520	16.469520	-33.000000	-99.000000
3166113.853000	38590772.600000	509.302000	16.469675	16.469675	-33.000000	-99.000000
3166113.853000	38590782.600000	499.302000	16.483559	16.483559	-33.000000	-99.000000
3166113.853000	38590782.600000	509.302000	16.483869	16.483869	-33.000000	-99.000000
3166123.853000	38590772.600000	499.302000	16.469792	16.469792	-33.000000	-99.000000
3166123.853000	38590772.600000	509.302000	16.469955	16.469955	-33.000000	-99.000000
3166123.853000	38590782.600000	499.302000	16.484016	16.484016	-33.000000	-99.000000
3166123.853000	38590782.600000	509.302000	16.484336	16.484336	-33.000000	-99.000000
3166133.853000	38590722.600000	489.302000	16.416247	16.416247	-33.000000	-99.000000
3166133.853000	38590732.600000	489.302000	16.424984	16.424984	-33.000000	-99.000000
3166133.853000	38590742.600000	489.302000	16.435647	16.435647	-33.000000	-99.000000
3166133.853000	38590752.600000	489.302000	16.447403	16.447403	-33.000000	-99.000000
3166133.853000	38590762.600000	489.302000	16.459947	16.459947	-33.000000	-99.000000
3166133.853000	38590752.600000	499.302000	16.444417	16.444417	-33.000000	-99.000000
3166133.853000	38590762.600000	499.302000	16.457907	16.457907	-33.000000	-99.000000
3166133.853000	38590762.600000	509.302000	16.457844	16.457844	-33.000000	-99.000000
3166133.853000	38590772.600000	489.302000	16.473157	16.473157	-33.000000	-99.000000
3166133.853000	38590782.600000	489.302000	16.486988	16.486988	-33.000000	-99.000000
3166143.853000	38590782.600000	489.302000	16.490207	16.490207	-33.000000	-99.000000
3166133.853000	38590772.600000	499.302000	16.471697	16.471697	-33.000000	-99.000000
3166133.853000	38590772.600000	509.302000	16.471890	16.471890	-33.000000	-99.000000
3166133.853000	38590782.600000	499.302000	16.485901	16.485901	-33.000000	-99.000000
3166133.853000	38590782.600000	509.302000	16.486238	16.486238	-33.000000	-99.000000
3166103.853000	38590792.600000	489.302000	16.499438	16.499438	-33.000000	-99.000000
3166113.853000	38590792.600000	479.302000	16.500914	16.500914	-33.000000	-99.000000
3166113.853000	38590792.600000	489.302000	16.498880	16.498880	-33.000000	-99.000000
3166113.853000	38590802.600000	479.302000	16.515403	16.515403	-33.000000	-99.000000
3166113.853000	38590802.600000	489.302000	16.513657	16.513657	-33.000000	-99.000000
3166123.853000	38590792.600000	489.302000	16.499531	16.499531	-33.000000	-99.000000
3166123.853000	38590802.600000	479.302000	16.516266	16.516266	-33.000000	-99.000000
3166123.853000	38590802.600000	489.302000	16.514508	16.514508	-33.000000	-99.000000
3166113.853000	38590792.600000	499.302000	16.498026	16.498026	-33.000000	-99.000000
3166113.853000	38590802.600000	499.302000	16.512979	16.512979	-33.000000	-99.000000
3166123.853000	38590792.600000	499.302000	16.498674	16.498674	-33.000000	-99.000000
3166123.853000	38590792.600000	509.302000	16.499076	16.499076	-33.000000	-99.000000
3166123.853000	38590802.600000	499.302000	16.513827	16.513827	-33.000000	-99.000000
3166123.853000	38590802.600000	509.302000	16.514263	16.514263	-33.000000	-99.000000
3166113.853000	38590812.600000	479.302000	16.530546	16.530546	-33.000000	-99.000000
3166113.853000	38590812.600000	489.302000	16.529019	16.529019	-33.000000	-99.000000
3166113.853000	38590822.600000	479.302000	16.546343	16.546343	-33.000000	-99.000000
3166113.853000	38590822.600000	489.302000	16.544987	16.544987	-33.000000	-99.000000
3166123.853000	38590812.600000	479.302000	16.531622	16.531622	-33.000000	-99.000000
3166123.853000	38590812.600000	489.302000	16.530084	16.530084	-33.000000	-99.000000
3166123.853000	38590822.600000	479.302000	16.547652	16.547652	-33.000000	-99.000000
3166123.853000	38590822.600000	489.302000	16.546286	16.546286	-33.000000	-99.000000
3166113.853000	38590812.600000	499.302000	16.528460	16.528460	-33.000000	-99.000000
3166113.853000	38590822.600000	499.302000	16.544509	16.544509	-33.000000	-99.000000
3166123.853000	38590812.600000	499.302000	16.529523	16.529523	-33.000000	-99.000000
3166123.853000	38590812.600000	509.302000	16.529964	16.529964	-33.000000	-99.000000
3166123.853000	38590822.600000	499.302000	16.545805	16.545805	-33.000000	-99.000000
3166123.853000	38590822.600000	509.302000	16.546227	16.546227	-33.000000	-99.000000
3166113.853000	38590832.600000	489.302000	16.561585	16.561585	-33.000000	-99.000000
3166113.853000	38590842.600000	489.302000	16.578841	16.578841	-33.000000	-99.000000
3166123.853000	38590832.600000	479.302000	16.564372	16.564372	-33.000000	-99.000000
3166123.853000	38590832.600000	489.302000	16.563140	16.563140	-33.000000	-99.000000
3166123.853000	38590842.600000	479.302000	16.581804	16.581804	-33.000000	-99.000000
3166123.853000	38590842.600000	489.302000	16.580679	16.580679	-33.000000	-99.000000
3166123.853000	38590832.600000	499.302000	16.562712	16.562712	-33.000000	-99.000000
3166123.853000	38590842.600000	499.302000	16.580282	16.580282	-33.000000	-99.000000
3166123.853000	38590852.600000	479.302000	16.599975	16.599975	-33.000000	-99.000000
3166123.853000	38590852.600000	489.302000	16.598936	16.598936	-33.000000	-99.000000
3166123.853000	38590862.600000	479.302000	16.618917	16.618917	-33.000000	-99.000000
3166123.853000	38590862.600000	489.302000	16.617946	16.617946	-33.000000	-99.000000
3166123.853000	38590852.600000	499.302000	16.598552	16.598552	-33.000000	-99.000000
3166123.853000	38590862.600000	499.302000	16.617561	16.617561	-33.000000	-99.000000
3166133.853000	38590792.600000	489.302000	16.501428	16.501428	-33.000000	-99.000000
3166133.853000	38590802.600000	489.302000	16.516486	16.516486	-33.000000	-99.000000
3166143.853000	38590792.600000	489.302000	16.504558	16.504558	-33.000000	-99.000000
3166143.853000	38590802.600000	489.302000	16.519584	16.519584	-33.000000	-99.000000
3166133.853000	38590792.600000	499.302000	16.500590	16.500590	-33.000000	-99.000000
3166133.853000	38590792.600000	509.302000	16.501003	16.501003	-33.000000	-99.000000
3166133.853000	38590802.600000	499.302000	16.515816	16.515816	-33.000000	-99.000000
3166133.853000	38590802.600000	509.302000	16.516260	16.516260	-33.000000	-99.000000
3166143.853000	38590802.600000	499.302000	16.518937	16.518937	-33.000000	-99.000000
3166143.853000	38590802.600000	509.302000	16.519385	16.519385	-33.000000	-99.000000
3166133.853000	38590812.600000	489.302000	16.532177	16.532177	-33.000000	-99.000000
3166133.853000	38590822.600000	489.302000	16.548526	16.548526	-33.000000	-99.000000
3166143.853000	38590812.600000	489.302000	16.535293	16.535293	-33.000000	-99.000000
3166143.853000	38590822.600000	489.302000	16.551706	16.551706	-33.000000	-99.000000
3166133.853000	38590812.600000	499.302000	16.531622	16.531622	-33.000000	-99.000000
3166133.853000	38590812.600000	509.302000	16.532066	16.532066	-33.000000	-99.000000
3166133.853000	38590822.600000	499.302000	16.548049	16.548049	-33.000000	-99.000000
3166133.853000	38590822.600000	509.302000	16.548471	16.548471	-33.000000	-99.000000
3166143.853000	38590812.600000	499.302000	16.534752	16.534752	-33.000000	-99.000000
3166143.853000	38590812.600000	509.302000	16.535197	16.535197	-33.000000	-99.000000
3166143.853000	38590822.600000	499.302000	16.551236	16.551236	-33.000000	-99.000000
3166143.853000	38590822.600000	509.302000	16.551656	16.551656	-33.000000	-99.000000
3166133.853000	38590832.600000	479.302000	16.566792	16.566792	-33.000000	-99.000000
3166133.853000	38590832.600000	489.302000	16.565562	16.565562	-33.000000	-99.000000
3166133.853000	38590842.600000	479.302000	16.584442	16.584442	-33.000000	-99.000000
3166133.853000	38590842.600000	489.302000	16.583317	16.583317	-33.000000	-99.000000
3166143.853000	38590832.600000	489.302000	16.568848	16.568848	-33.000000	-99.000000
3166143.853000	38590842.600000	489.302000	16.586752	16.586752	-33.000000	-99.000000
3166133.853000	38590832.600000	499.302000	16.565134	16.565134	-33.000000	-99.000000
3166133.853000	38590832.600000	509.302000	16.565519	16.565519	-33.000000	-99.000000
3166133.853000	38590842.600000	499.302000	16.582917	16.582917	-33.000000	-99.000000
3166133.853000	38590842.600000	509.302000	16.583251	16.583251	-33.000000	-99.000000
3166143.853000	38590832.600000	499.302000	16.568424	16.568424	-33.000000	-99.000000
3166143.853000	38590832.600000	509.302000	16.568803	16.568803	-33.000000	-99.000000
3166143.853000	38590842.600000	499.302000	16.586352	16.586352	-33.000000	-99.000000
3166143.853000	38590842.600000	509.302000	16.586678	16.586678	-33.000000	-99.000000
3166133.853000	38590852.600000	479.302000	16.602868	16.602868	-33.000000	-99.000000
3166133.853000	38590852.600000	489.302000	16.601827	16.601827	-33.000000	-99.000000
3166133.853000	38590862.600000	479.302000	16.622105	16.622105	-33.000000	-99.000000
3166133.853000	38590862.600000	489.302000	16.621130	16.621130	-33.000000	-99.000000
3166143.853000	38590852.600000	489.302000	16.605454	16.605454	-33.000000	-99.000000
3166143.853000	38590862.600000	479.302000	16.625969	16.625969	-33.000000	-99.000000
3166143.853000	38590862.600000	489.302000	16.624995	16.624995	-33.000000	-99.000000
3166133.853000	38590852.600000	499.302000	16.601438	16.601438	-33.000000	-99.000000
3166133.853000	38590862.600000	499.302000	16.620739	16.620739	-33.000000	-99.000000
3166143.853000	38590852.600000	499.302000	16.605063	16.605063	-33.000000	-99.000000
3166143.853000	38590852.600000	509.302000	16.605322	16.605322	-33.000000	-99.000000
3166143.853000	38590862.600000	499.302000	16.624597	16.624597	-33.000000	-99.000000
3166143.853000	38590862.600000	509.302000	16.624779	16.624779	-33.000000	-99.000000
3166153.853000	38590842.600000	489.302000	16.590966	16.590966	-33.000000	-99.000000
3166153.853000	38590842.600000	499.302000	16.590568	16.590568	-33.000000	-99.000000
3166153.853000	38590842.600000	509.302000	16.590880	16.590880	-33.000000	-99.000000
3166153.853000	38590852.600000	489.302000	16.609801	16.609801	-33.000000	-99.000000
3166153.853000	38590862.600000	489.302000	16.629523	16.629523	-33.000000	-99.000000
3166153.853000	38590852.600000	499.302000	16.609407	16.609407	-33.000000	-99.000000
3166153.853000	38590852.600000	509.302000	16.609651	16.609651	-33.000000	-99.000000
3166153.853000	38590862.600000	499.302000	16.629119	16.629119	-33.000000	-99.000000
3166153.853000	38590862.600000	509.302000	16.629283	16.629283	-33.000000	-99.000000
3166133.853000	38590922.600000	469.302000	16.628315	16.628315	-33.000000	-99.000000
3166143.853000	38590922.600000	469.302000	16.632558	16.632558	-33.000000	-99.000000
3166143.853000	38590932.600000	469.302000	16.650024	16.650024	-33.000000	-99.000000
3166143.853000	38590942.600000	469.302000	18.264970	18.254589	-33.000000	-99.000000
3166153.853000	38590942.600000	469.302000	18.264969	18.254592	-33.000000	-99.000000
3166123.853000	38590872.600000	479.302000	16.638663	16.638663	-33.000000	-99.000000
3166123.853000	38590872.600000	489.302000	16.637747	16.637747	-33.000000	-99.000000
3166123.853000	38590882.600000	479.302000	16.659250	16.659250	-33.000000	-99.000000
3166123.853000	38590882.600000	489.302000	16.658377	16.658377	-33.000000	-99.000000
3166123.853000	38590892.600000	479.302000	16.680717	16.680717	-33.000000	-99.000000
3166123.853000	38590892.600000	489.302000	16.679877	16.679877	-33.000000	-99.000000
3166133.853000	38590872.600000	479.302000	16.642190	16.642190	-33.000000	-99.000000
3166133.853000	38590872.600000	489.302000	16.641269	16.641269	-33.000000	-99.000000
3166133.853000	38590882.600000	479.302000	16.663165	16.663165	-33.000000	-99.000000
3166133.853000	38590882.600000	489.302000	16.662286	16.662286	-33.000000	-99.000000
3166143.853000	38590872.600000	479.302000	16.646341	16.646341	-33.000000	-99.000000
3166143.853000	38590872.600000	489.302000	16.645419	16.645419	-33.000000	-99.000000
3166143.853000	38590882.600000	479.302000	16.667656	16.667656	-33.000000	-99.000000
3166143.853000	38590882.600000	489.302000	16.666774	16.666774	-33.000000	-99.000000
3166133.853000	38590872.600000	499.302000	16.640861	16.640861	-33.000000	-99.000000
3166133.853000	38590882.600000	499.302000	16.661851	16.661851	-33.000000	-99.000000
3166143.853000	38590872.600000	499.302000	16.645002	16.645002	-33.000000	-99.000000
3166143.853000	38590872.600000	509.302000	16.645094	16.645094	-33.000000	-99.000000
3166143.853000	38590882.600000	499.302000	16.666326	16.666326	-33.000000	-99.000000
3166143.853000	38590882.600000	509.302000	16.666316	16.666316	-33.000000	-99.000000
3166133.853000	38590892.600000	479.302000	16.685074	16.685074	-33.000000	-99.000000
3166133.853000	38590892.600000	489.302000	16.684227	16.684227	-33.000000	-99.000000
3166133.853000	38590902.600000	479.302000	16.707964	16.707964	-33.000000	-99.000000
3166133.853000	38590902.600000	489.302000	16.707140	16.707140	-33.000000	-99.000000
3166143.853000	38590892.600000	479.302000	16.689963	16.689963	-33.000000	-99.000000
3166143.853000	38590892.600000	489.302000	16.689110	16.689110	-33.000000	-99.000000
3166143.853000	38590902.600000	479.302000	16.713314	16.713314	-33.000000	-99.000000
3166143.853000	38590902.600000	489.302000	16.712482	16.712482	-33.000000	-99.000000
3166133.853000	38590892.600000	499.302000	16.683753	16.683753	-33.000000	-99.000000
3166133.853000	38590902.600000	499.302000	16.706615	16.706615	-33.000000	-99.000000
3166143.853000	38590892.600000	499.302000	16.688620	16.688620	-33.000000	-99.000000
3166143.853000	38590902.600000	499.302000	16.711937	16.711937	-33.000000	-99.000000
3166153.853000	38590872.600000	489.302000	16.650179	16.650179	-33.000000	-99.000000
3166153.853000	38590882.600000	489.302000	16.671821	16.671821	-33.000000	-99.000000
3166153.853000	38590872.600000	499.302000	16.649753	16.649753	-33.000000	-99.000000
3166153.853000	38590872.600000	509.302000	16.649824	16.649824	-33.000000	-99.000000
3166153.853000	38590882.600000	499.302000	16.671361	16.671361	-33.000000	-99.000000
3166153.853000	38590882.600000	509.302000	16.671325	16.671325	-33.000000	-99.000000
3166163.853000	38590882.600000	509.302000	16.676858	16.676858	-33.000000	-99.000000
3166153.853000	38590892.600000	479.302000	16.695358	16.695358	-33.000000	-99.000000
3166153.853000	38590892.600000	489.302000	16.694503	16.694503	-33.000000	-99.000000
3166153.853000	38590902.600000	479.302000	16.719123	16.719123	-33.000000	-99.000000
3166153.853000	38590902.600000	489.302000	16.718287	16.718287	-33.000000	-99.000000
3166163.853000	38590902.600000	489.302000	16.724516	16.724516	-33.000000	-99.000000
3166153.853000	38590892.600000	499.302000	16.693997	16.693997	-33.000000	-99.000000
3166153.853000	38590892.600000	509.302000	16.693842	16.693842	-33.000000	-99.000000
3166153.853000	38590902.600000	499.302000	16.717721	16.717721	-33.000000	-99.000000
3166153.853000	38590902.600000	509.302000	16.717430	16.717430	-33.000000	-99.000000
3166163.853000	38590892.600000	499.302000	16.699849	16.699849	-33.000000	-99.000000
3166163.853000	38590892.600000	509.302000	16.699660	16.699660	-33.000000	-99.000000
3166163.853000	38590902.600000	499.302000	16.723930	16.723930	-33.000000	-99.000000
3166163.853000	38590902.600000	509.302000	16.723599	16.723599	-33.000000	-99.000000
3166133.853000	38590912.600000	479.302000	16.731883	16.731883	-33.000000	-99.000000
3166133.853000	38590912.600000	489.302000	16.731073	16.731073	-33.000000	-99.000000
3166133.853000	38590922.600000	479.302000	16.756879	16.756879	-33.000000	-99.000000
3166133.853000	38590922.600000	489.302000	16.756077	16.756077	-33.000000	-99.000000
3166143.853000	38590912.600000	479.302000	16.737765	16.737765	-33.000000	-99.000000
3166143.853000	38590912.600000	489.302000	16.736947	16.736947	-33.000000	-99.000000
3166143.853000	38590922.600000	479.302000	16.763375	16.763375	-33.000000	-99.000000
3166143.853000	38590922.600000	489.302000	16.762562	16.762562	-33.000000	-99.000000
3166133.853000	38590912.600000	499.302000	16.730487	16.730487	-33.000000	-99.000000
3166143.853000	38590912.600000	499.302000	16.736334	16.736334	-33.000000	-99.000000
3166143.853000	38590922.600000	499.302000	16.761869	16.761869	-33.000000	-99.000000
3166133.853000	38590932.600000	479.302000	16.783001	16.783001	-33.000000	-99.000000
3166133.853000	38590932.600000	489.302000	16.782200	16.782200	-33.000000	-99.000000
3166133.853000	38590942.600000	479.302000	18.265109	18.253895	-33.000000	-99.000000
3166143.853000	38590932.600000	479.302000	16.790204	16.790204	-33.000000	-99.000000
3166143.853000	38590932.600000	489.302000	16.789388	16.789388	-33.000000	-99.000000
3166143.853000	38590942.600000	479.302000	18.265114	18.253870	-33.000000	-99.000000
3166143.853000	38590942.600000	489.302000	18.265255	18.253159	-33.000000	-99.000000
3166143.853000	38590932.600000	499.302000	16.788600	16.788600	-33.000000	-99.000000
3166143.853000	38590942.600000	499.302000	18.265394	18.252465	-33.000000	-99.000000
3166153.853000	38590912.600000	479.302000	16.744062	16.744062	-33.000000	-99.000000
3166153.853000	38590912.600000	489.302000	16.743236	16.743236	-33.000000	-99.000000
3166153.853000	38590922.600000	479.302000	16.770242	16.770242	-33.000000	-99.000000
3166153.853000	38590922.600000	489.302000	16.769419	16.769419	-33.000000	-99.000000
3166163.853000	38590912.600000	489.302000	16.749899	16.749899	-33.000000	-99.000000
3166163.853000	38590922.600000	489.302000	16.776598	16.776598	-33.000000	-99.000000
3166153.853000	38590912.600000	499.302000	16.742598	16.742598	-33.000000	-99.000000
3166153.853000	38590912.600000	509.302000	16.742154	16.742154	-33.000000	-99.000000
3166153.853000	38590922.600000	499.302000	16.768694	16.768694	-33.000000	-99.000000
3166153.853000	38590922.600000	509.302000	16.768075	16.768075	-33.000000	-99.000000
3166163.853000	38590912.600000	499.302000	16.749235	16.749235	-33.000000	-99.000000
3166163.853000	38590912.600000	509.302000	16.748744	16.748744	-33.000000	-99.000000
3166163.853000	38590922.600000	499.302000	16.775841	16.775841	-33.000000	-99.000000
3166163.853000	38590922.600000	509.302000	16.775166	16.775166	-33.000000	-99.000000
3166153.853000	38590932.600000	479.302000	18.053619	18.053619	-33.000000	-99.000000
3166153.853000	38590932.600000	489.302000	17.043495	17.043495	-33.000000	-99.000000
3166153.853000	38590942.600000	479.302000	18.265118	18.253846	-33.000000	-99.000000
3166153.853000	38590942.600000	489.302000	18.265265	18.253109	-33.000000	-99.000000
3166163.853000	38590932.600000	479.302000	18.265112	18.253879	-33.000000	-99.000000
3166163.853000	38590932.600000	489.302000	18.265252	18.253177	-33.000000	-99.000000
3166163.853000	38590942.600000	479.302000	18.265122	18.253823	-33.000000	-99.000000
3166163.853000	38590942.600000	489.302000	18.265274	18.253061	-33.000000	-99.000000
3166153.853000	38590932.600000	499.302000	16.796079	16.796079	-33.000000	-99.000000
3166153.853000	38590942.600000	499.302000	18.265409	18.252389	-33.000000	-99.000000
3166163.853000	38590932.600000	499.302000	18.265389	18.252491	-33.000000	-99.000000
3166163.853000	38590932.600000	509.302000	18.265522	18.251827	-33.000000	-99.000000
3166163.853000	38590942.600000	499.302000	18.265422	18.252317	-33.000000	-99.000000
3166163.853000	38590942.600000	509.302000	18.265566	18.251600	-33.000000	-99.000000
3166173.853000	38590922.600000	509.302000	16.782518	16.782518	-33.000000	-99.000000
3166173.853000	38590942.600000	489.302000	18.265282	18.253015	-33.000000	-99.000000
3166173.853000	38590932.600000	499.302000	18.265400	18.252433	-33.000000	-99.000000
3166173.853000	38590932.600000	509.302000	18.265537	18.251752	-33.000000	-99.000000
3166173.853000	38590942.600000	499.302000	18.265436	18.252250	-33.000000	-99.000000
3166173.853000	38590942.600000	509.302000	18.265583	18.251512	-33.000000	-99.000000
3166143.853000	38590952.600000	469.302000	18.264968	18.254594	-33.000000	-99.000000
3166143.853000	38590962.600000	469.302000	18.264965	18.254599	-33.000000	-99.000000
3166143.853000	38590972.600000	469.302000	18.264962	18.254605	-33.000000	-99.000000
3166143.853000	38590982.600000	469.302000	18.264959	18.254612	-33.000000	-99.000000
3166153.853000	38590952.600000	469.302000	18.264967	18.254597	-33.000000	-99.000000
3166153.853000	38590962.600000	469.302000	18.264964	18.254603	-33.000000	-99.000000
3166153.853000	38590972.600000	469.302000	18.264961	18.254610	-33.000000	-99.000000
3166153.853000	38590982.600000	469.302000	18.264957	18.254617	-33.000000	-99.000000
3166163.853000	38590972.600000	469.302000	18.264959	18.254614	-33.000000	-99.000000
3166163.853000	38590982.600000	469.302000	18.264955	18.254622	-33.000000	-99.000000
3166143.853000	38590992.600000	469.302000	18.264955	18.254619	-33.000000	-99.000000
3166153.853000	38590992.600000	469.302000	18.264953	18.254625	-33.000000	-99.000000
3166153.853000	38591002.600000	469.302000	18.264948	18.254635	-33.000000	-99.000000
3166163.853000	38590992.600000	469.302000	18.264950	18.254631	-33.000000	-99.000000
3166163.853000	38591002.600000	469.302000	18.264945	18.254642	-33.000000	-99.000000
3166153.853000	38591012.600000	469.302000	18.264942	18.254645	-33.000000	-99.000000
3166153.853000	38591022.600000	469.302000	18.264936	18.254657	-33.000000	-99.000000
3166163.853000	38591012.600000	469.302000	18.264938	18.254654	-33.000000	-99.000000
3166163.853000	38591022.600000	469.302000	18.264931	18.254668	-33.000000	-99.000000
3166143.853000	38590952.600000	479.302000	18.265123	18.253815	-33.000000	-99.000000
3166143.853000	38590952.600000	489.302000	18.265276	18.253046	-33.000000	-99.000000
3166143.853000	38590962.600000	479.302000	18.265134	18.253754	-33.000000	-99.000000
3166143.853000	38590962.600000	489.302000	18.265300	18.252920	-33.000000	-99.000000
3166143.853000	38590952.600000	499.302000	18.265426	18.252296	-33.000000	-99.000000
3166143.853000	38590972.600000	479.302000	18.265146	18.253685	-33.000000	-99.000000
3166143.853000	38590972.600000	489.302000	18.265327	18.252778	-33.000000	-99.000000
3166143.853000	38590982.600000	479.302000	18.265159	18.253608	-33.000000	-99.000000
3166143.853000	38590982.600000	489.302000	18.265356	18.252619	-33.000000	-99.000000
3166153.853000	38590952.600000	479.302000	18.265128	18.253787	-33.000000	-99.000000
3166153.853000	38590952.600000	489.302000	18.265288	18.252987	-33.000000	-99.000000
3166153.853000	38590962.600000	479.302000	18.265140	18.253720	-33.000000	-99.000000
3166153.853000	38590962.600000	489.302000	18.265313	18.252850	-33.000000	-99.000000
3166163.853000	38590952.600000	479.302000	18.265133	18.253759	-33.000000	-99.000000
3166163.853000	38590952.600000	489.302000	18.265298	18.252930	-33.000000	-99.000000
3166163.853000	38590962.600000	479.302000	18.265145	18.253687	-33.000000	-99.000000
3166163.853000	38590962.600000	489.302000	18.265326	18.252782	-33.000000	-99.000000
3166153.853000	38590952.600000	499.302000	18.265443	18.252207	-33.000000	-99.000000
3166153.853000	38590962.600000	499.302000	18.265483	18.252003	-33.000000	-99.000000
3166163.853000	38590952.600000	499.302000	18.265460	18.252122	-33.000000	-99.000000
3166163.853000	38590952.600000	509.302000	18.265615	18.251346	-33.000000	-99.000000
3166163.853000	38590962.600000	499.302000	18.265502	18.251902	-33.000000	-99.000000
3166163.853000	38590962.600000	509.302000	18.265671	18.251060	-33.000000	-99.000000
3166153.853000	38590972.600000	479.302000	18.265153	18.253645	-33.000000	-99.000000
3166153.853000	38590972.600000	489.302000	18.265342	18.252695	-33.000000	-99.000000
3166153.853000	38590982.600000	479.302000	18.265167	18.253560	-33.000000	-99.000000
3166153.853000	38590982.600000	489.302000	18.265375	18.252520	-33.000000	-99.000000
3166163.853000	38590972.600000	479.302000	18.265159	18.253606	-33.000000	-99.000000
3166163.853000	38590972.600000	489.302000	18.265357	18.252613	-33.000000	-99.000000
3166163.853000	38590982.600000	479.302000	18.265176	18.253512	-33.000000	-99.000000
3166163.853000	38590982.600000	489.302000	18.265393	18.252422	-33.000000	-99.000000
3166153.853000	38590972.600000	499.302000	18.265527	18.251773	-33.000000	-99.000000
3166153.853000	38590982.600000	499.302000	18.265576	18.251514	-33.000000	-99.000000
3166163.853000	38590972.600000	499.302000	18.265550	18.251653	-33.000000	-99.000000
3166163.853000	38590982.600000	499.302000	18.265604	18.251369	-33.000000	-99.000000
3166143.853000	38590992.600000	479.302000	18.265174	18.253521	-33.000000	-99.000000
3166153.853000	38590992.600000	479.302000	18.265184	18.253463	-33.000000	-99.000000
3166153.853000	38590992.600000	489.302000	18.265412	18.252322	-33.000000	-99.000000
3166153.853000	38591002.600000	479.302000	18.265203	18.253353	-33.000000	-99.000000
3166153.853000	38591002.600000	489.302000	18.265454	18.252096	-33.000000	-99.000000
3166163.853000	38590992.600000	479.302000	18.265194	18.253405	-33.000000	-99.000000
3166163.853000	38590992.600000	489.302000	18.265434	18.252203	-33.000000	-99.000000
3166163.853000	38591002.600000	479.302000	18.265215	18.253282	-33.000000	-99.000000
3166163.853000	38591002.600000	489.302000	18.265481	18.251951	-33.000000	-99.000000
3166153.853000	38590992.600000	499.302000	18.265632	18.251222	-33.000000	-99.000000
3166163.853000	38590992.600000	499.302000	18.265666	18.251046	-33.000000	-99.000000
3166163.853000	38591002.600000	499.302000	18.265737	18.250676	-33.000000	-99.000000
3166153.853000	38591012.600000	479.302000	18.265225	18.253227	-33.000000	-99.000000
3166153.853000	38591012.600000	489.302000	18.265502	18.251840	-33.000000	-99.000000
3166153.853000	38591022.600000	479.302000	18.265249	18.253084	-33.000000	-99.000000
3166163.853000	38591012.600000	479.302000	18.265240	18.253140	-33.000000	-99.000000
3166163.853000	38591012.600000	489.302000	18.265535	18.251662	-33.000000	-99.000000
3166163.853000	38591022.600000	479.302000	18.265268	18.252975	-33.000000	-99.000000
3166163.853000	38591022.600000	489.302000	18.265598	18.251328	-33.000000	-99.000000
3166163.853000	38591012.600000	499.302000	18.265818	18.250253	-33.000000	-99.000000
3166163.853000	38591032.600000	469.302000	18.264923	18.254684	-33.000000	-99.000000
3166163.853000	38591042.600000	469.302000	18.264914	18.254702	-33.000000	-99.000000
3166163.853000	38591052.600000	469.302000	18.264903	18.254722	-33.000000	-99.000000
3166163.853000	38591062.600000	469.302000	18.264890	18.254746	-33.000000	-99.000000
3166163.853000	38591072.600000	469.302000	18.264876	18.254772	-33.000000	-99.000000
3166163.853000	38591082.600000	469.302000	18.264860	18.254800	-33.000000	-99.000000
3166163.853000	38591092.600000	469.302000	18.264842	18.254831	-33.000000	-99.000000
3166163.853000	38591102.600000	469.302000	18.264823	18.254863	-33.000000	-99.000000
3166153.853000	38591032.600000	479.302000	18.265278	18.252920	-33.000000	-99.000000
3166153.853000	38591042.600000	479.302000	18.265310	18.252734	-33.000000	-99.000000
3166163.853000	38591032.600000	479.302000	18.265301	18.252785	-33.000000	-99.000000
3166163.853000	38591032.600000	489.302000	18.265670	18.250942	-33.000000	-99.000000
3166163.853000	38591042.600000	479.302000	18.265339	18.252563	-33.000000	-99.000000
3166153.853000	38591052.600000	479.302000	18.265346	18.252522	-33.000000	-99.000000
3166163.853000	38591052.600000	479.302000	18.265383	18.252307	-33.000000	-99.000000
3166163.853000	38591062.600000	479.302000	18.265434	18.252011	-33.000000	-99.000000
3166163.853000	38591072.600000	479.302000	18.265492	18.251673	-33.000000	-99.000000
3166163.853000	38591082.600000	479.302000	18.265557	18.251293	-33.000000	-99.000000
3166163.853000	38591092.600000	479.302000	18.265629	18.250875	-33.000000	-99.000000
3166163.853000	38591102.600000	479.302000	18.265705	18.250432	-33.000000	-99.000000
3166173.853000	38591002.600000	469.302000	18.264942	18.254649	-33.000000	-99.000000
3166173.853000	38591012.600000	469.302000	18.264935	18.254663	-33.000000	-99.000000
3166173.853000	38591022.600000	469.302000	18.264926	18.254679	-33.000000	-99.000000
3166183.853000	38591022.600000	469.302000	18.264922	18.254689	-33.000000	-99.000000
3166173.853000	38590952.600000	489.302000	18.265308	18.252876	-33.000000	-99.000000
3166173.853000	38590962.600000	489.302000	18.265338	18.252717	-33.000000	-99.000000
3166173.853000	38590952.600000	499.302000	18.265475	18.252042	-33.000000	-99.000000
3166173.853000	38590952.600000	509.302000	18.265636	18.251241	-33.000000	-99.000000
3166173.853000	38590962.600000	499.302000	18.265521	18.251806	-33.000000	-99.000000
3166173.853000	38590962.600000	509.302000	18.265695	18.250935	-33.000000	-99.000000
3166173.853000	38590972.600000	479.302000	18.265166	18.253568	-33.000000	-99.000000
3166173.853000	38590972.600000	489.302000	18.265372	18.252535	-33.000000	-99.000000
3166173.853000	38590982.600000	479.302000	18.265184	18.253466	-33.000000	-99.000000
3166173.853000	38590982.600000	489.302000	18.265411	18.252327	-33.000000	-99.000000
3166183.853000	38590982.600000	489.302000	18.265428	18.252238	-33.000000	-99.000000
3166173.853000	38590972.600000	499.302000	18.265572	18.251537	-33.000000	-99.000000
3166173.853000	38590972.600000	509.302000	18.265763	18.250587	-33.000000	-99.000000
3166173.853000	38590982.600000	499.302000	18.265631	18.251229	-33.000000	-99.000000
3166173.853000	38590982.600000	509.302000	18.265840	18.250189	-33.000000	-99.000000
3166183.853000	38590972.600000	499.302000	18.265593	18.251429	-33.000000	-99.000000
3166183.853000	38590972.600000	509.302000	18.265790	18.250447	-33.000000	-99.000000
3166183.853000	38590982.600000	499.302000	18.265656	18.251097	-33.000000	-99.000000
3166183.853000	38590982.600000	509.302000	18.265873	18.250020	-33.000000	-99.000000
3166173.853000	38590992.600000	479.302000	18.265204	18.253349	-33.000000	-99.000000
3166173.853000	38590992.600000	489.302000	18.265456	18.252086	-33.000000	-99.000000
3166173.853000	38591002.600000	479.302000	18.265228	18.253212	-33.000000	-99.000000
3166173.853000	38591002.600000	489.302000	18.265508	18.251808	-33.000000	-99.000000
3166183.853000	38590992.600000	489.302000	18.265477	18.251976	-33.000000	-99.000000
3166183.853000	38591002.600000	479.302000	18.265239	18.253145	-33.000000	-99.000000
3166183.853000	38591002.600000	489.302000	18.265534	18.251670	-33.000000	-99.000000
3166173.853000	38590992.600000	499.302000	18.265699	18.250875	-33.000000	-99.000000
3166173.853000	38590992.600000	509.302000	18.265928	18.249735	-33.000000	-99.000000
3166173.853000	38591002.600000	499.302000	18.265777	18.250466	-33.000000	-99.000000
3166173.853000	38591002.600000	509.302000	18.266030	18.249212	-33.000000	-99.000000
3166183.853000	38590992.600000	499.302000	18.265730	18.250712	-33.000000	-99.000000
3166183.853000	38590992.600000	509.302000	18.265969	18.249527	-33.000000	-99.000000
3166183.853000	38591002.600000	499.302000	18.265816	18.250264	-33.000000	-99.000000
3166183.853000	38591002.600000	509.302000	18.266080	18.248955	-33.000000	-99.000000
3166173.853000	38591012.600000	479.302000	18.265255	18.253053	-33.000000	-99.000000
3166173.853000	38591012.600000	489.302000	18.265569	18.251483	-33.000000	-99.000000
3166173.853000	38591022.600000	479.302000	18.265287	18.252865	-33.000000	-99.000000
3166173.853000	38591022.600000	489.302000	18.265640	18.251104	-33.000000	-99.000000
3166183.853000	38591012.600000	479.302000	18.265270	18.252968	-33.000000	-99.000000
3166183.853000	38591012.600000	489.302000	18.265601	18.251310	-33.000000	-99.000000
3166183.853000	38591022.600000	479.302000	18.265306	18.252757	-33.000000	-99.000000
3166183.853000	38591022.600000	489.302000	18.265681	18.250883	-33.000000	-99.000000
3166173.853000	38591012.600000	499.302000	18.265868	18.249992	-33.000000	-99.000000
3166173.853000	38591022.600000	499.302000	18.265974	18.249440	-33.000000	-99.000000
3166183.853000	38591012.600000	499.302000	18.265917	18.249739	-33.000000	-99.000000
3166183.853000	38591012.600000	509.302000	18.266210	18.248289	-33.000000	-99.000000
3166183.853000	38591022.600000	499.302000	18.266036	18.249120	-33.000000	-99.000000
3166183.853000	38591022.600000	509.302000	18.266361	18.247510	-33.000000	-99.000000
3166193.853000	38591012.600000	489.302000	18.265632	18.251147	-33.000000	-99.000000
3166193.853000	38591022.600000	479.302000	18.265324	18.252653	-33.000000	-99.000000
3166193.853000	38591022.600000	489.302000	18.265721	18.250672	-33.000000	-99.000000
3166193.853000	38591012.600000	499.302000	18.265963	18.249502	-33.000000	-99.000000
3166193.853000	38591012.600000	509.302000	18.266268	18.247990	-33.000000	-99.000000
3166193.853000	38591022.600000	499.302000	18.266094	18.248816	-33.000000	-99.000000
3166193.853000	38591022.600000	509.302000	18.266436	18.247130	-33.000000	-99.000000
3166173.853000	38591032.600000	469.302000	18.264917	18.254697	-33.000000	-99.000000
3166173.853000	38591042.600000	469.302000	18.264906	18.254719	-33.000000	-99.000000
3166183.853000	38591032.600000	469.302000	18.264911	18.254711	-33.000000	-99.000000
3166183.853000	38591042.600000	469.302000	18.264898	18.254736	-33.000000	-99.000000
3166173.853000	38591052.600000	469.302000	18.264892	18.254744	-33.000000	-99.000000
3166173.853000	38591062.600000	469.302000	18.264877	18.254773	-33.000000	-99.000000
3166183.853000	38591052.600000	469.302000	18.264882	18.254767	-33.000000	-99.000000
3166183.853000	38591062.600000	469.302000	18.264862	18.254804	-33.000000	-99.000000
3166193.853000	38591042.600000	469.302000	18.264890	18.254754	-33.000000	-99.000000
3166193.853000	38591052.600000	469.302000	18.264871	18.254790	-33.000000	-99.000000
3166193.853000	38591062.600000	469.302000	18.264847	18.254835	-33.000000	-99.000000
3166203.853000	38591062.600000	469.302000	18.264833	18.254866	-33.000000	-99.000000
3166173.853000	38591072.600000	469.302000	18.264858	18.254807	-33.000000	-99.000000
3166173.853000	38591082.600000	469.302000	18.264837	18.254846	-33.000000	-99.000000
3166183.853000	38591072.600000	469.302000	18.264839	18.254848	-33.000000	-99.000000
3166183.853000	38591082.600000	469.302000	18.264811	18.254900	-33.000000	-99.000000
3166173.853000	38591092.600000	469.302000	18.264813	18.254890	-33.000000	-99.000000
3166173.853000	38591102.600000	469.302000	18.264786	18.254937	-33.000000	-99.000000
3166183.853000	38591092.600000	469.302000	18.264777	18.254962	-33.000000	-99.000000
3166183.853000	38591102.600000	469.302000	18.264738	18.255032	-33.000000	-99.000000
3166193.853000	38591072.600000	469.302000	18.264818	18.254891	-33.000000	-99.000000
3166193.853000	38591082.600000	469.302000	18.264781	18.254961	-33.000000	-99.000000
3166203.853000	38591072.600000	469.302000	18.264797	18.254936	-33.000000	-99.000000
3166203.853000	38591082.600000	469.302000	18.264749	18.255027	-33.000000	-99.000000
3166193.853000	38591092.600000	469.302000	18.264735	18.255048	-33.000000	-99.000000
3166193.853000	38591102.600000	469.302000	18.264678	18.255154	-33.000000	-99.000000
3166203.853000	38591092.600000	469.302000	18.264686	18.255147	-33.000000	-99.000000
3166203.853000	38591102.600000	469.302000	18.264603	18.255306	-33.000000	-99.000000
3166213.853000	38591072.600000	469.302000	18.264776	18.254979	-33.000000	-99.000000
3166213.853000	38591082.600000	469.302000	18.264717	18.255093	-33.000000	-99.000000
3166223.853000	38591082.600000	469.302000	18.264689	18.255152	-33.000000	-99.000000
3166213.853000	38591092.600000	469.302000	18.264635	18.255254	-33.000000	-99.000000
3166213.853000	38591102.600000	469.302000	18.264516	18.255484	-33.000000	-99.000000
3166223.853000	38591092.600000	469.302000	18.264587	18.255354	-33.000000	-99.000000
3166223.853000	38591102.600000	469.302000	18.264428	18.255668	-33.000000	-99.000000
3166233.853000	38591092.600000	469.302000	18.264552	18.255426	-33.000000	-99.000000
3166233.853000	38591102.600000	469.302000	18.264360	18.255811	-33.000000	-99.000000
3166173.853000	38591032.600000	479.302000	18.265325	18.252645	-33.000000	-99.000000
3166173.853000	38591032.600000	489.302000	18.265723	18.250658	-33.000000	-99.000000
3166173.853000	38591042.600000	479.302000	18.265370	18.252384	-33.000000	-99.000000
3166173.853000	38591042.600000	489.302000	18.265821	18.250134	-33.000000	-99.000000
3166183.853000	38591032.600000	479.302000	18.265350	18.252504	-33.000000	-99.000000
3166183.853000	38591032.600000	489.302000	18.265777	18.250373	-33.000000	-99.000000
3166183.853000	38591042.600000	479.302000	18.265402	18.252200	-33.000000	-99.000000
3166183.853000	38591042.600000	489.302000	18.265891	18.249763	-33.000000	-99.000000
3166173.853000	38591032.600000	499.302000	18.266098	18.248797	-33.000000	-99.000000
3166183.853000	38591032.600000	499.302000	18.266177	18.248386	-33.000000	-99.000000
3166183.853000	38591042.600000	499.302000	18.266344	18.247515	-33.000000	-99.000000
3166173.853000	38591052.600000	479.302000	18.265424	18.252075	-33.000000	-99.000000
3166173.853000	38591052.600000	489.302000	18.265936	18.249517	-33.000000	-99.000000
3166173.853000	38591062.600000	479.302000	18.265487	18.251709	-33.000000	-99.000000
3166183.853000	38591052.600000	479.302000	18.265466	18.251831	-33.000000	-99.000000
3166183.853000	38591052.600000	489.302000	18.266028	18.249029	-33.000000	-99.000000
3166183.853000	38591062.600000	479.302000	18.265543	18.251382	-33.000000	-99.000000
3166183.853000	38591062.600000	489.302000	18.266194	18.248142	-33.000000	-99.000000
3166193.853000	38591032.600000	479.302000	18.265374	18.252368	-33.000000	-99.000000
3166193.853000	38591032.600000	489.302000	18.265828	18.250098	-33.000000	-99.000000
3166193.853000	38591042.600000	479.302000	18.265434	18.252018	-33.000000	-99.000000
3166193.853000	38591042.600000	489.302000	18.265959	18.249398	-33.000000	-99.000000
3166203.853000	38591032.600000	489.302000	18.265876	18.249846	-33.000000	-99.000000
3166203.853000	38591042.600000	479.302000	18.265464	18.251847	-33.000000	-99.000000
3166203.853000	38591042.600000	489.302000	18.266023	18.249056	-33.000000	-99.000000
3166193.853000	38591032.600000	499.302000	18.266253	18.247992	-33.000000	-99.000000
3166193.853000	38591032.600000	509.302000	18.266636	18.246106	-33.000000	-99.000000
3166193.853000	38591042.600000	499.302000	18.266445	18.246995	-33.000000	-99.000000
3166203.853000	38591032.600000	499.302000	18.266323	18.247631	-33.000000	-99.000000
3166203.853000	38591042.600000	499.302000	18.266538	18.246511	-33.000000	-99.000000
3166193.853000	38591052.600000	479.302000	18.265509	18.251584	-33.000000	-99.000000
3166193.853000	38591052.600000	489.302000	18.266121	18.248537	-33.000000	-99.000000
3166193.853000	38591062.600000	479.302000	18.265602	18.251041	-33.000000	-99.000000
3166193.853000	38591062.600000	489.302000	18.266320	18.247469	-33.000000	-99.000000
3166203.853000	38591052.600000	479.302000	18.265550	18.251346	-33.000000	-99.000000
3166203.853000	38591052.600000	489.302000	18.266209	18.248065	-33.000000	-99.000000
3166203.853000	38591062.600000	479.302000	18.265661	18.250702	-33.000000	-99.000000
3166203.853000	38591062.600000	489.302000	18.266445	18.246805	-33.000000	-99.000000
3166193.853000	38591052.600000	499.302000	18.266678	18.245782	-33.000000	-99.000000
3166203.853000	38591052.600000	499.302000	18.266806	18.245123	-33.000000	-99.000000
3166203.853000	38591062.600000	499.302000	18.267142	18.243385	-33.000000	-99.000000
3166173.853000	38591072.600000	479.302000	18.265561	18.251278	-33.000000	-99.000000
3166173.853000	38591082.600000	479.302000	18.265647	18.250777	-33.000000	-99.000000
3166183.853000	38591072.600000	479.302000	18.265637	18.250837	-33.000000	-99.000000
3166183.853000	38591072.600000	489.302000	18.266394	18.247073	-33.000000	-99.000000
3166183.853000	38591082.600000	479.302000	18.265751	18.250175	-33.000000	-99.000000
3166173.853000	38591092.600000	479.302000	18.265745	18.250203	-33.000000	-99.000000
3166173.853000	38591102.600000	479.302000	18.265853	18.249570	-33.000000	-99.000000
3166183.853000	38591092.600000	479.302000	18.265886	18.249385	-33.000000	-99.000000
3166183.853000	38591102.600000	479.302000	18.266044	18.248465	-33.000000	-99.000000
3166193.853000	38591072.600000	479.302000	18.265720	18.250358	-33.000000	-99.000000
3166193.853000	38591072.600000	489.302000	18.266570	18.246139	-33.000000	-99.000000
3166193.853000	38591082.600000	479.302000	18.265869	18.249494	-33.000000	-99.000000
3166193.853000	38591082.600000	489.302000	18.266881	18.244482	-33.000000	-99.000000
3166203.853000	38591072.600000	479.302000	18.265806	18.249864	-33.000000	-99.000000
3166203.853000	38591072.600000	489.302000	18.266749	18.245185	-33.000000	-99.000000
3166203.853000	38591082.600000	479.302000	18.265996	18.248757	-33.000000	-99.000000
3166203.853000	38591082.600000	489.302000	18.267144	18.243081	-33.000000	-99.000000
3166203.853000	38591072.600000	499.302000	18.267566	18.241193	-33.000000	-99.000000
3166193.853000	38591092.600000	479.302000	18.266055	18.248406	-33.000000	-99.000000
3166193.853000	38591092.600000	489.302000	18.267266	18.242429	-33.000000	-99.000000
3166193.853000	38591102.600000	479.302000	18.266287	18.247059	-33.000000	-99.000000
3166203.853000	38591092.600000	479.302000	18.266250	18.247283	-33.000000	-99.000000
3166203.853000	38591092.600000	489.302000	18.267661	18.240339	-33.000000	-99.000000
3166203.853000	38591102.600000	479.302000	18.266587	18.245318	-33.000000	-99.000000
3166203.853000	38591102.600000	489.302000	18.268330	18.236789	-33.000000	-99.000000
3166213.853000	38591042.600000	489.302000	18.266079	18.248759	-33.000000	-99.000000
3166213.853000	38591052.600000	489.302000	18.266288	18.247646	-33.000000	-99.000000
3166213.853000	38591062.600000	479.302000	18.265715	18.250392	-33.000000	-99.000000
3166213.853000	38591062.600000	489.302000	18.266559	18.246199	-33.000000	-99.000000
3166223.853000	38591062.600000	489.302000	18.266651	18.245711	-33.000000	-99.000000
3166213.853000	38591062.600000	499.302000	18.267302	18.242559	-33.000000	-99.000000
3166213.853000	38591072.600000	479.302000	18.265887	18.249394	-33.000000	-99.000000
3166213.853000	38591072.600000	489.302000	18.266919	18.244283	-33.000000	-99.000000
3166213.853000	38591082.600000	479.302000	18.266123	18.248021	-33.000000	-99.000000
3166213.853000	38591082.600000	489.302000	18.267405	18.241699	-33.000000	-99.000000
3166223.853000	38591072.600000	489.302000	18.267060	18.243534	-33.000000	-99.000000
3166223.853000	38591082.600000	479.302000	18.266235	18.247377	-33.000000	-99.000000
3166223.853000	38591082.600000	489.302000	18.267631	18.240502	-33.000000	-99.000000
3166213.853000	38591072.600000	499.302000	18.267800	18.239992	-33.000000	-99.000000
3166213.853000	38591082.600000	499.302000	18.268456	18.236628	-33.000000	-99.000000
3166213.853000	38591092.600000	479.302000	18.266457	18.246084	-33.000000	-99.000000
3166213.853000	38591092.600000	489.302000	18.268074	18.238152	-33.000000	-99.000000
3166213.853000	38591102.600000	479.302000	18.266937	18.243292	-33.000000	-99.000000
3166213.853000	38591102.600000	489.302000	18.269006	18.233233	-33.000000	-99.000000
3166223.853000	38591092.600000	479.302000	18.266650	18.244966	-33.000000	-99.000000
3166223.853000	38591092.600000	489.302000	18.268454	18.236151	-33.000000	-99.000000
3166223.853000	38591102.600000	479.302000	18.267294	18.241224	-33.000000	-99.000000
3166223.853000	38591102.600000	489.302000	18.269675	18.229718	-33.000000	-99.000000
3166233.853000	38591072.600000	489.302000	18.267153	18.243044	-33.000000	-99.000000
3166233.853000	38591082.600000	489.302000	18.267784	18.239694	-33.000000	-99.000000
3166233.853000	38591092.600000	489.302000	18.268722	18.234738	-33.000000	-99.000000
3166233.853000	38591102.600000	479.302000	18.267570	18.239621	-33.000000	-99.000000
3166233.853000	38591102.600000	489.302000	18.270182	18.227071	-33.000000	-99.000000
3166243.853000	38591092.600000	479.302000	18.266832	18.243909	-33.000000	-99.000000
3166243.853000	38591092.600000	489.302000	18.268807	18.234291	-33.000000	-99.000000
3166243.853000	38591102.600000	479.302000	18.267662	18.239087	-33.000000	-99.000000
3166243.853000	38591102.600000	489.302000	18.270348	18.226202	-33.000000	-99.000000
3166163.853000	38591112.600000	469.302000	18.264805	18.254893	-33.000000	-99.000000
3166163.853000	38591122.600000	469.302000	18.264788	18.254918	-33.000000	-99.000000
3166163.853000	38591112.600000	479.302000	18.265780	18.249991	-33.000000	-99.000000
3166163.853000	38591122.600000	479.302000	18.265848	18.249588	-33.000000	-99.000000
3166173.853000	38591112.600000	469.302000	18.264758	18.254984	-33.000000	-99.000000
3166173.853000	38591122.600000	469.302000	18.264732	18.255026	-33.000000	-99.000000
3166183.853000	38591112.600000	469.302000	18.264696	18.255108	-33.000000	-99.000000
3166183.853000	38591122.600000	469.302000	18.264653	18.255181	-33.000000	-99.000000
3166173.853000	38591132.600000	469.302000	18.264711	18.255057	-33.000000	-99.000000
3166173.853000	38591142.600000	469.302000	18.264699	18.255070	-33.000000	-99.000000
3166183.853000	38591132.600000	469.302000	18.264617	18.255239	-33.000000	-99.000000
3166183.853000	38591142.600000	469.302000	18.264595	18.255267	-33.000000	-99.000000
3166193.853000	38591112.600000	469.302000	18.264610	18.255278	-33.000000	-99.000000
3166193.853000	38591122.600000	469.302000	18.264537	18.255409	-33.000000	-99.000000
3166203.853000	38591112.600000	459.302000	18.262033	18.268283	-33.000000	-99.000000
3166203.853000	38591112.600000	469.302000	18.264495	18.255511	-33.000000	-99.000000
3166203.853000	38591122.600000	459.302000	18.261273	18.271916	-33.000000	-99.000000
3166203.853000	38591122.600000	469.302000	18.264364	18.255757	-33.000000	-99.000000
3166193.853000	38591132.600000	469.302000	18.264470	18.255525	-33.000000	-99.000000
3166193.853000	38591142.600000	459.302000	18.261625	18.270194	-33.000000	-99.000000
3166193.853000	38591142.600000	469.302000	18.264427	18.255590	-33.000000	-99.000000
3166203.853000	38591132.600000	459.302000	18.260490	18.275695	-33.000000	-99.000000
3166203.853000	38591132.600000	469.302000	18.264230	18.256006	-33.000000	-99.000000
3166203.853000	38591142.600000	459.302000	18.259936	18.278381	-33.000000	-99.000000
3166203.853000	38591142.600000	469.302000	18.264135	18.256169	-33.000000	-99.000000
3166173.853000	38591152.600000	469.302000	18.264699	18.255060	-33.000000	-99.000000
3166173.853000	38591162.600000	469.302000	18.264710	18.255029	-33.000000	-99.000000
3166183.853000	38591152.600000	469.302000	18.264594	18.255255	-33.000000	-99.000000
3166183.853000	38591162.600000	469.302000	18.264614	18.255204	-33.000000	-99.000000
3166173.853000	38591172.600000	469.302000	18.264731	18.254983	-33.000000	-99.000000
3166173.853000	38591182.600000	469.302000	18.264757	18.254928	-33.000000	-99.000000
3166183.853000	38591172.600000	469.302000	18.264650	18.255127	-33.000000	-99.000000
3166183.853000	38591182.600000	469.302000	18.264693	18.255040	-33.000000	-99.000000
3166193.853000	38591152.600000	459.302000	18.261605	18.270273	-33.000000	-99.000000
3166193.853000	38591152.600000	469.302000	18.264424	18.255575	-33.000000	-99.000000
3166193.853000	38591162.600000	459.302000	18.261828	18.269195	-33.000000	-99.000000
3166193.853000	38591162.600000	469.302000	18.264464	18.255481	-33.000000	-99.000000
3166203.853000	38591152.600000	459.302000	18.259891	18.278583	-33.000000	-99.000000
3166203.853000	38591152.600000	469.302000	18.264129	18.256151	-33.000000	-99.000000
3166203.853000	38591162.600000	459.302000	18.260381	18.276167	-33.000000	-99.000000
3166203.853000	38591162.600000	469.302000	18.264214	18.255953	-33.000000	-99.000000
3166193.853000	38591172.600000	459.302000	18.262209	18.267373	-33.000000	-99.000000
3166193.853000	38591172.600000	469.302000	18.264530	18.255342	-33.000000	-99.000000
3166193.853000	38591182.600000	459.302000	18.262640	18.265332	-33.000000	-99.000000
3166193.853000	38591182.600000	469.302000	18.264604	18.255195	-33.000000	-99.000000
3166203.853000	38591172.600000	459.302000	18.261149	18.272430	-33.000000	-99.000000
3166203.853000	38591172.600000	469.302000	18.264348	18.255675	-33.000000	-99.000000
3166203.853000	38591182.600000	459.302000	18.261925	18.268705	-33.000000	-99.000000
3166203.853000	38591182.600000	469.302000	18.264482	18.255411	-33.000000	-99.000000
3166213.853000	38591112.600000	469.302000	18.264345	18.255818	-33.000000	-99.000000
3166213.853000	38591122.600000	459.302000	18.259790	18.279145	-33.000000	-99.000000
3166213.853000	38591122.600000	469.302000	18.264107	18.256290	-33.000000	-99.000000
3166223.853000	38591112.600000	469.302000	18.264172	18.256182	-33.000000	-99.000000
3166223.853000	38591122.600000	469.302000	18.263751	18.257061	-33.000000	-99.000000
3166213.853000	38591132.600000	459.302000	18.258103	18.287512	-33.000000	-99.000000
3166213.853000	38591132.600000	469.302000	18.263816	18.256873	-33.000000	-99.000000
3166213.853000	38591142.600000	459.302000	18.256696	18.294594	-33.000000	-99.000000
3166213.853000	38591142.600000	469.302000	18.263577	18.257349	-33.000000	-99.000000
3166223.853000	38591132.600000	459.302000	18.253880	18.309121	-33.000000	-99.000000
3166223.853000	38591132.600000	469.302000	18.263104	18.258512	-33.000000	-99.000000
3166223.853000	38591142.600000	459.302000	18.249489	18.332163	-33.000000	-99.000000
3166223.853000	38591142.600000	469.302000	18.262426	18.260193	-33.000000	-99.000000
3166233.853000	38591112.600000	469.302000	18.264021	18.256507	-33.000000	-99.000000
3166233.853000	38591122.600000	469.302000	18.263375	18.257926	-33.000000	-99.000000
3166243.853000	38591112.600000	469.302000	18.263967	18.256625	-33.000000	-99.000000
3166243.853000	38591122.600000	469.302000	18.263222	18.258294	-33.000000	-99.000000
3166233.853000	38591132.600000	469.302000	18.262122	18.261203	-33.000000	-99.000000
3166233.853000	38591142.600000	459.302000	18.230695	18.434616	-33.000000	-99.000000
3166233.853000	38591142.600000	469.302000	18.260852	18.267180	-33.000000	-99.000000
3166243.853000	38591132.600000	469.302000	18.261659	18.262767	-33.000000	-99.000000
3166243.853000	38591142.600000	459.302000	18.208110	18.567204	-33.000000	-99.000000
3166243.853000	38591142.600000	469.302000	18.262637	18.263101	-33.000000	-99.000000
3166213.853000	38591152.600000	459.302000	18.256569	18.295206	-33.000000	-99.000000
3166213.853000	38591152.600000	469.302000	18.263558	18.257337	-33.000000	-99.000000
3166213.853000	38591162.600000	459.302000	18.257838	18.288758	-33.000000	-99.000000
3166213.853000	38591162.600000	469.302000	18.263776	18.256826	-33.000000	-99.000000
3166223.853000	38591152.600000	459.302000	18.249014	18.334643	-33.000000	-99.000000
3166223.853000	38591152.600000	469.302000	18.262362	18.260264	-33.000000	-99.000000
3166223.853000	38591162.600000	459.302000	18.253147	18.312818	-33.000000	-99.000000
3166223.853000	38591162.600000	469.302000	18.262994	18.258547	-33.000000	-99.000000
3166213.853000	38591172.600000	459.302000	18.259540	18.280265	-33.000000	-99.000000
3166213.853000	38591172.600000	469.302000	18.264071	18.256200	-33.000000	-99.000000
3166213.853000	38591182.600000	459.302000	18.260982	18.273215	-33.000000	-99.000000
3166213.853000	38591182.600000	469.302000	18.264320	18.255703	-33.000000	-99.000000
3166223.853000	38591172.600000	459.302000	18.257227	18.291805	-33.000000	-99.000000
3166223.853000	38591172.600000	469.302000	18.263674	18.256988	-33.000000	-99.000000
3166223.853000	38591182.600000	459.302000	18.259868	18.278631	-33.000000	-99.000000
3166223.853000	38591182.600000	469.302000	18.264128	18.256057	-33.000000	-99.000000
3166233.853000	38591152.600000	459.302000	18.227885	18.450399	-33.000000	-99.000000
3166233.853000	38591152.600000	469.302000	18.260888	18.267519	-33.000000	-99.000000
3166233.853000	38591162.600000	459.302000	18.245308	18.354411	-33.000000	-99.000000
3166233.853000	38591162.600000	469.302000	18.261878	18.261586	-33.000000	-99.000000
3166243.853000	38591152.600000	459.302000	18.198356	18.629167	-33.000000	-99.000000
3166243.853000	38591152.600000	469.302000	18.264423	18.244327	-33.000000	-99.000000
3166243.853000	38591162.600000	459.302000	18.240403	18.380958	-33.000000	-99.000000
3166243.853000	38591162.600000	469.302000	18.261368	18.263452	-33.000000	-99.000000
3166233.853000	38591172.600000	459.302000	18.254629	18.305085	-33.000000	-99.000000
3166233.853000	38591172.600000	469.302000	18.263238	18.257916	-33.000000	-99.000000
3166233.853000	38591182.600000	459.302000	18.258871	18.283544	-33.000000	-99.000000
3166233.853000	38591182.600000	469.302000	18.263957	18.256382	-33.000000	-99.000000
3166243.853000	38591172.600000	459.302000	18.253514	18.310869	-33.000000	-99.000000
3166243.853000	38591172.600000	469.302000	18.263056	18.258325	-33.000000	-99.000000
3166243.853000	38591182.600000	459.302000	18.258508	18.285349	-33.000000	-99.000000
3166243.853000	38591182.600000	469.302000	18.263895	18.256503	-33.000000	-99.000000
3166173.853000	38591112.600000	479.302000	18.265966	18.248910	-33.000000	-99.000000
3166173.853000	38591122.600000	479.302000	18.266073	18.248280	-33.000000	-99.000000
3166183.853000	38591112.600000	479.302000	18.266218	18.247449	-33.000000	-99.000000
3166183.853000	38591122.600000	479.302000	18.266393	18.246423	-33.000000	-99.000000
3166173.853000	38591132.600000	479.302000	18.266161	18.247767	-33.000000	-99.000000
3166173.853000	38591142.600000	479.302000	18.266212	18.247460	-33.000000	-99.000000
3166183.853000	38591132.600000	479.302000	18.266543	18.245541	-33.000000	-99.000000
3166193.853000	38591112.600000	479.302000	18.266561	18.245457	-33.000000	-99.000000
3166193.853000	38591122.600000	479.302000	18.266861	18.243705	-33.000000	-99.000000
3166203.853000	38591112.600000	479.302000	18.267027	18.242757	-33.000000	-99.000000
3166203.853000	38591112.600000	489.302000	18.269175	18.232328	-33.000000	-99.000000
3166203.853000	38591122.600000	479.302000	18.267562	18.239631	-33.000000	-99.000000
3166193.853000	38591132.600000	479.302000	18.267138	18.242078	-33.000000	-99.000000
3166193.853000	38591142.600000	479.302000	18.267318	18.241016	-33.000000	-99.000000
3166203.853000	38591132.600000	479.302000	18.268118	18.236373	-33.000000	-99.000000
3166203.853000	38591142.600000	479.302000	18.268514	18.234034	-33.000000	-99.000000
3166173.853000	38591152.600000	479.302000	18.266216	18.247426	-33.000000	-99.000000
3166173.853000	38591162.600000	479.302000	18.266173	18.247670	-33.000000	-99.000000
3166173.853000	38591172.600000	479.302000	18.266092	18.248137	-33.000000	-99.000000
3166173.853000	38591182.600000	479.302000	18.265987	18.248740	-33.000000	-99.000000
3166193.853000	38591152.600000	479.302000	18.267334	18.240908	-33.000000	-99.000000
3166193.853000	38591162.600000	479.302000	18.267179	18.241796	-33.000000	-99.000000
3166203.853000	38591152.600000	479.302000	18.268550	18.233803	-33.000000	-99.000000
3166203.853000	38591162.600000	479.302000	18.268203	18.235808	-33.000000	-99.000000
3166193.853000	38591172.600000	479.302000	18.266913	18.243335	-33.000000	-99.000000
3166193.853000	38591182.600000	479.302000	18.266614	18.245075	-33.000000	-99.000000
3166203.853000	38591172.600000	479.302000	18.267659	18.238968	-33.000000	-99.000000
3166203.853000	38591182.600000	479.302000	18.267114	18.242146	-33.000000	-99.000000
3166213.853000	38591112.600000	479.302000	18.267633	18.239235	-33.000000	-99.000000
3166213.853000	38591112.600000	489.302000	18.270295	18.226459	-33.000000	-99.000000
3166213.853000	38591122.600000	479.302000	18.268614	18.233509	-33.000000	-99.000000
3166223.853000	38591112.600000	479.302000	18.268339	18.235134	-33.000000	-99.000000
3166223.853000	38591112.600000	489.302000	18.271536	18.220005	-33.000000	-99.000000
3166223.853000	38591122.600000	479.302000	18.270089	18.224901	-33.000000	-99.000000
3166223.853000	38591122.600000	489.302000	18.274366	18.205465	-33.000000	-99.000000
3166213.853000	38591132.600000	479.302000	18.269827	18.226394	-33.000000	-99.000000
3166213.853000	38591142.600000	479.302000	18.270847	18.220369	-33.000000	-99.000000
3166223.853000	38591132.600000	479.302000	18.272875	18.208458	-33.000000	-99.000000
3166223.853000	38591142.600000	479.302000	18.275997	18.189632	-33.000000	-99.000000
3166233.853000	38591112.600000	479.302000	18.268958	18.231532	-33.000000	-99.000000
3166233.853000	38591112.600000	489.302000	18.272576	18.214641	-33.000000	-99.000000
3166233.853000	38591122.600000	479.302000	18.271682	18.215566	-33.000000	-99.000000
3166233.853000	38591122.600000	489.302000	18.276693	18.193793	-33.000000	-99.000000
3166243.853000	38591112.600000	479.302000	18.269181	18.230236	-33.000000	-99.000000
3166243.853000	38591112.600000	489.302000	18.272939	18.212777	-33.000000	-99.000000
3166243.853000	38591122.600000	479.302000	18.272342	18.211683	-33.000000	-99.000000
3166243.853000	38591122.600000	489.302000	18.277600	18.189322	-33.000000	-99.000000
3166233.853000	38591132.600000	479.302000	18.277462	18.180789	-33.000000	-99.000000
3166233.853000	38591132.600000	489.302000	18.283858	18.159987	-33.000000	-99.000000
3166233.853000	38591142.600000	479.302000	18.287270	18.112886	-33.000000	-99.000000
3166243.853000	38591132.600000	479.302000	18.279950	18.165173	-33.000000	-99.000000
3166243.853000	38591132.600000	489.302000	18.286581	18.148386	-33.000000	-99.000000
3166243.853000	38591142.600000	479.302000	18.294356	18.022626	-33.000000	-99.000000
3166213.853000	38591152.600000	479.302000	18.270943	18.219755	-33.000000	-99.000000
3166213.853000	38591162.600000	479.302000	18.270029	18.225090	-33.000000	-99.000000
3166223.853000	38591152.600000	479.302000	18.276334	18.187451	-33.000000	-99.000000
3166223.853000	38591162.600000	479.302000	18.273418	18.204995	-33.000000	-99.000000
3166213.853000	38591172.600000	479.302000	18.268807	18.232240	-33.000000	-99.000000
3166213.853000	38591182.600000	479.302000	18.267779	18.238244	-33.000000	-99.000000
3166223.853000	38591172.600000	479.302000	18.270474	18.222422	-33.000000	-99.000000
3166223.853000	38591182.600000	479.302000	18.268574	18.233578	-33.000000	-99.000000
3166233.853000	38591152.600000	479.302000	18.288541	18.101282	-33.000000	-99.000000
3166233.853000	38591162.600000	479.302000	18.278852	18.171593	-33.000000	-99.000000
3166243.853000	38591152.600000	479.302000	18.296131	17.977971	-33.000000	-99.000000
3166243.853000	38591162.600000	479.302000	18.281965	18.151188	-33.000000	-99.000000
3166233.853000	38591172.600000	479.302000	18.272355	18.211267	-33.000000	-99.000000
3166233.853000	38591182.600000	479.302000	18.269290	18.229365	-33.000000	-99.000000
3166243.853000	38591172.600000	479.302000	18.273160	18.206460	-33.000000	-99.000000
3166243.853000	38591182.600000	479.302000	18.269552	18.227822	-33.000000	-99.000000
3166173.853000	38591192.600000	469.302000	18.264785	18.254873	-33.000000	-99.000000
3166173.853000	38591202.600000	469.302000	18.264812	18.254820	-33.000000	-99.000000
3166183.853000	38591192.600000	469.302000	18.264736	18.254955	-33.000000	-99.000000
3166183.853000	38591202.600000	469.302000	18.264776	18.254880	-33.000000	-99.000000
3166173.853000	38591212.600000	469.302000	18.264837	18.254774	-33.000000	-99.000000
3166173.853000	38591222.600000	469.302000	18.264859	18.254734	-33.000000	-99.000000
3166183.853000	38591212.600000	469.302000	18.264810	18.254817	-33.000000	-99.000000
3166183.853000	38591222.600000	469.302000	18.264839	18.254765	-33.000000	-99.000000
3166193.853000	38591192.600000	459.302000	18.263045	18.263431	-33.000000	-99.000000
3166193.853000	38591192.600000	469.302000	18.264673	18.255062	-33.000000	-99.000000
3166193.853000	38591202.600000	459.302000	18.263391	18.261819	-33.000000	-99.000000
3166193.853000	38591202.600000	469.302000	18.264732	18.254953	-33.000000	-99.000000
3166203.853000	38591192.600000	459.302000	18.262579	18.265607	-33.000000	-99.000000
3166203.853000	38591192.600000	469.302000	18.264594	18.255198	-33.000000	-99.000000
3166203.853000	38591202.600000	459.302000	18.263088	18.263219	-33.000000	-99.000000
3166203.853000	38591202.600000	469.302000	18.264681	18.255038	-33.000000	-99.000000
3166193.853000	38591212.600000	459.302000	18.263674	18.260512	-33.000000	-99.000000
3166193.853000	38591212.600000	469.302000	18.264780	18.254866	-33.000000	-99.000000
3166193.853000	38591222.600000	459.302000	18.263900	18.259473	-33.000000	-99.000000
3166193.853000	38591222.600000	469.302000	18.264818	18.254799	-33.000000	-99.000000
3166203.853000	38591212.600000	459.302000	18.263475	18.261426	-33.000000	-99.000000
3166203.853000	38591212.600000	469.302000	18.264746	18.254920	-33.000000	-99.000000
3166203.853000	38591222.600000	459.302000	18.263766	18.260083	-33.000000	-99.000000
3166203.853000	38591222.600000	469.302000	18.264796	18.254834	-33.000000	-99.000000
3166173.853000	38591232.600000	469.302000	18.264878	18.254701	-33.000000	-99.000000
3166183.853000	38591232.600000	469.302000	18.264863	18.254723	-33.000000	-99.000000
3166193.853000	38591232.600000	459.302000	18.264079	18.258652	-33.000000	-99.000000
3166193.853000	38591232.600000	469.302000	18.264848	18.254746	-33.000000	-99.000000
3166203.853000	38591232.600000	459.302000	18.263987	18.259068	-33.000000	-99.000000
3166203.853000	38591232.600000	469.302000	18.264833	18.254769	-33.000000	-99.000000
3166213.853000	38591192.600000	459.302000	18.262031	18.268187	-33.000000	-99.000000
3166213.853000	38591192.600000	469.302000	18.264501	18.255359	-33.000000	-99.000000
3166213.853000	38591202.600000	459.302000	18.262763	18.264733	-33.000000	-99.000000
3166213.853000	38591202.600000	469.302000	18.264626	18.255130	-33.000000	-99.000000
3166223.853000	38591192.600000	459.302000	18.261466	18.270874	-33.000000	-99.000000
3166223.853000	38591192.600000	469.302000	18.264404	18.255529	-33.000000	-99.000000
3166223.853000	38591202.600000	459.302000	18.262457	18.266165	-33.000000	-99.000000
3166223.853000	38591202.600000	469.302000	18.264574	18.255217	-33.000000	-99.000000
3166213.853000	38591212.600000	459.302000	18.263274	18.262349	-33.000000	-99.000000
3166213.853000	38591212.600000	469.302000	18.264713	18.254975	-33.000000	-99.000000
3166213.853000	38591222.600000	459.302000	18.263638	18.260667	-33.000000	-99.000000
3166213.853000	38591222.600000	469.302000	18.264774	18.254867	-33.000000	-99.000000
3166223.853000	38591212.600000	459.302000	18.263098	18.263165	-33.000000	-99.000000
3166223.853000	38591212.600000	469.302000	18.264683	18.255023	-33.000000	-99.000000
3166223.853000	38591222.600000	459.302000	18.263531	18.261160	-33.000000	-99.000000
3166223.853000	38591222.600000	469.302000	18.264756	18.254896	-33.000000	-99.000000
3166233.853000	38591192.600000	459.302000	18.261024	18.272995	-33.000000	-99.000000
3166233.853000	38591192.600000	469.302000	18.264329	18.255663	-33.000000	-99.000000
3166233.853000	38591202.600000	459.302000	18.262237	18.267203	-33.000000	-99.000000
3166233.853000	38591202.600000	469.302000	18.264537	18.255281	-33.000000	-99.000000
3166243.853000	38591192.600000	459.302000	18.260876	18.273710	-33.000000	-99.000000
3166243.853000	38591192.600000	469.302000	18.264303	18.255709	-33.000000	-99.000000
3166243.853000	38591202.600000	459.302000	18.262166	18.267536	-33.000000	-99.000000
3166243.853000	38591202.600000	469.302000	18.264525	18.255301	-33.000000	-99.000000
3166233.853000	38591212.600000	459.302000	18.262977	18.263724	-33.000000	-99.000000
3166233.853000	38591212.600000	469.302000	18.264663	18.255056	-33.000000	-99.000000
3166233.853000	38591222.600000	459.302000	18.263460	18.261486	-33.000000	-99.000000
3166233.853000	38591222.600000	469.302000	18.264744	18.254915	-33.000000	-99.000000
3166243.853000	38591212.600000	459.302000	18.262940	18.263899	-33.000000	-99.000000
3166243.853000	38591212.600000	469.302000	18.264656	18.255067	-33.000000	-99.000000
3166243.853000	38591222.600000	459.302000	18.263438	18.261586	-33.000000	-99.000000
3166243.853000	38591222.600000	469.302000	18.264741	18.254920	-33.000000	-99.000000
3166213.853000	38591232.600000	459.302000	18.263903	18.259452	-33.000000	-99.000000
3166213.853000	38591232.600000	469.302000	18.264819	18.254791	-33.000000	-99.000000
3166223.853000	38591232.600000	459.302000	18.263834	18.259765	-33.000000	-99.000000
3166223.853000	38591232.600000	469.302000	18.264807	18.254809	-33.000000	-99.000000
3166233.853000	38591232.600000	459.302000	18.263790	18.259967	-33.000000	-99.000000
3166233.853000	38591232.600000	469.302000	18.264800	18.254820	-33.000000	-99.000000
3166243.853000	38591232.600000	459.302000	18.263777	18.260028	-33.000000	-99.000000
3166243.853000	38591232.600000	469.302000	18.264798	18.254823	-33.000000	-99.000000
3166173.853000	38591192.600000	479.302000	18.265875	18.249392	-33.000000	-99.000000
3166173.853000	38591202.600000	479.302000	18.265766	18.250027	-33.000000	-99.000000
3166173.853000	38591212.600000	479.302000	18.265666	18.250609	-33.000000	-99.000000
3166173.853000	38591222.600000	479.302000	18.265578	18.251123	-33.000000	-99.000000
3166193.853000	38591192.600000	479.302000	18.266334	18.246705	-33.000000	-99.000000
3166193.853000	38591202.600000	479.302000	18.266095	18.248095	-33.000000	-99.000000
3166203.853000	38591192.600000	479.302000	18.266658	18.244807	-33.000000	-99.000000
3166203.853000	38591202.600000	479.302000	18.266304	18.246868	-33.000000	-99.000000
3166193.853000	38591212.600000	479.302000	18.265901	18.249226	-33.000000	-99.000000
3166193.853000	38591222.600000	479.302000	18.265747	18.250128	-33.000000	-99.000000
3166203.853000	38591212.600000	479.302000	18.266038	18.248422	-33.000000	-99.000000
3166203.853000	38591222.600000	479.302000	18.265838	18.249590	-33.000000	-99.000000
3166173.853000	38591232.600000	479.302000	18.265502	18.251566	-33.000000	-99.000000
3166193.853000	38591232.600000	479.302000	18.265624	18.250843	-33.000000	-99.000000
3166203.853000	38591232.600000	479.302000	18.265687	18.250474	-33.000000	-99.000000
3166213.853000	38591192.600000	479.302000	18.267041	18.242561	-33.000000	-99.000000
3166213.853000	38591202.600000	479.302000	18.266530	18.245542	-33.000000	-99.000000
3166223.853000	38591192.600000	479.302000	18.267438	18.240226	-33.000000	-99.000000
3166223.853000	38591202.600000	479.302000	18.266743	18.244291	-33.000000	-99.000000
3166213.853000	38591212.600000	479.302000	18.266176	18.247610	-33.000000	-99.000000
3166213.853000	38591222.600000	479.302000	18.265926	18.249073	-33.000000	-99.000000
3166223.853000	38591212.600000	479.302000	18.266299	18.246893	-33.000000	-99.000000
3166223.853000	38591222.600000	479.302000	18.266000	18.248638	-33.000000	-99.000000
3166233.853000	38591192.600000	479.302000	18.267752	18.238387	-33.000000	-99.000000
3166233.853000	38591202.600000	479.302000	18.266898	18.243384	-33.000000	-99.000000
3166243.853000	38591192.600000	479.302000	18.267857	18.237768	-33.000000	-99.000000
3166243.853000	38591202.600000	479.302000	18.266947	18.243093	-33.000000	-99.000000
3166233.853000	38591212.600000	479.302000	18.266382	18.246402	-33.000000	-99.000000
3166233.853000	38591222.600000	479.302000	18.266049	18.248351	-33.000000	-99.000000
3166243.853000	38591212.600000	479.302000	18.266408	18.246249	-33.000000	-99.000000
3166243.853000	38591222.600000	479.302000	18.266064	18.248263	-33.000000	-99.000000
3166213.853000	38591232.600000	479.302000	18.265745	18.250134	-33.000000	-99.000000
3166223.853000	38591232.600000	479.302000	18.265792	18.249856	-33.000000	-99.000000
3166233.853000	38591232.600000	479.302000	18.265823	18.249678	-33.000000	-99.000000
3166243.853000	38591232.600000	479.302000	18.265832	18.249624	-33.000000	-99.000000
3166323.853000	38591082.600000	409.302000	14.413357	14.341944	-33.000000	-99.000000
3166313.853000	38591082.600000	429.302000	14.563805	14.617763	-33.000000	-99.000000
3166323.853000	38591082.600000	419.302000	14.563932	14.626445	-33.000000	-99.000000
3166323.853000	38591082.600000	429.302000	14.563859	14.614950	-33.000000	-99.000000
3166323.853000	38591092.600000	409.302000	14.412323	14.343654	-33.000000	-99.000000
3166323.853000	38591102.600000	409.302000	14.647503	14.528325	-33.000000	-99.000000
3166313.853000	38591092.600000	429.302000	14.563524	14.636000	-33.000000	-99.000000
3166313.853000	38591102.600000	429.302000	14.563305	14.666372	-33.000000	-99.000000
3166323.853000	38591092.600000	419.302000	14.563797	14.642935	-33.000000	-99.000000
3166323.853000	38591092.600000	429.302000	14.563595	14.630488	-33.000000	-99.000000
3166323.853000	38591102.600000	419.302000	14.860251	14.954892	-33.000000	-99.000000
3166323.853000	38591102.600000	429.302000	14.563354	14.654602	-33.000000	-99.000000
3166293.853000	38591082.600000	439.302000	14.563864	14.598124	-33.000000	-99.000000
3166293.853000	38591082.600000	449.302000	14.564077	14.576397	-33.000000	-99.000000
3166303.853000	38591082.600000	439.302000	14.563801	14.599670	-33.000000	-99.000000
3166303.853000	38591082.600000	449.302000	14.564016	14.576556	-33.000000	-99.000000
3166303.853000	38591082.600000	459.302000	14.564492	14.552965	-33.000000	-99.000000
3166293.853000	38591092.600000	439.302000	14.563447	14.608847	-33.000000	-99.000000
3166293.853000	38591092.600000	449.302000	14.563645	14.577456	-33.000000	-99.000000
3166293.853000	38591102.600000	439.302000	14.562841	14.627668	-33.000000	-99.000000
3166293.853000	38591102.600000	449.302000	14.562857	14.579382	-33.000000	-99.000000
3166303.853000	38591092.600000	439.302000	14.563329	14.612178	-33.000000	-99.000000
3166303.853000	38591092.600000	449.302000	14.563509	14.577804	-33.000000	-99.000000
3166303.853000	38591102.600000	439.302000	14.562623	14.636038	-33.000000	-99.000000
3166303.853000	38591102.600000	449.302000	14.562497	14.580302	-33.000000	-99.000000
3166303.853000	38591092.600000	459.302000	14.564263	14.542378	-33.000000	-99.000000
3166303.853000	38591102.600000	459.302000	14.563867	14.521786	-33.000000	-99.000000
3166313.853000	38591082.600000	439.302000	14.563807	14.599509	-33.000000	-99.000000
3166313.853000	38591082.600000	449.302000	14.564023	14.576539	-33.000000	-99.000000
3166323.853000	38591082.600000	439.302000	14.563881	14.597704	-33.000000	-99.000000
3166323.853000	38591082.600000	449.302000	14.564094	14.576354	-33.000000	-99.000000
3166313.853000	38591082.600000	459.302000	14.564495	14.553098	-33.000000	-99.000000
3166313.853000	38591082.600000	469.302000	15.010397	14.978309	-33.000000	-99.000000
3166323.853000	38591082.600000	459.302000	14.564529	14.554597	-33.000000	-99.000000
3166323.853000	38591082.600000	469.302000	15.010922	14.978833	-33.000000	-99.000000
3166313.853000	38591092.600000	439.302000	14.563342	14.611824	-33.000000	-99.000000
3166313.853000	38591092.600000	449.302000	14.563524	14.577767	-33.000000	-99.000000
3166313.853000	38591102.600000	439.302000	14.562646	14.635103	-33.000000	-99.000000
3166313.853000	38591102.600000	449.302000	14.562538	14.580198	-33.000000	-99.000000
3166323.853000	38591092.600000	439.302000	14.563478	14.607976	-33.000000	-99.000000
3166323.853000	38591092.600000	449.302000	14.563680	14.577365	-33.000000	-99.000000
3166323.853000	38591102.600000	439.302000	14.562899	14.625621	-33.000000	-99.000000
3166323.853000	38591102.600000	449.302000	14.562944	14.579161	-33.000000	-99.000000
3166313.853000	38591092.600000	459.302000	14.564269	14.542677	-33.000000	-99.000000
3166313.853000	38591092.600000	469.302000	15.007028	14.974821	-33.000000	-99.000000
3166313.853000	38591102.600000	459.302000	14.563881	14.522597	-33.000000	-99.000000
3166313.853000	38591102.600000	469.302000	15.001265	14.969153	-33.000000	-99.000000
3166323.853000	38591092.600000	459.302000	14.564338	14.545922	-33.000000	-99.000000
3166323.853000	38591092.600000	469.302000	15.008072	14.975841	-33.000000	-99.000000
3166323.853000	38591102.600000	459.302000	14.564032	14.530779	-33.000000	-99.000000
3166323.853000	38591102.600000	469.302000	15.003556	14.971266	-33.000000	-99.000000
3166303.853000	38591082.600000	489.302000	17.378244	17.465039	-33.000000	-99.000000
3166303.853000	38591092.600000	489.302000	17.373150	17.460830	-33.000000	-99.000000
3166303.853000	38591102.600000	489.302000	17.363065	17.452748	-33.000000	-99.000000
3166313.853000	38591082.600000	479.302000	16.823671	16.856978	-33.000000	-99.000000
3166313.853000	38591082.600000	489.302000	17.378308	17.465093	-33.000000	-99.000000
3166323.853000	38591082.600000	479.302000	16.824247	16.857453	-33.000000	-99.000000
3166323.853000	38591082.600000	489.302000	17.379035	17.465702	-33.000000	-99.000000
3166313.853000	38591092.600000	479.302000	16.819783	16.853471	-33.000000	-99.000000
3166313.853000	38591092.600000	489.302000	17.373297	17.460950	-33.000000	-99.000000
3166313.853000	38591102.600000	479.302000	16.812289	16.845582	-33.000000	-99.000000
3166313.853000	38591102.600000	489.302000	17.363470	17.453067	-33.000000	-99.000000
3166323.853000	38591092.600000	479.302000	16.821022	16.854618	-33.000000	-99.000000
3166323.853000	38591092.600000	489.302000	17.374879	17.462252	-33.000000	-99.000000
3166323.853000	38591102.600000	479.302000	16.815392	16.848985	-33.000000	-99.000000
3166323.853000	38591102.600000	489.302000	17.367532	17.456296	-33.000000	-99.000000
3166333.853000	38591082.600000	399.302000	14.979993	14.928265	-33.000000	-99.000000
3166333.853000	38591082.600000	409.302000	14.997539	14.958078	-33.000000	-99.000000
3166343.853000	38591082.600000	399.302000	14.978134	14.925711	-33.000000	-99.000000
3166343.853000	38591082.600000	409.302000	14.997302	14.958317	-33.000000	-99.000000
3166333.853000	38591082.600000	419.302000	15.866171	15.847288	-33.000000	-99.000000
3166333.853000	38591082.600000	429.302000	14.998259	15.001483	-33.000000	-99.000000
3166343.853000	38591082.600000	419.302000	16.447800	16.401017	-33.000000	-99.000000
3166343.853000	38591082.600000	429.302000	16.687738	16.672320	-33.000000	-99.000000
3166333.853000	38591092.600000	399.302000	14.973227	14.918976	-33.000000	-99.000000
3166333.853000	38591092.600000	409.302000	14.996703	14.959023	-33.000000	-99.000000
3166333.853000	38591102.600000	399.302000	14.962963	14.904842	-33.000000	-99.000000
3166333.853000	38591102.600000	409.302000	14.995409	14.960530	-33.000000	-99.000000
3166343.853000	38591092.600000	399.302000	14.969781	14.914232	-33.000000	-99.000000
3166343.853000	38591092.600000	409.302000	14.996258	14.959490	-33.000000	-99.000000
3166343.853000	38591102.600000	399.302000	14.956005	14.895211	-33.000000	-99.000000
3166343.853000	38591102.600000	409.302000	14.994484	14.961545	-33.000000	-99.000000
3166333.853000	38591092.600000	419.302000	15.908247	15.887296	-33.000000	-99.000000
3166333.853000	38591092.600000	429.302000	15.272075	15.252503	-33.000000	-99.000000
3166333.853000	38591102.600000	419.302000	15.915152	15.893863	-33.000000	-99.000000
3166333.853000	38591102.600000	429.302000	15.653335	15.590681	-33.000000	-99.000000
3166343.853000	38591092.600000	419.302000	16.447617	16.401599	-33.000000	-99.000000
3166343.853000	38591092.600000	429.302000	16.687505	16.672067	-33.000000	-99.000000
3166343.853000	38591102.600000	419.302000	16.447319	16.402599	-33.000000	-99.000000
3166343.853000	38591102.600000	429.302000	16.687110	16.671635	-33.000000	-99.000000
3166353.853000	38591082.600000	399.302000	14.977168	14.924384	-33.000000	-99.000000
3166353.853000	38591082.600000	409.302000	14.997178	14.958441	-33.000000	-99.000000
3166363.853000	38591082.600000	399.302000	14.977366	14.924656	-33.000000	-99.000000
3166353.853000	38591082.600000	419.302000	16.447776	16.401088	-33.000000	-99.000000
3166353.853000	38591082.600000	429.302000	16.687711	16.672290	-33.000000	-99.000000
3166363.853000	38591082.600000	419.302000	16.447781	16.401074	-33.000000	-99.000000
3166363.853000	38591082.600000	429.302000	16.687716	16.672296	-33.000000	-99.000000
3166353.853000	38591092.600000	399.302000	14.967901	14.911640	-33.000000	-99.000000
3166353.853000	38591092.600000	409.302000	14.996013	14.959748	-33.000000	-99.000000
3166353.853000	38591102.600000	399.302000	14.951890	14.889498	-33.000000	-99.000000
3166353.853000	38591102.600000	409.302000	14.993927	14.962160	-33.000000	-99.000000
3166363.853000	38591092.600000	399.302000	14.968292	14.912179	-33.000000	-99.000000
3166363.853000	38591102.600000	399.302000	14.952765	14.890714	-33.000000	-99.000000
3166353.853000	38591092.600000	419.302000	16.447572	16.401739	-33.000000	-99.000000
3166353.853000	38591092.600000	429.302000	16.687451	16.672008	-33.000000	-99.000000
3166353.853000	38591102.600000	419.302000	16.447223	16.402923	-33.000000	-99.000000
3166353.853000	38591102.600000	429.302000	16.686990	16.671498	-33.000000	-99.000000
3166363.853000	38591092.600000	419.302000	16.447581	16.401710	-33.000000	-99.000000
3166363.853000	38591092.600000	429.302000	16.687462	16.672020	-33.000000	-99.000000
3166363.853000	38591102.600000	419.302000	16.447244	16.402854	-33.000000	-99.000000
3166363.853000	38591102.600000	429.302000	16.687015	16.671527	-33.000000	-99.000000
3166333.853000	38591082.600000	439.302000	14.564000	14.594872	-33.000000	-99.000000
3166333.853000	38591082.600000	449.302000	14.564205	14.576066	-33.000000	-99.000000
3166343.853000	38591082.600000	439.302000	15.945349	15.950515	-33.000000	-99.000000
3166343.853000	38591082.600000	449.302000	15.607678	15.607678	-33.000000	-99.000000
3166333.853000	38591082.600000	459.302000	14.564583	14.556945	-33.000000	-99.000000
3166333.853000	38591082.600000	469.302000	15.011756	14.979672	-33.000000	-99.000000
3166343.853000	38591082.600000	459.302000	15.809682	15.809682	-33.000000	-99.000000
3166343.853000	38591082.600000	469.302000	15.328447	15.328447	-33.000000	-99.000000
3166333.853000	38591092.600000	439.302000	14.563688	14.602431	-33.000000	-99.000000
3166333.853000	38591092.600000	449.302000	14.563904	14.576795	-33.000000	-99.000000
3166333.853000	38591102.600000	439.302000	14.563270	14.613791	-33.000000	-99.000000
3166333.853000	38591102.600000	449.302000	14.563439	14.577909	-33.000000	-99.000000
3166343.853000	38591092.600000	439.302000	15.945487	15.950811	-33.000000	-99.000000
3166343.853000	38591092.600000	449.302000	15.608097	15.608097	-33.000000	-99.000000
3166343.853000	38591102.600000	439.302000	15.945726	15.951314	-33.000000	-99.000000
3166343.853000	38591102.600000	449.302000	15.608819	15.608819	-33.000000	-99.000000
3166333.853000	38591092.600000	459.302000	14.564439	14.550575	-33.000000	-99.000000
3166333.853000	38591092.600000	469.302000	15.009617	14.977374	-33.000000	-99.000000
3166333.853000	38591102.600000	459.302000	14.564232	14.540885	-33.000000	-99.000000
3166333.853000	38591102.600000	469.302000	15.006581	14.974170	-33.000000	-99.000000
3166343.853000	38591092.600000	459.302000	15.809546	15.809546	-33.000000	-99.000000
3166343.853000	38591092.600000	469.302000	15.328477	15.328477	-33.000000	-99.000000
3166343.853000	38591102.600000	459.302000	15.809310	15.809310	-33.000000	-99.000000
3166343.853000	38591102.600000	469.302000	15.328525	15.328525	-33.000000	-99.000000
3166353.853000	38591082.600000	439.302000	15.945365	15.950551	-33.000000	-99.000000
3166353.853000	38591082.600000	449.302000	15.607724	15.607724	-33.000000	-99.000000
3166363.853000	38591082.600000	439.302000	15.945361	15.950543	-33.000000	-99.000000
3166363.853000	38591082.600000	449.302000	15.607715	15.607715	-33.000000	-99.000000
3166353.853000	38591082.600000	459.302000	15.809667	15.809667	-33.000000	-99.000000
3166353.853000	38591082.600000	469.302000	15.328452	15.328452	-33.000000	-99.000000
3166363.853000	38591082.600000	459.302000	15.809670	15.809670	-33.000000	-99.000000
3166363.853000	38591082.600000	469.302000	15.328451	15.328451	-33.000000	-99.000000
3166353.853000	38591092.600000	439.302000	15.945519	15.950882	-33.000000	-99.000000
3166353.853000	38591092.600000	449.302000	15.608191	15.608191	-33.000000	-99.000000
3166353.853000	38591102.600000	439.302000	15.945801	15.951475	-33.000000	-99.000000
3166353.853000	38591102.600000	449.302000	15.609037	15.609037	-33.000000	-99.000000
3166363.853000	38591092.600000	439.302000	15.945513	15.950868	-33.000000	-99.000000
3166363.853000	38591092.600000	449.302000	15.608171	15.608171	-33.000000	-99.000000
3166363.853000	38591102.600000	439.302000	15.945785	15.951441	-33.000000	-99.000000
3166363.853000	38591102.600000	449.302000	15.608991	15.608991	-33.000000	-99.000000
3166353.853000	38591092.600000	459.302000	15.809516	15.809516	-33.000000	-99.000000
3166353.853000	38591092.600000	469.302000	15.328487	15.328487	-33.000000	-99.000000
3166353.853000	38591102.600000	459.302000	15.809239	15.809239	-33.000000	-99.000000
3166353.853000	38591102.600000	469.302000	15.328545	15.328545	-33.000000	-99.000000
3166363.853000	38591092.600000	459.302000	15.809522	15.809522	-33.000000	-99.000000
3166363.853000	38591092.600000	469.302000	15.328485	15.328485	-33.000000	-99.000000
3166363.853000	38591102.600000	459.302000	15.809254	15.809254	-33.000000	-99.000000
3166363.853000	38591102.600000	469.302000	15.328541	15.328541	-33.000000	-99.000000
3166373.853000	38591082.600000	429.302000	16.687753	16.672337	-33.000000	-99.000000
3166373.853000	38591092.600000	429.302000	16.687534	16.672100	-33.000000	-99.000000
3166373.853000	38591102.600000	429.302000	16.687173	16.671705	-33.000000	-99.000000
3166373.853000	38591082.600000	439.302000	15.945340	15.950495	-33.000000	-99.000000
3166373.853000	38591082.600000	449.302000	15.607652	15.607652	-33.000000	-99.000000
3166373.853000	38591082.600000	459.302000	15.809690	15.809690	-33.000000	-99.000000
3166373.853000	38591082.600000	469.302000	15.328444	15.328444	-33.000000	-99.000000
3166373.853000	38591092.600000	439.302000	15.945470	15.950773	-33.000000	-99.000000
3166373.853000	38591092.600000	449.302000	15.608046	15.608046	-33.000000	-99.000000
3166373.853000	38591102.600000	439.302000	15.945687	15.951232	-33.000000	-99.000000
3166373.853000	38591102.600000	449.302000	15.608707	15.608707	-33.000000	-99.000000
3166373.853000	38591092.600000	459.302000	15.809562	15.809562	-33.000000	-99.000000
3166373.853000	38591092.600000	469.302000	15.328472	15.328472	-33.000000	-99.000000
3166373.853000	38591102.600000	459.302000	15.809346	15.809346	-33.000000	-99.000000
3166373.853000	38591102.600000	469.302000	15.328515	15.328515	-33.000000	-99.000000
3166333.853000	38591082.600000	479.302000	16.825149	16.858176	-33.000000	-99.000000
3166333.853000	38591082.600000	489.302000	17.380169	17.466657	-33.000000	-99.000000
3166343.853000	38591082.600000	479.302000	15.078544	15.078544	-33.000000	-99.000000
3166343.853000	38591082.600000	489.302000	15.180352	15.180352	-33.000000	-99.000000
3166333.853000	38591092.600000	479.302000	16.822797	16.856191	-33.000000	-99.000000
3166333.853000	38591092.600000	489.302000	17.377138	17.464125	-33.000000	-99.000000
3166333.853000	38591102.600000	479.302000	16.819225	16.852866	-33.000000	-99.000000
3166333.853000	38591102.600000	489.302000	17.372494	17.460308	-33.000000	-99.000000
3166343.853000	38591092.600000	479.302000	15.078631	15.078631	-33.000000	-99.000000
3166343.853000	38591092.600000	489.302000	15.180497	15.180497	-33.000000	-99.000000
3166343.853000	38591102.600000	479.302000	15.078782	15.078782	-33.000000	-99.000000
3166343.853000	38591102.600000	489.302000	15.180744	15.180744	-33.000000	-99.000000
3166353.853000	38591082.600000	479.302000	15.078554	15.078554	-33.000000	-99.000000
3166353.853000	38591082.600000	489.302000	15.180368	15.180368	-33.000000	-99.000000
3166363.853000	38591082.600000	479.302000	15.078552	15.078552	-33.000000	-99.000000
3166363.853000	38591082.600000	489.302000	15.180364	15.180364	-33.000000	-99.000000
3166353.853000	38591082.600000	499.302000	15.167489	15.167489	-33.000000	-99.000000
3166363.853000	38591082.600000	499.302000	15.167482	15.167482	-33.000000	-99.000000
3166353.853000	38591092.600000	479.302000	15.078651	15.078651	-33.000000	-99.000000
3166353.853000	38591092.600000	489.302000	15.180529	15.180529	-33.000000	-99.000000
3166353.853000	38591102.600000	479.302000	15.078829	15.078829	-33.000000	-99.000000
3166353.853000	38591102.600000	489.302000	15.180816	15.180816	-33.000000	-99.000000
3166363.853000	38591092.600000	479.302000	15.078646	15.078646	-33.000000	-99.000000
3166363.853000	38591092.600000	489.302000	15.180522	15.180522	-33.000000	-99.000000
3166363.853000	38591102.600000	479.302000	15.078819	15.078819	-33.000000	-99.000000
3166363.853000	38591102.600000	489.302000	15.180800	15.180800	-33.000000	-99.000000
3166353.853000	38591092.600000	499.302000	15.167838	15.167838	-33.000000	-99.000000
3166353.853000	38591102.600000	499.302000	15.168450	15.168450	-33.000000	-99.000000
3166363.853000	38591092.600000	499.302000	15.167823	15.167823	-33.000000	-99.000000
3166363.853000	38591102.600000	499.302000	15.168417	15.168417	-33.000000	-99.000000
3166373.853000	38591082.600000	479.302000	15.078539	15.078539	-33.000000	-99.000000
3166373.853000	38591082.600000	489.302000	15.180343	15.180343	-33.000000	-99.000000
3166383.853000	38591082.600000	489.302000	15.180309	15.180309	-33.000000	-99.000000
3166373.853000	38591082.600000	499.302000	15.167435	15.167435	-33.000000	-99.000000
3166383.853000	38591082.600000	499.302000	15.167360	15.167360	-33.000000	-99.000000
3166373.853000	38591092.600000	479.302000	15.078620	15.078620	-33.000000	-99.000000
3166373.853000	38591092.600000	489.302000	15.180480	15.180480	-33.000000	-99.000000
3166373.853000	38591102.600000	479.302000	15.078758	15.078758	-33.000000	-99.000000
3166373.853000	38591102.600000	489.302000	15.180707	15.180707	-33.000000	-99.000000
3166383.853000	38591092.600000	489.302000	15.180417	15.180417	-33.000000	-99.000000
3166383.853000	38591102.600000	489.302000	15.180580	15.180580	-33.000000	-99.000000
3166373.853000	38591092.600000	499.302000	15.167731	15.167731	-33.000000	-99.000000
3166373.853000	38591102.600000	499.302000	15.168214	15.168214	-33.000000	-99.000000
3166383.853000	38591092.600000	499.302000	15.167593	15.167593	-33.000000	-99.000000
3166383.853000	38591102.600000	499.302000	15.167940	15.167940	-33.000000	-99.000000
3166253.853000	38591132.600000	469.302000	18.262309	18.260636	-33.000000	-99.000000
3166253.853000	38591142.600000	459.302000	18.235897	18.405727	-33.000000	-99.000000
3166253.853000	38591142.600000	469.302000	18.261024	18.265540	-33.000000	-99.000000
3166253.853000	38591152.600000	459.302000	18.233974	18.416310	-33.000000	-99.000000
3166253.853000	38591152.600000	469.302000	18.260954	18.265917	-33.000000	-99.000000
3166253.853000	38591162.600000	459.302000	18.247004	18.345314	-33.000000	-99.000000
3166253.853000	38591162.600000	469.302000	18.262092	18.260925	-33.000000	-99.000000
3166263.853000	38591152.600000	459.302000	18.251083	18.323686	-33.000000	-99.000000
3166263.853000	38591152.600000	469.302000	18.262667	18.259442	-33.000000	-99.000000
3166263.853000	38591162.600000	459.302000	18.254298	18.306837	-33.000000	-99.000000
3166263.853000	38591162.600000	469.302000	18.263181	18.258114	-33.000000	-99.000000
3166253.853000	38591172.600000	459.302000	18.255092	18.302699	-33.000000	-99.000000
3166253.853000	38591172.600000	469.302000	18.263314	18.257748	-33.000000	-99.000000
3166253.853000	38591182.600000	459.302000	18.259032	18.282746	-33.000000	-99.000000
3166253.853000	38591182.600000	469.302000	18.263985	18.256329	-33.000000	-99.000000
3166263.853000	38591172.600000	459.302000	18.257729	18.289278	-33.000000	-99.000000
3166263.853000	38591172.600000	469.302000	18.263759	18.256814	-33.000000	-99.000000
3166263.853000	38591182.600000	459.302000	18.260089	18.277550	-33.000000	-99.000000
3166263.853000	38591182.600000	469.302000	18.264167	18.255986	-33.000000	-99.000000
3166323.853000	38591112.600000	409.302000	14.647650	14.529029	-33.000000	-99.000000
3166323.853000	38591122.600000	409.302000	14.589114	14.516801	-33.000000	-99.000000
3166313.853000	38591112.600000	429.302000	14.563566	14.718099	-33.000000	-99.000000
3166313.853000	38591122.600000	429.302000	14.565271	14.797503	-33.000000	-99.000000
3166323.853000	38591112.600000	419.302000	15.188429	15.255714	-33.000000	-99.000000
3166323.853000	38591112.600000	429.302000	14.563335	14.691183	-33.000000	-99.000000
3166323.853000	38591122.600000	419.302000	15.196103	15.272689	-33.000000	-99.000000
3166323.853000	38591122.600000	429.302000	14.563852	14.738161	-33.000000	-99.000000
3166323.853000	38591132.600000	409.302000	14.589004	14.526017	-33.000000	-99.000000
3166323.853000	38591142.600000	409.302000	14.991860	14.965572	-33.000000	-99.000000
3166313.853000	38591132.600000	429.302000	14.567728	14.862421	-33.000000	-99.000000
3166313.853000	38591142.600000	429.302000	14.566209	14.825794	-33.000000	-99.000000
3166323.853000	38591132.600000	419.302000	15.548699	15.569575	-33.000000	-99.000000
3166323.853000	38591132.600000	429.302000	14.564504	14.769900	-33.000000	-99.000000
3166323.853000	38591142.600000	419.302000	15.829625	15.835699	-33.000000	-99.000000
3166323.853000	38591142.600000	429.302000	14.933123	15.081859	-33.000000	-99.000000
3166293.853000	38591112.600000	439.302000	14.562101	14.662718	-33.000000	-99.000000
3166293.853000	38591112.600000	449.302000	14.561290	14.583240	-33.000000	-99.000000
3166293.853000	38591122.600000	439.302000	14.561829	14.725024	-33.000000	-99.000000
3166293.853000	38591122.600000	449.302000	14.558162	14.591118	-33.000000	-99.000000
3166303.853000	38591112.600000	439.302000	14.561847	14.688462	-33.000000	-99.000000
3166303.853000	38591112.600000	449.302000	14.560060	14.586427	-33.000000	-99.000000
3166303.853000	38591122.600000	439.302000	14.563461	14.822508	-33.000000	-99.000000
3166303.853000	38591122.600000	449.302000	14.552386	14.607446	-33.000000	-99.000000
3166303.853000	38591112.600000	459.302000	14.563233	14.474849	-33.000000	-99.000000
3166303.853000	38591122.600000	459.302000	14.563988	14.344424	-33.000000	-99.000000
3166293.853000	38591132.600000	439.302000	14.562575	14.785531	-33.000000	-99.000000
3166293.853000	38591132.600000	449.302000	14.554662	14.600145	-33.000000	-99.000000
3166293.853000	38591142.600000	439.302000	14.562005	14.750025	-33.000000	-99.000000
3166293.853000	38591142.600000	449.302000	14.556718	14.594077	-33.000000	-99.000000
3166303.853000	38591132.600000	439.302000	14.576043	15.067008	-33.000000	-99.000000
3166303.853000	38591132.600000	449.302000	14.534210	14.697184	-33.000000	-99.000000
3166303.853000	38591142.600000	439.302000	14.566193	14.903337	-33.000000	-99.000000
3166303.853000	38591142.600000	449.302000	14.546477	14.624139	-33.000000	-99.000000
3166303.853000	38591132.600000	459.302000	14.602515	14.036977	-33.000000	-99.000000
3166303.853000	38591142.600000	459.302000	14.567753	14.254757	-33.000000	-99.000000
3166313.853000	38591112.600000	439.302000	14.561866	14.685288	-33.000000	-99.000000
3166313.853000	38591112.600000	449.302000	14.560216	14.586020	-33.000000	-99.000000
3166313.853000	38591122.600000	439.302000	14.563076	14.807502	-33.000000	-99.000000
3166313.853000	38591122.600000	449.302000	14.553350	14.604570	-33.000000	-99.000000
3166323.853000	38591112.600000	439.302000	14.562185	14.657225	-33.000000	-99.000000
3166323.853000	38591112.600000	449.302000	14.561543	14.582593	-33.000000	-99.000000
3166323.853000	38591122.600000	439.302000	14.561784	14.709586	-33.000000	-99.000000
3166323.853000	38591122.600000	449.302000	14.558974	14.588977	-33.000000	-99.000000
3166313.853000	38591112.600000	459.302000	14.563260	14.477740	-33.000000	-99.000000
3166313.853000	38591112.600000	469.302000	14.991026	14.960254	-33.000000	-99.000000
3166313.853000	38591122.600000	459.302000	14.563659	14.359750	-33.000000	-99.000000
3166313.853000	38591122.600000	469.302000	14.974518	14.950278	-33.000000	-99.000000
3166323.853000	38591112.600000	459.302000	14.563567	14.502954	-33.000000	-99.000000
3166323.853000	38591112.600000	469.302000	14.996486	14.964615	-33.000000	-99.000000
3166323.853000	38591122.600000	459.302000	14.563089	14.454935	-33.000000	-99.000000
3166323.853000	38591122.600000	469.302000	14.987073	14.956929	-33.000000	-99.000000
3166313.853000	38591132.600000	439.302000	14.571662	15.008899	-33.000000	-99.000000
3166313.853000	38591132.600000	449.302000	14.538157	14.661584	-33.000000	-99.000000
3166313.853000	38591142.600000	439.302000	14.565154	14.876764	-33.000000	-99.000000
3166313.853000	38591142.600000	449.302000	14.548468	14.617631	-33.000000	-99.000000
3166323.853000	38591132.600000	439.302000	14.562094	14.756029	-33.000000	-99.000000
3166323.853000	38591132.600000	449.302000	14.556410	14.595365	-33.000000	-99.000000
3166323.853000	38591142.600000	439.302000	14.561824	14.729235	-33.000000	-99.000000
3166323.853000	38591142.600000	449.302000	14.557878	14.591091	-33.000000	-99.000000
3166313.853000	38591132.600000	459.302000	14.581626	14.126147	-33.000000	-99.000000
3166313.853000	38591132.600000	469.302000	14.961123	14.948915	-33.000000	-99.000000
3166313.853000	38591142.600000	459.302000	14.566119	14.284458	-33.000000	-99.000000
3166313.853000	38591142.600000	469.302000	14.969051	14.947666	-33.000000	-99.000000
3166323.853000	38591132.600000	459.302000	14.563076	14.410103	-33.000000	-99.000000
3166323.853000	38591132.600000	469.302000	14.980642	14.952428	-33.000000	-99.000000
3166323.853000	38591142.600000	459.302000	14.563031	14.435339	-33.000000	-99.000000
3166323.853000	38591142.600000	469.302000	14.984504	14.954147	-33.000000	-99.000000
3166323.853000	38591152.600000	409.302000	14.992622	14.964874	-33.000000	-99.000000
3166323.853000	38591162.600000	409.302000	14.994118	14.963167	-33.000000	-99.000000
3166313.853000	38591152.600000	429.302000	14.563895	14.741719	-33.000000	-99.000000
3166313.853000	38591162.600000	429.302000	14.563277	14.680435	-33.000000	-99.000000
3166323.853000	38591152.600000	419.302000	15.866261	15.839690	-33.000000	-99.000000
3166323.853000	38591152.600000	429.302000	15.227885	15.285783	-33.000000	-99.000000
3166323.853000	38591162.600000	419.302000	15.915528	15.893474	-33.000000	-99.000000
3166323.853000	38591162.600000	429.302000	15.639550	15.595858	-33.000000	-99.000000
3166323.853000	38591172.600000	409.302000	14.995597	14.961404	-33.000000	-99.000000
3166323.853000	38591182.600000	409.302000	14.996751	14.959999	-33.000000	-99.000000
3166313.853000	38591172.600000	429.302000	14.563412	14.644089	-33.000000	-99.000000
3166313.853000	38591182.600000	429.302000	14.563697	14.622573	-33.000000	-99.000000
3166323.853000	38591172.600000	419.302000	16.447669	16.401784	-33.000000	-99.000000
3166323.853000	38591172.600000	429.302000	15.891507	15.816230	-33.000000	-99.000000
3166323.853000	38591182.600000	419.302000	16.447854	16.401151	-33.000000	-99.000000
3166323.853000	38591182.600000	429.302000	16.196775	16.161047	-33.000000	-99.000000
3166293.853000	38591152.600000	439.302000	14.561865	14.679845	-33.000000	-99.000000
3166293.853000	38591152.600000	449.302000	14.560415	14.584542	-33.000000	-99.000000
3166293.853000	38591162.600000	439.302000	14.562569	14.636556	-33.000000	-99.000000
3166293.853000	38591162.600000	449.302000	14.562427	14.579707	-33.000000	-99.000000
3166303.853000	38591152.600000	439.302000	14.561763	14.719289	-33.000000	-99.000000
3166303.853000	38591152.600000	449.302000	14.558389	14.589439	-33.000000	-99.000000
3166303.853000	38591162.600000	439.302000	14.562304	14.648395	-33.000000	-99.000000
3166303.853000	38591162.600000	449.302000	14.561893	14.580913	-33.000000	-99.000000
3166303.853000	38591152.600000	459.302000	14.563052	14.444284	-33.000000	-99.000000
3166303.853000	38591162.600000	459.302000	14.563670	14.509509	-33.000000	-99.000000
3166293.853000	38591172.600000	439.302000	14.563247	14.613511	-33.000000	-99.000000
3166293.853000	38591172.600000	449.302000	14.563418	14.577415	-33.000000	-99.000000
3166293.853000	38591182.600000	439.302000	14.563727	14.600710	-33.000000	-99.000000
3166293.853000	38591182.600000	449.302000	14.563945	14.576224	-33.000000	-99.000000
3166303.853000	38591172.600000	439.302000	14.563098	14.617919	-33.000000	-99.000000
3166303.853000	38591172.600000	449.302000	14.563231	14.577820	-33.000000	-99.000000
3166303.853000	38591182.600000	439.302000	14.563648	14.602655	-33.000000	-99.000000
3166303.853000	38591182.600000	449.302000	14.563866	14.576391	-33.000000	-99.000000
3166303.853000	38591172.600000	459.302000	14.564144	14.536365	-33.000000	-99.000000
3166303.853000	38591182.600000	459.302000	14.564420	14.549554	-33.000000	-99.000000
3166313.853000	38591152.600000	439.302000	14.561750	14.714146	-33.000000	-99.000000
3166313.853000	38591152.600000	449.302000	14.558664	14.588766	-33.000000	-99.000000
3166313.853000	38591162.600000	439.302000	14.562332	14.647038	-33.000000	-99.000000
3166313.853000	38591162.600000	449.302000	14.561955	14.580773	-33.000000	-99.000000
3166323.853000	38591152.600000	439.302000	14.561943	14.672050	-33.000000	-99.000000
3166323.853000	38591152.600000	449.302000	14.560794	14.583643	-33.000000	-99.000000
3166323.853000	38591162.600000	439.302000	14.562640	14.633762	-33.000000	-99.000000
3166323.853000	38591162.600000	449.302000	14.562550	14.579429	-33.000000	-99.000000
3166313.853000	38591152.600000	459.302000	14.563069	14.449171	-33.000000	-99.000000
3166313.853000	38591152.600000	469.302000	14.986962	14.955268	-33.000000	-99.000000
3166313.853000	38591162.600000	459.302000	14.563688	14.510727	-33.000000	-99.000000
3166313.853000	38591162.600000	469.302000	14.999321	14.965279	-33.000000	-99.000000
3166323.853000	38591152.600000	459.302000	14.563381	14.488365	-33.000000	-99.000000
3166323.853000	38591152.600000	469.302000	14.994150	14.960947	-33.000000	-99.000000
3166323.853000	38591162.600000	459.302000	14.563885	14.522570	-33.000000	-99.000000
3166323.853000	38591162.600000	469.302000	15.002251	14.968200	-33.000000	-99.000000
3166313.853000	38591172.600000	439.302000	14.563114	14.617443	-33.000000	-99.000000
3166313.853000	38591172.600000	449.302000	14.563251	14.577776	-33.000000	-99.000000
3166313.853000	38591182.600000	439.302000	14.563657	14.602451	-33.000000	-99.000000
3166313.853000	38591182.600000	449.302000	14.563874	14.576374	-33.000000	-99.000000
3166323.853000	38591172.600000	439.302000	14.953976	14.962853	-33.000000	-99.000000
3166323.853000	38591172.600000	449.302000	14.563465	14.577311	-33.000000	-99.000000
3166323.853000	38591182.600000	439.302000	15.288958	15.242708	-33.000000	-99.000000
3166323.853000	38591182.600000	449.302000	14.563967	14.576179	-33.000000	-99.000000
3166313.853000	38591172.600000	459.302000	14.564153	14.536781	-33.000000	-99.000000
3166313.853000	38591172.600000	469.302000	15.006229	14.972136	-33.000000	-99.000000
3166313.853000	38591182.600000	459.302000	14.564423	14.549730	-33.000000	-99.000000
3166313.853000	38591182.600000	469.302000	15.010147	14.976399	-33.000000	-99.000000
3166323.853000	38591172.600000	459.302000	14.683056	14.664362	-33.000000	-99.000000
3166323.853000	38591172.600000	469.302000	14.950616	14.950616	-33.000000	-99.000000
3166323.853000	38591182.600000	459.302000	14.953116	14.945871	-33.000000	-99.000000
3166323.853000	38591182.600000	469.302000	15.398979	15.398979	-33.000000	-99.000000
3166253.853000	38591112.600000	479.302000	18.268859	18.232110	-33.000000	-99.000000
3166253.853000	38591122.600000	479.302000	18.271404	18.217200	-33.000000	-99.000000
3166253.853000	38591122.600000	489.302000	18.276301	18.195738	-33.000000	-99.000000
3166263.853000	38591122.600000	479.302000	18.269774	18.226746	-33.000000	-99.000000
3166253.853000	38591132.600000	479.302000	18.276532	18.186495	-33.000000	-99.000000
3166253.853000	38591132.600000	489.302000	18.282801	18.164702	-33.000000	-99.000000
3166253.853000	38591142.600000	479.302000	18.284579	18.133558	-33.000000	-99.000000
3166263.853000	38591132.600000	479.302000	18.272145	18.212780	-33.000000	-99.000000
3166263.853000	38591142.600000	479.302000	18.274625	18.197929	-33.000000	-99.000000
3166273.853000	38591142.600000	479.302000	18.270249	18.223880	-33.000000	-99.000000
3166253.853000	38591152.600000	479.302000	18.285609	18.125471	-33.000000	-99.000000
3166253.853000	38591162.600000	479.302000	18.277717	18.178748	-33.000000	-99.000000
3166263.853000	38591152.600000	479.302000	18.274883	18.196272	-33.000000	-99.000000
3166263.853000	38591162.600000	479.302000	18.272590	18.209939	-33.000000	-99.000000
3166253.853000	38591172.600000	479.302000	18.272021	18.213259	-33.000000	-99.000000
3166253.853000	38591182.600000	479.302000	18.269174	18.230048	-33.000000	-99.000000
3166263.853000	38591172.600000	479.302000	18.270112	18.224562	-33.000000	-99.000000
3166263.853000	38591182.600000	479.302000	18.268416	18.234507	-33.000000	-99.000000
3166273.853000	38591152.600000	479.302000	18.270327	18.223382	-33.000000	-99.000000
3166273.853000	38591162.600000	479.302000	18.269581	18.227726	-33.000000	-99.000000
3166273.853000	38591172.600000	479.302000	18.268544	18.233780	-33.000000	-99.000000
3166273.853000	38591182.600000	479.302000	18.267637	18.239079	-33.000000	-99.000000
3166303.853000	38591112.600000	489.302000	17.339061	17.434688	-33.000000	-99.000000
3166303.853000	38591122.600000	489.302000	17.263247	17.384566	-33.000000	-99.000000
3166303.853000	38591132.600000	489.302000	16.984620	17.140191	-33.000000	-99.000000
3166303.853000	38591142.600000	489.302000	17.199664	17.344978	-33.000000	-99.000000
3166313.853000	38591112.600000	479.302000	16.795678	16.823547	-33.000000	-99.000000
3166313.853000	38591112.600000	489.302000	17.340590	17.435796	-33.000000	-99.000000
3166313.853000	38591122.600000	479.302000	16.754521	16.747802	-33.000000	-99.000000
3166313.853000	38591122.600000	489.302000	17.272963	17.390694	-33.000000	-99.000000
3166323.853000	38591112.600000	479.302000	16.805074	16.836645	-33.000000	-99.000000
3166323.853000	38591112.600000	489.302000	17.353675	17.445518	-33.000000	-99.000000
3166323.853000	38591122.600000	479.302000	16.787562	16.810582	-33.000000	-99.000000
3166323.853000	38591122.600000	489.302000	17.328519	17.427267	-33.000000	-99.000000
3166313.853000	38591132.600000	479.302000	16.689191	16.582489	-33.000000	-99.000000
3166313.853000	38591132.600000	489.302000	17.087962	17.256310	-33.000000	-99.000000
3166313.853000	38591142.600000	479.302000	16.731000	16.692802	-33.000000	-99.000000
3166313.853000	38591142.600000	489.302000	17.221863	17.359327	-33.000000	-99.000000
3166323.853000	38591132.600000	479.302000	16.771829	16.782345	-33.000000	-99.000000
3166323.853000	38591132.600000	489.302000	17.303427	17.410433	-33.000000	-99.000000
3166323.853000	38591142.600000	479.302000	16.780999	16.798757	-33.000000	-99.000000
3166323.853000	38591142.600000	489.302000	17.317980	17.420230	-33.000000	-99.000000
3166303.853000	38591152.600000	489.302000	17.323111	17.423815	-33.000000	-99.000000
3166303.853000	38591162.600000	489.302000	17.357612	17.448700	-33.000000	-99.000000
3166303.853000	38591172.600000	489.302000	17.370849	17.459087	-33.000000	-99.000000
3166303.853000	38591182.600000	489.302000	17.377146	17.464221	-33.000000	-99.000000
3166313.853000	38591152.600000	479.302000	16.786224	16.807416	-33.000000	-99.000000
3166313.853000	38591152.600000	489.302000	17.325809	17.425661	-33.000000	-99.000000
3166313.853000	38591162.600000	479.302000	16.808977	16.840764	-33.000000	-99.000000
3166313.853000	38591162.600000	489.302000	17.358220	17.449165	-33.000000	-99.000000
3166323.853000	38591152.600000	479.302000	16.800536	16.829661	-33.000000	-99.000000
3166323.853000	38591152.600000	489.302000	17.346720	17.440502	-33.000000	-99.000000
3166323.853000	38591162.600000	479.302000	16.813317	16.845991	-33.000000	-99.000000
3166323.853000	38591162.600000	489.302000	17.364078	17.453698	-33.000000	-99.000000
3166313.853000	38591172.600000	479.302000	16.818630	16.851693	-33.000000	-99.000000
3166313.853000	38591172.600000	489.302000	17.371049	17.459247	-33.000000	-99.000000
3166313.853000	38591182.600000	479.302000	16.823351	16.856208	-33.000000	-99.000000
3166313.853000	38591182.600000	489.302000	17.377228	17.464289	-33.000000	-99.000000
3166323.853000	38591172.600000	479.302000	16.228520	16.286754	-33.000000	-99.000000
3166323.853000	38591172.600000	489.302000	17.373157	17.460949	-33.000000	-99.000000
3166323.853000	38591182.600000	479.302000	15.391684	15.377631	-33.000000	-99.000000
3166323.853000	38591182.600000	489.302000	16.887382	16.927658	-33.000000	-99.000000
3166253.853000	38591192.600000	459.302000	18.261092	18.272668	-33.000000	-99.000000
3166253.853000	38591192.600000	469.302000	18.264340	18.255643	-33.000000	-99.000000
3166253.853000	38591202.600000	459.302000	18.262269	18.267048	-33.000000	-99.000000
3166253.853000	38591202.600000	469.302000	18.264542	18.255271	-33.000000	-99.000000
3166263.853000	38591192.600000	459.302000	18.261572	18.270369	-33.000000	-99.000000
3166263.853000	38591192.600000	469.302000	18.264422	18.255497	-33.000000	-99.000000
3166263.853000	38591202.600000	459.302000	18.262512	18.265907	-33.000000	-99.000000
3166263.853000	38591202.600000	469.302000	18.264583	18.255201	-33.000000	-99.000000
3166253.853000	38591212.600000	459.302000	18.262995	18.263642	-33.000000	-99.000000
3166253.853000	38591212.600000	469.302000	18.264666	18.255051	-33.000000	-99.000000
3166253.853000	38591222.600000	459.302000	18.263470	18.261439	-33.000000	-99.000000
3166253.853000	38591222.600000	469.302000	18.264746	18.254912	-33.000000	-99.000000
3166263.853000	38591212.600000	459.302000	18.263129	18.263021	-33.000000	-99.000000
3166263.853000	38591212.600000	469.302000	18.264688	18.255015	-33.000000	-99.000000
3166263.853000	38591222.600000	459.302000	18.263549	18.261075	-33.000000	-99.000000
3166263.853000	38591222.600000	469.302000	18.264759	18.254891	-33.000000	-99.000000
3166253.853000	38591232.600000	459.302000	18.263796	18.259938	-33.000000	-99.000000
3166253.853000	38591232.600000	469.302000	18.264801	18.254818	-33.000000	-99.000000
3166263.853000	38591232.600000	459.302000	18.263846	18.259712	-33.000000	-99.000000
3166263.853000	38591232.600000	469.302000	18.264809	18.254806	-33.000000	-99.000000
3166323.853000	38591192.600000	409.302000	14.997578	14.958975	-33.000000	-99.000000
3166323.853000	38591202.600000	409.302000	14.998160	14.958243	-33.000000	-99.000000
3166313.853000	38591192.600000	429.302000	14.563958	14.609257	-33.000000	-99.000000
3166313.853000	38591202.600000	429.302000	15.001627	14.995652	-33.000000	-99.000000
3166323.853000	38591192.600000	419.302000	16.447986	16.400707	-33.000000	-99.000000
3166323.853000	38591192.600000	429.302000	16.687753	16.672398	-33.000000	-99.000000
3166323.853000	38591202.600000	419.302000	16.448078	16.400401	-33.000000	-99.000000
3166323.853000	38591202.600000	429.302000	16.687888	16.672538	-33.000000	-99.000000
3166323.853000	38591212.600000	409.302000	14.998572	14.957717	-33.000000	-99.000000
3166323.853000	38591222.600000	409.302000	14.998870	14.957331	-33.000000	-99.000000
3166313.853000	38591212.600000	429.302000	15.283952	15.241991	-33.000000	-99.000000
3166313.853000	38591222.600000	429.302000	15.671337	15.583938	-33.000000	-99.000000
3166323.853000	38591212.600000	419.302000	16.448142	16.400187	-33.000000	-99.000000
3166323.853000	38591212.600000	429.302000	16.687985	16.672637	-33.000000	-99.000000
3166323.853000	38591222.600000	419.302000	16.448188	16.400034	-33.000000	-99.000000
3166323.853000	38591222.600000	429.302000	16.688055	16.672708	-33.000000	-99.000000
3166293.853000	38591192.600000	439.302000	14.564051	14.593088	-33.000000	-99.000000
3166293.853000	38591192.600000	449.302000	14.564252	14.575544	-33.000000	-99.000000
3166293.853000	38591202.600000	439.302000	14.564272	14.588250	-33.000000	-99.000000
3166293.853000	38591202.600000	449.302000	14.564444	14.575125	-33.000000	-99.000000
3166303.853000	38591192.600000	439.302000	14.564007	14.594061	-33.000000	-99.000000
3166303.853000	38591192.600000	449.302000	14.564213	14.575624	-33.000000	-99.000000
3166303.853000	38591202.600000	439.302000	14.564246	14.588786	-33.000000	-99.000000
3166303.853000	38591202.600000	449.302000	14.564422	14.575168	-33.000000	-99.000000
3166303.853000	38591192.600000	459.302000	14.564585	14.556907	-33.000000	-99.000000
3166303.853000	38591202.600000	459.302000	14.564690	14.561398	-33.000000	-99.000000
3166293.853000	38591212.600000	439.302000	14.564427	14.585013	-33.000000	-99.000000
3166293.853000	38591212.600000	449.302000	14.564571	14.574851	-33.000000	-99.000000
3166293.853000	38591222.600000	439.302000	14.564538	14.582750	-33.000000	-99.000000
3166293.853000	38591222.600000	449.302000	14.564659	14.574663	-33.000000	-99.000000
3166303.853000	38591212.600000	439.302000	14.564411	14.585331	-33.000000	-99.000000
3166303.853000	38591212.600000	449.302000	14.564558	14.574876	-33.000000	-99.000000
3166303.853000	38591222.600000	439.302000	14.564528	14.582950	-33.000000	-99.000000
3166303.853000	38591222.600000	449.302000	14.564652	14.574678	-33.000000	-99.000000
3166303.853000	38591212.600000	459.302000	14.564760	14.564332	-33.000000	-99.000000
3166303.853000	38591222.600000	459.302000	14.564809	14.566352	-33.000000	-99.000000
3166313.853000	38591192.600000	439.302000	14.564012	14.593961	-33.000000	-99.000000
3166313.853000	38591192.600000	449.302000	14.564217	14.575616	-33.000000	-99.000000
3166313.853000	38591202.600000	439.302000	14.564249	14.588732	-33.000000	-99.000000
3166313.853000	38591202.600000	449.302000	14.564425	14.575163	-33.000000	-99.000000
3166323.853000	38591192.600000	439.302000	15.521391	15.469393	-33.000000	-99.000000
3166323.853000	38591192.600000	449.302000	15.339008	15.323364	-33.000000	-99.000000
3166323.853000	38591202.600000	439.302000	15.945245	15.950213	-33.000000	-99.000000
3166323.853000	38591202.600000	449.302000	15.607532	15.607532	-33.000000	-99.000000
3166313.853000	38591192.600000	459.302000	14.564587	14.556993	-33.000000	-99.000000
3166313.853000	38591192.600000	469.302000	15.012503	14.979096	-33.000000	-99.000000
3166313.853000	38591202.600000	459.302000	14.564691	14.561444	-33.000000	-99.000000
3166313.853000	38591202.600000	469.302000	15.014003	14.980872	-33.000000	-99.000000
3166323.853000	38591192.600000	459.302000	15.299139	15.299139	-33.000000	-99.000000
3166323.853000	38591192.600000	469.302000	15.328316	15.328316	-33.000000	-99.000000
3166323.853000	38591202.600000	459.302000	15.809710	15.809710	-33.000000	-99.000000
3166323.853000	38591202.600000	469.302000	15.328310	15.328310	-33.000000	-99.000000
3166313.853000	38591212.600000	439.302000	14.564412	14.585299	-33.000000	-99.000000
3166313.853000	38591212.600000	449.302000	14.564560	14.574873	-33.000000	-99.000000
3166313.853000	38591222.600000	439.302000	14.564529	14.582930	-33.000000	-99.000000
3166313.853000	38591222.600000	449.302000	14.564652	14.574677	-33.000000	-99.000000
3166323.853000	38591212.600000	439.302000	15.945190	15.950100	-33.000000	-99.000000
3166323.853000	38591212.600000	449.302000	15.607351	15.607351	-33.000000	-99.000000
3166323.853000	38591222.600000	439.302000	15.945151	15.950020	-33.000000	-99.000000
3166323.853000	38591222.600000	449.302000	15.607218	15.607218	-33.000000	-99.000000
3166313.853000	38591212.600000	459.302000	14.564760	14.564360	-33.000000	-99.000000
3166313.853000	38591212.600000	469.302000	15.015008	14.982091	-33.000000	-99.000000
3166313.853000	38591222.600000	459.302000	14.564809	14.566369	-33.000000	-99.000000
3166313.853000	38591222.600000	469.302000	15.015710	14.982959	-33.000000	-99.000000
3166323.853000	38591212.600000	459.302000	15.809770	15.809770	-33.000000	-99.000000
3166323.853000	38591212.600000	469.302000	15.328307	15.328307	-33.000000	-99.000000
3166323.853000	38591222.600000	459.302000	15.809813	15.809813	-33.000000	-99.000000
3166323.853000	38591222.600000	469.302000	15.328307	15.328307	-33.000000	-99.000000
3166323.853000	38591232.600000	409.302000	14.999090	14.957042	-33.000000	-99.000000
3166313.853000	38591232.600000	429.302000	15.900704	15.818201	-33.000000	-99.000000
3166323.853000	38591232.600000	419.302000	16.448222	16.399923	-33.000000	-99.000000
3166323.853000	38591232.600000	429.302000	16.688107	16.672760	-33.000000	-99.000000
3166293.853000	38591232.600000	439.302000	14.564621	14.581111	-33.000000	-99.000000
3166293.853000	38591232.600000	449.302000	15.032501	15.082801	-33.000000	-99.000000
3166303.853000	38591232.600000	439.302000	14.564614	14.581242	-33.000000	-99.000000
3166303.853000	38591232.600000	449.302000	14.564718	14.574539	-33.000000	-99.000000
3166303.853000	38591232.600000	459.302000	14.564844	14.567800	-33.000000	-99.000000
3166313.853000	38591232.600000	439.302000	14.967901	14.945581	-33.000000	-99.000000
3166313.853000	38591232.600000	449.302000	14.564719	14.574538	-33.000000	-99.000000
3166323.853000	38591232.600000	439.302000	15.945122	15.949960	-33.000000	-99.000000
3166323.853000	38591232.600000	449.302000	15.607120	15.607120	-33.000000	-99.000000
3166313.853000	38591232.600000	459.302000	14.688585	14.684002	-33.000000	-99.000000
3166313.853000	38591232.600000	469.302000	14.859676	14.859676	-33.000000	-99.000000
3166323.853000	38591232.600000	459.302000	15.809846	15.809846	-33.000000	-99.000000
3166323.853000	38591232.600000	469.302000	15.328306	15.328306	-33.000000	-99.000000
3166253.853000	38591192.600000	479.302000	18.267703	18.238670	-33.000000	-99.000000
3166253.853000	38591202.600000	479.302000	18.266875	18.243519	-33.000000	-99.000000
3166263.853000	38591192.600000	479.302000	18.267364	18.240664	-33.000000	-99.000000
3166263.853000	38591202.600000	479.302000	18.266705	18.244517	-33.000000	-99.000000
3166253.853000	38591212.600000	479.302000	18.266370	18.246474	-33.000000	-99.000000
3166253.853000	38591222.600000	479.302000	18.266042	18.248392	-33.000000	-99.000000
3166263.853000	38591212.600000	479.302000	18.266277	18.247020	-33.000000	-99.000000
3166263.853000	38591222.600000	479.302000	18.265988	18.248713	-33.000000	-99.000000
3166273.853000	38591192.600000	479.302000	18.266963	18.243017	-33.000000	-99.000000
3166273.853000	38591202.600000	479.302000	18.266486	18.245802	-33.000000	-99.000000
3166273.853000	38591212.600000	479.302000	18.266150	18.247765	-33.000000	-99.000000
3166273.853000	38591222.600000	479.302000	18.265910	18.249169	-33.000000	-99.000000
3166253.853000	38591232.600000	479.302000	18.265818	18.249703	-33.000000	-99.000000
3166263.853000	38591232.600000	479.302000	18.265784	18.249904	-33.000000	-99.000000
3166273.853000	38591232.600000	479.302000	18.265734	18.250196	-33.000000	-99.000000
3166303.853000	38591192.600000	489.302000	17.380594	17.467088	-33.000000	-99.000000
3166303.853000	38591202.600000	489.302000	17.382676	17.468839	-33.000000	-99.000000
3166303.853000	38591212.600000	489.302000	17.384025	17.469981	-33.000000	-99.000000
3166303.853000	38591222.600000	489.302000	17.384947	17.470765	-33.000000	-99.000000
3166313.853000	38591192.600000	479.302000	16.825954	16.858438	-33.000000	-99.000000
3166313.853000	38591192.600000	489.302000	17.380633	17.467121	-33.000000	-99.000000
3166313.853000	38591202.600000	479.302000	16.827525	16.859690	-33.000000	-99.000000
3166313.853000	38591202.600000	489.302000	17.382697	17.468857	-33.000000	-99.000000
3166323.853000	38591192.600000	479.302000	15.078547	15.078547	-33.000000	-99.000000
3166323.853000	38591192.600000	489.302000	15.575853	15.584126	-33.000000	-99.000000
3166323.853000	38591202.600000	479.302000	15.078496	15.078496	-33.000000	-99.000000
3166323.853000	38591202.600000	489.302000	15.180329	15.180329	-33.000000	-99.000000
3166313.853000	38591212.600000	479.302000	16.828541	16.860461	-33.000000	-99.000000
3166313.853000	38591212.600000	489.302000	17.384037	17.469991	-33.000000	-99.000000
3166313.853000	38591222.600000	479.302000	16.829232	16.860968	-33.000000	-99.000000
3166313.853000	38591222.600000	489.302000	17.384955	17.470772	-33.000000	-99.000000
3166323.853000	38591212.600000	479.302000	15.078461	15.078461	-33.000000	-99.000000
3166323.853000	38591212.600000	489.302000	15.180262	15.180262	-33.000000	-99.000000
3166323.853000	38591222.600000	479.302000	15.078435	15.078435	-33.000000	-99.000000
3166323.853000	38591222.600000	489.302000	15.180213	15.180213	-33.000000	-99.000000
3166303.853000	38591232.600000	489.302000	17.385605	17.471326	-33.000000	-99.000000
3166313.853000	38591232.600000	479.302000	16.228678	16.296425	-33.000000	-99.000000
3166313.853000	38591232.600000	489.302000	17.385610	17.471330	-33.000000	-99.000000
3166323.853000	38591232.600000	479.302000	15.078416	15.078416	-33.000000	-99.000000
3166323.853000	38591232.600000	489.302000	15.180176	15.180176	-33.000000	-99.000000
3166333.853000	38591112.600000	399.302000	14.947192	14.882993	-33.000000	-99.000000
3166333.853000	38591112.600000	409.302000	14.993352	14.963015	-33.000000	-99.000000
3166333.853000	38591122.600000	399.302000	14.924053	14.850580	-33.000000	-99.000000
3166333.853000	38591122.600000	409.302000	14.990173	14.967049	-33.000000	-99.000000
3166343.853000	38591112.600000	399.302000	14.931726	14.861351	-33.000000	-99.000000
3166343.853000	38591112.600000	409.302000	14.991184	14.965530	-33.000000	-99.000000
3166343.853000	38591122.600000	399.302000	14.886841	14.797159	-33.000000	-99.000000
3166343.853000	38591122.600000	409.302000	14.984445	14.974214	-33.000000	-99.000000
3166333.853000	38591112.600000	419.302000	16.447156	16.403227	-33.000000	-99.000000
3166333.853000	38591112.600000	429.302000	15.888654	15.814280	-33.000000	-99.000000
3166333.853000	38591122.600000	419.302000	16.446697	16.405074	-33.000000	-99.000000
3166333.853000	38591122.600000	429.302000	16.198996	16.160957	-33.000000	-99.000000
3166343.853000	38591112.600000	419.302000	16.446806	16.404511	-33.000000	-99.000000
3166343.853000	38591112.600000	429.302000	16.686386	16.670821	-33.000000	-99.000000
3166343.853000	38591122.600000	419.302000	16.445910	16.408669	-33.000000	-99.000000
3166343.853000	38591122.600000	429.302000	16.684953	16.669116	-33.000000	-99.000000
3166333.853000	38591132.600000	399.302000	14.896977	14.811970	-33.000000	-99.000000
3166333.853000	38591132.600000	409.302000	14.986214	14.972429	-33.000000	-99.000000
3166333.853000	38591142.600000	399.302000	14.883624	14.792651	-33.000000	-99.000000
3166333.853000	38591142.600000	409.302000	14.984255	14.975542	-33.000000	-99.000000
3166343.853000	38591132.600000	399.302000	14.811151	14.681685	-33.000000	-99.000000
3166343.853000	38591132.600000	409.302000	14.971053	14.993486	-33.000000	-99.000000
3166343.853000	38591142.600000	399.302000	14.756883	14.590749	-33.000000	-99.000000
3166343.853000	38591142.600000	409.302000	14.959974	15.012068	-33.000000	-99.000000
3166333.853000	38591132.600000	419.302000	16.446209	16.407464	-33.000000	-99.000000
3166333.853000	38591132.600000	429.302000	16.685292	16.669568	-33.000000	-99.000000
3166333.853000	38591142.600000	419.302000	16.446049	16.408648	-33.000000	-99.000000
3166333.853000	38591142.600000	429.302000	16.684855	16.669062	-33.000000	-99.000000
3166343.853000	38591132.600000	419.302000	16.444759	16.418162	-33.000000	-99.000000
3166343.853000	38591132.600000	429.302000	16.682336	16.665530	-33.000000	-99.000000
3166343.853000	38591142.600000	419.302000	16.444609	16.427544	-33.000000	-99.000000
3166343.853000	38591142.600000	429.302000	16.680432	16.662308	-33.000000	-99.000000
3166353.853000	38591112.600000	399.302000	14.921196	14.846484	-33.000000	-99.000000
3166353.853000	38591112.600000	409.302000	14.989647	14.967345	-33.000000	-99.000000
3166353.853000	38591122.600000	399.302000	14.853847	14.748093	-33.000000	-99.000000
3166353.853000	38591122.600000	409.302000	14.978825	14.981625	-33.000000	-99.000000
3166363.853000	38591112.600000	399.302000	14.923534	14.849795	-33.000000	-99.000000
3166363.853000	38591122.600000	399.302000	14.861870	14.760196	-33.000000	-99.000000
3166353.853000	38591112.600000	419.302000	16.446569	16.405443	-33.000000	-99.000000
3166353.853000	38591112.600000	429.302000	16.686059	16.670437	-33.000000	-99.000000
3166353.853000	38591122.600000	419.302000	16.445267	16.412477	-33.000000	-99.000000
3166353.853000	38591122.600000	429.302000	16.683834	16.667649	-33.000000	-99.000000
3166363.853000	38591112.600000	419.302000	16.446621	16.405232	-33.000000	-99.000000
3166363.853000	38591112.600000	429.302000	16.686132	16.670524	-33.000000	-99.000000
3166363.853000	38591122.600000	419.302000	16.445417	16.411491	-33.000000	-99.000000
3166363.853000	38591122.600000	429.302000	16.684110	16.668022	-33.000000	-99.000000
3166353.853000	38591132.600000	399.302000	14.683155	14.449314	-33.000000	-99.000000
3166353.853000	38591132.600000	409.302000	14.941556	15.042850	-33.000000	-99.000000
3166353.853000	38591142.600000	399.302000	14.407619	13.429266	-33.000000	-99.000000
3166353.853000	38591142.600000	409.302000	14.848658	15.297008	-33.000000	-99.000000
3166363.853000	38591132.600000	399.302000	14.722163	14.526793	-33.000000	-99.000000
3166363.853000	38591142.600000	399.302000	14.558409	14.137784	-33.000000	-99.000000
3166353.853000	38591132.600000	419.302000	16.445164	16.447349	-33.000000	-99.000000
3166353.853000	38591132.600000	429.302000	16.678336	16.656670	-33.000000	-99.000000
3166353.853000	38591142.600000	419.302000	16.500825	16.768589	-33.000000	-99.000000
3166353.853000	38591142.600000	429.302000	16.712157	16.624331	-33.000000	-99.000000
3166363.853000	38591132.600000	419.302000	16.444497	16.436055	-33.000000	-99.000000
3166363.853000	38591132.600000	429.302000	16.679355	16.659795	-33.000000	-99.000000
3166363.853000	38591142.600000	419.302000	16.454310	16.510221	-33.000000	-99.000000
3166363.853000	38591142.600000	429.302000	16.678890	16.643398	-33.000000	-99.000000
3166333.853000	38591112.600000	439.302000	14.948427	14.973801	-33.000000	-99.000000
3166333.853000	38591112.600000	449.302000	14.562743	14.579560	-33.000000	-99.000000
3166333.853000	38591122.600000	439.302000	15.401408	15.372775	-33.000000	-99.000000
3166333.853000	38591122.600000	449.302000	14.561872	14.581595	-33.000000	-99.000000
3166343.853000	38591112.600000	439.302000	15.946182	15.952250	-33.000000	-99.000000
3166343.853000	38591112.600000	449.302000	15.610186	15.610186	-33.000000	-99.000000
3166343.853000	38591122.600000	439.302000	15.947164	15.954160	-33.000000	-99.000000
3166343.853000	38591122.600000	449.302000	15.613057	15.613057	-33.000000	-99.000000
3166333.853000	38591112.600000	459.302000	14.680487	14.653238	-33.000000	-99.000000
3166333.853000	38591112.600000	469.302000	14.950265	14.950265	-33.000000	-99.000000
3166333.853000	38591122.600000	459.302000	14.944317	14.932034	-33.000000	-99.000000
3166333.853000	38591122.600000	469.302000	15.397476	15.397476	-33.000000	-99.000000
3166343.853000	38591112.600000	459.302000	15.808856	15.808856	-33.000000	-99.000000
3166343.853000	38591112.600000	469.302000	15.328611	15.328611	-33.000000	-99.000000
3166343.853000	38591122.600000	459.302000	15.807875	15.807875	-33.000000	-99.000000
3166343.853000	38591122.600000	469.302000	15.328790	15.328790	-33.000000	-99.000000
3166333.853000	38591132.600000	439.302000	15.737287	15.721310	-33.000000	-99.000000
3166333.853000	38591132.600000	449.302000	15.344741	15.325570	-33.000000	-99.000000
3166333.853000	38591142.600000	439.302000	15.947215	15.954144	-33.000000	-99.000000
3166333.853000	38591142.600000	449.302000	15.613409	15.613409	-33.000000	-99.000000
3166343.853000	38591132.600000	439.302000	15.949350	15.957953	-33.000000	-99.000000
3166343.853000	38591132.600000	449.302000	15.619036	15.619036	-33.000000	-99.000000
3166343.853000	38591142.600000	439.302000	15.951468	15.961012	-33.000000	-99.000000
3166343.853000	38591142.600000	449.302000	15.624442	15.624442	-33.000000	-99.000000
3166333.853000	38591132.600000	459.302000	15.694212	15.694212	-33.000000	-99.000000
3166333.853000	38591132.600000	469.302000	15.328673	15.328673	-33.000000	-99.000000
3166333.853000	38591142.600000	459.302000	15.807729	15.807729	-33.000000	-99.000000
3166333.853000	38591142.600000	469.302000	15.328664	15.328664	-33.000000	-99.000000
3166343.853000	38591132.600000	459.302000	15.805712	15.805712	-33.000000	-99.000000
3166343.853000	38591132.600000	469.302000	15.329200	15.329200	-33.000000	-99.000000
3166343.853000	38591142.600000	459.302000	15.803593	15.803593	-33.000000	-99.000000
3166343.853000	38591142.600000	469.302000	15.329575	15.329575	-33.000000	-99.000000
3166353.853000	38591112.600000	439.302000	15.946398	15.952692	-33.000000	-99.000000
3166353.853000	38591112.600000	449.302000	15.610808	15.610808	-33.000000	-99.000000
3166353.853000	38591122.600000	439.302000	15.948032	15.955777	-33.000000	-99.000000
3166353.853000	38591122.600000	449.302000	15.615430	15.615430	-33.000000	-99.000000
3166363.853000	38591112.600000	439.302000	15.946349	15.952592	-33.000000	-99.000000
3166363.853000	38591112.600000	449.302000	15.610668	15.610668	-33.000000	-99.000000
3166363.853000	38591122.600000	439.302000	15.947809	15.955369	-33.000000	-99.000000
3166363.853000	38591122.600000	449.302000	15.614830	15.614830	-33.000000	-99.000000
3166353.853000	38591112.600000	459.302000	15.808649	15.808649	-33.000000	-99.000000
3166353.853000	38591112.600000	469.302000	15.328664	15.328664	-33.000000	-99.000000
3166353.853000	38591122.600000	459.302000	15.807044	15.807044	-33.000000	-99.000000
3166353.853000	38591122.600000	469.302000	15.328992	15.328992	-33.000000	-99.000000
3166363.853000	38591112.600000	459.302000	15.808695	15.808695	-33.000000	-99.000000
3166363.853000	38591112.600000	469.302000	15.328652	15.328652	-33.000000	-99.000000
3166363.853000	38591122.600000	459.302000	15.807256	15.807256	-33.000000	-99.000000
3166363.853000	38591122.600000	469.302000	15.328939	15.328939	-33.000000	-99.000000
3166353.853000	38591132.600000	439.302000	15.955427	15.966213	-33.000000	-99.000000
3166353.853000	38591132.600000	449.302000	15.632549	15.632549	-33.000000	-99.000000
3166353.853000	38591142.600000	439.302000	16.004085	15.976773	-33.000000	-99.000000
3166353.853000	38591142.600000	449.302000	15.671575	15.671575	-33.000000	-99.000000
3166363.853000	38591132.600000	439.302000	15.953162	15.963505	-33.000000	-99.000000
3166363.853000	38591132.600000	449.302000	15.627941	15.627941	-33.000000	-99.000000
3166363.853000	38591142.600000	439.302000	15.967070	15.974348	-33.000000	-99.000000
3166363.853000	38591142.600000	449.302000	15.650901	15.650901	-33.000000	-99.000000
3166353.853000	38591132.600000	459.302000	15.800188	15.800188	-33.000000	-99.000000
3166353.853000	38591132.600000	469.302000	15.330926	15.330926	-33.000000	-99.000000
3166353.853000	38591142.600000	459.302000	15.763202	15.763202	-33.000000	-99.000000
3166353.853000	38591142.600000	469.302000	15.355852	15.355852	-33.000000	-99.000000
3166363.853000	38591132.600000	459.302000	15.802189	15.802189	-33.000000	-99.000000
3166363.853000	38591132.600000	469.302000	15.330219	15.330219	-33.000000	-99.000000
3166363.853000	38591142.600000	459.302000	15.790333	15.790333	-33.000000	-99.000000
3166363.853000	38591142.600000	469.302000	15.335331	15.335331	-33.000000	-99.000000
3166333.853000	38591152.600000	399.302000	14.898564	14.814420	-33.000000	-99.000000
3166333.853000	38591152.600000	409.302000	14.986749	14.972670	-33.000000	-99.000000
3166333.853000	38591162.600000	399.302000	14.925861	14.853333	-33.000000	-99.000000
3166333.853000	38591162.600000	409.302000	14.990841	14.967531	-33.000000	-99.000000
3166343.853000	38591152.600000	399.302000	14.816183	14.690189	-33.000000	-99.000000
3166343.853000	38591152.600000	409.302000	14.972614	14.993111	-33.000000	-99.000000
3166343.853000	38591162.600000	399.302000	14.890557	14.802935	-33.000000	-99.000000
3166343.853000	38591162.600000	409.302000	14.985672	14.974666	-33.000000	-99.000000
3166333.853000	38591152.600000	419.302000	16.446417	16.406996	-33.000000	-99.000000
3166333.853000	38591152.600000	429.302000	16.685354	16.669703	-33.000000	-99.000000
3166333.853000	38591162.600000	419.302000	16.446985	16.404478	-33.000000	-99.000000
3166333.853000	38591162.600000	429.302000	16.686229	16.670741	-33.000000	-99.000000
3166343.853000	38591152.600000	419.302000	16.445171	16.416759	-33.000000	-99.000000
3166343.853000	38591152.600000	429.302000	16.682504	16.665920	-33.000000	-99.000000
3166343.853000	38591162.600000	419.302000	16.446370	16.407597	-33.000000	-99.000000
3166343.853000	38591162.600000	429.302000	16.685095	16.669425	-33.000000	-99.000000
3166333.853000	38591172.600000	399.302000	14.948627	14.885170	-33.000000	-99.000000
3166333.853000	38591172.600000	409.302000	14.993958	14.963605	-33.000000	-99.000000
3166333.853000	38591182.600000	399.302000	14.964023	14.906457	-33.000000	-99.000000
3166333.853000	38591182.600000	409.302000	14.995924	14.961126	-33.000000	-99.000000
3166343.853000	38591172.600000	399.302000	14.933954	14.864735	-33.000000	-99.000000
3166343.853000	38591172.600000	409.302000	14.992040	14.966219	-33.000000	-99.000000
3166343.853000	38591182.600000	399.302000	14.957407	14.897341	-33.000000	-99.000000
3166343.853000	38591182.600000	409.302000	14.995120	14.962229	-33.000000	-99.000000
3166333.853000	38591172.600000	419.302000	16.447441	16.402674	-33.000000	-99.000000
3166333.853000	38591172.600000	429.302000	16.686921	16.671517	-33.000000	-99.000000
3166333.853000	38591182.600000	419.302000	16.447738	16.401584	-33.000000	-99.000000
3166333.853000	38591182.600000	429.302000	16.687368	16.671998	-33.000000	-99.000000
3166343.853000	38591172.600000	419.302000	16.447187	16.403742	-33.000000	-99.000000
3166343.853000	38591172.600000	429.302000	16.686483	16.671042	-33.000000	-99.000000
3166343.853000	38591182.600000	419.302000	16.447629	16.402011	-33.000000	-99.000000
3166343.853000	38591182.600000	429.302000	16.687180	16.671803	-33.000000	-99.000000
3166353.853000	38591152.600000	399.302000	14.697814	14.480605	-33.000000	-99.000000
3166353.853000	38591152.600000	409.302000	14.946406	15.037699	-33.000000	-99.000000
3166353.853000	38591162.600000	399.302000	14.859840	14.757689	-33.000000	-99.000000
3166353.853000	38591162.600000	409.302000	14.980716	14.981802	-33.000000	-99.000000
3166363.853000	38591152.600000	399.302000	14.733224	14.548526	-33.000000	-99.000000
3166363.853000	38591162.600000	399.302000	14.867257	14.768753	-33.000000	-99.000000
3166353.853000	38591152.600000	419.302000	16.445491	16.441690	-33.000000	-99.000000
3166353.853000	38591152.600000	429.302000	16.678581	16.657964	-33.000000	-99.000000
3166353.853000	38591162.600000	419.302000	16.445886	16.410824	-33.000000	-99.000000
3166353.853000	38591162.600000	429.302000	16.684049	16.668121	-33.000000	-99.000000
3166363.853000	38591152.600000	419.302000	16.444966	16.432328	-33.000000	-99.000000
3166363.853000	38591152.600000	429.302000	16.679624	16.660717	-33.000000	-99.000000
3166363.853000	38591162.600000	419.302000	16.445997	16.409996	-33.000000	-99.000000
3166363.853000	38591162.600000	429.302000	16.684306	16.668451	-33.000000	-99.000000
3166353.853000	38591172.600000	399.302000	14.924061	14.850848	-33.000000	-99.000000
3166353.853000	38591172.600000	409.302000	14.990696	14.968076	-33.000000	-99.000000
3166353.853000	38591182.600000	399.302000	14.953514	14.891965	-33.000000	-99.000000
3166353.853000	38591182.600000	409.302000	14.994639	14.962893	-33.000000	-99.000000
3166363.853000	38591172.600000	399.302000	14.926250	14.853930	-33.000000	-99.000000
3166363.853000	38591182.600000	399.302000	14.954341	14.893108	-33.000000	-99.000000
3166353.853000	38591172.600000	419.302000	16.447017	16.404510	-33.000000	-99.000000
3166353.853000	38591172.600000	429.302000	16.686178	16.670706	-33.000000	-99.000000
3166353.853000	38591182.600000	419.302000	16.447564	16.402269	-33.000000	-99.000000
3166353.853000	38591182.600000	429.302000	16.687068	16.671685	-33.000000	-99.000000
3166363.853000	38591172.600000	419.302000	16.447055	16.404337	-33.000000	-99.000000
3166363.853000	38591172.600000	429.302000	16.686246	16.670782	-33.000000	-99.000000
3166363.853000	38591182.600000	419.302000	16.447578	16.402213	-33.000000	-99.000000
3166363.853000	38591182.600000	429.302000	16.687092	16.671710	-33.000000	-99.000000
3166333.853000	38591152.600000	439.302000	15.946848	15.953408	-33.000000	-99.000000
3166333.853000	38591152.600000	449.302000	15.612436	15.612436	-33.000000	-99.000000
3166333.853000	38591162.600000	439.302000	15.946254	15.952243	-33.000000	-99.000000
3166333.853000	38591162.600000	449.302000	15.610706	15.610706	-33.000000	-99.000000
3166343.853000	38591152.600000	439.302000	15.949143	15.957378	-33.000000	-99.000000
3166343.853000	38591152.600000	449.302000	15.618879	15.618879	-33.000000	-99.000000
3166343.853000	38591162.600000	439.302000	15.947021	15.953675	-33.000000	-99.000000
3166343.853000	38591162.600000	449.302000	15.613048	15.613048	-33.000000	-99.000000
3166333.853000	38591152.600000	459.302000	15.808058	15.808058	-33.000000	-99.000000
3166333.853000	38591152.600000	469.302000	15.328542	15.328542	-33.000000	-99.000000
3166333.853000	38591162.600000	459.302000	15.808647	15.808647	-33.000000	-99.000000
3166333.853000	38591162.600000	469.302000	15.328422	15.328422	-33.000000	-99.000000
3166343.853000	38591152.600000	459.302000	15.805728	15.805728	-33.000000	-99.000000
3166343.853000	38591152.600000	469.302000	15.328913	15.328913	-33.000000	-99.000000
3166343.853000	38591162.600000	459.302000	15.807834	15.807834	-33.000000	-99.000000
3166343.853000	38591162.600000	469.302000	15.328498	15.328498	-33.000000	-99.000000
3166333.853000	38591172.600000	439.302000	15.945816	15.951369	-33.000000	-99.000000
3166333.853000	38591172.600000	449.302000	15.609369	15.609369	-33.000000	-99.000000
3166333.853000	38591182.600000	439.302000	15.945546	15.950823	-33.000000	-99.000000
3166333.853000	38591182.600000	449.302000	15.608519	15.608519	-33.000000	-99.000000
3166343.853000	38591172.600000	439.302000	15.946087	15.951892	-33.000000	-99.000000
3166343.853000	38591172.600000	449.302000	15.610241	15.610241	-33.000000	-99.000000
3166343.853000	38591182.600000	439.302000	15.945657	15.951040	-33.000000	-99.000000
3166343.853000	38591182.600000	449.302000	15.608888	15.608888	-33.000000	-99.000000
3166333.853000	38591172.600000	459.302000	15.809097	15.809097	-33.000000	-99.000000
3166333.853000	38591172.600000	469.302000	15.328357	15.328357	-33.000000	-99.000000
3166333.853000	38591182.600000	459.302000	15.809381	15.809381	-33.000000	-99.000000
3166333.853000	38591182.600000	469.302000	15.328327	15.328327	-33.000000	-99.000000
3166343.853000	38591172.600000	459.302000	15.808800	15.808800	-33.000000	-99.000000
3166343.853000	38591172.600000	469.302000	15.328370	15.328370	-33.000000	-99.000000
3166343.853000	38591182.600000	459.302000	15.809256	15.809256	-33.000000	-99.000000
3166343.853000	38591182.600000	469.302000	15.328327	15.328327	-33.000000	-99.000000
3166353.853000	38591152.600000	439.302000	15.954553	15.964604	-33.000000	-99.000000
3166353.853000	38591152.600000	449.302000	15.631544	15.631544	-33.000000	-99.000000
3166353.853000	38591162.600000	439.302000	15.947800	15.955053	-33.000000	-99.000000
3166353.853000	38591162.600000	449.302000	15.615335	15.615335	-33.000000	-99.000000
3166363.853000	38591152.600000	439.302000	15.952586	15.962283	-33.000000	-99.000000
3166363.853000	38591152.600000	449.302000	15.627301	15.627301	-33.000000	-99.000000
3166363.853000	38591162.600000	439.302000	15.947602	15.954709	-33.000000	-99.000000
3166363.853000	38591162.600000	449.302000	15.614760	15.614760	-33.000000	-99.000000
3166353.853000	38591152.600000	459.302000	15.800556	15.800556	-33.000000	-99.000000
3166353.853000	38591152.600000	469.302000	15.330237	15.330237	-33.000000	-99.000000
3166353.853000	38591162.600000	459.302000	15.807017	15.807017	-33.000000	-99.000000
3166353.853000	38591162.600000	469.302000	15.328592	15.328592	-33.000000	-99.000000
3166363.853000	38591152.600000	459.302000	15.802388	15.802388	-33.000000	-99.000000
3166363.853000	38591152.600000	469.302000	15.329687	15.329687	-33.000000	-99.000000
3166363.853000	38591162.600000	459.302000	15.807224	15.807224	-33.000000	-99.000000
3166363.853000	38591162.600000	469.302000	15.328566	15.328566	-33.000000	-99.000000
3166353.853000	38591172.600000	439.302000	15.946281	15.952260	-33.000000	-99.000000
3166353.853000	38591172.600000	449.302000	15.610856	15.610856	-33.000000	-99.000000
3166353.853000	38591182.600000	439.302000	15.945724	15.951169	-33.000000	-99.000000
3166353.853000	38591182.600000	449.302000	15.609109	15.609109	-33.000000	-99.000000
3166363.853000	38591172.600000	439.302000	15.946237	15.952178	-33.000000	-99.000000
3166363.853000	38591172.600000	449.302000	15.610718	15.610718	-33.000000	-99.000000
3166363.853000	38591182.600000	439.302000	15.945709	15.951142	-33.000000	-99.000000
3166363.853000	38591182.600000	449.302000	15.609062	15.609062	-33.000000	-99.000000
3166353.853000	38591172.600000	459.302000	15.808589	15.808589	-33.000000	-99.000000
3166353.853000	38591172.600000	469.302000	15.328380	15.328380	-33.000000	-99.000000
3166353.853000	38591182.600000	459.302000	15.809181	15.809181	-33.000000	-99.000000
3166353.853000	38591182.600000	469.302000	15.328327	15.328327	-33.000000	-99.000000
3166363.853000	38591172.600000	459.302000	15.808636	15.808636	-33.000000	-99.000000
3166363.853000	38591172.600000	469.302000	15.328378	15.328378	-33.000000	-99.000000
3166363.853000	38591182.600000	459.302000	15.809197	15.809197	-33.000000	-99.000000
3166363.853000	38591182.600000	469.302000	15.328327	15.328327	-33.000000	-99.000000
3166373.853000	38591112.600000	429.302000	16.686540	16.670998	-33.000000	-99.000000
3166373.853000	38591122.600000	429.302000	16.685390	16.669658	-33.000000	-99.000000
3166373.853000	38591132.600000	429.302000	16.683573	16.667339	-33.000000	-99.000000
3166373.853000	38591142.600000	429.302000	16.682408	16.665709	-33.000000	-99.000000
3166373.853000	38591112.600000	439.302000	15.946082	15.952044	-33.000000	-99.000000
3166373.853000	38591112.600000	449.302000	15.609898	15.609898	-33.000000	-99.000000
3166373.853000	38591122.600000	439.302000	15.946850	15.953552	-33.000000	-99.000000
3166373.853000	38591122.600000	449.302000	15.612171	15.612171	-33.000000	-99.000000
3166373.853000	38591112.600000	459.302000	15.808951	15.808951	-33.000000	-99.000000
3166373.853000	38591112.600000	469.302000	15.328587	15.328587	-33.000000	-99.000000
3166373.853000	38591122.600000	459.302000	15.808179	15.808179	-33.000000	-99.000000
3166373.853000	38591122.600000	469.302000	15.328719	15.328719	-33.000000	-99.000000
3166373.853000	38591132.600000	439.302000	15.948233	15.956054	-33.000000	-99.000000
3166373.853000	38591132.600000	449.302000	15.616111	15.616111	-33.000000	-99.000000
3166373.853000	38591142.600000	439.302000	15.949257	15.957681	-33.000000	-99.000000
3166373.853000	38591142.600000	449.302000	15.618988	15.618988	-33.000000	-99.000000
3166373.853000	38591132.600000	459.302000	15.806784	15.806784	-33.000000	-99.000000
3166373.853000	38591132.600000	469.302000	15.328946	15.328946	-33.000000	-99.000000
3166373.853000	38591142.600000	459.302000	15.805709	15.805709	-33.000000	-99.000000
3166373.853000	38591142.600000	469.302000	15.329058	15.329058	-33.000000	-99.000000
3166373.853000	38591152.600000	429.302000	16.683692	16.667602	-33.000000	-99.000000
3166373.853000	38591162.600000	429.302000	16.685506	16.669913	-33.000000	-99.000000
3166373.853000	38591172.600000	429.302000	16.686626	16.671198	-33.000000	-99.000000
3166373.853000	38591182.600000	429.302000	16.687238	16.671863	-33.000000	-99.000000
3166373.853000	38591152.600000	439.302000	15.948102	15.955653	-33.000000	-99.000000
3166373.853000	38591152.600000	449.302000	15.616047	15.616047	-33.000000	-99.000000
3166373.853000	38591162.600000	439.302000	15.946734	15.953149	-33.000000	-99.000000
3166373.853000	38591162.600000	449.302000	15.612183	15.612183	-33.000000	-99.000000
3166373.853000	38591152.600000	459.302000	15.806775	15.806775	-33.000000	-99.000000
3166373.853000	38591152.600000	469.302000	15.328729	15.328729	-33.000000	-99.000000
3166373.853000	38591162.600000	459.302000	15.808136	15.808136	-33.000000	-99.000000
3166373.853000	38591162.600000	469.302000	15.328468	15.328468	-33.000000	-99.000000
3166373.853000	38591172.600000	439.302000	15.945998	15.951720	-33.000000	-99.000000
3166373.853000	38591172.600000	449.302000	15.609954	15.609954	-33.000000	-99.000000
3166373.853000	38591182.600000	439.302000	15.945623	15.950973	-33.000000	-99.000000
3166373.853000	38591182.600000	449.302000	15.608774	15.608774	-33.000000	-99.000000
3166373.853000	38591172.600000	459.302000	15.808898	15.808898	-33.000000	-99.000000
3166373.853000	38591172.600000	469.302000	15.328365	15.328365	-33.000000	-99.000000
3166373.853000	38591182.600000	459.302000	15.809295	15.809295	-33.000000	-99.000000
3166373.853000	38591182.600000	469.302000	15.328327	15.328327	-33.000000	-99.000000
3166333.853000	38591112.600000	479.302000	15.894769	15.970314	-33.000000	-99.000000
3166333.853000	38591112.600000	489.302000	17.365597	17.454774	-33.000000	-99.000000
3166333.853000	38591122.600000	479.302000	15.393343	15.362736	-33.000000	-99.000000
3166333.853000	38591122.600000	489.302000	16.882988	16.933092	-33.000000	-99.000000
3166343.853000	38591112.600000	479.302000	15.079077	15.079077	-33.000000	-99.000000
3166343.853000	38591112.600000	489.302000	15.181195	15.181195	-33.000000	-99.000000
3166343.853000	38591122.600000	479.302000	15.079738	15.079738	-33.000000	-99.000000
3166343.853000	38591122.600000	489.302000	15.182076	15.182076	-33.000000	-99.000000
3166333.853000	38591132.600000	479.302000	15.079581	15.079581	-33.000000	-99.000000
3166333.853000	38591132.600000	489.302000	15.570711	15.587206	-33.000000	-99.000000
3166333.853000	38591142.600000	479.302000	15.079807	15.079807	-33.000000	-99.000000
3166333.853000	38591142.600000	489.302000	15.182232	15.182232	-33.000000	-99.000000
3166343.853000	38591132.600000	479.302000	15.081313	15.081313	-33.000000	-99.000000
3166343.853000	38591132.600000	489.302000	15.183616	15.183616	-33.000000	-99.000000
3166343.853000	38591142.600000	479.302000	15.083003	15.083003	-33.000000	-99.000000
3166343.853000	38591142.600000	489.302000	15.184712	15.184712	-33.000000	-99.000000
3166353.853000	38591112.600000	479.302000	15.079217	15.079217	-33.000000	-99.000000
3166353.853000	38591112.600000	489.302000	15.181389	15.181389	-33.000000	-99.000000
3166353.853000	38591122.600000	479.302000	15.080334	15.080334	-33.000000	-99.000000
3166353.853000	38591122.600000	489.302000	15.182714	15.182714	-33.000000	-99.000000
3166363.853000	38591112.600000	479.302000	15.079186	15.079186	-33.000000	-99.000000
3166363.853000	38591112.600000	489.302000	15.181346	15.181346	-33.000000	-99.000000
3166363.853000	38591122.600000	479.302000	15.080179	15.080179	-33.000000	-99.000000
3166363.853000	38591122.600000	489.302000	15.182560	15.182560	-33.000000	-99.000000
3166353.853000	38591112.600000	499.302000	15.169653	15.169653	-33.000000	-99.000000
3166353.853000	38591122.600000	499.302000	15.172365	15.172365	-33.000000	-99.000000
3166363.853000	38591112.600000	499.302000	15.169562	15.169562	-33.000000	-99.000000
3166363.853000	38591122.600000	499.302000	15.172046	15.172046	-33.000000	-99.000000
3166353.853000	38591132.600000	479.302000	15.086087	15.086087	-33.000000	-99.000000
3166353.853000	38591132.600000	489.302000	15.185393	15.185393	-33.000000	-99.000000
3166353.853000	38591142.600000	479.302000	15.135188	15.135188	-33.000000	-99.000000
3166353.853000	38591142.600000	489.302000	15.176617	15.176617	-33.000000	-99.000000
3166363.853000	38591132.600000	479.302000	15.084247	15.084247	-33.000000	-99.000000
3166363.853000	38591132.600000	489.302000	15.185046	15.185046	-33.000000	-99.000000
3166363.853000	38591142.600000	479.302000	15.096891	15.096891	-33.000000	-99.000000
3166363.853000	38591142.600000	489.302000	15.184273	15.184273	-33.000000	-99.000000
3166353.853000	38591132.600000	499.302000	15.178122	15.178122	-33.000000	-99.000000
3166353.853000	38591142.600000	499.302000	15.140245	15.140245	-33.000000	-99.000000
3166363.853000	38591132.600000	499.302000	15.177198	15.177198	-33.000000	-99.000000
3166363.853000	38591142.600000	499.302000	15.176368	15.176368	-33.000000	-99.000000
3166333.853000	38591152.600000	479.302000	15.079566	15.079566	-33.000000	-99.000000
3166333.853000	38591152.600000	489.302000	15.181965	15.181965	-33.000000	-99.000000
3166333.853000	38591162.600000	479.302000	15.079165	15.079165	-33.000000	-99.000000
3166333.853000	38591162.600000	489.302000	15.181429	15.181429	-33.000000	-99.000000
3166343.853000	38591152.600000	479.302000	15.081249	15.081249	-33.000000	-99.000000
3166343.853000	38591152.600000	489.302000	15.183712	15.183712	-33.000000	-99.000000
3166343.853000	38591162.600000	479.302000	15.079704	15.079704	-33.000000	-99.000000
3166343.853000	38591162.600000	489.302000	15.182178	15.182178	-33.000000	-99.000000
3166333.853000	38591172.600000	479.302000	15.078873	15.078873	-33.000000	-99.000000
3166333.853000	38591172.600000	489.302000	15.180983	15.180983	-33.000000	-99.000000
3166333.853000	38591182.600000	479.302000	15.078694	15.078694	-33.000000	-99.000000
3166333.853000	38591182.600000	489.302000	15.180687	15.180687	-33.000000	-99.000000
3166343.853000	38591172.600000	479.302000	15.079058	15.079058	-33.000000	-99.000000
3166343.853000	38591172.600000	489.302000	15.181285	15.181285	-33.000000	-99.000000
3166343.853000	38591182.600000	479.302000	15.078769	15.078769	-33.000000	-99.000000
3166343.853000	38591182.600000	489.302000	15.180820	15.180820	-33.000000	-99.000000
3166353.853000	38591152.600000	479.302000	15.085716	15.085716	-33.000000	-99.000000
3166353.853000	38591152.600000	489.302000	15.185679	15.185679	-33.000000	-99.000000
3166353.853000	38591162.600000	479.302000	15.080272	15.080272	-33.000000	-99.000000
3166353.853000	38591162.600000	489.302000	15.182851	15.182851	-33.000000	-99.000000
3166363.853000	38591152.600000	479.302000	15.084024	15.084024	-33.000000	-99.000000
3166363.853000	38591152.600000	489.302000	15.185245	15.185245	-33.000000	-99.000000
3166363.853000	38591162.600000	479.302000	15.080125	15.080125	-33.000000	-99.000000
3166363.853000	38591162.600000	489.302000	15.182687	15.182687	-33.000000	-99.000000
3166353.853000	38591152.600000	499.302000	15.178152	15.178152	-33.000000	-99.000000
3166353.853000	38591162.600000	499.302000	15.172404	15.172404	-33.000000	-99.000000
3166363.853000	38591152.600000	499.302000	15.177200	15.177200	-33.000000	-99.000000
3166363.853000	38591162.600000	499.302000	15.172087	15.172087	-33.000000	-99.000000
3166353.853000	38591172.600000	479.302000	15.079193	15.079193	-33.000000	-99.000000
3166353.853000	38591172.600000	489.302000	15.181493	15.181493	-33.000000	-99.000000
3166353.853000	38591182.600000	479.302000	15.078815	15.078815	-33.000000	-99.000000
3166353.853000	38591182.600000	489.302000	15.180899	15.180899	-33.000000	-99.000000
3166363.853000	38591172.600000	479.302000	15.079162	15.079162	-33.000000	-99.000000
3166363.853000	38591172.600000	489.302000	15.181447	15.181447	-33.000000	-99.000000
3166363.853000	38591182.600000	479.302000	15.078805	15.078805	-33.000000	-99.000000
3166363.853000	38591182.600000	489.302000	15.180882	15.180882	-33.000000	-99.000000
3166353.853000	38591172.600000	499.302000	15.169716	15.169716	-33.000000	-99.000000
3166353.853000	38591182.600000	499.302000	15.168512	15.168512	-33.000000	-99.000000
3166363.853000	38591172.600000	499.302000	15.169624	15.169624	-33.000000	-99.000000
3166363.853000	38591182.600000	499.302000	15.168478	15.168478	-33.000000	-99.000000
3166373.853000	38591112.600000	479.302000	15.079013	15.079013	-33.000000	-99.000000
3166373.853000	38591112.600000	489.302000	15.181104	15.181104	-33.000000	-99.000000
3166373.853000	38591122.600000	479.302000	15.079526	15.079526	-33.000000	-99.000000
3166373.853000	38591122.600000	489.302000	15.181819	15.181819	-33.000000	-99.000000
3166383.853000	38591112.600000	489.302000	15.180827	15.180827	-33.000000	-99.000000
3166383.853000	38591122.600000	489.302000	15.181179	15.181179	-33.000000	-99.000000
3166373.853000	38591112.600000	499.302000	15.169049	15.169049	-33.000000	-99.000000
3166373.853000	38591122.600000	499.302000	15.170520	15.170520	-33.000000	-99.000000
3166383.853000	38591112.600000	499.302000	15.168459	15.168459	-33.000000	-99.000000
3166383.853000	38591122.600000	499.302000	15.169187	15.169187	-33.000000	-99.000000
3166373.853000	38591132.600000	479.302000	15.080503	15.080503	-33.000000	-99.000000
3166373.853000	38591132.600000	489.302000	15.182930	15.182930	-33.000000	-99.000000
3166373.853000	38591142.600000	479.302000	15.081290	15.081290	-33.000000	-99.000000
3166373.853000	38591142.600000	489.302000	15.183671	15.183671	-33.000000	-99.000000
3166383.853000	38591132.600000	489.302000	15.181579	15.181579	-33.000000	-99.000000
3166383.853000	38591142.600000	489.302000	15.181790	15.181790	-33.000000	-99.000000
3166373.853000	38591132.600000	499.302000	15.172741	15.172741	-33.000000	-99.000000
3166373.853000	38591142.600000	499.302000	15.174151	15.174151	-33.000000	-99.000000
3166383.853000	38591132.600000	499.302000	15.169992	15.169992	-33.000000	-99.000000
3166383.853000	38591142.600000	499.302000	15.170393	15.170393	-33.000000	-99.000000
3166373.853000	38591152.600000	479.302000	15.080467	15.080467	-33.000000	-99.000000
3166373.853000	38591152.600000	489.302000	15.183004	15.183004	-33.000000	-99.000000
3166373.853000	38591162.600000	479.302000	15.079500	15.079500	-33.000000	-99.000000
3166373.853000	38591162.600000	489.302000	15.181908	15.181908	-33.000000	-99.000000
3166383.853000	38591152.600000	489.302000	15.181617	15.181617	-33.000000	-99.000000
3166383.853000	38591162.600000	489.302000	15.181237	15.181237	-33.000000	-99.000000
3166373.853000	38591152.600000	499.302000	15.172759	15.172759	-33.000000	-99.000000
3166373.853000	38591162.600000	499.302000	15.170565	15.170565	-33.000000	-99.000000
3166383.853000	38591152.600000	499.302000	15.170014	15.170014	-33.000000	-99.000000
3166383.853000	38591162.600000	499.302000	15.169225	15.169225	-33.000000	-99.000000
3166373.853000	38591172.600000	479.302000	15.078997	15.078997	-33.000000	-99.000000
3166373.853000	38591172.600000	489.302000	15.181187	15.181187	-33.000000	-99.000000
3166373.853000	38591182.600000	479.302000	15.078746	15.078746	-33.000000	-99.000000
3166373.853000	38591182.600000	489.302000	15.180779	15.180779	-33.000000	-99.000000
3166383.853000	38591172.600000	489.302000	15.180889	15.180889	-33.000000	-99.000000
3166383.853000	38591182.600000	489.302000	15.180640	15.180640	-33.000000	-99.000000
3166373.853000	38591172.600000	499.302000	15.169105	15.169105	-33.000000	-99.000000
3166373.853000	38591182.600000	499.302000	15.168270	15.168270	-33.000000	-99.000000
3166383.853000	38591172.600000	499.302000	15.168505	15.168505	-33.000000	-99.000000
3166383.853000	38591182.600000	499.302000	15.167988	15.167988	-33.000000	-99.000000
3166333.853000	38591192.600000	399.302000	14.974020	14.920196	-33.000000	-99.000000
3166333.853000	38591192.600000	409.302000	14.997139	14.959585	-33.000000	-99.000000
3166333.853000	38591202.600000	399.302000	14.980608	14.929217	-33.000000	-99.000000
3166333.853000	38591202.600000	409.302000	14.997914	14.958594	-33.000000	-99.000000
3166343.853000	38591192.600000	399.302000	14.970737	14.915696	-33.000000	-99.000000
3166343.853000	38591192.600000	409.302000	14.996760	14.960115	-33.000000	-99.000000
3166343.853000	38591202.600000	399.302000	14.978833	14.926793	-33.000000	-99.000000
3166343.853000	38591202.600000	409.302000	14.997716	14.958876	-33.000000	-99.000000
3166333.853000	38591192.600000	419.302000	16.447925	16.400931	-33.000000	-99.000000
3166333.853000	38591192.600000	429.302000	16.687648	16.672293	-33.000000	-99.000000
3166333.853000	38591202.600000	419.302000	16.448045	16.400523	-33.000000	-99.000000
3166333.853000	38591202.600000	429.302000	16.687829	16.672479	-33.000000	-99.000000
3166343.853000	38591192.600000	419.302000	16.447873	16.401125	-33.000000	-99.000000
3166343.853000	38591192.600000	429.302000	16.687558	16.672202	-33.000000	-99.000000
3166343.853000	38591202.600000	419.302000	16.448018	16.400622	-33.000000	-99.000000
3166343.853000	38591202.600000	429.302000	16.687781	16.672432	-33.000000	-99.000000
3166333.853000	38591212.600000	399.302000	14.985082	14.935333	-33.000000	-99.000000
3166333.853000	38591212.600000	409.302000	14.998426	14.957930	-33.000000	-99.000000
3166333.853000	38591222.600000	399.302000	14.988222	14.939619	-33.000000	-99.000000
3166333.853000	38591222.600000	409.302000	14.998779	14.957467	-33.000000	-99.000000
3166343.853000	38591212.600000	399.302000	14.984052	14.933929	-33.000000	-99.000000
3166343.853000	38591212.600000	409.302000	14.998315	14.958093	-33.000000	-99.000000
3166343.853000	38591222.600000	399.302000	14.987588	14.938756	-33.000000	-99.000000
3166343.853000	38591222.600000	409.302000	14.998712	14.957568	-33.000000	-99.000000
3166333.853000	38591212.600000	419.302000	16.448123	16.400258	-33.000000	-99.000000
3166333.853000	38591212.600000	429.302000	16.687949	16.672602	-33.000000	-99.000000
3166333.853000	38591222.600000	419.302000	16.448177	16.400077	-33.000000	-99.000000
3166333.853000	38591222.600000	429.302000	16.688033	16.672686	-33.000000	-99.000000
3166343.853000	38591212.600000	419.302000	16.448109	16.400312	-33.000000	-99.000000
3166343.853000	38591212.600000	429.302000	16.687922	16.672576	-33.000000	-99.000000
3166343.853000	38591222.600000	419.302000	16.448169	16.400109	-33.000000	-99.000000
3166343.853000	38591222.600000	429.302000	16.688016	16.672671	-33.000000	-99.000000
3166353.853000	38591192.600000	399.302000	14.968952	14.913247	-33.000000	-99.000000
3166353.853000	38591192.600000	409.302000	14.996552	14.960406	-33.000000	-99.000000
3166353.853000	38591202.600000	399.302000	14.977914	14.925536	-33.000000	-99.000000
3166353.853000	38591202.600000	409.302000	14.997613	14.959023	-33.000000	-99.000000
3166363.853000	38591192.600000	399.302000	14.969322	14.913755	-33.000000	-99.000000
3166363.853000	38591202.600000	399.302000	14.978102	14.925794	-33.000000	-99.000000
3166353.853000	38591192.600000	419.302000	16.447845	16.401233	-33.000000	-99.000000
3166353.853000	38591192.600000	429.302000	16.687509	16.672152	-33.000000	-99.000000
3166353.853000	38591202.600000	419.302000	16.448004	16.400674	-33.000000	-99.000000
3166353.853000	38591202.600000	429.302000	16.687756	16.672408	-33.000000	-99.000000
3166363.853000	38591192.600000	419.302000	16.447851	16.401210	-33.000000	-99.000000
3166363.853000	38591192.600000	429.302000	16.687519	16.672162	-33.000000	-99.000000
3166363.853000	38591202.600000	419.302000	16.448007	16.400663	-33.000000	-99.000000
3166363.853000	38591202.600000	429.302000	16.687761	16.672413	-33.000000	-99.000000
3166353.853000	38591212.600000	399.302000	14.983536	14.933223	-33.000000	-99.000000
3166353.853000	38591212.600000	409.302000	14.998259	14.958176	-33.000000	-99.000000
3166353.853000	38591222.600000	399.302000	14.987277	14.938332	-33.000000	-99.000000
3166353.853000	38591222.600000	409.302000	14.998679	14.957617	-33.000000	-99.000000
3166363.853000	38591212.600000	399.302000	14.983641	14.933367	-33.000000	-99.000000
3166363.853000	38591222.600000	399.302000	14.987340	14.938417	-33.000000	-99.000000
3166353.853000	38591212.600000	419.302000	16.448102	16.400340	-33.000000	-99.000000
3166353.853000	38591212.600000	429.302000	16.687908	16.672562	-33.000000	-99.000000
3166353.853000	38591222.600000	419.302000	16.448164	16.400125	-33.000000	-99.000000
3166353.853000	38591222.600000	429.302000	16.688008	16.672663	-33.000000	-99.000000
3166363.853000	38591212.600000	419.302000	16.448103	16.400334	-33.000000	-99.000000
3166363.853000	38591212.600000	429.302000	16.687911	16.672565	-33.000000	-99.000000
3166363.853000	38591222.600000	419.302000	16.448165	16.400122	-33.000000	-99.000000
3166363.853000	38591222.600000	429.302000	16.688010	16.672664	-33.000000	-99.000000
[truncated: 10,894 more rows]
