# Supplementary material for: A new method for estimating ore grade based on sample length weighting
Source: Sci Rep. 2023 Apr 17;13:6208. doi: 10.1038/s41598-023-33509-0 (PMC10110572; doi:10.1038/s41598-023-33509-0)
Supplement: Supplementary file 1 — Supplementary Information. [file 41598_2023_33509_MOESM1_ESM.zip › Data for paper-SR/Results/Primary_Sample_P6_Fe.txt]

3166093.853000	38590632.600000	489.302000	1.193479	1.193479	-33.000000	-99.000000
3166093.853000	38590642.600000	489.302000	1.193030	1.193030	-33.000000	-99.000000
3166103.853000	38590632.600000	489.302000	1.193381	1.193381	-33.000000	-99.000000
3166103.853000	38590642.600000	489.302000	1.192910	1.192910	-33.000000	-99.000000
3166093.853000	38590632.600000	499.302000	1.193670	1.193670	-33.000000	-99.000000
3166093.853000	38590632.600000	509.302000	1.193896	1.193896	-33.000000	-99.000000
3166093.853000	38590642.600000	499.302000	1.193267	1.193267	-33.000000	-99.000000
3166093.853000	38590642.600000	509.302000	1.193531	1.193531	-33.000000	-99.000000
3166103.853000	38590632.600000	499.302000	1.193586	1.193586	-33.000000	-99.000000
3166103.853000	38590632.600000	509.302000	1.193826	1.193826	-33.000000	-99.000000
3166103.853000	38590642.600000	499.302000	1.193171	1.193171	-33.000000	-99.000000
3166103.853000	38590642.600000	509.302000	1.193454	1.193454	-33.000000	-99.000000
3166093.853000	38590652.600000	489.302000	1.192614	1.192614	-33.000000	-99.000000
3166093.853000	38590662.600000	489.302000	1.192242	1.192242	-33.000000	-99.000000
3166103.853000	38590652.600000	489.302000	1.192470	1.192470	-33.000000	-99.000000
3166103.853000	38590662.600000	489.302000	1.192076	1.192076	-33.000000	-99.000000
3166093.853000	38590652.600000	499.302000	1.192917	1.192917	-33.000000	-99.000000
3166093.853000	38590652.600000	509.302000	1.193228	1.193228	-33.000000	-99.000000
3166093.853000	38590662.600000	499.302000	1.192641	1.192641	-33.000000	-99.000000
3166093.853000	38590662.600000	509.302000	1.193008	1.193008	-33.000000	-99.000000
3166103.853000	38590652.600000	499.302000	1.192816	1.192816	-33.000000	-99.000000
3166103.853000	38590652.600000	509.302000	1.193156	1.193156	-33.000000	-99.000000
3166103.853000	38590662.600000	499.302000	1.192557	1.192557	-33.000000	-99.000000
3166103.853000	38590662.600000	509.302000	1.192962	1.192962	-33.000000	-99.000000
3166113.853000	38590632.600000	489.302000	1.193338	1.193338	-33.000000	-99.000000
3166113.853000	38590642.600000	489.302000	1.192851	1.192851	-33.000000	-99.000000
3166123.853000	38590632.600000	489.302000	1.193357	1.193357	-33.000000	-99.000000
3166123.853000	38590642.600000	489.302000	1.192862	1.192862	-33.000000	-99.000000
3166113.853000	38590632.600000	499.302000	1.193553	1.193553	-33.000000	-99.000000
3166113.853000	38590632.600000	509.302000	1.193801	1.193801	-33.000000	-99.000000
3166113.853000	38590642.600000	499.302000	1.193128	1.193128	-33.000000	-99.000000
3166113.853000	38590642.600000	509.302000	1.193425	1.193425	-33.000000	-99.000000
3166113.853000	38590652.600000	489.302000	1.192395	1.192395	-33.000000	-99.000000
3166113.853000	38590662.600000	489.302000	1.191986	1.191986	-33.000000	-99.000000
3166123.853000	38590652.600000	489.302000	1.192397	1.192397	-33.000000	-99.000000
3166123.853000	38590662.600000	489.302000	1.191981	1.191981	-33.000000	-99.000000
3166113.853000	38590652.600000	499.302000	1.192771	1.192771	-33.000000	-99.000000
3166113.853000	38590652.600000	509.302000	1.193129	1.193129	-33.000000	-99.000000
3166113.853000	38590662.600000	499.302000	1.192530	1.192530	-33.000000	-99.000000
3166113.853000	38590662.600000	509.302000	1.192958	1.192958	-33.000000	-99.000000
3166093.853000	38590672.600000	489.302000	1.191932	1.191932	-33.000000	-99.000000
3166093.853000	38590682.600000	489.302000	1.192420	1.192420	-33.000000	-99.000000
3166103.853000	38590672.600000	489.302000	1.191757	1.191757	-33.000000	-99.000000
3166103.853000	38590682.600000	489.302000	1.192128	1.192128	-33.000000	-99.000000
3166093.853000	38590672.600000	499.302000	1.192468	1.192468	-33.000000	-99.000000
3166093.853000	38590672.600000	509.302000	1.192888	1.192888	-33.000000	-99.000000
3166093.853000	38590682.600000	499.302000	1.193147	1.193147	-33.000000	-99.000000
3166093.853000	38590682.600000	509.302000	1.192900	1.192900	-33.000000	-99.000000
3166103.853000	38590672.600000	499.302000	1.192458	1.192458	-33.000000	-99.000000
3166103.853000	38590672.600000	509.302000	1.192912	1.192912	-33.000000	-99.000000
3166103.853000	38590682.600000	499.302000	1.193190	1.193190	-33.000000	-99.000000
3166103.853000	38590682.600000	509.302000	1.193683	1.193683	-33.000000	-99.000000
3166093.853000	38590692.600000	489.302000	1.192269	1.192269	-33.000000	-99.000000
3166093.853000	38590702.600000	489.302000	1.192260	1.192260	-33.000000	-99.000000
3166103.853000	38590692.600000	489.302000	1.192083	1.192083	-33.000000	-99.000000
3166103.853000	38590702.600000	489.302000	1.192157	1.192157	-33.000000	-99.000000
3166093.853000	38590692.600000	499.302000	1.193168	1.193168	-33.000000	-99.000000
3166093.853000	38590692.600000	509.302000	1.193695	1.193695	-33.000000	-99.000000
3166093.853000	38590702.600000	499.302000	1.193219	1.193219	-33.000000	-99.000000
3166093.853000	38590702.600000	509.302000	1.193742	1.193742	-33.000000	-99.000000
3166103.853000	38590692.600000	499.302000	1.193534	1.193534	-33.000000	-99.000000
3166103.853000	38590692.600000	509.302000	1.193816	1.193816	-33.000000	-99.000000
3166103.853000	38590702.600000	499.302000	1.193741	1.193741	-33.000000	-99.000000
3166103.853000	38590702.600000	509.302000	1.193888	1.193888	-33.000000	-99.000000
3166113.853000	38590672.600000	489.302000	1.191672	1.191672	-33.000000	-99.000000
3166113.853000	38590682.600000	489.302000	1.192055	1.192055	-33.000000	-99.000000
3166123.853000	38590672.600000	489.302000	1.191667	1.191667	-33.000000	-99.000000
3166123.853000	38590682.600000	489.302000	1.192075	1.192075	-33.000000	-99.000000
3166113.853000	38590672.600000	499.302000	1.193158	1.193158	-33.000000	-99.000000
3166113.853000	38590672.600000	509.302000	1.192973	1.192973	-33.000000	-99.000000
3166113.853000	38590682.600000	499.302000	1.193465	1.193465	-33.000000	-99.000000
3166113.853000	38590682.600000	509.302000	1.193778	1.193778	-33.000000	-99.000000
3166113.853000	38590692.600000	489.302000	1.192847	1.192847	-33.000000	-99.000000
3166113.853000	38590702.600000	489.302000	1.194540	1.194540	-33.000000	-99.000000
3166123.853000	38590692.600000	489.302000	1.193663	1.193663	-33.000000	-99.000000
3166123.853000	38590702.600000	489.302000	1.201786	1.201786	-33.000000	-99.000000
3166113.853000	38590692.600000	499.302000	1.194520	1.194520	-33.000000	-99.000000
3166113.853000	38590692.600000	509.302000	1.193925	1.193925	-33.000000	-99.000000
3166113.853000	38590702.600000	499.302000	1.194741	1.194741	-33.000000	-99.000000
3166113.853000	38590702.600000	509.302000	1.193886	1.193886	-33.000000	-99.000000
3166123.853000	38590702.600000	499.302000	1.191746	1.191746	-33.000000	-99.000000
3166093.853000	38590712.600000	489.302000	1.192395	1.192395	-33.000000	-99.000000
3166093.853000	38590722.600000	489.302000	1.192697	1.192697	-33.000000	-99.000000
3166103.853000	38590712.600000	489.302000	1.192147	1.192147	-33.000000	-99.000000
3166103.853000	38590722.600000	489.302000	1.192365	1.192365	-33.000000	-99.000000
3166093.853000	38590712.600000	499.302000	1.193252	1.193252	-33.000000	-99.000000
3166093.853000	38590722.600000	499.302000	1.193371	1.193371	-33.000000	-99.000000
3166103.853000	38590712.600000	499.302000	1.193495	1.193495	-33.000000	-99.000000
3166103.853000	38590712.600000	509.302000	1.193867	1.193867	-33.000000	-99.000000
3166103.853000	38590722.600000	499.302000	1.193316	1.193316	-33.000000	-99.000000
3166103.853000	38590722.600000	509.302000	1.193852	1.193852	-33.000000	-99.000000
3166093.853000	38590732.600000	489.302000	1.193155	1.193155	-33.000000	-99.000000
3166093.853000	38590742.600000	489.302000	1.193732	1.193732	-33.000000	-99.000000
3166103.853000	38590732.600000	489.302000	1.192834	1.192834	-33.000000	-99.000000
3166103.853000	38590742.600000	489.302000	1.193451	1.193451	-33.000000	-99.000000
3166093.853000	38590732.600000	499.302000	1.193658	1.193658	-33.000000	-99.000000
3166093.853000	38590742.600000	499.302000	1.194106	1.194106	-33.000000	-99.000000
3166103.853000	38590732.600000	499.302000	1.193476	1.193476	-33.000000	-99.000000
3166103.853000	38590732.600000	509.302000	1.193999	1.193999	-33.000000	-99.000000
3166103.853000	38590742.600000	499.302000	1.193895	1.193895	-33.000000	-99.000000
3166103.853000	38590742.600000	509.302000	1.194344	1.194344	-33.000000	-99.000000
3166113.853000	38590712.600000	489.302000	1.192479	1.192479	-33.000000	-99.000000
3166113.853000	38590722.600000	489.302000	1.192219	1.192219	-33.000000	-99.000000
3166123.853000	38590712.600000	489.302000	1.192799	1.192799	-33.000000	-99.000000
3166123.853000	38590722.600000	489.302000	1.192211	1.192211	-33.000000	-99.000000
3166113.853000	38590712.600000	499.302000	1.194241	1.194241	-33.000000	-99.000000
3166113.853000	38590712.600000	509.302000	1.193985	1.193985	-33.000000	-99.000000
3166113.853000	38590722.600000	499.302000	1.193444	1.193444	-33.000000	-99.000000
3166113.853000	38590722.600000	509.302000	1.193896	1.193896	-33.000000	-99.000000
3166123.853000	38590712.600000	499.302000	1.194506	1.194506	-33.000000	-99.000000
3166123.853000	38590712.600000	509.302000	1.193998	1.193998	-33.000000	-99.000000
3166123.853000	38590722.600000	499.302000	1.193505	1.193505	-33.000000	-99.000000
3166123.853000	38590722.600000	509.302000	1.193922	1.193922	-33.000000	-99.000000
3166113.853000	38590732.600000	489.302000	1.192651	1.192651	-33.000000	-99.000000
3166113.853000	38590742.600000	489.302000	1.193292	1.193292	-33.000000	-99.000000
3166123.853000	38590732.600000	489.302000	1.192628	1.192628	-33.000000	-99.000000
3166123.853000	38590742.600000	489.302000	1.193277	1.193277	-33.000000	-99.000000
3166113.853000	38590732.600000	499.302000	1.193408	1.193408	-33.000000	-99.000000
3166113.853000	38590732.600000	509.302000	1.193955	1.193955	-33.000000	-99.000000
3166113.853000	38590742.600000	499.302000	1.193788	1.193788	-33.000000	-99.000000
3166113.853000	38590742.600000	509.302000	1.194265	1.194265	-33.000000	-99.000000
3166123.853000	38590732.600000	499.302000	1.193412	1.193412	-33.000000	-99.000000
3166123.853000	38590732.600000	509.302000	1.193963	1.193963	-33.000000	-99.000000
3166123.853000	38590742.600000	499.302000	1.193785	1.193785	-33.000000	-99.000000
3166123.853000	38590742.600000	509.302000	1.194268	1.194268	-33.000000	-99.000000
3166093.853000	38590752.600000	489.302000	1.194393	1.194393	-33.000000	-99.000000
3166103.853000	38590752.600000	489.302000	1.194155	1.194155	-33.000000	-99.000000
3166103.853000	38590762.600000	489.302000	1.194919	1.194919	-33.000000	-99.000000
3166103.853000	38590752.600000	499.302000	1.194476	1.194476	-33.000000	-99.000000
3166103.853000	38590762.600000	499.302000	1.195160	1.195160	-33.000000	-99.000000
3166103.853000	38590772.600000	489.302000	1.195731	1.195731	-33.000000	-99.000000
3166103.853000	38590782.600000	489.302000	1.196585	1.196585	-33.000000	-99.000000
3166103.853000	38590772.600000	499.302000	1.195918	1.195918	-33.000000	-99.000000
3166103.853000	38590782.600000	499.302000	1.196734	1.196734	-33.000000	-99.000000
3166113.853000	38590752.600000	489.302000	1.194025	1.194025	-33.000000	-99.000000
3166113.853000	38590762.600000	489.302000	1.194817	1.194817	-33.000000	-99.000000
3166123.853000	38590752.600000	489.302000	1.194022	1.194022	-33.000000	-99.000000
3166123.853000	38590762.600000	489.302000	1.194824	1.194824	-33.000000	-99.000000
3166113.853000	38590752.600000	499.302000	1.194373	1.194373	-33.000000	-99.000000
3166113.853000	38590752.600000	509.302000	1.194764	1.194764	-33.000000	-99.000000
3166113.853000	38590762.600000	499.302000	1.195072	1.195072	-33.000000	-99.000000
3166113.853000	38590762.600000	509.302000	1.195394	1.195394	-33.000000	-99.000000
3166123.853000	38590752.600000	499.302000	1.194374	1.194374	-33.000000	-99.000000
3166123.853000	38590752.600000	509.302000	1.194771	1.194771	-33.000000	-99.000000
3166123.853000	38590762.600000	499.302000	1.195083	1.195083	-33.000000	-99.000000
3166123.853000	38590762.600000	509.302000	1.195407	1.195407	-33.000000	-99.000000
3166113.853000	38590772.600000	489.302000	1.195653	1.195653	-33.000000	-99.000000
3166113.853000	38590782.600000	479.302000	1.196456	1.196456	-33.000000	-99.000000
3166113.853000	38590782.600000	489.302000	1.196528	1.196528	-33.000000	-99.000000
3166123.853000	38590772.600000	489.302000	1.195671	1.195671	-33.000000	-99.000000
3166123.853000	38590782.600000	489.302000	1.196558	1.196558	-33.000000	-99.000000
3166113.853000	38590772.600000	499.302000	1.195848	1.195848	-33.000000	-99.000000
3166113.853000	38590772.600000	509.302000	1.196115	1.196115	-33.000000	-99.000000
3166113.853000	38590782.600000	499.302000	1.196683	1.196683	-33.000000	-99.000000
3166113.853000	38590782.600000	509.302000	1.196907	1.196907	-33.000000	-99.000000
3166123.853000	38590772.600000	499.302000	1.195869	1.195869	-33.000000	-99.000000
3166123.853000	38590772.600000	509.302000	1.196138	1.196138	-33.000000	-99.000000
3166123.853000	38590782.600000	499.302000	1.196714	1.196714	-33.000000	-99.000000
3166123.853000	38590782.600000	509.302000	1.196940	1.196940	-33.000000	-99.000000
3166133.853000	38590722.600000	489.302000	1.192300	1.192300	-33.000000	-99.000000
3166133.853000	38590732.600000	489.302000	1.192769	1.192769	-33.000000	-99.000000
3166133.853000	38590742.600000	489.302000	1.193413	1.193413	-33.000000	-99.000000
3166133.853000	38590752.600000	489.302000	1.194149	1.194149	-33.000000	-99.000000
3166133.853000	38590762.600000	489.302000	1.194945	1.194945	-33.000000	-99.000000
3166133.853000	38590752.600000	499.302000	1.194485	1.194485	-33.000000	-99.000000
3166133.853000	38590762.600000	499.302000	1.195195	1.195195	-33.000000	-99.000000
3166133.853000	38590762.600000	509.302000	1.195513	1.195513	-33.000000	-99.000000
3166133.853000	38590772.600000	489.302000	1.195790	1.195790	-33.000000	-99.000000
3166133.853000	38590782.600000	489.302000	1.196678	1.196678	-33.000000	-99.000000
3166143.853000	38590782.600000	489.302000	1.196885	1.196885	-33.000000	-99.000000
3166133.853000	38590772.600000	499.302000	1.195982	1.195982	-33.000000	-99.000000
3166133.853000	38590772.600000	509.302000	1.196247	1.196247	-33.000000	-99.000000
3166133.853000	38590782.600000	499.302000	1.196830	1.196830	-33.000000	-99.000000
3166133.853000	38590782.600000	509.302000	1.197053	1.197053	-33.000000	-99.000000
3166103.853000	38590792.600000	489.302000	1.197478	1.197478	-33.000000	-99.000000
3166113.853000	38590792.600000	479.302000	1.197392	1.197392	-33.000000	-99.000000
3166113.853000	38590792.600000	489.302000	1.197442	1.197442	-33.000000	-99.000000
3166113.853000	38590802.600000	479.302000	1.198360	1.198360	-33.000000	-99.000000
3166113.853000	38590802.600000	489.302000	1.198394	1.198394	-33.000000	-99.000000
3166123.853000	38590792.600000	489.302000	1.197484	1.197484	-33.000000	-99.000000
3166123.853000	38590802.600000	479.302000	1.198415	1.198415	-33.000000	-99.000000
3166123.853000	38590802.600000	489.302000	1.198449	1.198449	-33.000000	-99.000000
3166113.853000	38590792.600000	499.302000	1.197567	1.197567	-33.000000	-99.000000
3166113.853000	38590802.600000	499.302000	1.198496	1.198496	-33.000000	-99.000000
3166123.853000	38590792.600000	499.302000	1.197609	1.197609	-33.000000	-99.000000
3166123.853000	38590792.600000	509.302000	1.197802	1.197802	-33.000000	-99.000000
3166123.853000	38590802.600000	499.302000	1.198551	1.198551	-33.000000	-99.000000
3166123.853000	38590802.600000	509.302000	1.198716	1.198716	-33.000000	-99.000000
3166113.853000	38590812.600000	479.302000	1.199362	1.199362	-33.000000	-99.000000
3166113.853000	38590812.600000	489.302000	1.199384	1.199384	-33.000000	-99.000000
3166113.853000	38590822.600000	479.302000	1.200400	1.200400	-33.000000	-99.000000
3166113.853000	38590822.600000	489.302000	1.200414	1.200414	-33.000000	-99.000000
3166123.853000	38590812.600000	479.302000	1.199431	1.199431	-33.000000	-99.000000
3166123.853000	38590812.600000	489.302000	1.199453	1.199453	-33.000000	-99.000000
3166123.853000	38590822.600000	479.302000	1.200485	1.200485	-33.000000	-99.000000
3166123.853000	38590822.600000	489.302000	1.200498	1.200498	-33.000000	-99.000000
3166113.853000	38590812.600000	499.302000	1.199468	1.199468	-33.000000	-99.000000
3166113.853000	38590822.600000	499.302000	1.200484	1.200484	-33.000000	-99.000000
3166123.853000	38590812.600000	499.302000	1.199537	1.199537	-33.000000	-99.000000
3166123.853000	38590812.600000	509.302000	1.199680	1.199680	-33.000000	-99.000000
3166123.853000	38590822.600000	499.302000	1.200568	1.200568	-33.000000	-99.000000
3166123.853000	38590822.600000	509.302000	1.200692	1.200692	-33.000000	-99.000000
3166113.853000	38590832.600000	489.302000	1.201485	1.201485	-33.000000	-99.000000
3166113.853000	38590842.600000	489.302000	1.202599	1.202599	-33.000000	-99.000000
3166123.853000	38590832.600000	479.302000	1.201579	1.201579	-33.000000	-99.000000
3166123.853000	38590832.600000	489.302000	1.201586	1.201586	-33.000000	-99.000000
3166123.853000	38590842.600000	479.302000	1.202717	1.202717	-33.000000	-99.000000
3166123.853000	38590842.600000	489.302000	1.202718	1.202718	-33.000000	-99.000000
3166123.853000	38590832.600000	499.302000	1.201644	1.201644	-33.000000	-99.000000
3166123.853000	38590842.600000	499.302000	1.202766	1.202766	-33.000000	-99.000000
3166123.853000	38590852.600000	479.302000	1.203900	1.203900	-33.000000	-99.000000
3166123.853000	38590852.600000	489.302000	1.203897	1.203897	-33.000000	-99.000000
3166123.853000	38590862.600000	479.302000	1.205131	1.205131	-33.000000	-99.000000
3166123.853000	38590862.600000	489.302000	1.205124	1.205124	-33.000000	-99.000000
3166123.853000	38590852.600000	499.302000	1.203936	1.203936	-33.000000	-99.000000
3166123.853000	38590862.600000	499.302000	1.205155	1.205155	-33.000000	-99.000000
3166133.853000	38590792.600000	489.302000	1.197607	1.197607	-33.000000	-99.000000
3166133.853000	38590802.600000	489.302000	1.198576	1.198576	-33.000000	-99.000000
3166143.853000	38590792.600000	489.302000	1.197808	1.197808	-33.000000	-99.000000
3166143.853000	38590802.600000	489.302000	1.198776	1.198776	-33.000000	-99.000000
3166133.853000	38590792.600000	499.302000	1.197730	1.197730	-33.000000	-99.000000
3166133.853000	38590792.600000	509.302000	1.197920	1.197920	-33.000000	-99.000000
3166133.853000	38590802.600000	499.302000	1.198677	1.198677	-33.000000	-99.000000
3166133.853000	38590802.600000	509.302000	1.198841	1.198841	-33.000000	-99.000000
3166143.853000	38590802.600000	499.302000	1.198874	1.198874	-33.000000	-99.000000
3166143.853000	38590802.600000	509.302000	1.199033	1.199033	-33.000000	-99.000000
3166133.853000	38590812.600000	489.302000	1.199588	1.199588	-33.000000	-99.000000
3166133.853000	38590822.600000	489.302000	1.200643	1.200643	-33.000000	-99.000000
3166143.853000	38590812.600000	489.302000	1.199789	1.199789	-33.000000	-99.000000
3166143.853000	38590822.600000	489.302000	1.200848	1.200848	-33.000000	-99.000000
3166133.853000	38590812.600000	499.302000	1.199671	1.199671	-33.000000	-99.000000
3166133.853000	38590812.600000	509.302000	1.199813	1.199813	-33.000000	-99.000000
3166133.853000	38590822.600000	499.302000	1.200712	1.200712	-33.000000	-99.000000
3166133.853000	38590822.600000	509.302000	1.200835	1.200835	-33.000000	-99.000000
3166143.853000	38590812.600000	499.302000	1.199870	1.199870	-33.000000	-99.000000
3166143.853000	38590812.600000	509.302000	1.200008	1.200008	-33.000000	-99.000000
3166143.853000	38590822.600000	499.302000	1.200915	1.200915	-33.000000	-99.000000
3166143.853000	38590822.600000	509.302000	1.201036	1.201036	-33.000000	-99.000000
3166133.853000	38590832.600000	479.302000	1.201736	1.201736	-33.000000	-99.000000
3166133.853000	38590832.600000	489.302000	1.201742	1.201742	-33.000000	-99.000000
3166133.853000	38590842.600000	479.302000	1.202888	1.202888	-33.000000	-99.000000
3166133.853000	38590842.600000	489.302000	1.202888	1.202888	-33.000000	-99.000000
3166143.853000	38590832.600000	489.302000	1.201954	1.201954	-33.000000	-99.000000
3166143.853000	38590842.600000	489.302000	1.203110	1.203110	-33.000000	-99.000000
3166133.853000	38590832.600000	499.302000	1.201800	1.201800	-33.000000	-99.000000
3166133.853000	38590832.600000	509.302000	1.201906	1.201906	-33.000000	-99.000000
3166133.853000	38590842.600000	499.302000	1.202936	1.202936	-33.000000	-99.000000
3166133.853000	38590842.600000	509.302000	1.203028	1.203028	-33.000000	-99.000000
3166143.853000	38590832.600000	499.302000	1.202010	1.202010	-33.000000	-99.000000
3166143.853000	38590832.600000	509.302000	1.202115	1.202115	-33.000000	-99.000000
3166143.853000	38590842.600000	499.302000	1.203156	1.203156	-33.000000	-99.000000
3166143.853000	38590842.600000	509.302000	1.203246	1.203246	-33.000000	-99.000000
3166133.853000	38590852.600000	479.302000	1.204087	1.204087	-33.000000	-99.000000
3166133.853000	38590852.600000	489.302000	1.204083	1.204083	-33.000000	-99.000000
3166133.853000	38590862.600000	479.302000	1.205337	1.205337	-33.000000	-99.000000
3166133.853000	38590862.600000	489.302000	1.205330	1.205330	-33.000000	-99.000000
3166143.853000	38590852.600000	489.302000	1.204318	1.204318	-33.000000	-99.000000
3166143.853000	38590862.600000	479.302000	1.205588	1.205588	-33.000000	-99.000000
3166143.853000	38590862.600000	489.302000	1.205580	1.205580	-33.000000	-99.000000
3166133.853000	38590852.600000	499.302000	1.204122	1.204122	-33.000000	-99.000000
3166133.853000	38590862.600000	499.302000	1.205360	1.205360	-33.000000	-99.000000
3166143.853000	38590852.600000	499.302000	1.204355	1.204355	-33.000000	-99.000000
3166143.853000	38590852.600000	509.302000	1.204432	1.204432	-33.000000	-99.000000
3166143.853000	38590862.600000	499.302000	1.205608	1.205608	-33.000000	-99.000000
3166143.853000	38590862.600000	509.302000	1.205673	1.205673	-33.000000	-99.000000
3166153.853000	38590842.600000	489.302000	1.203382	1.203382	-33.000000	-99.000000
3166153.853000	38590842.600000	499.302000	1.203426	1.203426	-33.000000	-99.000000
3166153.853000	38590842.600000	509.302000	1.203514	1.203514	-33.000000	-99.000000
3166153.853000	38590852.600000	489.302000	1.204598	1.204598	-33.000000	-99.000000
3166153.853000	38590862.600000	489.302000	1.205872	1.205872	-33.000000	-99.000000
3166153.853000	38590852.600000	499.302000	1.204634	1.204634	-33.000000	-99.000000
3166153.853000	38590852.600000	509.302000	1.204708	1.204708	-33.000000	-99.000000
3166153.853000	38590862.600000	499.302000	1.205899	1.205899	-33.000000	-99.000000
3166153.853000	38590862.600000	509.302000	1.205962	1.205962	-33.000000	-99.000000
3166133.853000	38590922.600000	469.302000	1.221670	1.221670	-33.000000	-99.000000
3166143.853000	38590922.600000	469.302000	1.222222	1.222222	-33.000000	-99.000000
3166143.853000	38590932.600000	469.302000	1.224499	1.224499	-33.000000	-99.000000
3166143.853000	38590942.600000	469.302000	1.333343	1.333887	-33.000000	-99.000000
3166153.853000	38590942.600000	469.302000	1.333343	1.333888	-33.000000	-99.000000
3166123.853000	38590872.600000	479.302000	1.206413	1.206413	-33.000000	-99.000000
3166123.853000	38590872.600000	489.302000	1.206403	1.206403	-33.000000	-99.000000
3166123.853000	38590882.600000	479.302000	1.207749	1.207749	-33.000000	-99.000000
3166123.853000	38590882.600000	489.302000	1.207736	1.207736	-33.000000	-99.000000
3166123.853000	38590892.600000	479.302000	1.209140	1.209140	-33.000000	-99.000000
3166123.853000	38590892.600000	489.302000	1.209125	1.209125	-33.000000	-99.000000
3166133.853000	38590872.600000	479.302000	1.206641	1.206641	-33.000000	-99.000000
3166133.853000	38590872.600000	489.302000	1.206631	1.206631	-33.000000	-99.000000
3166133.853000	38590882.600000	479.302000	1.208002	1.208002	-33.000000	-99.000000
3166133.853000	38590882.600000	489.302000	1.207988	1.207988	-33.000000	-99.000000
3166143.853000	38590872.600000	479.302000	1.206910	1.206910	-33.000000	-99.000000
3166143.853000	38590872.600000	489.302000	1.206899	1.206899	-33.000000	-99.000000
3166143.853000	38590882.600000	479.302000	1.208292	1.208292	-33.000000	-99.000000
3166143.853000	38590882.600000	489.302000	1.208278	1.208278	-33.000000	-99.000000
3166133.853000	38590872.600000	499.302000	1.206653	1.206653	-33.000000	-99.000000
3166133.853000	38590882.600000	499.302000	1.208003	1.208003	-33.000000	-99.000000
3166143.853000	38590872.600000	499.302000	1.206920	1.206920	-33.000000	-99.000000
3166143.853000	38590872.600000	509.302000	1.206973	1.206973	-33.000000	-99.000000
3166143.853000	38590882.600000	499.302000	1.208292	1.208292	-33.000000	-99.000000
3166143.853000	38590882.600000	509.302000	1.208333	1.208333	-33.000000	-99.000000
3166133.853000	38590892.600000	479.302000	1.209422	1.209422	-33.000000	-99.000000
3166133.853000	38590892.600000	489.302000	1.209406	1.209406	-33.000000	-99.000000
3166133.853000	38590902.600000	479.302000	1.210905	1.210905	-33.000000	-99.000000
3166133.853000	38590902.600000	489.302000	1.210886	1.210886	-33.000000	-99.000000
3166143.853000	38590892.600000	479.302000	1.209738	1.209738	-33.000000	-99.000000
3166143.853000	38590892.600000	489.302000	1.209721	1.209721	-33.000000	-99.000000
3166143.853000	38590902.600000	479.302000	1.211251	1.211251	-33.000000	-99.000000
3166143.853000	38590902.600000	489.302000	1.211231	1.211231	-33.000000	-99.000000
3166133.853000	38590892.600000	499.302000	1.209413	1.209413	-33.000000	-99.000000
3166133.853000	38590902.600000	499.302000	1.210886	1.210886	-33.000000	-99.000000
3166143.853000	38590892.600000	499.302000	1.209727	1.209727	-33.000000	-99.000000
3166143.853000	38590902.600000	499.302000	1.211230	1.211230	-33.000000	-99.000000
3166153.853000	38590872.600000	489.302000	1.207206	1.207206	-33.000000	-99.000000
3166153.853000	38590882.600000	489.302000	1.208604	1.208604	-33.000000	-99.000000
3166153.853000	38590872.600000	499.302000	1.207226	1.207226	-33.000000	-99.000000
3166153.853000	38590872.600000	509.302000	1.207276	1.207276	-33.000000	-99.000000
3166153.853000	38590882.600000	499.302000	1.208616	1.208616	-33.000000	-99.000000
3166153.853000	38590882.600000	509.302000	1.208655	1.208655	-33.000000	-99.000000
3166163.853000	38590882.600000	509.302000	1.209010	1.209010	-33.000000	-99.000000
3166153.853000	38590892.600000	479.302000	1.210087	1.210087	-33.000000	-99.000000
3166153.853000	38590892.600000	489.302000	1.210069	1.210069	-33.000000	-99.000000
3166153.853000	38590902.600000	479.302000	1.211627	1.211627	-33.000000	-99.000000
3166153.853000	38590902.600000	489.302000	1.211606	1.211606	-33.000000	-99.000000
3166163.853000	38590902.600000	489.302000	1.212008	1.212008	-33.000000	-99.000000
3166153.853000	38590892.600000	499.302000	1.210074	1.210074	-33.000000	-99.000000
3166153.853000	38590892.600000	509.302000	1.210101	1.210101	-33.000000	-99.000000
3166153.853000	38590902.600000	499.302000	1.211603	1.211603	-33.000000	-99.000000
3166153.853000	38590902.600000	509.302000	1.211617	1.211617	-33.000000	-99.000000
3166163.853000	38590892.600000	499.302000	1.210451	1.210451	-33.000000	-99.000000
3166163.853000	38590892.600000	509.302000	1.210475	1.210475	-33.000000	-99.000000
3166163.853000	38590902.600000	499.302000	1.212003	1.212003	-33.000000	-99.000000
3166163.853000	38590902.600000	509.302000	1.212014	1.212014	-33.000000	-99.000000
3166133.853000	38590912.600000	479.302000	1.212453	1.212453	-33.000000	-99.000000
3166133.853000	38590912.600000	489.302000	1.212432	1.212432	-33.000000	-99.000000
3166133.853000	38590922.600000	479.302000	1.214071	1.214071	-33.000000	-99.000000
3166133.853000	38590922.600000	489.302000	1.214047	1.214047	-33.000000	-99.000000
3166143.853000	38590912.600000	479.302000	1.212834	1.212834	-33.000000	-99.000000
3166143.853000	38590912.600000	489.302000	1.212811	1.212811	-33.000000	-99.000000
3166143.853000	38590922.600000	479.302000	1.214491	1.214491	-33.000000	-99.000000
3166143.853000	38590922.600000	489.302000	1.214466	1.214466	-33.000000	-99.000000
3166133.853000	38590912.600000	499.302000	1.212425	1.212425	-33.000000	-99.000000
3166143.853000	38590912.600000	499.302000	1.212802	1.212802	-33.000000	-99.000000
3166143.853000	38590922.600000	499.302000	1.214449	1.214449	-33.000000	-99.000000
3166133.853000	38590932.600000	479.302000	1.215762	1.215762	-33.000000	-99.000000
3166133.853000	38590932.600000	489.302000	1.215735	1.215735	-33.000000	-99.000000
3166133.853000	38590942.600000	479.302000	1.333314	1.333798	-33.000000	-99.000000
3166143.853000	38590932.600000	479.302000	1.216227	1.216227	-33.000000	-99.000000
3166143.853000	38590932.600000	489.302000	1.216200	1.216200	-33.000000	-99.000000
3166143.853000	38590942.600000	479.302000	1.333314	1.333795	-33.000000	-99.000000
3166143.853000	38590942.600000	489.302000	1.333285	1.333703	-33.000000	-99.000000
3166143.853000	38590932.600000	499.302000	1.216174	1.216174	-33.000000	-99.000000
3166143.853000	38590942.600000	499.302000	1.333257	1.333614	-33.000000	-99.000000
3166153.853000	38590912.600000	479.302000	1.213241	1.213241	-33.000000	-99.000000
3166153.853000	38590912.600000	489.302000	1.213218	1.213218	-33.000000	-99.000000
3166153.853000	38590922.600000	479.302000	1.214935	1.214935	-33.000000	-99.000000
3166153.853000	38590922.600000	489.302000	1.214909	1.214909	-33.000000	-99.000000
3166163.853000	38590912.600000	489.302000	1.213648	1.213648	-33.000000	-99.000000
3166163.853000	38590922.600000	489.302000	1.215373	1.215373	-33.000000	-99.000000
3166153.853000	38590912.600000	499.302000	1.213207	1.213207	-33.000000	-99.000000
3166153.853000	38590912.600000	509.302000	1.213208	1.213208	-33.000000	-99.000000
3166153.853000	38590922.600000	499.302000	1.214890	1.214890	-33.000000	-99.000000
3166153.853000	38590922.600000	509.302000	1.214877	1.214877	-33.000000	-99.000000
3166163.853000	38590912.600000	499.302000	1.213635	1.213635	-33.000000	-99.000000
3166163.853000	38590912.600000	509.302000	1.213632	1.213632	-33.000000	-99.000000
3166163.853000	38590922.600000	499.302000	1.215351	1.215351	-33.000000	-99.000000
3166163.853000	38590922.600000	509.302000	1.215334	1.215334	-33.000000	-99.000000
3166153.853000	38590932.600000	479.302000	1.291688	1.291688	-33.000000	-99.000000
3166153.853000	38590932.600000	489.302000	1.225015	1.225015	-33.000000	-99.000000
3166153.853000	38590942.600000	479.302000	1.333313	1.333792	-33.000000	-99.000000
3166153.853000	38590942.600000	489.302000	1.333283	1.333697	-33.000000	-99.000000
3166163.853000	38590932.600000	479.302000	1.333314	1.333796	-33.000000	-99.000000
3166163.853000	38590932.600000	489.302000	1.333286	1.333706	-33.000000	-99.000000
3166163.853000	38590942.600000	479.302000	1.333312	1.333789	-33.000000	-99.000000
3166163.853000	38590942.600000	489.302000	1.333281	1.333691	-33.000000	-99.000000
3166153.853000	38590932.600000	499.302000	1.216657	1.216657	-33.000000	-99.000000
3166153.853000	38590942.600000	499.302000	1.333254	1.333604	-33.000000	-99.000000
3166163.853000	38590932.600000	499.302000	1.333258	1.333617	-33.000000	-99.000000
3166163.853000	38590932.600000	509.302000	1.333231	1.333532	-33.000000	-99.000000
3166163.853000	38590942.600000	499.302000	1.333251	1.333595	-33.000000	-99.000000
3166163.853000	38590942.600000	509.302000	1.333222	1.333503	-33.000000	-99.000000
3166173.853000	38590922.600000	509.302000	1.215808	1.215808	-33.000000	-99.000000
3166173.853000	38590942.600000	489.302000	1.333280	1.333686	-33.000000	-99.000000
3166173.853000	38590932.600000	499.302000	1.333256	1.333610	-33.000000	-99.000000
3166173.853000	38590932.600000	509.302000	1.333228	1.333522	-33.000000	-99.000000
3166173.853000	38590942.600000	499.302000	1.333249	1.333587	-33.000000	-99.000000
3166173.853000	38590942.600000	509.302000	1.333219	1.333492	-33.000000	-99.000000
3166143.853000	38590952.600000	469.302000	1.333343	1.333889	-33.000000	-99.000000
3166143.853000	38590962.600000	469.302000	1.333344	1.333890	-33.000000	-99.000000
3166143.853000	38590972.600000	469.302000	1.333345	1.333892	-33.000000	-99.000000
3166143.853000	38590982.600000	469.302000	1.333346	1.333893	-33.000000	-99.000000
3166153.853000	38590952.600000	469.302000	1.333344	1.333889	-33.000000	-99.000000
3166153.853000	38590962.600000	469.302000	1.333344	1.333891	-33.000000	-99.000000
3166153.853000	38590972.600000	469.302000	1.333345	1.333893	-33.000000	-99.000000
3166153.853000	38590982.600000	469.302000	1.333346	1.333894	-33.000000	-99.000000
3166163.853000	38590972.600000	469.302000	1.333346	1.333894	-33.000000	-99.000000
3166163.853000	38590982.600000	469.302000	1.333347	1.333896	-33.000000	-99.000000
3166143.853000	38590992.600000	469.302000	1.333347	1.333895	-33.000000	-99.000000
3166153.853000	38590992.600000	469.302000	1.333348	1.333897	-33.000000	-99.000000
3166153.853000	38591002.600000	469.302000	1.333349	1.333899	-33.000000	-99.000000
3166163.853000	38590992.600000	469.302000	1.333348	1.333898	-33.000000	-99.000000
3166163.853000	38591002.600000	469.302000	1.333350	1.333901	-33.000000	-99.000000
3166153.853000	38591012.600000	469.302000	1.333351	1.333902	-33.000000	-99.000000
3166153.853000	38591022.600000	469.302000	1.333352	1.333905	-33.000000	-99.000000
3166163.853000	38591012.600000	469.302000	1.333352	1.333904	-33.000000	-99.000000
3166163.853000	38591022.600000	469.302000	1.333354	1.333907	-33.000000	-99.000000
3166143.853000	38590952.600000	479.302000	1.333312	1.333789	-33.000000	-99.000000
3166143.853000	38590952.600000	489.302000	1.333281	1.333689	-33.000000	-99.000000
3166143.853000	38590962.600000	479.302000	1.333310	1.333781	-33.000000	-99.000000
3166143.853000	38590962.600000	489.302000	1.333276	1.333674	-33.000000	-99.000000
3166143.853000	38590952.600000	499.302000	1.333251	1.333593	-33.000000	-99.000000
3166143.853000	38590972.600000	479.302000	1.333308	1.333773	-33.000000	-99.000000
3166143.853000	38590972.600000	489.302000	1.333271	1.333656	-33.000000	-99.000000
3166143.853000	38590982.600000	479.302000	1.333305	1.333764	-33.000000	-99.000000
3166143.853000	38590982.600000	489.302000	1.333266	1.333637	-33.000000	-99.000000
3166153.853000	38590952.600000	479.302000	1.333311	1.333785	-33.000000	-99.000000
3166153.853000	38590952.600000	489.302000	1.333279	1.333682	-33.000000	-99.000000
3166153.853000	38590962.600000	479.302000	1.333309	1.333777	-33.000000	-99.000000
3166153.853000	38590962.600000	489.302000	1.333274	1.333665	-33.000000	-99.000000
3166163.853000	38590952.600000	479.302000	1.333310	1.333782	-33.000000	-99.000000
3166163.853000	38590952.600000	489.302000	1.333277	1.333675	-33.000000	-99.000000
3166163.853000	38590962.600000	479.302000	1.333308	1.333773	-33.000000	-99.000000
3166163.853000	38590962.600000	489.302000	1.333271	1.333657	-33.000000	-99.000000
3166153.853000	38590952.600000	499.302000	1.333247	1.333582	-33.000000	-99.000000
3166153.853000	38590962.600000	499.302000	1.333240	1.333556	-33.000000	-99.000000
3166163.853000	38590952.600000	499.302000	1.333244	1.333571	-33.000000	-99.000000
3166163.853000	38590952.600000	509.302000	1.333213	1.333471	-33.000000	-99.000000
3166163.853000	38590962.600000	499.302000	1.333236	1.333543	-33.000000	-99.000000
3166163.853000	38590962.600000	509.302000	1.333202	1.333434	-33.000000	-99.000000
3166153.853000	38590972.600000	479.302000	1.333307	1.333768	-33.000000	-99.000000
3166153.853000	38590972.600000	489.302000	1.333268	1.333646	-33.000000	-99.000000
3166153.853000	38590982.600000	479.302000	1.333304	1.333758	-33.000000	-99.000000
3166153.853000	38590982.600000	489.302000	1.333262	1.333624	-33.000000	-99.000000
3166163.853000	38590972.600000	479.302000	1.333305	1.333764	-33.000000	-99.000000
3166163.853000	38590972.600000	489.302000	1.333265	1.333636	-33.000000	-99.000000
3166163.853000	38590982.600000	479.302000	1.333303	1.333753	-33.000000	-99.000000
3166163.853000	38590982.600000	489.302000	1.333258	1.333612	-33.000000	-99.000000
3166153.853000	38590972.600000	499.302000	1.333231	1.333527	-33.000000	-99.000000
3166153.853000	38590982.600000	499.302000	1.333221	1.333495	-33.000000	-99.000000
3166163.853000	38590972.600000	499.302000	1.333226	1.333512	-33.000000	-99.000000
3166163.853000	38590982.600000	499.302000	1.333216	1.333476	-33.000000	-99.000000
3166143.853000	38590992.600000	479.302000	1.333303	1.333754	-33.000000	-99.000000
3166153.853000	38590992.600000	479.302000	1.333301	1.333747	-33.000000	-99.000000
3166153.853000	38590992.600000	489.302000	1.333255	1.333600	-33.000000	-99.000000
3166153.853000	38591002.600000	479.302000	1.333297	1.333734	-33.000000	-99.000000
3166153.853000	38591002.600000	489.302000	1.333247	1.333572	-33.000000	-99.000000
3166163.853000	38590992.600000	479.302000	1.333299	1.333740	-33.000000	-99.000000
3166163.853000	38590992.600000	489.302000	1.333251	1.333585	-33.000000	-99.000000
3166163.853000	38591002.600000	479.302000	1.333295	1.333726	-33.000000	-99.000000
3166163.853000	38591002.600000	489.302000	1.333241	1.333554	-33.000000	-99.000000
3166153.853000	38590992.600000	499.302000	1.333210	1.333458	-33.000000	-99.000000
3166163.853000	38590992.600000	499.302000	1.333204	1.333436	-33.000000	-99.000000
3166163.853000	38591002.600000	499.302000	1.333190	1.333389	-33.000000	-99.000000
3166153.853000	38591012.600000	479.302000	1.333294	1.333719	-33.000000	-99.000000
3166153.853000	38591012.600000	489.302000	1.333237	1.333540	-33.000000	-99.000000
3166153.853000	38591022.600000	479.302000	1.333289	1.333702	-33.000000	-99.000000
3166163.853000	38591012.600000	479.302000	1.333291	1.333709	-33.000000	-99.000000
3166163.853000	38591012.600000	489.302000	1.333231	1.333518	-33.000000	-99.000000
3166163.853000	38591022.600000	479.302000	1.333286	1.333689	-33.000000	-99.000000
3166163.853000	38591022.600000	489.302000	1.333219	1.333477	-33.000000	-99.000000
3166163.853000	38591012.600000	499.302000	1.333174	1.333336	-33.000000	-99.000000
3166163.853000	38591032.600000	469.302000	1.333356	1.333911	-33.000000	-99.000000
3166163.853000	38591042.600000	469.302000	1.333359	1.333916	-33.000000	-99.000000
3166163.853000	38591052.600000	469.302000	1.333362	1.333921	-33.000000	-99.000000
3166163.853000	38591062.600000	469.302000	1.333366	1.333927	-33.000000	-99.000000
3166163.853000	38591072.600000	469.302000	1.333370	1.333934	-33.000000	-99.000000
3166163.853000	38591082.600000	469.302000	1.333374	1.333942	-33.000000	-99.000000
3166163.853000	38591092.600000	469.302000	1.333379	1.333951	-33.000000	-99.000000
3166163.853000	38591102.600000	469.302000	1.333384	1.333959	-33.000000	-99.000000
3166153.853000	38591032.600000	479.302000	1.333284	1.333683	-33.000000	-99.000000
3166153.853000	38591042.600000	479.302000	1.333278	1.333661	-33.000000	-99.000000
3166163.853000	38591032.600000	479.302000	1.333280	1.333667	-33.000000	-99.000000
3166163.853000	38591032.600000	489.302000	1.333205	1.333429	-33.000000	-99.000000
3166163.853000	38591042.600000	479.302000	1.333273	1.333641	-33.000000	-99.000000
3166153.853000	38591052.600000	479.302000	1.333271	1.333636	-33.000000	-99.000000
3166163.853000	38591052.600000	479.302000	1.333265	1.333610	-33.000000	-99.000000
3166163.853000	38591062.600000	479.302000	1.333255	1.333575	-33.000000	-99.000000
3166163.853000	38591072.600000	479.302000	1.333245	1.333535	-33.000000	-99.000000
3166163.853000	38591082.600000	479.302000	1.333232	1.333490	-33.000000	-99.000000
3166163.853000	38591092.600000	479.302000	1.333219	1.333441	-33.000000	-99.000000
3166163.853000	38591102.600000	479.302000	1.333205	1.333388	-33.000000	-99.000000
3166173.853000	38591002.600000	469.302000	1.333351	1.333902	-33.000000	-99.000000
3166173.853000	38591012.600000	469.302000	1.333353	1.333906	-33.000000	-99.000000
3166173.853000	38591022.600000	469.302000	1.333355	1.333910	-33.000000	-99.000000
3166183.853000	38591022.600000	469.302000	1.333357	1.333912	-33.000000	-99.000000
3166173.853000	38590952.600000	489.302000	1.333275	1.333668	-33.000000	-99.000000
3166173.853000	38590962.600000	489.302000	1.333269	1.333649	-33.000000	-99.000000
3166173.853000	38590952.600000	499.302000	1.333241	1.333561	-33.000000	-99.000000
3166173.853000	38590952.600000	509.302000	1.333209	1.333457	-33.000000	-99.000000
3166173.853000	38590962.600000	499.302000	1.333232	1.333531	-33.000000	-99.000000
3166173.853000	38590962.600000	509.302000	1.333197	1.333419	-33.000000	-99.000000
3166173.853000	38590972.600000	479.302000	1.333304	1.333759	-33.000000	-99.000000
3166173.853000	38590972.600000	489.302000	1.333263	1.333626	-33.000000	-99.000000
3166173.853000	38590982.600000	479.302000	1.333301	1.333747	-33.000000	-99.000000
3166173.853000	38590982.600000	489.302000	1.333255	1.333601	-33.000000	-99.000000
3166183.853000	38590982.600000	489.302000	1.333252	1.333590	-33.000000	-99.000000
3166173.853000	38590972.600000	499.302000	1.333222	1.333497	-33.000000	-99.000000
3166173.853000	38590972.600000	509.302000	1.333183	1.333375	-33.000000	-99.000000
3166173.853000	38590982.600000	499.302000	1.333210	1.333459	-33.000000	-99.000000
3166173.853000	38590982.600000	509.302000	1.333168	1.333324	-33.000000	-99.000000
3166183.853000	38590972.600000	499.302000	1.333218	1.333484	-33.000000	-99.000000
3166183.853000	38590972.600000	509.302000	1.333178	1.333357	-33.000000	-99.000000
3166183.853000	38590982.600000	499.302000	1.333206	1.333442	-33.000000	-99.000000
3166183.853000	38590982.600000	509.302000	1.333162	1.333303	-33.000000	-99.000000
3166173.853000	38590992.600000	479.302000	1.333297	1.333734	-33.000000	-99.000000
3166173.853000	38590992.600000	489.302000	1.333246	1.333571	-33.000000	-99.000000
3166173.853000	38591002.600000	479.302000	1.333293	1.333717	-33.000000	-99.000000
3166173.853000	38591002.600000	489.302000	1.333236	1.333536	-33.000000	-99.000000
3166183.853000	38590992.600000	489.302000	1.333242	1.333557	-33.000000	-99.000000
3166183.853000	38591002.600000	479.302000	1.333291	1.333709	-33.000000	-99.000000
3166183.853000	38591002.600000	489.302000	1.333231	1.333519	-33.000000	-99.000000
3166173.853000	38590992.600000	499.302000	1.333197	1.333414	-33.000000	-99.000000
3166173.853000	38590992.600000	509.302000	1.333150	1.333267	-33.000000	-99.000000
3166173.853000	38591002.600000	499.302000	1.333182	1.333363	-33.000000	-99.000000
3166173.853000	38591002.600000	509.302000	1.333130	1.333200	-33.000000	-99.000000
3166183.853000	38590992.600000	499.302000	1.333191	1.333394	-33.000000	-99.000000
3166183.853000	38590992.600000	509.302000	1.333142	1.333240	-33.000000	-99.000000
3166183.853000	38591002.600000	499.302000	1.333174	1.333337	-33.000000	-99.000000
3166183.853000	38591002.600000	509.302000	1.333120	1.333168	-33.000000	-99.000000
3166173.853000	38591012.600000	479.302000	1.333288	1.333699	-33.000000	-99.000000
3166173.853000	38591012.600000	489.302000	1.333225	1.333496	-33.000000	-99.000000
3166173.853000	38591022.600000	479.302000	1.333282	1.333676	-33.000000	-99.000000
3166173.853000	38591022.600000	489.302000	1.333211	1.333449	-33.000000	-99.000000
3166183.853000	38591012.600000	479.302000	1.333286	1.333689	-33.000000	-99.000000
3166183.853000	38591012.600000	489.302000	1.333218	1.333475	-33.000000	-99.000000
3166183.853000	38591022.600000	479.302000	1.333279	1.333664	-33.000000	-99.000000
3166183.853000	38591022.600000	489.302000	1.333203	1.333422	-33.000000	-99.000000
3166173.853000	38591012.600000	499.302000	1.333164	1.333303	-33.000000	-99.000000
3166173.853000	38591022.600000	499.302000	1.333143	1.333234	-33.000000	-99.000000
3166183.853000	38591012.600000	499.302000	1.333154	1.333271	-33.000000	-99.000000
3166183.853000	38591012.600000	509.302000	1.333094	1.333083	-33.000000	-99.000000
3166183.853000	38591022.600000	499.302000	1.333131	1.333193	-33.000000	-99.000000
3166183.853000	38591022.600000	509.302000	1.333064	1.332984	-33.000000	-99.000000
3166193.853000	38591012.600000	489.302000	1.333212	1.333454	-33.000000	-99.000000
3166193.853000	38591022.600000	479.302000	1.333276	1.333651	-33.000000	-99.000000
3166193.853000	38591022.600000	489.302000	1.333195	1.333396	-33.000000	-99.000000
3166193.853000	38591012.600000	499.302000	1.333145	1.333241	-33.000000	-99.000000
3166193.853000	38591012.600000	509.302000	1.333083	1.333045	-33.000000	-99.000000
3166193.853000	38591022.600000	499.302000	1.333119	1.333155	-33.000000	-99.000000
3166193.853000	38591022.600000	509.302000	1.333049	1.332936	-33.000000	-99.000000
3166173.853000	38591032.600000	469.302000	1.333358	1.333915	-33.000000	-99.000000
3166173.853000	38591042.600000	469.302000	1.333361	1.333920	-33.000000	-99.000000
3166183.853000	38591032.600000	469.302000	1.333360	1.333918	-33.000000	-99.000000
3166183.853000	38591042.600000	469.302000	1.333364	1.333924	-33.000000	-99.000000
3166173.853000	38591052.600000	469.302000	1.333365	1.333927	-33.000000	-99.000000
3166173.853000	38591062.600000	469.302000	1.333370	1.333934	-33.000000	-99.000000
3166183.853000	38591052.600000	469.302000	1.333368	1.333932	-33.000000	-99.000000
3166183.853000	38591062.600000	469.302000	1.333374	1.333942	-33.000000	-99.000000
3166193.853000	38591042.600000	469.302000	1.333366	1.333929	-33.000000	-99.000000
3166193.853000	38591052.600000	469.302000	1.333372	1.333938	-33.000000	-99.000000
3166193.853000	38591062.600000	469.302000	1.333378	1.333950	-33.000000	-99.000000
3166203.853000	38591062.600000	469.302000	1.333383	1.333957	-33.000000	-99.000000
3166173.853000	38591072.600000	469.302000	1.333375	1.333943	-33.000000	-99.000000
3166173.853000	38591082.600000	469.302000	1.333381	1.333954	-33.000000	-99.000000
3166183.853000	38591072.600000	469.302000	1.333380	1.333953	-33.000000	-99.000000
3166183.853000	38591082.600000	469.302000	1.333389	1.333967	-33.000000	-99.000000
3166173.853000	38591092.600000	469.302000	1.333388	1.333965	-33.000000	-99.000000
3166173.853000	38591102.600000	469.302000	1.333395	1.333978	-33.000000	-99.000000
3166183.853000	38591092.600000	469.302000	1.333398	1.333984	-33.000000	-99.000000
3166183.853000	38591102.600000	469.302000	1.333409	1.334002	-33.000000	-99.000000
3166193.853000	38591072.600000	469.302000	1.333387	1.333964	-33.000000	-99.000000
3166193.853000	38591082.600000	469.302000	1.333397	1.333982	-33.000000	-99.000000
3166203.853000	38591072.600000	469.302000	1.333393	1.333975	-33.000000	-99.000000
3166203.853000	38591082.600000	469.302000	1.333407	1.333999	-33.000000	-99.000000
3166193.853000	38591092.600000	469.302000	1.333411	1.334005	-33.000000	-99.000000
3166193.853000	38591102.600000	469.302000	1.333428	1.334034	-33.000000	-99.000000
3166203.853000	38591092.600000	469.302000	1.333426	1.334031	-33.000000	-99.000000
3166203.853000	38591102.600000	469.302000	1.333450	1.334073	-33.000000	-99.000000
3166213.853000	38591072.600000	469.302000	1.333399	1.333986	-33.000000	-99.000000
3166213.853000	38591082.600000	469.302000	1.333417	1.334016	-33.000000	-99.000000
3166223.853000	38591082.600000	469.302000	1.333425	1.334030	-33.000000	-99.000000
3166213.853000	38591092.600000	469.302000	1.333441	1.334058	-33.000000	-99.000000
3166213.853000	38591102.600000	469.302000	1.333477	1.334118	-33.000000	-99.000000
3166223.853000	38591092.600000	469.302000	1.333456	1.334083	-33.000000	-99.000000
3166223.853000	38591102.600000	469.302000	1.333505	1.334166	-33.000000	-99.000000
3166233.853000	38591092.600000	469.302000	1.333467	1.334101	-33.000000	-99.000000
3166233.853000	38591102.600000	469.302000	1.333527	1.334203	-33.000000	-99.000000
3166173.853000	38591032.600000	479.302000	1.333275	1.333650	-33.000000	-99.000000
3166173.853000	38591032.600000	489.302000	1.333195	1.333394	-33.000000	-99.000000
3166173.853000	38591042.600000	479.302000	1.333267	1.333619	-33.000000	-99.000000
3166173.853000	38591042.600000	489.302000	1.333175	1.333329	-33.000000	-99.000000
3166183.853000	38591032.600000	479.302000	1.333271	1.333634	-33.000000	-99.000000
3166183.853000	38591032.600000	489.302000	1.333184	1.333358	-33.000000	-99.000000
3166183.853000	38591042.600000	479.302000	1.333261	1.333598	-33.000000	-99.000000
3166183.853000	38591042.600000	489.302000	1.333162	1.333283	-33.000000	-99.000000
3166173.853000	38591032.600000	499.302000	1.333118	1.333152	-33.000000	-99.000000
3166183.853000	38591032.600000	499.302000	1.333103	1.333101	-33.000000	-99.000000
3166183.853000	38591042.600000	499.302000	1.333069	1.332991	-33.000000	-99.000000
3166173.853000	38591052.600000	479.302000	1.333257	1.333583	-33.000000	-99.000000
3166173.853000	38591052.600000	489.302000	1.333153	1.333252	-33.000000	-99.000000
3166173.853000	38591062.600000	479.302000	1.333246	1.333540	-33.000000	-99.000000
3166183.853000	38591052.600000	479.302000	1.333250	1.333554	-33.000000	-99.000000
3166183.853000	38591052.600000	489.302000	1.333135	1.333191	-33.000000	-99.000000
3166183.853000	38591062.600000	479.302000	1.333236	1.333501	-33.000000	-99.000000
3166183.853000	38591062.600000	489.302000	1.333103	1.333081	-33.000000	-99.000000
3166193.853000	38591032.600000	479.302000	1.333267	1.333618	-33.000000	-99.000000
3166193.853000	38591032.600000	489.302000	1.333174	1.333324	-33.000000	-99.000000
3166193.853000	38591042.600000	479.302000	1.333256	1.333576	-33.000000	-99.000000
3166193.853000	38591042.600000	489.302000	1.333149	1.333237	-33.000000	-99.000000
3166203.853000	38591032.600000	489.302000	1.333165	1.333293	-33.000000	-99.000000
3166203.853000	38591042.600000	479.302000	1.333250	1.333556	-33.000000	-99.000000
3166203.853000	38591042.600000	489.302000	1.333136	1.333195	-33.000000	-99.000000
3166193.853000	38591032.600000	499.302000	1.333088	1.333051	-33.000000	-99.000000
3166193.853000	38591032.600000	509.302000	1.333009	1.332805	-33.000000	-99.000000
3166193.853000	38591042.600000	499.302000	1.333050	1.332925	-33.000000	-99.000000
3166203.853000	38591032.600000	499.302000	1.333074	1.333005	-33.000000	-99.000000
3166203.853000	38591042.600000	499.302000	1.333031	1.332864	-33.000000	-99.000000
3166193.853000	38591052.600000	479.302000	1.333242	1.333525	-33.000000	-99.000000
3166193.853000	38591052.600000	489.302000	1.333117	1.333130	-33.000000	-99.000000
3166193.853000	38591062.600000	479.302000	1.333225	1.333461	-33.000000	-99.000000
3166193.853000	38591062.600000	489.302000	1.333078	1.332997	-33.000000	-99.000000
3166203.853000	38591052.600000	479.302000	1.333235	1.333497	-33.000000	-99.000000
3166203.853000	38591052.600000	489.302000	1.333100	1.333072	-33.000000	-99.000000
3166203.853000	38591062.600000	479.302000	1.333214	1.333420	-33.000000	-99.000000
3166203.853000	38591062.600000	489.302000	1.333054	1.332915	-33.000000	-99.000000
3166193.853000	38591052.600000	499.302000	1.333003	1.332772	-33.000000	-99.000000
3166203.853000	38591052.600000	499.302000	1.332978	1.332688	-33.000000	-99.000000
3166203.853000	38591062.600000	499.302000	1.332910	1.332468	-33.000000	-99.000000
3166173.853000	38591072.600000	479.302000	1.333232	1.333489	-33.000000	-99.000000
3166173.853000	38591082.600000	479.302000	1.333216	1.333429	-33.000000	-99.000000
3166183.853000	38591072.600000	479.302000	1.333218	1.333436	-33.000000	-99.000000
3166183.853000	38591072.600000	489.302000	1.333063	1.332948	-33.000000	-99.000000
3166183.853000	38591082.600000	479.302000	1.333197	1.333358	-33.000000	-99.000000
3166173.853000	38591092.600000	479.302000	1.333198	1.333361	-33.000000	-99.000000
3166173.853000	38591102.600000	479.302000	1.333177	1.333286	-33.000000	-99.000000
3166183.853000	38591092.600000	479.302000	1.333172	1.333264	-33.000000	-99.000000
3166183.853000	38591102.600000	479.302000	1.333142	1.333155	-33.000000	-99.000000
3166193.853000	38591072.600000	479.302000	1.333203	1.333380	-33.000000	-99.000000
3166193.853000	38591072.600000	489.302000	1.333029	1.332832	-33.000000	-99.000000
3166193.853000	38591082.600000	479.302000	1.333175	1.333277	-33.000000	-99.000000
3166193.853000	38591082.600000	489.302000	1.332967	1.332625	-33.000000	-99.000000
3166203.853000	38591072.600000	479.302000	1.333187	1.333321	-33.000000	-99.000000
3166203.853000	38591072.600000	489.302000	1.332994	1.332713	-33.000000	-99.000000
3166203.853000	38591082.600000	479.302000	1.333152	1.333190	-33.000000	-99.000000
3166203.853000	38591082.600000	489.302000	1.332915	1.332450	-33.000000	-99.000000
3166203.853000	38591072.600000	499.302000	1.332825	1.332189	-33.000000	-99.000000
3166193.853000	38591092.600000	479.302000	1.333141	1.333148	-33.000000	-99.000000
3166193.853000	38591092.600000	489.302000	1.332890	1.332368	-33.000000	-99.000000
3166193.853000	38591102.600000	479.302000	1.333097	1.332987	-33.000000	-99.000000
3166203.853000	38591092.600000	479.302000	1.333105	1.333014	-33.000000	-99.000000
3166203.853000	38591092.600000	489.302000	1.332812	1.332106	-33.000000	-99.000000
3166203.853000	38591102.600000	479.302000	1.333041	1.332780	-33.000000	-99.000000
3166203.853000	38591102.600000	489.302000	1.332676	1.331659	-33.000000	-99.000000
3166213.853000	38591042.600000	489.302000	1.333125	1.333158	-33.000000	-99.000000
3166213.853000	38591052.600000	489.302000	1.333085	1.333019	-33.000000	-99.000000
3166213.853000	38591062.600000	479.302000	1.333204	1.333384	-33.000000	-99.000000
3166213.853000	38591062.600000	489.302000	1.333031	1.332839	-33.000000	-99.000000
3166223.853000	38591062.600000	489.302000	1.333013	1.332778	-33.000000	-99.000000
3166213.853000	38591062.600000	499.302000	1.332878	1.332363	-33.000000	-99.000000
3166213.853000	38591072.600000	479.302000	1.333173	1.333265	-33.000000	-99.000000
3166213.853000	38591072.600000	489.302000	1.332960	1.332600	-33.000000	-99.000000
3166213.853000	38591082.600000	479.302000	1.333129	1.333102	-33.000000	-99.000000
3166213.853000	38591082.600000	489.302000	1.332863	1.332276	-33.000000	-99.000000
3166223.853000	38591072.600000	489.302000	1.332932	1.332506	-33.000000	-99.000000
3166223.853000	38591082.600000	479.302000	1.333108	1.333026	-33.000000	-99.000000
3166223.853000	38591082.600000	489.302000	1.332818	1.332126	-33.000000	-99.000000
3166213.853000	38591072.600000	499.302000	1.332778	1.332037	-33.000000	-99.000000
3166213.853000	38591082.600000	499.302000	1.332645	1.331607	-33.000000	-99.000000
3166213.853000	38591092.600000	479.302000	1.333066	1.332872	-33.000000	-99.000000
3166213.853000	38591092.600000	489.302000	1.332729	1.331831	-33.000000	-99.000000
3166213.853000	38591102.600000	479.302000	1.332975	1.332538	-33.000000	-99.000000
3166213.853000	38591102.600000	489.302000	1.332539	1.331209	-33.000000	-99.000000
3166223.853000	38591092.600000	479.302000	1.333030	1.332738	-33.000000	-99.000000
3166223.853000	38591092.600000	489.302000	1.332652	1.331578	-33.000000	-99.000000
3166223.853000	38591102.600000	479.302000	1.332907	1.332291	-33.000000	-99.000000
3166223.853000	38591102.600000	489.302000	1.332402	1.330763	-33.000000	-99.000000
3166233.853000	38591072.600000	489.302000	1.332914	1.332445	-33.000000	-99.000000
3166233.853000	38591082.600000	489.302000	1.332788	1.332025	-33.000000	-99.000000
3166233.853000	38591092.600000	489.302000	1.332598	1.331400	-33.000000	-99.000000
3166233.853000	38591102.600000	479.302000	1.332854	1.332099	-33.000000	-99.000000
3166233.853000	38591102.600000	489.302000	1.332298	1.330426	-33.000000	-99.000000
3166243.853000	38591092.600000	479.302000	1.332995	1.332612	-33.000000	-99.000000
3166243.853000	38591092.600000	489.302000	1.332581	1.331344	-33.000000	-99.000000
3166243.853000	38591102.600000	479.302000	1.332836	1.332035	-33.000000	-99.000000
3166243.853000	38591102.600000	489.302000	1.332263	1.330315	-33.000000	-99.000000
3166163.853000	38591112.600000	469.302000	1.333389	1.333968	-33.000000	-99.000000
3166163.853000	38591122.600000	469.302000	1.333394	1.333975	-33.000000	-99.000000
3166163.853000	38591112.600000	479.302000	1.333191	1.333336	-33.000000	-99.000000
3166163.853000	38591122.600000	479.302000	1.333178	1.333288	-33.000000	-99.000000
3166173.853000	38591112.600000	469.302000	1.333403	1.333991	-33.000000	-99.000000
3166173.853000	38591122.600000	469.302000	1.333410	1.334003	-33.000000	-99.000000
3166183.853000	38591112.600000	469.302000	1.333422	1.334023	-33.000000	-99.000000
3166183.853000	38591122.600000	469.302000	1.333434	1.334044	-33.000000	-99.000000
3166173.853000	38591132.600000	469.302000	1.333416	1.334013	-33.000000	-99.000000
3166173.853000	38591142.600000	469.302000	1.333419	1.334018	-33.000000	-99.000000
3166183.853000	38591132.600000	469.302000	1.333444	1.334061	-33.000000	-99.000000
3166183.853000	38591142.600000	469.302000	1.333450	1.334070	-33.000000	-99.000000
3166193.853000	38591112.600000	469.302000	1.333448	1.334067	-33.000000	-99.000000
3166193.853000	38591122.600000	469.302000	1.333469	1.334103	-33.000000	-99.000000
3166203.853000	38591112.600000	459.302000	1.333981	1.335750	-33.000000	-99.000000
3166203.853000	38591112.600000	469.302000	1.333483	1.334128	-33.000000	-99.000000
3166203.853000	38591122.600000	459.302000	1.334149	1.336241	-33.000000	-99.000000
3166203.853000	38591122.600000	469.302000	1.333524	1.334195	-33.000000	-99.000000
3166193.853000	38591132.600000	469.302000	1.333489	1.334136	-33.000000	-99.000000
3166193.853000	38591142.600000	459.302000	1.334069	1.336009	-33.000000	-99.000000
3166193.853000	38591142.600000	469.302000	1.333502	1.334156	-33.000000	-99.000000
3166203.853000	38591132.600000	459.302000	1.334322	1.336749	-33.000000	-99.000000
3166203.853000	38591132.600000	469.302000	1.333566	1.334264	-33.000000	-99.000000
3166203.853000	38591142.600000	459.302000	1.334443	1.337110	-33.000000	-99.000000
3166203.853000	38591142.600000	469.302000	1.333596	1.334312	-33.000000	-99.000000
3166173.853000	38591152.600000	469.302000	1.333419	1.334016	-33.000000	-99.000000
3166173.853000	38591162.600000	469.302000	1.333415	1.334010	-33.000000	-99.000000
3166183.853000	38591152.600000	469.302000	1.333450	1.334069	-33.000000	-99.000000
3166183.853000	38591162.600000	469.302000	1.333443	1.334057	-33.000000	-99.000000
3166173.853000	38591172.600000	469.302000	1.333408	1.333998	-33.000000	-99.000000
3166173.853000	38591182.600000	469.302000	1.333401	1.333985	-33.000000	-99.000000
3166183.853000	38591172.600000	469.302000	1.333432	1.334038	-33.000000	-99.000000
3166183.853000	38591182.600000	469.302000	1.333419	1.334016	-33.000000	-99.000000
3166193.853000	38591152.600000	459.302000	1.334072	1.336019	-33.000000	-99.000000
3166193.853000	38591152.600000	469.302000	1.333501	1.334155	-33.000000	-99.000000
3166193.853000	38591162.600000	459.302000	1.334022	1.335873	-33.000000	-99.000000
3166193.853000	38591162.600000	469.302000	1.333488	1.334133	-33.000000	-99.000000
3166203.853000	38591152.600000	459.302000	1.334452	1.337136	-33.000000	-99.000000
3166203.853000	38591152.600000	469.302000	1.333596	1.334312	-33.000000	-99.000000
3166203.853000	38591162.600000	459.302000	1.334342	1.336813	-33.000000	-99.000000
3166203.853000	38591162.600000	469.302000	1.333567	1.334262	-33.000000	-99.000000
3166193.853000	38591172.600000	459.302000	1.333938	1.335627	-33.000000	-99.000000
3166193.853000	38591172.600000	469.302000	1.333467	1.334097	-33.000000	-99.000000
3166193.853000	38591182.600000	459.302000	1.333843	1.335350	-33.000000	-99.000000
3166193.853000	38591182.600000	469.302000	1.333445	1.334059	-33.000000	-99.000000
3166203.853000	38591172.600000	459.302000	1.334171	1.336310	-33.000000	-99.000000
3166203.853000	38591172.600000	469.302000	1.333523	1.334189	-33.000000	-99.000000
3166203.853000	38591182.600000	459.302000	1.333999	1.335807	-33.000000	-99.000000
3166203.853000	38591182.600000	469.302000	1.333481	1.334119	-33.000000	-99.000000
3166213.853000	38591112.600000	469.302000	1.333531	1.334208	-33.000000	-99.000000
3166213.853000	38591122.600000	459.302000	1.334479	1.337212	-33.000000	-99.000000
3166213.853000	38591122.600000	469.302000	1.333608	1.334336	-33.000000	-99.000000
3166223.853000	38591112.600000	469.302000	1.333588	1.334303	-33.000000	-99.000000
3166223.853000	38591122.600000	469.302000	1.333735	1.334542	-33.000000	-99.000000
3166213.853000	38591132.600000	459.302000	1.334852	1.338326	-33.000000	-99.000000
3166213.853000	38591132.600000	469.302000	1.333709	1.334498	-33.000000	-99.000000
3166213.853000	38591142.600000	459.302000	1.335162	1.339261	-33.000000	-99.000000
3166213.853000	38591142.600000	469.302000	1.333796	1.334635	-33.000000	-99.000000
3166223.853000	38591132.600000	459.302000	1.335781	1.341158	-33.000000	-99.000000
3166223.853000	38591132.600000	469.302000	1.333995	1.334950	-33.000000	-99.000000
3166223.853000	38591142.600000	459.302000	1.336707	1.344108	-33.000000	-99.000000
3166223.853000	38591142.600000	469.302000	1.334332	1.335452	-33.000000	-99.000000
3166233.853000	38591112.600000	469.302000	1.333640	1.334388	-33.000000	-99.000000
3166233.853000	38591122.600000	469.302000	1.333882	1.334777	-33.000000	-99.000000
3166243.853000	38591112.600000	469.302000	1.333659	1.334420	-33.000000	-99.000000
3166243.853000	38591122.600000	469.302000	1.333946	1.334878	-33.000000	-99.000000
3166233.853000	38591132.600000	469.302000	1.334523	1.335735	-33.000000	-99.000000
3166233.853000	38591142.600000	459.302000	1.340062	1.356434	-33.000000	-99.000000
3166233.853000	38591142.600000	469.302000	1.336377	1.338071	-33.000000	-99.000000
3166243.853000	38591132.600000	469.302000	1.334876	1.336228	-33.000000	-99.000000
3166243.853000	38591142.600000	459.302000	1.342911	1.370812	-33.000000	-99.000000
3166243.853000	38591142.600000	469.302000	1.340625	1.341745	-33.000000	-99.000000
3166213.853000	38591152.600000	459.302000	1.335188	1.339341	-33.000000	-99.000000
3166213.853000	38591152.600000	469.302000	1.333801	1.334641	-33.000000	-99.000000
3166213.853000	38591162.600000	459.302000	1.334906	1.338491	-33.000000	-99.000000
3166213.853000	38591162.600000	469.302000	1.333717	1.334505	-33.000000	-99.000000
3166223.853000	38591152.600000	459.302000	1.336801	1.344421	-33.000000	-99.000000
3166223.853000	38591152.600000	469.302000	1.334365	1.335494	-33.000000	-99.000000
3166223.853000	38591162.600000	459.302000	1.335931	1.341635	-33.000000	-99.000000
3166223.853000	38591162.600000	469.302000	1.334034	1.334998	-33.000000	-99.000000
3166213.853000	38591172.600000	459.302000	1.334527	1.337361	-33.000000	-99.000000
3166213.853000	38591172.600000	469.302000	1.333613	1.334336	-33.000000	-99.000000
3166213.853000	38591182.600000	459.302000	1.334207	1.336416	-33.000000	-99.000000
3166213.853000	38591182.600000	469.302000	1.333531	1.334201	-33.000000	-99.000000
3166223.853000	38591172.600000	459.302000	1.335039	1.338893	-33.000000	-99.000000
3166223.853000	38591172.600000	469.302000	1.333752	1.334559	-33.000000	-99.000000
3166223.853000	38591182.600000	459.302000	1.334453	1.337143	-33.000000	-99.000000
3166223.853000	38591182.600000	469.302000	1.333592	1.334301	-33.000000	-99.000000
3166233.853000	38591152.600000	459.302000	1.340475	1.358226	-33.000000	-99.000000
3166233.853000	38591152.600000	469.302000	1.336760	1.338465	-33.000000	-99.000000
3166233.853000	38591162.600000	459.302000	1.337536	1.346890	-33.000000	-99.000000
3166233.853000	38591162.600000	469.302000	1.334684	1.335938	-33.000000	-99.000000
3166243.853000	38591152.600000	459.302000	1.343836	1.377081	-33.000000	-99.000000
3166243.853000	38591152.600000	469.302000	1.343580	1.343062	-33.000000	-99.000000
3166243.853000	38591162.600000	459.302000	1.338451	1.350130	-33.000000	-99.000000
3166243.853000	38591162.600000	469.302000	1.335172	1.336587	-33.000000	-99.000000
3166233.853000	38591172.600000	459.302000	1.335608	1.340633	-33.000000	-99.000000
3166233.853000	38591172.600000	469.302000	1.333923	1.334826	-33.000000	-99.000000
3166233.853000	38591182.600000	459.302000	1.334673	1.337798	-33.000000	-99.000000
3166233.853000	38591182.600000	469.302000	1.333649	1.334393	-33.000000	-99.000000
3166243.853000	38591172.600000	459.302000	1.335849	1.341383	-33.000000	-99.000000
3166243.853000	38591172.600000	469.302000	1.334002	1.334946	-33.000000	-99.000000
3166243.853000	38591182.600000	459.302000	1.334754	1.338038	-33.000000	-99.000000
3166243.853000	38591182.600000	469.302000	1.333671	1.334427	-33.000000	-99.000000
3166173.853000	38591112.600000	479.302000	1.333156	1.333207	-33.000000	-99.000000
3166173.853000	38591122.600000	479.302000	1.333136	1.333132	-33.000000	-99.000000
3166183.853000	38591112.600000	479.302000	1.333109	1.333034	-33.000000	-99.000000
3166183.853000	38591122.600000	479.302000	1.333076	1.332911	-33.000000	-99.000000
3166173.853000	38591132.600000	479.302000	1.333119	1.333071	-33.000000	-99.000000
3166173.853000	38591142.600000	479.302000	1.333109	1.333034	-33.000000	-99.000000
3166183.853000	38591132.600000	479.302000	1.333047	1.332806	-33.000000	-99.000000
3166193.853000	38591112.600000	479.302000	1.333045	1.332796	-33.000000	-99.000000
3166193.853000	38591122.600000	479.302000	1.332987	1.332587	-33.000000	-99.000000
3166203.853000	38591112.600000	479.302000	1.332957	1.332474	-33.000000	-99.000000
3166203.853000	38591112.600000	489.302000	1.332504	1.331094	-33.000000	-99.000000
3166203.853000	38591122.600000	479.302000	1.332853	1.332099	-33.000000	-99.000000
3166193.853000	38591132.600000	479.302000	1.332933	1.332392	-33.000000	-99.000000
3166193.853000	38591142.600000	479.302000	1.332897	1.332264	-33.000000	-99.000000
3166203.853000	38591132.600000	479.302000	1.332742	1.331707	-33.000000	-99.000000
3166203.853000	38591142.600000	479.302000	1.332662	1.331424	-33.000000	-99.000000
3166173.853000	38591152.600000	479.302000	1.333107	1.333030	-33.000000	-99.000000
3166173.853000	38591162.600000	479.302000	1.333115	1.333059	-33.000000	-99.000000
3166173.853000	38591172.600000	479.302000	1.333130	1.333114	-33.000000	-99.000000
3166173.853000	38591182.600000	479.302000	1.333149	1.333186	-33.000000	-99.000000
3166193.853000	38591152.600000	479.302000	1.332893	1.332251	-33.000000	-99.000000
3166193.853000	38591162.600000	479.302000	1.332922	1.332357	-33.000000	-99.000000
3166203.853000	38591152.600000	479.302000	1.332653	1.331395	-33.000000	-99.000000
3166203.853000	38591162.600000	479.302000	1.332721	1.331637	-33.000000	-99.000000
3166193.853000	38591172.600000	479.302000	1.332972	1.332541	-33.000000	-99.000000
3166193.853000	38591182.600000	479.302000	1.333029	1.332749	-33.000000	-99.000000
3166203.853000	38591172.600000	479.302000	1.332827	1.332017	-33.000000	-99.000000
3166203.853000	38591182.600000	479.302000	1.332933	1.332398	-33.000000	-99.000000
3166213.853000	38591112.600000	479.302000	1.332840	1.332052	-33.000000	-99.000000
3166213.853000	38591112.600000	489.302000	1.332273	1.330348	-33.000000	-99.000000
3166213.853000	38591122.600000	479.302000	1.332646	1.331362	-33.000000	-99.000000
3166223.853000	38591112.600000	479.302000	1.332702	1.331559	-33.000000	-99.000000
3166223.853000	38591112.600000	489.302000	1.332013	1.329520	-33.000000	-99.000000
3166223.853000	38591122.600000	479.302000	1.332346	1.330317	-33.000000	-99.000000
3166223.853000	38591122.600000	489.302000	1.331405	1.327631	-33.000000	-99.000000
3166213.853000	38591132.600000	479.302000	1.332398	1.330498	-33.000000	-99.000000
3166213.853000	38591142.600000	479.302000	1.332181	1.329760	-33.000000	-99.000000
3166223.853000	38591132.600000	479.302000	1.331740	1.328290	-33.000000	-99.000000
3166223.853000	38591142.600000	479.302000	1.330991	1.325920	-33.000000	-99.000000
3166233.853000	38591112.600000	479.302000	1.332579	1.331123	-33.000000	-99.000000
3166233.853000	38591112.600000	489.302000	1.331793	1.328828	-33.000000	-99.000000
3166233.853000	38591122.600000	479.302000	1.332008	1.329171	-33.000000	-99.000000
3166233.853000	38591122.600000	489.302000	1.330895	1.326090	-33.000000	-99.000000
3166243.853000	38591112.600000	479.302000	1.332534	1.330966	-33.000000	-99.000000
3166243.853000	38591112.600000	489.302000	1.331715	1.328586	-33.000000	-99.000000
3166243.853000	38591122.600000	479.302000	1.331864	1.328691	-33.000000	-99.000000
3166243.853000	38591122.600000	489.302000	1.330694	1.325494	-33.000000	-99.000000
3166233.853000	38591132.600000	479.302000	1.330622	1.324792	-33.000000	-99.000000
3166233.853000	38591132.600000	489.302000	1.329307	1.321488	-33.000000	-99.000000
3166233.853000	38591142.600000	479.302000	1.327279	1.315732	-33.000000	-99.000000
3166243.853000	38591132.600000	479.302000	1.329932	1.322768	-33.000000	-99.000000
3166243.853000	38591132.600000	489.302000	1.328728	1.319856	-33.000000	-99.000000
3166243.853000	38591142.600000	479.302000	1.321512	1.302843	-33.000000	-99.000000
3166213.853000	38591152.600000	479.302000	1.332157	1.329684	-33.000000	-99.000000
3166213.853000	38591162.600000	479.302000	1.332347	1.330336	-33.000000	-99.000000
3166223.853000	38591152.600000	479.302000	1.330897	1.325641	-33.000000	-99.000000
3166223.853000	38591162.600000	479.302000	1.331600	1.327854	-33.000000	-99.000000
3166213.853000	38591172.600000	479.302000	1.332597	1.331205	-33.000000	-99.000000
3166213.853000	38591182.600000	479.302000	1.332802	1.331930	-33.000000	-99.000000
3166223.853000	38591172.600000	479.302000	1.332250	1.330009	-33.000000	-99.000000
3166223.853000	38591182.600000	479.302000	1.332642	1.331366	-33.000000	-99.000000
3166233.853000	38591152.600000	479.302000	1.326611	1.314120	-33.000000	-99.000000
3166233.853000	38591162.600000	479.302000	1.330209	1.323599	-33.000000	-99.000000
3166243.853000	38591152.600000	479.302000	1.318258	1.296205	-33.000000	-99.000000
3166243.853000	38591162.600000	479.302000	1.329261	1.320919	-33.000000	-99.000000
3166233.853000	38591172.600000	479.302000	1.331838	1.328634	-33.000000	-99.000000
3166233.853000	38591182.600000	479.302000	1.332496	1.330855	-33.000000	-99.000000
3166243.853000	38591172.600000	479.302000	1.331654	1.328036	-33.000000	-99.000000
3166243.853000	38591182.600000	479.302000	1.332442	1.330668	-33.000000	-99.000000
3166173.853000	38591192.600000	469.302000	1.333392	1.333970	-33.000000	-99.000000
3166173.853000	38591202.600000	469.302000	1.333384	1.333957	-33.000000	-99.000000
3166183.853000	38591192.600000	469.302000	1.333406	1.333994	-33.000000	-99.000000
3166183.853000	38591202.600000	469.302000	1.333394	1.333974	-33.000000	-99.000000
3166173.853000	38591212.600000	469.302000	1.333377	1.333945	-33.000000	-99.000000
3166173.853000	38591222.600000	469.302000	1.333371	1.333934	-33.000000	-99.000000
3166183.853000	38591212.600000	469.302000	1.333384	1.333957	-33.000000	-99.000000
3166183.853000	38591222.600000	469.302000	1.333376	1.333943	-33.000000	-99.000000
3166193.853000	38591192.600000	459.302000	1.333754	1.335091	-33.000000	-99.000000
3166193.853000	38591192.600000	469.302000	1.333424	1.334024	-33.000000	-99.000000
3166193.853000	38591202.600000	459.302000	1.333678	1.334871	-33.000000	-99.000000
3166193.853000	38591202.600000	469.302000	1.333407	1.333994	-33.000000	-99.000000
3166203.853000	38591192.600000	459.302000	1.333855	1.335387	-33.000000	-99.000000
3166203.853000	38591192.600000	469.302000	1.333447	1.334062	-33.000000	-99.000000
3166203.853000	38591202.600000	459.302000	1.333744	1.335062	-33.000000	-99.000000
3166203.853000	38591202.600000	469.302000	1.333421	1.334018	-33.000000	-99.000000
3166193.853000	38591212.600000	459.302000	1.333617	1.334693	-33.000000	-99.000000
3166193.853000	38591212.600000	469.302000	1.333393	1.333971	-33.000000	-99.000000
3166193.853000	38591222.600000	459.302000	1.333568	1.334551	-33.000000	-99.000000
3166193.853000	38591222.600000	469.302000	1.333382	1.333953	-33.000000	-99.000000
3166203.853000	38591212.600000	459.302000	1.333660	1.334818	-33.000000	-99.000000
3166203.853000	38591212.600000	469.302000	1.333402	1.333986	-33.000000	-99.000000
3166203.853000	38591222.600000	459.302000	1.333596	1.334634	-33.000000	-99.000000
3166203.853000	38591222.600000	469.302000	1.333388	1.333963	-33.000000	-99.000000
3166173.853000	38591232.600000	469.302000	1.333366	1.333925	-33.000000	-99.000000
3166183.853000	38591232.600000	469.302000	1.333370	1.333931	-33.000000	-99.000000
3166193.853000	38591232.600000	459.302000	1.333529	1.334439	-33.000000	-99.000000
3166193.853000	38591232.600000	469.302000	1.333374	1.333938	-33.000000	-99.000000
3166203.853000	38591232.600000	459.302000	1.333549	1.334496	-33.000000	-99.000000
3166203.853000	38591232.600000	469.302000	1.333378	1.333945	-33.000000	-99.000000
3166213.853000	38591192.600000	459.302000	1.333975	1.335737	-33.000000	-99.000000
3166213.853000	38591192.600000	469.302000	1.333474	1.334107	-33.000000	-99.000000
3166213.853000	38591202.600000	459.302000	1.333814	1.335268	-33.000000	-99.000000
3166213.853000	38591202.600000	469.302000	1.333437	1.334045	-33.000000	-99.000000
3166223.853000	38591192.600000	459.302000	1.334099	1.336100	-33.000000	-99.000000
3166223.853000	38591192.600000	469.302000	1.333503	1.334155	-33.000000	-99.000000
3166223.853000	38591202.600000	459.302000	1.333881	1.335463	-33.000000	-99.000000
3166223.853000	38591202.600000	469.302000	1.333452	1.334070	-33.000000	-99.000000
3166213.853000	38591212.600000	459.302000	1.333703	1.334944	-33.000000	-99.000000
3166213.853000	38591212.600000	469.302000	1.333412	1.334002	-33.000000	-99.000000
3166213.853000	38591222.600000	459.302000	1.333624	1.334714	-33.000000	-99.000000
3166213.853000	38591222.600000	469.302000	1.333394	1.333973	-33.000000	-99.000000
3166223.853000	38591212.600000	459.302000	1.333741	1.335055	-33.000000	-99.000000
3166223.853000	38591212.600000	469.302000	1.333420	1.334016	-33.000000	-99.000000
3166223.853000	38591222.600000	459.302000	1.333647	1.334782	-33.000000	-99.000000
3166223.853000	38591222.600000	469.302000	1.333399	1.333981	-33.000000	-99.000000
3166233.853000	38591192.600000	459.302000	1.334196	1.336386	-33.000000	-99.000000
3166233.853000	38591192.600000	469.302000	1.333527	1.334193	-33.000000	-99.000000
3166233.853000	38591202.600000	459.302000	1.333929	1.335604	-33.000000	-99.000000
3166233.853000	38591202.600000	469.302000	1.333463	1.334088	-33.000000	-99.000000
3166243.853000	38591192.600000	459.302000	1.334229	1.336482	-33.000000	-99.000000
3166243.853000	38591192.600000	469.302000	1.333535	1.334206	-33.000000	-99.000000
3166243.853000	38591202.600000	459.302000	1.333945	1.335649	-33.000000	-99.000000
3166243.853000	38591202.600000	469.302000	1.333466	1.334093	-33.000000	-99.000000
3166233.853000	38591212.600000	459.302000	1.333767	1.335131	-33.000000	-99.000000
3166233.853000	38591212.600000	469.302000	1.333426	1.334026	-33.000000	-99.000000
3166233.853000	38591222.600000	459.302000	1.333662	1.334826	-33.000000	-99.000000
3166233.853000	38591222.600000	469.302000	1.333402	1.333986	-33.000000	-99.000000
3166243.853000	38591212.600000	459.302000	1.333775	1.335155	-33.000000	-99.000000
3166243.853000	38591212.600000	469.302000	1.333428	1.334029	-33.000000	-99.000000
3166243.853000	38591222.600000	459.302000	1.333667	1.334840	-33.000000	-99.000000
3166243.853000	38591222.600000	469.302000	1.333403	1.333988	-33.000000	-99.000000
3166213.853000	38591232.600000	459.302000	1.333567	1.334548	-33.000000	-99.000000
3166213.853000	38591232.600000	469.302000	1.333382	1.333951	-33.000000	-99.000000
3166223.853000	38591232.600000	459.302000	1.333581	1.334591	-33.000000	-99.000000
3166223.853000	38591232.600000	469.302000	1.333385	1.333957	-33.000000	-99.000000
3166233.853000	38591232.600000	459.302000	1.333591	1.334619	-33.000000	-99.000000
3166233.853000	38591232.600000	469.302000	1.333387	1.333960	-33.000000	-99.000000
3166243.853000	38591232.600000	459.302000	1.333594	1.334627	-33.000000	-99.000000
3166243.853000	38591232.600000	469.302000	1.333387	1.333961	-33.000000	-99.000000
3166173.853000	38591192.600000	479.302000	1.333170	1.333263	-33.000000	-99.000000
3166173.853000	38591202.600000	479.302000	1.333190	1.333339	-33.000000	-99.000000
3166173.853000	38591212.600000	479.302000	1.333208	1.333408	-33.000000	-99.000000
3166173.853000	38591222.600000	479.302000	1.333225	1.333469	-33.000000	-99.000000
3166193.853000	38591192.600000	479.302000	1.333082	1.332943	-33.000000	-99.000000
3166193.853000	38591202.600000	479.302000	1.333127	1.333109	-33.000000	-99.000000
3166203.853000	38591192.600000	479.302000	1.333020	1.332716	-33.000000	-99.000000
3166203.853000	38591202.600000	479.302000	1.333087	1.332962	-33.000000	-99.000000
3166193.853000	38591212.600000	479.302000	1.333164	1.333243	-33.000000	-99.000000
3166193.853000	38591222.600000	479.302000	1.333193	1.333350	-33.000000	-99.000000
3166203.853000	38591212.600000	479.302000	1.333138	1.333147	-33.000000	-99.000000
3166203.853000	38591222.600000	479.302000	1.333175	1.333286	-33.000000	-99.000000
3166173.853000	38591232.600000	479.302000	1.333239	1.333521	-33.000000	-99.000000
3166193.853000	38591232.600000	479.302000	1.333216	1.333435	-33.000000	-99.000000
3166203.853000	38591232.600000	479.302000	1.333204	1.333391	-33.000000	-99.000000
3166213.853000	38591192.600000	479.302000	1.332946	1.332448	-33.000000	-99.000000
3166213.853000	38591202.600000	479.302000	1.333044	1.332804	-33.000000	-99.000000
3166223.853000	38591192.600000	479.302000	1.332868	1.332168	-33.000000	-99.000000
3166223.853000	38591202.600000	479.302000	1.333003	1.332654	-33.000000	-99.000000
3166213.853000	38591212.600000	479.302000	1.333111	1.333051	-33.000000	-99.000000
3166213.853000	38591222.600000	479.302000	1.333159	1.333225	-33.000000	-99.000000
3166223.853000	38591212.600000	479.302000	1.333088	1.332965	-33.000000	-99.000000
3166223.853000	38591222.600000	479.302000	1.333144	1.333173	-33.000000	-99.000000
3166233.853000	38591192.600000	479.302000	1.332806	1.331946	-33.000000	-99.000000
3166233.853000	38591202.600000	479.302000	1.332973	1.332546	-33.000000	-99.000000
3166243.853000	38591192.600000	479.302000	1.332785	1.331872	-33.000000	-99.000000
3166243.853000	38591202.600000	479.302000	1.332963	1.332511	-33.000000	-99.000000
3166233.853000	38591212.600000	479.302000	1.333072	1.332906	-33.000000	-99.000000
3166233.853000	38591222.600000	479.302000	1.333135	1.333139	-33.000000	-99.000000
3166243.853000	38591212.600000	479.302000	1.333067	1.332888	-33.000000	-99.000000
3166243.853000	38591222.600000	479.302000	1.333132	1.333128	-33.000000	-99.000000
3166213.853000	38591232.600000	479.302000	1.333193	1.333351	-33.000000	-99.000000
3166223.853000	38591232.600000	479.302000	1.333184	1.333318	-33.000000	-99.000000
3166233.853000	38591232.600000	479.302000	1.333178	1.333297	-33.000000	-99.000000
3166243.853000	38591232.600000	479.302000	1.333176	1.333290	-33.000000	-99.000000
3166323.853000	38591082.600000	409.302000	0.933419	0.918230	-33.000000	-99.000000
3166313.853000	38591082.600000	429.302000	1.056311	1.066958	-33.000000	-99.000000
3166323.853000	38591082.600000	419.302000	1.056829	1.068086	-33.000000	-99.000000
3166323.853000	38591082.600000	429.302000	1.056124	1.066568	-33.000000	-99.000000
3166323.853000	38591092.600000	409.302000	0.932671	0.917655	-33.000000	-99.000000
3166323.853000	38591102.600000	409.302000	0.887680	0.878297	-33.000000	-99.000000
3166313.853000	38591092.600000	429.302000	1.057506	1.069466	-33.000000	-99.000000
3166313.853000	38591102.600000	429.302000	1.059443	1.073577	-33.000000	-99.000000
3166323.853000	38591092.600000	419.302000	1.057887	1.070325	-33.000000	-99.000000
3166323.853000	38591092.600000	429.302000	1.057147	1.068711	-33.000000	-99.000000
3166323.853000	38591102.600000	419.302000	1.066477	1.069000	-33.000000	-99.000000
3166323.853000	38591102.600000	429.302000	1.058700	1.071993	-33.000000	-99.000000
3166293.853000	38591082.600000	439.302000	1.055071	1.064318	-33.000000	-99.000000
3166293.853000	38591082.600000	449.302000	1.053671	1.061360	-33.000000	-99.000000
3166303.853000	38591082.600000	439.302000	1.055181	1.064541	-33.000000	-99.000000
3166303.853000	38591082.600000	449.302000	1.053693	1.061397	-33.000000	-99.000000
3166303.853000	38591082.600000	459.302000	1.052123	1.058122	-33.000000	-99.000000
3166293.853000	38591092.600000	439.302000	1.055824	1.065857	-33.000000	-99.000000
3166293.853000	38591092.600000	449.302000	1.053826	1.061613	-33.000000	-99.000000
3166293.853000	38591102.600000	439.302000	1.057118	1.068524	-33.000000	-99.000000
3166293.853000	38591102.600000	449.302000	1.054108	1.062075	-33.000000	-99.000000
3166303.853000	38591092.600000	439.302000	1.056056	1.066332	-33.000000	-99.000000
3166303.853000	38591092.600000	449.302000	1.053875	1.061695	-33.000000	-99.000000
3166303.853000	38591102.600000	439.302000	1.057683	1.069696	-33.000000	-99.000000
3166303.853000	38591102.600000	449.302000	1.054241	1.062292	-33.000000	-99.000000
3166303.853000	38591092.600000	459.302000	1.051511	1.056769	-33.000000	-99.000000
3166303.853000	38591102.600000	459.302000	1.050312	1.054124	-33.000000	-99.000000
3166313.853000	38591082.600000	439.302000	1.055169	1.064518	-33.000000	-99.000000
3166313.853000	38591082.600000	449.302000	1.053691	1.061393	-33.000000	-99.000000
3166323.853000	38591082.600000	439.302000	1.055042	1.064257	-33.000000	-99.000000
3166323.853000	38591082.600000	449.302000	1.053665	1.061350	-33.000000	-99.000000
3166313.853000	38591082.600000	459.302000	1.052131	1.058139	-33.000000	-99.000000
3166313.853000	38591082.600000	469.302000	0.961494	0.972233	-33.000000	-99.000000
3166323.853000	38591082.600000	459.302000	1.052217	1.058331	-33.000000	-99.000000
3166323.853000	38591082.600000	469.302000	0.961507	0.972256	-33.000000	-99.000000
3166313.853000	38591092.600000	439.302000	1.056031	1.066281	-33.000000	-99.000000
3166313.853000	38591092.600000	449.302000	1.053870	1.061686	-33.000000	-99.000000
3166313.853000	38591102.600000	439.302000	1.057620	1.069566	-33.000000	-99.000000
3166313.853000	38591102.600000	449.302000	1.054226	1.062267	-33.000000	-99.000000
3166323.853000	38591092.600000	439.302000	1.055764	1.065732	-33.000000	-99.000000
3166323.853000	38591092.600000	449.302000	1.053813	1.061592	-33.000000	-99.000000
3166323.853000	38591102.600000	439.302000	1.056979	1.068236	-33.000000	-99.000000
3166323.853000	38591102.600000	449.302000	1.054076	1.062023	-33.000000	-99.000000
3166313.853000	38591092.600000	459.302000	1.051528	1.056807	-33.000000	-99.000000
3166313.853000	38591092.600000	469.302000	0.961389	0.972052	-33.000000	-99.000000
3166313.853000	38591102.600000	459.302000	1.050360	1.054228	-33.000000	-99.000000
3166313.853000	38591102.600000	469.302000	0.961180	0.971723	-33.000000	-99.000000
3166323.853000	38591092.600000	459.302000	1.051716	1.057222	-33.000000	-99.000000
3166323.853000	38591092.600000	469.302000	0.961420	0.972102	-33.000000	-99.000000
3166323.853000	38591102.600000	459.302000	1.050837	1.055280	-33.000000	-99.000000
3166323.853000	38591102.600000	469.302000	0.961261	0.971843	-33.000000	-99.000000
3166303.853000	38591082.600000	489.302000	1.015856	1.029212	-33.000000	-99.000000
3166303.853000	38591092.600000	489.302000	1.015445	1.028882	-33.000000	-99.000000
3166303.853000	38591102.600000	489.302000	1.014628	1.028238	-33.000000	-99.000000
3166313.853000	38591082.600000	479.302000	0.982175	0.992370	-33.000000	-99.000000
3166313.853000	38591082.600000	489.302000	1.015862	1.029216	-33.000000	-99.000000
3166323.853000	38591082.600000	479.302000	0.982258	0.992440	-33.000000	-99.000000
3166323.853000	38591082.600000	489.302000	1.015920	1.029264	-33.000000	-99.000000
3166313.853000	38591092.600000	479.302000	0.981614	0.991876	-33.000000	-99.000000
3166313.853000	38591092.600000	489.302000	1.015457	1.028891	-33.000000	-99.000000
3166313.853000	38591102.600000	479.302000	0.980549	0.990864	-33.000000	-99.000000
3166313.853000	38591102.600000	489.302000	1.014661	1.028264	-33.000000	-99.000000
3166323.853000	38591092.600000	479.302000	0.981790	0.992033	-33.000000	-99.000000
3166323.853000	38591092.600000	489.302000	1.015585	1.028994	-33.000000	-99.000000
3166323.853000	38591102.600000	479.302000	0.980984	0.991287	-33.000000	-99.000000
3166323.853000	38591102.600000	489.302000	1.014991	1.028522	-33.000000	-99.000000
3166333.853000	38591082.600000	399.302000	0.802289	0.795999	-33.000000	-99.000000
3166333.853000	38591082.600000	409.302000	0.803066	0.797524	-33.000000	-99.000000
3166343.853000	38591082.600000	399.302000	0.802193	0.795858	-33.000000	-99.000000
3166343.853000	38591082.600000	409.302000	0.803040	0.797524	-33.000000	-99.000000
3166333.853000	38591082.600000	419.302000	0.948120	0.961708	-33.000000	-99.000000
3166333.853000	38591082.600000	429.302000	1.079627	1.087334	-33.000000	-99.000000
3166343.853000	38591082.600000	419.302000	0.871522	0.869490	-33.000000	-99.000000
3166343.853000	38591082.600000	429.302000	0.871689	0.869747	-33.000000	-99.000000
3166333.853000	38591092.600000	399.302000	0.801940	0.795486	-33.000000	-99.000000
3166333.853000	38591092.600000	409.302000	0.802972	0.797528	-33.000000	-99.000000
3166333.853000	38591102.600000	399.302000	0.801415	0.794709	-33.000000	-99.000000
3166333.853000	38591102.600000	409.302000	0.802826	0.797536	-33.000000	-99.000000
3166343.853000	38591092.600000	399.302000	0.801764	0.795225	-33.000000	-99.000000
3166343.853000	38591092.600000	409.302000	0.802923	0.797529	-33.000000	-99.000000
3166343.853000	38591102.600000	399.302000	0.801063	0.794183	-33.000000	-99.000000
3166343.853000	38591102.600000	409.302000	0.802724	0.797540	-33.000000	-99.000000
3166333.853000	38591092.600000	419.302000	0.880989	0.882346	-33.000000	-99.000000
3166333.853000	38591092.600000	429.302000	1.055570	1.065831	-33.000000	-99.000000
3166333.853000	38591102.600000	419.302000	0.879987	0.881344	-33.000000	-99.000000
3166333.853000	38591102.600000	429.302000	1.014333	1.028016	-33.000000	-99.000000
3166343.853000	38591092.600000	419.302000	0.871466	0.869485	-33.000000	-99.000000
3166343.853000	38591092.600000	429.302000	0.871699	0.869756	-33.000000	-99.000000
3166343.853000	38591102.600000	419.302000	0.871371	0.869478	-33.000000	-99.000000
3166343.853000	38591102.600000	429.302000	0.871717	0.869772	-33.000000	-99.000000
3166353.853000	38591082.600000	399.302000	0.802143	0.795784	-33.000000	-99.000000
3166353.853000	38591082.600000	409.302000	0.803026	0.797524	-33.000000	-99.000000
3166363.853000	38591082.600000	399.302000	0.802154	0.795799	-33.000000	-99.000000
3166353.853000	38591082.600000	419.302000	0.871515	0.869489	-33.000000	-99.000000
3166353.853000	38591082.600000	429.302000	0.871690	0.869748	-33.000000	-99.000000
3166363.853000	38591082.600000	419.302000	0.871516	0.869489	-33.000000	-99.000000
3166363.853000	38591082.600000	429.302000	0.871689	0.869748	-33.000000	-99.000000
3166353.853000	38591092.600000	399.302000	0.801667	0.795082	-33.000000	-99.000000
3166353.853000	38591092.600000	409.302000	0.802896	0.797530	-33.000000	-99.000000
3166353.853000	38591102.600000	399.302000	0.800856	0.793872	-33.000000	-99.000000
3166353.853000	38591102.600000	409.302000	0.802662	0.797543	-33.000000	-99.000000
3166363.853000	38591092.600000	399.302000	0.801687	0.795112	-33.000000	-99.000000
3166363.853000	38591102.600000	399.302000	0.800900	0.793939	-33.000000	-99.000000
3166353.853000	38591092.600000	419.302000	0.871453	0.869484	-33.000000	-99.000000
3166353.853000	38591092.600000	429.302000	0.871701	0.869758	-33.000000	-99.000000
3166353.853000	38591102.600000	419.302000	0.871342	0.869476	-33.000000	-99.000000
3166353.853000	38591102.600000	429.302000	0.871723	0.869776	-33.000000	-99.000000
3166363.853000	38591092.600000	419.302000	0.871455	0.869484	-33.000000	-99.000000
3166363.853000	38591092.600000	429.302000	0.871701	0.869758	-33.000000	-99.000000
3166363.853000	38591102.600000	419.302000	0.871348	0.869476	-33.000000	-99.000000
3166363.853000	38591102.600000	429.302000	0.871722	0.869775	-33.000000	-99.000000
3166333.853000	38591082.600000	439.302000	1.054841	1.063848	-33.000000	-99.000000
3166333.853000	38591082.600000	449.302000	1.053624	1.061283	-33.000000	-99.000000
3166343.853000	38591082.600000	439.302000	0.825108	0.824452	-33.000000	-99.000000
3166343.853000	38591082.600000	449.302000	0.796638	0.796638	-33.000000	-99.000000
3166333.853000	38591082.600000	459.302000	1.052352	1.058630	-33.000000	-99.000000
3166333.853000	38591082.600000	469.302000	0.961527	0.972292	-33.000000	-99.000000
3166343.853000	38591082.600000	459.302000	0.799946	0.799946	-33.000000	-99.000000
3166343.853000	38591082.600000	469.302000	0.819952	0.819952	-33.000000	-99.000000
3166333.853000	38591092.600000	439.302000	1.055375	1.064938	-33.000000	-99.000000
3166333.853000	38591092.600000	449.302000	1.053731	1.061458	-33.000000	-99.000000
3166333.853000	38591102.600000	439.302000	1.056168	1.066562	-33.000000	-99.000000
3166333.853000	38591102.600000	449.302000	1.053896	1.061727	-33.000000	-99.000000
3166343.853000	38591092.600000	439.302000	0.825152	0.824503	-33.000000	-99.000000
3166343.853000	38591092.600000	449.302000	0.796626	0.796626	-33.000000	-99.000000
3166343.853000	38591102.600000	439.302000	0.825229	0.824590	-33.000000	-99.000000
3166343.853000	38591102.600000	449.302000	0.796605	0.796605	-33.000000	-99.000000
3166333.853000	38591092.600000	459.302000	1.051985	1.057817	-33.000000	-99.000000
3166333.853000	38591092.600000	469.302000	0.961463	0.972175	-33.000000	-99.000000
3166333.853000	38591102.600000	459.302000	1.051424	1.056577	-33.000000	-99.000000
3166333.853000	38591102.600000	469.302000	0.961360	0.971999	-33.000000	-99.000000
3166343.853000	38591092.600000	459.302000	0.799923	0.799923	-33.000000	-99.000000
3166343.853000	38591092.600000	469.302000	0.819935	0.819935	-33.000000	-99.000000
3166343.853000	38591102.600000	459.302000	0.799884	0.799884	-33.000000	-99.000000
3166343.853000	38591102.600000	469.302000	0.819905	0.819905	-33.000000	-99.000000
3166353.853000	38591082.600000	439.302000	0.825113	0.824458	-33.000000	-99.000000
3166353.853000	38591082.600000	449.302000	0.796637	0.796637	-33.000000	-99.000000
3166363.853000	38591082.600000	439.302000	0.825112	0.824457	-33.000000	-99.000000
3166363.853000	38591082.600000	449.302000	0.796637	0.796637	-33.000000	-99.000000
3166353.853000	38591082.600000	459.302000	0.799943	0.799943	-33.000000	-99.000000
3166353.853000	38591082.600000	469.302000	0.819950	0.819950	-33.000000	-99.000000
3166363.853000	38591082.600000	459.302000	0.799944	0.799944	-33.000000	-99.000000
3166363.853000	38591082.600000	469.302000	0.819951	0.819951	-33.000000	-99.000000
3166353.853000	38591092.600000	439.302000	0.825163	0.824515	-33.000000	-99.000000
3166353.853000	38591092.600000	449.302000	0.796623	0.796623	-33.000000	-99.000000
3166353.853000	38591102.600000	439.302000	0.825252	0.824618	-33.000000	-99.000000
3166353.853000	38591102.600000	449.302000	0.796599	0.796599	-33.000000	-99.000000
3166363.853000	38591092.600000	439.302000	0.825160	0.824512	-33.000000	-99.000000
3166363.853000	38591092.600000	449.302000	0.796624	0.796624	-33.000000	-99.000000
3166363.853000	38591102.600000	439.302000	0.825247	0.824612	-33.000000	-99.000000
3166363.853000	38591102.600000	449.302000	0.796600	0.796600	-33.000000	-99.000000
3166353.853000	38591092.600000	459.302000	0.799918	0.799918	-33.000000	-99.000000
3166353.853000	38591092.600000	469.302000	0.819930	0.819930	-33.000000	-99.000000
3166353.853000	38591102.600000	459.302000	0.799873	0.799873	-33.000000	-99.000000
3166353.853000	38591102.600000	469.302000	0.819895	0.819895	-33.000000	-99.000000
3166363.853000	38591092.600000	459.302000	0.799919	0.799919	-33.000000	-99.000000
3166363.853000	38591092.600000	469.302000	0.819931	0.819931	-33.000000	-99.000000
3166363.853000	38591102.600000	459.302000	0.799875	0.799875	-33.000000	-99.000000
3166363.853000	38591102.600000	469.302000	0.819897	0.819897	-33.000000	-99.000000
3166373.853000	38591082.600000	429.302000	0.871688	0.869747	-33.000000	-99.000000
3166373.853000	38591092.600000	429.302000	0.871698	0.869755	-33.000000	-99.000000
3166373.853000	38591102.600000	429.302000	0.871714	0.869769	-33.000000	-99.000000
3166373.853000	38591082.600000	439.302000	0.825106	0.824449	-33.000000	-99.000000
3166373.853000	38591082.600000	449.302000	0.796639	0.796639	-33.000000	-99.000000
3166373.853000	38591082.600000	459.302000	0.799947	0.799947	-33.000000	-99.000000
3166373.853000	38591082.600000	469.302000	0.819954	0.819954	-33.000000	-99.000000
3166373.853000	38591092.600000	439.302000	0.825147	0.824496	-33.000000	-99.000000
3166373.853000	38591092.600000	449.302000	0.796628	0.796628	-33.000000	-99.000000
3166373.853000	38591102.600000	439.302000	0.825217	0.824576	-33.000000	-99.000000
3166373.853000	38591102.600000	449.302000	0.796608	0.796608	-33.000000	-99.000000
3166373.853000	38591092.600000	459.302000	0.799926	0.799926	-33.000000	-99.000000
3166373.853000	38591092.600000	469.302000	0.819937	0.819937	-33.000000	-99.000000
3166373.853000	38591102.600000	459.302000	0.799890	0.799890	-33.000000	-99.000000
3166373.853000	38591102.600000	469.302000	0.819910	0.819910	-33.000000	-99.000000
3166333.853000	38591082.600000	479.302000	0.982387	0.992548	-33.000000	-99.000000
3166333.853000	38591082.600000	489.302000	1.016011	1.029338	-33.000000	-99.000000
3166343.853000	38591082.600000	479.302000	0.833349	0.833349	-33.000000	-99.000000
3166343.853000	38591082.600000	489.302000	0.896400	0.896400	-33.000000	-99.000000
3166333.853000	38591092.600000	479.302000	0.982044	0.992255	-33.000000	-99.000000
3166333.853000	38591092.600000	489.302000	1.015767	1.029140	-33.000000	-99.000000
3166333.853000	38591102.600000	479.302000	0.981526	0.991792	-33.000000	-99.000000
3166333.853000	38591102.600000	489.302000	1.015392	1.028840	-33.000000	-99.000000
3166343.853000	38591092.600000	479.302000	0.833355	0.833355	-33.000000	-99.000000
3166343.853000	38591092.600000	489.302000	0.896295	0.896295	-33.000000	-99.000000
3166343.853000	38591102.600000	479.302000	0.833366	0.833366	-33.000000	-99.000000
3166343.853000	38591102.600000	489.302000	0.896114	0.896114	-33.000000	-99.000000
3166353.853000	38591082.600000	479.302000	0.833350	0.833350	-33.000000	-99.000000
3166353.853000	38591082.600000	489.302000	0.896388	0.896388	-33.000000	-99.000000
3166363.853000	38591082.600000	479.302000	0.833349	0.833349	-33.000000	-99.000000
3166363.853000	38591082.600000	489.302000	0.896390	0.896390	-33.000000	-99.000000
3166353.853000	38591082.600000	499.302000	0.930859	0.930859	-33.000000	-99.000000
3166363.853000	38591082.600000	499.302000	0.930851	0.930851	-33.000000	-99.000000
3166353.853000	38591092.600000	479.302000	0.833357	0.833357	-33.000000	-99.000000
3166353.853000	38591092.600000	489.302000	0.896270	0.896270	-33.000000	-99.000000
3166353.853000	38591102.600000	479.302000	0.833370	0.833370	-33.000000	-99.000000
3166353.853000	38591102.600000	489.302000	0.896058	0.896058	-33.000000	-99.000000
3166363.853000	38591092.600000	479.302000	0.833356	0.833356	-33.000000	-99.000000
3166363.853000	38591092.600000	489.302000	0.896275	0.896275	-33.000000	-99.000000
3166363.853000	38591102.600000	479.302000	0.833369	0.833369	-33.000000	-99.000000
3166363.853000	38591102.600000	489.302000	0.896070	0.896070	-33.000000	-99.000000
3166353.853000	38591092.600000	499.302000	0.931229	0.931229	-33.000000	-99.000000
3166353.853000	38591102.600000	499.302000	0.931893	0.931893	-33.000000	-99.000000
3166363.853000	38591092.600000	499.302000	0.931214	0.931214	-33.000000	-99.000000
3166363.853000	38591102.600000	499.302000	0.931857	0.931857	-33.000000	-99.000000
3166373.853000	38591082.600000	479.302000	0.833349	0.833349	-33.000000	-99.000000
3166373.853000	38591082.600000	489.302000	0.896407	0.896407	-33.000000	-99.000000
3166383.853000	38591082.600000	489.302000	0.896433	0.896433	-33.000000	-99.000000
3166373.853000	38591082.600000	499.302000	0.930801	0.930801	-33.000000	-99.000000
3166383.853000	38591082.600000	499.302000	0.930722	0.930722	-33.000000	-99.000000
3166373.853000	38591092.600000	479.302000	0.833354	0.833354	-33.000000	-99.000000
3166373.853000	38591092.600000	489.302000	0.896308	0.896308	-33.000000	-99.000000
3166373.853000	38591102.600000	479.302000	0.833364	0.833364	-33.000000	-99.000000
3166373.853000	38591102.600000	489.302000	0.896143	0.896143	-33.000000	-99.000000
3166383.853000	38591092.600000	489.302000	0.896356	0.896356	-33.000000	-99.000000
3166383.853000	38591102.600000	489.302000	0.896240	0.896240	-33.000000	-99.000000
3166373.853000	38591092.600000	499.302000	0.931114	0.931114	-33.000000	-99.000000
3166373.853000	38591102.600000	499.302000	0.931634	0.931634	-33.000000	-99.000000
3166383.853000	38591092.600000	499.302000	0.930967	0.930967	-33.000000	-99.000000
3166383.853000	38591102.600000	499.302000	0.931337	0.931337	-33.000000	-99.000000
3166253.853000	38591132.600000	469.302000	1.334405	1.335564	-33.000000	-99.000000
3166253.853000	38591142.600000	459.302000	1.339236	1.353081	-33.000000	-99.000000
3166253.853000	38591142.600000	469.302000	1.335707	1.337287	-33.000000	-99.000000
3166253.853000	38591152.600000	459.302000	1.339546	1.354318	-33.000000	-99.000000
3166253.853000	38591152.600000	469.302000	1.335930	1.337536	-33.000000	-99.000000
3166253.853000	38591162.600000	459.302000	1.337203	1.345759	-33.000000	-99.000000
3166253.853000	38591162.600000	469.302000	1.334530	1.335723	-33.000000	-99.000000
3166263.853000	38591152.600000	459.302000	1.336372	1.343030	-33.000000	-99.000000
3166263.853000	38591152.600000	469.302000	1.334196	1.335247	-33.000000	-99.000000
3166263.853000	38591162.600000	459.302000	1.335683	1.340861	-33.000000	-99.000000
3166263.853000	38591162.600000	469.302000	1.333951	1.334872	-33.000000	-99.000000
3166253.853000	38591172.600000	459.302000	1.335507	1.340322	-33.000000	-99.000000
3166253.853000	38591172.600000	469.302000	1.333892	1.334777	-33.000000	-99.000000
3166253.853000	38591182.600000	459.302000	1.334638	1.337692	-33.000000	-99.000000
3166253.853000	38591182.600000	469.302000	1.333640	1.334378	-33.000000	-99.000000
3166263.853000	38591172.600000	459.302000	1.334928	1.338559	-33.000000	-99.000000
3166263.853000	38591172.600000	469.302000	1.333721	1.334509	-33.000000	-99.000000
3166263.853000	38591182.600000	459.302000	1.334404	1.336998	-33.000000	-99.000000
3166263.853000	38591182.600000	469.302000	1.333579	1.334280	-33.000000	-99.000000
3166323.853000	38591112.600000	409.302000	0.885719	0.876347	-33.000000	-99.000000
3166323.853000	38591122.600000	409.302000	0.829692	0.819531	-33.000000	-99.000000
3166313.853000	38591112.600000	429.302000	1.062619	1.080420	-33.000000	-99.000000
3166313.853000	38591122.600000	429.302000	1.067288	1.090632	-33.000000	-99.000000
3166323.853000	38591112.600000	419.302000	1.041680	1.049039	-33.000000	-99.000000
3166323.853000	38591112.600000	429.302000	1.060984	1.076882	-33.000000	-99.000000
3166323.853000	38591122.600000	419.302000	1.041085	1.049186	-33.000000	-99.000000
3166323.853000	38591122.600000	429.302000	1.063817	1.083028	-33.000000	-99.000000
3166323.853000	38591132.600000	409.302000	0.827013	0.817415	-33.000000	-99.000000
3166323.853000	38591142.600000	409.302000	0.802405	0.797588	-33.000000	-99.000000
3166313.853000	38591132.600000	429.302000	1.071050	1.098835	-33.000000	-99.000000
3166313.853000	38591142.600000	429.302000	1.068922	1.094215	-33.000000	-99.000000
3166323.853000	38591132.600000	419.302000	1.000457	1.013276	-33.000000	-99.000000
3166323.853000	38591132.600000	429.302000	1.065683	1.087113	-33.000000	-99.000000
3166323.853000	38591142.600000	419.302000	0.953104	0.968114	-33.000000	-99.000000
3166323.853000	38591142.600000	429.302000	1.084535	1.102513	-33.000000	-99.000000
3166293.853000	38591112.600000	439.302000	1.059440	1.073384	-33.000000	-99.000000
3166293.853000	38591112.600000	449.302000	1.054676	1.063000	-33.000000	-99.000000
3166293.853000	38591122.600000	439.302000	1.063327	1.081733	-33.000000	-99.000000
3166293.853000	38591122.600000	449.302000	1.055837	1.064887	-33.000000	-99.000000
3166303.853000	38591112.600000	439.302000	1.061080	1.076875	-33.000000	-99.000000
3166303.853000	38591112.600000	449.302000	1.055136	1.063752	-33.000000	-99.000000
3166303.853000	38591122.600000	439.302000	1.068944	1.094226	-33.000000	-99.000000
3166303.853000	38591122.600000	449.302000	1.058182	1.068688	-33.000000	-99.000000
3166303.853000	38591112.600000	459.302000	1.047530	1.048029	-33.000000	-99.000000
3166303.853000	38591122.600000	459.302000	1.039208	1.030371	-33.000000	-99.000000
3166293.853000	38591132.600000	439.302000	1.066866	1.089555	-33.000000	-99.000000
3166293.853000	38591132.600000	449.302000	1.057182	1.067055	-33.000000	-99.000000
3166293.853000	38591142.600000	439.302000	1.064813	1.084997	-33.000000	-99.000000
3166293.853000	38591142.600000	449.302000	1.056333	1.065669	-33.000000	-99.000000
3166303.853000	38591132.600000	439.302000	1.082506	1.124304	-33.000000	-99.000000
3166303.853000	38591132.600000	449.302000	1.070535	1.088034	-33.000000	-99.000000
3166303.853000	38591142.600000	439.302000	1.073328	1.104229	-33.000000	-99.000000
3166303.853000	38591142.600000	449.302000	1.060722	1.072701	-33.000000	-99.000000
3166303.853000	38591132.600000	459.302000	1.011394	0.978768	-33.000000	-99.000000
3166303.853000	38591142.600000	459.302000	1.032676	1.017270	-33.000000	-99.000000
3166313.853000	38591112.600000	439.302000	1.060881	1.076448	-33.000000	-99.000000
3166313.853000	38591112.600000	449.302000	1.055077	1.063656	-33.000000	-99.000000
3166313.853000	38591122.600000	439.302000	1.068108	1.092339	-33.000000	-99.000000
3166313.853000	38591122.600000	449.302000	1.057772	1.068025	-33.000000	-99.000000
3166323.853000	38591112.600000	439.302000	1.059083	1.072631	-33.000000	-99.000000
3166323.853000	38591112.600000	449.302000	1.054582	1.062847	-33.000000	-99.000000
3166323.853000	38591122.600000	439.302000	1.062390	1.079696	-33.000000	-99.000000
3166323.853000	38591122.600000	449.302000	1.055526	1.064381	-33.000000	-99.000000
3166313.853000	38591112.600000	459.302000	1.047704	1.048407	-33.000000	-99.000000
3166313.853000	38591112.600000	469.302000	0.960700	0.971075	-33.000000	-99.000000
3166313.853000	38591122.600000	459.302000	1.040245	1.032517	-33.000000	-99.000000
3166313.853000	38591122.600000	469.302000	0.959523	0.969792	-33.000000	-99.000000
3166323.853000	38591112.600000	459.302000	1.049204	1.051690	-33.000000	-99.000000
3166323.853000	38591112.600000	469.302000	0.960960	0.971403	-33.000000	-99.000000
3166323.853000	38591122.600000	459.302000	1.046320	1.045407	-33.000000	-99.000000
3166323.853000	38591122.600000	469.302000	0.960437	0.970737	-33.000000	-99.000000
3166313.853000	38591132.600000	439.302000	1.079040	1.117096	-33.000000	-99.000000
3166313.853000	38591132.600000	449.302000	1.065849	1.080811	-33.000000	-99.000000
3166313.853000	38591142.600000	439.302000	1.071902	1.100966	-33.000000	-99.000000
3166313.853000	38591142.600000	449.302000	1.059782	1.071204	-33.000000	-99.000000
3166323.853000	38591132.600000	439.302000	1.065165	1.085772	-33.000000	-99.000000
3166323.853000	38591132.600000	449.302000	1.056487	1.065930	-33.000000	-99.000000
3166323.853000	38591142.600000	439.302000	1.063580	1.082288	-33.000000	-99.000000
3166323.853000	38591142.600000	449.302000	1.055891	1.064954	-33.000000	-99.000000
3166313.853000	38591132.600000	459.302000	1.021433	0.996194	-33.000000	-99.000000
3166313.853000	38591132.600000	469.302000	0.957825	0.968241	-33.000000	-99.000000
3166313.853000	38591142.600000	459.302000	1.034928	1.021717	-33.000000	-99.000000
3166313.853000	38591142.600000	469.302000	0.958804	0.969011	-33.000000	-99.000000
3166323.853000	38591132.600000	459.302000	1.043525	1.039415	-33.000000	-99.000000
3166323.853000	38591132.600000	469.302000	0.959954	0.970172	-33.000000	-99.000000
3166323.853000	38591142.600000	459.302000	1.045106	1.042799	-33.000000	-99.000000
3166323.853000	38591142.600000	469.302000	0.960171	0.970367	-33.000000	-99.000000
3166323.853000	38591152.600000	409.302000	0.802486	0.797589	-33.000000	-99.000000
3166323.853000	38591162.600000	409.302000	0.802653	0.797581	-33.000000	-99.000000
3166313.853000	38591152.600000	429.302000	1.064026	1.083489	-33.000000	-99.000000
3166313.853000	38591162.600000	429.302000	1.060320	1.075457	-33.000000	-99.000000
3166323.853000	38591152.600000	419.302000	0.948010	0.960906	-33.000000	-99.000000
3166323.853000	38591152.600000	429.302000	1.059795	1.075304	-33.000000	-99.000000
3166323.853000	38591162.600000	419.302000	0.880172	0.881495	-33.000000	-99.000000
3166323.853000	38591162.600000	429.302000	1.015787	1.030693	-33.000000	-99.000000
3166323.853000	38591172.600000	409.302000	0.802821	0.797570	-33.000000	-99.000000
3166323.853000	38591182.600000	409.302000	0.802952	0.797561	-33.000000	-99.000000
3166313.853000	38591172.600000	429.302000	1.058028	1.070570	-33.000000	-99.000000
3166313.853000	38591182.600000	429.302000	1.056628	1.067624	-33.000000	-99.000000
3166323.853000	38591172.600000	419.302000	0.871427	0.869465	-33.000000	-99.000000
3166323.853000	38591172.600000	429.302000	0.959952	0.969089	-33.000000	-99.000000
3166323.853000	38591182.600000	419.302000	0.871489	0.869471	-33.000000	-99.000000
3166323.853000	38591182.600000	429.302000	0.896900	0.898632	-33.000000	-99.000000
3166293.853000	38591152.600000	439.302000	1.060538	1.075718	-33.000000	-99.000000
3166293.853000	38591152.600000	449.302000	1.054934	1.063398	-33.000000	-99.000000
3166293.853000	38591162.600000	439.302000	1.057719	1.069774	-33.000000	-99.000000
3166293.853000	38591162.600000	449.302000	1.054211	1.062224	-33.000000	-99.000000
3166303.853000	38591152.600000	439.302000	1.062980	1.080982	-33.000000	-99.000000
3166303.853000	38591152.600000	449.302000	1.055673	1.064592	-33.000000	-99.000000
3166303.853000	38591162.600000	439.302000	1.058506	1.071419	-33.000000	-99.000000
3166303.853000	38591162.600000	449.302000	1.054396	1.062524	-33.000000	-99.000000
3166303.853000	38591152.600000	459.302000	1.045656	1.043986	-33.000000	-99.000000
3166303.853000	38591162.600000	459.302000	1.049583	1.052531	-33.000000	-99.000000
3166293.853000	38591172.600000	439.302000	1.056150	1.066526	-33.000000	-99.000000
3166293.853000	38591172.600000	449.302000	1.053864	1.061662	-33.000000	-99.000000
3166293.853000	38591182.600000	439.302000	1.055256	1.064694	-33.000000	-99.000000
3166293.853000	38591182.600000	449.302000	1.053682	1.061367	-33.000000	-99.000000
3166303.853000	38591172.600000	439.302000	1.056454	1.067152	-33.000000	-99.000000
3166303.853000	38591172.600000	449.302000	1.053927	1.061764	-33.000000	-99.000000
3166303.853000	38591182.600000	439.302000	1.055393	1.064974	-33.000000	-99.000000
3166303.853000	38591182.600000	449.302000	1.053709	1.061410	-33.000000	-99.000000
3166303.853000	38591172.600000	459.302000	1.051155	1.055991	-33.000000	-99.000000
3166303.853000	38591182.600000	459.302000	1.051920	1.057681	-33.000000	-99.000000
3166313.853000	38591152.600000	439.302000	1.062668	1.080302	-33.000000	-99.000000
3166313.853000	38591152.600000	449.302000	1.055571	1.064428	-33.000000	-99.000000
3166313.853000	38591162.600000	439.302000	1.058416	1.071231	-33.000000	-99.000000
3166313.853000	38591162.600000	449.302000	1.054375	1.062489	-33.000000	-99.000000
3166323.853000	38591152.600000	439.302000	1.060042	1.074661	-33.000000	-99.000000
3166323.853000	38591152.600000	449.302000	1.054798	1.063178	-33.000000	-99.000000
3166323.853000	38591162.600000	439.302000	1.057531	1.069383	-33.000000	-99.000000
3166323.853000	38591162.600000	449.302000	1.054168	1.062155	-33.000000	-99.000000
3166313.853000	38591152.600000	459.302000	1.045957	1.044635	-33.000000	-99.000000
3166313.853000	38591152.600000	469.302000	0.960282	0.970460	-33.000000	-99.000000
3166313.853000	38591162.600000	459.302000	1.049654	1.052688	-33.000000	-99.000000
3166313.853000	38591162.600000	469.302000	0.960936	0.971291	-33.000000	-99.000000
3166323.853000	38591152.600000	459.302000	1.048330	1.049786	-33.000000	-99.000000
3166323.853000	38591152.600000	469.302000	0.960707	0.970989	-33.000000	-99.000000
3166323.853000	38591162.600000	459.302000	1.050350	1.054218	-33.000000	-99.000000
3166323.853000	38591162.600000	469.302000	0.961073	0.971497	-33.000000	-99.000000
3166313.853000	38591172.600000	439.302000	1.056422	1.067085	-33.000000	-99.000000
3166313.853000	38591172.600000	449.302000	1.053920	1.061753	-33.000000	-99.000000
3166313.853000	38591182.600000	439.302000	1.055378	1.064945	-33.000000	-99.000000
3166313.853000	38591182.600000	449.302000	1.053706	1.061405	-33.000000	-99.000000
3166323.853000	38591172.600000	439.302000	1.063738	1.073075	-33.000000	-99.000000
3166323.853000	38591172.600000	449.302000	1.053848	1.061636	-33.000000	-99.000000
3166323.853000	38591182.600000	439.302000	0.988053	1.002828	-33.000000	-99.000000
3166323.853000	38591182.600000	449.302000	1.053675	1.061355	-33.000000	-99.000000
3166313.853000	38591172.600000	459.302000	1.051179	1.056045	-33.000000	-99.000000
3166313.853000	38591172.600000	469.302000	0.961224	0.971733	-33.000000	-99.000000
3166313.853000	38591182.600000	459.302000	1.051931	1.057704	-33.000000	-99.000000
3166313.853000	38591182.600000	469.302000	0.961369	0.971983	-33.000000	-99.000000
3166323.853000	38591172.600000	459.302000	1.003945	1.013019	-33.000000	-99.000000
3166323.853000	38591172.600000	469.302000	0.895517	0.895517	-33.000000	-99.000000
3166323.853000	38591182.600000	459.302000	0.945472	0.950015	-33.000000	-99.000000
3166323.853000	38591182.600000	469.302000	0.820132	0.820132	-33.000000	-99.000000
3166253.853000	38591112.600000	479.302000	1.332599	1.331193	-33.000000	-99.000000
3166253.853000	38591122.600000	479.302000	1.332069	1.329373	-33.000000	-99.000000
3166253.853000	38591122.600000	489.302000	1.330981	1.326349	-33.000000	-99.000000
3166263.853000	38591122.600000	479.302000	1.332411	1.330541	-33.000000	-99.000000
3166253.853000	38591132.600000	479.302000	1.330864	1.325522	-33.000000	-99.000000
3166253.853000	38591132.600000	489.302000	1.329538	1.322143	-33.000000	-99.000000
3166253.853000	38591142.600000	479.302000	1.328389	1.318559	-33.000000	-99.000000
3166263.853000	38591132.600000	479.302000	1.331903	1.328826	-33.000000	-99.000000
3166263.853000	38591142.600000	479.302000	1.331327	1.326970	-33.000000	-99.000000
3166273.853000	38591142.600000	479.302000	1.332307	1.330190	-33.000000	-99.000000
3166253.853000	38591152.600000	479.302000	1.327958	1.317458	-33.000000	-99.000000
3166253.853000	38591162.600000	479.302000	1.330523	1.324524	-33.000000	-99.000000
3166263.853000	38591152.600000	479.302000	1.331258	1.326760	-33.000000	-99.000000
3166263.853000	38591162.600000	479.302000	1.331790	1.328470	-33.000000	-99.000000
3166253.853000	38591172.600000	479.302000	1.331913	1.328881	-33.000000	-99.000000
3166253.853000	38591182.600000	479.302000	1.332520	1.330939	-33.000000	-99.000000
3166263.853000	38591172.600000	479.302000	1.332327	1.330271	-33.000000	-99.000000
3166263.853000	38591182.600000	479.302000	1.332674	1.331479	-33.000000	-99.000000
3166273.853000	38591152.600000	479.302000	1.332288	1.330128	-33.000000	-99.000000
3166273.853000	38591162.600000	479.302000	1.332441	1.330658	-33.000000	-99.000000
3166273.853000	38591172.600000	479.302000	1.332650	1.331392	-33.000000	-99.000000
3166273.853000	38591182.600000	479.302000	1.332830	1.332030	-33.000000	-99.000000
3166303.853000	38591112.600000	489.302000	1.012658	1.026749	-33.000000	-99.000000
3166303.853000	38591122.600000	489.302000	1.006182	1.022160	-33.000000	-99.000000
3166303.853000	38591132.600000	489.302000	0.978120	0.996535	-33.000000	-99.000000
3166303.853000	38591142.600000	489.302000	1.000394	1.018030	-33.000000	-99.000000
3166313.853000	38591112.600000	479.302000	0.978247	0.988382	-33.000000	-99.000000
3166313.853000	38591112.600000	489.302000	1.012784	1.026843	-33.000000	-99.000000
3166313.853000	38591122.600000	479.302000	0.972778	0.981109	-33.000000	-99.000000
3166313.853000	38591122.600000	489.302000	1.007036	1.022759	-33.000000	-99.000000
3166323.853000	38591112.600000	479.302000	0.979533	0.989813	-33.000000	-99.000000
3166323.853000	38591112.600000	489.302000	1.013861	1.027651	-33.000000	-99.000000
3166323.853000	38591122.600000	479.302000	0.977131	0.987038	-33.000000	-99.000000
3166323.853000	38591122.600000	489.302000	1.011781	1.026112	-33.000000	-99.000000
3166313.853000	38591132.600000	479.302000	0.964569	0.967237	-33.000000	-99.000000
3166313.853000	38591132.600000	489.302000	0.989360	1.008591	-33.000000	-99.000000
3166313.853000	38591142.600000	479.302000	0.969716	0.976289	-33.000000	-99.000000
3166313.853000	38591142.600000	489.302000	1.002453	1.019549	-33.000000	-99.000000
3166323.853000	38591132.600000	479.302000	0.975014	0.984278	-33.000000	-99.000000
3166323.853000	38591132.600000	489.302000	1.009665	1.024609	-33.000000	-99.000000
3166323.853000	38591142.600000	479.302000	0.976208	0.985850	-33.000000	-99.000000
3166323.853000	38591142.600000	489.302000	1.010897	1.025487	-33.000000	-99.000000
3166303.853000	38591152.600000	489.302000	1.011328	1.025800	-33.000000	-99.000000
3166303.853000	38591162.600000	489.302000	1.014183	1.027905	-33.000000	-99.000000
3166303.853000	38591172.600000	489.302000	1.015260	1.028741	-33.000000	-99.000000
3166303.853000	38591182.600000	489.302000	1.015768	1.029146	-33.000000	-99.000000
3166313.853000	38591152.600000	479.302000	0.976888	0.986702	-33.000000	-99.000000
3166313.853000	38591152.600000	489.302000	1.011554	1.025962	-33.000000	-99.000000
3166313.853000	38591162.600000	479.302000	0.980001	0.990269	-33.000000	-99.000000
3166313.853000	38591162.600000	489.302000	1.014233	1.027943	-33.000000	-99.000000
3166323.853000	38591152.600000	479.302000	0.978840	0.989020	-33.000000	-99.000000
3166323.853000	38591152.600000	489.302000	1.013290	1.027230	-33.000000	-99.000000
3166323.853000	38591162.600000	479.302000	0.980617	0.990896	-33.000000	-99.000000
3166323.853000	38591162.600000	489.302000	1.014710	1.028310	-33.000000	-99.000000
3166313.853000	38591172.600000	479.302000	0.981372	0.991620	-33.000000	-99.000000
3166313.853000	38591172.600000	489.302000	1.015276	1.028753	-33.000000	-99.000000
3166313.853000	38591182.600000	479.302000	0.982059	0.992241	-33.000000	-99.000000
3166313.853000	38591182.600000	489.302000	1.015775	1.029151	-33.000000	-99.000000
3166323.853000	38591172.600000	479.302000	0.932667	0.942919	-33.000000	-99.000000
3166323.853000	38591172.600000	489.302000	1.015446	1.028888	-33.000000	-99.000000
3166323.853000	38591182.600000	479.302000	0.841715	0.840643	-33.000000	-99.000000
3166323.853000	38591182.600000	489.302000	0.974947	0.984384	-33.000000	-99.000000
3166253.853000	38591192.600000	459.302000	1.334181	1.336342	-33.000000	-99.000000
3166253.853000	38591192.600000	469.302000	1.333523	1.334187	-33.000000	-99.000000
3166253.853000	38591202.600000	459.302000	1.333922	1.335583	-33.000000	-99.000000
3166253.853000	38591202.600000	469.302000	1.333461	1.334085	-33.000000	-99.000000
3166263.853000	38591192.600000	459.302000	1.334076	1.336032	-33.000000	-99.000000
3166263.853000	38591192.600000	469.302000	1.333498	1.334146	-33.000000	-99.000000
3166263.853000	38591202.600000	459.302000	1.333869	1.335428	-33.000000	-99.000000
3166263.853000	38591202.600000	469.302000	1.333449	1.334065	-33.000000	-99.000000
3166253.853000	38591212.600000	459.302000	1.333763	1.335120	-33.000000	-99.000000
3166253.853000	38591212.600000	469.302000	1.333425	1.334024	-33.000000	-99.000000
3166253.853000	38591222.600000	459.302000	1.333660	1.334820	-33.000000	-99.000000
3166253.853000	38591222.600000	469.302000	1.333402	1.333986	-33.000000	-99.000000
3166263.853000	38591212.600000	459.302000	1.333734	1.335035	-33.000000	-99.000000
3166263.853000	38591212.600000	469.302000	1.333419	1.334014	-33.000000	-99.000000
3166263.853000	38591222.600000	459.302000	1.333643	1.334770	-33.000000	-99.000000
3166263.853000	38591222.600000	469.302000	1.333398	1.333979	-33.000000	-99.000000
3166253.853000	38591232.600000	459.302000	1.333590	1.334615	-33.000000	-99.000000
3166253.853000	38591232.600000	469.302000	1.333386	1.333959	-33.000000	-99.000000
3166263.853000	38591232.600000	459.302000	1.333579	1.334584	-33.000000	-99.000000
3166263.853000	38591232.600000	469.302000	1.333384	1.333956	-33.000000	-99.000000
3166323.853000	38591192.600000	409.302000	0.803047	0.797554	-33.000000	-99.000000
3166323.853000	38591202.600000	409.302000	0.803114	0.797549	-33.000000	-99.000000
3166313.853000	38591192.600000	429.302000	1.055745	1.065779	-33.000000	-99.000000
3166313.853000	38591202.600000	429.302000	1.079293	1.086346	-33.000000	-99.000000
3166323.853000	38591192.600000	419.302000	0.871534	0.869477	-33.000000	-99.000000
3166323.853000	38591192.600000	429.302000	0.871694	0.869756	-33.000000	-99.000000
3166323.853000	38591202.600000	419.302000	0.871566	0.869481	-33.000000	-99.000000
3166323.853000	38591202.600000	429.302000	0.871688	0.869751	-33.000000	-99.000000
3166323.853000	38591212.600000	409.302000	0.803162	0.797545	-33.000000	-99.000000
3166323.853000	38591222.600000	409.302000	0.803196	0.797542	-33.000000	-99.000000
3166313.853000	38591212.600000	429.302000	1.054386	1.063120	-33.000000	-99.000000
3166313.853000	38591222.600000	429.302000	1.012417	1.024505	-33.000000	-99.000000
3166323.853000	38591212.600000	419.302000	0.871588	0.869484	-33.000000	-99.000000
3166323.853000	38591212.600000	429.302000	0.871684	0.869746	-33.000000	-99.000000
3166323.853000	38591222.600000	419.302000	0.871604	0.869487	-33.000000	-99.000000
3166323.853000	38591222.600000	429.302000	0.871680	0.869743	-33.000000	-99.000000
3166293.853000	38591192.600000	439.302000	1.054715	1.063594	-33.000000	-99.000000
3166293.853000	38591192.600000	449.302000	1.053578	1.061197	-33.000000	-99.000000
3166293.853000	38591202.600000	439.302000	1.054368	1.062891	-33.000000	-99.000000
3166293.853000	38591202.600000	449.302000	1.053513	1.061092	-33.000000	-99.000000
3166303.853000	38591192.600000	439.302000	1.054784	1.063735	-33.000000	-99.000000
3166303.853000	38591192.600000	449.302000	1.053591	1.061218	-33.000000	-99.000000
3166303.853000	38591202.600000	439.302000	1.054407	1.062969	-33.000000	-99.000000
3166303.853000	38591202.600000	449.302000	1.053520	1.061104	-33.000000	-99.000000
3166303.853000	38591192.600000	459.302000	1.052346	1.058621	-33.000000	-99.000000
3166303.853000	38591202.600000	459.302000	1.052605	1.059195	-33.000000	-99.000000
3166293.853000	38591212.600000	439.302000	1.054135	1.062419	-33.000000	-99.000000
3166293.853000	38591212.600000	449.302000	1.053470	1.061023	-33.000000	-99.000000
3166293.853000	38591222.600000	439.302000	1.053971	1.062088	-33.000000	-99.000000
3166293.853000	38591222.600000	449.302000	1.053441	1.060976	-33.000000	-99.000000
3166303.853000	38591212.600000	439.302000	1.054158	1.062465	-33.000000	-99.000000
3166303.853000	38591212.600000	449.302000	1.053474	1.061030	-33.000000	-99.000000
3166303.853000	38591222.600000	439.302000	1.053986	1.062117	-33.000000	-99.000000
3166303.853000	38591222.600000	449.302000	1.053443	1.060980	-33.000000	-99.000000
3166303.853000	38591212.600000	459.302000	1.052774	1.059569	-33.000000	-99.000000
3166303.853000	38591222.600000	459.302000	1.052891	1.059827	-33.000000	-99.000000
3166313.853000	38591192.600000	439.302000	1.054777	1.063720	-33.000000	-99.000000
3166313.853000	38591192.600000	449.302000	1.053589	1.061216	-33.000000	-99.000000
3166313.853000	38591202.600000	439.302000	1.054403	1.062961	-33.000000	-99.000000
3166313.853000	38591202.600000	449.302000	1.053519	1.061102	-33.000000	-99.000000
3166323.853000	38591192.600000	439.302000	0.933120	0.943746	-33.000000	-99.000000
3166323.853000	38591192.600000	449.302000	0.899882	0.905811	-33.000000	-99.000000
3166323.853000	38591202.600000	439.302000	0.825084	0.824418	-33.000000	-99.000000
3166323.853000	38591202.600000	449.302000	0.796639	0.796639	-33.000000	-99.000000
3166313.853000	38591192.600000	459.302000	1.052351	1.058632	-33.000000	-99.000000
3166313.853000	38591192.600000	469.302000	0.961451	0.972135	-33.000000	-99.000000
3166313.853000	38591202.600000	459.302000	1.052608	1.059201	-33.000000	-99.000000
3166313.853000	38591202.600000	469.302000	0.961502	0.972234	-33.000000	-99.000000
3166323.853000	38591192.600000	459.302000	0.824935	0.824935	-33.000000	-99.000000
3166323.853000	38591192.600000	469.302000	0.819962	0.819962	-33.000000	-99.000000
3166323.853000	38591202.600000	459.302000	0.799953	0.799953	-33.000000	-99.000000
3166323.853000	38591202.600000	469.302000	0.819972	0.819972	-33.000000	-99.000000
3166313.853000	38591212.600000	439.302000	1.054156	1.062461	-33.000000	-99.000000
3166313.853000	38591212.600000	449.302000	1.053474	1.061029	-33.000000	-99.000000
3166313.853000	38591222.600000	439.302000	1.053984	1.062114	-33.000000	-99.000000
3166313.853000	38591222.600000	449.302000	1.053443	1.060979	-33.000000	-99.000000
3166323.853000	38591212.600000	439.302000	0.825066	0.824397	-33.000000	-99.000000
3166323.853000	38591212.600000	449.302000	0.796645	0.796645	-33.000000	-99.000000
3166323.853000	38591222.600000	439.302000	0.825053	0.824383	-33.000000	-99.000000
3166323.853000	38591222.600000	449.302000	0.796649	0.796649	-33.000000	-99.000000
3166313.853000	38591212.600000	459.302000	1.052776	1.059572	-33.000000	-99.000000
3166313.853000	38591212.600000	469.302000	0.961536	0.972301	-33.000000	-99.000000
3166313.853000	38591222.600000	459.302000	1.052892	1.059829	-33.000000	-99.000000
3166313.853000	38591222.600000	469.302000	0.961560	0.972349	-33.000000	-99.000000
3166323.853000	38591212.600000	459.302000	0.799963	0.799963	-33.000000	-99.000000
3166323.853000	38591212.600000	469.302000	0.819978	0.819978	-33.000000	-99.000000
3166323.853000	38591222.600000	459.302000	0.799970	0.799970	-33.000000	-99.000000
3166323.853000	38591222.600000	469.302000	0.819983	0.819983	-33.000000	-99.000000
3166323.853000	38591232.600000	409.302000	0.803222	0.797539	-33.000000	-99.000000
3166313.853000	38591232.600000	429.302000	0.958691	0.967349	-33.000000	-99.000000
3166323.853000	38591232.600000	419.302000	0.871616	0.869488	-33.000000	-99.000000
3166323.853000	38591232.600000	429.302000	0.871678	0.869741	-33.000000	-99.000000
3166293.853000	38591232.600000	439.302000	1.053852	1.061848	-33.000000	-99.000000
3166293.853000	38591232.600000	449.302000	1.128289	1.135068	-33.000000	-99.000000
3166303.853000	38591232.600000	439.302000	1.053862	1.061867	-33.000000	-99.000000
3166303.853000	38591232.600000	449.302000	1.053421	1.060944	-33.000000	-99.000000
3166303.853000	38591232.600000	459.302000	1.052974	1.060011	-33.000000	-99.000000
3166313.853000	38591232.600000	439.302000	1.062074	1.069261	-33.000000	-99.000000
3166313.853000	38591232.600000	449.302000	1.053421	1.060944	-33.000000	-99.000000
3166323.853000	38591232.600000	439.302000	0.825043	0.824372	-33.000000	-99.000000
3166323.853000	38591232.600000	449.302000	0.796652	0.796652	-33.000000	-99.000000
3166313.853000	38591232.600000	459.302000	1.003481	1.013734	-33.000000	-99.000000
3166313.853000	38591232.600000	469.302000	0.903426	0.903426	-33.000000	-99.000000
3166323.853000	38591232.600000	459.302000	0.799975	0.799975	-33.000000	-99.000000
3166323.853000	38591232.600000	469.302000	0.819987	0.819987	-33.000000	-99.000000
3166253.853000	38591192.600000	479.302000	1.332815	1.331980	-33.000000	-99.000000
3166253.853000	38591202.600000	479.302000	1.332977	1.332562	-33.000000	-99.000000
3166263.853000	38591192.600000	479.302000	1.332882	1.332220	-33.000000	-99.000000
3166263.853000	38591202.600000	479.302000	1.333010	1.332681	-33.000000	-99.000000
3166253.853000	38591212.600000	479.302000	1.333074	1.332915	-33.000000	-99.000000
3166253.853000	38591222.600000	479.302000	1.333136	1.333144	-33.000000	-99.000000
3166263.853000	38591212.600000	479.302000	1.333092	1.332980	-33.000000	-99.000000
3166263.853000	38591222.600000	479.302000	1.333147	1.333182	-33.000000	-99.000000
3166273.853000	38591192.600000	479.302000	1.332961	1.332502	-33.000000	-99.000000
3166273.853000	38591202.600000	479.302000	1.333052	1.332835	-33.000000	-99.000000
3166273.853000	38591212.600000	479.302000	1.333116	1.333069	-33.000000	-99.000000
3166273.853000	38591222.600000	479.302000	1.333162	1.333236	-33.000000	-99.000000
3166253.853000	38591232.600000	479.302000	1.333179	1.333300	-33.000000	-99.000000
3166263.853000	38591232.600000	479.302000	1.333185	1.333323	-33.000000	-99.000000
3166273.853000	38591232.600000	479.302000	1.333195	1.333358	-33.000000	-99.000000
3166303.853000	38591192.600000	489.302000	1.016046	1.029370	-33.000000	-99.000000
3166303.853000	38591202.600000	489.302000	1.016213	1.029506	-33.000000	-99.000000
3166303.853000	38591212.600000	489.302000	1.016321	1.029594	-33.000000	-99.000000
3166303.853000	38591222.600000	489.302000	1.016395	1.029655	-33.000000	-99.000000
3166313.853000	38591192.600000	479.302000	0.982446	0.992573	-33.000000	-99.000000
3166313.853000	38591192.600000	489.302000	1.016049	1.029372	-33.000000	-99.000000
3166313.853000	38591202.600000	479.302000	0.982682	0.992770	-33.000000	-99.000000
3166313.853000	38591202.600000	489.302000	1.016215	1.029507	-33.000000	-99.000000
3166323.853000	38591192.600000	479.302000	0.833349	0.833349	-33.000000	-99.000000
3166323.853000	38591192.600000	489.302000	0.874845	0.876354	-33.000000	-99.000000
3166323.853000	38591202.600000	479.302000	0.833345	0.833345	-33.000000	-99.000000
3166323.853000	38591202.600000	489.302000	0.896476	0.896476	-33.000000	-99.000000
3166313.853000	38591212.600000	479.302000	0.982836	0.992896	-33.000000	-99.000000
3166313.853000	38591212.600000	489.302000	1.016322	1.029595	-33.000000	-99.000000
3166313.853000	38591222.600000	479.302000	0.982942	0.992982	-33.000000	-99.000000
3166313.853000	38591222.600000	489.302000	1.016396	1.029655	-33.000000	-99.000000
3166323.853000	38591212.600000	479.302000	0.833342	0.833342	-33.000000	-99.000000
3166323.853000	38591212.600000	489.302000	0.896519	0.896519	-33.000000	-99.000000
3166323.853000	38591222.600000	479.302000	0.833341	0.833341	-33.000000	-99.000000
3166323.853000	38591222.600000	489.302000	0.896549	0.896549	-33.000000	-99.000000
3166303.853000	38591232.600000	489.302000	1.016448	1.029698	-33.000000	-99.000000
3166313.853000	38591232.600000	479.302000	0.933233	0.943923	-33.000000	-99.000000
3166313.853000	38591232.600000	489.302000	1.016449	1.029699	-33.000000	-99.000000
3166323.853000	38591232.600000	479.302000	0.833339	0.833339	-33.000000	-99.000000
3166323.853000	38591232.600000	489.302000	0.896572	0.896572	-33.000000	-99.000000
3166333.853000	38591112.600000	399.302000	0.800619	0.793519	-33.000000	-99.000000
3166333.853000	38591112.600000	409.302000	0.802593	0.797552	-33.000000	-99.000000
3166333.853000	38591122.600000	399.302000	0.799475	0.791775	-33.000000	-99.000000
3166333.853000	38591122.600000	409.302000	0.802228	0.797584	-33.000000	-99.000000
3166343.853000	38591112.600000	399.302000	0.799852	0.792352	-33.000000	-99.000000
3166343.853000	38591112.600000	409.302000	0.802350	0.797566	-33.000000	-99.000000
3166343.853000	38591122.600000	399.302000	0.797696	0.788960	-33.000000	-99.000000
3166343.853000	38591122.600000	409.302000	0.801576	0.797640	-33.000000	-99.000000
3166333.853000	38591112.600000	419.302000	0.871311	0.869472	-33.000000	-99.000000
3166333.853000	38591112.600000	429.302000	0.960370	0.969557	-33.000000	-99.000000
3166333.853000	38591122.600000	419.302000	0.871144	0.869461	-33.000000	-99.000000
3166333.853000	38591122.600000	429.302000	0.897094	0.898685	-33.000000	-99.000000
3166343.853000	38591112.600000	419.302000	0.871198	0.869467	-33.000000	-99.000000
3166343.853000	38591112.600000	429.302000	0.871756	0.869804	-33.000000	-99.000000
3166343.853000	38591122.600000	419.302000	0.870852	0.869462	-33.000000	-99.000000
3166343.853000	38591122.600000	429.302000	0.871850	0.869880	-33.000000	-99.000000
3166333.853000	38591132.600000	399.302000	0.798172	0.789733	-33.000000	-99.000000
3166333.853000	38591132.600000	409.302000	0.801766	0.797636	-33.000000	-99.000000
3166333.853000	38591142.600000	399.302000	0.797543	0.788723	-33.000000	-99.000000
3166333.853000	38591142.600000	409.302000	0.801527	0.797676	-33.000000	-99.000000
3166343.853000	38591132.600000	399.302000	0.794322	0.783092	-33.000000	-99.000000
3166343.853000	38591132.600000	409.302000	0.800003	0.797859	-33.000000	-99.000000
3166343.853000	38591142.600000	399.302000	0.792118	0.778644	-33.000000	-99.000000
3166343.853000	38591142.600000	409.302000	0.798649	0.798132	-33.000000	-99.000000
3166333.853000	38591132.600000	419.302000	0.870940	0.869453	-33.000000	-99.000000
3166333.853000	38591132.600000	429.302000	0.871829	0.869866	-33.000000	-99.000000
3166333.853000	38591142.600000	419.302000	0.870839	0.869447	-33.000000	-99.000000
3166333.853000	38591142.600000	429.302000	0.871864	0.869896	-33.000000	-99.000000
3166343.853000	38591132.600000	419.302000	0.870206	0.869531	-33.000000	-99.000000
3166343.853000	38591132.600000	429.302000	0.872107	0.870079	-33.000000	-99.000000
3166343.853000	38591142.600000	419.302000	0.869717	0.869685	-33.000000	-99.000000
3166343.853000	38591142.600000	429.302000	0.872411	0.870306	-33.000000	-99.000000
3166353.853000	38591112.600000	399.302000	0.799337	0.791558	-33.000000	-99.000000
3166353.853000	38591112.600000	409.302000	0.802177	0.797578	-33.000000	-99.000000
3166353.853000	38591122.600000	399.302000	0.796185	0.786433	-33.000000	-99.000000
3166353.853000	38591122.600000	409.302000	0.800930	0.797709	-33.000000	-99.000000
3166363.853000	38591112.600000	399.302000	0.799450	0.791734	-33.000000	-99.000000
3166363.853000	38591122.600000	399.302000	0.796547	0.787051	-33.000000	-99.000000
3166353.853000	38591112.600000	419.302000	0.871118	0.869465	-33.000000	-99.000000
3166353.853000	38591112.600000	429.302000	0.871775	0.869819	-33.000000	-99.000000
3166353.853000	38591122.600000	419.302000	0.870575	0.869481	-33.000000	-99.000000
3166353.853000	38591122.600000	429.302000	0.871942	0.869951	-33.000000	-99.000000
3166363.853000	38591112.600000	419.302000	0.871136	0.869466	-33.000000	-99.000000
3166363.853000	38591112.600000	429.302000	0.871770	0.869815	-33.000000	-99.000000
3166363.853000	38591122.600000	419.302000	0.870644	0.869475	-33.000000	-99.000000
3166363.853000	38591122.600000	429.302000	0.871918	0.869932	-33.000000	-99.000000
3166353.853000	38591132.600000	399.302000	0.789465	0.771938	-33.000000	-99.000000
3166353.853000	38591132.600000	409.302000	0.796436	0.798603	-33.000000	-99.000000
3166353.853000	38591142.600000	399.302000	0.785506	0.725187	-33.000000	-99.000000
3166353.853000	38591142.600000	409.302000	0.783258	0.804164	-33.000000	-99.000000
3166363.853000	38591132.600000	399.302000	0.790821	0.775586	-33.000000	-99.000000
3166363.853000	38591142.600000	399.302000	0.786037	0.757602	-33.000000	-99.000000
3166353.853000	38591132.600000	419.302000	0.869036	0.870249	-33.000000	-99.000000
3166353.853000	38591132.600000	429.302000	0.873044	0.870744	-33.000000	-99.000000
3166353.853000	38591142.600000	419.302000	0.870928	0.887888	-33.000000	-99.000000
3166353.853000	38591142.600000	429.302000	0.884381	0.878536	-33.000000	-99.000000
3166363.853000	38591132.600000	419.302000	0.869383	0.869906	-33.000000	-99.000000
3166363.853000	38591132.600000	429.302000	0.872662	0.870478	-33.000000	-99.000000
3166363.853000	38591142.600000	419.302000	0.868315	0.872916	-33.000000	-99.000000
3166363.853000	38591142.600000	429.302000	0.875379	0.872330	-33.000000	-99.000000
3166333.853000	38591112.600000	439.302000	1.064587	1.075076	-33.000000	-99.000000
3166333.853000	38591112.600000	449.302000	1.054142	1.062127	-33.000000	-99.000000
3166333.853000	38591122.600000	439.302000	0.998418	1.008082	-33.000000	-99.000000
3166333.853000	38591122.600000	449.302000	1.054449	1.062626	-33.000000	-99.000000
3166343.853000	38591112.600000	439.302000	0.825374	0.824757	-33.000000	-99.000000
3166343.853000	38591112.600000	449.302000	0.796566	0.796566	-33.000000	-99.000000
3166343.853000	38591122.600000	439.302000	0.825687	0.825109	-33.000000	-99.000000
3166343.853000	38591122.600000	449.302000	0.796483	0.796483	-33.000000	-99.000000
3166333.853000	38591112.600000	459.302000	1.004061	1.012438	-33.000000	-99.000000
3166333.853000	38591112.600000	469.302000	0.895594	0.895594	-33.000000	-99.000000
3166333.853000	38591122.600000	459.302000	0.946136	0.950260	-33.000000	-99.000000
3166333.853000	38591122.600000	469.302000	0.820308	0.820308	-33.000000	-99.000000
3166343.853000	38591112.600000	459.302000	0.799810	0.799810	-33.000000	-99.000000
3166343.853000	38591112.600000	469.302000	0.819849	0.819849	-33.000000	-99.000000
3166343.853000	38591122.600000	459.302000	0.799654	0.799654	-33.000000	-99.000000
3166343.853000	38591122.600000	469.302000	0.819737	0.819737	-33.000000	-99.000000
3166333.853000	38591132.600000	439.302000	0.875018	0.877591	-33.000000	-99.000000
3166333.853000	38591132.600000	449.302000	0.898733	0.904437	-33.000000	-99.000000
3166333.853000	38591142.600000	439.302000	0.825714	0.825132	-33.000000	-99.000000
3166333.853000	38591142.600000	449.302000	0.796470	0.796470	-33.000000	-99.000000
3166343.853000	38591132.600000	439.302000	0.826377	0.825862	-33.000000	-99.000000
3166343.853000	38591132.600000	449.302000	0.796315	0.796315	-33.000000	-99.000000
3166343.853000	38591142.600000	439.302000	0.827043	0.826559	-33.000000	-99.000000
3166343.853000	38591142.600000	449.302000	0.796164	0.796164	-33.000000	-99.000000
3166333.853000	38591132.600000	459.302000	0.812996	0.812996	-33.000000	-99.000000
3166333.853000	38591132.600000	469.302000	0.819768	0.819768	-33.000000	-99.000000
3166333.853000	38591142.600000	459.302000	0.799633	0.799633	-33.000000	-99.000000
3166333.853000	38591142.600000	469.302000	0.819738	0.819738	-33.000000	-99.000000
3166343.853000	38591132.600000	459.302000	0.799322	0.799322	-33.000000	-99.000000
3166343.853000	38591132.600000	469.302000	0.819515	0.819515	-33.000000	-99.000000
3166343.853000	38591142.600000	459.302000	0.799013	0.799013	-33.000000	-99.000000
3166343.853000	38591142.600000	469.302000	0.819337	0.819337	-33.000000	-99.000000
3166353.853000	38591112.600000	439.302000	0.825442	0.824834	-33.000000	-99.000000
3166353.853000	38591112.600000	449.302000	0.796548	0.796548	-33.000000	-99.000000
3166353.853000	38591122.600000	439.302000	0.825959	0.825411	-33.000000	-99.000000
3166353.853000	38591122.600000	449.302000	0.796417	0.796417	-33.000000	-99.000000
3166363.853000	38591112.600000	439.302000	0.825427	0.824817	-33.000000	-99.000000
3166363.853000	38591112.600000	449.302000	0.796552	0.796552	-33.000000	-99.000000
3166363.853000	38591122.600000	439.302000	0.825889	0.825334	-33.000000	-99.000000
3166363.853000	38591122.600000	449.302000	0.796434	0.796434	-33.000000	-99.000000
3166353.853000	38591112.600000	459.302000	0.799777	0.799777	-33.000000	-99.000000
3166353.853000	38591112.600000	469.302000	0.819823	0.819823	-33.000000	-99.000000
3166353.853000	38591122.600000	459.302000	0.799523	0.799523	-33.000000	-99.000000
3166353.853000	38591122.600000	469.302000	0.819642	0.819642	-33.000000	-99.000000
3166363.853000	38591112.600000	459.302000	0.799784	0.799784	-33.000000	-99.000000
3166363.853000	38591112.600000	469.302000	0.819829	0.819829	-33.000000	-99.000000
3166363.853000	38591122.600000	459.302000	0.799556	0.799556	-33.000000	-99.000000
3166363.853000	38591122.600000	469.302000	0.819666	0.819666	-33.000000	-99.000000
3166353.853000	38591132.600000	439.302000	0.828213	0.827765	-33.000000	-99.000000
3166353.853000	38591132.600000	449.302000	0.795950	0.795950	-33.000000	-99.000000
3166353.853000	38591142.600000	439.302000	0.840755	0.838143	-33.000000	-99.000000
3166353.853000	38591142.600000	449.302000	0.793383	0.793383	-33.000000	-99.000000
3166363.853000	38591132.600000	439.302000	0.827539	0.827085	-33.000000	-99.000000
3166363.853000	38591132.600000	449.302000	0.796074	0.796074	-33.000000	-99.000000
3166363.853000	38591142.600000	439.302000	0.831551	0.830854	-33.000000	-99.000000
3166363.853000	38591142.600000	449.302000	0.795375	0.795375	-33.000000	-99.000000
3166353.853000	38591132.600000	459.302000	0.798548	0.798548	-33.000000	-99.000000
3166353.853000	38591132.600000	469.302000	0.819052	0.819052	-33.000000	-99.000000
3166353.853000	38591142.600000	459.302000	0.795731	0.795731	-33.000000	-99.000000
3166353.853000	38591142.600000	469.302000	0.819076	0.819076	-33.000000	-99.000000
3166363.853000	38591132.600000	459.302000	0.798816	0.798816	-33.000000	-99.000000
3166363.853000	38591132.600000	469.302000	0.819200	0.819200	-33.000000	-99.000000
3166363.853000	38591142.600000	459.302000	0.797408	0.797408	-33.000000	-99.000000
3166363.853000	38591142.600000	469.302000	0.818647	0.818647	-33.000000	-99.000000
3166333.853000	38591152.600000	399.302000	0.798244	0.789859	-33.000000	-99.000000
3166333.853000	38591152.600000	409.302000	0.801804	0.797659	-33.000000	-99.000000
3166333.853000	38591162.600000	399.302000	0.799559	0.791919	-33.000000	-99.000000
3166333.853000	38591162.600000	409.302000	0.802271	0.797620	-33.000000	-99.000000
3166343.853000	38591152.600000	399.302000	0.794530	0.783512	-33.000000	-99.000000
3166343.853000	38591152.600000	409.302000	0.800137	0.797891	-33.000000	-99.000000
3166343.853000	38591162.600000	399.302000	0.797864	0.789257	-33.000000	-99.000000
3166343.853000	38591162.600000	409.302000	0.801665	0.797690	-33.000000	-99.000000
3166333.853000	38591152.600000	419.302000	0.870964	0.869439	-33.000000	-99.000000
3166333.853000	38591152.600000	429.302000	0.871830	0.869871	-33.000000	-99.000000
3166333.853000	38591162.600000	419.302000	0.871175	0.869443	-33.000000	-99.000000
3166333.853000	38591162.600000	429.302000	0.871775	0.869826	-33.000000	-99.000000
3166343.853000	38591152.600000	419.302000	0.870272	0.869491	-33.000000	-99.000000
3166343.853000	38591152.600000	429.302000	0.872096	0.870079	-33.000000	-99.000000
3166343.853000	38591162.600000	419.302000	0.870908	0.869431	-33.000000	-99.000000
3166343.853000	38591162.600000	429.302000	0.871852	0.869891	-33.000000	-99.000000
3166333.853000	38591172.600000	399.302000	0.800687	0.793634	-33.000000	-99.000000
3166333.853000	38591172.600000	409.302000	0.802629	0.797590	-33.000000	-99.000000
3166333.853000	38591182.600000	399.302000	0.801466	0.794795	-33.000000	-99.000000
3166333.853000	38591182.600000	409.302000	0.802855	0.797572	-33.000000	-99.000000
3166343.853000	38591172.600000	399.302000	0.799956	0.792530	-33.000000	-99.000000
3166343.853000	38591172.600000	409.302000	0.802404	0.797615	-33.000000	-99.000000
3166343.853000	38591182.600000	399.302000	0.801129	0.794296	-33.000000	-99.000000
3166343.853000	38591182.600000	409.302000	0.802760	0.797582	-33.000000	-99.000000
3166333.853000	38591172.600000	419.302000	0.871340	0.869454	-33.000000	-99.000000
3166333.853000	38591172.600000	429.302000	0.871736	0.869793	-33.000000	-99.000000
3166333.853000	38591182.600000	419.302000	0.871445	0.869465	-33.000000	-99.000000
3166333.853000	38591182.600000	429.302000	0.871713	0.869773	-33.000000	-99.000000
3166343.853000	38591172.600000	419.302000	0.871238	0.869443	-33.000000	-99.000000
3166343.853000	38591172.600000	429.302000	0.871761	0.869816	-33.000000	-99.000000
3166343.853000	38591182.600000	419.302000	0.871401	0.869459	-33.000000	-99.000000
3166343.853000	38591182.600000	429.302000	0.871723	0.869782	-33.000000	-99.000000
3166353.853000	38591152.600000	399.302000	0.789946	0.773404	-33.000000	-99.000000
3166353.853000	38591152.600000	409.302000	0.796936	0.798564	-33.000000	-99.000000
3166353.853000	38591162.600000	399.302000	0.796447	0.786918	-33.000000	-99.000000
3166353.853000	38591162.600000	409.302000	0.801080	0.797769	-33.000000	-99.000000
3166363.853000	38591152.600000	399.302000	0.791215	0.776618	-33.000000	-99.000000
3166363.853000	38591162.600000	399.302000	0.796784	0.787486	-33.000000	-99.000000
3166353.853000	38591152.600000	419.302000	0.869189	0.870041	-33.000000	-99.000000
3166353.853000	38591152.600000	429.302000	0.872917	0.870672	-33.000000	-99.000000
3166353.853000	38591162.600000	419.302000	0.870659	0.869435	-33.000000	-99.000000
3166353.853000	38591162.600000	429.302000	0.871939	0.869961	-33.000000	-99.000000
3166363.853000	38591152.600000	419.302000	0.869510	0.869782	-33.000000	-99.000000
3166363.853000	38591152.600000	429.302000	0.872593	0.870443	-33.000000	-99.000000
3166363.853000	38591162.600000	419.302000	0.870720	0.869433	-33.000000	-99.000000
3166363.853000	38591162.600000	429.302000	0.871916	0.869942	-33.000000	-99.000000
3166353.853000	38591172.600000	399.302000	0.799470	0.791786	-33.000000	-99.000000
3166353.853000	38591172.600000	409.302000	0.802246	0.797633	-33.000000	-99.000000
3166353.853000	38591182.600000	399.302000	0.800932	0.794003	-33.000000	-99.000000
3166353.853000	38591182.600000	409.302000	0.802703	0.797588	-33.000000	-99.000000
3166363.853000	38591172.600000	399.302000	0.799577	0.791951	-33.000000	-99.000000
3166363.853000	38591182.600000	399.302000	0.800974	0.794065	-33.000000	-99.000000
3166353.853000	38591172.600000	419.302000	0.871167	0.869437	-33.000000	-99.000000
3166353.853000	38591172.600000	429.302000	0.871780	0.869832	-33.000000	-99.000000
3166353.853000	38591182.600000	419.302000	0.871375	0.869455	-33.000000	-99.000000
3166353.853000	38591182.600000	429.302000	0.871729	0.869788	-33.000000	-99.000000
3166363.853000	38591172.600000	419.302000	0.871183	0.869439	-33.000000	-99.000000
3166363.853000	38591172.600000	429.302000	0.871776	0.869828	-33.000000	-99.000000
3166363.853000	38591182.600000	419.302000	0.871381	0.869456	-33.000000	-99.000000
3166363.853000	38591182.600000	429.302000	0.871728	0.869787	-33.000000	-99.000000
3166333.853000	38591152.600000	439.302000	0.825602	0.825003	-33.000000	-99.000000
3166333.853000	38591152.600000	449.302000	0.796496	0.796496	-33.000000	-99.000000
3166333.853000	38591162.600000	439.302000	0.825413	0.824790	-33.000000	-99.000000
3166333.853000	38591162.600000	449.302000	0.796545	0.796545	-33.000000	-99.000000
3166343.853000	38591152.600000	439.302000	0.826333	0.825801	-33.000000	-99.000000
3166343.853000	38591152.600000	449.302000	0.796313	0.796313	-33.000000	-99.000000
3166343.853000	38591162.600000	439.302000	0.825663	0.825068	-33.000000	-99.000000
3166343.853000	38591162.600000	449.302000	0.796477	0.796477	-33.000000	-99.000000
3166333.853000	38591152.600000	459.302000	0.799686	0.799686	-33.000000	-99.000000
3166333.853000	38591152.600000	469.302000	0.819781	0.819781	-33.000000	-99.000000
3166333.853000	38591162.600000	459.302000	0.799781	0.799781	-33.000000	-99.000000
3166333.853000	38591162.600000	469.302000	0.819851	0.819851	-33.000000	-99.000000
3166343.853000	38591152.600000	459.302000	0.799327	0.799327	-33.000000	-99.000000
3166343.853000	38591152.600000	469.302000	0.819547	0.819547	-33.000000	-99.000000
3166343.853000	38591162.600000	459.302000	0.799652	0.799652	-33.000000	-99.000000
3166343.853000	38591162.600000	469.302000	0.819766	0.819766	-33.000000	-99.000000
3166333.853000	38591172.600000	439.302000	0.825272	0.824631	-33.000000	-99.000000
3166333.853000	38591172.600000	449.302000	0.796584	0.796584	-33.000000	-99.000000
3166333.853000	38591182.600000	439.302000	0.825184	0.824531	-33.000000	-99.000000
3166333.853000	38591182.600000	449.302000	0.796610	0.796610	-33.000000	-99.000000
3166343.853000	38591172.600000	439.302000	0.825361	0.824731	-33.000000	-99.000000
3166343.853000	38591172.600000	449.302000	0.796558	0.796558	-33.000000	-99.000000
3166343.853000	38591182.600000	439.302000	0.825221	0.824572	-33.000000	-99.000000
3166343.853000	38591182.600000	449.302000	0.796598	0.796598	-33.000000	-99.000000
3166333.853000	38591172.600000	459.302000	0.799853	0.799853	-33.000000	-99.000000
3166333.853000	38591172.600000	469.302000	0.819903	0.819903	-33.000000	-99.000000
3166333.853000	38591182.600000	459.302000	0.799900	0.799900	-33.000000	-99.000000
3166333.853000	38591182.600000	469.302000	0.819935	0.819935	-33.000000	-99.000000
3166343.853000	38591172.600000	459.302000	0.799806	0.799806	-33.000000	-99.000000
3166343.853000	38591172.600000	469.302000	0.819872	0.819872	-33.000000	-99.000000
3166343.853000	38591182.600000	459.302000	0.799880	0.799880	-33.000000	-99.000000
3166343.853000	38591182.600000	469.302000	0.819923	0.819923	-33.000000	-99.000000
3166353.853000	38591152.600000	439.302000	0.827997	0.827517	-33.000000	-99.000000
3166353.853000	38591152.600000	449.302000	0.795966	0.795966	-33.000000	-99.000000
3166353.853000	38591162.600000	439.302000	0.825915	0.825343	-33.000000	-99.000000
3166353.853000	38591162.600000	449.302000	0.796411	0.796411	-33.000000	-99.000000
3166363.853000	38591152.600000	439.302000	0.827401	0.826917	-33.000000	-99.000000
3166363.853000	38591152.600000	449.302000	0.796082	0.796082	-33.000000	-99.000000
3166363.853000	38591162.600000	439.302000	0.825851	0.825273	-33.000000	-99.000000
3166363.853000	38591162.600000	449.302000	0.796427	0.796427	-33.000000	-99.000000
3166353.853000	38591152.600000	459.302000	0.798595	0.798595	-33.000000	-99.000000
3166353.853000	38591152.600000	469.302000	0.819129	0.819129	-33.000000	-99.000000
3166353.853000	38591162.600000	459.302000	0.799525	0.799525	-33.000000	-99.000000
3166353.853000	38591162.600000	469.302000	0.819684	0.819684	-33.000000	-99.000000
3166363.853000	38591152.600000	459.302000	0.798845	0.798845	-33.000000	-99.000000
3166363.853000	38591152.600000	469.302000	0.819261	0.819261	-33.000000	-99.000000
3166363.853000	38591162.600000	459.302000	0.799557	0.799557	-33.000000	-99.000000
3166363.853000	38591162.600000	469.302000	0.819704	0.819704	-33.000000	-99.000000
3166353.853000	38591172.600000	439.302000	0.825425	0.824802	-33.000000	-99.000000
3166353.853000	38591172.600000	449.302000	0.796540	0.796540	-33.000000	-99.000000
3166353.853000	38591182.600000	439.302000	0.825243	0.824597	-33.000000	-99.000000
3166353.853000	38591182.600000	449.302000	0.796592	0.796592	-33.000000	-99.000000
3166363.853000	38591172.600000	439.302000	0.825411	0.824786	-33.000000	-99.000000
3166363.853000	38591172.600000	449.302000	0.796544	0.796544	-33.000000	-99.000000
3166363.853000	38591182.600000	439.302000	0.825238	0.824592	-33.000000	-99.000000
3166363.853000	38591182.600000	449.302000	0.796593	0.796593	-33.000000	-99.000000
3166353.853000	38591172.600000	459.302000	0.799772	0.799772	-33.000000	-99.000000
3166353.853000	38591172.600000	469.302000	0.819850	0.819850	-33.000000	-99.000000
3166353.853000	38591182.600000	459.302000	0.799867	0.799867	-33.000000	-99.000000
3166353.853000	38591182.600000	469.302000	0.819915	0.819915	-33.000000	-99.000000
3166363.853000	38591172.600000	459.302000	0.799780	0.799780	-33.000000	-99.000000
3166363.853000	38591172.600000	469.302000	0.819855	0.819855	-33.000000	-99.000000
3166363.853000	38591182.600000	459.302000	0.799870	0.799870	-33.000000	-99.000000
3166363.853000	38591182.600000	469.302000	0.819917	0.819917	-33.000000	-99.000000
3166373.853000	38591112.600000	429.302000	0.871748	0.869797	-33.000000	-99.000000
3166373.853000	38591122.600000	429.302000	0.871819	0.869856	-33.000000	-99.000000
3166373.853000	38591132.600000	429.302000	0.871971	0.869976	-33.000000	-99.000000
3166373.853000	38591142.600000	429.302000	0.872103	0.870080	-33.000000	-99.000000
3166373.853000	38591112.600000	439.302000	0.825343	0.824721	-33.000000	-99.000000
3166373.853000	38591112.600000	449.302000	0.796574	0.796574	-33.000000	-99.000000
3166373.853000	38591122.600000	439.302000	0.825589	0.824997	-33.000000	-99.000000
3166373.853000	38591122.600000	449.302000	0.796508	0.796508	-33.000000	-99.000000
3166373.853000	38591112.600000	459.302000	0.799826	0.799826	-33.000000	-99.000000
3166373.853000	38591112.600000	469.302000	0.819861	0.819861	-33.000000	-99.000000
3166373.853000	38591122.600000	459.302000	0.799702	0.799702	-33.000000	-99.000000
3166373.853000	38591122.600000	469.302000	0.819772	0.819772	-33.000000	-99.000000
3166373.853000	38591132.600000	439.302000	0.826029	0.825484	-33.000000	-99.000000
3166373.853000	38591132.600000	449.302000	0.796396	0.796396	-33.000000	-99.000000
3166373.853000	38591142.600000	439.302000	0.826359	0.825835	-33.000000	-99.000000
3166373.853000	38591142.600000	449.302000	0.796313	0.796313	-33.000000	-99.000000
3166373.853000	38591132.600000	459.302000	0.799485	0.799485	-33.000000	-99.000000
3166373.853000	38591132.600000	469.302000	0.819626	0.819626	-33.000000	-99.000000
3166373.853000	38591142.600000	459.302000	0.799323	0.799323	-33.000000	-99.000000
3166373.853000	38591142.600000	469.302000	0.819530	0.819530	-33.000000	-99.000000
3166373.853000	38591152.600000	429.302000	0.871968	0.869981	-33.000000	-99.000000
3166373.853000	38591162.600000	429.302000	0.871822	0.869866	-33.000000	-99.000000
3166373.853000	38591172.600000	429.302000	0.871753	0.869808	-33.000000	-99.000000
3166373.853000	38591182.600000	429.302000	0.871720	0.869780	-33.000000	-99.000000
3166373.853000	38591152.600000	439.302000	0.826004	0.825445	-33.000000	-99.000000
3166373.853000	38591152.600000	449.302000	0.796393	0.796393	-33.000000	-99.000000
3166373.853000	38591162.600000	439.302000	0.825570	0.824965	-33.000000	-99.000000
3166373.853000	38591162.600000	449.302000	0.796502	0.796502	-33.000000	-99.000000
3166373.853000	38591152.600000	459.302000	0.799486	0.799486	-33.000000	-99.000000
3166373.853000	38591152.600000	469.302000	0.819648	0.819648	-33.000000	-99.000000
3166373.853000	38591162.600000	459.302000	0.799699	0.799699	-33.000000	-99.000000
3166373.853000	38591162.600000	469.302000	0.819797	0.819797	-33.000000	-99.000000
3166373.853000	38591172.600000	439.302000	0.825332	0.824698	-33.000000	-99.000000
3166373.853000	38591172.600000	449.302000	0.796567	0.796567	-33.000000	-99.000000
3166373.853000	38591182.600000	439.302000	0.825209	0.824560	-33.000000	-99.000000
3166373.853000	38591182.600000	449.302000	0.796602	0.796602	-33.000000	-99.000000
3166373.853000	38591172.600000	459.302000	0.799822	0.799822	-33.000000	-99.000000
3166373.853000	38591172.600000	469.302000	0.819882	0.819882	-33.000000	-99.000000
3166373.853000	38591182.600000	459.302000	0.799886	0.799886	-33.000000	-99.000000
3166373.853000	38591182.600000	469.302000	0.819927	0.819927	-33.000000	-99.000000
3166333.853000	38591112.600000	479.302000	0.899991	0.914030	-33.000000	-99.000000
3166333.853000	38591112.600000	489.302000	1.014833	1.028400	-33.000000	-99.000000
3166333.853000	38591122.600000	479.302000	0.841782	0.839798	-33.000000	-99.000000
3166333.853000	38591122.600000	489.302000	0.974609	0.984759	-33.000000	-99.000000
3166343.853000	38591112.600000	479.302000	0.833387	0.833387	-33.000000	-99.000000
3166343.853000	38591112.600000	489.302000	0.895772	0.895772	-33.000000	-99.000000
3166343.853000	38591122.600000	479.302000	0.833434	0.833434	-33.000000	-99.000000
3166343.853000	38591122.600000	489.302000	0.895048	0.895048	-33.000000	-99.000000
3166333.853000	38591132.600000	479.302000	0.833423	0.833423	-33.000000	-99.000000
3166333.853000	38591132.600000	489.302000	0.874155	0.876092	-33.000000	-99.000000
3166333.853000	38591142.600000	479.302000	0.833438	0.833438	-33.000000	-99.000000
3166333.853000	38591142.600000	489.302000	0.894998	0.894998	-33.000000	-99.000000
3166343.853000	38591132.600000	479.302000	0.833541	0.833541	-33.000000	-99.000000
3166343.853000	38591132.600000	489.302000	0.893492	0.893492	-33.000000	-99.000000
3166343.853000	38591142.600000	479.302000	0.833650	0.833650	-33.000000	-99.000000
3166343.853000	38591142.600000	489.302000	0.892025	0.892025	-33.000000	-99.000000
3166353.853000	38591112.600000	479.302000	0.833397	0.833397	-33.000000	-99.000000
3166353.853000	38591112.600000	489.302000	0.895612	0.895612	-33.000000	-99.000000
3166353.853000	38591122.600000	479.302000	0.833475	0.833475	-33.000000	-99.000000
3166353.853000	38591122.600000	489.302000	0.894427	0.894427	-33.000000	-99.000000
3166363.853000	38591112.600000	479.302000	0.833395	0.833395	-33.000000	-99.000000
3166363.853000	38591112.600000	489.302000	0.895648	0.895648	-33.000000	-99.000000
3166363.853000	38591122.600000	479.302000	0.833465	0.833465	-33.000000	-99.000000
3166363.853000	38591122.600000	489.302000	0.894585	0.894585	-33.000000	-99.000000
3166353.853000	38591112.600000	499.302000	0.933254	0.933254	-33.000000	-99.000000
3166353.853000	38591122.600000	499.302000	0.936663	0.936663	-33.000000	-99.000000
3166363.853000	38591112.600000	499.302000	0.933148	0.933148	-33.000000	-99.000000
3166363.853000	38591122.600000	499.302000	0.936231	0.936231	-33.000000	-99.000000
3166353.853000	38591132.600000	479.302000	0.833836	0.833836	-33.000000	-99.000000
3166353.853000	38591132.600000	489.302000	0.889581	0.889581	-33.000000	-99.000000
3166353.853000	38591142.600000	479.302000	0.835044	0.835044	-33.000000	-99.000000
3166353.853000	38591142.600000	489.302000	0.868995	0.868995	-33.000000	-99.000000
3166363.853000	38591132.600000	479.302000	0.833727	0.833727	-33.000000	-99.000000
3166363.853000	38591132.600000	489.302000	0.890976	0.890976	-33.000000	-99.000000
3166363.853000	38591142.600000	479.302000	0.834367	0.834367	-33.000000	-99.000000
3166363.853000	38591142.600000	489.302000	0.883011	0.883011	-33.000000	-99.000000
3166353.853000	38591132.600000	499.302000	0.948267	0.948267	-33.000000	-99.000000
3166353.853000	38591142.600000	499.302000	0.979173	0.979173	-33.000000	-99.000000
3166363.853000	38591132.600000	499.302000	0.945257	0.945257	-33.000000	-99.000000
3166363.853000	38591142.600000	499.302000	0.960587	0.960587	-33.000000	-99.000000
3166333.853000	38591152.600000	479.302000	0.833421	0.833421	-33.000000	-99.000000
3166333.853000	38591152.600000	489.302000	0.895264	0.895264	-33.000000	-99.000000
3166333.853000	38591162.600000	479.302000	0.833393	0.833393	-33.000000	-99.000000
3166333.853000	38591162.600000	489.302000	0.895706	0.895706	-33.000000	-99.000000
3166343.853000	38591152.600000	479.302000	0.833536	0.833536	-33.000000	-99.000000
3166343.853000	38591152.600000	489.302000	0.893597	0.893597	-33.000000	-99.000000
3166343.853000	38591162.600000	479.302000	0.833431	0.833431	-33.000000	-99.000000
3166343.853000	38591162.600000	489.302000	0.895130	0.895130	-33.000000	-99.000000
3166333.853000	38591172.600000	479.302000	0.833372	0.833372	-33.000000	-99.000000
3166333.853000	38591172.600000	489.302000	0.896038	0.896038	-33.000000	-99.000000
3166333.853000	38591182.600000	479.302000	0.833359	0.833359	-33.000000	-99.000000
3166333.853000	38591182.600000	489.302000	0.896244	0.896244	-33.000000	-99.000000
3166343.853000	38591172.600000	479.302000	0.833385	0.833385	-33.000000	-99.000000
3166343.853000	38591172.600000	489.302000	0.895831	0.895831	-33.000000	-99.000000
3166343.853000	38591182.600000	479.302000	0.833365	0.833365	-33.000000	-99.000000
3166343.853000	38591182.600000	489.302000	0.896159	0.896159	-33.000000	-99.000000
3166353.853000	38591152.600000	479.302000	0.833814	0.833814	-33.000000	-99.000000
3166353.853000	38591152.600000	489.302000	0.889941	0.889941	-33.000000	-99.000000
3166353.853000	38591162.600000	479.302000	0.833470	0.833470	-33.000000	-99.000000
3166353.853000	38591162.600000	489.302000	0.894553	0.894553	-33.000000	-99.000000
3166363.853000	38591152.600000	479.302000	0.833713	0.833713	-33.000000	-99.000000
3166363.853000	38591152.600000	489.302000	0.891229	0.891229	-33.000000	-99.000000
3166363.853000	38591162.600000	479.302000	0.833460	0.833460	-33.000000	-99.000000
3166363.853000	38591162.600000	489.302000	0.894699	0.894699	-33.000000	-99.000000
3166353.853000	38591152.600000	499.302000	0.947917	0.947917	-33.000000	-99.000000
3166353.853000	38591162.600000	499.302000	0.936633	0.936633	-33.000000	-99.000000
3166363.853000	38591152.600000	499.302000	0.945033	0.945033	-33.000000	-99.000000
3166363.853000	38591162.600000	499.302000	0.936210	0.936210	-33.000000	-99.000000
3166353.853000	38591172.600000	479.302000	0.833395	0.833395	-33.000000	-99.000000
3166353.853000	38591172.600000	489.302000	0.895683	0.895683	-33.000000	-99.000000
3166353.853000	38591182.600000	479.302000	0.833368	0.833368	-33.000000	-99.000000
3166353.853000	38591182.600000	489.302000	0.896107	0.896107	-33.000000	-99.000000
3166363.853000	38591172.600000	479.302000	0.833393	0.833393	-33.000000	-99.000000
3166363.853000	38591172.600000	489.302000	0.895716	0.895716	-33.000000	-99.000000
3166363.853000	38591182.600000	479.302000	0.833367	0.833367	-33.000000	-99.000000
3166363.853000	38591182.600000	489.302000	0.896118	0.896118	-33.000000	-99.000000
3166353.853000	38591172.600000	499.302000	0.933279	0.933279	-33.000000	-99.000000
3166353.853000	38591182.600000	499.302000	0.931927	0.931927	-33.000000	-99.000000
3166363.853000	38591172.600000	499.302000	0.933173	0.933173	-33.000000	-99.000000
3166363.853000	38591182.600000	499.302000	0.931890	0.931890	-33.000000	-99.000000
3166373.853000	38591112.600000	479.302000	0.833383	0.833383	-33.000000	-99.000000
3166373.853000	38591112.600000	489.302000	0.895846	0.895846	-33.000000	-99.000000
3166373.853000	38591122.600000	479.302000	0.833419	0.833419	-33.000000	-99.000000
3166373.853000	38591122.600000	489.302000	0.895276	0.895276	-33.000000	-99.000000
3166383.853000	38591112.600000	489.302000	0.896064	0.896064	-33.000000	-99.000000
3166383.853000	38591122.600000	489.302000	0.895807	0.895807	-33.000000	-99.000000
3166373.853000	38591112.600000	499.302000	0.932558	0.932558	-33.000000	-99.000000
3166373.853000	38591122.600000	499.302000	0.934279	0.934279	-33.000000	-99.000000
3166383.853000	38591112.600000	499.302000	0.931899	0.931899	-33.000000	-99.000000
3166383.853000	38591122.600000	499.302000	0.932708	0.932708	-33.000000	-99.000000
3166373.853000	38591132.600000	479.302000	0.833486	0.833486	-33.000000	-99.000000
3166373.853000	38591132.600000	489.302000	0.894273	0.894273	-33.000000	-99.000000
3166373.853000	38591142.600000	479.302000	0.833539	0.833539	-33.000000	-99.000000
3166373.853000	38591142.600000	489.302000	0.893536	0.893536	-33.000000	-99.000000
3166383.853000	38591132.600000	489.302000	0.895512	0.895512	-33.000000	-99.000000
3166383.853000	38591142.600000	489.302000	0.895371	0.895371	-33.000000	-99.000000
3166373.853000	38591132.600000	499.302000	0.937163	0.937163	-33.000000	-99.000000
3166373.853000	38591142.600000	499.302000	0.939225	0.939225	-33.000000	-99.000000
3166383.853000	38591132.600000	499.302000	0.933635	0.933635	-33.000000	-99.000000
3166383.853000	38591142.600000	499.302000	0.934103	0.934103	-33.000000	-99.000000
3166373.853000	38591152.600000	479.302000	0.833483	0.833483	-33.000000	-99.000000
3166373.853000	38591152.600000	489.302000	0.894343	0.894343	-33.000000	-99.000000
3166373.853000	38591162.600000	479.302000	0.833417	0.833417	-33.000000	-99.000000
3166373.853000	38591162.600000	489.302000	0.895344	0.895344	-33.000000	-99.000000
3166383.853000	38591152.600000	489.302000	0.895539	0.895539	-33.000000	-99.000000
3166383.853000	38591162.600000	489.302000	0.895845	0.895845	-33.000000	-99.000000
3166373.853000	38591152.600000	499.302000	0.937141	0.937141	-33.000000	-99.000000
3166373.853000	38591162.600000	499.302000	0.934289	0.934289	-33.000000	-99.000000
3166383.853000	38591152.600000	499.302000	0.933642	0.933642	-33.000000	-99.000000
3166383.853000	38591162.600000	499.302000	0.932726	0.932726	-33.000000	-99.000000
3166373.853000	38591172.600000	479.302000	0.833381	0.833381	-33.000000	-99.000000
3166373.853000	38591172.600000	489.302000	0.895899	0.895899	-33.000000	-99.000000
3166373.853000	38591182.600000	479.302000	0.833363	0.833363	-33.000000	-99.000000
3166373.853000	38591182.600000	489.302000	0.896185	0.896185	-33.000000	-99.000000
3166383.853000	38591172.600000	489.302000	0.896101	0.896101	-33.000000	-99.000000
3166383.853000	38591182.600000	489.302000	0.896274	0.896274	-33.000000	-99.000000
3166373.853000	38591172.600000	499.302000	0.932585	0.932585	-33.000000	-99.000000
3166373.853000	38591182.600000	499.302000	0.931666	0.931666	-33.000000	-99.000000
3166383.853000	38591172.600000	499.302000	0.931924	0.931924	-33.000000	-99.000000
3166383.853000	38591182.600000	499.302000	0.931365	0.931365	-33.000000	-99.000000
3166333.853000	38591192.600000	399.302000	0.801978	0.795550	-33.000000	-99.000000
3166333.853000	38591192.600000	409.302000	0.802995	0.797560	-33.000000	-99.000000
3166333.853000	38591202.600000	399.302000	0.802318	0.796049	-33.000000	-99.000000
3166333.853000	38591202.600000	409.302000	0.803085	0.797552	-33.000000	-99.000000
3166343.853000	38591192.600000	399.302000	0.801809	0.795302	-33.000000	-99.000000
3166343.853000	38591192.600000	409.302000	0.802950	0.797565	-33.000000	-99.000000
3166343.853000	38591202.600000	399.302000	0.802226	0.795915	-33.000000	-99.000000
3166343.853000	38591202.600000	409.302000	0.803061	0.797555	-33.000000	-99.000000
3166333.853000	38591192.600000	419.302000	0.871510	0.869473	-33.000000	-99.000000
3166333.853000	38591192.600000	429.302000	0.871700	0.869761	-33.000000	-99.000000
3166333.853000	38591202.600000	419.302000	0.871552	0.869478	-33.000000	-99.000000
3166333.853000	38591202.600000	429.302000	0.871691	0.869753	-33.000000	-99.000000
3166343.853000	38591192.600000	419.302000	0.871490	0.869469	-33.000000	-99.000000
3166343.853000	38591192.600000	429.302000	0.871704	0.869765	-33.000000	-99.000000
3166343.853000	38591202.600000	419.302000	0.871541	0.869476	-33.000000	-99.000000
3166343.853000	38591202.600000	429.302000	0.871694	0.869756	-33.000000	-99.000000
3166333.853000	38591212.600000	399.302000	0.802550	0.796388	-33.000000	-99.000000
3166333.853000	38591212.600000	409.302000	0.803144	0.797547	-33.000000	-99.000000
3166333.853000	38591222.600000	399.302000	0.802714	0.796627	-33.000000	-99.000000
3166333.853000	38591222.600000	409.302000	0.803185	0.797543	-33.000000	-99.000000
3166343.853000	38591212.600000	399.302000	0.802497	0.796310	-33.000000	-99.000000
3166343.853000	38591212.600000	409.302000	0.803131	0.797549	-33.000000	-99.000000
3166343.853000	38591222.600000	399.302000	0.802681	0.796579	-33.000000	-99.000000
3166343.853000	38591222.600000	409.302000	0.803177	0.797544	-33.000000	-99.000000
3166333.853000	38591212.600000	419.302000	0.871580	0.869482	-33.000000	-99.000000
3166333.853000	38591212.600000	429.302000	0.871686	0.869748	-33.000000	-99.000000
3166333.853000	38591222.600000	419.302000	0.871599	0.869485	-33.000000	-99.000000
3166333.853000	38591222.600000	429.302000	0.871682	0.869745	-33.000000	-99.000000
3166343.853000	38591212.600000	419.302000	0.871574	0.869481	-33.000000	-99.000000
3166343.853000	38591212.600000	429.302000	0.871687	0.869750	-33.000000	-99.000000
3166343.853000	38591222.600000	419.302000	0.871596	0.869485	-33.000000	-99.000000
3166343.853000	38591222.600000	429.302000	0.871682	0.869745	-33.000000	-99.000000
3166353.853000	38591192.600000	399.302000	0.801717	0.795167	-33.000000	-99.000000
3166353.853000	38591192.600000	409.302000	0.802925	0.797568	-33.000000	-99.000000
3166353.853000	38591202.600000	399.302000	0.802178	0.795845	-33.000000	-99.000000
3166353.853000	38591202.600000	409.302000	0.803049	0.797557	-33.000000	-99.000000
3166363.853000	38591192.600000	399.302000	0.801736	0.795195	-33.000000	-99.000000
3166363.853000	38591202.600000	399.302000	0.802188	0.795859	-33.000000	-99.000000
3166353.853000	38591192.600000	419.302000	0.871478	0.869467	-33.000000	-99.000000
3166353.853000	38591192.600000	429.302000	0.871707	0.869768	-33.000000	-99.000000
3166353.853000	38591202.600000	419.302000	0.871536	0.869475	-33.000000	-99.000000
3166353.853000	38591202.600000	429.302000	0.871695	0.869757	-33.000000	-99.000000
3166363.853000	38591192.600000	419.302000	0.871481	0.869468	-33.000000	-99.000000
3166363.853000	38591192.600000	429.302000	0.871706	0.869767	-33.000000	-99.000000
3166363.853000	38591202.600000	419.302000	0.871537	0.869476	-33.000000	-99.000000
3166363.853000	38591202.600000	429.302000	0.871695	0.869757	-33.000000	-99.000000
3166353.853000	38591212.600000	399.302000	0.802470	0.796271	-33.000000	-99.000000
3166353.853000	38591212.600000	409.302000	0.803124	0.797550	-33.000000	-99.000000
3166353.853000	38591222.600000	399.302000	0.802665	0.796555	-33.000000	-99.000000
3166353.853000	38591222.600000	409.302000	0.803173	0.797545	-33.000000	-99.000000
3166363.853000	38591212.600000	399.302000	0.802475	0.796279	-33.000000	-99.000000
3166363.853000	38591222.600000	399.302000	0.802668	0.796560	-33.000000	-99.000000
3166353.853000	38591212.600000	419.302000	0.871571	0.869481	-33.000000	-99.000000
3166353.853000	38591212.600000	429.302000	0.871688	0.869750	-33.000000	-99.000000
3166353.853000	38591222.600000	419.302000	0.871594	0.869484	-33.000000	-99.000000
3166353.853000	38591222.600000	429.302000	0.871683	0.869746	-33.000000	-99.000000
3166363.853000	38591212.600000	419.302000	0.871571	0.869481	-33.000000	-99.000000
3166363.853000	38591212.600000	429.302000	0.871687	0.869750	-33.000000	-99.000000
3166363.853000	38591222.600000	419.302000	0.871594	0.869484	-33.000000	-99.000000
3166363.853000	38591222.600000	429.302000	0.871683	0.869746	-33.000000	-99.000000
[truncated: 10,894 more rows]
