# Supplementary material for: A new method for estimating ore grade based on sample length weighting
Source: Sci Rep. 2023 Apr 17;13:6208. doi: 10.1038/s41598-023-33509-0 (PMC10110572; doi:10.1038/s41598-023-33509-0)
Supplement: Supplementary file 1 — Supplementary Information. [file 41598_2023_33509_MOESM1_ESM.zip › Data for paper-SR/Results/Primary_Sample_P6_Li.txt]

3166093.853000	38590632.600000	489.302000	0.291539	0.291539	-33.000000	-99.000000
3166093.853000	38590642.600000	489.302000	0.289978	0.289978	-33.000000	-99.000000
3166103.853000	38590632.600000	489.302000	0.291194	0.291194	-33.000000	-99.000000
3166103.853000	38590642.600000	489.302000	0.289548	0.289548	-33.000000	-99.000000
3166093.853000	38590632.600000	499.302000	0.291656	0.291656	-33.000000	-99.000000
3166093.853000	38590632.600000	509.302000	0.291967	0.291967	-33.000000	-99.000000
3166093.853000	38590642.600000	499.302000	0.290094	0.290094	-33.000000	-99.000000
3166093.853000	38590642.600000	509.302000	0.290428	0.290428	-33.000000	-99.000000
3166103.853000	38590632.600000	499.302000	0.291314	0.291314	-33.000000	-99.000000
3166103.853000	38590632.600000	509.302000	0.291639	0.291639	-33.000000	-99.000000
3166103.853000	38590642.600000	499.302000	0.289667	0.289667	-33.000000	-99.000000
3166103.853000	38590642.600000	509.302000	0.290020	0.290020	-33.000000	-99.000000
3166093.853000	38590652.600000	489.302000	0.288502	0.288502	-33.000000	-99.000000
3166093.853000	38590662.600000	489.302000	0.287134	0.287134	-33.000000	-99.000000
3166103.853000	38590652.600000	489.302000	0.287969	0.287969	-33.000000	-99.000000
3166103.853000	38590662.600000	489.302000	0.286473	0.286473	-33.000000	-99.000000
3166093.853000	38590652.600000	499.302000	0.288618	0.288618	-33.000000	-99.000000
3166093.853000	38590652.600000	509.302000	0.288982	0.288982	-33.000000	-99.000000
3166093.853000	38590662.600000	499.302000	0.287251	0.287251	-33.000000	-99.000000
3166093.853000	38590662.600000	509.302000	0.287653	0.287653	-33.000000	-99.000000
3166103.853000	38590652.600000	499.302000	0.288090	0.288090	-33.000000	-99.000000
3166103.853000	38590652.600000	509.302000	0.288480	0.288480	-33.000000	-99.000000
3166103.853000	38590662.600000	499.302000	0.286596	0.286596	-33.000000	-99.000000
3166103.853000	38590662.600000	509.302000	0.287035	0.287035	-33.000000	-99.000000
3166113.853000	38590632.600000	489.302000	0.291041	0.291041	-33.000000	-99.000000
3166113.853000	38590642.600000	489.302000	0.289333	0.289333	-33.000000	-99.000000
3166123.853000	38590632.600000	489.302000	0.291103	0.291103	-33.000000	-99.000000
3166123.853000	38590642.600000	489.302000	0.289366	0.289366	-33.000000	-99.000000
3166113.853000	38590632.600000	499.302000	0.291164	0.291164	-33.000000	-99.000000
3166113.853000	38590632.600000	509.302000	0.291499	0.291499	-33.000000	-99.000000
3166113.853000	38590642.600000	499.302000	0.289456	0.289456	-33.000000	-99.000000
3166113.853000	38590642.600000	509.302000	0.289822	0.289822	-33.000000	-99.000000
3166113.853000	38590652.600000	489.302000	0.287680	0.287680	-33.000000	-99.000000
3166113.853000	38590662.600000	489.302000	0.286088	0.286088	-33.000000	-99.000000
3166123.853000	38590652.600000	489.302000	0.287682	0.287682	-33.000000	-99.000000
3166123.853000	38590662.600000	489.302000	0.286055	0.286055	-33.000000	-99.000000
3166113.853000	38590652.600000	499.302000	0.287804	0.287804	-33.000000	-99.000000
3166113.853000	38590652.600000	509.302000	0.288213	0.288213	-33.000000	-99.000000
3166113.853000	38590662.600000	499.302000	0.286215	0.286215	-33.000000	-99.000000
3166113.853000	38590662.600000	509.302000	0.286682	0.286682	-33.000000	-99.000000
3166093.853000	38590672.600000	489.302000	0.285913	0.285913	-33.000000	-99.000000
3166093.853000	38590682.600000	489.302000	0.280464	0.280464	-33.000000	-99.000000
3166103.853000	38590672.600000	489.302000	0.285091	0.285091	-33.000000	-99.000000
3166103.853000	38590682.600000	489.302000	0.280415	0.280415	-33.000000	-99.000000
3166093.853000	38590672.600000	499.302000	0.286032	0.286032	-33.000000	-99.000000
3166093.853000	38590672.600000	509.302000	0.286477	0.286477	-33.000000	-99.000000
3166093.853000	38590682.600000	499.302000	0.280419	0.280419	-33.000000	-99.000000
3166093.853000	38590682.600000	509.302000	0.285613	0.285613	-33.000000	-99.000000
3166103.853000	38590672.600000	499.302000	0.285215	0.285215	-33.000000	-99.000000
3166103.853000	38590672.600000	509.302000	0.285716	0.285716	-33.000000	-99.000000
3166103.853000	38590682.600000	499.302000	0.280329	0.280329	-33.000000	-99.000000
3166103.853000	38590682.600000	509.302000	0.280279	0.280279	-33.000000	-99.000000
3166093.853000	38590692.600000	489.302000	0.280438	0.280438	-33.000000	-99.000000
3166093.853000	38590702.600000	489.302000	0.280437	0.280437	-33.000000	-99.000000
3166103.853000	38590692.600000	489.302000	0.280414	0.280414	-33.000000	-99.000000
3166103.853000	38590702.600000	489.302000	0.280430	0.280430	-33.000000	-99.000000
3166093.853000	38590692.600000	499.302000	0.280374	0.280374	-33.000000	-99.000000
3166093.853000	38590692.600000	509.302000	0.280341	0.280341	-33.000000	-99.000000
3166093.853000	38590702.600000	499.302000	0.280366	0.280366	-33.000000	-99.000000
3166093.853000	38590702.600000	509.302000	0.280328	0.280328	-33.000000	-99.000000
3166103.853000	38590692.600000	499.302000	0.280250	0.280250	-33.000000	-99.000000
3166103.853000	38590692.600000	509.302000	0.280154	0.280154	-33.000000	-99.000000
3166103.853000	38590702.600000	499.302000	0.280220	0.280220	-33.000000	-99.000000
3166103.853000	38590702.600000	509.302000	0.280107	0.280107	-33.000000	-99.000000
3166113.853000	38590672.600000	489.302000	0.284574	0.284574	-33.000000	-99.000000
3166113.853000	38590682.600000	489.302000	0.280409	0.280409	-33.000000	-99.000000
3166123.853000	38590672.600000	489.302000	0.284499	0.284499	-33.000000	-99.000000
3166123.853000	38590682.600000	489.302000	0.280415	0.280415	-33.000000	-99.000000
3166113.853000	38590672.600000	499.302000	0.280383	0.280383	-33.000000	-99.000000
3166113.853000	38590672.600000	509.302000	0.285245	0.285245	-33.000000	-99.000000
3166113.853000	38590682.600000	499.302000	0.280256	0.280256	-33.000000	-99.000000
3166113.853000	38590682.600000	509.302000	0.280165	0.280165	-33.000000	-99.000000
3166113.853000	38590692.600000	489.302000	0.280569	0.280569	-33.000000	-99.000000
3166113.853000	38590702.600000	489.302000	0.280843	0.280843	-33.000000	-99.000000
3166123.853000	38590692.600000	489.302000	0.280709	0.280709	-33.000000	-99.000000
3166123.853000	38590702.600000	489.302000	0.281584	0.281584	-33.000000	-99.000000
3166113.853000	38590692.600000	499.302000	0.280008	0.280008	-33.000000	-99.000000
3166113.853000	38590692.600000	509.302000	0.279874	0.279874	-33.000000	-99.000000
3166113.853000	38590702.600000	499.302000	0.279600	0.279600	-33.000000	-99.000000
3166113.853000	38590702.600000	509.302000	0.279696	0.279696	-33.000000	-99.000000
3166123.853000	38590702.600000	499.302000	0.277767	0.277767	-33.000000	-99.000000
3166093.853000	38590712.600000	489.302000	0.280460	0.280460	-33.000000	-99.000000
3166093.853000	38590722.600000	489.302000	0.280514	0.280514	-33.000000	-99.000000
3166103.853000	38590712.600000	489.302000	0.280422	0.280422	-33.000000	-99.000000
3166103.853000	38590722.600000	489.302000	0.280455	0.280455	-33.000000	-99.000000
3166093.853000	38590712.600000	499.302000	0.280402	0.280402	-33.000000	-99.000000
3166093.853000	38590722.600000	499.302000	0.280475	0.280475	-33.000000	-99.000000
3166103.853000	38590712.600000	499.302000	0.280284	0.280284	-33.000000	-99.000000
3166103.853000	38590712.600000	509.302000	0.280204	0.280204	-33.000000	-99.000000
3166103.853000	38590722.600000	499.302000	0.280386	0.280386	-33.000000	-99.000000
3166103.853000	38590722.600000	509.302000	0.280352	0.280352	-33.000000	-99.000000
3166093.853000	38590732.600000	489.302000	0.280597	0.280597	-33.000000	-99.000000
3166093.853000	38590742.600000	489.302000	0.280703	0.280703	-33.000000	-99.000000
3166103.853000	38590732.600000	489.302000	0.280539	0.280539	-33.000000	-99.000000
3166103.853000	38590742.600000	489.302000	0.280652	0.280652	-33.000000	-99.000000
3166093.853000	38590732.600000	499.302000	0.280573	0.280573	-33.000000	-99.000000
3166093.853000	38590742.600000	499.302000	0.280688	0.280688	-33.000000	-99.000000
3166103.853000	38590732.600000	499.302000	0.280503	0.280503	-33.000000	-99.000000
3166103.853000	38590732.600000	509.302000	0.280496	0.280496	-33.000000	-99.000000
3166103.853000	38590742.600000	499.302000	0.280632	0.280632	-33.000000	-99.000000
3166103.853000	38590742.600000	509.302000	0.280637	0.280637	-33.000000	-99.000000
3166113.853000	38590712.600000	489.302000	0.280496	0.280496	-33.000000	-99.000000
3166113.853000	38590722.600000	489.302000	0.280433	0.280433	-33.000000	-99.000000
3166123.853000	38590712.600000	489.302000	0.280556	0.280556	-33.000000	-99.000000
3166123.853000	38590722.600000	489.302000	0.280432	0.280432	-33.000000	-99.000000
3166113.853000	38590712.600000	499.302000	0.280125	0.280125	-33.000000	-99.000000
3166113.853000	38590712.600000	509.302000	0.279984	0.279984	-33.000000	-99.000000
3166113.853000	38590722.600000	499.302000	0.280321	0.280321	-33.000000	-99.000000
3166113.853000	38590722.600000	509.302000	0.280258	0.280258	-33.000000	-99.000000
3166123.853000	38590712.600000	499.302000	0.280044	0.280044	-33.000000	-99.000000
3166123.853000	38590712.600000	509.302000	0.279909	0.279909	-33.000000	-99.000000
3166123.853000	38590722.600000	499.302000	0.280307	0.280307	-33.000000	-99.000000
3166123.853000	38590722.600000	509.302000	0.280236	0.280236	-33.000000	-99.000000
3166113.853000	38590732.600000	489.302000	0.280506	0.280506	-33.000000	-99.000000
3166113.853000	38590742.600000	489.302000	0.280622	0.280622	-33.000000	-99.000000
3166123.853000	38590732.600000	489.302000	0.280502	0.280502	-33.000000	-99.000000
3166123.853000	38590742.600000	489.302000	0.280620	0.280620	-33.000000	-99.000000
3166113.853000	38590732.600000	499.302000	0.280460	0.280460	-33.000000	-99.000000
3166113.853000	38590732.600000	509.302000	0.280444	0.280444	-33.000000	-99.000000
3166113.853000	38590742.600000	499.302000	0.280599	0.280599	-33.000000	-99.000000
3166113.853000	38590742.600000	509.302000	0.280602	0.280602	-33.000000	-99.000000
3166123.853000	38590732.600000	499.302000	0.280453	0.280453	-33.000000	-99.000000
3166123.853000	38590732.600000	509.302000	0.280435	0.280435	-33.000000	-99.000000
3166123.853000	38590742.600000	499.302000	0.280596	0.280596	-33.000000	-99.000000
3166123.853000	38590742.600000	509.302000	0.280598	0.280598	-33.000000	-99.000000
3166093.853000	38590752.600000	489.302000	0.280826	0.280826	-33.000000	-99.000000
3166103.853000	38590752.600000	489.302000	0.280782	0.280782	-33.000000	-99.000000
3166103.853000	38590762.600000	489.302000	0.280924	0.280924	-33.000000	-99.000000
3166103.853000	38590752.600000	499.302000	0.280771	0.280771	-33.000000	-99.000000
3166103.853000	38590762.600000	499.302000	0.280917	0.280917	-33.000000	-99.000000
3166103.853000	38590772.600000	489.302000	0.281076	0.281076	-33.000000	-99.000000
3166103.853000	38590782.600000	489.302000	0.281236	0.281236	-33.000000	-99.000000
3166103.853000	38590772.600000	499.302000	0.281072	0.281072	-33.000000	-99.000000
3166103.853000	38590782.600000	499.302000	0.281233	0.281233	-33.000000	-99.000000
3166113.853000	38590752.600000	489.302000	0.280758	0.280758	-33.000000	-99.000000
3166113.853000	38590762.600000	489.302000	0.280905	0.280905	-33.000000	-99.000000
3166123.853000	38590752.600000	489.302000	0.280757	0.280757	-33.000000	-99.000000
3166123.853000	38590762.600000	489.302000	0.280907	0.280907	-33.000000	-99.000000
3166113.853000	38590752.600000	499.302000	0.280745	0.280745	-33.000000	-99.000000
3166113.853000	38590752.600000	509.302000	0.280755	0.280755	-33.000000	-99.000000
3166113.853000	38590762.600000	499.302000	0.280898	0.280898	-33.000000	-99.000000
3166113.853000	38590762.600000	509.302000	0.280910	0.280910	-33.000000	-99.000000
3166123.853000	38590752.600000	499.302000	0.280744	0.280744	-33.000000	-99.000000
3166123.853000	38590752.600000	509.302000	0.280754	0.280754	-33.000000	-99.000000
3166123.853000	38590762.600000	499.302000	0.280899	0.280899	-33.000000	-99.000000
3166123.853000	38590762.600000	509.302000	0.280911	0.280911	-33.000000	-99.000000
3166113.853000	38590772.600000	489.302000	0.281061	0.281061	-33.000000	-99.000000
3166113.853000	38590782.600000	479.302000	0.281244	0.281244	-33.000000	-99.000000
3166113.853000	38590782.600000	489.302000	0.281225	0.281225	-33.000000	-99.000000
3166123.853000	38590772.600000	489.302000	0.281065	0.281065	-33.000000	-99.000000
3166123.853000	38590782.600000	489.302000	0.281231	0.281231	-33.000000	-99.000000
3166113.853000	38590772.600000	499.302000	0.281057	0.281057	-33.000000	-99.000000
3166113.853000	38590772.600000	509.302000	0.281069	0.281069	-33.000000	-99.000000
3166113.853000	38590782.600000	499.302000	0.281222	0.281222	-33.000000	-99.000000
3166113.853000	38590782.600000	509.302000	0.281235	0.281235	-33.000000	-99.000000
3166123.853000	38590772.600000	499.302000	0.281060	0.281060	-33.000000	-99.000000
3166123.853000	38590772.600000	509.302000	0.281073	0.281073	-33.000000	-99.000000
3166123.853000	38590782.600000	499.302000	0.281228	0.281228	-33.000000	-99.000000
3166123.853000	38590782.600000	509.302000	0.281241	0.281241	-33.000000	-99.000000
3166133.853000	38590722.600000	489.302000	0.280445	0.280445	-33.000000	-99.000000
3166133.853000	38590732.600000	489.302000	0.280527	0.280527	-33.000000	-99.000000
3166133.853000	38590742.600000	489.302000	0.280645	0.280645	-33.000000	-99.000000
3166133.853000	38590752.600000	489.302000	0.280781	0.280781	-33.000000	-99.000000
3166133.853000	38590762.600000	489.302000	0.280929	0.280929	-33.000000	-99.000000
3166133.853000	38590752.600000	499.302000	0.280769	0.280769	-33.000000	-99.000000
3166133.853000	38590762.600000	499.302000	0.280922	0.280922	-33.000000	-99.000000
3166133.853000	38590762.600000	509.302000	0.280935	0.280935	-33.000000	-99.000000
3166133.853000	38590772.600000	489.302000	0.281087	0.281087	-33.000000	-99.000000
3166133.853000	38590782.600000	489.302000	0.281253	0.281253	-33.000000	-99.000000
3166143.853000	38590782.600000	489.302000	0.281292	0.281292	-33.000000	-99.000000
3166133.853000	38590772.600000	499.302000	0.281083	0.281083	-33.000000	-99.000000
3166133.853000	38590772.600000	509.302000	0.281096	0.281096	-33.000000	-99.000000
3166133.853000	38590782.600000	499.302000	0.281250	0.281250	-33.000000	-99.000000
3166133.853000	38590782.600000	509.302000	0.281263	0.281263	-33.000000	-99.000000
3166103.853000	38590792.600000	489.302000	0.281403	0.281403	-33.000000	-99.000000
3166113.853000	38590792.600000	479.302000	0.281412	0.281412	-33.000000	-99.000000
3166113.853000	38590792.600000	489.302000	0.281396	0.281396	-33.000000	-99.000000
3166113.853000	38590802.600000	479.302000	0.281589	0.281589	-33.000000	-99.000000
3166113.853000	38590802.600000	489.302000	0.281575	0.281575	-33.000000	-99.000000
3166123.853000	38590792.600000	489.302000	0.281404	0.281404	-33.000000	-99.000000
3166123.853000	38590802.600000	479.302000	0.281599	0.281599	-33.000000	-99.000000
3166123.853000	38590802.600000	489.302000	0.281585	0.281585	-33.000000	-99.000000
3166113.853000	38590792.600000	499.302000	0.281394	0.281394	-33.000000	-99.000000
3166113.853000	38590802.600000	499.302000	0.281573	0.281573	-33.000000	-99.000000
3166123.853000	38590792.600000	499.302000	0.281402	0.281402	-33.000000	-99.000000
3166123.853000	38590792.600000	509.302000	0.281414	0.281414	-33.000000	-99.000000
3166123.853000	38590802.600000	499.302000	0.281583	0.281583	-33.000000	-99.000000
3166123.853000	38590802.600000	509.302000	0.281595	0.281595	-33.000000	-99.000000
3166113.853000	38590812.600000	479.302000	0.281773	0.281773	-33.000000	-99.000000
3166113.853000	38590812.600000	489.302000	0.281760	0.281760	-33.000000	-99.000000
3166113.853000	38590822.600000	479.302000	0.281965	0.281965	-33.000000	-99.000000
3166113.853000	38590822.600000	489.302000	0.281953	0.281953	-33.000000	-99.000000
3166123.853000	38590812.600000	479.302000	0.281786	0.281786	-33.000000	-99.000000
3166123.853000	38590812.600000	489.302000	0.281773	0.281773	-33.000000	-99.000000
3166123.853000	38590822.600000	479.302000	0.281981	0.281981	-33.000000	-99.000000
3166123.853000	38590822.600000	489.302000	0.281969	0.281969	-33.000000	-99.000000
3166113.853000	38590812.600000	499.302000	0.281759	0.281759	-33.000000	-99.000000
3166113.853000	38590822.600000	499.302000	0.281952	0.281952	-33.000000	-99.000000
3166123.853000	38590812.600000	499.302000	0.281772	0.281772	-33.000000	-99.000000
3166123.853000	38590812.600000	509.302000	0.281782	0.281782	-33.000000	-99.000000
3166123.853000	38590822.600000	499.302000	0.281968	0.281968	-33.000000	-99.000000
3166123.853000	38590822.600000	509.302000	0.281977	0.281977	-33.000000	-99.000000
3166113.853000	38590832.600000	489.302000	0.282154	0.282154	-33.000000	-99.000000
3166113.853000	38590842.600000	489.302000	0.282363	0.282363	-33.000000	-99.000000
3166123.853000	38590832.600000	479.302000	0.282184	0.282184	-33.000000	-99.000000
3166123.853000	38590832.600000	489.302000	0.282173	0.282173	-33.000000	-99.000000
3166123.853000	38590842.600000	479.302000	0.282395	0.282395	-33.000000	-99.000000
3166123.853000	38590842.600000	489.302000	0.282385	0.282385	-33.000000	-99.000000
3166123.853000	38590832.600000	499.302000	0.282171	0.282171	-33.000000	-99.000000
3166123.853000	38590842.600000	499.302000	0.282383	0.282383	-33.000000	-99.000000
3166123.853000	38590852.600000	479.302000	0.282615	0.282615	-33.000000	-99.000000
3166123.853000	38590852.600000	489.302000	0.282606	0.282606	-33.000000	-99.000000
3166123.853000	38590862.600000	479.302000	0.282845	0.282845	-33.000000	-99.000000
3166123.853000	38590862.600000	489.302000	0.282836	0.282836	-33.000000	-99.000000
3166123.853000	38590852.600000	499.302000	0.282604	0.282604	-33.000000	-99.000000
3166123.853000	38590862.600000	499.302000	0.282834	0.282834	-33.000000	-99.000000
3166133.853000	38590792.600000	489.302000	0.281427	0.281427	-33.000000	-99.000000
3166133.853000	38590802.600000	489.302000	0.281609	0.281609	-33.000000	-99.000000
3166143.853000	38590792.600000	489.302000	0.281465	0.281465	-33.000000	-99.000000
3166143.853000	38590802.600000	489.302000	0.281646	0.281646	-33.000000	-99.000000
3166133.853000	38590792.600000	499.302000	0.281425	0.281425	-33.000000	-99.000000
3166133.853000	38590792.600000	509.302000	0.281437	0.281437	-33.000000	-99.000000
3166133.853000	38590802.600000	499.302000	0.281607	0.281607	-33.000000	-99.000000
3166133.853000	38590802.600000	509.302000	0.281619	0.281619	-33.000000	-99.000000
3166143.853000	38590802.600000	499.302000	0.281645	0.281645	-33.000000	-99.000000
3166143.853000	38590802.600000	509.302000	0.281656	0.281656	-33.000000	-99.000000
3166133.853000	38590812.600000	489.302000	0.281798	0.281798	-33.000000	-99.000000
3166133.853000	38590822.600000	489.302000	0.281996	0.281996	-33.000000	-99.000000
3166143.853000	38590812.600000	489.302000	0.281836	0.281836	-33.000000	-99.000000
3166143.853000	38590822.600000	489.302000	0.282034	0.282034	-33.000000	-99.000000
3166133.853000	38590812.600000	499.302000	0.281797	0.281797	-33.000000	-99.000000
3166133.853000	38590812.600000	509.302000	0.281807	0.281807	-33.000000	-99.000000
3166133.853000	38590822.600000	499.302000	0.281995	0.281995	-33.000000	-99.000000
3166133.853000	38590822.600000	509.302000	0.282004	0.282004	-33.000000	-99.000000
3166143.853000	38590812.600000	499.302000	0.281835	0.281835	-33.000000	-99.000000
3166143.853000	38590812.600000	509.302000	0.281845	0.281845	-33.000000	-99.000000
3166143.853000	38590822.600000	499.302000	0.282033	0.282033	-33.000000	-99.000000
3166143.853000	38590822.600000	509.302000	0.282042	0.282042	-33.000000	-99.000000
3166133.853000	38590832.600000	479.302000	0.282213	0.282213	-33.000000	-99.000000
3166133.853000	38590832.600000	489.302000	0.282202	0.282202	-33.000000	-99.000000
3166133.853000	38590842.600000	479.302000	0.282427	0.282427	-33.000000	-99.000000
3166133.853000	38590842.600000	489.302000	0.282417	0.282417	-33.000000	-99.000000
3166143.853000	38590832.600000	489.302000	0.282242	0.282242	-33.000000	-99.000000
3166143.853000	38590842.600000	489.302000	0.282458	0.282458	-33.000000	-99.000000
3166133.853000	38590832.600000	499.302000	0.282201	0.282201	-33.000000	-99.000000
3166133.853000	38590832.600000	509.302000	0.282209	0.282209	-33.000000	-99.000000
3166133.853000	38590842.600000	499.302000	0.282415	0.282415	-33.000000	-99.000000
3166133.853000	38590842.600000	509.302000	0.282423	0.282423	-33.000000	-99.000000
3166143.853000	38590832.600000	499.302000	0.282240	0.282240	-33.000000	-99.000000
3166143.853000	38590832.600000	509.302000	0.282249	0.282249	-33.000000	-99.000000
3166143.853000	38590842.600000	499.302000	0.282457	0.282457	-33.000000	-99.000000
3166143.853000	38590842.600000	509.302000	0.282464	0.282464	-33.000000	-99.000000
3166133.853000	38590852.600000	479.302000	0.282651	0.282651	-33.000000	-99.000000
3166133.853000	38590852.600000	489.302000	0.282641	0.282641	-33.000000	-99.000000
3166133.853000	38590862.600000	479.302000	0.282884	0.282884	-33.000000	-99.000000
3166133.853000	38590862.600000	489.302000	0.282875	0.282875	-33.000000	-99.000000
3166143.853000	38590852.600000	489.302000	0.282685	0.282685	-33.000000	-99.000000
3166143.853000	38590862.600000	479.302000	0.282931	0.282931	-33.000000	-99.000000
3166143.853000	38590862.600000	489.302000	0.282921	0.282921	-33.000000	-99.000000
3166133.853000	38590852.600000	499.302000	0.282639	0.282639	-33.000000	-99.000000
3166133.853000	38590862.600000	499.302000	0.282872	0.282872	-33.000000	-99.000000
3166143.853000	38590852.600000	499.302000	0.282683	0.282683	-33.000000	-99.000000
3166143.853000	38590852.600000	509.302000	0.282689	0.282689	-33.000000	-99.000000
3166143.853000	38590862.600000	499.302000	0.282919	0.282919	-33.000000	-99.000000
3166143.853000	38590862.600000	509.302000	0.282924	0.282924	-33.000000	-99.000000
3166153.853000	38590842.600000	489.302000	0.282509	0.282509	-33.000000	-99.000000
3166153.853000	38590842.600000	499.302000	0.282508	0.282508	-33.000000	-99.000000
3166153.853000	38590842.600000	509.302000	0.282515	0.282515	-33.000000	-99.000000
3166153.853000	38590852.600000	489.302000	0.282737	0.282737	-33.000000	-99.000000
3166153.853000	38590862.600000	489.302000	0.282976	0.282976	-33.000000	-99.000000
3166153.853000	38590852.600000	499.302000	0.282735	0.282735	-33.000000	-99.000000
3166153.853000	38590852.600000	509.302000	0.282741	0.282741	-33.000000	-99.000000
3166153.853000	38590862.600000	499.302000	0.282974	0.282974	-33.000000	-99.000000
3166153.853000	38590862.600000	509.302000	0.282978	0.282978	-33.000000	-99.000000
3166133.853000	38590922.600000	469.302000	0.283022	0.283022	-33.000000	-99.000000
3166143.853000	38590922.600000	469.302000	0.283074	0.283074	-33.000000	-99.000000
3166143.853000	38590932.600000	469.302000	0.283291	0.283291	-33.000000	-99.000000
3166143.853000	38590942.600000	469.302000	0.299999	0.300646	-33.000000	-99.000000
3166153.853000	38590942.600000	469.302000	0.299999	0.300646	-33.000000	-99.000000
3166123.853000	38590872.600000	479.302000	0.283085	0.283085	-33.000000	-99.000000
3166123.853000	38590872.600000	489.302000	0.283076	0.283076	-33.000000	-99.000000
3166123.853000	38590882.600000	479.302000	0.283334	0.283334	-33.000000	-99.000000
3166123.853000	38590882.600000	489.302000	0.283326	0.283326	-33.000000	-99.000000
3166123.853000	38590892.600000	479.302000	0.283594	0.283594	-33.000000	-99.000000
3166123.853000	38590892.600000	489.302000	0.283586	0.283586	-33.000000	-99.000000
3166133.853000	38590872.600000	479.302000	0.283127	0.283127	-33.000000	-99.000000
3166133.853000	38590872.600000	489.302000	0.283118	0.283118	-33.000000	-99.000000
3166133.853000	38590882.600000	479.302000	0.283382	0.283382	-33.000000	-99.000000
3166133.853000	38590882.600000	489.302000	0.283373	0.283373	-33.000000	-99.000000
3166143.853000	38590872.600000	479.302000	0.283178	0.283178	-33.000000	-99.000000
3166143.853000	38590872.600000	489.302000	0.283169	0.283169	-33.000000	-99.000000
3166143.853000	38590882.600000	479.302000	0.283436	0.283436	-33.000000	-99.000000
3166143.853000	38590882.600000	489.302000	0.283427	0.283427	-33.000000	-99.000000
3166133.853000	38590872.600000	499.302000	0.283116	0.283116	-33.000000	-99.000000
3166133.853000	38590882.600000	499.302000	0.283370	0.283370	-33.000000	-99.000000
3166143.853000	38590872.600000	499.302000	0.283166	0.283166	-33.000000	-99.000000
3166143.853000	38590872.600000	509.302000	0.283169	0.283169	-33.000000	-99.000000
3166143.853000	38590882.600000	499.302000	0.283424	0.283424	-33.000000	-99.000000
3166143.853000	38590882.600000	509.302000	0.283426	0.283426	-33.000000	-99.000000
3166133.853000	38590892.600000	479.302000	0.283647	0.283647	-33.000000	-99.000000
3166133.853000	38590892.600000	489.302000	0.283639	0.283639	-33.000000	-99.000000
3166133.853000	38590902.600000	479.302000	0.283925	0.283925	-33.000000	-99.000000
3166133.853000	38590902.600000	489.302000	0.283916	0.283916	-33.000000	-99.000000
3166143.853000	38590892.600000	479.302000	0.283706	0.283706	-33.000000	-99.000000
3166143.853000	38590892.600000	489.302000	0.283698	0.283698	-33.000000	-99.000000
3166143.853000	38590902.600000	479.302000	0.283989	0.283989	-33.000000	-99.000000
3166143.853000	38590902.600000	489.302000	0.283981	0.283981	-33.000000	-99.000000
3166133.853000	38590892.600000	499.302000	0.283635	0.283635	-33.000000	-99.000000
3166133.853000	38590902.600000	499.302000	0.283911	0.283911	-33.000000	-99.000000
3166143.853000	38590892.600000	499.302000	0.283694	0.283694	-33.000000	-99.000000
3166143.853000	38590902.600000	499.302000	0.283976	0.283976	-33.000000	-99.000000
3166153.853000	38590872.600000	489.302000	0.283226	0.283226	-33.000000	-99.000000
3166153.853000	38590882.600000	489.302000	0.283488	0.283488	-33.000000	-99.000000
3166153.853000	38590872.600000	499.302000	0.283223	0.283223	-33.000000	-99.000000
3166153.853000	38590872.600000	509.302000	0.283226	0.283226	-33.000000	-99.000000
3166153.853000	38590882.600000	499.302000	0.283485	0.283485	-33.000000	-99.000000
3166153.853000	38590882.600000	509.302000	0.283486	0.283486	-33.000000	-99.000000
3166163.853000	38590882.600000	509.302000	0.283553	0.283553	-33.000000	-99.000000
3166153.853000	38590892.600000	479.302000	0.283772	0.283772	-33.000000	-99.000000
3166153.853000	38590892.600000	489.302000	0.283763	0.283763	-33.000000	-99.000000
3166153.853000	38590902.600000	479.302000	0.284060	0.284060	-33.000000	-99.000000
3166153.853000	38590902.600000	489.302000	0.284051	0.284051	-33.000000	-99.000000
3166163.853000	38590902.600000	489.302000	0.284127	0.284127	-33.000000	-99.000000
3166153.853000	38590892.600000	499.302000	0.283759	0.283759	-33.000000	-99.000000
3166153.853000	38590892.600000	509.302000	0.283758	0.283758	-33.000000	-99.000000
3166153.853000	38590902.600000	499.302000	0.284046	0.284046	-33.000000	-99.000000
3166153.853000	38590902.600000	509.302000	0.284044	0.284044	-33.000000	-99.000000
3166163.853000	38590892.600000	499.302000	0.283830	0.283830	-33.000000	-99.000000
3166163.853000	38590892.600000	509.302000	0.283829	0.283829	-33.000000	-99.000000
3166163.853000	38590902.600000	499.302000	0.284121	0.284121	-33.000000	-99.000000
3166163.853000	38590902.600000	509.302000	0.284119	0.284119	-33.000000	-99.000000
3166133.853000	38590912.600000	479.302000	0.284214	0.284214	-33.000000	-99.000000
3166133.853000	38590912.600000	489.302000	0.284206	0.284206	-33.000000	-99.000000
3166133.853000	38590922.600000	479.302000	0.284517	0.284517	-33.000000	-99.000000
3166133.853000	38590922.600000	489.302000	0.284509	0.284509	-33.000000	-99.000000
3166143.853000	38590912.600000	479.302000	0.284286	0.284286	-33.000000	-99.000000
3166143.853000	38590912.600000	489.302000	0.284277	0.284277	-33.000000	-99.000000
3166143.853000	38590922.600000	479.302000	0.284596	0.284596	-33.000000	-99.000000
3166143.853000	38590922.600000	489.302000	0.284587	0.284587	-33.000000	-99.000000
3166133.853000	38590912.600000	499.302000	0.284200	0.284200	-33.000000	-99.000000
3166143.853000	38590912.600000	499.302000	0.284271	0.284271	-33.000000	-99.000000
3166143.853000	38590922.600000	499.302000	0.284580	0.284580	-33.000000	-99.000000
3166133.853000	38590932.600000	479.302000	0.284834	0.284834	-33.000000	-99.000000
3166133.853000	38590932.600000	489.302000	0.284825	0.284825	-33.000000	-99.000000
3166133.853000	38590942.600000	479.302000	0.299994	0.300627	-33.000000	-99.000000
3166143.853000	38590932.600000	479.302000	0.284921	0.284921	-33.000000	-99.000000
3166143.853000	38590932.600000	489.302000	0.284912	0.284912	-33.000000	-99.000000
3166143.853000	38590942.600000	479.302000	0.299994	0.300626	-33.000000	-99.000000
3166143.853000	38590942.600000	489.302000	0.299989	0.300606	-33.000000	-99.000000
3166143.853000	38590932.600000	499.302000	0.284904	0.284904	-33.000000	-99.000000
3166143.853000	38590942.600000	499.302000	0.299985	0.300587	-33.000000	-99.000000
3166153.853000	38590912.600000	479.302000	0.284362	0.284362	-33.000000	-99.000000
3166153.853000	38590912.600000	489.302000	0.284353	0.284353	-33.000000	-99.000000
3166153.853000	38590922.600000	479.302000	0.284679	0.284679	-33.000000	-99.000000
3166153.853000	38590922.600000	489.302000	0.284671	0.284671	-33.000000	-99.000000
3166163.853000	38590912.600000	489.302000	0.284434	0.284434	-33.000000	-99.000000
3166163.853000	38590922.600000	489.302000	0.284758	0.284758	-33.000000	-99.000000
3166153.853000	38590912.600000	499.302000	0.284347	0.284347	-33.000000	-99.000000
3166153.853000	38590912.600000	509.302000	0.284343	0.284343	-33.000000	-99.000000
3166153.853000	38590922.600000	499.302000	0.284663	0.284663	-33.000000	-99.000000
3166153.853000	38590922.600000	509.302000	0.284657	0.284657	-33.000000	-99.000000
3166163.853000	38590912.600000	499.302000	0.284427	0.284427	-33.000000	-99.000000
3166163.853000	38590912.600000	509.302000	0.284423	0.284423	-33.000000	-99.000000
3166163.853000	38590922.600000	499.302000	0.284750	0.284750	-33.000000	-99.000000
3166163.853000	38590922.600000	509.302000	0.284743	0.284743	-33.000000	-99.000000
3166153.853000	38590932.600000	479.302000	0.293335	0.293335	-33.000000	-99.000000
3166153.853000	38590932.600000	489.302000	0.290002	0.290002	-33.000000	-99.000000
3166153.853000	38590942.600000	479.302000	0.299994	0.300625	-33.000000	-99.000000
3166153.853000	38590942.600000	489.302000	0.299989	0.300605	-33.000000	-99.000000
3166163.853000	38590932.600000	479.302000	0.299994	0.300626	-33.000000	-99.000000
3166163.853000	38590932.600000	489.302000	0.299990	0.300607	-33.000000	-99.000000
3166163.853000	38590942.600000	479.302000	0.299994	0.300625	-33.000000	-99.000000
3166163.853000	38590942.600000	489.302000	0.299989	0.300603	-33.000000	-99.000000
3166153.853000	38590932.600000	499.302000	0.284995	0.284995	-33.000000	-99.000000
3166153.853000	38590942.600000	499.302000	0.299984	0.300585	-33.000000	-99.000000
3166163.853000	38590932.600000	499.302000	0.299985	0.300588	-33.000000	-99.000000
3166163.853000	38590932.600000	509.302000	0.299980	0.300569	-33.000000	-99.000000
3166163.853000	38590942.600000	499.302000	0.299983	0.300583	-33.000000	-99.000000
3166163.853000	38590942.600000	509.302000	0.299979	0.300563	-33.000000	-99.000000
3166173.853000	38590922.600000	509.302000	0.284832	0.284832	-33.000000	-99.000000
3166173.853000	38590942.600000	489.302000	0.299988	0.300602	-33.000000	-99.000000
3166173.853000	38590932.600000	499.302000	0.299984	0.300586	-33.000000	-99.000000
3166173.853000	38590932.600000	509.302000	0.299980	0.300567	-33.000000	-99.000000
3166173.853000	38590942.600000	499.302000	0.299983	0.300581	-33.000000	-99.000000
3166173.853000	38590942.600000	509.302000	0.299978	0.300560	-33.000000	-99.000000
3166143.853000	38590952.600000	469.302000	0.299999	0.300646	-33.000000	-99.000000
3166143.853000	38590962.600000	469.302000	0.299999	0.300646	-33.000000	-99.000000
3166143.853000	38590972.600000	469.302000	0.299999	0.300646	-33.000000	-99.000000
3166143.853000	38590982.600000	469.302000	0.299999	0.300647	-33.000000	-99.000000
3166153.853000	38590952.600000	469.302000	0.299999	0.300646	-33.000000	-99.000000
3166153.853000	38590962.600000	469.302000	0.299999	0.300646	-33.000000	-99.000000
3166153.853000	38590972.600000	469.302000	0.299999	0.300646	-33.000000	-99.000000
3166153.853000	38590982.600000	469.302000	0.299999	0.300647	-33.000000	-99.000000
3166163.853000	38590972.600000	469.302000	0.299999	0.300647	-33.000000	-99.000000
3166163.853000	38590982.600000	469.302000	0.299999	0.300647	-33.000000	-99.000000
3166143.853000	38590992.600000	469.302000	0.299999	0.300647	-33.000000	-99.000000
3166153.853000	38590992.600000	469.302000	0.299999	0.300647	-33.000000	-99.000000
3166153.853000	38591002.600000	469.302000	0.299999	0.300647	-33.000000	-99.000000
3166163.853000	38590992.600000	469.302000	0.299999	0.300647	-33.000000	-99.000000
3166163.853000	38591002.600000	469.302000	0.299998	0.300647	-33.000000	-99.000000
3166153.853000	38591012.600000	469.302000	0.299998	0.300647	-33.000000	-99.000000
3166153.853000	38591022.600000	469.302000	0.299998	0.300647	-33.000000	-99.000000
3166163.853000	38591012.600000	469.302000	0.299998	0.300647	-33.000000	-99.000000
3166163.853000	38591022.600000	469.302000	0.299998	0.300647	-33.000000	-99.000000
3166143.853000	38590952.600000	479.302000	0.299994	0.300625	-33.000000	-99.000000
3166143.853000	38590952.600000	489.302000	0.299988	0.300603	-33.000000	-99.000000
3166143.853000	38590962.600000	479.302000	0.299993	0.300623	-33.000000	-99.000000
3166143.853000	38590962.600000	489.302000	0.299987	0.300599	-33.000000	-99.000000
3166143.853000	38590952.600000	499.302000	0.299983	0.300582	-33.000000	-99.000000
3166143.853000	38590972.600000	479.302000	0.299993	0.300621	-33.000000	-99.000000
3166143.853000	38590972.600000	489.302000	0.299986	0.300595	-33.000000	-99.000000
3166143.853000	38590982.600000	479.302000	0.299992	0.300618	-33.000000	-99.000000
3166143.853000	38590982.600000	489.302000	0.299985	0.300591	-33.000000	-99.000000
3166153.853000	38590952.600000	479.302000	0.299994	0.300624	-33.000000	-99.000000
3166153.853000	38590952.600000	489.302000	0.299988	0.300601	-33.000000	-99.000000
3166153.853000	38590962.600000	479.302000	0.299993	0.300622	-33.000000	-99.000000
3166153.853000	38590962.600000	489.302000	0.299987	0.300597	-33.000000	-99.000000
3166163.853000	38590952.600000	479.302000	0.299993	0.300623	-33.000000	-99.000000
3166163.853000	38590952.600000	489.302000	0.299988	0.300600	-33.000000	-99.000000
3166163.853000	38590962.600000	479.302000	0.299993	0.300621	-33.000000	-99.000000
3166163.853000	38590962.600000	489.302000	0.299986	0.300595	-33.000000	-99.000000
3166153.853000	38590952.600000	499.302000	0.299983	0.300580	-33.000000	-99.000000
3166153.853000	38590962.600000	499.302000	0.299981	0.300574	-33.000000	-99.000000
3166163.853000	38590952.600000	499.302000	0.299982	0.300577	-33.000000	-99.000000
3166163.853000	38590952.600000	509.302000	0.299977	0.300555	-33.000000	-99.000000
3166163.853000	38590962.600000	499.302000	0.299980	0.300571	-33.000000	-99.000000
3166163.853000	38590962.600000	509.302000	0.299975	0.300547	-33.000000	-99.000000
3166153.853000	38590972.600000	479.302000	0.299992	0.300620	-33.000000	-99.000000
3166153.853000	38590972.600000	489.302000	0.299986	0.300593	-33.000000	-99.000000
3166153.853000	38590982.600000	479.302000	0.299992	0.300617	-33.000000	-99.000000
3166153.853000	38590982.600000	489.302000	0.299984	0.300588	-33.000000	-99.000000
3166163.853000	38590972.600000	479.302000	0.299992	0.300618	-33.000000	-99.000000
3166163.853000	38590972.600000	489.302000	0.299985	0.300591	-33.000000	-99.000000
3166163.853000	38590982.600000	479.302000	0.299991	0.300616	-33.000000	-99.000000
3166163.853000	38590982.600000	489.302000	0.299984	0.300585	-33.000000	-99.000000
3166153.853000	38590972.600000	499.302000	0.299979	0.300567	-33.000000	-99.000000
3166153.853000	38590982.600000	499.302000	0.299978	0.300560	-33.000000	-99.000000
3166163.853000	38590972.600000	499.302000	0.299979	0.300564	-33.000000	-99.000000
3166163.853000	38590982.600000	499.302000	0.299976	0.300556	-33.000000	-99.000000
3166143.853000	38590992.600000	479.302000	0.299991	0.300616	-33.000000	-99.000000
3166153.853000	38590992.600000	479.302000	0.299991	0.300614	-33.000000	-99.000000
3166153.853000	38590992.600000	489.302000	0.299983	0.300582	-33.000000	-99.000000
3166153.853000	38591002.600000	479.302000	0.299990	0.300611	-33.000000	-99.000000
3166153.853000	38591002.600000	489.302000	0.299981	0.300576	-33.000000	-99.000000
3166163.853000	38590992.600000	479.302000	0.299990	0.300612	-33.000000	-99.000000
3166163.853000	38590992.600000	489.302000	0.299982	0.300579	-33.000000	-99.000000
3166163.853000	38591002.600000	479.302000	0.299989	0.300609	-33.000000	-99.000000
3166163.853000	38591002.600000	489.302000	0.299980	0.300572	-33.000000	-99.000000
3166153.853000	38590992.600000	499.302000	0.299975	0.300552	-33.000000	-99.000000
3166163.853000	38590992.600000	499.302000	0.299974	0.300547	-33.000000	-99.000000
3166163.853000	38591002.600000	499.302000	0.299971	0.300536	-33.000000	-99.000000
3166153.853000	38591012.600000	479.302000	0.299989	0.300607	-33.000000	-99.000000
3166153.853000	38591012.600000	489.302000	0.299979	0.300569	-33.000000	-99.000000
3166153.853000	38591022.600000	479.302000	0.299987	0.300603	-33.000000	-99.000000
3166163.853000	38591012.600000	479.302000	0.299988	0.300605	-33.000000	-99.000000
3166163.853000	38591012.600000	489.302000	0.299978	0.300563	-33.000000	-99.000000
3166163.853000	38591022.600000	479.302000	0.299986	0.300600	-33.000000	-99.000000
3166163.853000	38591022.600000	489.302000	0.299975	0.300554	-33.000000	-99.000000
3166163.853000	38591012.600000	499.302000	0.299968	0.300524	-33.000000	-99.000000
3166163.853000	38591032.600000	469.302000	0.299998	0.300647	-33.000000	-99.000000
3166163.853000	38591042.600000	469.302000	0.299998	0.300648	-33.000000	-99.000000
3166163.853000	38591052.600000	469.302000	0.299997	0.300648	-33.000000	-99.000000
3166163.853000	38591062.600000	469.302000	0.299997	0.300648	-33.000000	-99.000000
3166163.853000	38591072.600000	469.302000	0.299996	0.300648	-33.000000	-99.000000
3166163.853000	38591082.600000	469.302000	0.299996	0.300649	-33.000000	-99.000000
3166163.853000	38591092.600000	469.302000	0.299995	0.300649	-33.000000	-99.000000
3166163.853000	38591102.600000	469.302000	0.299995	0.300649	-33.000000	-99.000000
3166153.853000	38591032.600000	479.302000	0.299986	0.300598	-33.000000	-99.000000
3166153.853000	38591042.600000	479.302000	0.299984	0.300593	-33.000000	-99.000000
3166163.853000	38591032.600000	479.302000	0.299985	0.300594	-33.000000	-99.000000
3166163.853000	38591032.600000	489.302000	0.299972	0.300543	-33.000000	-99.000000
3166163.853000	38591042.600000	479.302000	0.299983	0.300588	-33.000000	-99.000000
3166153.853000	38591052.600000	479.302000	0.299982	0.300587	-33.000000	-99.000000
3166163.853000	38591052.600000	479.302000	0.299980	0.300580	-33.000000	-99.000000
3166163.853000	38591062.600000	479.302000	0.299978	0.300572	-33.000000	-99.000000
3166163.853000	38591072.600000	479.302000	0.299975	0.300562	-33.000000	-99.000000
3166163.853000	38591082.600000	479.302000	0.299972	0.300551	-33.000000	-99.000000
3166163.853000	38591092.600000	479.302000	0.299968	0.300538	-33.000000	-99.000000
3166163.853000	38591102.600000	479.302000	0.299964	0.300525	-33.000000	-99.000000
3166173.853000	38591002.600000	469.302000	0.299998	0.300647	-33.000000	-99.000000
3166173.853000	38591012.600000	469.302000	0.299998	0.300647	-33.000000	-99.000000
3166173.853000	38591022.600000	469.302000	0.299998	0.300647	-33.000000	-99.000000
3166183.853000	38591022.600000	469.302000	0.299998	0.300647	-33.000000	-99.000000
3166173.853000	38590952.600000	489.302000	0.299987	0.300598	-33.000000	-99.000000
3166173.853000	38590962.600000	489.302000	0.299986	0.300594	-33.000000	-99.000000
3166173.853000	38590952.600000	499.302000	0.299981	0.300575	-33.000000	-99.000000
3166173.853000	38590952.600000	509.302000	0.299976	0.300553	-33.000000	-99.000000
3166173.853000	38590962.600000	499.302000	0.299980	0.300568	-33.000000	-99.000000
3166173.853000	38590962.600000	509.302000	0.299974	0.300544	-33.000000	-99.000000
3166173.853000	38590972.600000	479.302000	0.299992	0.300617	-33.000000	-99.000000
3166173.853000	38590972.600000	489.302000	0.299984	0.300588	-33.000000	-99.000000
3166173.853000	38590982.600000	479.302000	0.299991	0.300614	-33.000000	-99.000000
3166173.853000	38590982.600000	489.302000	0.299983	0.300582	-33.000000	-99.000000
3166183.853000	38590982.600000	489.302000	0.299982	0.300580	-33.000000	-99.000000
3166173.853000	38590972.600000	499.302000	0.299978	0.300561	-33.000000	-99.000000
3166173.853000	38590972.600000	509.302000	0.299971	0.300534	-33.000000	-99.000000
3166173.853000	38590982.600000	499.302000	0.299975	0.300552	-33.000000	-99.000000
3166173.853000	38590982.600000	509.302000	0.299968	0.300523	-33.000000	-99.000000
3166183.853000	38590972.600000	499.302000	0.299977	0.300557	-33.000000	-99.000000
3166183.853000	38590972.600000	509.302000	0.299970	0.300530	-33.000000	-99.000000
3166183.853000	38590982.600000	499.302000	0.299974	0.300548	-33.000000	-99.000000
3166183.853000	38590982.600000	509.302000	0.299967	0.300518	-33.000000	-99.000000
3166173.853000	38590992.600000	479.302000	0.299990	0.300611	-33.000000	-99.000000
3166173.853000	38590992.600000	489.302000	0.299981	0.300576	-33.000000	-99.000000
3166173.853000	38591002.600000	479.302000	0.299988	0.300607	-33.000000	-99.000000
3166173.853000	38591002.600000	489.302000	0.299979	0.300568	-33.000000	-99.000000
3166183.853000	38590992.600000	489.302000	0.299980	0.300572	-33.000000	-99.000000
3166183.853000	38591002.600000	479.302000	0.299988	0.300605	-33.000000	-99.000000
3166183.853000	38591002.600000	489.302000	0.299978	0.300564	-33.000000	-99.000000
3166173.853000	38590992.600000	499.302000	0.299973	0.300542	-33.000000	-99.000000
3166173.853000	38590992.600000	509.302000	0.299965	0.300510	-33.000000	-99.000000
3166173.853000	38591002.600000	499.302000	0.299970	0.300530	-33.000000	-99.000000
3166173.853000	38591002.600000	509.302000	0.299961	0.300495	-33.000000	-99.000000
3166183.853000	38590992.600000	499.302000	0.299972	0.300537	-33.000000	-99.000000
3166183.853000	38590992.600000	509.302000	0.299964	0.300504	-33.000000	-99.000000
3166183.853000	38591002.600000	499.302000	0.299968	0.300524	-33.000000	-99.000000
3166183.853000	38591002.600000	509.302000	0.299959	0.300488	-33.000000	-99.000000
3166173.853000	38591012.600000	479.302000	0.299987	0.300602	-33.000000	-99.000000
3166173.853000	38591012.600000	489.302000	0.299976	0.300558	-33.000000	-99.000000
3166173.853000	38591022.600000	479.302000	0.299985	0.300597	-33.000000	-99.000000
3166173.853000	38591022.600000	489.302000	0.299973	0.300547	-33.000000	-99.000000
3166183.853000	38591012.600000	479.302000	0.299986	0.300600	-33.000000	-99.000000
3166183.853000	38591012.600000	489.302000	0.299975	0.300553	-33.000000	-99.000000
3166183.853000	38591022.600000	479.302000	0.299984	0.300593	-33.000000	-99.000000
3166183.853000	38591022.600000	489.302000	0.299972	0.300541	-33.000000	-99.000000
3166173.853000	38591012.600000	499.302000	0.299966	0.300517	-33.000000	-99.000000
3166173.853000	38591022.600000	499.302000	0.299962	0.300501	-33.000000	-99.000000
3166183.853000	38591012.600000	499.302000	0.299964	0.300510	-33.000000	-99.000000
3166183.853000	38591012.600000	509.302000	0.299955	0.300469	-33.000000	-99.000000
3166183.853000	38591022.600000	499.302000	0.299960	0.300492	-33.000000	-99.000000
3166183.853000	38591022.600000	509.302000	0.299949	0.300447	-33.000000	-99.000000
3166193.853000	38591012.600000	489.302000	0.299974	0.300549	-33.000000	-99.000000
3166193.853000	38591022.600000	479.302000	0.299984	0.300590	-33.000000	-99.000000
3166193.853000	38591022.600000	489.302000	0.299970	0.300535	-33.000000	-99.000000
3166193.853000	38591012.600000	499.302000	0.299963	0.300503	-33.000000	-99.000000
3166193.853000	38591012.600000	509.302000	0.299952	0.300461	-33.000000	-99.000000
3166193.853000	38591022.600000	499.302000	0.299957	0.300483	-33.000000	-99.000000
3166193.853000	38591022.600000	509.302000	0.299946	0.300437	-33.000000	-99.000000
3166173.853000	38591032.600000	469.302000	0.299998	0.300648	-33.000000	-99.000000
3166173.853000	38591042.600000	469.302000	0.299997	0.300648	-33.000000	-99.000000
3166183.853000	38591032.600000	469.302000	0.299997	0.300648	-33.000000	-99.000000
3166183.853000	38591042.600000	469.302000	0.299997	0.300648	-33.000000	-99.000000
3166173.853000	38591052.600000	469.302000	0.299997	0.300648	-33.000000	-99.000000
3166173.853000	38591062.600000	469.302000	0.299996	0.300648	-33.000000	-99.000000
3166183.853000	38591052.600000	469.302000	0.299997	0.300648	-33.000000	-99.000000
3166183.853000	38591062.600000	469.302000	0.299996	0.300649	-33.000000	-99.000000
3166193.853000	38591042.600000	469.302000	0.299997	0.300648	-33.000000	-99.000000
3166193.853000	38591052.600000	469.302000	0.299996	0.300649	-33.000000	-99.000000
3166193.853000	38591062.600000	469.302000	0.299996	0.300649	-33.000000	-99.000000
3166203.853000	38591062.600000	469.302000	0.299995	0.300650	-33.000000	-99.000000
3166173.853000	38591072.600000	469.302000	0.299996	0.300649	-33.000000	-99.000000
3166173.853000	38591082.600000	469.302000	0.299995	0.300649	-33.000000	-99.000000
3166183.853000	38591072.600000	469.302000	0.299995	0.300649	-33.000000	-99.000000
3166183.853000	38591082.600000	469.302000	0.299994	0.300650	-33.000000	-99.000000
3166173.853000	38591092.600000	469.302000	0.299994	0.300650	-33.000000	-99.000000
3166173.853000	38591102.600000	469.302000	0.299993	0.300650	-33.000000	-99.000000
3166183.853000	38591092.600000	469.302000	0.299993	0.300650	-33.000000	-99.000000
3166183.853000	38591102.600000	469.302000	0.299992	0.300651	-33.000000	-99.000000
3166193.853000	38591072.600000	469.302000	0.299995	0.300650	-33.000000	-99.000000
3166193.853000	38591082.600000	469.302000	0.299993	0.300651	-33.000000	-99.000000
3166203.853000	38591072.600000	469.302000	0.299994	0.300650	-33.000000	-99.000000
3166203.853000	38591082.600000	469.302000	0.299992	0.300651	-33.000000	-99.000000
3166193.853000	38591092.600000	469.302000	0.299992	0.300651	-33.000000	-99.000000
3166193.853000	38591102.600000	469.302000	0.299990	0.300653	-33.000000	-99.000000
3166203.853000	38591092.600000	469.302000	0.299990	0.300653	-33.000000	-99.000000
3166203.853000	38591102.600000	469.302000	0.299988	0.300654	-33.000000	-99.000000
3166213.853000	38591072.600000	469.302000	0.299993	0.300651	-33.000000	-99.000000
3166213.853000	38591082.600000	469.302000	0.299992	0.300652	-33.000000	-99.000000
3166223.853000	38591082.600000	469.302000	0.299991	0.300653	-33.000000	-99.000000
3166213.853000	38591092.600000	469.302000	0.299989	0.300654	-33.000000	-99.000000
3166213.853000	38591102.600000	469.302000	0.299985	0.300656	-33.000000	-99.000000
3166223.853000	38591092.600000	469.302000	0.299987	0.300655	-33.000000	-99.000000
3166223.853000	38591102.600000	469.302000	0.299982	0.300658	-33.000000	-99.000000
3166233.853000	38591092.600000	469.302000	0.299986	0.300656	-33.000000	-99.000000
3166233.853000	38591102.600000	469.302000	0.299980	0.300660	-33.000000	-99.000000
3166173.853000	38591032.600000	479.302000	0.299983	0.300590	-33.000000	-99.000000
3166173.853000	38591032.600000	489.302000	0.299970	0.300535	-33.000000	-99.000000
3166173.853000	38591042.600000	479.302000	0.299981	0.300582	-33.000000	-99.000000
3166173.853000	38591042.600000	489.302000	0.299966	0.300520	-33.000000	-99.000000
3166183.853000	38591032.600000	479.302000	0.299982	0.300586	-33.000000	-99.000000
3166183.853000	38591032.600000	489.302000	0.299968	0.300527	-33.000000	-99.000000
3166183.853000	38591042.600000	479.302000	0.299980	0.300577	-33.000000	-99.000000
3166183.853000	38591042.600000	489.302000	0.299963	0.300509	-33.000000	-99.000000
3166173.853000	38591032.600000	499.302000	0.299957	0.300483	-33.000000	-99.000000
3166183.853000	38591032.600000	499.302000	0.299954	0.300471	-33.000000	-99.000000
3166183.853000	38591042.600000	499.302000	0.299948	0.300447	-33.000000	-99.000000
3166173.853000	38591052.600000	479.302000	0.299978	0.300573	-33.000000	-99.000000
3166173.853000	38591052.600000	489.302000	0.299961	0.300502	-33.000000	-99.000000
3166173.853000	38591062.600000	479.302000	0.299975	0.300563	-33.000000	-99.000000
3166183.853000	38591052.600000	479.302000	0.299976	0.300566	-33.000000	-99.000000
3166183.853000	38591052.600000	489.302000	0.299957	0.300488	-33.000000	-99.000000
3166183.853000	38591062.600000	479.302000	0.299972	0.300553	-33.000000	-99.000000
3166183.853000	38591062.600000	489.302000	0.299950	0.300463	-33.000000	-99.000000
3166193.853000	38591032.600000	479.302000	0.299981	0.300582	-33.000000	-99.000000
3166193.853000	38591032.600000	489.302000	0.299966	0.300519	-33.000000	-99.000000
3166193.853000	38591042.600000	479.302000	0.299978	0.300572	-33.000000	-99.000000
3166193.853000	38591042.600000	489.302000	0.299960	0.300499	-33.000000	-99.000000
3166203.853000	38591032.600000	489.302000	0.299964	0.300511	-33.000000	-99.000000
3166203.853000	38591042.600000	479.302000	0.299976	0.300567	-33.000000	-99.000000
3166203.853000	38591042.600000	489.302000	0.299957	0.300489	-33.000000	-99.000000
3166193.853000	38591032.600000	499.302000	0.299951	0.300460	-33.000000	-99.000000
3166193.853000	38591032.600000	509.302000	0.299939	0.300408	-33.000000	-99.000000
3166193.853000	38591042.600000	499.302000	0.299944	0.300432	-33.000000	-99.000000
3166203.853000	38591032.600000	499.302000	0.299949	0.300450	-33.000000	-99.000000
3166203.853000	38591042.600000	499.302000	0.299940	0.300418	-33.000000	-99.000000
3166193.853000	38591052.600000	479.302000	0.299974	0.300559	-33.000000	-99.000000
3166193.853000	38591052.600000	489.302000	0.299953	0.300474	-33.000000	-99.000000
3166193.853000	38591062.600000	479.302000	0.299969	0.300543	-33.000000	-99.000000
3166193.853000	38591062.600000	489.302000	0.299945	0.300444	-33.000000	-99.000000
3166203.853000	38591052.600000	479.302000	0.299972	0.300552	-33.000000	-99.000000
3166203.853000	38591052.600000	489.302000	0.299950	0.300461	-33.000000	-99.000000
3166203.853000	38591062.600000	479.302000	0.299966	0.300533	-33.000000	-99.000000
3166203.853000	38591062.600000	489.302000	0.299940	0.300425	-33.000000	-99.000000
3166193.853000	38591052.600000	499.302000	0.299935	0.300398	-33.000000	-99.000000
3166203.853000	38591052.600000	499.302000	0.299930	0.300379	-33.000000	-99.000000
3166203.853000	38591062.600000	499.302000	0.299918	0.300330	-33.000000	-99.000000
3166173.853000	38591072.600000	479.302000	0.299971	0.300550	-33.000000	-99.000000
3166173.853000	38591082.600000	479.302000	0.299967	0.300535	-33.000000	-99.000000
3166183.853000	38591072.600000	479.302000	0.299968	0.300537	-33.000000	-99.000000
3166183.853000	38591072.600000	489.302000	0.299942	0.300432	-33.000000	-99.000000
3166183.853000	38591082.600000	479.302000	0.299962	0.300518	-33.000000	-99.000000
3166173.853000	38591092.600000	479.302000	0.299962	0.300519	-33.000000	-99.000000
3166173.853000	38591102.600000	479.302000	0.299956	0.300500	-33.000000	-99.000000
3166183.853000	38591092.600000	479.302000	0.299955	0.300495	-33.000000	-99.000000
3166183.853000	38591102.600000	479.302000	0.299947	0.300468	-33.000000	-99.000000
3166193.853000	38591072.600000	479.302000	0.299963	0.300523	-33.000000	-99.000000
3166193.853000	38591072.600000	489.302000	0.299935	0.300406	-33.000000	-99.000000
3166193.853000	38591082.600000	479.302000	0.299956	0.300498	-33.000000	-99.000000
3166193.853000	38591082.600000	489.302000	0.299922	0.300358	-33.000000	-99.000000
3166203.853000	38591072.600000	479.302000	0.299959	0.300509	-33.000000	-99.000000
3166203.853000	38591072.600000	489.302000	0.299928	0.300378	-33.000000	-99.000000
3166203.853000	38591082.600000	479.302000	0.299949	0.300476	-33.000000	-99.000000
3166203.853000	38591082.600000	489.302000	0.299911	0.300318	-33.000000	-99.000000
3166203.853000	38591072.600000	499.302000	0.299902	0.300268	-33.000000	-99.000000
3166193.853000	38591092.600000	479.302000	0.299946	0.300466	-33.000000	-99.000000
3166193.853000	38591092.600000	489.302000	0.299906	0.300300	-33.000000	-99.000000
3166193.853000	38591102.600000	479.302000	0.299934	0.300426	-33.000000	-99.000000
3166203.853000	38591092.600000	479.302000	0.299936	0.300433	-33.000000	-99.000000
3166203.853000	38591092.600000	489.302000	0.299891	0.300240	-33.000000	-99.000000
3166203.853000	38591102.600000	479.302000	0.299919	0.300375	-33.000000	-99.000000
3166203.853000	38591102.600000	489.302000	0.299864	0.300140	-33.000000	-99.000000
3166213.853000	38591042.600000	489.302000	0.299955	0.300480	-33.000000	-99.000000
3166213.853000	38591052.600000	489.302000	0.299947	0.300449	-33.000000	-99.000000
3166213.853000	38591062.600000	479.302000	0.299964	0.300524	-33.000000	-99.000000
3166213.853000	38591062.600000	489.302000	0.299935	0.300407	-33.000000	-99.000000
3166223.853000	38591062.600000	489.302000	0.299932	0.300393	-33.000000	-99.000000
3166213.853000	38591062.600000	499.302000	0.299912	0.300307	-33.000000	-99.000000
3166213.853000	38591072.600000	479.302000	0.299955	0.300495	-33.000000	-99.000000
3166213.853000	38591072.600000	489.302000	0.299921	0.300353	-33.000000	-99.000000
3166213.853000	38591082.600000	479.302000	0.299943	0.300454	-33.000000	-99.000000
3166213.853000	38591082.600000	489.302000	0.299901	0.300279	-33.000000	-99.000000
3166223.853000	38591072.600000	489.302000	0.299915	0.300331	-33.000000	-99.000000
3166223.853000	38591082.600000	479.302000	0.299937	0.300436	-33.000000	-99.000000
3166223.853000	38591082.600000	489.302000	0.299892	0.300245	-33.000000	-99.000000
3166213.853000	38591072.600000	499.302000	0.299893	0.300234	-33.000000	-99.000000
3166213.853000	38591082.600000	499.302000	0.299869	0.300139	-33.000000	-99.000000
3166213.853000	38591092.600000	479.302000	0.299926	0.300398	-33.000000	-99.000000
3166213.853000	38591092.600000	489.302000	0.299874	0.300178	-33.000000	-99.000000
3166213.853000	38591102.600000	479.302000	0.299901	0.300316	-33.000000	-99.000000
3166213.853000	38591102.600000	489.302000	0.299837	0.300039	-33.000000	-99.000000
3166223.853000	38591092.600000	479.302000	0.299916	0.300365	-33.000000	-99.000000
3166223.853000	38591092.600000	489.302000	0.299859	0.300121	-33.000000	-99.000000
3166223.853000	38591102.600000	479.302000	0.299883	0.300255	-33.000000	-99.000000
3166223.853000	38591102.600000	489.302000	0.299811	0.299939	-33.000000	-99.000000
3166233.853000	38591072.600000	489.302000	0.299911	0.300317	-33.000000	-99.000000
3166233.853000	38591082.600000	489.302000	0.299886	0.300222	-33.000000	-99.000000
3166233.853000	38591092.600000	489.302000	0.299848	0.300081	-33.000000	-99.000000
3166233.853000	38591102.600000	479.302000	0.299869	0.300208	-33.000000	-99.000000
3166233.853000	38591102.600000	489.302000	0.299791	0.299864	-33.000000	-99.000000
3166243.853000	38591092.600000	479.302000	0.299906	0.300334	-33.000000	-99.000000
3166243.853000	38591092.600000	489.302000	0.299845	0.300069	-33.000000	-99.000000
3166243.853000	38591102.600000	479.302000	0.299864	0.300192	-33.000000	-99.000000
3166243.853000	38591102.600000	489.302000	0.299785	0.299840	-33.000000	-99.000000
3166163.853000	38591112.600000	469.302000	0.299994	0.300649	-33.000000	-99.000000
3166163.853000	38591122.600000	469.302000	0.299993	0.300650	-33.000000	-99.000000
3166163.853000	38591112.600000	479.302000	0.299960	0.300512	-33.000000	-99.000000
3166163.853000	38591122.600000	479.302000	0.299957	0.300501	-33.000000	-99.000000
3166173.853000	38591112.600000	469.302000	0.299993	0.300650	-33.000000	-99.000000
3166173.853000	38591122.600000	469.302000	0.299992	0.300651	-33.000000	-99.000000
3166183.853000	38591112.600000	469.302000	0.299991	0.300652	-33.000000	-99.000000
3166183.853000	38591122.600000	469.302000	0.299989	0.300653	-33.000000	-99.000000
3166173.853000	38591132.600000	469.302000	0.299991	0.300651	-33.000000	-99.000000
3166173.853000	38591142.600000	469.302000	0.299990	0.300651	-33.000000	-99.000000
3166183.853000	38591132.600000	469.302000	0.299988	0.300653	-33.000000	-99.000000
3166183.853000	38591142.600000	469.302000	0.299987	0.300653	-33.000000	-99.000000
3166193.853000	38591112.600000	469.302000	0.299988	0.300654	-33.000000	-99.000000
3166193.853000	38591122.600000	469.302000	0.299985	0.300655	-33.000000	-99.000000
3166203.853000	38591112.600000	459.302000	0.300078	0.301017	-33.000000	-99.000000
3166203.853000	38591112.600000	469.302000	0.299984	0.300656	-33.000000	-99.000000
3166203.853000	38591122.600000	459.302000	0.300100	0.301117	-33.000000	-99.000000
3166203.853000	38591122.600000	469.302000	0.299980	0.300659	-33.000000	-99.000000
3166193.853000	38591132.600000	469.302000	0.299983	0.300656	-33.000000	-99.000000
3166193.853000	38591142.600000	459.302000	0.300089	0.301070	-33.000000	-99.000000
3166193.853000	38591142.600000	469.302000	0.299982	0.300656	-33.000000	-99.000000
3166203.853000	38591132.600000	459.302000	0.300124	0.301220	-33.000000	-99.000000
3166203.853000	38591132.600000	469.302000	0.299975	0.300661	-33.000000	-99.000000
3166203.853000	38591142.600000	459.302000	0.300141	0.301294	-33.000000	-99.000000
3166203.853000	38591142.600000	469.302000	0.299972	0.300662	-33.000000	-99.000000
3166173.853000	38591152.600000	469.302000	0.299990	0.300651	-33.000000	-99.000000
3166173.853000	38591162.600000	469.302000	0.299991	0.300650	-33.000000	-99.000000
3166183.853000	38591152.600000	469.302000	0.299987	0.300653	-33.000000	-99.000000
3166183.853000	38591162.600000	469.302000	0.299987	0.300652	-33.000000	-99.000000
3166173.853000	38591172.600000	469.302000	0.299991	0.300650	-33.000000	-99.000000
3166173.853000	38591182.600000	469.302000	0.299992	0.300649	-33.000000	-99.000000
3166183.853000	38591172.600000	469.302000	0.299989	0.300651	-33.000000	-99.000000
3166183.853000	38591182.600000	469.302000	0.299990	0.300650	-33.000000	-99.000000
3166193.853000	38591152.600000	459.302000	0.300090	0.301072	-33.000000	-99.000000
3166193.853000	38591152.600000	469.302000	0.299981	0.300656	-33.000000	-99.000000
3166193.853000	38591162.600000	459.302000	0.300083	0.301042	-33.000000	-99.000000
3166193.853000	38591162.600000	469.302000	0.299982	0.300655	-33.000000	-99.000000
3166203.853000	38591152.600000	459.302000	0.300142	0.301300	-33.000000	-99.000000
3166203.853000	38591152.600000	469.302000	0.299971	0.300662	-33.000000	-99.000000
3166203.853000	38591162.600000	459.302000	0.300127	0.301234	-33.000000	-99.000000
3166203.853000	38591162.600000	469.302000	0.299974	0.300659	-33.000000	-99.000000
3166193.853000	38591172.600000	459.302000	0.300072	0.300993	-33.000000	-99.000000
3166193.853000	38591172.600000	469.302000	0.299985	0.300653	-33.000000	-99.000000
3166193.853000	38591182.600000	459.302000	0.300060	0.300937	-33.000000	-99.000000
3166193.853000	38591182.600000	469.302000	0.299987	0.300651	-33.000000	-99.000000
3166203.853000	38591172.600000	459.302000	0.300103	0.301131	-33.000000	-99.000000
3166203.853000	38591172.600000	469.302000	0.299978	0.300656	-33.000000	-99.000000
3166203.853000	38591182.600000	459.302000	0.300080	0.301029	-33.000000	-99.000000
3166203.853000	38591182.600000	469.302000	0.299983	0.300653	-33.000000	-99.000000
3166213.853000	38591112.600000	469.302000	0.299979	0.300660	-33.000000	-99.000000
3166213.853000	38591122.600000	459.302000	0.300146	0.301315	-33.000000	-99.000000
3166213.853000	38591122.600000	469.302000	0.299971	0.300665	-33.000000	-99.000000
3166223.853000	38591112.600000	469.302000	0.299974	0.300664	-33.000000	-99.000000
3166223.853000	38591122.600000	469.302000	0.299959	0.300673	-33.000000	-99.000000
3166213.853000	38591132.600000	459.302000	0.300201	0.301547	-33.000000	-99.000000
3166213.853000	38591132.600000	469.302000	0.299961	0.300670	-33.000000	-99.000000
3166213.853000	38591142.600000	459.302000	0.300250	0.301745	-33.000000	-99.000000
3166213.853000	38591142.600000	469.302000	0.299952	0.300674	-33.000000	-99.000000
3166223.853000	38591132.600000	459.302000	0.300355	0.302155	-33.000000	-99.000000
3166223.853000	38591132.600000	469.302000	0.299935	0.300687	-33.000000	-99.000000
3166223.853000	38591142.600000	459.302000	0.300532	0.302813	-33.000000	-99.000000
3166223.853000	38591142.600000	469.302000	0.299907	0.300701	-33.000000	-99.000000
3166233.853000	38591112.600000	469.302000	0.299969	0.300667	-33.000000	-99.000000
3166233.853000	38591122.600000	469.302000	0.299946	0.300682	-33.000000	-99.000000
3166243.853000	38591112.600000	469.302000	0.299967	0.300669	-33.000000	-99.000000
3166243.853000	38591122.600000	469.302000	0.299941	0.300686	-33.000000	-99.000000
3166233.853000	38591132.600000	469.302000	0.299895	0.300712	-33.000000	-99.000000
3166233.853000	38591142.600000	459.302000	0.301400	0.305804	-33.000000	-99.000000
3166233.853000	38591142.600000	469.302000	0.299794	0.300743	-33.000000	-99.000000
3166243.853000	38591132.600000	469.302000	0.299871	0.300725	-33.000000	-99.000000
3166243.853000	38591142.600000	459.302000	0.302553	0.309675	-33.000000	-99.000000
3166243.853000	38591142.600000	469.302000	0.299699	0.300548	-33.000000	-99.000000
3166213.853000	38591152.600000	459.302000	0.300254	0.301763	-33.000000	-99.000000
3166213.853000	38591152.600000	469.302000	0.299951	0.300673	-33.000000	-99.000000
3166213.853000	38591162.600000	459.302000	0.300210	0.301582	-33.000000	-99.000000
3166213.853000	38591162.600000	469.302000	0.299959	0.300667	-33.000000	-99.000000
3166223.853000	38591152.600000	459.302000	0.300552	0.302885	-33.000000	-99.000000
3166223.853000	38591152.600000	469.302000	0.299903	0.300699	-33.000000	-99.000000
3166223.853000	38591162.600000	459.302000	0.300383	0.302260	-33.000000	-99.000000
3166223.853000	38591162.600000	469.302000	0.299929	0.300683	-33.000000	-99.000000
3166213.853000	38591172.600000	459.302000	0.300153	0.301347	-33.000000	-99.000000
3166213.853000	38591172.600000	469.302000	0.299969	0.300661	-33.000000	-99.000000
3166213.853000	38591182.600000	459.302000	0.300108	0.301153	-33.000000	-99.000000
3166213.853000	38591182.600000	469.302000	0.299977	0.300656	-33.000000	-99.000000
3166223.853000	38591172.600000	459.302000	0.300231	0.301668	-33.000000	-99.000000
3166223.853000	38591172.600000	469.302000	0.299954	0.300668	-33.000000	-99.000000
3166223.853000	38591182.600000	459.302000	0.300142	0.301302	-33.000000	-99.000000
3166223.853000	38591182.600000	469.302000	0.299970	0.300659	-33.000000	-99.000000
3166233.853000	38591152.600000	459.302000	0.301538	0.306268	-33.000000	-99.000000
3166233.853000	38591152.600000	469.302000	0.299775	0.300731	-33.000000	-99.000000
3166233.853000	38591162.600000	459.302000	0.300713	0.303456	-33.000000	-99.000000
3166233.853000	38591162.600000	469.302000	0.299878	0.300707	-33.000000	-99.000000
3166243.853000	38591152.600000	459.302000	0.303080	0.311459	-33.000000	-99.000000
3166243.853000	38591152.600000	469.302000	0.299673	0.300157	-33.000000	-99.000000
3166243.853000	38591162.600000	459.302000	0.300935	0.304230	-33.000000	-99.000000
3166243.853000	38591162.600000	469.302000	0.299846	0.300719	-33.000000	-99.000000
3166233.853000	38591172.600000	459.302000	0.300325	0.302041	-33.000000	-99.000000
3166233.853000	38591172.600000	469.302000	0.299938	0.300676	-33.000000	-99.000000
3166233.853000	38591182.600000	459.302000	0.300174	0.301438	-33.000000	-99.000000
3166233.853000	38591182.600000	469.302000	0.299964	0.300662	-33.000000	-99.000000
3166243.853000	38591172.600000	459.302000	0.300368	0.302205	-33.000000	-99.000000
3166243.853000	38591172.600000	469.302000	0.299931	0.300680	-33.000000	-99.000000
3166243.853000	38591182.600000	459.302000	0.300186	0.301488	-33.000000	-99.000000
3166243.853000	38591182.600000	469.302000	0.299962	0.300663	-33.000000	-99.000000
3166173.853000	38591112.600000	479.302000	0.299951	0.300481	-33.000000	-99.000000
3166173.853000	38591122.600000	479.302000	0.299945	0.300462	-33.000000	-99.000000
3166183.853000	38591112.600000	479.302000	0.299938	0.300438	-33.000000	-99.000000
3166183.853000	38591122.600000	479.302000	0.299929	0.300408	-33.000000	-99.000000
3166173.853000	38591132.600000	479.302000	0.299941	0.300447	-33.000000	-99.000000
3166173.853000	38591142.600000	479.302000	0.299938	0.300438	-33.000000	-99.000000
3166183.853000	38591132.600000	479.302000	0.299921	0.300382	-33.000000	-99.000000
3166193.853000	38591112.600000	479.302000	0.299920	0.300379	-33.000000	-99.000000
3166193.853000	38591122.600000	479.302000	0.299905	0.300328	-33.000000	-99.000000
3166203.853000	38591112.600000	479.302000	0.299896	0.300300	-33.000000	-99.000000
3166203.853000	38591112.600000	489.302000	0.299830	0.300013	-33.000000	-99.000000
3166203.853000	38591122.600000	479.302000	0.299869	0.300209	-33.000000	-99.000000
3166193.853000	38591132.600000	479.302000	0.299891	0.300281	-33.000000	-99.000000
3166193.853000	38591142.600000	479.302000	0.299881	0.300249	-33.000000	-99.000000
3166203.853000	38591132.600000	479.302000	0.299840	0.300113	-33.000000	-99.000000
3166203.853000	38591142.600000	479.302000	0.299820	0.300045	-33.000000	-99.000000
3166173.853000	38591152.600000	479.302000	0.299938	0.300437	-33.000000	-99.000000
3166173.853000	38591162.600000	479.302000	0.299940	0.300445	-33.000000	-99.000000
3166173.853000	38591172.600000	479.302000	0.299944	0.300458	-33.000000	-99.000000
3166173.853000	38591182.600000	479.302000	0.299949	0.300476	-33.000000	-99.000000
3166193.853000	38591152.600000	479.302000	0.299880	0.300246	-33.000000	-99.000000
3166193.853000	38591162.600000	479.302000	0.299888	0.300273	-33.000000	-99.000000
3166203.853000	38591152.600000	479.302000	0.299818	0.300038	-33.000000	-99.000000
3166203.853000	38591162.600000	479.302000	0.299836	0.300097	-33.000000	-99.000000
3166193.853000	38591172.600000	479.302000	0.299902	0.300318	-33.000000	-99.000000
3166193.853000	38591182.600000	479.302000	0.299917	0.300369	-33.000000	-99.000000
3166203.853000	38591172.600000	479.302000	0.299864	0.300190	-33.000000	-99.000000
3166203.853000	38591182.600000	479.302000	0.299891	0.300283	-33.000000	-99.000000
3166213.853000	38591112.600000	479.302000	0.299865	0.300197	-33.000000	-99.000000
3166213.853000	38591112.600000	489.302000	0.299787	0.299847	-33.000000	-99.000000
3166213.853000	38591122.600000	479.302000	0.299815	0.300029	-33.000000	-99.000000
3166223.853000	38591112.600000	479.302000	0.299829	0.300077	-33.000000	-99.000000
3166223.853000	38591112.600000	489.302000	0.299740	0.299665	-33.000000	-99.000000
3166223.853000	38591122.600000	479.302000	0.299739	0.299777	-33.000000	-99.000000
3166223.853000	38591122.600000	489.302000	0.299638	0.299258	-33.000000	-99.000000
3166213.853000	38591132.600000	479.302000	0.299753	0.299821	-33.000000	-99.000000
3166213.853000	38591142.600000	479.302000	0.299700	0.299645	-33.000000	-99.000000
3166223.853000	38591132.600000	479.302000	0.299596	0.299297	-33.000000	-99.000000
3166223.853000	38591142.600000	479.302000	0.299433	0.298749	-33.000000	-99.000000
3166233.853000	38591112.600000	479.302000	0.299798	0.299971	-33.000000	-99.000000
3166233.853000	38591112.600000	489.302000	0.299702	0.299514	-33.000000	-99.000000
3166233.853000	38591122.600000	479.302000	0.299658	0.299504	-33.000000	-99.000000
3166233.853000	38591122.600000	489.302000	0.299561	0.298936	-33.000000	-99.000000
3166243.853000	38591112.600000	479.302000	0.299786	0.299933	-33.000000	-99.000000
3166243.853000	38591112.600000	489.302000	0.299689	0.299462	-33.000000	-99.000000
3166243.853000	38591122.600000	479.302000	0.299624	0.299390	-33.000000	-99.000000
3166243.853000	38591122.600000	489.302000	0.299533	0.298813	-33.000000	-99.000000
3166233.853000	38591132.600000	479.302000	0.299357	0.298492	-33.000000	-99.000000
3166233.853000	38591132.600000	489.302000	0.299371	0.298025	-33.000000	-99.000000
3166233.853000	38591142.600000	479.302000	0.298815	0.296588	-33.000000	-99.000000
3166243.853000	38591132.600000	479.302000	0.299225	0.298043	-33.000000	-99.000000
3166243.853000	38591132.600000	489.302000	0.299322	0.297723	-33.000000	-99.000000
3166243.853000	38591142.600000	479.302000	0.298371	0.294426	-33.000000	-99.000000
3166213.853000	38591152.600000	479.302000	0.299695	0.299627	-33.000000	-99.000000
3166213.853000	38591162.600000	479.302000	0.299742	0.299784	-33.000000	-99.000000
3166223.853000	38591152.600000	479.302000	0.299415	0.298687	-33.000000	-99.000000
3166223.853000	38591162.600000	479.302000	0.299567	0.299197	-33.000000	-99.000000
3166213.853000	38591172.600000	479.302000	0.299805	0.299993	-33.000000	-99.000000
3166213.853000	38591182.600000	479.302000	0.299857	0.300169	-33.000000	-99.000000
3166223.853000	38591172.600000	479.302000	0.299719	0.299706	-33.000000	-99.000000
3166223.853000	38591182.600000	479.302000	0.299816	0.300032	-33.000000	-99.000000
3166233.853000	38591152.600000	479.302000	0.298736	0.296282	-33.000000	-99.000000
3166233.853000	38591162.600000	479.302000	0.299281	0.298231	-33.000000	-99.000000
3166243.853000	38591152.600000	479.302000	0.298419	0.293645	-33.000000	-99.000000
3166243.853000	38591162.600000	479.302000	0.299112	0.297650	-33.000000	-99.000000
3166233.853000	38591172.600000	479.302000	0.299621	0.299380	-33.000000	-99.000000
3166233.853000	38591182.600000	479.302000	0.299779	0.299909	-33.000000	-99.000000
3166243.853000	38591172.600000	479.302000	0.299580	0.299240	-33.000000	-99.000000
3166243.853000	38591182.600000	479.302000	0.299766	0.299864	-33.000000	-99.000000
3166173.853000	38591192.600000	469.302000	0.299993	0.300648	-33.000000	-99.000000
3166173.853000	38591202.600000	469.302000	0.299994	0.300648	-33.000000	-99.000000
3166183.853000	38591192.600000	469.302000	0.299991	0.300649	-33.000000	-99.000000
3166183.853000	38591202.600000	469.302000	0.299992	0.300648	-33.000000	-99.000000
3166173.853000	38591212.600000	469.302000	0.299995	0.300647	-33.000000	-99.000000
3166173.853000	38591222.600000	469.302000	0.299995	0.300647	-33.000000	-99.000000
3166183.853000	38591212.600000	469.302000	0.299994	0.300648	-33.000000	-99.000000
3166183.853000	38591222.600000	469.302000	0.299995	0.300647	-33.000000	-99.000000
3166193.853000	38591192.600000	459.302000	0.300049	0.300886	-33.000000	-99.000000
3166193.853000	38591192.600000	469.302000	0.299989	0.300650	-33.000000	-99.000000
3166193.853000	38591202.600000	459.302000	0.300040	0.300842	-33.000000	-99.000000
3166193.853000	38591202.600000	469.302000	0.299991	0.300649	-33.000000	-99.000000
3166203.853000	38591192.600000	459.302000	0.300062	0.300945	-33.000000	-99.000000
3166203.853000	38591192.600000	469.302000	0.299986	0.300651	-33.000000	-99.000000
3166203.853000	38591202.600000	459.302000	0.300048	0.300880	-33.000000	-99.000000
3166203.853000	38591202.600000	469.302000	0.299989	0.300650	-33.000000	-99.000000
3166193.853000	38591212.600000	459.302000	0.300033	0.300807	-33.000000	-99.000000
3166193.853000	38591212.600000	469.302000	0.299993	0.300648	-33.000000	-99.000000
3166193.853000	38591222.600000	459.302000	0.300027	0.300779	-33.000000	-99.000000
3166193.853000	38591222.600000	469.302000	0.299994	0.300647	-33.000000	-99.000000
3166203.853000	38591212.600000	459.302000	0.300038	0.300831	-33.000000	-99.000000
3166203.853000	38591212.600000	469.302000	0.299991	0.300648	-33.000000	-99.000000
3166203.853000	38591222.600000	459.302000	0.300030	0.300795	-33.000000	-99.000000
3166203.853000	38591222.600000	469.302000	0.299993	0.300648	-33.000000	-99.000000
3166173.853000	38591232.600000	469.302000	0.299996	0.300647	-33.000000	-99.000000
3166183.853000	38591232.600000	469.302000	0.299995	0.300647	-33.000000	-99.000000
3166193.853000	38591232.600000	459.302000	0.300022	0.300756	-33.000000	-99.000000
3166193.853000	38591232.600000	469.302000	0.299995	0.300647	-33.000000	-99.000000
3166203.853000	38591232.600000	459.302000	0.300025	0.300768	-33.000000	-99.000000
3166203.853000	38591232.600000	469.302000	0.299994	0.300647	-33.000000	-99.000000
3166213.853000	38591192.600000	459.302000	0.300077	0.301015	-33.000000	-99.000000
3166213.853000	38591192.600000	469.302000	0.299983	0.300653	-33.000000	-99.000000
3166213.853000	38591202.600000	459.302000	0.300057	0.300921	-33.000000	-99.000000
3166213.853000	38591202.600000	469.302000	0.299987	0.300650	-33.000000	-99.000000
3166223.853000	38591192.600000	459.302000	0.300094	0.301088	-33.000000	-99.000000
3166223.853000	38591192.600000	469.302000	0.299980	0.300654	-33.000000	-99.000000
3166223.853000	38591202.600000	459.302000	0.300065	0.300960	-33.000000	-99.000000
3166223.853000	38591202.600000	469.302000	0.299986	0.300651	-33.000000	-99.000000
3166213.853000	38591212.600000	459.302000	0.300043	0.300856	-33.000000	-99.000000
3166213.853000	38591212.600000	469.302000	0.299990	0.300649	-33.000000	-99.000000
3166213.853000	38591222.600000	459.302000	0.300034	0.300811	-33.000000	-99.000000
3166213.853000	38591222.600000	469.302000	0.299992	0.300648	-33.000000	-99.000000
3166223.853000	38591212.600000	459.302000	0.300048	0.300878	-33.000000	-99.000000
3166223.853000	38591212.600000	469.302000	0.299989	0.300649	-33.000000	-99.000000
3166223.853000	38591222.600000	459.302000	0.300036	0.300824	-33.000000	-99.000000
3166223.853000	38591222.600000	469.302000	0.299992	0.300648	-33.000000	-99.000000
3166233.853000	38591192.600000	459.302000	0.300107	0.301147	-33.000000	-99.000000
3166233.853000	38591192.600000	469.302000	0.299977	0.300655	-33.000000	-99.000000
3166233.853000	38591202.600000	459.302000	0.300071	0.300988	-33.000000	-99.000000
3166233.853000	38591202.600000	469.302000	0.299984	0.300652	-33.000000	-99.000000
3166243.853000	38591192.600000	459.302000	0.300111	0.301166	-33.000000	-99.000000
3166243.853000	38591192.600000	469.302000	0.299976	0.300656	-33.000000	-99.000000
3166243.853000	38591202.600000	459.302000	0.300073	0.300997	-33.000000	-99.000000
3166243.853000	38591202.600000	469.302000	0.299984	0.300652	-33.000000	-99.000000
3166233.853000	38591212.600000	459.302000	0.300051	0.300894	-33.000000	-99.000000
3166233.853000	38591212.600000	469.302000	0.299989	0.300650	-33.000000	-99.000000
3166233.853000	38591222.600000	459.302000	0.300038	0.300833	-33.000000	-99.000000
3166233.853000	38591222.600000	469.302000	0.299991	0.300648	-33.000000	-99.000000
3166243.853000	38591212.600000	459.302000	0.300052	0.300898	-33.000000	-99.000000
3166243.853000	38591212.600000	469.302000	0.299988	0.300650	-33.000000	-99.000000
3166243.853000	38591222.600000	459.302000	0.300039	0.300836	-33.000000	-99.000000
3166243.853000	38591222.600000	469.302000	0.299991	0.300648	-33.000000	-99.000000
3166213.853000	38591232.600000	459.302000	0.300027	0.300778	-33.000000	-99.000000
3166213.853000	38591232.600000	469.302000	0.299994	0.300647	-33.000000	-99.000000
3166223.853000	38591232.600000	459.302000	0.300028	0.300786	-33.000000	-99.000000
3166223.853000	38591232.600000	469.302000	0.299993	0.300647	-33.000000	-99.000000
3166233.853000	38591232.600000	459.302000	0.300030	0.300792	-33.000000	-99.000000
3166233.853000	38591232.600000	469.302000	0.299993	0.300647	-33.000000	-99.000000
3166243.853000	38591232.600000	459.302000	0.300030	0.300794	-33.000000	-99.000000
3166243.853000	38591232.600000	469.302000	0.299993	0.300647	-33.000000	-99.000000
3166173.853000	38591192.600000	479.302000	0.299955	0.300495	-33.000000	-99.000000
3166173.853000	38591202.600000	479.302000	0.299961	0.300514	-33.000000	-99.000000
3166173.853000	38591212.600000	479.302000	0.299966	0.300531	-33.000000	-99.000000
3166173.853000	38591222.600000	479.302000	0.299970	0.300546	-33.000000	-99.000000
3166193.853000	38591192.600000	479.302000	0.299931	0.300417	-33.000000	-99.000000
3166193.853000	38591202.600000	479.302000	0.299944	0.300457	-33.000000	-99.000000
3166203.853000	38591192.600000	479.302000	0.299915	0.300361	-33.000000	-99.000000
3166203.853000	38591202.600000	479.302000	0.299933	0.300421	-33.000000	-99.000000
3166193.853000	38591212.600000	479.302000	0.299954	0.300490	-33.000000	-99.000000
3166193.853000	38591222.600000	479.302000	0.299962	0.300517	-33.000000	-99.000000
3166203.853000	38591212.600000	479.302000	0.299947	0.300467	-33.000000	-99.000000
3166203.853000	38591222.600000	479.302000	0.299957	0.300501	-33.000000	-99.000000
3166173.853000	38591232.600000	479.302000	0.299974	0.300559	-33.000000	-99.000000
3166193.853000	38591232.600000	479.302000	0.299968	0.300538	-33.000000	-99.000000
3166203.853000	38591232.600000	479.302000	0.299965	0.300527	-33.000000	-99.000000
3166213.853000	38591192.600000	479.302000	0.299895	0.300295	-33.000000	-99.000000
3166213.853000	38591202.600000	479.302000	0.299921	0.300383	-33.000000	-99.000000
3166223.853000	38591192.600000	479.302000	0.299875	0.300227	-33.000000	-99.000000
3166223.853000	38591202.600000	479.302000	0.299910	0.300346	-33.000000	-99.000000
3166213.853000	38591212.600000	479.302000	0.299939	0.300443	-33.000000	-99.000000
3166213.853000	38591222.600000	479.302000	0.299952	0.300486	-33.000000	-99.000000
3166223.853000	38591212.600000	479.302000	0.299933	0.300422	-33.000000	-99.000000
3166223.853000	38591222.600000	479.302000	0.299949	0.300473	-33.000000	-99.000000
3166233.853000	38591192.600000	479.302000	0.299859	0.300173	-33.000000	-99.000000
3166233.853000	38591202.600000	479.302000	0.299902	0.300319	-33.000000	-99.000000
3166243.853000	38591192.600000	479.302000	0.299853	0.300155	-33.000000	-99.000000
3166243.853000	38591202.600000	479.302000	0.299900	0.300311	-33.000000	-99.000000
3166233.853000	38591212.600000	479.302000	0.299929	0.300408	-33.000000	-99.000000
3166233.853000	38591222.600000	479.302000	0.299946	0.300465	-33.000000	-99.000000
3166243.853000	38591212.600000	479.302000	0.299928	0.300403	-33.000000	-99.000000
3166243.853000	38591222.600000	479.302000	0.299945	0.300462	-33.000000	-99.000000
3166213.853000	38591232.600000	479.302000	0.299962	0.300517	-33.000000	-99.000000
3166223.853000	38591232.600000	479.302000	0.299959	0.300509	-33.000000	-99.000000
3166233.853000	38591232.600000	479.302000	0.299958	0.300504	-33.000000	-99.000000
3166243.853000	38591232.600000	479.302000	0.299957	0.300502	-33.000000	-99.000000
3166323.853000	38591082.600000	409.302000	0.259381	0.256091	-33.000000	-99.000000
3166313.853000	38591082.600000	429.302000	0.290182	0.291530	-33.000000	-99.000000
3166323.853000	38591082.600000	419.302000	0.290226	0.291746	-33.000000	-99.000000
3166323.853000	38591082.600000	429.302000	0.290170	0.291461	-33.000000	-99.000000
3166323.853000	38591092.600000	409.302000	0.259284	0.256038	-33.000000	-99.000000
3166323.853000	38591102.600000	409.302000	0.262370	0.258069	-33.000000	-99.000000
3166313.853000	38591092.600000	429.302000	0.290260	0.291978	-33.000000	-99.000000
3166313.853000	38591102.600000	429.302000	0.290396	0.292725	-33.000000	-99.000000
3166323.853000	38591092.600000	419.302000	0.290301	0.292153	-33.000000	-99.000000
3166323.853000	38591092.600000	429.302000	0.290236	0.291843	-33.000000	-99.000000
3166323.853000	38591102.600000	419.302000	0.294901	0.295916	-33.000000	-99.000000
3166323.853000	38591102.600000	429.302000	0.290342	0.292436	-33.000000	-99.000000
3166293.853000	38591082.600000	439.302000	0.290091	0.291045	-33.000000	-99.000000
3166293.853000	38591082.600000	449.302000	0.289994	0.290509	-33.000000	-99.000000
3166303.853000	38591082.600000	439.302000	0.290097	0.291083	-33.000000	-99.000000
3166303.853000	38591082.600000	449.302000	0.289994	0.290513	-33.000000	-99.000000
3166303.853000	38591082.600000	459.302000	0.289893	0.289932	-33.000000	-99.000000
3166293.853000	38591092.600000	439.302000	0.290132	0.291307	-33.000000	-99.000000
3166293.853000	38591092.600000	449.302000	0.289991	0.290535	-33.000000	-99.000000
3166293.853000	38591102.600000	439.302000	0.290203	0.291766	-33.000000	-99.000000
3166293.853000	38591102.600000	449.302000	0.289985	0.290580	-33.000000	-99.000000
3166303.853000	38591092.600000	439.302000	0.290144	0.291388	-33.000000	-99.000000
3166303.853000	38591092.600000	449.302000	0.289990	0.290543	-33.000000	-99.000000
3166303.853000	38591102.600000	439.302000	0.290236	0.291969	-33.000000	-99.000000
3166303.853000	38591102.600000	449.302000	0.289982	0.290602	-33.000000	-99.000000
3166303.853000	38591092.600000	459.302000	0.289842	0.289673	-33.000000	-99.000000
3166303.853000	38591102.600000	459.302000	0.289746	0.289171	-33.000000	-99.000000
3166313.853000	38591082.600000	439.302000	0.290096	0.291079	-33.000000	-99.000000
3166313.853000	38591082.600000	449.302000	0.289994	0.290513	-33.000000	-99.000000
3166323.853000	38591082.600000	439.302000	0.290089	0.291034	-33.000000	-99.000000
3166323.853000	38591082.600000	449.302000	0.289994	0.290508	-33.000000	-99.000000
3166313.853000	38591082.600000	459.302000	0.289894	0.289936	-33.000000	-99.000000
3166313.853000	38591082.600000	469.302000	0.344094	0.334584	-33.000000	-99.000000
3166323.853000	38591082.600000	459.302000	0.289901	0.289973	-33.000000	-99.000000
3166323.853000	38591082.600000	469.302000	0.344156	0.334641	-33.000000	-99.000000
3166313.853000	38591092.600000	439.302000	0.290143	0.291380	-33.000000	-99.000000
3166313.853000	38591092.600000	449.302000	0.289990	0.290542	-33.000000	-99.000000
3166313.853000	38591102.600000	439.302000	0.290232	0.291947	-33.000000	-99.000000
3166313.853000	38591102.600000	449.302000	0.289982	0.290599	-33.000000	-99.000000
3166323.853000	38591092.600000	439.302000	0.290128	0.291286	-33.000000	-99.000000
3166323.853000	38591092.600000	449.302000	0.289991	0.290533	-33.000000	-99.000000
3166323.853000	38591102.600000	439.302000	0.290196	0.291716	-33.000000	-99.000000
3166323.853000	38591102.600000	449.302000	0.289985	0.290575	-33.000000	-99.000000
3166313.853000	38591092.600000	459.302000	0.289843	0.289680	-33.000000	-99.000000
3166313.853000	38591092.600000	469.302000	0.343693	0.334213	-33.000000	-99.000000
3166313.853000	38591102.600000	459.302000	0.289749	0.289191	-33.000000	-99.000000
3166313.853000	38591102.600000	469.302000	0.342979	0.333561	-33.000000	-99.000000
3166323.853000	38591092.600000	459.302000	0.289859	0.289760	-33.000000	-99.000000
3166323.853000	38591092.600000	469.302000	0.343819	0.334328	-33.000000	-99.000000
3166323.853000	38591102.600000	459.302000	0.289787	0.289390	-33.000000	-99.000000
3166323.853000	38591102.600000	469.302000	0.343267	0.333821	-33.000000	-99.000000
3166303.853000	38591082.600000	489.302000	0.532701	0.535578	-33.000000	-99.000000
3166303.853000	38591092.600000	489.302000	0.532385	0.535262	-33.000000	-99.000000
3166303.853000	38591102.600000	489.302000	0.531769	0.534654	-33.000000	-99.000000
3166313.853000	38591082.600000	479.302000	0.470697	0.467512	-33.000000	-99.000000
3166313.853000	38591082.600000	489.302000	0.532705	0.535582	-33.000000	-99.000000
3166323.853000	38591082.600000	479.302000	0.470651	0.467460	-33.000000	-99.000000
3166323.853000	38591082.600000	489.302000	0.532750	0.535627	-33.000000	-99.000000
3166313.853000	38591092.600000	479.302000	0.471004	0.467848	-33.000000	-99.000000
3166313.853000	38591092.600000	489.302000	0.532394	0.535271	-33.000000	-99.000000
3166313.853000	38591102.600000	479.302000	0.471527	0.468389	-33.000000	-99.000000
3166313.853000	38591102.600000	489.302000	0.531793	0.534678	-33.000000	-99.000000
3166323.853000	38591092.600000	479.302000	0.470913	0.467749	-33.000000	-99.000000
3166323.853000	38591092.600000	489.302000	0.532492	0.535369	-33.000000	-99.000000
3166323.853000	38591102.600000	479.302000	0.471328	0.468188	-33.000000	-99.000000
3166323.853000	38591102.600000	489.302000	0.532040	0.534921	-33.000000	-99.000000
3166333.853000	38591082.600000	399.302000	0.262929	0.256730	-33.000000	-99.000000
3166333.853000	38591082.600000	409.302000	0.263200	0.257299	-33.000000	-99.000000
3166343.853000	38591082.600000	399.302000	0.262891	0.256674	-33.000000	-99.000000
3166343.853000	38591082.600000	409.302000	0.263187	0.257295	-33.000000	-99.000000
3166333.853000	38591082.600000	419.302000	0.309917	0.309390	-33.000000	-99.000000
3166333.853000	38591082.600000	429.302000	0.299738	0.299985	-33.000000	-99.000000
3166343.853000	38591082.600000	419.302000	0.308335	0.305540	-33.000000	-99.000000
3166343.853000	38591082.600000	429.302000	0.326710	0.327067	-33.000000	-99.000000
3166333.853000	38591092.600000	399.302000	0.262793	0.256525	-33.000000	-99.000000
3166333.853000	38591092.600000	409.302000	0.263153	0.257286	-33.000000	-99.000000
3166333.853000	38591102.600000	399.302000	0.262589	0.256214	-33.000000	-99.000000
3166333.853000	38591102.600000	409.302000	0.263080	0.257267	-33.000000	-99.000000
3166343.853000	38591092.600000	399.302000	0.262725	0.256420	-33.000000	-99.000000
3166343.853000	38591092.600000	409.302000	0.263129	0.257279	-33.000000	-99.000000
3166343.853000	38591102.600000	399.302000	0.262452	0.256003	-33.000000	-99.000000
3166343.853000	38591102.600000	409.302000	0.263028	0.257252	-33.000000	-99.000000
3166333.853000	38591092.600000	419.302000	0.301716	0.299561	-33.000000	-99.000000
3166333.853000	38591092.600000	429.302000	0.306267	0.305962	-33.000000	-99.000000
3166333.853000	38591102.600000	419.302000	0.301749	0.299580	-33.000000	-99.000000
3166333.853000	38591102.600000	429.302000	0.311337	0.310419	-33.000000	-99.000000
3166343.853000	38591092.600000	419.302000	0.308337	0.305557	-33.000000	-99.000000
3166343.853000	38591092.600000	429.302000	0.326727	0.327084	-33.000000	-99.000000
3166343.853000	38591102.600000	419.302000	0.308341	0.305585	-33.000000	-99.000000
3166343.853000	38591102.600000	429.302000	0.326756	0.327111	-33.000000	-99.000000
3166353.853000	38591082.600000	399.302000	0.262872	0.256645	-33.000000	-99.000000
3166353.853000	38591082.600000	409.302000	0.263180	0.257293	-33.000000	-99.000000
3166363.853000	38591082.600000	399.302000	0.262876	0.256651	-33.000000	-99.000000
3166353.853000	38591082.600000	419.302000	0.308336	0.305542	-33.000000	-99.000000
3166353.853000	38591082.600000	429.302000	0.326712	0.327069	-33.000000	-99.000000
3166363.853000	38591082.600000	419.302000	0.308336	0.305542	-33.000000	-99.000000
3166363.853000	38591082.600000	429.302000	0.326711	0.327069	-33.000000	-99.000000
3166353.853000	38591092.600000	399.302000	0.262687	0.256363	-33.000000	-99.000000
3166353.853000	38591092.600000	409.302000	0.263115	0.257275	-33.000000	-99.000000
3166353.853000	38591102.600000	399.302000	0.262372	0.255879	-33.000000	-99.000000
3166353.853000	38591102.600000	409.302000	0.262997	0.257243	-33.000000	-99.000000
3166363.853000	38591092.600000	399.302000	0.262695	0.256375	-33.000000	-99.000000
3166363.853000	38591102.600000	399.302000	0.262389	0.255905	-33.000000	-99.000000
3166353.853000	38591092.600000	419.302000	0.308338	0.305561	-33.000000	-99.000000
3166353.853000	38591092.600000	429.302000	0.326731	0.327087	-33.000000	-99.000000
3166353.853000	38591102.600000	419.302000	0.308342	0.305594	-33.000000	-99.000000
3166353.853000	38591102.600000	429.302000	0.326765	0.327119	-33.000000	-99.000000
3166363.853000	38591092.600000	419.302000	0.308338	0.305560	-33.000000	-99.000000
3166363.853000	38591092.600000	429.302000	0.326730	0.327086	-33.000000	-99.000000
3166363.853000	38591102.600000	419.302000	0.308342	0.305592	-33.000000	-99.000000
3166363.853000	38591102.600000	429.302000	0.326763	0.327118	-33.000000	-99.000000
3166333.853000	38591082.600000	439.302000	0.290079	0.290965	-33.000000	-99.000000
3166333.853000	38591082.600000	449.302000	0.289995	0.290501	-33.000000	-99.000000
3166343.853000	38591082.600000	439.302000	0.338289	0.338345	-33.000000	-99.000000
3166343.853000	38591082.600000	449.302000	0.360014	0.360014	-33.000000	-99.000000
3166333.853000	38591082.600000	459.302000	0.289913	0.290030	-33.000000	-99.000000
3166333.853000	38591082.600000	469.302000	0.344253	0.334731	-33.000000	-99.000000
3166343.853000	38591082.600000	459.302000	0.385000	0.385000	-33.000000	-99.000000
3166343.853000	38591082.600000	469.302000	0.391649	0.391649	-33.000000	-99.000000
3166333.853000	38591092.600000	439.302000	0.290107	0.291150	-33.000000	-99.000000
3166333.853000	38591092.600000	449.302000	0.289993	0.290519	-33.000000	-99.000000
3166333.853000	38591102.600000	439.302000	0.290150	0.291428	-33.000000	-99.000000
3166333.853000	38591102.600000	449.302000	0.289989	0.290546	-33.000000	-99.000000
3166343.853000	38591092.600000	439.302000	0.338272	0.338331	-33.000000	-99.000000
3166343.853000	38591092.600000	449.302000	0.360021	0.360021	-33.000000	-99.000000
3166343.853000	38591102.600000	439.302000	0.338241	0.338307	-33.000000	-99.000000
3166343.853000	38591102.600000	449.302000	0.360031	0.360031	-33.000000	-99.000000
3166333.853000	38591092.600000	459.302000	0.289882	0.289874	-33.000000	-99.000000
3166333.853000	38591092.600000	469.302000	0.344002	0.334496	-33.000000	-99.000000
3166333.853000	38591102.600000	459.302000	0.289835	0.289637	-33.000000	-99.000000
3166333.853000	38591102.600000	469.302000	0.343639	0.334159	-33.000000	-99.000000
3166343.853000	38591092.600000	459.302000	0.384999	0.384999	-33.000000	-99.000000
3166343.853000	38591092.600000	469.302000	0.391642	0.391642	-33.000000	-99.000000
3166343.853000	38591102.600000	459.302000	0.384999	0.384999	-33.000000	-99.000000
3166343.853000	38591102.600000	469.302000	0.391628	0.391628	-33.000000	-99.000000
3166353.853000	38591082.600000	439.302000	0.338287	0.338343	-33.000000	-99.000000
3166353.853000	38591082.600000	449.302000	0.360015	0.360015	-33.000000	-99.000000
3166363.853000	38591082.600000	439.302000	0.338288	0.338344	-33.000000	-99.000000
3166363.853000	38591082.600000	449.302000	0.360015	0.360015	-33.000000	-99.000000
3166353.853000	38591082.600000	459.302000	0.385000	0.385000	-33.000000	-99.000000
3166353.853000	38591082.600000	469.302000	0.391649	0.391649	-33.000000	-99.000000
3166363.853000	38591082.600000	459.302000	0.385000	0.385000	-33.000000	-99.000000
3166363.853000	38591082.600000	469.302000	0.391649	0.391649	-33.000000	-99.000000
3166353.853000	38591092.600000	439.302000	0.338267	0.338328	-33.000000	-99.000000
3166353.853000	38591092.600000	449.302000	0.360022	0.360022	-33.000000	-99.000000
3166353.853000	38591102.600000	439.302000	0.338231	0.338300	-33.000000	-99.000000
3166353.853000	38591102.600000	449.302000	0.360034	0.360034	-33.000000	-99.000000
3166363.853000	38591092.600000	439.302000	0.338268	0.338329	-33.000000	-99.000000
3166363.853000	38591092.600000	449.302000	0.360022	0.360022	-33.000000	-99.000000
3166363.853000	38591102.600000	439.302000	0.338233	0.338301	-33.000000	-99.000000
3166363.853000	38591102.600000	449.302000	0.360033	0.360033	-33.000000	-99.000000
3166353.853000	38591092.600000	459.302000	0.384999	0.384999	-33.000000	-99.000000
3166353.853000	38591092.600000	469.302000	0.391640	0.391640	-33.000000	-99.000000
3166353.853000	38591102.600000	459.302000	0.384999	0.384999	-33.000000	-99.000000
3166353.853000	38591102.600000	469.302000	0.391624	0.391624	-33.000000	-99.000000
3166363.853000	38591092.600000	459.302000	0.384999	0.384999	-33.000000	-99.000000
3166363.853000	38591092.600000	469.302000	0.391640	0.391640	-33.000000	-99.000000
3166363.853000	38591102.600000	459.302000	0.384999	0.384999	-33.000000	-99.000000
3166363.853000	38591102.600000	469.302000	0.391625	0.391625	-33.000000	-99.000000
3166373.853000	38591082.600000	429.302000	0.326709	0.327066	-33.000000	-99.000000
3166373.853000	38591092.600000	429.302000	0.326725	0.327082	-33.000000	-99.000000
3166373.853000	38591102.600000	429.302000	0.326752	0.327107	-33.000000	-99.000000
3166373.853000	38591082.600000	439.302000	0.338290	0.338346	-33.000000	-99.000000
3166373.853000	38591082.600000	449.302000	0.360014	0.360014	-33.000000	-99.000000
3166373.853000	38591082.600000	459.302000	0.385000	0.385000	-33.000000	-99.000000
3166373.853000	38591082.600000	469.302000	0.391650	0.391650	-33.000000	-99.000000
3166373.853000	38591092.600000	439.302000	0.338274	0.338333	-33.000000	-99.000000
3166373.853000	38591092.600000	449.302000	0.360020	0.360020	-33.000000	-99.000000
3166373.853000	38591102.600000	439.302000	0.338246	0.338311	-33.000000	-99.000000
3166373.853000	38591102.600000	449.302000	0.360029	0.360029	-33.000000	-99.000000
3166373.853000	38591092.600000	459.302000	0.384999	0.384999	-33.000000	-99.000000
3166373.853000	38591092.600000	469.302000	0.391643	0.391643	-33.000000	-99.000000
3166373.853000	38591102.600000	459.302000	0.384999	0.384999	-33.000000	-99.000000
3166373.853000	38591102.600000	469.302000	0.391630	0.391630	-33.000000	-99.000000
3166333.853000	38591082.600000	479.302000	0.470579	0.467379	-33.000000	-99.000000
3166333.853000	38591082.600000	489.302000	0.532821	0.535699	-33.000000	-99.000000
3166343.853000	38591082.600000	479.302000	0.379987	0.379987	-33.000000	-99.000000
3166343.853000	38591082.600000	489.302000	0.343375	0.343375	-33.000000	-99.000000
3166333.853000	38591092.600000	479.302000	0.470778	0.467600	-33.000000	-99.000000
3166333.853000	38591092.600000	489.302000	0.532632	0.535509	-33.000000	-99.000000
3166333.853000	38591102.600000	479.302000	0.471062	0.467908	-33.000000	-99.000000
3166333.853000	38591102.600000	489.302000	0.532345	0.535222	-33.000000	-99.000000
3166343.853000	38591092.600000	479.302000	0.379982	0.379982	-33.000000	-99.000000
3166343.853000	38591092.600000	489.302000	0.343391	0.343391	-33.000000	-99.000000
3166343.853000	38591102.600000	479.302000	0.379972	0.379972	-33.000000	-99.000000
3166343.853000	38591102.600000	489.302000	0.343419	0.343419	-33.000000	-99.000000
3166353.853000	38591082.600000	479.302000	0.379987	0.379987	-33.000000	-99.000000
3166353.853000	38591082.600000	489.302000	0.343377	0.343377	-33.000000	-99.000000
3166363.853000	38591082.600000	479.302000	0.379987	0.379987	-33.000000	-99.000000
3166363.853000	38591082.600000	489.302000	0.343377	0.343377	-33.000000	-99.000000
3166353.853000	38591082.600000	499.302000	0.318001	0.318001	-33.000000	-99.000000
3166363.853000	38591082.600000	499.302000	0.318004	0.318004	-33.000000	-99.000000
3166353.853000	38591092.600000	479.302000	0.379981	0.379981	-33.000000	-99.000000
3166353.853000	38591092.600000	489.302000	0.343395	0.343395	-33.000000	-99.000000
3166353.853000	38591102.600000	479.302000	0.379970	0.379970	-33.000000	-99.000000
3166353.853000	38591102.600000	489.302000	0.343427	0.343427	-33.000000	-99.000000
3166363.853000	38591092.600000	479.302000	0.379981	0.379981	-33.000000	-99.000000
3166363.853000	38591092.600000	489.302000	0.343394	0.343394	-33.000000	-99.000000
3166363.853000	38591102.600000	479.302000	0.379970	0.379970	-33.000000	-99.000000
3166363.853000	38591102.600000	489.302000	0.343426	0.343426	-33.000000	-99.000000
3166353.853000	38591092.600000	499.302000	0.317858	0.317858	-33.000000	-99.000000
3166353.853000	38591102.600000	499.302000	0.317602	0.317602	-33.000000	-99.000000
3166363.853000	38591092.600000	499.302000	0.317864	0.317864	-33.000000	-99.000000
3166363.853000	38591102.600000	499.302000	0.317616	0.317616	-33.000000	-99.000000
3166373.853000	38591082.600000	479.302000	0.379988	0.379988	-33.000000	-99.000000
3166373.853000	38591082.600000	489.302000	0.343374	0.343374	-33.000000	-99.000000
3166383.853000	38591082.600000	489.302000	0.343370	0.343370	-33.000000	-99.000000
3166373.853000	38591082.600000	499.302000	0.318023	0.318023	-33.000000	-99.000000
3166383.853000	38591082.600000	499.302000	0.318054	0.318054	-33.000000	-99.000000
3166373.853000	38591092.600000	479.302000	0.379982	0.379982	-33.000000	-99.000000
3166373.853000	38591092.600000	489.302000	0.343389	0.343389	-33.000000	-99.000000
3166373.853000	38591102.600000	479.302000	0.379974	0.379974	-33.000000	-99.000000
3166373.853000	38591102.600000	489.302000	0.343414	0.343414	-33.000000	-99.000000
3166383.853000	38591092.600000	489.302000	0.343382	0.343382	-33.000000	-99.000000
3166383.853000	38591102.600000	489.302000	0.343399	0.343399	-33.000000	-99.000000
3166373.853000	38591092.600000	499.302000	0.317902	0.317902	-33.000000	-99.000000
3166373.853000	38591102.600000	499.302000	0.317702	0.317702	-33.000000	-99.000000
3166383.853000	38591092.600000	499.302000	0.317959	0.317959	-33.000000	-99.000000
3166383.853000	38591102.600000	499.302000	0.317817	0.317817	-33.000000	-99.000000
3166253.853000	38591132.600000	469.302000	0.299903	0.300707	-33.000000	-99.000000
3166253.853000	38591142.600000	459.302000	0.301148	0.304956	-33.000000	-99.000000
3166253.853000	38591142.600000	469.302000	0.299823	0.300739	-33.000000	-99.000000
3166253.853000	38591152.600000	459.302000	0.301240	0.305267	-33.000000	-99.000000
3166253.853000	38591152.600000	469.302000	0.299809	0.300734	-33.000000	-99.000000
3166253.853000	38591162.600000	459.302000	0.300638	0.303193	-33.000000	-99.000000
3166253.853000	38591162.600000	469.302000	0.299889	0.300702	-33.000000	-99.000000
3166263.853000	38591152.600000	459.302000	0.300466	0.302570	-33.000000	-99.000000
3166263.853000	38591152.600000	469.302000	0.299916	0.300692	-33.000000	-99.000000
3166263.853000	38591162.600000	459.302000	0.300338	0.302090	-33.000000	-99.000000
3166263.853000	38591162.600000	469.302000	0.299936	0.300679	-33.000000	-99.000000
3166253.853000	38591172.600000	459.302000	0.300308	0.301974	-33.000000	-99.000000
3166253.853000	38591172.600000	469.302000	0.299941	0.300675	-33.000000	-99.000000
3166253.853000	38591182.600000	459.302000	0.300169	0.301415	-33.000000	-99.000000
3166253.853000	38591182.600000	469.302000	0.299965	0.300661	-33.000000	-99.000000
3166263.853000	38591172.600000	459.302000	0.300213	0.301597	-33.000000	-99.000000
3166263.853000	38591172.600000	469.302000	0.299958	0.300666	-33.000000	-99.000000
3166263.853000	38591182.600000	459.302000	0.300135	0.301272	-33.000000	-99.000000
3166263.853000	38591182.600000	469.302000	0.299972	0.300658	-33.000000	-99.000000
3166323.853000	38591112.600000	409.302000	0.262062	0.257756	-33.000000	-99.000000
3166323.853000	38591122.600000	409.302000	0.261692	0.254628	-33.000000	-99.000000
3166313.853000	38591112.600000	429.302000	0.290643	0.294004	-33.000000	-99.000000
3166313.853000	38591122.600000	429.302000	0.291081	0.296003	-33.000000	-99.000000
3166323.853000	38591112.600000	419.302000	0.300994	0.301539	-33.000000	-99.000000
3166323.853000	38591112.600000	429.302000	0.290511	0.293337	-33.000000	-99.000000
3166323.853000	38591122.600000	419.302000	0.301211	0.301934	-33.000000	-99.000000
3166323.853000	38591122.600000	429.302000	0.290746	0.294504	-33.000000	-99.000000
3166323.853000	38591132.600000	409.302000	0.261273	0.254341	-33.000000	-99.000000
3166323.853000	38591142.600000	409.302000	0.262866	0.257218	-33.000000	-99.000000
3166313.853000	38591132.600000	429.302000	0.291521	0.297700	-33.000000	-99.000000
3166313.853000	38591142.600000	429.302000	0.291261	0.296734	-33.000000	-99.000000
3166323.853000	38591132.600000	419.302000	0.304552	0.304644	-33.000000	-99.000000
3166323.853000	38591132.600000	429.302000	0.290919	0.295301	-33.000000	-99.000000
3166323.853000	38591142.600000	419.302000	0.309631	0.309611	-33.000000	-99.000000
3166323.853000	38591142.600000	429.302000	0.298927	0.302105	-33.000000	-99.000000
3166293.853000	38591112.600000	439.302000	0.290340	0.292617	-33.000000	-99.000000
3166293.853000	38591112.600000	449.302000	0.289971	0.290670	-33.000000	-99.000000
3166293.853000	38591122.600000	439.302000	0.290596	0.294125	-33.000000	-99.000000
3166293.853000	38591122.600000	449.302000	0.289938	0.290847	-33.000000	-99.000000
3166303.853000	38591112.600000	439.302000	0.290443	0.293240	-33.000000	-99.000000
3166303.853000	38591112.600000	449.302000	0.289959	0.290743	-33.000000	-99.000000
3166303.853000	38591122.600000	439.302000	0.291049	0.296503	-33.000000	-99.000000
3166303.853000	38591122.600000	449.302000	0.289853	0.291185	-33.000000	-99.000000
3166303.853000	38591112.600000	459.302000	0.289542	0.288039	-33.000000	-99.000000
3166303.853000	38591122.600000	459.302000	0.289068	0.284941	-33.000000	-99.000000
3166293.853000	38591132.600000	439.302000	0.290868	0.295596	-33.000000	-99.000000
3166293.853000	38591132.600000	449.302000	0.289890	0.291038	-33.000000	-99.000000
3166293.853000	38591142.600000	439.302000	0.290705	0.294732	-33.000000	-99.000000
3166293.853000	38591142.600000	449.302000	0.289919	0.290911	-33.000000	-99.000000
3166303.853000	38591132.600000	439.302000	0.292894	0.303030	-33.000000	-99.000000
3166303.853000	38591132.600000	449.302000	0.288940	0.292326	-33.000000	-99.000000
3166303.853000	38591142.600000	439.302000	0.291497	0.298525	-33.000000	-99.000000
3166303.853000	38591142.600000	449.302000	0.289722	0.291484	-33.000000	-99.000000
3166303.853000	38591132.600000	459.302000	0.288061	0.277129	-33.000000	-99.000000
3166303.853000	38591142.600000	459.302000	0.288795	0.282810	-33.000000	-99.000000
3166313.853000	38591112.600000	439.302000	0.290430	0.293163	-33.000000	-99.000000
3166313.853000	38591112.600000	449.302000	0.289961	0.290734	-33.000000	-99.000000
3166313.853000	38591122.600000	439.302000	0.290974	0.296134	-33.000000	-99.000000
3166313.853000	38591122.600000	449.302000	0.289870	0.291128	-33.000000	-99.000000
3166323.853000	38591112.600000	439.302000	0.290318	0.292484	-33.000000	-99.000000
3166323.853000	38591112.600000	449.302000	0.289973	0.290655	-33.000000	-99.000000
3166323.853000	38591122.600000	439.302000	0.290531	0.293751	-33.000000	-99.000000
3166323.853000	38591122.600000	449.302000	0.289947	0.290800	-33.000000	-99.000000
3166313.853000	38591112.600000	459.302000	0.289554	0.288108	-33.000000	-99.000000
3166313.853000	38591112.600000	469.302000	0.341607	0.332343	-33.000000	-99.000000
3166313.853000	38591122.600000	459.302000	0.289118	0.285303	-33.000000	-99.000000
3166313.853000	38591122.600000	469.302000	0.338974	0.330118	-33.000000	-99.000000
3166323.853000	38591112.600000	459.302000	0.289662	0.288715	-33.000000	-99.000000
3166323.853000	38591112.600000	469.302000	0.342357	0.332999	-33.000000	-99.000000
3166323.853000	38591122.600000	459.302000	0.289462	0.287563	-33.000000	-99.000000
3166323.853000	38591122.600000	469.302000	0.341028	0.331833	-33.000000	-99.000000
3166313.853000	38591132.600000	439.302000	0.292269	0.301319	-33.000000	-99.000000
3166313.853000	38591132.600000	449.302000	0.289378	0.292015	-33.000000	-99.000000
3166313.853000	38591142.600000	439.302000	0.291340	0.297853	-33.000000	-99.000000
3166313.853000	38591142.600000	449.302000	0.289772	0.291371	-33.000000	-99.000000
3166323.853000	38591132.600000	439.302000	0.290732	0.294877	-33.000000	-99.000000
3166323.853000	38591132.600000	449.302000	0.289915	0.290939	-33.000000	-99.000000
3166323.853000	38591142.600000	439.302000	0.290614	0.294228	-33.000000	-99.000000
3166323.853000	38591142.600000	449.302000	0.289934	0.290847	-33.000000	-99.000000
3166313.853000	38591132.600000	459.302000	0.288407	0.279613	-33.000000	-99.000000
3166313.853000	38591132.600000	469.302000	0.336057	0.327787	-33.000000	-99.000000
3166313.853000	38591142.600000	459.302000	0.288884	0.283520	-33.000000	-99.000000
3166313.853000	38591142.600000	469.302000	0.337867	0.329193	-33.000000	-99.000000
3166323.853000	38591132.600000	459.302000	0.289294	0.286497	-33.000000	-99.000000
3166323.853000	38591132.600000	469.302000	0.340015	0.330964	-33.000000	-99.000000
3166323.853000	38591142.600000	459.302000	0.289388	0.287097	-33.000000	-99.000000
3166323.853000	38591142.600000	469.302000	0.340623	0.331464	-33.000000	-99.000000
3166323.853000	38591152.600000	409.302000	0.262906	0.257231	-33.000000	-99.000000
3166323.853000	38591162.600000	409.302000	0.262990	0.257254	-33.000000	-99.000000
3166313.853000	38591152.600000	429.302000	0.290765	0.294594	-33.000000	-99.000000
3166313.853000	38591162.600000	429.302000	0.290461	0.293073	-33.000000	-99.000000
3166323.853000	38591152.600000	419.302000	0.309922	0.309229	-33.000000	-99.000000
3166323.853000	38591152.600000	429.302000	0.305526	0.306793	-33.000000	-99.000000
3166323.853000	38591162.600000	419.302000	0.301786	0.299604	-33.000000	-99.000000
3166323.853000	38591162.600000	429.302000	0.311147	0.310610	-33.000000	-99.000000
3166323.853000	38591172.600000	409.302000	0.263075	0.257276	-33.000000	-99.000000
3166323.853000	38591182.600000	409.302000	0.263141	0.257293	-33.000000	-99.000000
3166313.853000	38591172.600000	429.302000	0.290296	0.292178	-33.000000	-99.000000
3166313.853000	38591182.600000	429.302000	0.290203	0.291649	-33.000000	-99.000000
3166323.853000	38591172.600000	419.302000	0.308349	0.305571	-33.000000	-99.000000
3166323.853000	38591172.600000	429.302000	0.321459	0.320585	-33.000000	-99.000000
3166323.853000	38591182.600000	419.302000	0.308346	0.305553	-33.000000	-99.000000
3166323.853000	38591182.600000	429.302000	0.328320	0.328022	-33.000000	-99.000000
3166293.853000	38591152.600000	439.302000	0.290409	0.293033	-33.000000	-99.000000
3166293.853000	38591152.600000	449.302000	0.289961	0.290701	-33.000000	-99.000000
3166293.853000	38591162.600000	439.302000	0.290238	0.291983	-33.000000	-99.000000
3166293.853000	38591162.600000	449.302000	0.289980	0.290589	-33.000000	-99.000000
3166303.853000	38591152.600000	439.302000	0.290572	0.293987	-33.000000	-99.000000
3166303.853000	38591152.600000	449.302000	0.289939	0.290811	-33.000000	-99.000000
3166303.853000	38591162.600000	439.302000	0.290284	0.292271	-33.000000	-99.000000
3166303.853000	38591162.600000	449.302000	0.289975	0.290617	-33.000000	-99.000000
3166303.853000	38591152.600000	459.302000	0.289423	0.287310	-33.000000	-99.000000
3166303.853000	38591162.600000	459.302000	0.289692	0.288875	-33.000000	-99.000000
3166293.853000	38591172.600000	439.302000	0.290150	0.291422	-33.000000	-99.000000
3166293.853000	38591172.600000	449.302000	0.289988	0.290535	-33.000000	-99.000000
3166293.853000	38591182.600000	439.302000	0.290101	0.291109	-33.000000	-99.000000
3166293.853000	38591182.600000	449.302000	0.289992	0.290506	-33.000000	-99.000000
3166303.853000	38591172.600000	439.302000	0.290167	0.291530	-33.000000	-99.000000
3166303.853000	38591172.600000	449.302000	0.289986	0.290544	-33.000000	-99.000000
3166303.853000	38591182.600000	439.302000	0.290108	0.291157	-33.000000	-99.000000
3166303.853000	38591182.600000	449.302000	0.289991	0.290510	-33.000000	-99.000000
3166303.853000	38591172.600000	459.302000	0.289815	0.289527	-33.000000	-99.000000
3166303.853000	38591182.600000	459.302000	0.289878	0.289850	-33.000000	-99.000000
3166313.853000	38591152.600000	439.302000	0.290550	0.293863	-33.000000	-99.000000
3166313.853000	38591152.600000	449.302000	0.289942	0.290796	-33.000000	-99.000000
3166313.853000	38591162.600000	439.302000	0.290279	0.292238	-33.000000	-99.000000
3166313.853000	38591162.600000	449.302000	0.289976	0.290614	-33.000000	-99.000000
3166323.853000	38591152.600000	439.302000	0.290378	0.292844	-33.000000	-99.000000
3166323.853000	38591152.600000	449.302000	0.289965	0.290680	-33.000000	-99.000000
3166323.853000	38591162.600000	439.302000	0.290227	0.291915	-33.000000	-99.000000
3166323.853000	38591162.600000	449.302000	0.289981	0.290582	-33.000000	-99.000000
3166313.853000	38591152.600000	459.302000	0.289442	0.287427	-33.000000	-99.000000
3166313.853000	38591152.600000	469.302000	0.340993	0.331768	-33.000000	-99.000000
3166313.853000	38591162.600000	459.302000	0.289698	0.288905	-33.000000	-99.000000
3166313.853000	38591162.600000	469.302000	0.342723	0.333285	-33.000000	-99.000000
3166323.853000	38591152.600000	459.302000	0.289600	0.288365	-33.000000	-99.000000
3166323.853000	38591152.600000	469.302000	0.342030	0.332673	-33.000000	-99.000000
3166323.853000	38591162.600000	459.302000	0.289751	0.289192	-33.000000	-99.000000
3166323.853000	38591162.600000	469.302000	0.343100	0.333629	-33.000000	-99.000000
3166313.853000	38591172.600000	439.302000	0.290165	0.291518	-33.000000	-99.000000
3166313.853000	38591172.600000	449.302000	0.289986	0.290543	-33.000000	-99.000000
3166313.853000	38591182.600000	439.302000	0.290108	0.291152	-33.000000	-99.000000
3166313.853000	38591182.600000	449.302000	0.289991	0.290510	-33.000000	-99.000000
3166323.853000	38591172.600000	439.302000	0.291721	0.292761	-33.000000	-99.000000
3166323.853000	38591172.600000	449.302000	0.289988	0.290532	-33.000000	-99.000000
3166323.853000	38591182.600000	439.302000	0.309859	0.308699	-33.000000	-99.000000
3166323.853000	38591182.600000	449.302000	0.289992	0.290505	-33.000000	-99.000000
3166313.853000	38591172.600000	459.302000	0.289817	0.289538	-33.000000	-99.000000
3166313.853000	38591172.600000	469.302000	0.343596	0.334082	-33.000000	-99.000000
3166313.853000	38591182.600000	459.302000	0.289879	0.289854	-33.000000	-99.000000
3166313.853000	38591182.600000	469.302000	0.344067	0.334522	-33.000000	-99.000000
3166323.853000	38591172.600000	459.302000	0.297762	0.297058	-33.000000	-99.000000
3166323.853000	38591172.600000	469.302000	0.335965	0.335965	-33.000000	-99.000000
3166323.853000	38591182.600000	459.302000	0.319568	0.318455	-33.000000	-99.000000
3166323.853000	38591182.600000	469.302000	0.376499	0.376499	-33.000000	-99.000000
3166253.853000	38591112.600000	479.302000	0.299803	0.299988	-33.000000	-99.000000
3166253.853000	38591122.600000	479.302000	0.299672	0.299552	-33.000000	-99.000000
3166253.853000	38591122.600000	489.302000	0.299574	0.298989	-33.000000	-99.000000
3166263.853000	38591122.600000	479.302000	0.299756	0.299831	-33.000000	-99.000000
3166253.853000	38591132.600000	479.302000	0.299406	0.298658	-33.000000	-99.000000
3166253.853000	38591132.600000	489.302000	0.299394	0.298150	-33.000000	-99.000000
3166253.853000	38591142.600000	479.302000	0.298970	0.297153	-33.000000	-99.000000
3166263.853000	38591132.600000	479.302000	0.299634	0.299423	-33.000000	-99.000000
3166263.853000	38591142.600000	479.302000	0.299505	0.298990	-33.000000	-99.000000
3166273.853000	38591142.600000	479.302000	0.299731	0.299748	-33.000000	-99.000000
3166253.853000	38591152.600000	479.302000	0.298909	0.296932	-33.000000	-99.000000
3166253.853000	38591162.600000	479.302000	0.299341	0.298436	-33.000000	-99.000000
3166263.853000	38591152.600000	479.302000	0.299491	0.298943	-33.000000	-99.000000
3166263.853000	38591162.600000	479.302000	0.299610	0.299341	-33.000000	-99.000000
3166253.853000	38591172.600000	479.302000	0.299639	0.299438	-33.000000	-99.000000
3166253.853000	38591182.600000	479.302000	0.299785	0.299929	-33.000000	-99.000000
3166263.853000	38591172.600000	479.302000	0.299737	0.299768	-33.000000	-99.000000
3166263.853000	38591182.600000	479.302000	0.299825	0.300059	-33.000000	-99.000000
3166273.853000	38591152.600000	479.302000	0.299727	0.299733	-33.000000	-99.000000
3166273.853000	38591162.600000	479.302000	0.299765	0.299861	-33.000000	-99.000000
3166273.853000	38591172.600000	479.302000	0.299818	0.300038	-33.000000	-99.000000
3166273.853000	38591182.600000	479.302000	0.299865	0.300193	-33.000000	-99.000000
3166303.853000	38591112.600000	489.302000	0.530338	0.533283	-33.000000	-99.000000
3166303.853000	38591122.600000	489.302000	0.526101	0.529479	-33.000000	-99.000000
3166303.853000	38591132.600000	489.302000	0.512054	0.515501	-33.000000	-99.000000
3166303.853000	38591142.600000	489.302000	0.522753	0.526601	-33.000000	-99.000000
3166313.853000	38591112.600000	479.302000	0.472435	0.469189	-33.000000	-99.000000
3166313.853000	38591112.600000	489.302000	0.530428	0.533367	-33.000000	-99.000000
3166313.853000	38591122.600000	479.302000	0.473823	0.469624	-33.000000	-99.000000
3166313.853000	38591122.600000	489.302000	0.526624	0.529935	-33.000000	-99.000000
3166323.853000	38591112.600000	479.302000	0.471971	0.468807	-33.000000	-99.000000
3166323.853000	38591112.600000	489.302000	0.531202	0.534105	-33.000000	-99.000000
3166323.853000	38591122.600000	479.302000	0.472811	0.469442	-33.000000	-99.000000
3166323.853000	38591122.600000	489.302000	0.529724	0.532712	-33.000000	-99.000000
3166313.853000	38591132.600000	479.302000	0.474890	0.467754	-33.000000	-99.000000
3166313.853000	38591132.600000	489.302000	0.517145	0.521302	-33.000000	-99.000000
3166313.853000	38591142.600000	479.302000	0.474374	0.469264	-33.000000	-99.000000
3166313.853000	38591142.600000	489.302000	0.523902	0.527599	-33.000000	-99.000000
3166323.853000	38591132.600000	479.302000	0.473395	0.469685	-33.000000	-99.000000
3166323.853000	38591132.600000	489.302000	0.528297	0.531417	-33.000000	-99.000000
3166323.853000	38591142.600000	479.302000	0.473127	0.469619	-33.000000	-99.000000
3166323.853000	38591142.600000	489.302000	0.529116	0.532159	-33.000000	-99.000000
3166303.853000	38591152.600000	489.302000	0.529408	0.532428	-33.000000	-99.000000
3166303.853000	38591162.600000	489.302000	0.531434	0.534333	-33.000000	-99.000000
3166303.853000	38591172.600000	489.302000	0.532240	0.535121	-33.000000	-99.000000
3166303.853000	38591182.600000	489.302000	0.532630	0.535509	-33.000000	-99.000000
3166313.853000	38591152.600000	479.302000	0.472966	0.469551	-33.000000	-99.000000
3166313.853000	38591152.600000	489.302000	0.529563	0.532570	-33.000000	-99.000000
3166313.853000	38591162.600000	479.302000	0.471881	0.468719	-33.000000	-99.000000
3166313.853000	38591162.600000	489.302000	0.531471	0.534369	-33.000000	-99.000000
3166323.853000	38591152.600000	479.302000	0.472325	0.469109	-33.000000	-99.000000
3166323.853000	38591152.600000	489.302000	0.530784	0.533710	-33.000000	-99.000000
3166323.853000	38591162.600000	479.302000	0.471602	0.468450	-33.000000	-99.000000
3166323.853000	38591162.600000	489.302000	0.531826	0.534714	-33.000000	-99.000000
3166313.853000	38591172.600000	479.302000	0.471237	0.468076	-33.000000	-99.000000
3166313.853000	38591172.600000	489.302000	0.532253	0.535133	-33.000000	-99.000000
3166313.853000	38591182.600000	479.302000	0.470859	0.467670	-33.000000	-99.000000
3166313.853000	38591182.600000	489.302000	0.532635	0.535514	-33.000000	-99.000000
3166323.853000	38591172.600000	479.302000	0.462084	0.459521	-33.000000	-99.000000
3166323.853000	38591172.600000	489.302000	0.532383	0.535262	-33.000000	-99.000000
3166323.853000	38591182.600000	479.302000	0.408548	0.404015	-33.000000	-99.000000
3166323.853000	38591182.600000	489.302000	0.486908	0.485358	-33.000000	-99.000000
3166253.853000	38591192.600000	459.302000	0.300105	0.301138	-33.000000	-99.000000
3166253.853000	38591192.600000	469.302000	0.299978	0.300655	-33.000000	-99.000000
3166253.853000	38591202.600000	459.302000	0.300070	0.300984	-33.000000	-99.000000
3166253.853000	38591202.600000	469.302000	0.299985	0.300652	-33.000000	-99.000000
3166263.853000	38591192.600000	459.302000	0.300090	0.301075	-33.000000	-99.000000
3166263.853000	38591192.600000	469.302000	0.299981	0.300654	-33.000000	-99.000000
3166263.853000	38591202.600000	459.302000	0.300064	0.300953	-33.000000	-99.000000
3166263.853000	38591202.600000	469.302000	0.299986	0.300651	-33.000000	-99.000000
3166253.853000	38591212.600000	459.302000	0.300050	0.300891	-33.000000	-99.000000
3166253.853000	38591212.600000	469.302000	0.299989	0.300649	-33.000000	-99.000000
3166253.853000	38591222.600000	459.302000	0.300038	0.300832	-33.000000	-99.000000
3166253.853000	38591222.600000	469.302000	0.299991	0.300648	-33.000000	-99.000000
3166263.853000	38591212.600000	459.302000	0.300047	0.300875	-33.000000	-99.000000
3166263.853000	38591212.600000	469.302000	0.299989	0.300649	-33.000000	-99.000000
3166263.853000	38591222.600000	459.302000	0.300036	0.300822	-33.000000	-99.000000
3166263.853000	38591222.600000	469.302000	0.299992	0.300648	-33.000000	-99.000000
3166253.853000	38591232.600000	459.302000	0.300029	0.300791	-33.000000	-99.000000
3166253.853000	38591232.600000	469.302000	0.299993	0.300647	-33.000000	-99.000000
3166263.853000	38591232.600000	459.302000	0.300028	0.300785	-33.000000	-99.000000
3166263.853000	38591232.600000	469.302000	0.299993	0.300647	-33.000000	-99.000000
3166323.853000	38591192.600000	409.302000	0.263189	0.257306	-33.000000	-99.000000
3166323.853000	38591202.600000	409.302000	0.263222	0.257314	-33.000000	-99.000000
3166313.853000	38591192.600000	429.302000	0.290146	0.291321	-33.000000	-99.000000
3166313.853000	38591202.600000	429.302000	0.299785	0.299847	-33.000000	-99.000000
3166323.853000	38591192.600000	419.302000	0.308343	0.305539	-33.000000	-99.000000
3166323.853000	38591192.600000	429.302000	0.326708	0.327067	-33.000000	-99.000000
3166323.853000	38591202.600000	419.302000	0.308341	0.305530	-33.000000	-99.000000
3166323.853000	38591202.600000	429.302000	0.326698	0.327058	-33.000000	-99.000000
3166323.853000	38591212.600000	409.302000	0.263246	0.257320	-33.000000	-99.000000
3166323.853000	38591222.600000	409.302000	0.263264	0.257324	-33.000000	-99.000000
3166313.853000	38591212.600000	429.302000	0.306468	0.305709	-33.000000	-99.000000
3166313.853000	38591222.600000	429.302000	0.311570	0.310152	-33.000000	-99.000000
3166323.853000	38591212.600000	419.302000	0.308340	0.305523	-33.000000	-99.000000
3166323.853000	38591212.600000	429.302000	0.326691	0.327051	-33.000000	-99.000000
3166323.853000	38591222.600000	419.302000	0.308339	0.305519	-33.000000	-99.000000
3166323.853000	38591222.600000	429.302000	0.326686	0.327046	-33.000000	-99.000000
3166293.853000	38591192.600000	439.302000	0.290072	0.290922	-33.000000	-99.000000
3166293.853000	38591192.600000	449.302000	0.289994	0.290490	-33.000000	-99.000000
3166293.853000	38591202.600000	439.302000	0.290054	0.290803	-33.000000	-99.000000
3166293.853000	38591202.600000	449.302000	0.289996	0.290479	-33.000000	-99.000000
3166303.853000	38591192.600000	439.302000	0.290076	0.290946	-33.000000	-99.000000
3166303.853000	38591192.600000	449.302000	0.289994	0.290492	-33.000000	-99.000000
3166303.853000	38591202.600000	439.302000	0.290056	0.290816	-33.000000	-99.000000
3166303.853000	38591202.600000	449.302000	0.289996	0.290481	-33.000000	-99.000000
3166303.853000	38591192.600000	459.302000	0.289914	0.290030	-33.000000	-99.000000
3166303.853000	38591202.600000	459.302000	0.289936	0.290141	-33.000000	-99.000000
3166293.853000	38591212.600000	439.302000	0.290042	0.290724	-33.000000	-99.000000
3166293.853000	38591212.600000	449.302000	0.289997	0.290473	-33.000000	-99.000000
3166293.853000	38591222.600000	439.302000	0.290033	0.290668	-33.000000	-99.000000
3166293.853000	38591222.600000	449.302000	0.289997	0.290468	-33.000000	-99.000000
3166303.853000	38591212.600000	439.302000	0.290043	0.290731	-33.000000	-99.000000
3166303.853000	38591212.600000	449.302000	0.289997	0.290473	-33.000000	-99.000000
3166303.853000	38591222.600000	439.302000	0.290034	0.290673	-33.000000	-99.000000
3166303.853000	38591222.600000	449.302000	0.289997	0.290469	-33.000000	-99.000000
3166303.853000	38591212.600000	459.302000	0.289951	0.290213	-33.000000	-99.000000
3166303.853000	38591222.600000	459.302000	0.289961	0.290263	-33.000000	-99.000000
3166313.853000	38591192.600000	439.302000	0.290075	0.290944	-33.000000	-99.000000
3166313.853000	38591192.600000	449.302000	0.289994	0.290491	-33.000000	-99.000000
3166313.853000	38591202.600000	439.302000	0.290056	0.290815	-33.000000	-99.000000
3166313.853000	38591202.600000	449.302000	0.289996	0.290480	-33.000000	-99.000000
3166323.853000	38591192.600000	439.302000	0.320017	0.319036	-33.000000	-99.000000
3166323.853000	38591192.600000	449.302000	0.335036	0.333543	-33.000000	-99.000000
3166323.853000	38591202.600000	439.302000	0.338300	0.338351	-33.000000	-99.000000
3166323.853000	38591202.600000	449.302000	0.360013	0.360013	-33.000000	-99.000000
3166313.853000	38591192.600000	459.302000	0.289914	0.290033	-33.000000	-99.000000
3166313.853000	38591192.600000	469.302000	0.344342	0.334784	-33.000000	-99.000000
3166313.853000	38591202.600000	459.302000	0.289936	0.290142	-33.000000	-99.000000
3166313.853000	38591202.600000	469.302000	0.344515	0.334949	-33.000000	-99.000000
3166323.853000	38591192.600000	459.302000	0.353368	0.353368	-33.000000	-99.000000
3166323.853000	38591192.600000	469.302000	0.391644	0.391644	-33.000000	-99.000000
3166323.853000	38591202.600000	459.302000	0.385000	0.385000	-33.000000	-99.000000
3166323.853000	38591202.600000	469.302000	0.391649	0.391649	-33.000000	-99.000000
3166313.853000	38591212.600000	439.302000	0.290043	0.290731	-33.000000	-99.000000
3166313.853000	38591212.600000	449.302000	0.289997	0.290473	-33.000000	-99.000000
3166313.853000	38591222.600000	439.302000	0.290034	0.290672	-33.000000	-99.000000
3166313.853000	38591222.600000	449.302000	0.289997	0.290469	-33.000000	-99.000000
3166323.853000	38591212.600000	439.302000	0.338307	0.338357	-33.000000	-99.000000
3166323.853000	38591212.600000	449.302000	0.360010	0.360010	-33.000000	-99.000000
3166323.853000	38591222.600000	439.302000	0.338312	0.338361	-33.000000	-99.000000
3166323.853000	38591222.600000	449.302000	0.360008	0.360008	-33.000000	-99.000000
3166313.853000	38591212.600000	459.302000	0.289951	0.290214	-33.000000	-99.000000
3166313.853000	38591212.600000	469.302000	0.344629	0.335060	-33.000000	-99.000000
3166313.853000	38591222.600000	459.302000	0.289961	0.290263	-33.000000	-99.000000
3166313.853000	38591222.600000	469.302000	0.344709	0.335137	-33.000000	-99.000000
3166323.853000	38591212.600000	459.302000	0.385000	0.385000	-33.000000	-99.000000
3166323.853000	38591212.600000	469.302000	0.391653	0.391653	-33.000000	-99.000000
3166323.853000	38591222.600000	459.302000	0.385000	0.385000	-33.000000	-99.000000
3166323.853000	38591222.600000	469.302000	0.391655	0.391655	-33.000000	-99.000000
3166323.853000	38591232.600000	409.302000	0.263277	0.257328	-33.000000	-99.000000
3166313.853000	38591232.600000	429.302000	0.321621	0.320604	-33.000000	-99.000000
3166323.853000	38591232.600000	419.302000	0.308338	0.305515	-33.000000	-99.000000
3166323.853000	38591232.600000	429.302000	0.326683	0.327043	-33.000000	-99.000000
3166293.853000	38591232.600000	439.302000	0.290027	0.290627	-33.000000	-99.000000
3166293.853000	38591232.600000	449.302000	0.296653	0.297156	-33.000000	-99.000000
3166303.853000	38591232.600000	439.302000	0.290027	0.290631	-33.000000	-99.000000
3166303.853000	38591232.600000	449.302000	0.289998	0.290465	-33.000000	-99.000000
3166303.853000	38591232.600000	459.302000	0.289968	0.290299	-33.000000	-99.000000
3166313.853000	38591232.600000	439.302000	0.291676	0.292113	-33.000000	-99.000000
3166313.853000	38591232.600000	449.302000	0.289998	0.290465	-33.000000	-99.000000
3166323.853000	38591232.600000	439.302000	0.338316	0.338364	-33.000000	-99.000000
3166323.853000	38591232.600000	449.302000	0.360007	0.360007	-33.000000	-99.000000
3166313.853000	38591232.600000	459.302000	0.298218	0.297777	-33.000000	-99.000000
3166313.853000	38591232.600000	469.302000	0.334858	0.334858	-33.000000	-99.000000
3166323.853000	38591232.600000	459.302000	0.385000	0.385000	-33.000000	-99.000000
3166323.853000	38591232.600000	469.302000	0.391657	0.391657	-33.000000	-99.000000
3166253.853000	38591192.600000	479.302000	0.299861	0.300181	-33.000000	-99.000000
3166253.853000	38591202.600000	479.302000	0.299904	0.300323	-33.000000	-99.000000
3166263.853000	38591192.600000	479.302000	0.299879	0.300240	-33.000000	-99.000000
3166263.853000	38591202.600000	479.302000	0.299912	0.300353	-33.000000	-99.000000
3166253.853000	38591212.600000	479.302000	0.299930	0.300410	-33.000000	-99.000000
3166253.853000	38591222.600000	479.302000	0.299946	0.300466	-33.000000	-99.000000
3166263.853000	38591212.600000	479.302000	0.299934	0.300426	-33.000000	-99.000000
3166263.853000	38591222.600000	479.302000	0.299949	0.300475	-33.000000	-99.000000
3166273.853000	38591192.600000	479.302000	0.299899	0.300309	-33.000000	-99.000000
3166273.853000	38591202.600000	479.302000	0.299924	0.300390	-33.000000	-99.000000
3166273.853000	38591212.600000	479.302000	0.299941	0.300448	-33.000000	-99.000000
3166273.853000	38591222.600000	479.302000	0.299953	0.300489	-33.000000	-99.000000
3166253.853000	38591232.600000	479.302000	0.299958	0.300504	-33.000000	-99.000000
3166263.853000	38591232.600000	479.302000	0.299960	0.300510	-33.000000	-99.000000
3166273.853000	38591232.600000	479.302000	0.299962	0.300519	-33.000000	-99.000000
3166303.853000	38591192.600000	489.302000	0.532845	0.535725	-33.000000	-99.000000
3166303.853000	38591202.600000	489.302000	0.532976	0.535856	-33.000000	-99.000000
3166303.853000	38591212.600000	489.302000	0.533060	0.535942	-33.000000	-99.000000
3166303.853000	38591222.600000	489.302000	0.533119	0.536001	-33.000000	-99.000000
3166313.853000	38591192.600000	479.302000	0.470626	0.467413	-33.000000	-99.000000
3166313.853000	38591192.600000	489.302000	0.532848	0.535727	-33.000000	-99.000000
3166313.853000	38591202.600000	479.302000	0.470475	0.467243	-33.000000	-99.000000
3166313.853000	38591202.600000	489.302000	0.532977	0.535858	-33.000000	-99.000000
3166323.853000	38591192.600000	479.302000	0.379985	0.379985	-33.000000	-99.000000
3166323.853000	38591192.600000	489.302000	0.379999	0.374143	-33.000000	-99.000000
3166323.853000	38591202.600000	479.302000	0.379989	0.379989	-33.000000	-99.000000
3166323.853000	38591202.600000	489.302000	0.343360	0.343360	-33.000000	-99.000000
3166313.853000	38591212.600000	479.302000	0.470372	0.467127	-33.000000	-99.000000
3166313.853000	38591212.600000	489.302000	0.533061	0.535943	-33.000000	-99.000000
3166313.853000	38591222.600000	479.302000	0.470299	0.467045	-33.000000	-99.000000
3166313.853000	38591222.600000	489.302000	0.533119	0.536002	-33.000000	-99.000000
3166323.853000	38591212.600000	479.302000	0.379991	0.379991	-33.000000	-99.000000
3166323.853000	38591212.600000	489.302000	0.343354	0.343354	-33.000000	-99.000000
3166323.853000	38591222.600000	479.302000	0.379993	0.379993	-33.000000	-99.000000
3166323.853000	38591222.600000	489.302000	0.343349	0.343349	-33.000000	-99.000000
3166303.853000	38591232.600000	489.302000	0.533160	0.536043	-33.000000	-99.000000
3166313.853000	38591232.600000	479.302000	0.461771	0.459460	-33.000000	-99.000000
3166313.853000	38591232.600000	489.302000	0.533160	0.536044	-33.000000	-99.000000
3166323.853000	38591232.600000	479.302000	0.379994	0.379994	-33.000000	-99.000000
3166323.853000	38591232.600000	489.302000	0.343346	0.343346	-33.000000	-99.000000
3166333.853000	38591112.600000	399.302000	0.262280	0.255737	-33.000000	-99.000000
3166333.853000	38591112.600000	409.302000	0.262962	0.257236	-33.000000	-99.000000
3166333.853000	38591122.600000	399.302000	0.261835	0.255037	-33.000000	-99.000000
3166333.853000	38591122.600000	409.302000	0.262778	0.257189	-33.000000	-99.000000
3166343.853000	38591112.600000	399.302000	0.261982	0.255269	-33.000000	-99.000000
3166343.853000	38591112.600000	409.302000	0.262840	0.257203	-33.000000	-99.000000
3166343.853000	38591122.600000	399.302000	0.261147	0.253911	-33.000000	-99.000000
3166343.853000	38591122.600000	409.302000	0.262447	0.257106	-33.000000	-99.000000
3166333.853000	38591112.600000	419.302000	0.308345	0.305604	-33.000000	-99.000000
3166333.853000	38591112.600000	429.302000	0.321405	0.320548	-33.000000	-99.000000
3166333.853000	38591122.600000	419.302000	0.308356	0.305658	-33.000000	-99.000000
3166333.853000	38591122.600000	429.302000	0.328329	0.327985	-33.000000	-99.000000
3166343.853000	38591112.600000	419.302000	0.308350	0.305640	-33.000000	-99.000000
3166343.853000	38591112.600000	429.302000	0.326811	0.327162	-33.000000	-99.000000
3166343.853000	38591122.600000	419.302000	0.308374	0.305759	-33.000000	-99.000000
3166343.853000	38591122.600000	429.302000	0.326925	0.327266	-33.000000	-99.000000
3166333.853000	38591132.600000	399.302000	0.261330	0.254219	-33.000000	-99.000000
3166333.853000	38591132.600000	409.302000	0.262543	0.257134	-33.000000	-99.000000
3166333.853000	38591142.600000	399.302000	0.261087	0.253816	-33.000000	-99.000000
3166333.853000	38591142.600000	409.302000	0.262421	0.257110	-33.000000	-99.000000
3166343.853000	38591132.600000	399.302000	0.259869	0.251599	-33.000000	-99.000000
3166343.853000	38591132.600000	409.302000	0.261642	0.256927	-33.000000	-99.000000
3166343.853000	38591142.600000	399.302000	0.259077	0.249900	-33.000000	-99.000000
3166343.853000	38591142.600000	409.302000	0.260940	0.256795	-33.000000	-99.000000
3166333.853000	38591132.600000	419.302000	0.308372	0.305729	-33.000000	-99.000000
3166333.853000	38591132.600000	429.302000	0.326897	0.327242	-33.000000	-99.000000
3166333.853000	38591142.600000	419.302000	0.308384	0.305767	-33.000000	-99.000000
3166333.853000	38591142.600000	429.302000	0.326932	0.327274	-33.000000	-99.000000
3166343.853000	38591132.600000	419.302000	0.308441	0.306027	-33.000000	-99.000000
3166343.853000	38591132.600000	429.302000	0.327158	0.327471	-33.000000	-99.000000
3166343.853000	38591142.600000	419.302000	0.308523	0.306290	-33.000000	-99.000000
3166343.853000	38591142.600000	429.302000	0.327363	0.327641	-33.000000	-99.000000
3166353.853000	38591112.600000	399.302000	0.261782	0.254950	-33.000000	-99.000000
3166353.853000	38591112.600000	409.302000	0.262753	0.257180	-33.000000	-99.000000
3166353.853000	38591122.600000	399.302000	0.260569	0.252908	-33.000000	-99.000000
3166353.853000	38591122.600000	409.302000	0.262119	0.257026	-33.000000	-99.000000
3166363.853000	38591112.600000	399.302000	0.261826	0.255021	-33.000000	-99.000000
3166363.853000	38591122.600000	399.302000	0.260706	0.253153	-33.000000	-99.000000
3166353.853000	38591112.600000	419.302000	0.308354	0.305666	-33.000000	-99.000000
3166353.853000	38591112.600000	429.302000	0.326836	0.327185	-33.000000	-99.000000
3166353.853000	38591122.600000	419.302000	0.308395	0.305864	-33.000000	-99.000000
3166353.853000	38591122.600000	429.302000	0.327020	0.327351	-33.000000	-99.000000
3166363.853000	38591112.600000	419.302000	0.308353	0.305660	-33.000000	-99.000000
3166363.853000	38591112.600000	429.302000	0.326831	0.327180	-33.000000	-99.000000
3166363.853000	38591122.600000	419.302000	0.308389	0.305837	-33.000000	-99.000000
3166363.853000	38591122.600000	429.302000	0.326996	0.327330	-33.000000	-99.000000
3166353.853000	38591132.600000	399.302000	0.258240	0.247471	-33.000000	-99.000000
3166353.853000	38591132.600000	409.302000	0.259780	0.256575	-33.000000	-99.000000
3166353.853000	38591142.600000	399.302000	0.260554	0.234185	-33.000000	-99.000000
3166353.853000	38591142.600000	409.302000	0.252282	0.255729	-33.000000	-99.000000
3166363.853000	38591132.600000	399.302000	0.258648	0.248773	-33.000000	-99.000000
3166363.853000	38591142.600000	399.302000	0.257695	0.242808	-33.000000	-99.000000
3166353.853000	38591132.600000	419.302000	0.308660	0.306790	-33.000000	-99.000000
3166353.853000	38591132.600000	429.302000	0.327695	0.327889	-33.000000	-99.000000
3166353.853000	38591142.600000	419.302000	0.310224	0.313337	-33.000000	-99.000000
3166353.853000	38591142.600000	429.302000	0.330052	0.328806	-33.000000	-99.000000
3166363.853000	38591132.600000	419.302000	0.308573	0.306502	-33.000000	-99.000000
3166363.853000	38591132.600000	429.302000	0.327511	0.327754	-33.000000	-99.000000
3166363.853000	38591142.600000	419.302000	0.309142	0.308286	-33.000000	-99.000000
3166363.853000	38591142.600000	429.302000	0.328458	0.328340	-33.000000	-99.000000
3166333.853000	38591112.600000	439.302000	0.291749	0.293111	-33.000000	-99.000000
3166333.853000	38591112.600000	449.302000	0.289984	0.290585	-33.000000	-99.000000
3166333.853000	38591122.600000	439.302000	0.309637	0.309457	-33.000000	-99.000000
3166333.853000	38591122.600000	449.302000	0.289976	0.290632	-33.000000	-99.000000
3166343.853000	38591112.600000	439.302000	0.338183	0.338261	-33.000000	-99.000000
3166343.853000	38591112.600000	449.302000	0.360051	0.360051	-33.000000	-99.000000
3166343.853000	38591122.600000	439.302000	0.338059	0.338160	-33.000000	-99.000000
3166343.853000	38591122.600000	449.302000	0.360092	0.360092	-33.000000	-99.000000
3166333.853000	38591112.600000	459.302000	0.297544	0.296678	-33.000000	-99.000000
3166333.853000	38591112.600000	469.302000	0.335747	0.335747	-33.000000	-99.000000
3166333.853000	38591122.600000	459.302000	0.318830	0.317637	-33.000000	-99.000000
3166333.853000	38591122.600000	469.302000	0.376270	0.376270	-33.000000	-99.000000
3166343.853000	38591112.600000	459.302000	0.384998	0.384998	-33.000000	-99.000000
3166343.853000	38591112.600000	469.302000	0.391603	0.391603	-33.000000	-99.000000
3166343.853000	38591122.600000	459.302000	0.384993	0.384993	-33.000000	-99.000000
3166343.853000	38591122.600000	469.302000	0.391546	0.391546	-33.000000	-99.000000
3166333.853000	38591132.600000	439.302000	0.331497	0.331005	-33.000000	-99.000000
3166333.853000	38591132.600000	449.302000	0.335353	0.333788	-33.000000	-99.000000
3166333.853000	38591142.600000	439.302000	0.338049	0.338149	-33.000000	-99.000000
3166333.853000	38591142.600000	449.302000	0.360098	0.360098	-33.000000	-99.000000
3166343.853000	38591132.600000	439.302000	0.337792	0.337936	-33.000000	-99.000000
3166343.853000	38591132.600000	449.302000	0.360178	0.360178	-33.000000	-99.000000
3166343.853000	38591142.600000	439.302000	0.337543	0.337714	-33.000000	-99.000000
3166343.853000	38591142.600000	449.302000	0.360254	0.360254	-33.000000	-99.000000
3166333.853000	38591132.600000	459.302000	0.370061	0.370061	-33.000000	-99.000000
3166333.853000	38591132.600000	469.302000	0.391557	0.391557	-33.000000	-99.000000
3166333.853000	38591142.600000	459.302000	0.384993	0.384993	-33.000000	-99.000000
3166333.853000	38591142.600000	469.302000	0.391535	0.391535	-33.000000	-99.000000
3166343.853000	38591132.600000	459.302000	0.384973	0.384973	-33.000000	-99.000000
3166343.853000	38591132.600000	469.302000	0.391420	0.391420	-33.000000	-99.000000
3166343.853000	38591142.600000	459.302000	0.384943	0.384943	-33.000000	-99.000000
3166343.853000	38591142.600000	469.302000	0.391293	0.391293	-33.000000	-99.000000
3166353.853000	38591112.600000	439.302000	0.338156	0.338239	-33.000000	-99.000000
3166353.853000	38591112.600000	449.302000	0.360060	0.360060	-33.000000	-99.000000
3166353.853000	38591122.600000	439.302000	0.337953	0.338073	-33.000000	-99.000000
3166353.853000	38591122.600000	449.302000	0.360126	0.360126	-33.000000	-99.000000
3166363.853000	38591112.600000	439.302000	0.338162	0.338244	-33.000000	-99.000000
3166363.853000	38591112.600000	449.302000	0.360058	0.360058	-33.000000	-99.000000
3166363.853000	38591122.600000	439.302000	0.337980	0.338096	-33.000000	-99.000000
3166363.853000	38591122.600000	449.302000	0.360118	0.360118	-33.000000	-99.000000
3166353.853000	38591112.600000	459.302000	0.384997	0.384997	-33.000000	-99.000000
3166353.853000	38591112.600000	469.302000	0.391591	0.391591	-33.000000	-99.000000
3166353.853000	38591122.600000	459.302000	0.384986	0.384986	-33.000000	-99.000000
3166353.853000	38591122.600000	469.302000	0.391499	0.391499	-33.000000	-99.000000
3166363.853000	38591112.600000	459.302000	0.384997	0.384997	-33.000000	-99.000000
3166363.853000	38591112.600000	469.302000	0.391593	0.391593	-33.000000	-99.000000
3166363.853000	38591122.600000	459.302000	0.384988	0.384988	-33.000000	-99.000000
3166363.853000	38591122.600000	469.302000	0.391511	0.391511	-33.000000	-99.000000
3166353.853000	38591132.600000	439.302000	0.337119	0.337331	-33.000000	-99.000000
3166353.853000	38591132.600000	449.302000	0.360363	0.360363	-33.000000	-99.000000
3166353.853000	38591142.600000	439.302000	0.333336	0.332874	-33.000000	-99.000000
3166353.853000	38591142.600000	449.302000	0.360342	0.360342	-33.000000	-99.000000
3166363.853000	38591132.600000	439.302000	0.337360	0.337555	-33.000000	-99.000000
3166363.853000	38591132.600000	449.302000	0.360302	0.360302	-33.000000	-99.000000
3166363.853000	38591142.600000	439.302000	0.336004	0.336179	-33.000000	-99.000000
3166363.853000	38591142.600000	449.302000	0.360571	0.360571	-33.000000	-99.000000
3166353.853000	38591132.600000	459.302000	0.384864	0.384864	-33.000000	-99.000000
3166353.853000	38591132.600000	469.302000	0.391097	0.391097	-33.000000	-99.000000
3166353.853000	38591142.600000	459.302000	0.382947	0.382947	-33.000000	-99.000000
3166353.853000	38591142.600000	469.302000	0.388983	0.388983	-33.000000	-99.000000
3166363.853000	38591132.600000	459.302000	0.384912	0.384912	-33.000000	-99.000000
3166363.853000	38591132.600000	469.302000	0.391214	0.391214	-33.000000	-99.000000
3166363.853000	38591142.600000	459.302000	0.384533	0.384533	-33.000000	-99.000000
3166363.853000	38591142.600000	469.302000	0.390497	0.390497	-33.000000	-99.000000
3166333.853000	38591152.600000	399.302000	0.261358	0.254269	-33.000000	-99.000000
3166333.853000	38591152.600000	409.302000	0.262561	0.257147	-33.000000	-99.000000
3166333.853000	38591162.600000	399.302000	0.261867	0.255094	-33.000000	-99.000000
3166333.853000	38591162.600000	409.302000	0.262797	0.257207	-33.000000	-99.000000
3166343.853000	38591152.600000	399.302000	0.259943	0.251759	-33.000000	-99.000000
3166343.853000	38591152.600000	409.302000	0.261708	0.256958	-33.000000	-99.000000
3166343.853000	38591162.600000	399.302000	0.261210	0.254027	-33.000000	-99.000000
3166343.853000	38591162.600000	409.302000	0.262489	0.257136	-33.000000	-99.000000
3166333.853000	38591152.600000	419.302000	0.308379	0.305723	-33.000000	-99.000000
3166333.853000	38591152.600000	429.302000	0.326891	0.327238	-33.000000	-99.000000
3166333.853000	38591162.600000	419.302000	0.308365	0.305652	-33.000000	-99.000000
3166333.853000	38591162.600000	429.302000	0.326822	0.327174	-33.000000	-99.000000
3166343.853000	38591152.600000	419.302000	0.308451	0.306003	-33.000000	-99.000000
3166343.853000	38591152.600000	429.302000	0.327140	0.327458	-33.000000	-99.000000
3166343.853000	38591162.600000	419.302000	0.308388	0.305745	-33.000000	-99.000000
3166343.853000	38591162.600000	429.302000	0.326912	0.327257	-33.000000	-99.000000
3166333.853000	38591172.600000	399.302000	0.262306	0.255782	-33.000000	-99.000000
3166333.853000	38591172.600000	409.302000	0.262978	0.257253	-33.000000	-99.000000
3166333.853000	38591182.600000	399.302000	0.262608	0.256247	-33.000000	-99.000000
3166333.853000	38591182.600000	409.302000	0.263092	0.257282	-33.000000	-99.000000
3166343.853000	38591172.600000	399.302000	0.262021	0.255338	-33.000000	-99.000000
3166343.853000	38591172.600000	409.302000	0.262864	0.257226	-33.000000	-99.000000
3166343.853000	38591182.600000	399.302000	0.262478	0.256047	-33.000000	-99.000000
3166343.853000	38591182.600000	409.302000	0.263044	0.257270	-33.000000	-99.000000
3166333.853000	38591172.600000	419.302000	0.308355	0.305599	-33.000000	-99.000000
3166333.853000	38591172.600000	429.302000	0.326770	0.327125	-33.000000	-99.000000
3166333.853000	38591182.600000	419.302000	0.308349	0.305566	-33.000000	-99.000000
3166333.853000	38591182.600000	429.302000	0.326736	0.327094	-33.000000	-99.000000
3166343.853000	38591172.600000	419.302000	0.308363	0.305632	-33.000000	-99.000000
3166343.853000	38591172.600000	429.302000	0.326803	0.327157	-33.000000	-99.000000
3166343.853000	38591182.600000	419.302000	0.308352	0.305580	-33.000000	-99.000000
3166343.853000	38591182.600000	429.302000	0.326750	0.327107	-33.000000	-99.000000
3166353.853000	38591152.600000	399.302000	0.258369	0.247980	-33.000000	-99.000000
3166353.853000	38591152.600000	409.302000	0.260041	0.256650	-33.000000	-99.000000
3166353.853000	38591162.600000	399.302000	0.260666	0.253096	-33.000000	-99.000000
3166353.853000	38591162.600000	409.302000	0.262190	0.257069	-33.000000	-99.000000
3166363.853000	38591152.600000	399.302000	0.258770	0.249144	-33.000000	-99.000000
3166363.853000	38591162.600000	399.302000	0.260795	0.253321	-33.000000	-99.000000
3166353.853000	38591152.600000	419.302000	0.308657	0.306676	-33.000000	-99.000000
3166353.853000	38591152.600000	429.302000	0.327629	0.327847	-33.000000	-99.000000
3166353.853000	38591162.600000	419.302000	0.308413	0.305840	-33.000000	-99.000000
3166353.853000	38591162.600000	429.302000	0.326999	0.327336	-33.000000	-99.000000
3166363.853000	38591152.600000	419.302000	0.308579	0.306430	-33.000000	-99.000000
3166363.853000	38591152.600000	429.302000	0.327464	0.327723	-33.000000	-99.000000
3166363.853000	38591162.600000	419.302000	0.308406	0.305816	-33.000000	-99.000000
3166363.853000	38591162.600000	429.302000	0.326977	0.327316	-33.000000	-99.000000
3166353.853000	38591172.600000	399.302000	0.261832	0.255040	-33.000000	-99.000000
3166353.853000	38591172.600000	409.302000	0.262783	0.257207	-33.000000	-99.000000
3166353.853000	38591182.600000	399.302000	0.262401	0.255929	-33.000000	-99.000000
3166353.853000	38591182.600000	409.302000	0.263015	0.257264	-33.000000	-99.000000
3166363.853000	38591172.600000	399.302000	0.261874	0.255106	-33.000000	-99.000000
3166363.853000	38591182.600000	399.302000	0.262417	0.255954	-33.000000	-99.000000
3166353.853000	38591172.600000	419.302000	0.308369	0.305655	-33.000000	-99.000000
3166353.853000	38591172.600000	429.302000	0.326826	0.327178	-33.000000	-99.000000
3166353.853000	38591182.600000	419.302000	0.308354	0.305588	-33.000000	-99.000000
3166353.853000	38591182.600000	429.302000	0.326758	0.327115	-33.000000	-99.000000
3166363.853000	38591172.600000	419.302000	0.308368	0.305650	-33.000000	-99.000000
3166363.853000	38591172.600000	429.302000	0.326821	0.327173	-33.000000	-99.000000
3166363.853000	38591182.600000	419.302000	0.308354	0.305586	-33.000000	-99.000000
3166363.853000	38591182.600000	429.302000	0.326757	0.327114	-33.000000	-99.000000
3166333.853000	38591152.600000	439.302000	0.338093	0.338184	-33.000000	-99.000000
3166333.853000	38591152.600000	449.302000	0.360084	0.360084	-33.000000	-99.000000
3166333.853000	38591162.600000	439.302000	0.338168	0.338245	-33.000000	-99.000000
3166333.853000	38591162.600000	449.302000	0.360059	0.360059	-33.000000	-99.000000
3166343.853000	38591152.600000	439.302000	0.337810	0.337945	-33.000000	-99.000000
3166343.853000	38591152.600000	449.302000	0.360177	0.360177	-33.000000	-99.000000
3166343.853000	38591162.600000	439.302000	0.338069	0.338163	-33.000000	-99.000000
3166343.853000	38591162.600000	449.302000	0.360093	0.360093	-33.000000	-99.000000
3166333.853000	38591152.600000	459.302000	0.384996	0.384996	-33.000000	-99.000000
3166333.853000	38591152.600000	469.302000	0.391554	0.391554	-33.000000	-99.000000
3166333.853000	38591162.600000	459.302000	0.384999	0.384999	-33.000000	-99.000000
3166333.853000	38591162.600000	469.302000	0.391587	0.391587	-33.000000	-99.000000
3166343.853000	38591152.600000	459.302000	0.384977	0.384977	-33.000000	-99.000000
3166343.853000	38591152.600000	469.302000	0.391416	0.391416	-33.000000	-99.000000
3166343.853000	38591162.600000	459.302000	0.384995	0.384995	-33.000000	-99.000000
3166343.853000	38591162.600000	469.302000	0.391539	0.391539	-33.000000	-99.000000
3166333.853000	38591172.600000	439.302000	0.338224	0.338290	-33.000000	-99.000000
3166333.853000	38591172.600000	449.302000	0.360040	0.360040	-33.000000	-99.000000
3166333.853000	38591182.600000	439.302000	0.338260	0.338318	-33.000000	-99.000000
3166333.853000	38591182.600000	449.302000	0.360027	0.360027	-33.000000	-99.000000
3166343.853000	38591172.600000	439.302000	0.338189	0.338261	-33.000000	-99.000000
3166343.853000	38591172.600000	449.302000	0.360052	0.360052	-33.000000	-99.000000
3166343.853000	38591182.600000	439.302000	0.338245	0.338306	-33.000000	-99.000000
3166343.853000	38591182.600000	449.302000	0.360033	0.360033	-33.000000	-99.000000
3166333.853000	38591172.600000	459.302000	0.385000	0.385000	-33.000000	-99.000000
3166333.853000	38591172.600000	469.302000	0.391613	0.391613	-33.000000	-99.000000
3166333.853000	38591182.600000	459.302000	0.385000	0.385000	-33.000000	-99.000000
3166333.853000	38591182.600000	469.302000	0.391630	0.391630	-33.000000	-99.000000
3166343.853000	38591172.600000	459.302000	0.384999	0.384999	-33.000000	-99.000000
3166343.853000	38591172.600000	469.302000	0.391596	0.391596	-33.000000	-99.000000
3166343.853000	38591182.600000	459.302000	0.385000	0.385000	-33.000000	-99.000000
3166343.853000	38591182.600000	469.302000	0.391622	0.391622	-33.000000	-99.000000
3166353.853000	38591152.600000	439.302000	0.337196	0.337390	-33.000000	-99.000000
3166353.853000	38591152.600000	449.302000	0.360352	0.360352	-33.000000	-99.000000
3166353.853000	38591162.600000	439.302000	0.337971	0.338081	-33.000000	-99.000000
3166353.853000	38591162.600000	449.302000	0.360126	0.360126	-33.000000	-99.000000
3166363.853000	38591152.600000	439.302000	0.337411	0.337590	-33.000000	-99.000000
3166363.853000	38591152.600000	449.302000	0.360295	0.360295	-33.000000	-99.000000
3166363.853000	38591162.600000	439.302000	0.337996	0.338102	-33.000000	-99.000000
3166363.853000	38591162.600000	449.302000	0.360118	0.360118	-33.000000	-99.000000
3166353.853000	38591152.600000	459.302000	0.384886	0.384886	-33.000000	-99.000000
3166353.853000	38591152.600000	469.302000	0.391107	0.391107	-33.000000	-99.000000
3166353.853000	38591162.600000	459.302000	0.384990	0.384990	-33.000000	-99.000000
3166353.853000	38591162.600000	469.302000	0.391491	0.391491	-33.000000	-99.000000
3166363.853000	38591152.600000	459.302000	0.384925	0.384925	-33.000000	-99.000000
3166363.853000	38591152.600000	469.302000	0.391218	0.391218	-33.000000	-99.000000
3166363.853000	38591162.600000	459.302000	0.384992	0.384992	-33.000000	-99.000000
3166363.853000	38591162.600000	469.302000	0.391503	0.391503	-33.000000	-99.000000
3166353.853000	38591172.600000	439.302000	0.338163	0.338240	-33.000000	-99.000000
3166353.853000	38591172.600000	449.302000	0.360061	0.360061	-33.000000	-99.000000
3166353.853000	38591182.600000	439.302000	0.338236	0.338299	-33.000000	-99.000000
3166353.853000	38591182.600000	449.302000	0.360036	0.360036	-33.000000	-99.000000
3166363.853000	38591172.600000	439.302000	0.338169	0.338245	-33.000000	-99.000000
3166363.853000	38591172.600000	449.302000	0.360059	0.360059	-33.000000	-99.000000
3166363.853000	38591182.600000	439.302000	0.338238	0.338301	-33.000000	-99.000000
3166363.853000	38591182.600000	449.302000	0.360035	0.360035	-33.000000	-99.000000
3166353.853000	38591172.600000	459.302000	0.384999	0.384999	-33.000000	-99.000000
3166353.853000	38591172.600000	469.302000	0.391583	0.391583	-33.000000	-99.000000
3166353.853000	38591182.600000	459.302000	0.385000	0.385000	-33.000000	-99.000000
3166353.853000	38591182.600000	469.302000	0.391618	0.391618	-33.000000	-99.000000
3166363.853000	38591172.600000	459.302000	0.384999	0.384999	-33.000000	-99.000000
3166363.853000	38591172.600000	469.302000	0.391586	0.391586	-33.000000	-99.000000
3166363.853000	38591182.600000	459.302000	0.385000	0.385000	-33.000000	-99.000000
3166363.853000	38591182.600000	469.302000	0.391619	0.391619	-33.000000	-99.000000
3166373.853000	38591112.600000	429.302000	0.326799	0.327151	-33.000000	-99.000000
3166373.853000	38591122.600000	429.302000	0.326889	0.327234	-33.000000	-99.000000
3166373.853000	38591132.600000	429.302000	0.327043	0.327372	-33.000000	-99.000000
3166373.853000	38591142.600000	429.302000	0.327150	0.327466	-33.000000	-99.000000
3166373.853000	38591112.600000	439.302000	0.338195	0.338271	-33.000000	-99.000000
3166373.853000	38591112.600000	449.302000	0.360047	0.360047	-33.000000	-99.000000
3166373.853000	38591122.600000	439.302000	0.338098	0.338192	-33.000000	-99.000000
3166373.853000	38591122.600000	449.302000	0.360079	0.360079	-33.000000	-99.000000
3166373.853000	38591112.600000	459.302000	0.384998	0.384998	-33.000000	-99.000000
3166373.853000	38591112.600000	469.302000	0.391608	0.391608	-33.000000	-99.000000
3166373.853000	38591122.600000	459.302000	0.384995	0.384995	-33.000000	-99.000000
3166373.853000	38591122.600000	469.302000	0.391563	0.391563	-33.000000	-99.000000
3166373.853000	38591132.600000	439.302000	0.337926	0.338049	-33.000000	-99.000000
3166373.853000	38591132.600000	449.302000	0.360136	0.360136	-33.000000	-99.000000
3166373.853000	38591142.600000	439.302000	0.337800	0.337940	-33.000000	-99.000000
3166373.853000	38591142.600000	449.302000	0.360178	0.360178	-33.000000	-99.000000
3166373.853000	38591132.600000	459.302000	0.384985	0.384985	-33.000000	-99.000000
3166373.853000	38591132.600000	469.302000	0.391482	0.391482	-33.000000	-99.000000
3166373.853000	38591142.600000	459.302000	0.384974	0.384974	-33.000000	-99.000000
3166373.853000	38591142.600000	469.302000	0.391418	0.391418	-33.000000	-99.000000
3166373.853000	38591152.600000	429.302000	0.327031	0.327363	-33.000000	-99.000000
3166373.853000	38591162.600000	429.302000	0.326879	0.327227	-33.000000	-99.000000
3166373.853000	38591172.600000	429.302000	0.326792	0.327146	-33.000000	-99.000000
3166373.853000	38591182.600000	429.302000	0.326746	0.327103	-33.000000	-99.000000
3166373.853000	38591152.600000	439.302000	0.337936	0.338053	-33.000000	-99.000000
3166373.853000	38591152.600000	449.302000	0.360136	0.360136	-33.000000	-99.000000
3166373.853000	38591162.600000	439.302000	0.338106	0.338194	-33.000000	-99.000000
3166373.853000	38591162.600000	449.302000	0.360080	0.360080	-33.000000	-99.000000
3166373.853000	38591152.600000	459.302000	0.384987	0.384987	-33.000000	-99.000000
3166373.853000	38591152.600000	469.302000	0.391478	0.391478	-33.000000	-99.000000
3166373.853000	38591162.600000	459.302000	0.384997	0.384997	-33.000000	-99.000000
3166373.853000	38591162.600000	469.302000	0.391557	0.391557	-33.000000	-99.000000
3166373.853000	38591172.600000	439.302000	0.338200	0.338271	-33.000000	-99.000000
3166373.853000	38591172.600000	449.302000	0.360048	0.360048	-33.000000	-99.000000
3166373.853000	38591182.600000	439.302000	0.338249	0.338310	-33.000000	-99.000000
3166373.853000	38591182.600000	449.302000	0.360031	0.360031	-33.000000	-99.000000
3166373.853000	38591172.600000	459.302000	0.385000	0.385000	-33.000000	-99.000000
3166373.853000	38591172.600000	469.302000	0.391601	0.391601	-33.000000	-99.000000
3166373.853000	38591182.600000	459.302000	0.385000	0.385000	-33.000000	-99.000000
3166373.853000	38591182.600000	469.302000	0.391625	0.391625	-33.000000	-99.000000
3166333.853000	38591112.600000	479.302000	0.434716	0.436565	-33.000000	-99.000000
3166333.853000	38591112.600000	489.302000	0.531922	0.534805	-33.000000	-99.000000
3166333.853000	38591122.600000	479.302000	0.408830	0.403796	-33.000000	-99.000000
3166333.853000	38591122.600000	489.302000	0.487240	0.485989	-33.000000	-99.000000
3166343.853000	38591112.600000	479.302000	0.379955	0.379955	-33.000000	-99.000000
3166343.853000	38591112.600000	489.302000	0.343470	0.343470	-33.000000	-99.000000
3166343.853000	38591122.600000	479.302000	0.379916	0.379916	-33.000000	-99.000000
3166343.853000	38591122.600000	489.302000	0.343578	0.343578	-33.000000	-99.000000
3166333.853000	38591132.600000	479.302000	0.379924	0.379924	-33.000000	-99.000000
3166333.853000	38591132.600000	489.302000	0.379774	0.374170	-33.000000	-99.000000
3166333.853000	38591142.600000	479.302000	0.379911	0.379911	-33.000000	-99.000000
3166333.853000	38591142.600000	489.302000	0.343581	0.343581	-33.000000	-99.000000
3166343.853000	38591132.600000	479.302000	0.379833	0.379833	-33.000000	-99.000000
3166343.853000	38591132.600000	489.302000	0.343805	0.343805	-33.000000	-99.000000
3166343.853000	38591142.600000	479.302000	0.379753	0.379753	-33.000000	-99.000000
3166343.853000	38591142.600000	489.302000	0.344013	0.344013	-33.000000	-99.000000
3166353.853000	38591112.600000	479.302000	0.379946	0.379946	-33.000000	-99.000000
3166353.853000	38591112.600000	489.302000	0.343494	0.343494	-33.000000	-99.000000
3166353.853000	38591122.600000	479.302000	0.379884	0.379884	-33.000000	-99.000000
3166353.853000	38591122.600000	489.302000	0.343670	0.343670	-33.000000	-99.000000
3166363.853000	38591112.600000	479.302000	0.379948	0.379948	-33.000000	-99.000000
3166363.853000	38591112.600000	489.302000	0.343489	0.343489	-33.000000	-99.000000
3166363.853000	38591122.600000	479.302000	0.379892	0.379892	-33.000000	-99.000000
3166363.853000	38591122.600000	489.302000	0.343647	0.343647	-33.000000	-99.000000
3166353.853000	38591112.600000	499.302000	0.317082	0.317082	-33.000000	-99.000000
3166353.853000	38591122.600000	499.302000	0.315795	0.315795	-33.000000	-99.000000
3166363.853000	38591112.600000	499.302000	0.317123	0.317123	-33.000000	-99.000000
3166363.853000	38591122.600000	499.302000	0.315957	0.315957	-33.000000	-99.000000
3166353.853000	38591132.600000	479.302000	0.379627	0.379627	-33.000000	-99.000000
3166353.853000	38591132.600000	489.302000	0.344376	0.344376	-33.000000	-99.000000
3166353.853000	38591142.600000	479.302000	0.378248	0.378248	-33.000000	-99.000000
3166353.853000	38591142.600000	489.302000	0.348015	0.348015	-33.000000	-99.000000
3166363.853000	38591132.600000	479.302000	0.379701	0.379701	-33.000000	-99.000000
3166363.853000	38591132.600000	489.302000	0.344172	0.344172	-33.000000	-99.000000
3166363.853000	38591142.600000	479.302000	0.379255	0.379255	-33.000000	-99.000000
3166363.853000	38591142.600000	489.302000	0.345345	0.345345	-33.000000	-99.000000
3166353.853000	38591132.600000	499.302000	0.311585	0.311585	-33.000000	-99.000000
3166353.853000	38591142.600000	499.302000	0.300690	0.300690	-33.000000	-99.000000
3166363.853000	38591132.600000	499.302000	0.312654	0.312654	-33.000000	-99.000000
3166363.853000	38591142.600000	499.302000	0.307301	0.307301	-33.000000	-99.000000
3166333.853000	38591152.600000	479.302000	0.379924	0.379924	-33.000000	-99.000000
3166333.853000	38591152.600000	489.302000	0.343540	0.343540	-33.000000	-99.000000
3166333.853000	38591162.600000	479.302000	0.379947	0.379947	-33.000000	-99.000000
3166333.853000	38591162.600000	489.302000	0.343473	0.343473	-33.000000	-99.000000
3166343.853000	38591152.600000	479.302000	0.379834	0.379834	-33.000000	-99.000000
3166343.853000	38591152.600000	489.302000	0.343781	0.343781	-33.000000	-99.000000
3166343.853000	38591162.600000	479.302000	0.379915	0.379915	-33.000000	-99.000000
3166343.853000	38591162.600000	489.302000	0.343557	0.343557	-33.000000	-99.000000
3166333.853000	38591172.600000	479.302000	0.379964	0.379964	-33.000000	-99.000000
3166333.853000	38591172.600000	489.302000	0.343424	0.343424	-33.000000	-99.000000
3166333.853000	38591182.600000	479.302000	0.379976	0.379976	-33.000000	-99.000000
3166333.853000	38591182.600000	489.302000	0.343394	0.343394	-33.000000	-99.000000
3166343.853000	38591172.600000	479.302000	0.379953	0.379953	-33.000000	-99.000000
3166343.853000	38591172.600000	489.302000	0.343454	0.343454	-33.000000	-99.000000
3166343.853000	38591182.600000	479.302000	0.379971	0.379971	-33.000000	-99.000000
3166343.853000	38591182.600000	489.302000	0.343406	0.343406	-33.000000	-99.000000
3166353.853000	38591152.600000	479.302000	0.379637	0.379637	-33.000000	-99.000000
3166353.853000	38591152.600000	489.302000	0.344305	0.344305	-33.000000	-99.000000
3166353.853000	38591162.600000	479.302000	0.379883	0.379883	-33.000000	-99.000000
3166353.853000	38591162.600000	489.302000	0.343640	0.343640	-33.000000	-99.000000
3166363.853000	38591152.600000	479.302000	0.379707	0.379707	-33.000000	-99.000000
3166363.853000	38591152.600000	489.302000	0.344121	0.344121	-33.000000	-99.000000
3166363.853000	38591162.600000	479.302000	0.379891	0.379891	-33.000000	-99.000000
3166363.853000	38591162.600000	489.302000	0.343619	0.343619	-33.000000	-99.000000
3166353.853000	38591152.600000	499.302000	0.311707	0.311707	-33.000000	-99.000000
3166353.853000	38591162.600000	499.302000	0.315809	0.315809	-33.000000	-99.000000
3166363.853000	38591152.600000	499.302000	0.312734	0.312734	-33.000000	-99.000000
3166363.853000	38591162.600000	499.302000	0.315967	0.315967	-33.000000	-99.000000
3166353.853000	38591172.600000	479.302000	0.379944	0.379944	-33.000000	-99.000000
3166353.853000	38591172.600000	489.302000	0.343475	0.343475	-33.000000	-99.000000
3166353.853000	38591182.600000	479.302000	0.379968	0.379968	-33.000000	-99.000000
3166353.853000	38591182.600000	489.302000	0.343413	0.343413	-33.000000	-99.000000
3166363.853000	38591172.600000	479.302000	0.379946	0.379946	-33.000000	-99.000000
3166363.853000	38591172.600000	489.302000	0.343471	0.343471	-33.000000	-99.000000
3166363.853000	38591182.600000	479.302000	0.379968	0.379968	-33.000000	-99.000000
3166363.853000	38591182.600000	489.302000	0.343412	0.343412	-33.000000	-99.000000
3166353.853000	38591172.600000	499.302000	0.317075	0.317075	-33.000000	-99.000000
3166353.853000	38591182.600000	499.302000	0.317591	0.317591	-33.000000	-99.000000
3166363.853000	38591172.600000	499.302000	0.317115	0.317115	-33.000000	-99.000000
3166363.853000	38591182.600000	499.302000	0.317605	0.317605	-33.000000	-99.000000
3166373.853000	38591112.600000	479.302000	0.379958	0.379958	-33.000000	-99.000000
3166373.853000	38591112.600000	489.302000	0.343459	0.343459	-33.000000	-99.000000
3166373.853000	38591122.600000	479.302000	0.379928	0.379928	-33.000000	-99.000000
3166373.853000	38591122.600000	489.302000	0.343543	0.343543	-33.000000	-99.000000
3166383.853000	38591112.600000	489.302000	0.343426	0.343426	-33.000000	-99.000000
3166383.853000	38591122.600000	489.302000	0.343464	0.343464	-33.000000	-99.000000
3166373.853000	38591112.600000	499.302000	0.317348	0.317348	-33.000000	-99.000000
3166373.853000	38591122.600000	499.302000	0.316693	0.316693	-33.000000	-99.000000
3166383.853000	38591112.600000	499.302000	0.317601	0.317601	-33.000000	-99.000000
3166383.853000	38591122.600000	499.302000	0.317291	0.317291	-33.000000	-99.000000
3166373.853000	38591132.600000	479.302000	0.379874	0.379874	-33.000000	-99.000000
3166373.853000	38591132.600000	489.302000	0.343690	0.343690	-33.000000	-99.000000
3166373.853000	38591142.600000	479.302000	0.379833	0.379833	-33.000000	-99.000000
3166373.853000	38591142.600000	489.302000	0.343794	0.343794	-33.000000	-99.000000
3166383.853000	38591132.600000	489.302000	0.343507	0.343507	-33.000000	-99.000000
3166383.853000	38591142.600000	489.302000	0.343526	0.343526	-33.000000	-99.000000
3166373.853000	38591132.600000	499.302000	0.315609	0.315609	-33.000000	-99.000000
3166373.853000	38591142.600000	499.302000	0.314845	0.314845	-33.000000	-99.000000
3166383.853000	38591132.600000	499.302000	0.316938	0.316938	-33.000000	-99.000000
3166383.853000	38591142.600000	499.302000	0.316760	0.316760	-33.000000	-99.000000
3166373.853000	38591152.600000	479.302000	0.379874	0.379874	-33.000000	-99.000000
3166373.853000	38591152.600000	489.302000	0.343673	0.343673	-33.000000	-99.000000
3166373.853000	38591162.600000	479.302000	0.379927	0.379927	-33.000000	-99.000000
3166373.853000	38591162.600000	489.302000	0.343526	0.343526	-33.000000	-99.000000
3166383.853000	38591152.600000	489.302000	0.343499	0.343499	-33.000000	-99.000000
3166383.853000	38591162.600000	489.302000	0.343453	0.343453	-33.000000	-99.000000
3166373.853000	38591152.600000	499.302000	0.315618	0.315618	-33.000000	-99.000000
3166373.853000	38591162.600000	499.302000	0.316691	0.316691	-33.000000	-99.000000
3166383.853000	38591152.600000	499.302000	0.316936	0.316936	-33.000000	-99.000000
3166383.853000	38591162.600000	499.302000	0.317285	0.317285	-33.000000	-99.000000
3166373.853000	38591172.600000	479.302000	0.379957	0.379957	-33.000000	-99.000000
3166373.853000	38591172.600000	489.302000	0.343444	0.343444	-33.000000	-99.000000
3166373.853000	38591182.600000	479.302000	0.379972	0.379972	-33.000000	-99.000000
3166373.853000	38591182.600000	489.302000	0.343402	0.343402	-33.000000	-99.000000
3166383.853000	38591172.600000	489.302000	0.343415	0.343415	-33.000000	-99.000000
3166383.853000	38591182.600000	489.302000	0.343390	0.343390	-33.000000	-99.000000
3166373.853000	38591172.600000	499.302000	0.317339	0.317339	-33.000000	-99.000000
3166373.853000	38591182.600000	499.302000	0.317691	0.317691	-33.000000	-99.000000
3166383.853000	38591172.600000	499.302000	0.317592	0.317592	-33.000000	-99.000000
3166383.853000	38591182.600000	499.302000	0.317807	0.317807	-33.000000	-99.000000
3166333.853000	38591192.600000	399.302000	0.262807	0.256550	-33.000000	-99.000000
3166333.853000	38591192.600000	409.302000	0.263162	0.257299	-33.000000	-99.000000
3166333.853000	38591202.600000	399.302000	0.262940	0.256750	-33.000000	-99.000000
3166333.853000	38591202.600000	409.302000	0.263207	0.257311	-33.000000	-99.000000
3166343.853000	38591192.600000	399.302000	0.262742	0.256451	-33.000000	-99.000000
3166343.853000	38591192.600000	409.302000	0.263140	0.257294	-33.000000	-99.000000
3166343.853000	38591202.600000	399.302000	0.262904	0.256696	-33.000000	-99.000000
3166343.853000	38591202.600000	409.302000	0.263196	0.257308	-33.000000	-99.000000
3166333.853000	38591192.600000	419.302000	0.308345	0.305547	-33.000000	-99.000000
3166333.853000	38591192.600000	429.302000	0.326716	0.327075	-33.000000	-99.000000
3166333.853000	38591202.600000	419.302000	0.308343	0.305534	-33.000000	-99.000000
3166333.853000	38591202.600000	429.302000	0.326703	0.327062	-33.000000	-99.000000
3166343.853000	38591192.600000	419.302000	0.308347	0.305553	-33.000000	-99.000000
3166343.853000	38591192.600000	429.302000	0.326722	0.327081	-33.000000	-99.000000
3166343.853000	38591202.600000	419.302000	0.308343	0.305537	-33.000000	-99.000000
3166343.853000	38591202.600000	429.302000	0.326706	0.327065	-33.000000	-99.000000
3166333.853000	38591212.600000	399.302000	0.263030	0.256886	-33.000000	-99.000000
3166333.853000	38591212.600000	409.302000	0.263238	0.257318	-33.000000	-99.000000
3166333.853000	38591222.600000	399.302000	0.263093	0.256981	-33.000000	-99.000000
3166333.853000	38591222.600000	409.302000	0.263258	0.257323	-33.000000	-99.000000
3166343.853000	38591212.600000	399.302000	0.263009	0.256855	-33.000000	-99.000000
3166343.853000	38591212.600000	409.302000	0.263231	0.257317	-33.000000	-99.000000
3166343.853000	38591222.600000	399.302000	0.263080	0.256962	-33.000000	-99.000000
3166343.853000	38591222.600000	409.302000	0.263254	0.257322	-33.000000	-99.000000
3166333.853000	38591212.600000	419.302000	0.308341	0.305526	-33.000000	-99.000000
3166333.853000	38591212.600000	429.302000	0.326694	0.327054	-33.000000	-99.000000
3166333.853000	38591222.600000	419.302000	0.308340	0.305520	-33.000000	-99.000000
3166333.853000	38591222.600000	429.302000	0.326688	0.327048	-33.000000	-99.000000
3166343.853000	38591212.600000	419.302000	0.308341	0.305528	-33.000000	-99.000000
3166343.853000	38591212.600000	429.302000	0.326696	0.327056	-33.000000	-99.000000
3166343.853000	38591222.600000	419.302000	0.308340	0.305521	-33.000000	-99.000000
3166343.853000	38591222.600000	429.302000	0.326689	0.327049	-33.000000	-99.000000
3166353.853000	38591192.600000	399.302000	0.262706	0.256397	-33.000000	-99.000000
3166353.853000	38591192.600000	409.302000	0.263127	0.257291	-33.000000	-99.000000
3166353.853000	38591202.600000	399.302000	0.262885	0.256668	-33.000000	-99.000000
3166353.853000	38591202.600000	409.302000	0.263189	0.257307	-33.000000	-99.000000
3166363.853000	38591192.600000	399.302000	0.262714	0.256408	-33.000000	-99.000000
3166363.853000	38591202.600000	399.302000	0.262889	0.256674	-33.000000	-99.000000
3166353.853000	38591192.600000	419.302000	0.308348	0.305556	-33.000000	-99.000000
3166353.853000	38591192.600000	429.302000	0.326726	0.327084	-33.000000	-99.000000
3166353.853000	38591202.600000	419.302000	0.308344	0.305539	-33.000000	-99.000000
3166353.853000	38591202.600000	429.302000	0.326708	0.327067	-33.000000	-99.000000
3166363.853000	38591192.600000	419.302000	0.308347	0.305556	-33.000000	-99.000000
3166363.853000	38591192.600000	429.302000	0.326725	0.327084	-33.000000	-99.000000
3166363.853000	38591202.600000	419.302000	0.308344	0.305539	-33.000000	-99.000000
3166363.853000	38591202.600000	429.302000	0.326708	0.327067	-33.000000	-99.000000
3166353.853000	38591212.600000	399.302000	0.262999	0.256839	-33.000000	-99.000000
3166353.853000	38591212.600000	409.302000	0.263227	0.257316	-33.000000	-99.000000
3166353.853000	38591222.600000	399.302000	0.263074	0.256952	-33.000000	-99.000000
3166353.853000	38591222.600000	409.302000	0.263252	0.257322	-33.000000	-99.000000
3166363.853000	38591212.600000	399.302000	0.263001	0.256842	-33.000000	-99.000000
3166363.853000	38591222.600000	399.302000	0.263075	0.256954	-33.000000	-99.000000
3166353.853000	38591212.600000	419.302000	0.308342	0.305529	-33.000000	-99.000000
3166353.853000	38591212.600000	429.302000	0.326697	0.327057	-33.000000	-99.000000
3166353.853000	38591222.600000	419.302000	0.308340	0.305522	-33.000000	-99.000000
3166353.853000	38591222.600000	429.302000	0.326690	0.327050	-33.000000	-99.000000
3166363.853000	38591212.600000	419.302000	0.308342	0.305529	-33.000000	-99.000000
3166363.853000	38591212.600000	429.302000	0.326697	0.327056	-33.000000	-99.000000
3166363.853000	38591222.600000	419.302000	0.308340	0.305522	-33.000000	-99.000000
3166363.853000	38591222.600000	429.302000	0.326690	0.327050	-33.000000	-99.000000
[truncated: 10,894 more rows]
