# Supplementary material for: A new method for estimating ore grade based on sample length weighting
Source: Sci Rep. 2023 Apr 17;13:6208. doi: 10.1038/s41598-023-33509-0 (PMC10110572; doi:10.1038/s41598-023-33509-0)
Supplement: Supplementary file 1 — Supplementary Information. [file 41598_2023_33509_MOESM1_ESM.zip › Data for paper-SR/Results/Primary_Sample_P7_Al.txt]

3166093.853000	38590632.600000	489.302000	16.442236	16.442236	-33.000000	-99.000000
3166093.853000	38590642.600000	489.302000	16.434754	16.434754	-33.000000	-99.000000
3166103.853000	38590632.600000	489.302000	16.440597	16.440597	-33.000000	-99.000000
3166103.853000	38590642.600000	489.302000	16.432713	16.432713	-33.000000	-99.000000
3166093.853000	38590632.600000	499.302000	16.440968	16.440968	-33.000000	-99.000000
3166093.853000	38590632.600000	509.302000	16.440786	16.440786	-33.000000	-99.000000
3166093.853000	38590642.600000	499.302000	16.432915	16.432915	-33.000000	-99.000000
3166093.853000	38590642.600000	509.302000	16.432385	16.432385	-33.000000	-99.000000
3166103.853000	38590632.600000	499.302000	16.439180	16.439180	-33.000000	-99.000000
3166103.853000	38590632.600000	509.302000	16.438929	16.438929	-33.000000	-99.000000
3166103.853000	38590642.600000	499.302000	16.430604	16.430604	-33.000000	-99.000000
3166103.853000	38590642.600000	509.302000	16.429937	16.429937	-33.000000	-99.000000
3166093.853000	38590652.600000	489.302000	16.427690	16.427690	-33.000000	-99.000000
3166093.853000	38590662.600000	489.302000	16.421202	16.421202	-33.000000	-99.000000
3166103.853000	38590652.600000	489.302000	16.425186	16.425186	-33.000000	-99.000000
3166103.853000	38590662.600000	489.302000	16.418176	16.418176	-33.000000	-99.000000
3166093.853000	38590652.600000	499.302000	16.425021	16.425021	-33.000000	-99.000000
3166093.853000	38590652.600000	509.302000	16.423996	16.423996	-33.000000	-99.000000
3166093.853000	38590662.600000	499.302000	16.417288	16.417288	-33.000000	-99.000000
3166093.853000	38590662.600000	509.302000	16.415560	16.415560	-33.000000	-99.000000
3166103.853000	38590652.600000	499.302000	16.421998	16.421998	-33.000000	-99.000000
3166103.853000	38590652.600000	509.302000	16.420706	16.420706	-33.000000	-99.000000
3166103.853000	38590662.600000	499.302000	16.413188	16.413188	-33.000000	-99.000000
3166103.853000	38590662.600000	509.302000	16.410941	16.410941	-33.000000	-99.000000
3166113.853000	38590632.600000	489.302000	16.439877	16.439877	-33.000000	-99.000000
3166113.853000	38590642.600000	489.302000	16.431704	16.431704	-33.000000	-99.000000
3166123.853000	38590632.600000	489.302000	16.440184	16.440184	-33.000000	-99.000000
3166123.853000	38590642.600000	489.302000	16.431873	16.431873	-33.000000	-99.000000
3166113.853000	38590632.600000	499.302000	16.438371	16.438371	-33.000000	-99.000000
3166113.853000	38590632.600000	509.302000	16.438084	16.438084	-33.000000	-99.000000
3166113.853000	38590642.600000	499.302000	16.429421	16.429421	-33.000000	-99.000000
3166113.853000	38590642.600000	509.302000	16.428671	16.428671	-33.000000	-99.000000
3166113.853000	38590652.600000	489.302000	16.423844	16.423844	-33.000000	-99.000000
3166113.853000	38590662.600000	489.302000	16.416462	16.416462	-33.000000	-99.000000
3166123.853000	38590652.600000	489.302000	16.423872	16.423872	-33.000000	-99.000000
3166123.853000	38590662.600000	489.302000	16.416345	16.416345	-33.000000	-99.000000
3166113.853000	38590652.600000	499.302000	16.420292	16.420292	-33.000000	-99.000000
3166113.853000	38590652.600000	509.302000	16.418824	16.418824	-33.000000	-99.000000
3166113.853000	38590662.600000	499.302000	16.410622	16.410622	-33.000000	-99.000000
3166113.853000	38590662.600000	509.302000	16.408001	16.408001	-33.000000	-99.000000
3166093.853000	38590672.600000	489.302000	16.415552	16.415552	-33.000000	-99.000000
3166093.853000	38590682.600000	489.302000	16.430740	16.430740	-33.000000	-99.000000
3166103.853000	38590672.600000	489.302000	16.412021	16.412021	-33.000000	-99.000000
3166103.853000	38590682.600000	489.302000	16.422708	16.422708	-33.000000	-99.000000
3166093.853000	38590672.600000	499.302000	16.409761	16.409761	-33.000000	-99.000000
3166093.853000	38590672.600000	509.302000	16.407081	16.407081	-33.000000	-99.000000
3166093.853000	38590682.600000	499.302000	16.422831	16.422831	-33.000000	-99.000000
3166093.853000	38590682.600000	509.302000	16.426285	16.426285	-33.000000	-99.000000
3166103.853000	38590672.600000	499.302000	16.403808	16.403808	-33.000000	-99.000000
3166103.853000	38590672.600000	509.302000	16.400155	16.400155	-33.000000	-99.000000
3166103.853000	38590682.600000	499.302000	16.409213	16.409213	-33.000000	-99.000000
3166103.853000	38590682.600000	509.302000	16.406346	16.406346	-33.000000	-99.000000
3166093.853000	38590692.600000	489.302000	16.426596	16.426596	-33.000000	-99.000000
3166093.853000	38590702.600000	489.302000	16.425945	16.425945	-33.000000	-99.000000
3166103.853000	38590692.600000	489.302000	16.418051	16.418051	-33.000000	-99.000000
3166103.853000	38590702.600000	489.302000	16.417379	16.417379	-33.000000	-99.000000
3166093.853000	38590692.600000	499.302000	16.416031	16.416031	-33.000000	-99.000000
3166093.853000	38590692.600000	509.302000	16.413684	16.413684	-33.000000	-99.000000
3166093.853000	38590702.600000	499.302000	16.414413	16.414413	-33.000000	-99.000000
3166093.853000	38590702.600000	509.302000	16.412007	16.412007	-33.000000	-99.000000
3166103.853000	38590692.600000	499.302000	16.395355	16.395355	-33.000000	-99.000000
3166103.853000	38590692.600000	509.302000	16.392485	16.392485	-33.000000	-99.000000
3166103.853000	38590702.600000	499.302000	16.389948	16.389948	-33.000000	-99.000000
3166103.853000	38590702.600000	509.302000	16.387789	16.387789	-33.000000	-99.000000
3166113.853000	38590672.600000	489.302000	16.410002	16.410002	-33.000000	-99.000000
3166113.853000	38590682.600000	489.302000	16.418133	16.418133	-33.000000	-99.000000
3166123.853000	38590672.600000	489.302000	16.409771	16.409771	-33.000000	-99.000000
3166123.853000	38590682.600000	489.302000	16.417478	16.417478	-33.000000	-99.000000
3166113.853000	38590672.600000	499.302000	16.417478	16.417478	-33.000000	-99.000000
3166113.853000	38590672.600000	509.302000	16.395038	16.395038	-33.000000	-99.000000
3166113.853000	38590682.600000	499.302000	16.396654	16.396654	-33.000000	-99.000000
3166113.853000	38590682.600000	509.302000	16.393591	16.393591	-33.000000	-99.000000
3166113.853000	38590692.600000	489.302000	16.418388	16.418388	-33.000000	-99.000000
3166113.853000	38590702.600000	489.302000	16.429034	16.429034	-33.000000	-99.000000
3166123.853000	38590692.600000	489.302000	16.423378	16.423378	-33.000000	-99.000000
3166123.853000	38590702.600000	489.302000	16.484787	16.484787	-33.000000	-99.000000
3166113.853000	38590692.600000	499.302000	16.361154	16.361154	-33.000000	-99.000000
3166113.853000	38590692.600000	509.302000	16.367574	16.367574	-33.000000	-99.000000
3166113.853000	38590702.600000	499.302000	16.327370	16.327370	-33.000000	-99.000000
3166113.853000	38590702.600000	509.302000	16.355050	16.355050	-33.000000	-99.000000
3166123.853000	38590702.600000	499.302000	16.243281	16.243281	-33.000000	-99.000000
3166093.853000	38590712.600000	489.302000	16.429296	16.429296	-33.000000	-99.000000
3166093.853000	38590722.600000	489.302000	16.436449	16.436449	-33.000000	-99.000000
3166103.853000	38590712.600000	489.302000	16.420230	16.420230	-33.000000	-99.000000
3166103.853000	38590722.600000	489.302000	16.427987	16.427987	-33.000000	-99.000000
3166093.853000	38590712.600000	499.302000	16.419521	16.419521	-33.000000	-99.000000
3166093.853000	38590722.600000	499.302000	16.429463	16.429463	-33.000000	-99.000000
3166103.853000	38590712.600000	499.302000	16.400538	16.400538	-33.000000	-99.000000
3166103.853000	38590712.600000	509.302000	16.397837	16.397837	-33.000000	-99.000000
3166103.853000	38590722.600000	499.302000	16.416726	16.416726	-33.000000	-99.000000
3166103.853000	38590722.600000	509.302000	16.414630	16.414630	-33.000000	-99.000000
3166093.853000	38590732.600000	489.302000	16.446554	16.446554	-33.000000	-99.000000
3166093.853000	38590742.600000	489.302000	16.458693	16.458693	-33.000000	-99.000000
3166103.853000	38590732.600000	489.302000	16.439360	16.439360	-33.000000	-99.000000
3166103.853000	38590742.600000	489.302000	16.452747	16.452747	-33.000000	-99.000000
3166093.853000	38590732.600000	499.302000	16.441857	16.441857	-33.000000	-99.000000
3166093.853000	38590742.600000	499.302000	16.455535	16.455535	-33.000000	-99.000000
3166103.853000	38590732.600000	499.302000	16.432889	16.432889	-33.000000	-99.000000
3166103.853000	38590732.600000	509.302000	16.431904	16.431904	-33.000000	-99.000000
3166103.853000	38590742.600000	499.302000	16.448802	16.448802	-33.000000	-99.000000
3166103.853000	38590742.600000	509.302000	16.448641	16.448641	-33.000000	-99.000000
3166113.853000	38590712.600000	489.302000	16.417225	16.417225	-33.000000	-99.000000
3166113.853000	38590722.600000	489.302000	16.422828	16.422828	-33.000000	-99.000000
3166123.853000	38590712.600000	489.302000	16.418380	16.418380	-33.000000	-99.000000
3166123.853000	38590722.600000	489.302000	16.421986	16.421986	-33.000000	-99.000000
3166113.853000	38590712.600000	499.302000	16.375250	16.375250	-33.000000	-99.000000
3166113.853000	38590712.600000	509.302000	16.376801	16.376801	-33.000000	-99.000000
3166113.853000	38590722.600000	499.302000	16.406228	16.406228	-33.000000	-99.000000
3166113.853000	38590722.600000	509.302000	16.403720	16.403720	-33.000000	-99.000000
3166123.853000	38590712.600000	499.302000	16.365111	16.365111	-33.000000	-99.000000
3166123.853000	38590712.600000	509.302000	16.370661	16.370661	-33.000000	-99.000000
3166123.853000	38590722.600000	499.302000	16.403789	16.403789	-33.000000	-99.000000
3166123.853000	38590722.600000	509.302000	16.401313	16.401313	-33.000000	-99.000000
3166113.853000	38590732.600000	489.302000	16.435001	16.435001	-33.000000	-99.000000
3166113.853000	38590742.600000	489.302000	16.449307	16.449307	-33.000000	-99.000000
3166123.853000	38590732.600000	489.302000	16.434359	16.434359	-33.000000	-99.000000
3166123.853000	38590742.600000	489.302000	16.448951	16.448951	-33.000000	-99.000000
3166113.853000	38590732.600000	499.302000	16.426908	16.426908	-33.000000	-99.000000
3166113.853000	38590732.600000	509.302000	16.425554	16.425554	-33.000000	-99.000000
3166113.853000	38590742.600000	499.302000	16.444757	16.444757	-33.000000	-99.000000
3166113.853000	38590742.600000	509.302000	16.444437	16.444437	-33.000000	-99.000000
3166123.853000	38590732.600000	499.302000	16.425877	16.425877	-33.000000	-99.000000
3166123.853000	38590732.600000	509.302000	16.424470	16.424470	-33.000000	-99.000000
3166123.853000	38590742.600000	499.302000	16.444272	16.444272	-33.000000	-99.000000
3166123.853000	38590742.600000	509.302000	16.443939	16.443939	-33.000000	-99.000000
3166093.853000	38590752.600000	489.302000	16.472232	16.472232	-33.000000	-99.000000
3166103.853000	38590752.600000	489.302000	16.467340	16.467340	-33.000000	-99.000000
3166103.853000	38590762.600000	489.302000	16.482775	16.482775	-33.000000	-99.000000
3166103.853000	38590752.600000	499.302000	16.464790	16.464790	-33.000000	-99.000000
3166103.853000	38590762.600000	499.302000	16.481043	16.481043	-33.000000	-99.000000
3166103.853000	38590772.600000	489.302000	16.498878	16.498878	-33.000000	-99.000000
3166103.853000	38590782.600000	489.302000	16.515564	16.515564	-33.000000	-99.000000
3166103.853000	38590772.600000	499.302000	16.497651	16.497651	-33.000000	-99.000000
3166103.853000	38590782.600000	499.302000	16.514660	16.514660	-33.000000	-99.000000
3166113.853000	38590752.600000	489.302000	16.464656	16.464656	-33.000000	-99.000000
3166113.853000	38590762.600000	489.302000	16.480704	16.480704	-33.000000	-99.000000
3166123.853000	38590752.600000	489.302000	16.464555	16.464555	-33.000000	-99.000000
3166123.853000	38590762.600000	489.302000	16.480837	16.480837	-33.000000	-99.000000
3166113.853000	38590752.600000	499.302000	16.461844	16.461844	-33.000000	-99.000000
3166113.853000	38590752.600000	509.302000	16.462121	16.462121	-33.000000	-99.000000
3166113.853000	38590762.600000	499.302000	16.478845	16.478845	-33.000000	-99.000000
3166113.853000	38590762.600000	509.302000	16.479438	16.479438	-33.000000	-99.000000
3166123.853000	38590752.600000	499.302000	16.461693	16.461693	-33.000000	-99.000000
3166123.853000	38590752.600000	509.302000	16.461977	16.461977	-33.000000	-99.000000
3166123.853000	38590762.600000	499.302000	16.478957	16.478957	-33.000000	-99.000000
3166123.853000	38590762.600000	509.302000	16.479562	16.479562	-33.000000	-99.000000
3166113.853000	38590772.600000	489.302000	16.497323	16.497323	-33.000000	-99.000000
3166113.853000	38590782.600000	479.302000	16.517049	16.517049	-33.000000	-99.000000
3166113.853000	38590782.600000	489.302000	16.514461	16.514461	-33.000000	-99.000000
3166123.853000	38590772.600000	489.302000	16.497679	16.497679	-33.000000	-99.000000
3166123.853000	38590782.600000	489.302000	16.515038	16.515038	-33.000000	-99.000000
3166113.853000	38590772.600000	499.302000	16.496029	16.496029	-33.000000	-99.000000
3166113.853000	38590772.600000	509.302000	16.496773	16.496773	-33.000000	-99.000000
3166113.853000	38590782.600000	499.302000	16.513520	16.513520	-33.000000	-99.000000
3166113.853000	38590782.600000	509.302000	16.514323	16.514323	-33.000000	-99.000000
3166123.853000	38590772.600000	499.302000	16.496375	16.496375	-33.000000	-99.000000
3166123.853000	38590772.600000	509.302000	16.497134	16.497134	-33.000000	-99.000000
3166123.853000	38590782.600000	499.302000	16.514092	16.514092	-33.000000	-99.000000
3166123.853000	38590782.600000	509.302000	16.514908	16.514908	-33.000000	-99.000000
3166133.853000	38590722.600000	489.302000	16.425621	16.425621	-33.000000	-99.000000
3166133.853000	38590732.600000	489.302000	16.437698	16.437698	-33.000000	-99.000000
3166133.853000	38590742.600000	489.302000	16.451855	16.451855	-33.000000	-99.000000
3166133.853000	38590752.600000	489.302000	16.467161	16.467161	-33.000000	-99.000000
3166133.853000	38590762.600000	489.302000	16.483264	16.483264	-33.000000	-99.000000
3166133.853000	38590752.600000	499.302000	16.464484	16.464484	-33.000000	-99.000000
3166133.853000	38590762.600000	499.302000	16.481474	16.481474	-33.000000	-99.000000
3166133.853000	38590762.600000	509.302000	16.482116	16.482116	-33.000000	-99.000000
3166133.853000	38590772.600000	489.302000	16.500015	16.500015	-33.000000	-99.000000
3166133.853000	38590782.600000	489.302000	16.517349	16.517349	-33.000000	-99.000000
3166143.853000	38590782.600000	489.302000	16.521355	16.521355	-33.000000	-99.000000
3166133.853000	38590772.600000	499.302000	16.498760	16.498760	-33.000000	-99.000000
3166133.853000	38590772.600000	509.302000	16.499538	16.499538	-33.000000	-99.000000
3166133.853000	38590782.600000	499.302000	16.516431	16.516431	-33.000000	-99.000000
3166133.853000	38590782.600000	509.302000	16.517258	16.517258	-33.000000	-99.000000
3166103.853000	38590792.600000	489.302000	16.532788	16.532788	-33.000000	-99.000000
3166113.853000	38590792.600000	479.302000	16.534273	16.534273	-33.000000	-99.000000
3166113.853000	38590792.600000	489.302000	16.532098	16.532098	-33.000000	-99.000000
3166113.853000	38590802.600000	479.302000	16.552096	16.552096	-33.000000	-99.000000
3166113.853000	38590802.600000	489.302000	16.550228	16.550228	-33.000000	-99.000000
3166123.853000	38590792.600000	489.302000	16.532900	16.532900	-33.000000	-99.000000
3166123.853000	38590802.600000	479.302000	16.553145	16.553145	-33.000000	-99.000000
3166123.853000	38590802.600000	489.302000	16.551263	16.551263	-33.000000	-99.000000
3166113.853000	38590792.600000	499.302000	16.531385	16.531385	-33.000000	-99.000000
3166113.853000	38590802.600000	499.302000	16.549664	16.549664	-33.000000	-99.000000
3166123.853000	38590792.600000	499.302000	16.532184	16.532184	-33.000000	-99.000000
3166123.853000	38590792.600000	509.302000	16.533001	16.533001	-33.000000	-99.000000
3166123.853000	38590802.600000	499.302000	16.550698	16.550698	-33.000000	-99.000000
3166123.853000	38590802.600000	509.302000	16.551482	16.551482	-33.000000	-99.000000
3166113.853000	38590812.600000	479.302000	16.570486	16.570486	-33.000000	-99.000000
3166113.853000	38590812.600000	489.302000	16.568853	16.568853	-33.000000	-99.000000
3166113.853000	38590822.600000	479.302000	16.589428	16.589428	-33.000000	-99.000000
3166113.853000	38590822.600000	489.302000	16.587978	16.587978	-33.000000	-99.000000
3166123.853000	38590812.600000	479.302000	16.571780	16.571780	-33.000000	-99.000000
3166123.853000	38590812.600000	489.302000	16.570135	16.570135	-33.000000	-99.000000
3166123.853000	38590822.600000	479.302000	16.590983	16.590983	-33.000000	-99.000000
3166123.853000	38590822.600000	489.302000	16.589523	16.589523	-33.000000	-99.000000
3166113.853000	38590812.600000	499.302000	16.568387	16.568387	-33.000000	-99.000000
3166113.853000	38590822.600000	499.302000	16.587574	16.587574	-33.000000	-99.000000
3166123.853000	38590812.600000	499.302000	16.569667	16.569667	-33.000000	-99.000000
3166123.853000	38590812.600000	509.302000	16.570397	16.570397	-33.000000	-99.000000
3166123.853000	38590822.600000	499.302000	16.589116	16.589116	-33.000000	-99.000000
3166123.853000	38590822.600000	509.302000	16.589777	16.589777	-33.000000	-99.000000
3166113.853000	38590832.600000	489.302000	16.607612	16.607612	-33.000000	-99.000000
3166113.853000	38590842.600000	489.302000	16.627763	16.627763	-33.000000	-99.000000
3166123.853000	38590832.600000	479.302000	16.610754	16.610754	-33.000000	-99.000000
3166123.853000	38590832.600000	489.302000	16.609438	16.609438	-33.000000	-99.000000
3166123.853000	38590842.600000	479.302000	16.631093	16.631093	-33.000000	-99.000000
3166123.853000	38590842.600000	489.302000	16.629894	16.629894	-33.000000	-99.000000
3166123.853000	38590832.600000	499.302000	16.609067	16.609067	-33.000000	-99.000000
3166123.853000	38590842.600000	499.302000	16.629539	16.629539	-33.000000	-99.000000
3166123.853000	38590852.600000	479.302000	16.652007	16.652007	-33.000000	-99.000000
3166123.853000	38590852.600000	489.302000	16.650903	16.650903	-33.000000	-99.000000
3166123.853000	38590862.600000	479.302000	16.673504	16.673504	-33.000000	-99.000000
3166123.853000	38590862.600000	489.302000	16.672476	16.672476	-33.000000	-99.000000
3166123.853000	38590852.600000	499.302000	16.650548	16.650548	-33.000000	-99.000000
3166123.853000	38590862.600000	499.302000	16.672109	16.672109	-33.000000	-99.000000
3166133.853000	38590792.600000	489.302000	16.535238	16.535238	-33.000000	-99.000000
3166133.853000	38590802.600000	489.302000	16.553672	16.553672	-33.000000	-99.000000
3166143.853000	38590792.600000	489.302000	16.539087	16.539087	-33.000000	-99.000000
3166143.853000	38590802.600000	489.302000	16.557437	16.557437	-33.000000	-99.000000
3166133.853000	38590792.600000	499.302000	16.534538	16.534538	-33.000000	-99.000000
3166133.853000	38590792.600000	509.302000	16.535361	16.535361	-33.000000	-99.000000
3166133.853000	38590802.600000	499.302000	16.553116	16.553116	-33.000000	-99.000000
3166133.853000	38590802.600000	509.302000	16.553903	16.553903	-33.000000	-99.000000
3166143.853000	38590802.600000	499.302000	16.556900	16.556900	-33.000000	-99.000000
3166143.853000	38590802.600000	509.302000	16.557681	16.557681	-33.000000	-99.000000
3166133.853000	38590812.600000	489.302000	16.572652	16.572652	-33.000000	-99.000000
3166133.853000	38590822.600000	489.302000	16.592184	16.592184	-33.000000	-99.000000
3166143.853000	38590812.600000	489.302000	16.576393	16.576393	-33.000000	-99.000000
3166143.853000	38590822.600000	489.302000	16.595954	16.595954	-33.000000	-99.000000
3166133.853000	38590812.600000	499.302000	16.572189	16.572189	-33.000000	-99.000000
3166133.853000	38590812.600000	509.302000	16.572919	16.572919	-33.000000	-99.000000
3166133.853000	38590822.600000	499.302000	16.591779	16.591779	-33.000000	-99.000000
3166133.853000	38590822.600000	509.302000	16.592438	16.592438	-33.000000	-99.000000
3166143.853000	38590812.600000	499.302000	16.575941	16.575941	-33.000000	-99.000000
3166143.853000	38590812.600000	509.302000	16.576663	16.576663	-33.000000	-99.000000
3166143.853000	38590822.600000	499.302000	16.595554	16.595554	-33.000000	-99.000000
3166143.853000	38590822.600000	509.302000	16.596203	16.596203	-33.000000	-99.000000
3166133.853000	38590832.600000	479.302000	16.613592	16.613592	-33.000000	-99.000000
3166133.853000	38590832.600000	489.302000	16.612278	16.612278	-33.000000	-99.000000
3166133.853000	38590842.600000	479.302000	16.634145	16.634145	-33.000000	-99.000000
3166133.853000	38590842.600000	489.302000	16.632947	16.632947	-33.000000	-99.000000
3166143.853000	38590832.600000	489.302000	16.616125	16.616125	-33.000000	-99.000000
3166143.853000	38590842.600000	489.302000	16.636914	16.636914	-33.000000	-99.000000
3166133.853000	38590832.600000	499.302000	16.611906	16.611906	-33.000000	-99.000000
3166133.853000	38590832.600000	509.302000	16.612483	16.612483	-33.000000	-99.000000
3166133.853000	38590842.600000	499.302000	16.632588	16.632588	-33.000000	-99.000000
3166133.853000	38590842.600000	509.302000	16.633074	16.633074	-33.000000	-99.000000
3166143.853000	38590832.600000	499.302000	16.615753	16.615753	-33.000000	-99.000000
3166143.853000	38590832.600000	509.302000	16.616318	16.616318	-33.000000	-99.000000
3166143.853000	38590842.600000	499.302000	16.636552	16.636552	-33.000000	-99.000000
3166143.853000	38590842.600000	509.302000	16.637025	16.637025	-33.000000	-99.000000
3166133.853000	38590852.600000	479.302000	16.655308	16.655308	-33.000000	-99.000000
3166133.853000	38590852.600000	489.302000	16.654202	16.654202	-33.000000	-99.000000
3166133.853000	38590862.600000	479.302000	16.677091	16.677091	-33.000000	-99.000000
3166133.853000	38590862.600000	489.302000	16.676059	16.676059	-33.000000	-99.000000
3166143.853000	38590852.600000	489.302000	16.658333	16.658333	-33.000000	-99.000000
3166143.853000	38590862.600000	479.302000	16.681427	16.681427	-33.000000	-99.000000
3166143.853000	38590862.600000	489.302000	16.680398	16.680398	-33.000000	-99.000000
3166133.853000	38590852.600000	499.302000	16.653841	16.653841	-33.000000	-99.000000
3166133.853000	38590862.600000	499.302000	16.675684	16.675684	-33.000000	-99.000000
3166143.853000	38590852.600000	499.302000	16.657967	16.657967	-33.000000	-99.000000
3166143.853000	38590852.600000	509.302000	16.658339	16.658339	-33.000000	-99.000000
3166143.853000	38590862.600000	499.302000	16.680014	16.680014	-33.000000	-99.000000
3166143.853000	38590862.600000	509.302000	16.680279	16.680279	-33.000000	-99.000000
3166153.853000	38590842.600000	489.302000	16.641766	16.641766	-33.000000	-99.000000
3166153.853000	38590842.600000	499.302000	16.641403	16.641403	-33.000000	-99.000000
3166153.853000	38590842.600000	509.302000	16.641855	16.641855	-33.000000	-99.000000
3166153.853000	38590852.600000	489.302000	16.663269	16.663269	-33.000000	-99.000000
3166153.853000	38590862.600000	489.302000	16.685465	16.685465	-33.000000	-99.000000
3166153.853000	38590852.600000	499.302000	16.662898	16.662898	-33.000000	-99.000000
3166153.853000	38590852.600000	509.302000	16.663248	16.663248	-33.000000	-99.000000
3166153.853000	38590862.600000	499.302000	16.685073	16.685073	-33.000000	-99.000000
3166153.853000	38590862.600000	509.302000	16.685314	16.685314	-33.000000	-99.000000
3166133.853000	38590922.600000	469.302000	16.871128	16.871128	-33.000000	-99.000000
3166143.853000	38590922.600000	469.302000	16.878471	16.878471	-33.000000	-99.000000
3166143.853000	38590932.600000	469.302000	16.908369	16.908369	-33.000000	-99.000000
3166143.853000	38590942.600000	469.302000	18.048891	18.050246	-33.000000	-99.000000
3166153.853000	38590942.600000	469.302000	18.053151	18.055945	-33.000000	-99.000000
3166123.853000	38590872.600000	479.302000	16.695592	16.695592	-33.000000	-99.000000
3166123.853000	38590872.600000	489.302000	16.694627	16.694627	-33.000000	-99.000000
3166123.853000	38590882.600000	479.302000	16.718281	16.718281	-33.000000	-99.000000
3166123.853000	38590882.600000	489.302000	16.717365	16.717365	-33.000000	-99.000000
3166123.853000	38590892.600000	479.302000	16.741577	16.741577	-33.000000	-99.000000
3166123.853000	38590892.600000	489.302000	16.740701	16.740701	-33.000000	-99.000000
3166133.853000	38590872.600000	479.302000	16.699502	16.699502	-33.000000	-99.000000
3166133.853000	38590872.600000	489.302000	16.698532	16.698532	-33.000000	-99.000000
3166133.853000	38590882.600000	479.302000	16.722555	16.722555	-33.000000	-99.000000
3166133.853000	38590882.600000	489.302000	16.721634	16.721634	-33.000000	-99.000000
3166143.853000	38590872.600000	479.302000	16.704092	16.704092	-33.000000	-99.000000
3166143.853000	38590872.600000	489.302000	16.703122	16.703122	-33.000000	-99.000000
3166143.853000	38590882.600000	479.302000	16.727445	16.727445	-33.000000	-99.000000
3166143.853000	38590882.600000	489.302000	16.726521	16.726521	-33.000000	-99.000000
3166133.853000	38590872.600000	499.302000	16.698131	16.698131	-33.000000	-99.000000
3166133.853000	38590882.600000	499.302000	16.721197	16.721197	-33.000000	-99.000000
3166143.853000	38590872.600000	499.302000	16.702709	16.702709	-33.000000	-99.000000
3166143.853000	38590872.600000	509.302000	16.702858	16.702858	-33.000000	-99.000000
3166143.853000	38590882.600000	499.302000	16.726070	16.726070	-33.000000	-99.000000
3166143.853000	38590882.600000	509.302000	16.726095	16.726095	-33.000000	-99.000000
3166133.853000	38590892.600000	479.302000	16.746261	16.746261	-33.000000	-99.000000
3166133.853000	38590892.600000	489.302000	16.745378	16.745378	-33.000000	-99.000000
3166133.853000	38590902.600000	479.302000	16.770629	16.770629	-33.000000	-99.000000
3166133.853000	38590902.600000	489.302000	16.769776	16.769776	-33.000000	-99.000000
3166143.853000	38590892.600000	479.302000	16.751498	16.751498	-33.000000	-99.000000
3166143.853000	38590892.600000	489.302000	16.750611	16.750611	-33.000000	-99.000000
3166143.853000	38590902.600000	479.302000	16.776265	16.776265	-33.000000	-99.000000
3166143.853000	38590902.600000	489.302000	16.775406	16.775406	-33.000000	-99.000000
3166133.853000	38590892.600000	499.302000	16.744896	16.744896	-33.000000	-99.000000
3166133.853000	38590902.600000	499.302000	16.769239	16.769239	-33.000000	-99.000000
3166143.853000	38590892.600000	499.302000	16.750111	16.750111	-33.000000	-99.000000
3166143.853000	38590902.600000	499.302000	16.774849	16.774849	-33.000000	-99.000000
3166153.853000	38590872.600000	489.302000	16.708369	16.708369	-33.000000	-99.000000
3166153.853000	38590882.600000	489.302000	16.731998	16.731998	-33.000000	-99.000000
3166153.853000	38590872.600000	499.302000	16.707946	16.707946	-33.000000	-99.000000
3166153.853000	38590872.600000	509.302000	16.708068	16.708068	-33.000000	-99.000000
3166153.853000	38590882.600000	499.302000	16.731533	16.731533	-33.000000	-99.000000
3166153.853000	38590882.600000	509.302000	16.731528	16.731528	-33.000000	-99.000000
3166163.853000	38590882.600000	509.302000	16.737506	16.737506	-33.000000	-99.000000
3166153.853000	38590892.600000	479.302000	16.757257	16.757257	-33.000000	-99.000000
3166153.853000	38590892.600000	489.302000	16.756369	16.756369	-33.000000	-99.000000
3166153.853000	38590902.600000	479.302000	16.782363	16.782363	-33.000000	-99.000000
3166153.853000	38590902.600000	489.302000	16.781500	16.781500	-33.000000	-99.000000
3166163.853000	38590902.600000	489.302000	16.788012	16.788012	-33.000000	-99.000000
3166153.853000	38590892.600000	499.302000	16.755852	16.755852	-33.000000	-99.000000
3166153.853000	38590892.600000	509.302000	16.755710	16.755710	-33.000000	-99.000000
3166153.853000	38590902.600000	499.302000	16.780922	16.780922	-33.000000	-99.000000
3166153.853000	38590902.600000	509.302000	16.780631	16.780631	-33.000000	-99.000000
3166163.853000	38590892.600000	499.302000	16.762076	16.762076	-33.000000	-99.000000
3166163.853000	38590892.600000	509.302000	16.761896	16.761896	-33.000000	-99.000000
3166163.853000	38590902.600000	499.302000	16.787412	16.787412	-33.000000	-99.000000
3166163.853000	38590902.600000	509.302000	16.787080	16.787080	-33.000000	-99.000000
3166133.853000	38590912.600000	479.302000	16.795668	16.795668	-33.000000	-99.000000
3166133.853000	38590912.600000	489.302000	16.794837	16.794837	-33.000000	-99.000000
3166133.853000	38590922.600000	479.302000	16.821384	16.821384	-33.000000	-99.000000
3166133.853000	38590922.600000	489.302000	16.820569	16.820569	-33.000000	-99.000000
3166143.853000	38590912.600000	479.302000	16.801760	16.801760	-33.000000	-99.000000
3166143.853000	38590912.600000	489.302000	16.800922	16.800922	-33.000000	-99.000000
3166143.853000	38590922.600000	479.302000	16.827994	16.827994	-33.000000	-99.000000
3166143.853000	38590922.600000	489.302000	16.827168	16.827168	-33.000000	-99.000000
3166133.853000	38590912.600000	499.302000	16.794238	16.794238	-33.000000	-99.000000
3166143.853000	38590912.600000	499.302000	16.800297	16.800297	-33.000000	-99.000000
3166143.853000	38590922.600000	499.302000	16.826466	16.826466	-33.000000	-99.000000
3166133.853000	38590932.600000	479.302000	16.847781	16.847781	-33.000000	-99.000000
3166133.853000	38590932.600000	489.302000	16.846974	16.846974	-33.000000	-99.000000
3166133.853000	38590942.600000	479.302000	18.044371	18.043443	-33.000000	-99.000000
3166143.853000	38590932.600000	479.302000	16.854975	16.854975	-33.000000	-99.000000
3166143.853000	38590932.600000	489.302000	16.854156	16.854156	-33.000000	-99.000000
3166143.853000	38590942.600000	479.302000	18.048625	18.049101	-33.000000	-99.000000
3166143.853000	38590942.600000	489.302000	18.108122	18.106036	-33.000000	-99.000000
3166143.853000	38590932.600000	499.302000	16.853365	16.853365	-33.000000	-99.000000
3166143.853000	38590942.600000	499.302000	17.924764	17.926771	-33.000000	-99.000000
3166153.853000	38590912.600000	479.302000	16.808254	16.808254	-33.000000	-99.000000
3166153.853000	38590912.600000	489.302000	16.807410	16.807410	-33.000000	-99.000000
3166153.853000	38590922.600000	479.302000	16.834947	16.834947	-33.000000	-99.000000
3166153.853000	38590922.600000	489.302000	16.834114	16.834114	-33.000000	-99.000000
3166163.853000	38590912.600000	489.302000	16.814252	16.814252	-33.000000	-99.000000
3166163.853000	38590922.600000	489.302000	16.841351	16.841351	-33.000000	-99.000000
3166153.853000	38590912.600000	499.302000	16.806759	16.806759	-33.000000	-99.000000
3166153.853000	38590912.600000	509.302000	16.806308	16.806308	-33.000000	-99.000000
3166153.853000	38590922.600000	499.302000	16.833381	16.833381	-33.000000	-99.000000
3166153.853000	38590922.600000	509.302000	16.832754	16.832754	-33.000000	-99.000000
3166163.853000	38590912.600000	499.302000	16.813576	16.813576	-33.000000	-99.000000
3166163.853000	38590912.600000	509.302000	16.813077	16.813077	-33.000000	-99.000000
3166163.853000	38590922.600000	499.302000	16.840587	16.840587	-33.000000	-99.000000
3166163.853000	38590922.600000	509.302000	16.839905	16.839905	-33.000000	-99.000000
3166153.853000	38590932.600000	479.302000	17.790527	17.790527	-33.000000	-99.000000
3166153.853000	38590932.600000	489.302000	16.861628	16.861628	-33.000000	-99.000000
3166153.853000	38590942.600000	479.302000	18.052898	18.054784	-33.000000	-99.000000
3166153.853000	38590942.600000	489.302000	18.111216	18.110542	-33.000000	-99.000000
3166163.853000	38590932.600000	479.302000	18.041761	18.039938	-33.000000	-99.000000
3166163.853000	38590932.600000	489.302000	18.103141	18.098714	-33.000000	-99.000000
3166163.853000	38590942.600000	479.302000	17.891126	18.068932	-33.000000	-99.000000
3166163.853000	38590942.600000	489.302000	17.890262	18.065149	-33.000000	-99.000000
3166153.853000	38590932.600000	499.302000	16.860800	16.860800	-33.000000	-99.000000
3166153.853000	38590942.600000	499.302000	17.931419	17.934704	-33.000000	-99.000000
3166163.853000	38590932.600000	499.302000	17.913992	17.913826	-33.000000	-99.000000
3166163.853000	38590932.600000	509.302000	17.912747	17.911617	-33.000000	-99.000000
3166163.853000	38590942.600000	499.302000	18.359636	18.368019	-33.000000	-99.000000
3166163.853000	38590942.600000	509.302000	18.293044	18.285137	-33.000000	-99.000000
3166173.853000	38590922.600000	509.302000	16.847282	16.847282	-33.000000	-99.000000
3166173.853000	38590942.600000	489.302000	17.887199	18.055589	-33.000000	-99.000000
3166173.853000	38590932.600000	499.302000	17.920751	17.921904	-33.000000	-99.000000
3166173.853000	38590932.600000	509.302000	17.919475	17.919637	-33.000000	-99.000000
3166173.853000	38590942.600000	499.302000	18.360429	18.363869	-33.000000	-99.000000
3166173.853000	38590942.600000	509.302000	18.293291	18.284629	-33.000000	-99.000000
3166143.853000	38590952.600000	469.302000	17.857780	17.867700	-33.000000	-99.000000
3166143.853000	38590962.600000	469.302000	17.861637	17.872173	-33.000000	-99.000000
3166143.853000	38590972.600000	469.302000	17.865873	17.877086	-33.000000	-99.000000
3166143.853000	38590982.600000	469.302000	17.870520	17.882474	-33.000000	-99.000000
3166153.853000	38590952.600000	469.302000	17.855182	17.864696	-33.000000	-99.000000
3166153.853000	38590962.600000	469.302000	17.859059	17.869193	-33.000000	-99.000000
3166153.853000	38590972.600000	469.302000	17.863351	17.874172	-33.000000	-99.000000
3166153.853000	38590982.600000	469.302000	17.868100	17.879679	-33.000000	-99.000000
3166163.853000	38590972.600000	469.302000	17.860315	17.870662	-33.000000	-99.000000
3166163.853000	38590982.600000	469.302000	17.865114	17.876229	-33.000000	-99.000000
3166143.853000	38590992.600000	469.302000	17.875606	17.888374	-33.000000	-99.000000
3166153.853000	38590992.600000	469.302000	17.873346	17.885765	-33.000000	-99.000000
3166153.853000	38591002.600000	469.302000	17.879130	17.892474	-33.000000	-99.000000
3166163.853000	38590992.600000	469.302000	17.870468	17.882441	-33.000000	-99.000000
3166163.853000	38591002.600000	469.302000	17.876433	17.889361	-33.000000	-99.000000
3166153.853000	38591012.600000	469.302000	17.885488	17.899849	-33.000000	-99.000000
3166153.853000	38591022.600000	469.302000	17.892446	17.907922	-33.000000	-99.000000
3166163.853000	38591012.600000	469.302000	17.883064	17.897055	-33.000000	-99.000000
3166163.853000	38591022.600000	469.302000	17.890410	17.905579	-33.000000	-99.000000
3166143.853000	38590952.600000	479.302000	17.899271	18.094177	-33.000000	-99.000000
3166143.853000	38590952.600000	489.302000	17.898428	18.090444	-33.000000	-99.000000
3166143.853000	38590962.600000	479.302000	17.902729	18.104814	-33.000000	-99.000000
3166143.853000	38590962.600000	489.302000	17.901826	18.100801	-33.000000	-99.000000
3166143.853000	38590952.600000	499.302000	18.357593	18.378700	-33.000000	-99.000000
3166143.853000	38590972.600000	479.302000	17.906527	18.116495	-33.000000	-99.000000
3166143.853000	38590972.600000	489.302000	17.905560	18.112175	-33.000000	-99.000000
3166143.853000	38590982.600000	479.302000	17.910694	18.129307	-33.000000	-99.000000
3166143.853000	38590982.600000	489.302000	17.909657	18.124649	-33.000000	-99.000000
3166153.853000	38590952.600000	479.302000	17.896932	18.086887	-33.000000	-99.000000
3166153.853000	38590952.600000	489.302000	17.896046	18.082978	-33.000000	-99.000000
3166153.853000	38590962.600000	479.302000	17.900408	18.097570	-33.000000	-99.000000
3166153.853000	38590962.600000	489.302000	17.899456	18.093353	-33.000000	-99.000000
3166163.853000	38590952.600000	479.302000	17.894217	18.078431	-33.000000	-99.000000
3166163.853000	38590952.600000	489.302000	17.893288	18.074345	-33.000000	-99.000000
3166163.853000	38590962.600000	479.302000	17.897668	18.089031	-33.000000	-99.000000
3166163.853000	38590962.600000	489.302000	17.896666	18.084608	-33.000000	-99.000000
3166153.853000	38590952.600000	499.302000	18.358223	18.375406	-33.000000	-99.000000
3166153.853000	38590962.600000	499.302000	18.357440	18.379497	-33.000000	-99.000000
3166163.853000	38590952.600000	499.302000	18.358946	18.371622	-33.000000	-99.000000
3166163.853000	38590952.600000	509.302000	18.292889	18.285282	-33.000000	-99.000000
3166163.853000	38590962.600000	499.302000	18.358176	18.375641	-33.000000	-99.000000
3166163.853000	38590962.600000	509.302000	18.292716	18.285442	-33.000000	-99.000000
3166153.853000	38590972.600000	479.302000	17.904256	18.109396	-33.000000	-99.000000
3166153.853000	38590972.600000	489.302000	17.903232	18.104839	-33.000000	-99.000000
3166153.853000	38590982.600000	479.302000	17.908513	18.122479	-33.000000	-99.000000
3166153.853000	38590982.600000	489.302000	17.907411	18.117545	-33.000000	-99.000000
3166163.853000	38590972.600000	479.302000	17.901521	18.100864	-33.000000	-99.000000
3166163.853000	38590972.600000	489.302000	17.900439	18.096066	-33.000000	-99.000000
3166163.853000	38590982.600000	479.302000	17.905823	18.114072	-33.000000	-99.000000
3166163.853000	38590982.600000	489.302000	17.904653	18.108856	-33.000000	-99.000000
3166153.853000	38590972.600000	499.302000	18.356573	18.384024	-33.000000	-99.000000
3166153.853000	38590982.600000	499.302000	18.355615	18.389027	-33.000000	-99.000000
3166163.853000	38590972.600000	499.302000	18.357318	18.380126	-33.000000	-99.000000
3166163.853000	38590982.600000	499.302000	18.356360	18.385128	-33.000000	-99.000000
3166143.853000	38590992.600000	479.302000	17.915256	18.143332	-33.000000	-99.000000
3166153.853000	38590992.600000	479.302000	17.913218	18.136931	-33.000000	-99.000000
3166153.853000	38590992.600000	489.302000	17.912030	18.131580	-33.000000	-99.000000
3166153.853000	38591002.600000	479.302000	17.918406	18.152862	-33.000000	-99.000000
3166153.853000	38591002.600000	489.302000	17.917125	18.147050	-33.000000	-99.000000
3166163.853000	38590992.600000	479.302000	17.910623	18.128807	-33.000000	-99.000000
3166163.853000	38590992.600000	489.302000	17.909357	18.123123	-33.000000	-99.000000
3166163.853000	38591002.600000	479.302000	17.915973	18.145220	-33.000000	-99.000000
3166163.853000	38591002.600000	489.302000	17.914600	18.139014	-33.000000	-99.000000
3166153.853000	38590992.600000	499.302000	18.354557	18.394548	-33.000000	-99.000000
3166163.853000	38590992.600000	499.302000	18.355292	18.390702	-33.000000	-99.000000
3166163.853000	38591002.600000	499.302000	18.354104	18.396903	-33.000000	-99.000000
3166153.853000	38591012.600000	479.302000	17.924110	18.170370	-33.000000	-99.000000
3166153.853000	38591012.600000	489.302000	17.922727	18.164047	-33.000000	-99.000000
3166153.853000	38591022.600000	479.302000	17.930354	18.189529	-33.000000	-99.000000
3166163.853000	38591012.600000	479.302000	17.921921	18.163462	-33.000000	-99.000000
3166163.853000	38591012.600000	489.302000	17.920430	18.156672	-33.000000	-99.000000
3166163.853000	38591022.600000	479.302000	17.928512	18.183668	-33.000000	-99.000000
3166163.853000	38591022.600000	489.302000	17.926894	18.176224	-33.000000	-99.000000
3166163.853000	38591012.600000	499.302000	18.352787	18.403782	-33.000000	-99.000000
3166163.853000	38591032.600000	469.302000	17.898509	17.914978	-33.000000	-99.000000
3166163.853000	38591042.600000	469.302000	17.907378	17.925271	-33.000000	-99.000000
3166163.853000	38591052.600000	469.302000	17.917002	17.936444	-33.000000	-99.000000
3166163.853000	38591062.600000	469.302000	17.927323	17.948427	-33.000000	-99.000000
3166163.853000	38591072.600000	469.302000	17.938215	17.961076	-33.000000	-99.000000
3166163.853000	38591082.600000	469.302000	17.949473	17.974154	-33.000000	-99.000000
3166163.853000	38591092.600000	469.302000	17.960798	17.987313	-33.000000	-99.000000
3166163.853000	38591102.600000	469.302000	17.971785	18.000082	-33.000000	-99.000000
3166153.853000	38591032.600000	479.302000	17.937151	18.210372	-33.000000	-99.000000
3166153.853000	38591042.600000	479.302000	17.944495	18.232876	-33.000000	-99.000000
3166163.853000	38591032.600000	479.302000	17.935782	18.205937	-33.000000	-99.000000
3166163.853000	38591032.600000	489.302000	17.934023	18.197763	-33.000000	-99.000000
3166163.853000	38591042.600000	479.302000	17.943746	18.230314	-33.000000	-99.000000
3166153.853000	38591052.600000	479.302000	17.952351	18.256932	-33.000000	-99.000000
3166163.853000	38591052.600000	479.302000	17.952393	18.256757	-33.000000	-99.000000
3166163.853000	38591062.600000	479.302000	17.961670	18.285094	-33.000000	-99.000000
3166163.853000	38591072.600000	479.302000	17.971466	18.314978	-33.000000	-99.000000
3166163.853000	38591082.600000	479.302000	17.981599	18.345842	-33.000000	-99.000000
3166163.853000	38591092.600000	479.302000	17.991799	18.376856	-33.000000	-99.000000
3166163.853000	38591102.600000	479.302000	18.001703	18.406913	-33.000000	-99.000000
3166173.853000	38591002.600000	469.302000	17.872963	17.885353	-33.000000	-99.000000
3166173.853000	38591012.600000	469.302000	17.879797	17.893284	-33.000000	-99.000000
3166173.853000	38591022.600000	469.302000	17.887468	17.902187	-33.000000	-99.000000
3166183.853000	38591022.600000	469.302000	17.883440	17.897538	-33.000000	-99.000000
3166173.853000	38590952.600000	489.302000	17.890127	18.064469	-33.000000	-99.000000
3166173.853000	38590962.600000	489.302000	17.893423	18.074463	-33.000000	-99.000000
3166173.853000	38590952.600000	499.302000	18.359769	18.367318	-33.000000	-99.000000
3166173.853000	38590952.600000	509.302000	18.293147	18.284745	-33.000000	-99.000000
3166173.853000	38590962.600000	499.302000	18.359026	18.371198	-33.000000	-99.000000
3166173.853000	38590962.600000	509.302000	18.292986	18.284872	-33.000000	-99.000000
3166173.853000	38590972.600000	479.302000	17.898279	18.090760	-33.000000	-99.000000
3166173.853000	38590972.600000	489.302000	17.897137	18.085719	-33.000000	-99.000000
3166173.853000	38590982.600000	479.302000	17.902566	18.103909	-33.000000	-99.000000
3166173.853000	38590982.600000	489.302000	17.901326	18.098405	-33.000000	-99.000000
3166183.853000	38590982.600000	489.302000	17.897373	18.086026	-33.000000	-99.000000
3166173.853000	38590972.600000	499.302000	18.358189	18.375568	-33.000000	-99.000000
3166173.853000	38590972.600000	509.302000	18.292805	18.285013	-33.000000	-99.000000
3166173.853000	38590982.600000	499.302000	18.357246	18.380488	-33.000000	-99.000000
3166173.853000	38590982.600000	509.302000	18.292602	18.285166	-33.000000	-99.000000
3166183.853000	38590972.600000	499.302000	18.359195	18.370301	-33.000000	-99.000000
3166183.853000	38590972.600000	509.302000	18.293123	18.284346	-33.000000	-99.000000
3166183.853000	38590982.600000	499.302000	18.358287	18.375041	-33.000000	-99.000000
3166183.853000	38590982.600000	509.302000	18.292936	18.284454	-33.000000	-99.000000
3166173.853000	38590992.600000	479.302000	17.907398	18.118728	-33.000000	-99.000000
3166173.853000	38590992.600000	489.302000	17.906049	18.112703	-33.000000	-99.000000
3166173.853000	38591002.600000	479.302000	17.912844	18.135421	-33.000000	-99.000000
3166173.853000	38591002.600000	489.302000	17.911373	18.128808	-33.000000	-99.000000
3166183.853000	38590992.600000	489.302000	17.902032	18.100097	-33.000000	-99.000000
3166183.853000	38591002.600000	479.302000	17.908921	18.123166	-33.000000	-99.000000
3166183.853000	38591002.600000	489.302000	17.907348	18.116136	-33.000000	-99.000000
3166173.853000	38590992.600000	499.302000	18.356185	18.386029	-33.000000	-99.000000
3166173.853000	38590992.600000	509.302000	18.292374	18.285332	-33.000000	-99.000000
3166173.853000	38591002.600000	499.302000	18.354991	18.392261	-33.000000	-99.000000
3166173.853000	38591002.600000	509.302000	18.292120	18.285508	-33.000000	-99.000000
3166183.853000	38590992.600000	499.302000	18.357253	18.380438	-33.000000	-99.000000
3166183.853000	38590992.600000	509.302000	18.292723	18.284571	-33.000000	-99.000000
3166183.853000	38591002.600000	499.302000	18.356076	18.386583	-33.000000	-99.000000
3166183.853000	38591002.600000	509.302000	18.292483	18.284694	-33.000000	-99.000000
3166173.853000	38591012.600000	479.302000	17.918973	18.154200	-33.000000	-99.000000
3166173.853000	38591012.600000	489.302000	17.917367	18.146921	-33.000000	-99.000000
3166173.853000	38591022.600000	479.302000	17.925854	18.175273	-33.000000	-99.000000
3166173.853000	38591022.600000	489.302000	17.924099	18.167240	-33.000000	-99.000000
3166183.853000	38591012.600000	479.302000	17.915138	18.142194	-33.000000	-99.000000
3166183.853000	38591012.600000	489.302000	17.913410	18.134411	-33.000000	-99.000000
3166183.853000	38591022.600000	479.302000	17.922218	18.163849	-33.000000	-99.000000
3166183.853000	38591022.600000	489.302000	17.920317	18.155202	-33.000000	-99.000000
3166173.853000	38591012.600000	499.302000	18.353651	18.399258	-33.000000	-99.000000
3166173.853000	38591022.600000	499.302000	18.352150	18.407091	-33.000000	-99.000000
3166183.853000	38591012.600000	499.302000	18.354737	18.393571	-33.000000	-99.000000
3166183.853000	38591012.600000	509.302000	18.292212	18.284819	-33.000000	-99.000000
3166183.853000	38591022.600000	499.302000	18.353217	18.401504	-33.000000	-99.000000
3166183.853000	38591022.600000	509.302000	18.291908	18.284940	-33.000000	-99.000000
3166193.853000	38591012.600000	489.302000	17.908433	18.118755	-33.000000	-99.000000
3166193.853000	38591022.600000	479.302000	17.917432	18.148868	-33.000000	-99.000000
3166193.853000	38591022.600000	489.302000	17.915376	18.139591	-33.000000	-99.000000
3166193.853000	38591012.600000	499.302000	18.356075	18.386567	-33.000000	-99.000000
3166193.853000	38591012.600000	509.302000	18.292656	18.283832	-33.000000	-99.000000
3166193.853000	38591022.600000	499.302000	18.354571	18.394417	-33.000000	-99.000000
3166193.853000	38591022.600000	509.302000	18.292371	18.283872	-33.000000	-99.000000
3166173.853000	38591032.600000	469.302000	17.896045	17.912144	-33.000000	-99.000000
3166173.853000	38591042.600000	469.302000	17.905582	17.923216	-33.000000	-99.000000
3166183.853000	38591032.600000	469.302000	17.892403	17.907946	-33.000000	-99.000000
3166183.853000	38591042.600000	469.302000	17.902538	17.919715	-33.000000	-99.000000
3166173.853000	38591052.600000	469.302000	17.916103	17.935434	-33.000000	-99.000000
3166173.853000	38591062.600000	469.302000	17.927583	17.948767	-33.000000	-99.000000
3166183.853000	38591052.600000	469.302000	17.913922	17.932939	-33.000000	-99.000000
3166183.853000	38591062.600000	469.302000	17.926588	17.947657	-33.000000	-99.000000
3166193.853000	38591042.600000	469.302000	17.897925	17.914398	-33.000000	-99.000000
3166193.853000	38591052.600000	469.302000	17.910061	17.928501	-33.000000	-99.000000
3166193.853000	38591062.600000	469.302000	17.923861	17.944543	-33.000000	-99.000000
3166203.853000	38591062.600000	469.302000	17.918803	17.938730	-33.000000	-99.000000
3166173.853000	38591072.600000	469.302000	17.939923	17.963104	-33.000000	-99.000000
3166173.853000	38591082.600000	469.302000	17.952923	17.978213	-33.000000	-99.000000
3166183.853000	38591072.600000	469.302000	17.940493	17.963820	-33.000000	-99.000000
3166183.853000	38591082.600000	469.302000	17.955471	17.981240	-33.000000	-99.000000
3166173.853000	38591092.600000	469.302000	17.966253	17.993712	-33.000000	-99.000000
3166173.853000	38591102.600000	469.302000	17.979427	18.009037	-33.000000	-99.000000
3166183.853000	38591092.600000	469.302000	17.971188	17.999529	-33.000000	-99.000000
3166183.853000	38591102.600000	469.302000	17.987087	18.018043	-33.000000	-99.000000
3166193.853000	38591072.600000	469.302000	17.939375	17.962587	-33.000000	-99.000000
3166193.853000	38591082.600000	469.302000	17.956523	17.982543	-33.000000	-99.000000
3166203.853000	38591072.600000	469.302000	17.935833	17.958548	-33.000000	-99.000000
3166203.853000	38591082.600000	469.302000	17.955217	17.981124	-33.000000	-99.000000
3166193.853000	38591092.600000	469.302000	17.975018	18.004086	-33.000000	-99.000000
3166193.853000	38591102.600000	469.302000	17.994274	18.026542	-33.000000	-99.000000
3166203.853000	38591092.600000	469.302000	17.976810	18.006303	-33.000000	-99.000000
3166203.853000	38591102.600000	469.302000	18.000095	18.033501	-33.000000	-99.000000
3166213.853000	38591072.600000	469.302000	17.928925	17.950609	-33.000000	-99.000000
3166213.853000	38591082.600000	469.302000	17.950363	17.975597	-33.000000	-99.000000
3166223.853000	38591082.600000	469.302000	17.940410	17.964153	-33.000000	-99.000000
3166213.853000	38591092.600000	469.302000	17.975142	18.004523	-33.000000	-99.000000
3166213.853000	38591102.600000	469.302000	18.002994	18.037115	-33.000000	-99.000000
3166223.853000	38591092.600000	469.302000	17.967969	17.996358	-33.000000	-99.000000
3166223.853000	38591102.600000	469.302000	18.000429	18.034407	-33.000000	-99.000000
3166233.853000	38591092.600000	469.302000	17.952600	17.978661	-33.000000	-99.000000
3166233.853000	38591102.600000	469.302000	17.988636	18.020951	-33.000000	-99.000000
3166173.853000	38591032.600000	479.302000	17.933552	18.198829	-33.000000	-99.000000
3166173.853000	38591032.600000	489.302000	17.931631	18.189943	-33.000000	-99.000000
3166173.853000	38591042.600000	479.302000	17.942116	18.225010	-33.000000	-99.000000
3166173.853000	38591042.600000	489.302000	17.940013	18.215159	-33.000000	-99.000000
3166183.853000	38591032.600000	479.302000	17.930261	18.188428	-33.000000	-99.000000
3166183.853000	38591032.600000	489.302000	17.928164	18.178790	-33.000000	-99.000000
3166183.853000	38591042.600000	479.302000	17.939360	18.216206	-33.000000	-99.000000
3166183.853000	38591042.600000	489.302000	17.937045	18.205427	-33.000000	-99.000000
3166173.853000	38591032.600000	499.302000	18.350478	18.415817	-33.000000	-99.000000
3166183.853000	38591032.600000	499.302000	18.351498	18.410476	-33.000000	-99.000000
3166183.853000	38591042.600000	499.302000	18.349564	18.420569	-33.000000	-99.000000
3166173.853000	38591052.600000	479.302000	17.951569	18.253875	-33.000000	-99.000000
3166173.853000	38591052.600000	489.302000	17.949266	18.242933	-33.000000	-99.000000
3166173.853000	38591062.600000	479.302000	17.961889	18.285346	-33.000000	-99.000000
3166183.853000	38591052.600000	479.302000	17.949587	18.247388	-33.000000	-99.000000
3166183.853000	38591052.600000	489.302000	17.947029	18.235296	-33.000000	-99.000000
3166183.853000	38591062.600000	479.302000	17.960976	18.282052	-33.000000	-99.000000
3166183.853000	38591062.600000	489.302000	17.958148	18.268452	-33.000000	-99.000000
3166193.853000	38591032.600000	479.302000	17.925683	18.174046	-33.000000	-99.000000
3166193.853000	38591032.600000	489.302000	17.923398	18.163626	-33.000000	-99.000000
3166193.853000	38591042.600000	479.302000	17.935189	18.203020	-33.000000	-99.000000
3166193.853000	38591042.600000	489.302000	17.932643	18.191262	-33.000000	-99.000000
3166203.853000	38591032.600000	489.302000	17.917095	18.143735	-33.000000	-99.000000
3166203.853000	38591042.600000	479.302000	17.929281	18.184469	-33.000000	-99.000000
3166203.853000	38591042.600000	489.302000	17.926487	18.171700	-33.000000	-99.000000
3166193.853000	38591032.600000	499.302000	18.352841	18.403443	-33.000000	-99.000000
3166193.853000	38591032.600000	509.302000	18.292050	18.283886	-33.000000	-99.000000
3166193.853000	38591042.600000	499.302000	18.350860	18.413778	-33.000000	-99.000000
3166203.853000	38591032.600000	499.302000	18.354562	18.394437	-33.000000	-99.000000
3166203.853000	38591042.600000	499.302000	18.352589	18.404726	-33.000000	-99.000000
3166193.853000	38591052.600000	479.302000	17.946090	18.236198	-33.000000	-99.000000
3166193.853000	38591052.600000	489.302000	17.943248	18.222871	-33.000000	-99.000000
3166193.853000	38591062.600000	479.302000	17.958498	18.273888	-33.000000	-99.000000
3166193.853000	38591062.600000	489.302000	17.955322	18.258718	-33.000000	-99.000000
3166203.853000	38591052.600000	479.302000	17.940652	18.219009	-33.000000	-99.000000
3166203.853000	38591052.600000	489.302000	17.937500	18.204386	-33.000000	-99.000000
3166203.853000	38591062.600000	479.302000	17.953912	18.259198	-33.000000	-99.000000
3166203.853000	38591062.600000	489.302000	17.950347	18.242348	-33.000000	-99.000000
3166193.853000	38591052.600000	499.302000	18.348607	18.425533	-33.000000	-99.000000
3166203.853000	38591052.600000	499.302000	18.350298	18.416680	-33.000000	-99.000000
3166203.853000	38591062.600000	499.302000	18.347658	18.430452	-33.000000	-99.000000
3166173.853000	38591072.600000	479.302000	17.972991	18.319144	-33.000000	-99.000000
3166173.853000	38591082.600000	479.302000	17.984698	18.354708	-33.000000	-99.000000
3166183.853000	38591072.600000	479.302000	17.973490	18.320059	-33.000000	-99.000000
3166183.853000	38591072.600000	489.302000	17.970367	18.304734	-33.000000	-99.000000
3166183.853000	38591082.600000	479.302000	17.986985	18.360935	-33.000000	-99.000000
3166173.853000	38591092.600000	479.302000	17.996713	18.391120	-33.000000	-99.000000
3166173.853000	38591102.600000	479.302000	18.008603	18.427049	-33.000000	-99.000000
3166183.853000	38591092.600000	479.302000	18.001166	18.403738	-33.000000	-99.000000
3166183.853000	38591102.600000	479.302000	18.015534	18.446925	-33.000000	-99.000000
3166193.853000	38591072.600000	479.302000	17.972463	18.316195	-33.000000	-99.000000
3166193.853000	38591072.600000	489.302000	17.968911	18.298859	-33.000000	-99.000000
3166193.853000	38591082.600000	479.302000	17.987921	18.362860	-33.000000	-99.000000
3166193.853000	38591082.600000	489.302000	17.983952	18.342991	-33.000000	-99.000000
3166203.853000	38591072.600000	479.302000	17.969243	18.305516	-33.000000	-99.000000
3166203.853000	38591072.600000	489.302000	17.965201	18.285978	-33.000000	-99.000000
3166203.853000	38591082.600000	479.302000	17.986726	18.358101	-33.000000	-99.000000
3166203.853000	38591082.600000	489.302000	17.982136	18.335311	-33.000000	-99.000000
3166203.853000	38591072.600000	499.302000	18.344657	18.446102	-33.000000	-99.000000
3166193.853000	38591092.600000	479.302000	18.004626	18.413048	-33.000000	-99.000000
3166193.853000	38591092.600000	489.302000	18.100685	18.111178	-33.000000	-99.000000
3166193.853000	38591102.600000	479.302000	18.022059	18.465099	-33.000000	-99.000000
3166203.853000	38591092.600000	479.302000	18.006248	18.416453	-33.000000	-99.000000
3166203.853000	38591092.600000	489.302000	18.101341	18.109665	-33.000000	-99.000000
3166203.853000	38591102.600000	479.302000	18.027372	18.479021	-33.000000	-99.000000
3166203.853000	38591102.600000	489.302000	18.114318	18.122405	-33.000000	-99.000000
3166213.853000	38591042.600000	489.302000	17.918244	18.145736	-33.000000	-99.000000
3166213.853000	38591052.600000	489.302000	17.929315	18.178431	-33.000000	-99.000000
3166213.853000	38591062.600000	479.302000	17.946573	18.236017	-33.000000	-99.000000
3166213.853000	38591062.600000	489.302000	17.942581	18.217421	-33.000000	-99.000000
3166223.853000	38591062.600000	489.302000	17.931311	18.181825	-33.000000	-99.000000
3166213.853000	38591062.600000	499.302000	18.349928	18.418567	-33.000000	-99.000000
3166213.853000	38591072.600000	479.302000	17.962976	18.285431	-33.000000	-99.000000
3166213.853000	38591072.600000	489.302000	17.958382	18.263558	-33.000000	-99.000000
3166213.853000	38591082.600000	479.302000	17.982314	18.343383	-33.000000	-99.000000
3166213.853000	38591082.600000	489.302000	17.977009	18.317417	-33.000000	-99.000000
3166223.853000	38591072.600000	489.302000	17.947436	18.228593	-33.000000	-99.000000
3166223.853000	38591082.600000	479.302000	17.973272	18.314460	-33.000000	-99.000000
3166223.853000	38591082.600000	489.302000	17.967160	18.285198	-33.000000	-99.000000
3166213.853000	38591072.600000	499.302000	18.346826	18.434745	-33.000000	-99.000000
3166213.853000	38591082.600000	499.302000	18.343269	18.453303	-33.000000	-99.000000
3166213.853000	38591092.600000	479.302000	18.004736	18.410042	-33.000000	-99.000000
3166213.853000	38591092.600000	489.302000	18.099955	18.105400	-33.000000	-99.000000
3166213.853000	38591102.600000	479.302000	18.030055	18.484380	-33.000000	-99.000000
3166213.853000	38591102.600000	489.302000	18.115454	18.119815	-33.000000	-99.000000
3166223.853000	38591092.600000	479.302000	17.998216	18.388249	-33.000000	-99.000000
3166223.853000	38591092.600000	489.302000	18.095338	18.097181	-33.000000	-99.000000
3166223.853000	38591102.600000	479.302000	18.027769	18.474303	-33.000000	-99.000000
3166223.853000	38591102.600000	489.302000	18.113329	18.113073	-33.000000	-99.000000
3166233.853000	38591072.600000	489.302000	17.931261	18.177830	-33.000000	-99.000000
3166233.853000	38591082.600000	489.302000	17.950918	18.233788	-33.000000	-99.000000
3166233.853000	38591092.600000	489.302000	18.085939	18.083470	-33.000000	-99.000000
3166233.853000	38591102.600000	479.302000	18.017030	18.438764	-33.000000	-99.000000
3166233.853000	38591102.600000	489.302000	18.105735	18.100306	-33.000000	-99.000000
3166243.853000	38591092.600000	479.302000	17.959907	18.268163	-33.000000	-99.000000
3166243.853000	38591092.600000	489.302000	18.069981	18.062398	-33.000000	-99.000000
3166243.853000	38591102.600000	479.302000	17.993376	18.364850	-33.000000	-99.000000
3166243.853000	38591102.600000	489.302000	18.089880	18.078974	-33.000000	-99.000000
3166163.853000	38591112.600000	469.302000	17.981938	18.011884	-33.000000	-99.000000
3166163.853000	38591122.600000	469.302000	17.990706	18.022077	-33.000000	-99.000000
3166163.853000	38591112.600000	479.302000	18.010863	18.434661	-33.000000	-99.000000
3166163.853000	38591122.600000	479.302000	18.018778	18.458605	-33.000000	-99.000000
3166173.853000	38591112.600000	469.302000	17.991806	18.023443	-33.000000	-99.000000
3166173.853000	38591122.600000	469.302000	18.002630	18.036043	-33.000000	-99.000000
3166183.853000	38591112.600000	469.302000	18.002358	18.035841	-33.000000	-99.000000
3166183.853000	38591122.600000	469.302000	18.015955	18.051700	-33.000000	-99.000000
3166173.853000	38591132.600000	469.302000	18.011110	18.045912	-33.000000	-99.000000
3166173.853000	38591142.600000	469.302000	18.016570	18.052260	-33.000000	-99.000000
3166183.853000	38591132.600000	469.302000	18.026709	18.064246	-33.000000	-99.000000
3166183.853000	38591142.600000	469.302000	18.033559	18.072228	-33.000000	-99.000000
3166193.853000	38591112.600000	469.302000	18.013312	18.048774	-33.000000	-99.000000
3166193.853000	38591122.600000	469.302000	18.030713	18.069126	-33.000000	-99.000000
3166203.853000	38591112.600000	459.302000	18.014492	18.064921	-33.000000	-99.000000
3166203.853000	38591112.600000	469.302000	18.023992	18.061481	-33.000000	-99.000000
3166203.853000	38591122.600000	459.302000	18.035708	18.093808	-33.000000	-99.000000
3166203.853000	38591122.600000	469.302000	18.046665	18.088112	-33.000000	-99.000000
3166193.853000	38591132.600000	469.302000	18.044720	18.085529	-33.000000	-99.000000
3166193.853000	38591142.600000	459.302000	18.043955	18.101422	-33.000000	-99.000000
3166193.853000	38591142.600000	469.302000	18.053589	18.095908	-33.000000	-99.000000
3166203.853000	38591132.600000	459.302000	18.053155	18.118524	-33.000000	-99.000000
3166203.853000	38591132.600000	469.302000	18.065484	18.110291	-33.000000	-99.000000
3166203.853000	38591142.600000	459.302000	18.064256	18.134605	-33.000000	-99.000000
3166203.853000	38591142.600000	469.302000	18.077458	18.124419	-33.000000	-99.000000
3166173.853000	38591152.600000	469.302000	18.018609	18.054612	-33.000000	-99.000000
3166173.853000	38591162.600000	469.302000	18.017203	18.052944	-33.000000	-99.000000
3166183.853000	38591152.600000	469.302000	18.035851	18.074872	-33.000000	-99.000000
3166183.853000	38591162.600000	469.302000	18.033563	18.072154	-33.000000	-99.000000
3166173.853000	38591172.600000	469.302000	18.012707	18.047673	-33.000000	-99.000000
3166173.853000	38591182.600000	469.302000	18.005737	18.039524	-33.000000	-99.000000
3166183.853000	38591172.600000	469.302000	18.027297	18.064787	-33.000000	-99.000000
3166183.853000	38591182.600000	469.302000	18.018044	18.053946	-33.000000	-99.000000
3166193.853000	38591152.600000	459.302000	18.046591	18.104586	-33.000000	-99.000000
3166193.853000	38591152.600000	469.302000	18.056185	18.098903	-33.000000	-99.000000
3166193.853000	38591162.600000	459.302000	18.043395	18.099617	-33.000000	-99.000000
3166193.853000	38591162.600000	469.302000	18.052487	18.094491	-33.000000	-99.000000
3166203.853000	38591152.600000	459.302000	18.067268	18.138359	-33.000000	-99.000000
3166203.853000	38591152.600000	469.302000	18.080429	18.127851	-33.000000	-99.000000
3166203.853000	38591162.600000	459.302000	18.062192	18.129626	-33.000000	-99.000000
3166203.853000	38591162.600000	469.302000	18.074379	18.120562	-33.000000	-99.000000
3166193.853000	38591172.600000	459.302000	18.035305	18.088093	-33.000000	-99.000000
3166193.853000	38591172.600000	469.302000	18.043582	18.083975	-33.000000	-99.000000
3166193.853000	38591182.600000	459.302000	18.023789	18.072346	-33.000000	-99.000000
3166193.853000	38591182.600000	469.302000	18.031126	18.069334	-33.000000	-99.000000
3166203.853000	38591172.600000	459.302000	18.050736	18.111927	-33.000000	-99.000000
3166203.853000	38591172.600000	469.302000	18.061424	18.105149	-33.000000	-99.000000
3166203.853000	38591182.600000	459.302000	18.035344	18.089688	-33.000000	-99.000000
3166203.853000	38591182.600000	469.302000	18.044452	18.085099	-33.000000	-99.000000
3166213.853000	38591112.600000	469.302000	18.032944	18.072297	-33.000000	-99.000000
3166213.853000	38591122.600000	459.302000	18.048424	18.117000	-33.000000	-99.000000
3166213.853000	38591122.600000	469.302000	18.062870	18.107662	-33.000000	-99.000000
3166223.853000	38591112.600000	469.302000	18.037300	18.077867	-33.000000	-99.000000
3166223.853000	38591122.600000	469.302000	18.076676	18.124774	-33.000000	-99.000000
3166213.853000	38591132.600000	459.302000	18.071784	18.154029	-33.000000	-99.000000
3166213.853000	38591132.600000	469.302000	18.089020	18.138831	-33.000000	-99.000000
3166213.853000	38591142.600000	459.302000	18.086791	18.179887	-33.000000	-99.000000
3166213.853000	38591142.600000	469.302000	18.106123	18.159367	-33.000000	-99.000000
3166223.853000	38591132.600000	459.302000	18.088836	18.199240	-33.000000	-99.000000
3166223.853000	38591132.600000	469.302000	18.114009	18.170144	-33.000000	-99.000000
3166223.853000	38591142.600000	459.302000	18.109179	18.250285	-33.000000	-99.000000
3166223.853000	38591142.600000	469.302000	18.140388	18.203112	-33.000000	-99.000000
3166233.853000	38591112.600000	469.302000	18.032013	18.072206	-33.000000	-99.000000
3166233.853000	38591122.600000	469.302000	18.081828	18.131975	-33.000000	-99.000000
3166243.853000	38591112.600000	469.302000	18.009732	18.046556	-33.000000	-99.000000
3166243.853000	38591122.600000	469.302000	18.066944	18.115231	-33.000000	-99.000000
3166233.853000	38591132.600000	469.302000	18.134430	18.197510	-33.000000	-99.000000
3166233.853000	38591142.600000	459.302000	18.121173	18.385378	-33.000000	-99.000000
3166233.853000	38591142.600000	469.302000	18.179553	18.257177	-33.000000	-99.000000
3166243.853000	38591132.600000	469.302000	18.132086	18.196810	-33.000000	-99.000000
3166243.853000	38591142.600000	459.302000	18.108610	18.525692	-33.000000	-99.000000
3166243.853000	38591142.600000	469.302000	18.202667	18.278009	-33.000000	-99.000000
3166213.853000	38591152.600000	459.302000	18.090256	18.184676	-33.000000	-99.000000
3166213.853000	38591152.600000	469.302000	18.109592	18.163398	-33.000000	-99.000000
3166213.853000	38591162.600000	459.302000	18.082243	18.167749	-33.000000	-99.000000
3166213.853000	38591162.600000	469.302000	18.099381	18.150836	-33.000000	-99.000000
3166223.853000	38591152.600000	459.302000	18.113130	18.257904	-33.000000	-99.000000
3166223.853000	38591152.600000	469.302000	18.144650	18.208199	-33.000000	-99.000000
3166223.853000	38591162.600000	459.302000	18.101084	18.218039	-33.000000	-99.000000
3166223.853000	38591162.600000	469.302000	18.126458	18.184737	-33.000000	-99.000000
3166213.853000	38591172.600000	459.302000	18.065932	18.138771	-33.000000	-99.000000
3166213.853000	38591172.600000	469.302000	18.080059	18.127532	-33.000000	-99.000000
3166213.853000	38591182.600000	459.302000	18.045429	18.106660	-33.000000	-99.000000
3166213.853000	38591182.600000	469.302000	18.056810	18.099860	-33.000000	-99.000000
3166223.853000	38591172.600000	459.302000	18.078326	18.166722	-33.000000	-99.000000
3166223.853000	38591172.600000	469.302000	18.097168	18.148539	-33.000000	-99.000000
3166223.853000	38591182.600000	459.302000	18.051668	18.120221	-33.000000	-99.000000
3166223.853000	38591182.600000	469.302000	18.065763	18.110771	-33.000000	-99.000000
3166233.853000	38591152.600000	459.302000	18.124646	18.408310	-33.000000	-99.000000
3166233.853000	38591152.600000	469.302000	18.186062	18.265040	-33.000000	-99.000000
3166233.853000	38591162.600000	459.302000	18.112128	18.279940	-33.000000	-99.000000
3166233.853000	38591162.600000	469.302000	18.150204	18.216465	-33.000000	-99.000000
3166243.853000	38591152.600000	459.302000	18.108973	18.598726	-33.000000	-99.000000
3166243.853000	38591152.600000	469.302000	18.216711	18.273702	-33.000000	-99.000000
3166243.853000	38591162.600000	459.302000	18.105127	18.302686	-33.000000	-99.000000
3166243.853000	38591162.600000	469.302000	18.152685	18.221728	-33.000000	-99.000000
3166233.853000	38591172.600000	459.302000	18.082850	18.187513	-33.000000	-99.000000
3166233.853000	38591172.600000	469.302000	18.107107	18.161423	-33.000000	-99.000000
3166233.853000	38591182.600000	459.302000	18.050250	18.124258	-33.000000	-99.000000
3166233.853000	38591182.600000	469.302000	18.067078	18.112787	-33.000000	-99.000000
3166243.853000	38591172.600000	459.302000	18.071833	18.181249	-33.000000	-99.000000
3166243.853000	38591172.600000	469.302000	18.099747	18.153479	-33.000000	-99.000000
3166243.853000	38591182.600000	459.302000	18.036245	18.109961	-33.000000	-99.000000
3166243.853000	38591182.600000	469.302000	18.055036	18.099015	-33.000000	-99.000000
3166173.853000	38591112.600000	479.302000	18.019788	18.460749	-33.000000	-99.000000
3166173.853000	38591122.600000	479.302000	18.029580	18.490172	-33.000000	-99.000000
3166183.853000	38591112.600000	479.302000	18.029362	18.488283	-33.000000	-99.000000
3166183.853000	38591122.600000	479.302000	18.041699	18.524997	-33.000000	-99.000000
3166173.853000	38591132.600000	479.302000	18.037258	18.513210	-33.000000	-99.000000
3166173.853000	38591142.600000	479.302000	18.042203	18.528082	-33.000000	-99.000000
3166183.853000	38591132.600000	479.302000	18.051473	18.553976	-33.000000	-99.000000
3166193.853000	38591112.600000	479.302000	18.039347	18.516301	-33.000000	-99.000000
3166193.853000	38591122.600000	479.302000	18.055203	18.562825	-33.000000	-99.000000
3166203.853000	38591112.600000	479.302000	18.049152	18.542704	-33.000000	-99.000000
3166203.853000	38591112.600000	489.302000	18.127741	18.134607	-33.000000	-99.000000
3166203.853000	38591122.600000	479.302000	18.069946	18.602446	-33.000000	-99.000000
3166193.853000	38591132.600000	479.302000	18.068012	18.600076	-33.000000	-99.000000
3166193.853000	38591142.600000	479.302000	18.076138	18.623657	-33.000000	-99.000000
3166203.853000	38591132.600000	479.302000	18.087332	18.651391	-33.000000	-99.000000
3166203.853000	38591142.600000	479.302000	18.098456	18.682308	-33.000000	-99.000000
3166173.853000	38591152.600000	479.302000	18.044043	18.533734	-33.000000	-99.000000
3166173.853000	38591162.600000	479.302000	18.042757	18.530109	-33.000000	-99.000000
3166173.853000	38591172.600000	479.302000	18.038668	18.518131	-33.000000	-99.000000
3166173.853000	38591182.600000	479.302000	18.032344	18.499421	-33.000000	-99.000000
3166193.853000	38591152.600000	479.302000	18.078498	18.630808	-33.000000	-99.000000
3166193.853000	38591162.600000	479.302000	18.075067	18.621510	-33.000000	-99.000000
3166203.853000	38591152.600000	479.302000	18.101183	18.690400	-33.000000	-99.000000
3166203.853000	38591162.600000	479.302000	18.095471	18.675742	-33.000000	-99.000000
3166193.853000	38591172.600000	479.302000	18.066870	18.598420	-33.000000	-99.000000
3166193.853000	38591182.600000	479.302000	18.055465	18.565679	-33.000000	-99.000000
3166203.853000	38591172.600000	479.302000	18.083393	18.643096	-33.000000	-99.000000
3166203.853000	38591182.600000	479.302000	18.067724	18.599322	-33.000000	-99.000000
3166213.853000	38591112.600000	479.302000	18.057475	18.563285	-33.000000	-99.000000
3166213.853000	38591112.600000	489.302000	18.132303	18.133719	-33.000000	-99.000000
3166213.853000	38591122.600000	479.302000	18.085175	18.640472	-33.000000	-99.000000
3166223.853000	38591112.600000	479.302000	18.061674	18.570245	-33.000000	-99.000000
3166223.853000	38591112.600000	489.302000	18.134052	18.128517	-33.000000	-99.000000
3166223.853000	38591122.600000	479.302000	18.098552	18.668999	-33.000000	-99.000000
3166223.853000	38591122.600000	489.302000	18.156705	18.140479	-33.000000	-99.000000
3166213.853000	38591132.600000	479.302000	18.109769	18.705840	-33.000000	-99.000000
3166213.853000	38591142.600000	479.302000	18.126121	18.747284	-33.000000	-99.000000
3166223.853000	38591132.600000	479.302000	18.134726	18.755925	-33.000000	-99.000000
3166223.853000	38591142.600000	479.302000	18.161563	18.810215	-33.000000	-99.000000
3166233.853000	38591112.600000	479.302000	18.057008	18.550549	-33.000000	-99.000000
3166233.853000	38591112.600000	489.302000	18.129950	18.117097	-33.000000	-99.000000
3166233.853000	38591122.600000	479.302000	18.104116	18.672289	-33.000000	-99.000000
3166233.853000	38591122.600000	489.302000	18.158571	18.129150	-33.000000	-99.000000
3166243.853000	38591112.600000	479.302000	18.036535	18.485445	-33.000000	-99.000000
3166243.853000	38591112.600000	489.302000	18.115648	18.096733	-33.000000	-99.000000
3166243.853000	38591122.600000	479.302000	18.090551	18.624794	-33.000000	-99.000000
3166243.853000	38591122.600000	489.302000	18.147946	18.110537	-33.000000	-99.000000
3166233.853000	38591132.600000	479.302000	18.156957	18.782880	-33.000000	-99.000000
3166233.853000	38591132.600000	489.302000	18.190519	18.128684	-33.000000	-99.000000
3166233.853000	38591142.600000	479.302000	18.207240	18.838064	-33.000000	-99.000000
3166243.853000	38591132.600000	479.302000	18.156319	18.757914	-33.000000	-99.000000
3166243.853000	38591132.600000	489.302000	18.186787	18.109895	-33.000000	-99.000000
3166243.853000	38591142.600000	479.302000	18.232377	18.800109	-33.000000	-99.000000
3166213.853000	38591152.600000	479.302000	18.129376	18.756420	-33.000000	-99.000000
3166213.853000	38591162.600000	479.302000	18.119391	18.733636	-33.000000	-99.000000
3166223.853000	38591152.600000	479.302000	18.165821	18.820063	-33.000000	-99.000000
3166223.853000	38591162.600000	479.302000	18.146665	18.787563	-33.000000	-99.000000
3166213.853000	38591172.600000	479.302000	18.100963	18.687426	-33.000000	-99.000000
3166213.853000	38591182.600000	479.302000	18.079229	18.629163	-33.000000	-99.000000
3166223.853000	38591172.600000	479.302000	18.117607	18.724176	-33.000000	-99.000000
3166223.853000	38591182.600000	479.302000	18.087750	18.648608	-33.000000	-99.000000
3166233.853000	38591152.600000	479.302000	18.214428	18.844150	-33.000000	-99.000000
3166233.853000	38591162.600000	479.302000	18.172918	18.818304	-33.000000	-99.000000
3166243.853000	38591152.600000	479.302000	18.246194	18.789912	-33.000000	-99.000000
3166243.853000	38591162.600000	479.302000	18.177469	18.802343	-33.000000	-99.000000
3166233.853000	38591172.600000	479.302000	18.127936	18.739370	-33.000000	-99.000000
3166233.853000	38591182.600000	479.302000	18.089273	18.647090	-33.000000	-99.000000
3166243.853000	38591172.600000	479.302000	18.121542	18.712562	-33.000000	-99.000000
3166243.853000	38591182.600000	479.302000	18.078294	18.610929	-33.000000	-99.000000
3166173.853000	38591192.600000	469.302000	17.997016	18.029345	-33.000000	-99.000000
3166173.853000	38591202.600000	469.302000	17.987235	18.017943	-33.000000	-99.000000
3166183.853000	38591192.600000	469.302000	18.006884	18.040900	-33.000000	-99.000000
3166183.853000	38591202.600000	469.302000	17.994771	18.026762	-33.000000	-99.000000
3166173.853000	38591212.600000	469.302000	17.976973	18.005993	-33.000000	-99.000000
3166173.853000	38591222.600000	469.302000	17.966670	17.994005	-33.000000	-99.000000
3166183.853000	38591212.600000	469.302000	17.982432	18.012381	-33.000000	-99.000000
3166183.853000	38591222.600000	469.302000	17.970368	17.998335	-33.000000	-99.000000
3166193.853000	38591192.600000	459.302000	18.010341	18.054531	-33.000000	-99.000000
3166193.853000	38591192.600000	469.302000	18.016756	18.052496	-33.000000	-99.000000
3166193.853000	38591202.600000	459.302000	17.996174	18.036229	-33.000000	-99.000000
3166193.853000	38591202.600000	469.302000	18.001755	18.034962	-33.000000	-99.000000
3166203.853000	38591192.600000	459.302000	18.018227	18.066203	-33.000000	-99.000000
3166203.853000	38591192.600000	469.302000	18.025918	18.063315	-33.000000	-99.000000
3166203.853000	38591202.600000	459.302000	18.000950	18.043384	-33.000000	-99.000000
3166203.853000	38591202.600000	469.302000	18.007453	18.041692	-33.000000	-99.000000
3166193.853000	38591212.600000	459.302000	17.982132	18.018438	-33.000000	-99.000000
3166193.853000	38591212.600000	469.302000	17.986990	18.017735	-33.000000	-99.000000
3166193.853000	38591222.600000	459.302000	17.968736	18.001716	-33.000000	-99.000000
3166193.853000	38591222.600000	469.302000	17.972979	18.001411	-33.000000	-99.000000
3166203.853000	38591212.600000	459.302000	17.984448	18.022172	-33.000000	-99.000000
3166203.853000	38591212.600000	469.302000	17.989981	18.021284	-33.000000	-99.000000
3166203.853000	38591222.600000	459.302000	17.969196	18.002944	-33.000000	-99.000000
3166203.853000	38591222.600000	469.302000	17.973942	18.002582	-33.000000	-99.000000
3166173.853000	38591232.600000	469.302000	17.956635	17.982336	-33.000000	-99.000000
3166183.853000	38591232.600000	469.302000	17.958890	17.984983	-33.000000	-99.000000
3166193.853000	38591232.600000	459.302000	17.956268	17.986325	-33.000000	-99.000000
3166193.853000	38591232.600000	469.302000	17.959990	17.986294	-33.000000	-99.000000
3166203.853000	38591232.600000	459.302000	17.955376	17.985764	-33.000000	-99.000000
3166203.853000	38591232.600000	469.302000	17.959481	17.985741	-33.000000	-99.000000
3166213.853000	38591192.600000	459.302000	18.023906	18.075785	-33.000000	-99.000000
3166213.853000	38591192.600000	469.302000	18.033106	18.071890	-33.000000	-99.000000
3166213.853000	38591202.600000	459.302000	18.003217	18.047758	-33.000000	-99.000000
3166213.853000	38591202.600000	469.302000	18.010749	18.045653	-33.000000	-99.000000
3166223.853000	38591192.600000	459.302000	18.025421	18.080650	-33.000000	-99.000000
3166223.853000	38591192.600000	469.302000	18.036274	18.075821	-33.000000	-99.000000
3166223.853000	38591202.600000	459.302000	18.001475	18.047378	-33.000000	-99.000000
3166223.853000	38591202.600000	469.302000	18.010080	18.045014	-33.000000	-99.000000
3166213.853000	38591212.600000	459.302000	17.984241	18.022989	-33.000000	-99.000000
3166213.853000	38591212.600000	469.302000	17.990499	18.021970	-33.000000	-99.000000
3166213.853000	38591222.600000	459.302000	17.967280	18.001389	-33.000000	-99.000000
3166213.853000	38591222.600000	469.302000	17.972553	18.001026	-33.000000	-99.000000
3166223.853000	38591212.600000	459.302000	17.980409	18.019473	-33.000000	-99.000000
3166223.853000	38591212.600000	469.302000	17.987401	18.018457	-33.000000	-99.000000
3166223.853000	38591222.600000	459.302000	17.962202	17.996057	-33.000000	-99.000000
3166223.853000	38591222.600000	469.302000	17.967995	17.995794	-33.000000	-99.000000
3166233.853000	38591192.600000	459.302000	18.020083	18.076879	-33.000000	-99.000000
3166233.853000	38591192.600000	469.302000	18.032519	18.071678	-33.000000	-99.000000
3166233.853000	38591202.600000	459.302000	17.993896	18.039757	-33.000000	-99.000000
3166233.853000	38591202.600000	469.302000	18.003508	18.037502	-33.000000	-99.000000
3166243.853000	38591192.600000	459.302000	18.004855	18.059955	-33.000000	-99.000000
3166243.853000	38591192.600000	469.302000	18.018513	18.055525	-33.000000	-99.000000
3166243.853000	38591202.600000	459.302000	17.978632	18.022388	-33.000000	-99.000000
3166243.853000	38591202.600000	469.302000	17.989065	18.020807	-33.000000	-99.000000
3166233.853000	38591212.600000	459.302000	17.971736	18.010039	-33.000000	-99.000000
3166233.853000	38591212.600000	469.302000	17.979410	18.009256	-33.000000	-99.000000
3166233.853000	38591222.600000	459.302000	17.953159	17.985934	-33.000000	-99.000000
3166233.853000	38591222.600000	469.302000	17.959437	17.985913	-33.000000	-99.000000
3166243.853000	38591212.600000	459.302000	17.957106	17.993246	-33.000000	-99.000000
3166243.853000	38591212.600000	469.302000	17.965356	17.992998	-33.000000	-99.000000
3166243.853000	38591222.600000	459.302000	17.939490	17.970183	-33.000000	-99.000000
3166243.853000	38591222.600000	469.302000	17.946183	17.970577	-33.000000	-99.000000
3166213.853000	38591232.600000	459.302000	17.952333	17.982672	-33.000000	-99.000000
3166213.853000	38591232.600000	469.302000	17.956830	17.982705	-33.000000	-99.000000
3166223.853000	38591232.600000	459.302000	17.946585	17.976360	-33.000000	-99.000000
3166223.853000	38591232.600000	469.302000	17.951464	17.976520	-33.000000	-99.000000
3166233.853000	38591232.600000	459.302000	17.937610	17.966179	-33.000000	-99.000000
3166233.853000	38591232.600000	469.302000	17.942843	17.966556	-33.000000	-99.000000
3166243.853000	38591232.600000	459.302000	17.925023	17.951647	-33.000000	-99.000000
3166243.853000	38591232.600000	469.302000	17.930562	17.952343	-33.000000	-99.000000
3166173.853000	38591192.600000	479.302000	18.024444	18.475896	-33.000000	-99.000000
3166173.853000	38591202.600000	479.302000	18.015598	18.449409	-33.000000	-99.000000
3166173.853000	38591212.600000	479.302000	18.006331	18.421532	-33.000000	-99.000000
3166173.853000	38591222.600000	479.302000	17.997038	18.393472	-33.000000	-99.000000
3166193.853000	38591192.600000	479.302000	18.042367	18.527509	-33.000000	-99.000000
3166193.853000	38591202.600000	479.302000	18.028743	18.487338	-33.000000	-99.000000
3166203.853000	38591192.600000	479.302000	18.050745	18.550679	-33.000000	-99.000000
3166203.853000	38591202.600000	479.302000	18.033927	18.501614	-33.000000	-99.000000
3166193.853000	38591212.600000	479.302000	18.015372	18.447556	-33.000000	-99.000000
3166193.853000	38591222.600000	479.302000	18.002712	18.409630	-33.000000	-99.000000
3166203.853000	38591212.600000	479.302000	18.018079	18.454782	-33.000000	-99.000000
3166203.853000	38591222.600000	479.302000	18.003573	18.411525	-33.000000	-99.000000
3166173.853000	38591232.600000	479.302000	17.987995	18.366081	-33.000000	-99.000000
3166193.853000	38591232.600000	479.302000	17.990995	18.374349	-33.000000	-99.000000
3166203.853000	38591232.600000	479.302000	17.990522	18.372355	-33.000000	-99.000000
3166213.853000	38591192.600000	479.302000	18.057375	18.567918	-33.000000	-99.000000
3166213.853000	38591202.600000	479.302000	18.036947	18.509043	-33.000000	-99.000000
3166223.853000	38591192.600000	479.302000	18.060375	18.573779	-33.000000	-99.000000
3166223.853000	38591202.600000	479.302000	18.036370	18.505438	-33.000000	-99.000000
3166213.853000	38591212.600000	479.302000	18.018550	18.455071	-33.000000	-99.000000
3166213.853000	38591222.600000	479.302000	18.002306	18.406862	-33.000000	-99.000000
3166223.853000	38591212.600000	479.302000	18.015741	18.445340	-33.000000	-99.000000
3166223.853000	38591222.600000	479.302000	17.998171	18.393429	-33.000000	-99.000000
3166233.853000	38591192.600000	479.302000	18.057035	18.560761	-33.000000	-99.000000
3166233.853000	38591202.600000	479.302000	18.030411	18.485682	-33.000000	-99.000000
3166243.853000	38591192.600000	479.302000	18.044251	18.520334	-33.000000	-99.000000
3166243.853000	38591202.600000	479.302000	18.017260	18.444564	-33.000000	-99.000000
3166233.853000	38591212.600000	479.302000	18.008487	18.422172	-33.000000	-99.000000
3166233.853000	38591222.600000	479.302000	17.990409	18.368976	-33.000000	-99.000000
3166243.853000	38591212.600000	479.302000	17.995720	18.382420	-33.000000	-99.000000
3166243.853000	38591222.600000	479.302000	17.978391	18.331626	-33.000000	-99.000000
3166213.853000	38591232.600000	479.302000	17.988113	18.364404	-33.000000	-99.000000
3166223.853000	38591232.600000	479.302000	17.983248	18.348938	-33.000000	-99.000000
3166233.853000	38591232.600000	479.302000	17.975439	18.324490	-33.000000	-99.000000
3166243.853000	38591232.600000	479.302000	17.964320	18.289963	-33.000000	-99.000000
3166323.853000	38591082.600000	409.302000	14.664947	14.562300	-33.000000	-99.000000
3166313.853000	38591082.600000	429.302000	14.933057	14.993462	-33.000000	-99.000000
3166323.853000	38591082.600000	419.302000	14.897224	14.975295	-33.000000	-99.000000
3166323.853000	38591082.600000	429.302000	14.970419	15.008503	-33.000000	-99.000000
3166323.853000	38591092.600000	409.302000	14.664705	14.563130	-33.000000	-99.000000
3166323.853000	38591102.600000	409.302000	14.593568	14.526925	-33.000000	-99.000000
3166313.853000	38591092.600000	429.302000	14.912417	15.000399	-33.000000	-99.000000
3166313.853000	38591102.600000	429.302000	14.885759	15.015873	-33.000000	-99.000000
3166323.853000	38591092.600000	419.302000	14.895615	14.985776	-33.000000	-99.000000
3166323.853000	38591092.600000	429.302000	14.959913	15.017512	-33.000000	-99.000000
3166323.853000	38591102.600000	419.302000	15.058837	15.144317	-33.000000	-99.000000
3166323.853000	38591102.600000	429.302000	14.947012	15.033184	-33.000000	-99.000000
3166293.853000	38591082.600000	439.302000	14.663423	14.846720	-33.000000	-99.000000
3166293.853000	38591082.600000	449.302000	14.670098	14.785456	-33.000000	-99.000000
3166303.853000	38591082.600000	439.302000	14.662185	14.855643	-33.000000	-99.000000
3166303.853000	38591082.600000	449.302000	14.669015	14.792083	-33.000000	-99.000000
3166303.853000	38591082.600000	459.302000	14.679192	14.708871	-33.000000	-99.000000
3166293.853000	38591092.600000	439.302000	14.655618	14.903862	-33.000000	-99.000000
3166293.853000	38591092.600000	449.302000	14.663048	14.828410	-33.000000	-99.000000
3166293.853000	38591102.600000	439.302000	14.645299	14.983789	-33.000000	-99.000000
3166293.853000	38591102.600000	449.302000	14.652842	14.890011	-33.000000	-99.000000
3166303.853000	38591092.600000	439.302000	14.653532	14.919565	-33.000000	-99.000000
3166303.853000	38591092.600000	449.302000	14.661070	14.840428	-33.000000	-99.000000
3166303.853000	38591102.600000	439.302000	14.641659	15.013711	-33.000000	-99.000000
3166303.853000	38591102.600000	449.302000	14.648965	14.913233	-33.000000	-99.000000
3166303.853000	38591092.600000	459.302000	14.674233	14.728865	-33.000000	-99.000000
3166303.853000	38591102.600000	459.302000	14.666089	14.758300	-33.000000	-99.000000
3166313.853000	38591082.600000	439.302000	14.662312	14.854730	-33.000000	-99.000000
3166313.853000	38591082.600000	449.302000	14.669126	14.791403	-33.000000	-99.000000
3166323.853000	38591082.600000	439.302000	14.921351	14.955659	-33.000000	-99.000000
3166323.853000	38591082.600000	449.302000	14.670397	14.783627	-33.000000	-99.000000
3166313.853000	38591082.600000	459.302000	14.679259	14.708589	-33.000000	-99.000000
3166313.853000	38591082.600000	469.302000	14.956688	14.886201	-33.000000	-99.000000
3166323.853000	38591082.600000	459.302000	14.680023	14.705368	-33.000000	-99.000000
3166323.853000	38591082.600000	469.302000	14.957008	14.888276	-33.000000	-99.000000
3166313.853000	38591092.600000	439.302000	14.653748	14.917932	-33.000000	-99.000000
3166313.853000	38591092.600000	449.302000	14.661276	14.839174	-33.000000	-99.000000
3166313.853000	38591102.600000	439.302000	14.642043	15.010500	-33.000000	-99.000000
3166313.853000	38591102.600000	449.302000	14.649381	14.910743	-33.000000	-99.000000
3166323.853000	38591092.600000	439.302000	14.906058	14.958364	-33.000000	-99.000000
3166323.853000	38591092.600000	449.302000	14.663581	14.825171	-33.000000	-99.000000
3166323.853000	38591102.600000	439.302000	14.885524	14.965663	-33.000000	-99.000000
3166323.853000	38591102.600000	449.302000	14.646361	14.709860	-33.000000	-99.000000
3166313.853000	38591092.600000	459.302000	14.674366	14.728345	-33.000000	-99.000000
3166313.853000	38591092.600000	469.302000	14.954653	14.872516	-33.000000	-99.000000
3166313.853000	38591102.600000	459.302000	14.666381	14.757322	-33.000000	-99.000000
3166313.853000	38591102.600000	469.302000	14.951109	14.849643	-33.000000	-99.000000
3166323.853000	38591092.600000	459.302000	14.675838	14.722521	-33.000000	-99.000000
3166323.853000	38591092.600000	469.302000	14.955294	14.876606	-33.000000	-99.000000
3166323.853000	38591102.600000	459.302000	14.669458	14.746629	-33.000000	-99.000000
3166323.853000	38591102.600000	469.302000	14.952539	14.858417	-33.000000	-99.000000
3166303.853000	38591082.600000	489.302000	17.094006	17.117869	-33.000000	-99.000000
3166303.853000	38591092.600000	489.302000	17.104075	17.119700	-33.000000	-99.000000
3166303.853000	38591102.600000	489.302000	17.118373	17.121350	-33.000000	-99.000000
3166313.853000	38591082.600000	479.302000	17.049873	17.088027	-33.000000	-99.000000
3166313.853000	38591082.600000	489.302000	17.093865	17.117841	-33.000000	-99.000000
3166323.853000	38591082.600000	479.302000	17.050959	17.089637	-33.000000	-99.000000
3166323.853000	38591082.600000	489.302000	17.092253	17.117519	-33.000000	-99.000000
3166313.853000	38591092.600000	479.302000	17.042647	17.077132	-33.000000	-99.000000
3166313.853000	38591092.600000	489.302000	17.103821	17.119660	-33.000000	-99.000000
3166313.853000	38591102.600000	479.302000	17.029500	17.056815	-33.000000	-99.000000
3166313.853000	38591102.600000	489.302000	17.117920	17.121326	-33.000000	-99.000000
3166323.853000	38591092.600000	479.302000	17.044897	17.080520	-33.000000	-99.000000
3166323.853000	38591092.600000	489.302000	17.100962	17.119191	-33.000000	-99.000000
3166323.853000	38591102.600000	479.302000	17.034804	17.065052	-33.000000	-99.000000
3166323.853000	38591102.600000	489.302000	17.112896	17.120922	-33.000000	-99.000000
3166333.853000	38591082.600000	399.302000	15.172579	15.111501	-33.000000	-99.000000
3166333.853000	38591082.600000	409.302000	15.192370	15.132917	-33.000000	-99.000000
3166343.853000	38591082.600000	399.302000	15.170313	15.109922	-33.000000	-99.000000
3166343.853000	38591082.600000	409.302000	15.191914	15.133395	-33.000000	-99.000000
3166333.853000	38591082.600000	419.302000	15.719787	15.678049	-33.000000	-99.000000
3166333.853000	38591082.600000	429.302000	15.121192	15.121069	-33.000000	-99.000000
3166343.853000	38591082.600000	419.302000	16.187970	16.100892	-33.000000	-99.000000
3166343.853000	38591082.600000	429.302000	16.744715	16.740166	-33.000000	-99.000000
3166333.853000	38591092.600000	399.302000	15.164344	15.105725	-33.000000	-99.000000
3166333.853000	38591092.600000	409.302000	15.190736	15.134723	-33.000000	-99.000000
3166333.853000	38591102.600000	399.302000	15.151918	15.096751	-33.000000	-99.000000
3166333.853000	38591102.600000	409.302000	15.188214	15.137551	-33.000000	-99.000000
3166343.853000	38591092.600000	399.302000	15.160165	15.102735	-33.000000	-99.000000
3166343.853000	38591092.600000	409.302000	15.189880	15.135638	-33.000000	-99.000000
3166343.853000	38591102.600000	399.302000	15.143536	15.090512	-33.000000	-99.000000
3166343.853000	38591102.600000	409.302000	15.186443	15.139483	-33.000000	-99.000000
3166333.853000	38591092.600000	419.302000	15.725848	15.677916	-33.000000	-99.000000
3166333.853000	38591092.600000	429.302000	15.418604	15.395785	-33.000000	-99.000000
3166333.853000	38591102.600000	419.302000	16.187013	16.143619	-33.000000	-99.000000
3166333.853000	38591102.600000	429.302000	15.718309	15.664741	-33.000000	-99.000000
3166343.853000	38591092.600000	419.302000	16.188917	16.100716	-33.000000	-99.000000
3166343.853000	38591092.600000	429.302000	16.744314	16.737327	-33.000000	-99.000000
3166343.853000	38591102.600000	419.302000	16.190542	16.100428	-33.000000	-99.000000
3166343.853000	38591102.600000	429.302000	16.743632	16.732469	-33.000000	-99.000000
3166353.853000	38591082.600000	399.302000	15.169137	15.109098	-33.000000	-99.000000
3166353.853000	38591082.600000	409.302000	15.191676	15.133645	-33.000000	-99.000000
3166363.853000	38591082.600000	399.302000	15.169378	15.109267	-33.000000	-99.000000
3166353.853000	38591082.600000	419.302000	16.188073	16.100877	-33.000000	-99.000000
3166353.853000	38591082.600000	429.302000	16.744670	16.739849	-33.000000	-99.000000
3166363.853000	38591082.600000	419.302000	16.188052	16.100880	-33.000000	-99.000000
3166363.853000	38591082.600000	429.302000	16.744679	16.739914	-33.000000	-99.000000
3166353.853000	38591092.600000	399.302000	15.157888	15.101091	-33.000000	-99.000000
3166353.853000	38591092.600000	409.302000	15.189410	15.136141	-33.000000	-99.000000
3166353.853000	38591102.600000	399.302000	15.138594	15.086766	-33.000000	-99.000000
3166353.853000	38591102.600000	409.302000	15.185381	15.140646	-33.000000	-99.000000
3166363.853000	38591092.600000	399.302000	15.158361	15.101433	-33.000000	-99.000000
3166363.853000	38591102.600000	399.302000	15.139644	15.087566	-33.000000	-99.000000
3166353.853000	38591092.600000	419.302000	16.189126	16.100686	-33.000000	-99.000000
3166353.853000	38591092.600000	429.302000	16.744223	16.736689	-33.000000	-99.000000
3166353.853000	38591102.600000	419.302000	16.191025	16.100361	-33.000000	-99.000000
3166353.853000	38591102.600000	429.302000	16.743424	16.731000	-33.000000	-99.000000
3166363.853000	38591092.600000	419.302000	16.189082	16.100692	-33.000000	-99.000000
3166363.853000	38591092.600000	429.302000	16.744242	16.736822	-33.000000	-99.000000
3166363.853000	38591102.600000	419.302000	16.190921	16.100375	-33.000000	-99.000000
3166363.853000	38591102.600000	429.302000	16.743469	16.731314	-33.000000	-99.000000
3166333.853000	38591082.600000	439.302000	14.963851	14.971683	-33.000000	-99.000000
3166333.853000	38591082.600000	449.302000	14.669812	14.688131	-33.000000	-99.000000
3166343.853000	38591082.600000	439.302000	15.863961	15.870911	-33.000000	-99.000000
3166343.853000	38591082.600000	449.302000	15.573982	15.573982	-33.000000	-99.000000
3166333.853000	38591082.600000	459.302000	14.671181	14.670429	-33.000000	-99.000000
3166333.853000	38591082.600000	469.302000	14.957513	14.891589	-33.000000	-99.000000
3166343.853000	38591082.600000	459.302000	15.747281	15.747281	-33.000000	-99.000000
3166343.853000	38591082.600000	469.302000	15.334331	15.334331	-33.000000	-99.000000
3166333.853000	38591092.600000	439.302000	14.963141	14.978135	-33.000000	-99.000000
3166333.853000	38591092.600000	449.302000	14.668875	14.689345	-33.000000	-99.000000
3166333.853000	38591102.600000	439.302000	14.964839	14.989011	-33.000000	-99.000000
3166333.853000	38591102.600000	449.302000	14.668183	14.690572	-33.000000	-99.000000
3166343.853000	38591092.600000	439.302000	15.864397	15.871718	-33.000000	-99.000000
3166343.853000	38591092.600000	449.302000	15.574443	15.574443	-33.000000	-99.000000
3166343.853000	38591102.600000	439.302000	15.865140	15.873088	-33.000000	-99.000000
3166343.853000	38591102.600000	449.302000	15.575238	15.575238	-33.000000	-99.000000
3166333.853000	38591092.600000	459.302000	14.670755	14.665072	-33.000000	-99.000000
3166333.853000	38591092.600000	469.302000	14.956237	14.882706	-33.000000	-99.000000
3166333.853000	38591102.600000	459.302000	14.670853	14.656322	-33.000000	-99.000000
3166333.853000	38591102.600000	469.302000	15.118931	15.091827	-33.000000	-99.000000
3166343.853000	38591092.600000	459.302000	15.747334	15.747334	-33.000000	-99.000000
3166343.853000	38591092.600000	469.302000	15.334335	15.334335	-33.000000	-99.000000
3166343.853000	38591102.600000	459.302000	15.747421	15.747421	-33.000000	-99.000000
3166343.853000	38591102.600000	469.302000	15.334341	15.334341	-33.000000	-99.000000
3166353.853000	38591082.600000	439.302000	15.864012	15.871006	-33.000000	-99.000000
3166353.853000	38591082.600000	449.302000	15.574033	15.574033	-33.000000	-99.000000
3166363.853000	38591082.600000	439.302000	15.864001	15.870987	-33.000000	-99.000000
3166363.853000	38591082.600000	449.302000	15.574023	15.574023	-33.000000	-99.000000
3166353.853000	38591082.600000	459.302000	15.747288	15.747288	-33.000000	-99.000000
3166353.853000	38591082.600000	469.302000	15.334333	15.334333	-33.000000	-99.000000
3166363.853000	38591082.600000	459.302000	15.747286	15.747286	-33.000000	-99.000000
3166363.853000	38591082.600000	469.302000	15.334333	15.334333	-33.000000	-99.000000
3166353.853000	38591092.600000	439.302000	15.864498	15.871906	-33.000000	-99.000000
3166353.853000	38591092.600000	449.302000	15.574548	15.574548	-33.000000	-99.000000
3166353.853000	38591102.600000	439.302000	15.865371	15.873514	-33.000000	-99.000000
3166353.853000	38591102.600000	449.302000	15.575480	15.575480	-33.000000	-99.000000
3166363.853000	38591092.600000	439.302000	15.864477	15.871867	-33.000000	-99.000000
3166363.853000	38591092.600000	449.302000	15.574526	15.574526	-33.000000	-99.000000
3166363.853000	38591102.600000	439.302000	15.865321	15.873423	-33.000000	-99.000000
3166363.853000	38591102.600000	449.302000	15.575428	15.575428	-33.000000	-99.000000
3166353.853000	38591092.600000	459.302000	15.747346	15.747346	-33.000000	-99.000000
3166353.853000	38591092.600000	469.302000	15.334339	15.334339	-33.000000	-99.000000
3166353.853000	38591102.600000	459.302000	15.747447	15.747447	-33.000000	-99.000000
3166353.853000	38591102.600000	469.302000	15.334347	15.334347	-33.000000	-99.000000
3166363.853000	38591092.600000	459.302000	15.747343	15.747343	-33.000000	-99.000000
3166363.853000	38591092.600000	469.302000	15.334338	15.334338	-33.000000	-99.000000
3166363.853000	38591102.600000	459.302000	15.747441	15.747441	-33.000000	-99.000000
3166363.853000	38591102.600000	469.302000	15.334346	15.334346	-33.000000	-99.000000
3166373.853000	38591082.600000	429.302000	16.744740	16.740342	-33.000000	-99.000000
3166373.853000	38591092.600000	429.302000	16.744363	16.737670	-33.000000	-99.000000
3166373.853000	38591102.600000	429.302000	16.743738	16.733222	-33.000000	-99.000000
3166373.853000	38591082.600000	439.302000	15.863933	15.870859	-33.000000	-99.000000
3166373.853000	38591082.600000	449.302000	15.573953	15.573953	-33.000000	-99.000000
3166373.853000	38591082.600000	459.302000	15.747278	15.747278	-33.000000	-99.000000
3166373.853000	38591082.600000	469.302000	15.334330	15.334330	-33.000000	-99.000000
3166373.853000	38591092.600000	439.302000	15.864343	15.871617	-33.000000	-99.000000
3166373.853000	38591092.600000	449.302000	15.574387	15.574387	-33.000000	-99.000000
3166373.853000	38591102.600000	439.302000	15.865022	15.872870	-33.000000	-99.000000
3166373.853000	38591102.600000	449.302000	15.575114	15.575114	-33.000000	-99.000000
3166373.853000	38591092.600000	459.302000	15.747327	15.747327	-33.000000	-99.000000
3166373.853000	38591092.600000	469.302000	15.334334	15.334334	-33.000000	-99.000000
3166373.853000	38591102.600000	459.302000	15.747407	15.747407	-33.000000	-99.000000
3166373.853000	38591102.600000	469.302000	15.334337	15.334337	-33.000000	-99.000000
3166333.853000	38591082.600000	479.302000	17.052674	17.092172	-33.000000	-99.000000
3166333.853000	38591082.600000	489.302000	17.129010	17.163362	-33.000000	-99.000000
3166343.853000	38591082.600000	479.302000	15.134037	15.134037	-33.000000	-99.000000
3166343.853000	38591082.600000	489.302000	15.265461	15.265461	-33.000000	-99.000000
3166333.853000	38591092.600000	479.302000	17.048175	17.085428	-33.000000	-99.000000
3166333.853000	38591092.600000	489.302000	17.127696	17.161523	-33.000000	-99.000000
3166333.853000	38591102.600000	479.302000	16.677028	16.684185	-33.000000	-99.000000
3166333.853000	38591102.600000	489.302000	17.123925	17.158317	-33.000000	-99.000000
3166343.853000	38591092.600000	479.302000	15.133943	15.133943	-33.000000	-99.000000
3166343.853000	38591092.600000	489.302000	15.265358	15.265358	-33.000000	-99.000000
3166343.853000	38591102.600000	479.302000	15.133787	15.133787	-33.000000	-99.000000
3166343.853000	38591102.600000	489.302000	15.265177	15.265177	-33.000000	-99.000000
3166353.853000	38591082.600000	479.302000	15.134026	15.134026	-33.000000	-99.000000
3166353.853000	38591082.600000	489.302000	15.265450	15.265450	-33.000000	-99.000000
3166363.853000	38591082.600000	479.302000	15.134029	15.134029	-33.000000	-99.000000
3166363.853000	38591082.600000	489.302000	15.265452	15.265452	-33.000000	-99.000000
3166353.853000	38591082.600000	499.302000	15.172026	15.172026	-33.000000	-99.000000
3166363.853000	38591082.600000	499.302000	15.172021	15.172021	-33.000000	-99.000000
3166353.853000	38591092.600000	479.302000	15.133922	15.133922	-33.000000	-99.000000
3166353.853000	38591092.600000	489.302000	15.265334	15.265334	-33.000000	-99.000000
3166353.853000	38591102.600000	479.302000	15.133739	15.133739	-33.000000	-99.000000
3166353.853000	38591102.600000	489.302000	15.265121	15.265121	-33.000000	-99.000000
3166363.853000	38591092.600000	479.302000	15.133926	15.133926	-33.000000	-99.000000
3166363.853000	38591092.600000	489.302000	15.265339	15.265339	-33.000000	-99.000000
3166363.853000	38591102.600000	479.302000	15.133749	15.133749	-33.000000	-99.000000
3166363.853000	38591102.600000	489.302000	15.265133	15.265133	-33.000000	-99.000000
3166353.853000	38591092.600000	499.302000	15.172282	15.172282	-33.000000	-99.000000
3166353.853000	38591102.600000	499.302000	15.172734	15.172734	-33.000000	-99.000000
3166363.853000	38591092.600000	499.302000	15.172271	15.172271	-33.000000	-99.000000
3166363.853000	38591102.600000	499.302000	15.172710	15.172710	-33.000000	-99.000000
3166373.853000	38591082.600000	479.302000	15.134044	15.134044	-33.000000	-99.000000
3166373.853000	38591082.600000	489.302000	15.265468	15.265468	-33.000000	-99.000000
3166383.853000	38591082.600000	489.302000	15.265493	15.265493	-33.000000	-99.000000
3166373.853000	38591082.600000	499.302000	15.171986	15.171986	-33.000000	-99.000000
3166383.853000	38591082.600000	499.302000	15.171931	15.171931	-33.000000	-99.000000
3166373.853000	38591092.600000	479.302000	15.133955	15.133955	-33.000000	-99.000000
3166373.853000	38591092.600000	489.302000	15.265370	15.265370	-33.000000	-99.000000
3166373.853000	38591102.600000	479.302000	15.133811	15.133811	-33.000000	-99.000000
3166373.853000	38591102.600000	489.302000	15.265205	15.265205	-33.000000	-99.000000
3166383.853000	38591092.600000	489.302000	15.265417	15.265417	-33.000000	-99.000000
3166383.853000	38591102.600000	489.302000	15.265302	15.265302	-33.000000	-99.000000
3166373.853000	38591092.600000	499.302000	15.172203	15.172203	-33.000000	-99.000000
3166373.853000	38591102.600000	499.302000	15.172560	15.172560	-33.000000	-99.000000
3166383.853000	38591092.600000	499.302000	15.172102	15.172102	-33.000000	-99.000000
3166383.853000	38591102.600000	499.302000	15.172357	15.172357	-33.000000	-99.000000
3166253.853000	38591132.600000	469.302000	18.083147	18.137235	-33.000000	-99.000000
3166253.853000	38591142.600000	459.302000	18.077237	18.297782	-33.000000	-99.000000
3166253.853000	38591142.600000	469.302000	18.138726	18.207909	-33.000000	-99.000000
3166253.853000	38591152.600000	459.302000	18.086009	18.320814	-33.000000	-99.000000
3166253.853000	38591152.600000	469.302000	18.148630	18.219868	-33.000000	-99.000000
3166253.853000	38591162.600000	459.302000	18.068922	18.217683	-33.000000	-99.000000
3166253.853000	38591162.600000	469.302000	18.111219	18.170332	-33.000000	-99.000000
3166263.853000	38591152.600000	459.302000	17.998982	18.109753	-33.000000	-99.000000
3166263.853000	38591152.600000	469.302000	18.043022	18.089162	-33.000000	-99.000000
3166263.853000	38591162.600000	459.302000	17.993227	18.083929	-33.000000	-99.000000
3166263.853000	38591162.600000	469.302000	18.028659	18.070715	-33.000000	-99.000000
3166253.853000	38591172.600000	459.302000	18.037350	18.131187	-33.000000	-99.000000
3166253.853000	38591172.600000	469.302000	18.065270	18.112676	-33.000000	-99.000000
3166253.853000	38591182.600000	459.302000	18.005137	18.070599	-33.000000	-99.000000
3166253.853000	38591182.600000	469.302000	18.024660	18.063560	-33.000000	-99.000000
3166263.853000	38591172.600000	459.302000	17.975273	18.043045	-33.000000	-99.000000
3166263.853000	38591172.600000	469.302000	18.001627	18.037559	-33.000000	-99.000000
3166263.853000	38591182.600000	459.302000	17.954887	18.006034	-33.000000	-99.000000
3166263.853000	38591182.600000	469.302000	17.974373	18.004792	-33.000000	-99.000000
3166323.853000	38591112.600000	409.302000	14.593503	14.524466	-33.000000	-99.000000
3166323.853000	38591122.600000	409.302000	14.938595	14.910481	-33.000000	-99.000000
3166313.853000	38591112.600000	429.302000	14.853008	15.048677	-33.000000	-99.000000
3166313.853000	38591122.600000	429.302000	14.818879	15.107272	-33.000000	-99.000000
3166323.853000	38591112.600000	419.302000	15.323058	15.392960	-33.000000	-99.000000
3166323.853000	38591112.600000	429.302000	14.932621	15.059500	-33.000000	-99.000000
3166323.853000	38591122.600000	419.302000	15.330570	15.406928	-33.000000	-99.000000
3166323.853000	38591122.600000	429.302000	14.921480	15.096739	-33.000000	-99.000000
3166323.853000	38591132.600000	409.302000	14.940052	14.921197	-33.000000	-99.000000
3166323.853000	38591142.600000	409.302000	15.181175	15.146243	-33.000000	-99.000000
3166313.853000	38591132.600000	429.302000	14.801111	15.160081	-33.000000	-99.000000
3166313.853000	38591142.600000	429.302000	14.825040	15.135883	-33.000000	-99.000000
3166323.853000	38591132.600000	419.302000	15.652515	15.680357	-33.000000	-99.000000
3166323.853000	38591132.600000	429.302000	14.925895	15.127026	-33.000000	-99.000000
3166323.853000	38591142.600000	419.302000	15.693508	15.660317	-33.000000	-99.000000
3166323.853000	38591142.600000	429.302000	15.047190	15.204728	-33.000000	-99.000000
3166293.853000	38591112.600000	439.302000	14.632493	15.094949	-33.000000	-99.000000
3166293.853000	38591112.600000	449.302000	14.638411	14.975500	-33.000000	-99.000000
3166293.853000	38591122.600000	439.302000	14.619395	15.238696	-33.000000	-99.000000
3166293.853000	38591122.600000	449.302000	14.620229	15.079218	-33.000000	-99.000000
3166303.853000	38591112.600000	439.302000	14.626070	15.159755	-33.000000	-99.000000
3166303.853000	38591112.600000	449.302000	14.630110	15.023646	-33.000000	-99.000000
3166303.853000	38591122.600000	439.302000	14.609403	15.411183	-33.000000	-99.000000
3166303.853000	38591122.600000	449.302000	14.599804	15.189372	-33.000000	-99.000000
3166303.853000	38591112.600000	459.302000	14.652363	14.795465	-33.000000	-99.000000
3166303.853000	38591122.600000	459.302000	14.631487	14.800771	-33.000000	-99.000000
3166293.853000	38591132.600000	439.302000	14.612226	15.350081	-33.000000	-99.000000
3166293.853000	38591132.600000	449.302000	14.606823	15.151617	-33.000000	-99.000000
3166293.853000	38591142.600000	439.302000	14.615918	15.287111	-33.000000	-99.000000
3166293.853000	38591142.600000	449.302000	14.614256	15.111128	-33.000000	-99.000000
3166303.853000	38591132.600000	439.302000	14.604333	15.775530	-33.000000	-99.000000
3166303.853000	38591132.600000	449.302000	14.559017	15.426292	-33.000000	-99.000000
3166303.853000	38591142.600000	439.302000	14.605546	15.535633	-33.000000	-99.000000
3166303.853000	38591142.600000	449.302000	14.585352	15.261277	-33.000000	-99.000000
3166303.853000	38591132.600000	459.302000	14.641435	14.651089	-33.000000	-99.000000
3166303.853000	38591142.600000	459.302000	14.625634	14.768328	-33.000000	-99.000000
3166313.853000	38591112.600000	439.302000	14.785328	14.979275	-33.000000	-99.000000
3166313.853000	38591112.600000	449.302000	14.631059	15.018187	-33.000000	-99.000000
3166313.853000	38591122.600000	439.302000	14.732163	15.074117	-33.000000	-99.000000
3166313.853000	38591122.600000	449.302000	14.602617	15.174604	-33.000000	-99.000000
3166323.853000	38591112.600000	439.302000	14.859017	14.983496	-33.000000	-99.000000
3166323.853000	38591112.600000	449.302000	14.636669	14.720174	-33.000000	-99.000000
3166323.853000	38591122.600000	439.302000	14.830668	15.020185	-33.000000	-99.000000
3166323.853000	38591122.600000	449.302000	14.624712	14.734306	-33.000000	-99.000000
3166313.853000	38591112.600000	459.302000	14.653071	14.794005	-33.000000	-99.000000
3166313.853000	38591112.600000	469.302000	14.944644	14.810677	-33.000000	-99.000000
3166313.853000	38591122.600000	459.302000	14.633110	14.804160	-33.000000	-99.000000
3166313.853000	38591122.600000	469.302000	14.933921	14.751560	-33.000000	-99.000000
3166323.853000	38591112.600000	459.302000	14.659968	14.776959	-33.000000	-99.000000
3166323.853000	38591112.600000	469.302000	14.948141	14.830738	-33.000000	-99.000000
3166323.853000	38591122.600000	459.302000	14.647958	14.802736	-33.000000	-99.000000
3166323.853000	38591122.600000	469.302000	14.942152	14.795180	-33.000000	-99.000000
3166313.853000	38591132.600000	439.302000	14.692644	15.252590	-33.000000	-99.000000
3166313.853000	38591132.600000	449.302000	14.568015	15.357518	-33.000000	-99.000000
3166313.853000	38591142.600000	439.302000	14.724688	15.137155	-33.000000	-99.000000
3166313.853000	38591142.600000	449.302000	14.589908	15.238155	-33.000000	-99.000000
3166323.853000	38591132.600000	439.302000	14.819583	15.058707	-33.000000	-99.000000
3166323.853000	38591132.600000	449.302000	14.617514	14.744438	-33.000000	-99.000000
3166323.853000	38591142.600000	439.302000	14.850425	15.046057	-33.000000	-99.000000
3166323.853000	38591142.600000	449.302000	14.627613	14.732916	-33.000000	-99.000000
3166313.853000	38591132.600000	459.302000	14.627985	14.703240	-33.000000	-99.000000
3166313.853000	38591132.600000	469.302000	14.925297	14.704435	-33.000000	-99.000000
3166313.853000	38591142.600000	459.302000	14.627000	14.780512	-33.000000	-99.000000
3166313.853000	38591142.600000	469.302000	14.930528	14.729268	-33.000000	-99.000000
3166323.853000	38591132.600000	459.302000	14.639911	14.808674	-33.000000	-99.000000
3166323.853000	38591132.600000	469.302000	14.938033	14.770963	-33.000000	-99.000000
3166323.853000	38591142.600000	459.302000	14.637711	14.584963	-33.000000	-99.000000
3166323.853000	38591142.600000	469.302000	14.940631	14.783126	-33.000000	-99.000000
3166323.853000	38591152.600000	409.302000	15.182568	15.144842	-33.000000	-99.000000
3166323.853000	38591162.600000	409.302000	15.185413	15.141678	-33.000000	-99.000000
3166313.853000	38591152.600000	429.302000	14.876018	15.080311	-33.000000	-99.000000
3166313.853000	38591162.600000	429.302000	14.926016	15.046878	-33.000000	-99.000000
3166323.853000	38591152.600000	419.302000	15.721311	15.669497	-33.000000	-99.000000
3166323.853000	38591152.600000	429.302000	15.371330	15.429212	-33.000000	-99.000000
3166323.853000	38591162.600000	419.302000	16.186089	16.143380	-33.000000	-99.000000
3166323.853000	38591162.600000	429.302000	15.705547	15.666546	-33.000000	-99.000000
3166323.853000	38591172.600000	409.302000	15.188276	15.138429	-33.000000	-99.000000
3166323.853000	38591182.600000	409.302000	15.190540	15.135836	-33.000000	-99.000000
3166313.853000	38591172.600000	429.302000	14.964247	15.031710	-33.000000	-99.000000
3166313.853000	38591182.600000	429.302000	14.990570	15.024780	-33.000000	-99.000000
3166323.853000	38591172.600000	419.302000	16.190312	16.100064	-33.000000	-99.000000
3166323.853000	38591172.600000	429.302000	15.960194	15.892366	-33.000000	-99.000000
3166323.853000	38591182.600000	419.302000	16.189202	16.100294	-33.000000	-99.000000
3166323.853000	38591182.600000	429.302000	16.391263	16.353347	-33.000000	-99.000000
3166293.853000	38591152.600000	439.302000	14.627881	15.139799	-33.000000	-99.000000
3166293.853000	38591152.600000	449.302000	14.632562	15.008459	-33.000000	-99.000000
3166293.853000	38591162.600000	439.302000	14.641252	15.016483	-33.000000	-99.000000
3166293.853000	38591162.600000	449.302000	14.648553	14.914850	-33.000000	-99.000000
3166303.853000	38591152.600000	439.302000	14.620182	15.227544	-33.000000	-99.000000
3166303.853000	38591152.600000	449.302000	14.621495	15.070946	-33.000000	-99.000000
3166303.853000	38591162.600000	439.302000	14.636829	15.054550	-33.000000	-99.000000
3166303.853000	38591162.600000	449.302000	14.643588	14.944175	-33.000000	-99.000000
3166303.853000	38591152.600000	459.302000	14.646079	14.803839	-33.000000	-99.000000
3166303.853000	38591162.600000	459.302000	14.662384	14.768714	-33.000000	-99.000000
3166293.853000	38591172.600000	439.302000	14.910914	14.931572	-33.000000	-99.000000
3166293.853000	38591172.600000	449.302000	14.660117	14.845540	-33.000000	-99.000000
3166293.853000	38591182.600000	439.302000	14.952144	14.978389	-33.000000	-99.000000
3166293.853000	38591182.600000	449.302000	14.961450	14.970038	-33.000000	-99.000000
3166303.853000	38591172.600000	439.302000	14.860456	14.947843	-33.000000	-99.000000
3166303.853000	38591172.600000	449.302000	14.657656	14.860359	-33.000000	-99.000000
3166303.853000	38591182.600000	439.302000	14.896948	14.949555	-33.000000	-99.000000
3166303.853000	38591182.600000	449.302000	14.666806	14.804993	-33.000000	-99.000000
3166303.853000	38591172.600000	459.302000	14.672111	14.735888	-33.000000	-99.000000
3166303.853000	38591182.600000	459.302000	14.677944	14.713139	-33.000000	-99.000000
3166313.853000	38591152.600000	439.302000	14.794383	15.009998	-33.000000	-99.000000
3166313.853000	38591152.600000	449.302000	14.622813	15.063619	-33.000000	-99.000000
3166313.853000	38591162.600000	439.302000	14.857766	14.973607	-33.000000	-99.000000
3166313.853000	38591162.600000	449.302000	14.637222	14.718348	-33.000000	-99.000000
3166323.853000	38591152.600000	439.302000	14.904847	15.015983	-33.000000	-99.000000
3166323.853000	38591152.600000	449.302000	14.646855	14.711868	-33.000000	-99.000000
3166323.853000	38591162.600000	439.302000	14.949963	15.000473	-33.000000	-99.000000
3166323.853000	38591162.600000	449.302000	14.662279	14.696274	-33.000000	-99.000000
3166313.853000	38591152.600000	459.302000	14.647048	14.802683	-33.000000	-99.000000
3166313.853000	38591152.600000	469.302000	14.942296	14.790610	-33.000000	-99.000000
3166313.853000	38591162.600000	459.302000	14.662773	14.767551	-33.000000	-99.000000
3166313.853000	38591162.600000	469.302000	14.950180	14.836779	-33.000000	-99.000000
3166323.853000	38591152.600000	459.302000	14.653315	14.622491	-33.000000	-99.000000
3166323.853000	38591152.600000	469.302000	14.946888	14.817588	-33.000000	-99.000000
3166323.853000	38591162.600000	459.302000	14.666352	14.643485	-33.000000	-99.000000
3166323.853000	38591162.600000	469.302000	15.113116	15.083396	-33.000000	-99.000000
3166313.853000	38591172.600000	439.302000	14.904386	14.966289	-33.000000	-99.000000
3166313.853000	38591172.600000	449.302000	14.652000	14.704049	-33.000000	-99.000000
3166313.853000	38591182.600000	439.302000	14.936038	14.966375	-33.000000	-99.000000
3166313.853000	38591182.600000	449.302000	14.661725	14.695012	-33.000000	-99.000000
3166323.853000	38591172.600000	439.302000	14.936911	14.953632	-33.000000	-99.000000
3166323.853000	38591172.600000	449.302000	14.671768	14.687024	-33.000000	-99.000000
3166323.853000	38591182.600000	439.302000	15.406424	15.371278	-33.000000	-99.000000
3166323.853000	38591182.600000	449.302000	14.677124	14.681859	-33.000000	-99.000000
3166313.853000	38591172.600000	459.302000	14.672282	14.735255	-33.000000	-99.000000
3166313.853000	38591172.600000	469.302000	14.954431	14.864448	-33.000000	-99.000000
3166313.853000	38591182.600000	459.302000	14.678027	14.712803	-33.000000	-99.000000
3166313.853000	38591182.600000	469.302000	14.956777	14.880881	-33.000000	-99.000000
3166323.853000	38591172.600000	459.302000	14.894285	14.871090	-33.000000	-99.000000
3166323.853000	38591172.600000	469.302000	14.915338	14.915338	-33.000000	-99.000000
3166323.853000	38591182.600000	459.302000	15.041586	15.033984	-33.000000	-99.000000
3166323.853000	38591182.600000	469.302000	15.231672	15.231672	-33.000000	-99.000000
3166253.853000	38591112.600000	479.302000	17.992662	18.352671	-33.000000	-99.000000
3166253.853000	38591122.600000	479.302000	18.045328	18.493646	-33.000000	-99.000000
3166253.853000	38591122.600000	489.302000	18.117306	18.079369	-33.000000	-99.000000
3166263.853000	38591122.600000	479.302000	17.960538	18.245915	-33.000000	-99.000000
3166253.853000	38591132.600000	479.302000	18.107602	18.640187	-33.000000	-99.000000
3166253.853000	38591132.600000	489.302000	18.153677	18.088748	-33.000000	-99.000000
3166253.853000	38591142.600000	479.302000	18.165380	18.740133	-33.000000	-99.000000
3166263.853000	38591132.600000	479.302000	18.010511	18.380114	-33.000000	-99.000000
3166263.853000	38591142.600000	479.302000	18.053564	18.491158	-33.000000	-99.000000
3166273.853000	38591142.600000	479.302000	17.901226	18.059016	-33.000000	-99.000000
3166253.853000	38591152.600000	479.302000	18.175672	18.760171	-33.000000	-99.000000
3166253.853000	38591162.600000	479.302000	18.134951	18.712764	-33.000000	-99.000000
3166263.853000	38591152.600000	479.302000	18.068675	18.535184	-33.000000	-99.000000
3166263.853000	38591162.600000	479.302000	18.054573	18.511693	-33.000000	-99.000000
3166253.853000	38591172.600000	479.302000	18.088762	18.621764	-33.000000	-99.000000
3166253.853000	38591182.600000	479.302000	18.050166	18.527363	-33.000000	-99.000000
3166263.853000	38591172.600000	479.302000	18.028943	18.453912	-33.000000	-99.000000
3166263.853000	38591182.600000	479.302000	18.003723	18.390361	-33.000000	-99.000000
3166273.853000	38591152.600000	479.302000	17.932256	18.154036	-33.000000	-99.000000
3166273.853000	38591162.600000	479.302000	17.945836	18.201994	-33.000000	-99.000000
3166273.853000	38591172.600000	479.302000	17.946527	18.212609	-33.000000	-99.000000
3166273.853000	38591182.600000	479.302000	17.941335	18.203985	-33.000000	-99.000000
3166303.853000	38591112.600000	489.302000	17.134419	17.119332	-33.000000	-99.000000
3166303.853000	38591122.600000	489.302000	17.121936	17.094744	-33.000000	-99.000000
3166303.853000	38591132.600000	489.302000	16.918702	16.885865	-33.000000	-99.000000
3166303.853000	38591142.600000	489.302000	17.086430	17.066689	-33.000000	-99.000000
3166313.853000	38591112.600000	479.302000	17.002941	17.013304	-33.000000	-99.000000
3166313.853000	38591112.600000	489.302000	17.133912	17.119623	-33.000000	-99.000000
3166313.853000	38591122.600000	479.302000	16.945312	16.904151	-33.000000	-99.000000
3166313.853000	38591122.600000	489.302000	17.126136	17.098628	-33.000000	-99.000000
3166323.853000	38591112.600000	479.302000	17.017556	17.037608	-33.000000	-99.000000
3166323.853000	38591112.600000	489.302000	17.127096	17.121361	-33.000000	-99.000000
3166323.853000	38591122.600000	479.302000	16.990786	16.991866	-33.000000	-99.000000
3166323.853000	38591122.600000	489.302000	17.136930	17.117140	-33.000000	-99.000000
3166313.853000	38591132.600000	479.302000	16.864060	16.711861	-33.000000	-99.000000
3166313.853000	38591132.600000	489.302000	17.004141	16.991656	-33.000000	-99.000000
3166313.853000	38591142.600000	479.302000	16.914989	16.836823	-33.000000	-99.000000
3166313.853000	38591142.600000	489.302000	17.100358	17.077561	-33.000000	-99.000000
3166323.853000	38591132.600000	479.302000	16.968445	16.950137	-33.000000	-99.000000
3166323.853000	38591132.600000	489.302000	17.161656	17.138232	-33.000000	-99.000000
3166323.853000	38591142.600000	479.302000	16.981143	16.973759	-33.000000	-99.000000
3166323.853000	38591142.600000	489.302000	17.155577	17.142557	-33.000000	-99.000000
3166303.853000	38591152.600000	489.302000	17.138213	17.116319	-33.000000	-99.000000
3166303.853000	38591162.600000	489.302000	17.125282	17.122184	-33.000000	-99.000000
3166303.853000	38591172.600000	489.302000	17.109514	17.120989	-33.000000	-99.000000
3166303.853000	38591182.600000	489.302000	17.097938	17.119007	-33.000000	-99.000000
3166313.853000	38591152.600000	479.302000	16.988526	16.986921	-33.000000	-99.000000
3166313.853000	38591152.600000	489.302000	17.138069	17.117024	-33.000000	-99.000000
3166313.853000	38591162.600000	479.302000	17.023383	17.046088	-33.000000	-99.000000
3166313.853000	38591162.600000	489.302000	17.124739	17.122189	-33.000000	-99.000000
3166323.853000	38591152.600000	479.302000	17.009974	17.024232	-33.000000	-99.000000
3166323.853000	38591152.600000	489.302000	17.144343	17.151717	-33.000000	-99.000000
3166323.853000	38591162.600000	479.302000	16.675335	16.676792	-33.000000	-99.000000
3166323.853000	38591162.600000	489.302000	17.128212	17.155517	-33.000000	-99.000000
3166313.853000	38591172.600000	479.302000	17.039920	17.072083	-33.000000	-99.000000
3166313.853000	38591172.600000	489.302000	17.109192	17.120941	-33.000000	-99.000000
3166313.853000	38591182.600000	479.302000	17.048630	17.085392	-33.000000	-99.000000
3166313.853000	38591182.600000	489.302000	17.097761	17.118971	-33.000000	-99.000000
3166323.853000	38591172.600000	479.302000	16.084730	16.124325	-33.000000	-99.000000
3166323.853000	38591172.600000	489.302000	17.116258	17.156810	-33.000000	-99.000000
3166323.853000	38591182.600000	479.302000	15.312079	15.295121	-33.000000	-99.000000
3166323.853000	38591182.600000	489.302000	16.543169	16.545321	-33.000000	-99.000000
3166253.853000	38591192.600000	459.302000	17.977241	18.026594	-33.000000	-99.000000
3166253.853000	38591192.600000	469.302000	17.991611	18.024264	-33.000000	-99.000000
3166253.853000	38591202.600000	459.302000	17.954338	17.993585	-33.000000	-99.000000
3166253.853000	38591202.600000	469.302000	17.965342	17.993287	-33.000000	-99.000000
3166263.853000	38591192.600000	459.302000	17.936355	17.976393	-33.000000	-99.000000
3166263.853000	38591192.600000	469.302000	17.951046	17.977060	-33.000000	-99.000000
3166263.853000	38591202.600000	459.302000	17.920747	17.953256	-33.000000	-99.000000
3166263.853000	38591202.600000	469.302000	17.932098	17.954683	-33.000000	-99.000000
3166253.853000	38591212.600000	459.302000	17.935824	17.968239	-33.000000	-99.000000
3166253.853000	38591212.600000	469.302000	17.944508	17.968834	-33.000000	-99.000000
3166253.853000	38591222.600000	459.302000	17.920860	17.948398	-33.000000	-99.000000
3166253.853000	38591222.600000	469.302000	17.927880	17.949370	-33.000000	-99.000000
3166263.853000	38591212.600000	459.302000	17.907927	17.935150	-33.000000	-99.000000
3166263.853000	38591212.600000	469.302000	17.916906	17.936815	-33.000000	-99.000000
3166263.853000	38591222.600000	459.302000	17.897440	17.920817	-33.000000	-99.000000
3166263.853000	38591222.600000	469.302000	17.904693	17.922490	-33.000000	-99.000000
3166253.853000	38591232.600000	459.302000	17.908688	17.932600	-33.000000	-99.000000
3166253.853000	38591232.600000	469.302000	17.914474	17.933707	-33.000000	-99.000000
3166263.853000	38591232.600000	459.302000	17.888822	17.909307	-33.000000	-99.000000
3166263.853000	38591232.600000	469.302000	17.894787	17.910893	-33.000000	-99.000000
3166323.853000	38591192.600000	409.302000	15.192180	15.133945	-33.000000	-99.000000
3166323.853000	38591202.600000	409.302000	15.193343	15.132594	-33.000000	-99.000000
3166313.853000	38591192.600000	429.302000	15.007988	15.021165	-33.000000	-99.000000
3166313.853000	38591202.600000	429.302000	15.125014	15.115320	-33.000000	-99.000000
3166323.853000	38591192.600000	419.302000	16.188385	16.100480	-33.000000	-99.000000
3166323.853000	38591192.600000	429.302000	16.744677	16.739558	-33.000000	-99.000000
3166323.853000	38591202.600000	419.302000	16.187798	16.100623	-33.000000	-99.000000
3166323.853000	38591202.600000	429.302000	16.744914	16.741264	-33.000000	-99.000000
3166323.853000	38591212.600000	409.302000	15.194174	15.131624	-33.000000	-99.000000
3166323.853000	38591222.600000	409.302000	15.194777	15.130914	-33.000000	-99.000000
3166313.853000	38591212.600000	429.302000	15.431234	15.385508	-33.000000	-99.000000
3166313.853000	38591222.600000	429.302000	15.734987	15.662715	-33.000000	-99.000000
3166323.853000	38591212.600000	419.302000	16.187373	16.100731	-33.000000	-99.000000
3166323.853000	38591212.600000	429.302000	16.745084	16.742489	-33.000000	-99.000000
3166323.853000	38591222.600000	419.302000	16.187062	16.100814	-33.000000	-99.000000
3166323.853000	38591222.600000	429.302000	16.745208	16.743384	-33.000000	-99.000000
3166293.853000	38591192.600000	439.302000	14.982869	15.015188	-33.000000	-99.000000
3166293.853000	38591192.600000	449.302000	14.992255	15.013207	-33.000000	-99.000000
3166293.853000	38591202.600000	439.302000	15.005111	15.042520	-33.000000	-99.000000
3166293.853000	38591202.600000	449.302000	15.013815	15.043507	-33.000000	-99.000000
3166303.853000	38591192.600000	439.302000	14.923498	14.953296	-33.000000	-99.000000
3166303.853000	38591192.600000	449.302000	14.672913	14.767769	-33.000000	-99.000000
3166303.853000	38591202.600000	439.302000	14.942629	14.956908	-33.000000	-99.000000
3166303.853000	38591202.600000	449.302000	14.677111	14.742075	-33.000000	-99.000000
3166303.853000	38591192.600000	459.302000	14.681595	14.697933	-33.000000	-99.000000
3166303.853000	38591202.600000	459.302000	14.683989	14.687600	-33.000000	-99.000000
3166293.853000	38591212.600000	439.302000	15.021025	15.062310	-33.000000	-99.000000
3166293.853000	38591212.600000	449.302000	15.028776	15.064561	-33.000000	-99.000000
3166293.853000	38591222.600000	439.302000	15.032387	15.076500	-33.000000	-99.000000
3166293.853000	38591222.600000	449.302000	15.039161	15.079181	-33.000000	-99.000000
3166303.853000	38591212.600000	439.302000	14.956450	14.959876	-33.000000	-99.000000
3166303.853000	38591212.600000	449.302000	14.680084	14.723832	-33.000000	-99.000000
3166303.853000	38591222.600000	439.302000	14.966523	14.962181	-33.000000	-99.000000
3166303.853000	38591222.600000	449.302000	14.671697	14.685642	-33.000000	-99.000000
3166303.853000	38591212.600000	459.302000	14.685627	14.680378	-33.000000	-99.000000
3166303.853000	38591222.600000	459.302000	14.686791	14.675180	-33.000000	-99.000000
3166313.853000	38591192.600000	439.302000	14.956986	14.967871	-33.000000	-99.000000
3166313.853000	38591192.600000	449.302000	14.668085	14.689206	-33.000000	-99.000000
3166313.853000	38591202.600000	439.302000	14.970856	14.969271	-33.000000	-99.000000
3166313.853000	38591202.600000	449.302000	14.672282	14.685407	-33.000000	-99.000000
3166323.853000	38591192.600000	439.302000	15.575251	15.526465	-33.000000	-99.000000
3166323.853000	38591192.600000	449.302000	15.236545	15.197096	-33.000000	-99.000000
3166323.853000	38591202.600000	439.302000	15.863673	15.870305	-33.000000	-99.000000
3166323.853000	38591202.600000	449.302000	15.573793	15.573793	-33.000000	-99.000000
3166313.853000	38591192.600000	459.302000	14.681639	14.697746	-33.000000	-99.000000
3166313.853000	38591192.600000	469.302000	14.958160	14.891066	-33.000000	-99.000000
3166313.853000	38591202.600000	459.302000	14.673295	14.672711	-33.000000	-99.000000
3166313.853000	38591202.600000	469.302000	14.959029	14.897699	-33.000000	-99.000000
3166323.853000	38591192.600000	459.302000	15.484458	15.484458	-33.000000	-99.000000
3166323.853000	38591192.600000	469.302000	15.334213	15.334213	-33.000000	-99.000000
3166323.853000	38591202.600000	459.302000	15.747242	15.747242	-33.000000	-99.000000
3166323.853000	38591202.600000	469.302000	15.334221	15.334221	-33.000000	-99.000000
3166313.853000	38591212.600000	439.302000	14.980149	14.970296	-33.000000	-99.000000
3166313.853000	38591212.600000	449.302000	14.675097	14.682869	-33.000000	-99.000000
3166313.853000	38591222.600000	439.302000	14.986474	14.970977	-33.000000	-99.000000
3166313.853000	38591222.600000	449.302000	14.677020	14.681137	-33.000000	-99.000000
3166323.853000	38591212.600000	439.302000	15.863494	15.869980	-33.000000	-99.000000
3166323.853000	38591212.600000	449.302000	15.573595	15.573595	-33.000000	-99.000000
3166323.853000	38591222.600000	439.302000	15.863365	15.869745	-33.000000	-99.000000
3166323.853000	38591222.600000	449.302000	15.573451	15.573451	-33.000000	-99.000000
3166313.853000	38591212.600000	459.302000	14.675886	14.673159	-33.000000	-99.000000
3166313.853000	38591212.600000	469.302000	14.959605	14.902219	-33.000000	-99.000000
3166313.853000	38591222.600000	459.302000	14.677651	14.673475	-33.000000	-99.000000
3166313.853000	38591222.600000	469.302000	15.129542	15.103750	-33.000000	-99.000000
3166323.853000	38591212.600000	459.302000	15.747220	15.747220	-33.000000	-99.000000
3166323.853000	38591212.600000	469.302000	15.334228	15.334228	-33.000000	-99.000000
3166323.853000	38591222.600000	459.302000	15.747204	15.747204	-33.000000	-99.000000
3166323.853000	38591222.600000	469.302000	15.392529	15.392529	-33.000000	-99.000000
3166323.853000	38591232.600000	409.302000	15.195224	15.130386	-33.000000	-99.000000
3166313.853000	38591232.600000	429.302000	15.968939	15.892298	-33.000000	-99.000000
3166323.853000	38591232.600000	419.302000	16.186829	16.100878	-33.000000	-99.000000
3166323.853000	38591232.600000	429.302000	16.745300	16.744051	-33.000000	-99.000000
3166293.853000	38591232.600000	439.302000	15.040522	15.086651	-33.000000	-99.000000
3166293.853000	38591232.600000	449.302000	15.046401	15.089367	-33.000000	-99.000000
3166303.853000	38591232.600000	439.302000	14.973952	14.963935	-33.000000	-99.000000
3166303.853000	38591232.600000	449.302000	14.673846	14.683750	-33.000000	-99.000000
3166303.853000	38591232.600000	459.302000	14.687643	14.671336	-33.000000	-99.000000
3166313.853000	38591232.600000	439.302000	14.948349	14.932110	-33.000000	-99.000000
3166313.853000	38591232.600000	449.302000	14.678358	14.679932	-33.000000	-99.000000
3166323.853000	38591232.600000	439.302000	15.863270	15.869571	-33.000000	-99.000000
3166323.853000	38591232.600000	449.302000	15.573344	15.573344	-33.000000	-99.000000
3166313.853000	38591232.600000	459.302000	14.678873	14.673734	-33.000000	-99.000000
3166313.853000	38591232.600000	469.302000	14.916689	14.916689	-33.000000	-99.000000
3166323.853000	38591232.600000	459.302000	15.747193	15.747193	-33.000000	-99.000000
3166323.853000	38591232.600000	469.302000	15.392586	15.392586	-33.000000	-99.000000
3166253.853000	38591192.600000	479.302000	18.019601	18.445424	-33.000000	-99.000000
3166253.853000	38591202.600000	479.302000	17.995637	18.378259	-33.000000	-99.000000
3166263.853000	38591192.600000	479.302000	17.982465	18.333429	-33.000000	-99.000000
3166263.853000	38591202.600000	479.302000	17.965355	18.285951	-33.000000	-99.000000
3166253.853000	38591212.600000	479.302000	17.976779	18.324091	-33.000000	-99.000000
3166253.853000	38591222.600000	479.302000	17.961799	18.280413	-33.000000	-99.000000
3166263.853000	38591212.600000	479.302000	17.951715	18.247247	-33.000000	-99.000000
3166263.853000	38591222.600000	479.302000	17.940788	18.215781	-33.000000	-99.000000
3166273.853000	38591192.600000	479.302000	17.934440	18.188160	-33.000000	-99.000000
3166273.853000	38591202.600000	479.302000	17.927615	18.170916	-33.000000	-99.000000
3166273.853000	38591212.600000	479.302000	17.921455	18.154572	-33.000000	-99.000000
3166273.853000	38591222.600000	479.302000	17.916082	18.139879	-33.000000	-99.000000
3166253.853000	38591232.600000	479.302000	17.949758	18.244957	-33.000000	-99.000000
3166263.853000	38591232.600000	479.302000	17.931946	18.190051	-33.000000	-99.000000
3166273.853000	38591232.600000	479.302000	17.911448	18.126944	-33.000000	-99.000000
3166303.853000	38591192.600000	489.302000	17.089977	17.117340	-33.000000	-99.000000
3166303.853000	38591202.600000	489.302000	17.084469	17.116079	-33.000000	-99.000000
3166303.853000	38591212.600000	489.302000	17.080571	17.115140	-33.000000	-99.000000
3166303.853000	38591222.600000	489.302000	17.077738	17.114436	-33.000000	-99.000000
3166313.853000	38591192.600000	479.302000	17.053670	17.093012	-33.000000	-99.000000
3166313.853000	38591192.600000	489.302000	17.133709	17.164841	-33.000000	-99.000000
3166313.853000	38591202.600000	479.302000	17.056814	17.097744	-33.000000	-99.000000
3166313.853000	38591202.600000	489.302000	17.126119	17.163962	-33.000000	-99.000000
3166323.853000	38591192.600000	479.302000	15.134055	15.134055	-33.000000	-99.000000
3166323.853000	38591192.600000	489.302000	15.874149	15.977772	-33.000000	-99.000000
3166323.853000	38591202.600000	479.302000	15.134109	15.134109	-33.000000	-99.000000
3166323.853000	38591202.600000	489.302000	15.265517	15.265517	-33.000000	-99.000000
3166313.853000	38591212.600000	479.302000	17.058893	17.100869	-33.000000	-99.000000
3166313.853000	38591212.600000	489.302000	17.120972	17.163336	-33.000000	-99.000000
3166313.853000	38591222.600000	479.302000	16.681093	16.693053	-33.000000	-99.000000
3166313.853000	38591222.600000	489.302000	17.117455	17.162909	-33.000000	-99.000000
3166323.853000	38591212.600000	479.302000	15.134148	15.134148	-33.000000	-99.000000
3166323.853000	38591212.600000	489.302000	15.265560	15.265560	-33.000000	-99.000000
3166323.853000	38591222.600000	479.302000	15.134176	15.134176	-33.000000	-99.000000
3166323.853000	38591222.600000	489.302000	15.265591	15.265591	-33.000000	-99.000000
3166303.853000	38591232.600000	489.302000	17.075628	17.113900	-33.000000	-99.000000
3166313.853000	38591232.600000	479.302000	16.082387	16.132090	-33.000000	-99.000000
3166313.853000	38591232.600000	489.302000	17.115027	17.162625	-33.000000	-99.000000
3166323.853000	38591232.600000	479.302000	15.134197	15.134197	-33.000000	-99.000000
3166323.853000	38591232.600000	489.302000	15.265614	15.265614	-33.000000	-99.000000
3166333.853000	38591112.600000	399.302000	15.132964	15.082472	-33.000000	-99.000000
3166333.853000	38591112.600000	409.302000	15.184229	15.142100	-33.000000	-99.000000
3166333.853000	38591122.600000	399.302000	15.105424	15.060451	-33.000000	-99.000000
3166333.853000	38591122.600000	409.302000	15.178135	15.149234	-33.000000	-99.000000
3166343.853000	38591112.600000	399.302000	15.114526	15.067864	-33.000000	-99.000000
3166343.853000	38591112.600000	409.302000	15.180121	15.146706	-33.000000	-99.000000
3166343.853000	38591122.600000	399.302000	15.061703	15.022231	-33.000000	-99.000000
3166343.853000	38591122.600000	409.302000	15.167508	15.161633	-33.000000	-99.000000
3166333.853000	38591112.600000	419.302000	16.191669	16.100196	-33.000000	-99.000000
3166333.853000	38591112.600000	429.302000	15.957419	15.891334	-33.000000	-99.000000
3166333.853000	38591122.600000	419.302000	16.194693	16.099702	-33.000000	-99.000000
3166333.853000	38591122.600000	429.302000	16.390133	16.351992	-33.000000	-99.000000
3166343.853000	38591112.600000	419.302000	16.193584	16.099948	-33.000000	-99.000000
3166343.853000	38591112.600000	429.302000	16.742366	16.723384	-33.000000	-99.000000
3166343.853000	38591122.600000	419.302000	16.199814	16.099268	-33.000000	-99.000000
3166343.853000	38591122.600000	429.302000	16.739812	16.704790	-33.000000	-99.000000
3166333.853000	38591132.600000	399.302000	15.073547	15.033064	-33.000000	-99.000000
3166333.853000	38591132.600000	409.302000	15.170641	15.158342	-33.000000	-99.000000
3166333.853000	38591142.600000	399.302000	15.057940	15.018950	-33.000000	-99.000000
3166333.853000	38591142.600000	409.302000	15.166893	15.163295	-33.000000	-99.000000
3166343.853000	38591132.600000	399.302000	14.974314	14.933227	-33.000000	-99.000000
3166343.853000	38591132.600000	409.302000	15.143479	15.192054	-33.000000	-99.000000
3166343.853000	38591142.600000	399.302000	14.912504	14.858548	-33.000000	-99.000000
3166343.853000	38591142.600000	409.302000	15.124315	15.218918	-33.000000	-99.000000
3166333.853000	38591132.600000	419.302000	16.198550	16.099160	-33.000000	-99.000000
3166333.853000	38591132.600000	429.302000	16.740390	16.708881	-33.000000	-99.000000
3166333.853000	38591142.600000	419.302000	16.200697	16.098797	-33.000000	-99.000000
3166333.853000	38591142.600000	429.302000	16.739574	16.702751	-33.000000	-99.000000
3166343.853000	38591132.600000	419.302000	16.212227	16.099345	-33.000000	-99.000000
3166343.853000	38591132.600000	429.302000	16.734929	16.667873	-33.000000	-99.000000
3166343.853000	38591142.600000	419.302000	16.223018	16.100918	-33.000000	-99.000000
3166343.853000	38591142.600000	429.302000	16.731045	16.636469	-33.000000	-99.000000
3166353.853000	38591112.600000	399.302000	15.102049	15.057586	-33.000000	-99.000000
3166353.853000	38591112.600000	409.302000	15.177237	15.149970	-33.000000	-99.000000
3166353.853000	38591122.600000	399.302000	15.023398	14.985346	-33.000000	-99.000000
3166353.853000	38591122.600000	409.302000	15.157352	15.173858	-33.000000	-99.000000
3166363.853000	38591112.600000	399.302000	15.104814	15.059891	-33.000000	-99.000000
3166363.853000	38591122.600000	399.302000	15.032678	14.994586	-33.000000	-99.000000
3166353.853000	38591112.600000	419.302000	16.194935	16.099802	-33.000000	-99.000000
3166353.853000	38591112.600000	429.302000	16.741795	16.719291	-33.000000	-99.000000
3166353.853000	38591122.600000	419.302000	16.204784	16.099197	-33.000000	-99.000000
3166353.853000	38591122.600000	429.302000	16.737784	16.689787	-33.000000	-99.000000
3166363.853000	38591112.600000	419.302000	16.194632	16.099832	-33.000000	-99.000000
3166363.853000	38591112.600000	429.302000	16.741923	16.720210	-33.000000	-99.000000
3166363.853000	38591122.600000	419.302000	16.203537	16.099181	-33.000000	-99.000000
3166363.853000	38591122.600000	429.302000	16.738288	16.693550	-33.000000	-99.000000
3166353.853000	38591132.600000	399.302000	14.829148	14.736738	-33.000000	-99.000000
3166353.853000	38591132.600000	409.302000	15.094514	15.261461	-33.000000	-99.000000
3166353.853000	38591142.600000	399.302000	14.512465	13.777424	-33.000000	-99.000000
3166353.853000	38591142.600000	409.302000	14.953056	15.563751	-33.000000	-99.000000
3166363.853000	38591132.600000	399.302000	14.873192	14.804158	-33.000000	-99.000000
3166363.853000	38591142.600000	399.302000	14.688252	14.454018	-33.000000	-99.000000
3166353.853000	38591132.600000	419.302000	16.238926	16.108987	-33.000000	-99.000000
3166353.853000	38591132.600000	429.302000	16.725990	16.590375	-33.000000	-99.000000
3166353.853000	38591142.600000	419.302000	16.363601	16.356659	-33.000000	-99.000000
3166353.853000	38591142.600000	429.302000	16.740503	16.346198	-33.000000	-99.000000
3166363.853000	38591132.600000	419.302000	16.229851	16.104167	-33.000000	-99.000000
3166363.853000	38591132.600000	429.302000	16.728681	16.616067	-33.000000	-99.000000
3166363.853000	38591142.600000	419.302000	16.277338	16.146926	-33.000000	-99.000000
3166363.853000	38591142.600000	429.302000	16.719785	16.492779	-33.000000	-99.000000
3166333.853000	38591112.600000	439.302000	14.932341	14.966073	-33.000000	-99.000000
3166333.853000	38591112.600000	449.302000	14.668530	14.691219	-33.000000	-99.000000
3166333.853000	38591122.600000	439.302000	15.395662	15.378674	-33.000000	-99.000000
3166333.853000	38591122.600000	449.302000	14.671972	14.689434	-33.000000	-99.000000
3166343.853000	38591112.600000	439.302000	15.866530	15.875629	-33.000000	-99.000000
3166343.853000	38591112.600000	449.302000	15.576742	15.576742	-33.000000	-99.000000
3166343.853000	38591122.600000	439.302000	15.869392	15.880786	-33.000000	-99.000000
3166343.853000	38591122.600000	449.302000	15.579893	15.579893	-33.000000	-99.000000
3166333.853000	38591112.600000	459.302000	14.888308	14.860573	-33.000000	-99.000000
3166333.853000	38591112.600000	469.302000	14.915224	14.915224	-33.000000	-99.000000
3166333.853000	38591122.600000	459.302000	15.032149	15.021380	-33.000000	-99.000000
3166333.853000	38591122.600000	469.302000	15.299773	15.299773	-33.000000	-99.000000
3166343.853000	38591112.600000	459.302000	15.747574	15.747574	-33.000000	-99.000000
3166343.853000	38591112.600000	469.302000	15.334347	15.334347	-33.000000	-99.000000
3166343.853000	38591122.600000	459.302000	15.747853	15.747853	-33.000000	-99.000000
3166343.853000	38591122.600000	469.302000	15.334364	15.334364	-33.000000	-99.000000
3166333.853000	38591132.600000	439.302000	15.758587	15.746422	-33.000000	-99.000000
3166333.853000	38591132.600000	449.302000	15.377831	15.361441	-33.000000	-99.000000
3166333.853000	38591142.600000	439.302000	15.869581	15.881023	-33.000000	-99.000000
3166333.853000	38591142.600000	449.302000	15.580248	15.580248	-33.000000	-99.000000
3166343.853000	38591132.600000	439.302000	15.875206	15.890901	-33.000000	-99.000000
3166343.853000	38591132.600000	449.302000	15.586447	15.586447	-33.000000	-99.000000
3166343.853000	38591142.600000	439.302000	15.880291	15.899205	-33.000000	-99.000000
3166343.853000	38591142.600000	449.302000	15.592359	15.592359	-33.000000	-99.000000
3166333.853000	38591132.600000	459.302000	15.487279	15.487279	-33.000000	-99.000000
3166333.853000	38591132.600000	469.302000	15.334292	15.334292	-33.000000	-99.000000
3166333.853000	38591142.600000	459.302000	15.747861	15.747861	-33.000000	-99.000000
3166333.853000	38591142.600000	469.302000	15.334238	15.334238	-33.000000	-99.000000
3166343.853000	38591132.600000	459.302000	15.748257	15.748257	-33.000000	-99.000000
3166343.853000	38591132.600000	469.302000	15.334451	15.334451	-33.000000	-99.000000
3166343.853000	38591142.600000	459.302000	15.748407	15.748407	-33.000000	-99.000000
3166343.853000	38591142.600000	469.302000	15.334552	15.334552	-33.000000	-99.000000
3166353.853000	38591112.600000	439.302000	15.867170	15.876801	-33.000000	-99.000000
3166353.853000	38591112.600000	449.302000	15.577427	15.577427	-33.000000	-99.000000
3166353.853000	38591122.600000	439.302000	15.871770	15.885020	-33.000000	-99.000000
3166353.853000	38591122.600000	449.302000	15.582505	15.582505	-33.000000	-99.000000
3166363.853000	38591112.600000	439.302000	15.867027	15.876538	-33.000000	-99.000000
3166363.853000	38591112.600000	449.302000	15.577273	15.577273	-33.000000	-99.000000
3166363.853000	38591122.600000	439.302000	15.871170	15.883958	-33.000000	-99.000000
3166363.853000	38591122.600000	449.302000	15.581844	15.581844	-33.000000	-99.000000
3166353.853000	38591112.600000	459.302000	15.747642	15.747642	-33.000000	-99.000000
3166353.853000	38591112.600000	469.302000	15.334362	15.334362	-33.000000	-99.000000
3166353.853000	38591122.600000	459.302000	15.748049	15.748049	-33.000000	-99.000000
3166353.853000	38591122.600000	469.302000	15.334430	15.334430	-33.000000	-99.000000
3166363.853000	38591112.600000	459.302000	15.747627	15.747627	-33.000000	-99.000000
3166363.853000	38591112.600000	469.302000	15.334359	15.334359	-33.000000	-99.000000
3166363.853000	38591122.600000	459.302000	15.748003	15.748003	-33.000000	-99.000000
3166363.853000	38591122.600000	469.302000	15.334411	15.334411	-33.000000	-99.000000
3166353.853000	38591132.600000	439.302000	15.888600	15.912172	-33.000000	-99.000000
3166353.853000	38591132.600000	449.302000	15.601347	15.601347	-33.000000	-99.000000
3166353.853000	38591142.600000	439.302000	15.957518	15.963340	-33.000000	-99.000000
3166353.853000	38591142.600000	449.302000	15.647753	15.647753	-33.000000	-99.000000
3166363.853000	38591132.600000	439.302000	15.883965	15.905200	-33.000000	-99.000000
3166363.853000	38591132.600000	449.302000	15.596253	15.596253	-33.000000	-99.000000
3166363.853000	38591142.600000	439.302000	15.908709	15.936201	-33.000000	-99.000000
3166363.853000	38591142.600000	449.302000	15.621842	15.621842	-33.000000	-99.000000
3166353.853000	38591132.600000	459.302000	15.748319	15.748319	-33.000000	-99.000000
3166353.853000	38591132.600000	469.302000	15.335433	15.335433	-33.000000	-99.000000
3166353.853000	38591142.600000	459.302000	15.731359	15.731359	-33.000000	-99.000000
3166353.853000	38591142.600000	469.302000	15.356903	15.356903	-33.000000	-99.000000
3166363.853000	38591132.600000	459.302000	15.748439	15.748439	-33.000000	-99.000000
3166363.853000	38591132.600000	469.302000	15.334981	15.334981	-33.000000	-99.000000
3166363.853000	38591142.600000	459.302000	15.746024	15.746024	-33.000000	-99.000000
3166363.853000	38591142.600000	469.302000	15.338752	15.338752	-33.000000	-99.000000
3166333.853000	38591152.600000	399.302000	15.075396	15.034874	-33.000000	-99.000000
3166333.853000	38591152.600000	409.302000	15.171397	15.158246	-33.000000	-99.000000
3166333.853000	38591162.600000	399.302000	15.107550	15.062414	-33.000000	-99.000000
3166333.853000	38591162.600000	409.302000	15.179055	15.149298	-33.000000	-99.000000
3166343.853000	38591152.600000	399.302000	14.980064	14.940093	-33.000000	-99.000000
3166343.853000	38591152.600000	409.302000	15.145771	15.190730	-33.000000	-99.000000
3166343.853000	38591162.600000	399.302000	15.066022	15.026547	-33.000000	-99.000000
3166343.853000	38591162.600000	409.302000	15.169256	15.161309	-33.000000	-99.000000
3166333.853000	38591152.600000	419.302000	16.198682	16.098795	-33.000000	-99.000000
3166333.853000	38591152.600000	429.302000	16.740446	16.709027	-33.000000	-99.000000
3166333.853000	38591162.600000	419.302000	16.194961	16.099191	-33.000000	-99.000000
3166333.853000	38591162.600000	429.302000	16.741993	16.720219	-33.000000	-99.000000
3166343.853000	38591152.600000	419.302000	16.212061	16.098464	-33.000000	-99.000000
3166343.853000	38591152.600000	429.302000	16.735162	16.669313	-33.000000	-99.000000
3166343.853000	38591162.600000	419.302000	16.200059	16.098456	-33.000000	-99.000000
3166343.853000	38591162.600000	429.302000	16.739949	16.705232	-33.000000	-99.000000
3166333.853000	38591172.600000	399.302000	15.134663	15.083975	-33.000000	-99.000000
3166333.853000	38591172.600000	409.302000	15.185037	15.142317	-33.000000	-99.000000
3166333.853000	38591182.600000	399.302000	15.153179	15.097844	-33.000000	-99.000000
3166333.853000	38591182.600000	409.302000	15.188882	15.137838	-33.000000	-99.000000
3166343.853000	38591172.600000	399.302000	15.117152	15.070251	-33.000000	-99.000000
3166343.853000	38591172.600000	409.302000	15.181287	15.146861	-33.000000	-99.000000
3166343.853000	38591182.600000	399.302000	15.145201	15.091966	-33.000000	-99.000000
3166343.853000	38591182.600000	409.302000	15.187278	15.139782	-33.000000	-99.000000
3166333.853000	38591172.600000	419.302000	16.192003	16.099680	-33.000000	-99.000000
3166333.853000	38591172.600000	429.302000	16.743211	16.729000	-33.000000	-99.000000
3166333.853000	38591182.600000	419.302000	16.190081	16.100070	-33.000000	-99.000000
3166333.853000	38591182.600000	429.302000	16.743997	16.734648	-33.000000	-99.000000
3166343.853000	38591172.600000	419.302000	16.193970	16.099269	-33.000000	-99.000000
3166343.853000	38591172.600000	429.302000	16.742427	16.723291	-33.000000	-99.000000
3166343.853000	38591182.600000	419.302000	16.190934	16.099861	-33.000000	-99.000000
3166343.853000	38591182.600000	429.302000	16.743661	16.732202	-33.000000	-99.000000
3166353.853000	38591152.600000	399.302000	14.845690	14.764235	-33.000000	-99.000000
3166353.853000	38591152.600000	409.302000	15.101608	15.253753	-33.000000	-99.000000
3166353.853000	38591162.600000	399.302000	15.030307	14.992778	-33.000000	-99.000000
3166353.853000	38591162.600000	409.302000	15.160095	15.172850	-33.000000	-99.000000
3166363.853000	38591152.600000	399.302000	14.885699	14.822851	-33.000000	-99.000000
3166363.853000	38591162.600000	399.302000	15.038900	15.001159	-33.000000	-99.000000
3166353.853000	38591152.600000	419.302000	16.236784	16.105508	-33.000000	-99.000000
3166353.853000	38591152.600000	429.302000	16.726670	16.597429	-33.000000	-99.000000
3166353.853000	38591162.600000	419.302000	16.204888	16.098057	-33.000000	-99.000000
3166353.853000	38591162.600000	429.302000	16.738032	16.690977	-33.000000	-99.000000
3166363.853000	38591152.600000	419.302000	16.228601	16.101938	-33.000000	-99.000000
3166363.853000	38591152.600000	429.302000	16.729224	16.620796	-33.000000	-99.000000
3166363.853000	38591162.600000	419.302000	16.203688	16.098128	-33.000000	-99.000000
3166363.853000	38591162.600000	429.302000	16.738506	16.694524	-33.000000	-99.000000
3166353.853000	38591172.600000	399.302000	15.105413	15.060708	-33.000000	-99.000000
3166353.853000	38591172.600000	409.302000	15.178684	15.150043	-33.000000	-99.000000
3166353.853000	38591182.600000	399.302000	15.140522	15.088459	-33.000000	-99.000000
3166353.853000	38591182.600000	409.302000	15.186323	15.140944	-33.000000	-99.000000
3166363.853000	38591172.600000	399.302000	15.108007	15.062841	-33.000000	-99.000000
3166363.853000	38591182.600000	399.302000	15.141515	15.089206	-33.000000	-99.000000
3166353.853000	38591172.600000	419.302000	16.195340	16.099008	-33.000000	-99.000000
3166353.853000	38591172.600000	429.302000	16.741881	16.719302	-33.000000	-99.000000
3166353.853000	38591182.600000	419.302000	16.191442	16.099739	-33.000000	-99.000000
3166353.853000	38591182.600000	429.302000	16.743460	16.730740	-33.000000	-99.000000
3166363.853000	38591172.600000	419.302000	16.195034	16.099065	-33.000000	-99.000000
3166363.853000	38591172.600000	429.302000	16.742003	16.720195	-33.000000	-99.000000
3166363.853000	38591182.600000	419.302000	16.191334	16.099765	-33.000000	-99.000000
3166363.853000	38591182.600000	429.302000	16.743503	16.731052	-33.000000	-99.000000
3166333.853000	38591152.600000	439.302000	15.868555	15.879152	-33.000000	-99.000000
3166333.853000	38591152.600000	449.302000	15.579168	15.579168	-33.000000	-99.000000
3166333.853000	38591162.600000	439.302000	15.866817	15.876014	-33.000000	-99.000000
3166333.853000	38591162.600000	449.302000	15.577266	15.577266	-33.000000	-99.000000
3166343.853000	38591152.600000	439.302000	15.874758	15.889933	-33.000000	-99.000000
3166343.853000	38591152.600000	449.302000	15.586221	15.586221	-33.000000	-99.000000
3166343.853000	38591162.600000	439.302000	15.869073	15.880025	-33.000000	-99.000000
3166343.853000	38591162.600000	449.302000	15.579823	15.579823	-33.000000	-99.000000
3166333.853000	38591152.600000	459.302000	15.747765	15.747765	-33.000000	-99.000000
3166333.853000	38591152.600000	469.302000	15.334178	15.334178	-33.000000	-99.000000
3166333.853000	38591162.600000	459.302000	15.747593	15.747593	-33.000000	-99.000000
3166333.853000	38591162.600000	469.302000	15.334159	15.334159	-33.000000	-99.000000
3166343.853000	38591152.600000	459.302000	15.748211	15.748211	-33.000000	-99.000000
3166343.853000	38591152.600000	469.302000	15.334206	15.334206	-33.000000	-99.000000
3166343.853000	38591162.600000	459.302000	15.747808	15.747808	-33.000000	-99.000000
3166343.853000	38591162.600000	469.302000	15.334112	15.334112	-33.000000	-99.000000
3166333.853000	38591172.600000	439.302000	15.865484	15.873598	-33.000000	-99.000000
3166333.853000	38591172.600000	449.302000	15.575800	15.575800	-33.000000	-99.000000
3166333.853000	38591182.600000	439.302000	15.864641	15.872064	-33.000000	-99.000000
3166333.853000	38591182.600000	449.302000	15.574869	15.574869	-33.000000	-99.000000
3166343.853000	38591172.600000	439.302000	15.866323	15.875102	-33.000000	-99.000000
3166343.853000	38591172.600000	449.302000	15.576749	15.576749	-33.000000	-99.000000
3166343.853000	38591182.600000	439.302000	15.864993	15.872698	-33.000000	-99.000000
3166343.853000	38591182.600000	449.302000	15.575270	15.575270	-33.000000	-99.000000
3166333.853000	38591172.600000	459.302000	15.747451	15.747451	-33.000000	-99.000000
3166333.853000	38591172.600000	469.302000	15.334169	15.334169	-33.000000	-99.000000
3166333.853000	38591182.600000	459.302000	15.747355	15.747355	-33.000000	-99.000000
3166333.853000	38591182.600000	469.302000	15.334186	15.334186	-33.000000	-99.000000
3166343.853000	38591172.600000	459.302000	15.747540	15.747540	-33.000000	-99.000000
3166343.853000	38591172.600000	469.302000	15.334137	15.334137	-33.000000	-99.000000
3166343.853000	38591182.600000	459.302000	15.747395	15.747395	-33.000000	-99.000000
3166343.853000	38591182.600000	469.302000	15.334167	15.334167	-33.000000	-99.000000
3166353.853000	38591152.600000	439.302000	15.886960	15.909239	-33.000000	-99.000000
3166353.853000	38591152.600000	449.302000	15.600139	15.600139	-33.000000	-99.000000
3166353.853000	38591162.600000	439.302000	15.871256	15.883845	-33.000000	-99.000000
3166353.853000	38591162.600000	449.302000	15.582320	15.582320	-33.000000	-99.000000
3166363.853000	38591152.600000	439.302000	15.882826	15.903023	-33.000000	-99.000000
3166363.853000	38591152.600000	449.302000	15.595464	15.595464	-33.000000	-99.000000
3166363.853000	38591162.600000	439.302000	15.870709	15.882894	-33.000000	-99.000000
3166363.853000	38591162.600000	449.302000	15.581693	15.581693	-33.000000	-99.000000
3166353.853000	38591152.600000	459.302000	15.748305	15.748305	-33.000000	-99.000000
3166353.853000	38591152.600000	469.302000	15.334854	15.334854	-33.000000	-99.000000
3166353.853000	38591162.600000	459.302000	15.747984	15.747984	-33.000000	-99.000000
3166353.853000	38591162.600000	469.302000	15.334086	15.334086	-33.000000	-99.000000
3166363.853000	38591152.600000	459.302000	15.748393	15.748393	-33.000000	-99.000000
3166363.853000	38591152.600000	469.302000	15.334534	15.334534	-33.000000	-99.000000
3166363.853000	38591162.600000	459.302000	15.747943	15.747943	-33.000000	-99.000000
3166363.853000	38591162.600000	469.302000	15.334090	15.334090	-33.000000	-99.000000
3166353.853000	38591172.600000	439.302000	15.866912	15.876154	-33.000000	-99.000000
3166353.853000	38591172.600000	449.302000	15.577419	15.577419	-33.000000	-99.000000
3166353.853000	38591182.600000	439.302000	15.865205	15.873077	-33.000000	-99.000000
3166353.853000	38591182.600000	449.302000	15.575511	15.575511	-33.000000	-99.000000
3166363.853000	38591172.600000	439.302000	15.866780	15.875918	-33.000000	-99.000000
3166363.853000	38591172.600000	449.302000	15.577269	15.577269	-33.000000	-99.000000
3166363.853000	38591182.600000	439.302000	15.865160	15.872996	-33.000000	-99.000000
3166363.853000	38591182.600000	449.302000	15.575459	15.575459	-33.000000	-99.000000
3166353.853000	38591172.600000	459.302000	15.747601	15.747601	-33.000000	-99.000000
3166353.853000	38591172.600000	469.302000	15.334115	15.334115	-33.000000	-99.000000
3166353.853000	38591182.600000	459.302000	15.747419	15.747419	-33.000000	-99.000000
3166353.853000	38591182.600000	469.302000	15.334156	15.334156	-33.000000	-99.000000
3166363.853000	38591172.600000	459.302000	15.747587	15.747587	-33.000000	-99.000000
3166363.853000	38591172.600000	469.302000	15.334120	15.334120	-33.000000	-99.000000
3166363.853000	38591182.600000	459.302000	15.747414	15.747414	-33.000000	-99.000000
3166363.853000	38591182.600000	469.302000	15.334158	15.334158	-33.000000	-99.000000
3166373.853000	38591112.600000	429.302000	16.742632	16.725291	-33.000000	-99.000000
3166373.853000	38591122.600000	429.302000	16.740592	16.710480	-33.000000	-99.000000
3166373.853000	38591132.600000	429.302000	16.737264	16.685716	-33.000000	-99.000000
3166373.853000	38591142.600000	429.302000	16.735023	16.668417	-33.000000	-99.000000
3166373.853000	38591112.600000	439.302000	15.866233	15.875083	-33.000000	-99.000000
3166373.853000	38591112.600000	449.302000	15.576424	15.576424	-33.000000	-99.000000
3166373.853000	38591122.600000	439.302000	15.868500	15.879179	-33.000000	-99.000000
3166373.853000	38591122.600000	449.302000	15.578918	15.578918	-33.000000	-99.000000
3166373.853000	38591112.600000	459.302000	15.747542	15.747542	-33.000000	-99.000000
3166373.853000	38591112.600000	469.302000	15.334341	15.334341	-33.000000	-99.000000
3166373.853000	38591122.600000	459.302000	15.747771	15.747771	-33.000000	-99.000000
3166373.853000	38591122.600000	469.302000	15.334344	15.334344	-33.000000	-99.000000
3166373.853000	38591132.600000	439.302000	15.872334	15.885937	-33.000000	-99.000000
3166373.853000	38591132.600000	449.302000	15.583233	15.583233	-33.000000	-99.000000
3166373.853000	38591142.600000	439.302000	15.875009	15.890462	-33.000000	-99.000000
3166373.853000	38591142.600000	449.302000	15.586367	15.586367	-33.000000	-99.000000
3166373.853000	38591132.600000	459.302000	15.748083	15.748083	-33.000000	-99.000000
3166373.853000	38591132.600000	469.302000	15.334359	15.334359	-33.000000	-99.000000
3166373.853000	38591142.600000	459.302000	15.748235	15.748235	-33.000000	-99.000000
3166373.853000	38591142.600000	469.302000	15.334329	15.334329	-33.000000	-99.000000
3166373.853000	38591152.600000	429.302000	16.737407	16.686450	-33.000000	-99.000000
3166373.853000	38591162.600000	429.302000	16.740694	16.710717	-33.000000	-99.000000
3166373.853000	38591172.600000	429.302000	16.742684	16.725161	-33.000000	-99.000000
3166373.853000	38591182.600000	429.302000	16.743764	16.732953	-33.000000	-99.000000
3166373.853000	38591152.600000	439.302000	15.872044	15.885282	-33.000000	-99.000000
3166373.853000	38591152.600000	449.302000	15.583119	15.583119	-33.000000	-99.000000
3166373.853000	38591162.600000	439.302000	15.868243	15.878556	-33.000000	-99.000000
3166373.853000	38591162.600000	449.302000	15.578879	15.578879	-33.000000	-99.000000
3166373.853000	38591152.600000	459.302000	15.748047	15.748047	-33.000000	-99.000000
3166373.853000	38591152.600000	469.302000	15.334173	15.334173	-33.000000	-99.000000
3166373.853000	38591162.600000	459.302000	15.747733	15.747733	-33.000000	-99.000000
3166373.853000	38591162.600000	469.302000	15.334127	15.334127	-33.000000	-99.000000
3166373.853000	38591172.600000	439.302000	15.866048	15.874609	-33.000000	-99.000000
3166373.853000	38591172.600000	449.302000	15.576437	15.576437	-33.000000	-99.000000
3166373.853000	38591182.600000	439.302000	15.864885	15.872503	-33.000000	-99.000000
3166373.853000	38591182.600000	449.302000	15.575147	15.575147	-33.000000	-99.000000
3166373.853000	38591172.600000	459.302000	15.747511	15.747511	-33.000000	-99.000000
3166373.853000	38591172.600000	469.302000	15.334147	15.334147	-33.000000	-99.000000
3166373.853000	38591182.600000	459.302000	15.747383	15.747383	-33.000000	-99.000000
3166373.853000	38591182.600000	469.302000	15.334173	15.334173	-33.000000	-99.000000
3166333.853000	38591112.600000	479.302000	16.084125	16.118772	-33.000000	-99.000000
3166333.853000	38591112.600000	489.302000	17.115091	17.152871	-33.000000	-99.000000
3166333.853000	38591122.600000	479.302000	15.314571	15.281806	-33.000000	-99.000000
3166333.853000	38591122.600000	489.302000	16.548462	16.553898	-33.000000	-99.000000
3166343.853000	38591112.600000	479.302000	15.133507	15.133507	-33.000000	-99.000000
3166343.853000	38591112.600000	489.302000	15.264827	15.264827	-33.000000	-99.000000
3166343.853000	38591122.600000	479.302000	15.132987	15.132987	-33.000000	-99.000000
3166343.853000	38591122.600000	489.302000	15.264059	15.264059	-33.000000	-99.000000
3166333.853000	38591132.600000	479.302000	15.133112	15.133112	-33.000000	-99.000000
3166333.853000	38591132.600000	489.302000	15.518467	15.528156	-33.000000	-99.000000
3166333.853000	38591142.600000	479.302000	15.132965	15.132965	-33.000000	-99.000000
3166333.853000	38591142.600000	489.302000	15.263989	15.263989	-33.000000	-99.000000
3166343.853000	38591132.600000	479.302000	15.132183	15.132183	-33.000000	-99.000000
3166343.853000	38591132.600000	489.302000	15.262289	15.262289	-33.000000	-99.000000
3166343.853000	38591142.600000	479.302000	15.131799	15.131799	-33.000000	-99.000000
3166343.853000	38591142.600000	489.302000	15.260477	15.260477	-33.000000	-99.000000
3166353.853000	38591112.600000	479.302000	15.133383	15.133383	-33.000000	-99.000000
3166353.853000	38591112.600000	489.302000	15.264662	15.264662	-33.000000	-99.000000
3166353.853000	38591122.600000	479.302000	15.132612	15.132612	-33.000000	-99.000000
3166353.853000	38591122.600000	489.302000	15.263376	15.263376	-33.000000	-99.000000
3166363.853000	38591112.600000	479.302000	15.133411	15.133411	-33.000000	-99.000000
3166363.853000	38591112.600000	489.302000	15.264700	15.264700	-33.000000	-99.000000
3166363.853000	38591122.600000	479.302000	15.132702	15.132702	-33.000000	-99.000000
3166363.853000	38591122.600000	489.302000	15.263552	15.263552	-33.000000	-99.000000
3166353.853000	38591112.600000	499.302000	15.173636	15.173636	-33.000000	-99.000000
3166353.853000	38591122.600000	499.302000	15.175714	15.175714	-33.000000	-99.000000
3166363.853000	38591112.600000	499.302000	15.173567	15.173567	-33.000000	-99.000000
3166363.853000	38591122.600000	499.302000	15.175467	15.175467	-33.000000	-99.000000
3166353.853000	38591132.600000	479.302000	15.131760	15.131760	-33.000000	-99.000000
3166353.853000	38591132.600000	489.302000	15.257191	15.257191	-33.000000	-99.000000
3166353.853000	38591142.600000	479.302000	15.161627	15.161627	-33.000000	-99.000000
3166353.853000	38591142.600000	489.302000	15.225467	15.225467	-33.000000	-99.000000
3166363.853000	38591132.600000	479.302000	15.131667	15.131667	-33.000000	-99.000000
3166363.853000	38591132.600000	489.302000	15.259112	15.259112	-33.000000	-99.000000
3166363.853000	38591142.600000	479.302000	15.135486	15.135486	-33.000000	-99.000000
3166363.853000	38591142.600000	489.302000	15.247067	15.247067	-33.000000	-99.000000
3166353.853000	38591132.600000	499.302000	15.180231	15.180231	-33.000000	-99.000000
3166353.853000	38591142.600000	499.302000	15.143574	15.143574	-33.000000	-99.000000
3166363.853000	38591132.600000	499.302000	15.179521	15.179521	-33.000000	-99.000000
3166363.853000	38591142.600000	499.302000	15.178215	15.178215	-33.000000	-99.000000
3166333.853000	38591152.600000	479.302000	15.133144	15.133144	-33.000000	-99.000000
3166333.853000	38591152.600000	489.302000	15.264267	15.264267	-33.000000	-99.000000
3166333.853000	38591162.600000	479.302000	15.133465	15.133465	-33.000000	-99.000000
3166333.853000	38591162.600000	489.302000	15.264730	15.264730	-33.000000	-99.000000
3166343.853000	38591152.600000	479.302000	15.132254	15.132254	-33.000000	-99.000000
3166343.853000	38591152.600000	489.302000	15.262393	15.262393	-33.000000	-99.000000
3166343.853000	38591162.600000	479.302000	15.133059	15.133059	-33.000000	-99.000000
3166343.853000	38591162.600000	489.302000	15.264115	15.264115	-33.000000	-99.000000
3166333.853000	38591172.600000	479.302000	15.133728	15.133728	-33.000000	-99.000000
3166333.853000	38591172.600000	489.302000	15.265071	15.265071	-33.000000	-99.000000
3166333.853000	38591182.600000	479.302000	15.133903	15.133903	-33.000000	-99.000000
3166333.853000	38591182.600000	489.302000	15.265281	15.265281	-33.000000	-99.000000
3166343.853000	38591172.600000	479.302000	15.133563	15.133563	-33.000000	-99.000000
3166343.853000	38591172.600000	489.302000	15.264855	15.264855	-33.000000	-99.000000
3166343.853000	38591182.600000	479.302000	15.133830	15.133830	-33.000000	-99.000000
3166343.853000	38591182.600000	489.302000	15.265193	15.265193	-33.000000	-99.000000
3166353.853000	38591152.600000	479.302000	15.131814	15.131814	-33.000000	-99.000000
3166353.853000	38591152.600000	489.302000	15.257703	15.257703	-33.000000	-99.000000
3166353.853000	38591162.600000	479.302000	15.132714	15.132714	-33.000000	-99.000000
3166353.853000	38591162.600000	489.302000	15.263479	15.263479	-33.000000	-99.000000
3166363.853000	38591152.600000	479.302000	15.131753	15.131753	-33.000000	-99.000000
3166363.853000	38591152.600000	489.302000	15.259442	15.259442	-33.000000	-99.000000
3166363.853000	38591162.600000	479.302000	15.132796	15.132796	-33.000000	-99.000000
3166363.853000	38591162.600000	489.302000	15.263643	15.263643	-33.000000	-99.000000
3166353.853000	38591152.600000	499.302000	15.180274	15.180274	-33.000000	-99.000000
3166353.853000	38591162.600000	499.302000	15.175754	15.175754	-33.000000	-99.000000
3166363.853000	38591152.600000	499.302000	15.179535	15.179535	-33.000000	-99.000000
3166363.853000	38591162.600000	499.302000	15.175508	15.175508	-33.000000	-99.000000
3166353.853000	38591172.600000	479.302000	15.133450	15.133450	-33.000000	-99.000000
3166353.853000	38591172.600000	489.302000	15.264700	15.264700	-33.000000	-99.000000
3166353.853000	38591182.600000	479.302000	15.133787	15.133787	-33.000000	-99.000000
3166353.853000	38591182.600000	489.302000	15.265139	15.265139	-33.000000	-99.000000
3166363.853000	38591172.600000	479.302000	15.133475	15.133475	-33.000000	-99.000000
3166363.853000	38591172.600000	489.302000	15.264735	15.264735	-33.000000	-99.000000
3166363.853000	38591182.600000	479.302000	15.133796	15.133796	-33.000000	-99.000000
3166363.853000	38591182.600000	489.302000	15.265151	15.265151	-33.000000	-99.000000
3166353.853000	38591172.600000	499.302000	15.173691	15.173691	-33.000000	-99.000000
3166353.853000	38591182.600000	499.302000	15.172788	15.172788	-33.000000	-99.000000
3166363.853000	38591172.600000	499.302000	15.173622	15.173622	-33.000000	-99.000000
3166363.853000	38591182.600000	499.302000	15.172762	15.172762	-33.000000	-99.000000
3166373.853000	38591112.600000	479.302000	15.133566	15.133566	-33.000000	-99.000000
3166373.853000	38591112.600000	489.302000	15.264903	15.264903	-33.000000	-99.000000
3166373.853000	38591122.600000	479.302000	15.133142	15.133142	-33.000000	-99.000000
3166373.853000	38591122.600000	489.302000	15.264304	15.264304	-33.000000	-99.000000
3166383.853000	38591112.600000	489.302000	15.265123	15.265123	-33.000000	-99.000000
3166383.853000	38591122.600000	489.302000	15.264858	15.264858	-33.000000	-99.000000
3166373.853000	38591112.600000	499.302000	15.173182	15.173182	-33.000000	-99.000000
3166373.853000	38591122.600000	499.302000	15.174294	15.174294	-33.000000	-99.000000
3166383.853000	38591112.600000	499.302000	15.172742	15.172742	-33.000000	-99.000000
3166383.853000	38591122.600000	499.302000	15.173286	15.173286	-33.000000	-99.000000
3166373.853000	38591132.600000	479.302000	15.132539	15.132539	-33.000000	-99.000000
3166373.853000	38591132.600000	489.302000	15.263193	15.263193	-33.000000	-99.000000
3166373.853000	38591142.600000	479.302000	15.132216	15.132216	-33.000000	-99.000000
3166373.853000	38591142.600000	489.302000	15.262331	15.262331	-33.000000	-99.000000
3166383.853000	38591132.600000	489.302000	15.264545	15.264545	-33.000000	-99.000000
3166383.853000	38591142.600000	489.302000	15.264390	15.264390	-33.000000	-99.000000
3166373.853000	38591132.600000	499.302000	15.176009	15.176009	-33.000000	-99.000000
3166373.853000	38591142.600000	499.302000	15.177117	15.177117	-33.000000	-99.000000
3166383.853000	38591132.600000	499.302000	15.173895	15.173895	-33.000000	-99.000000
3166383.853000	38591142.600000	499.302000	15.174201	15.174201	-33.000000	-99.000000
3166373.853000	38591152.600000	479.302000	15.132594	15.132594	-33.000000	-99.000000
3166373.853000	38591152.600000	489.302000	15.263254	15.263254	-33.000000	-99.000000
3166373.853000	38591162.600000	479.302000	15.133203	15.133203	-33.000000	-99.000000
3166373.853000	38591162.600000	489.302000	15.264346	15.264346	-33.000000	-99.000000
3166383.853000	38591152.600000	489.302000	15.264561	15.264561	-33.000000	-99.000000
3166383.853000	38591162.600000	489.302000	15.264876	15.264876	-33.000000	-99.000000
3166373.853000	38591152.600000	499.302000	15.176029	15.176029	-33.000000	-99.000000
3166373.853000	38591162.600000	499.302000	15.174336	15.174336	-33.000000	-99.000000
3166383.853000	38591152.600000	499.302000	15.173915	15.173915	-33.000000	-99.000000
3166383.853000	38591162.600000	499.302000	15.173320	15.173320	-33.000000	-99.000000
3166373.853000	38591172.600000	479.302000	15.133616	15.133616	-33.000000	-99.000000
3166373.853000	38591172.600000	489.302000	15.264927	15.264927	-33.000000	-99.000000
3166373.853000	38591182.600000	479.302000	15.133852	15.133852	-33.000000	-99.000000
3166373.853000	38591182.600000	489.302000	15.265220	15.265220	-33.000000	-99.000000
3166383.853000	38591172.600000	489.302000	15.265137	15.265137	-33.000000	-99.000000
3166383.853000	38591182.600000	489.302000	15.265312	15.265312	-33.000000	-99.000000
3166373.853000	38591172.600000	499.302000	15.173231	15.173231	-33.000000	-99.000000
3166373.853000	38591182.600000	499.302000	15.172607	15.172607	-33.000000	-99.000000
3166383.853000	38591172.600000	499.302000	15.172782	15.172782	-33.000000	-99.000000
3166383.853000	38591182.600000	499.302000	15.172398	15.172398	-33.000000	-99.000000
3166333.853000	38591192.600000	399.302000	15.165291	15.106540	-33.000000	-99.000000
3166333.853000	38591192.600000	409.302000	15.191290	15.135028	-33.000000	-99.000000
3166333.853000	38591202.600000	399.302000	15.173313	15.112134	-33.000000	-99.000000
3166333.853000	38591202.600000	409.302000	15.192839	15.133215	-33.000000	-99.000000
3166343.853000	38591192.600000	399.302000	15.161304	15.103717	-33.000000	-99.000000
3166343.853000	38591192.600000	409.302000	15.190523	15.135965	-33.000000	-99.000000
3166343.853000	38591202.600000	399.302000	15.171148	15.110641	-33.000000	-99.000000
3166343.853000	38591202.600000	409.302000	15.192434	15.133713	-33.000000	-99.000000
3166333.853000	38591192.600000	419.302000	16.188865	16.100348	-33.000000	-99.000000
3166333.853000	38591192.600000	429.302000	16.744490	16.738195	-33.000000	-99.000000
3166333.853000	38591202.600000	419.302000	16.188075	16.100542	-33.000000	-99.000000
3166333.853000	38591202.600000	429.302000	16.744807	16.740483	-33.000000	-99.000000
3166343.853000	38591192.600000	419.302000	16.189280	16.100236	-33.000000	-99.000000
3166343.853000	38591192.600000	429.302000	16.744328	16.737016	-33.000000	-99.000000
3166343.853000	38591202.600000	419.302000	16.188298	16.100477	-33.000000	-99.000000
3166343.853000	38591202.600000	429.302000	16.744722	16.739856	-33.000000	-99.000000
3166333.853000	38591212.600000	399.302000	15.178781	15.115872	-33.000000	-99.000000
3166333.853000	38591212.600000	409.302000	15.193872	15.131999	-33.000000	-99.000000
3166333.853000	38591222.600000	399.302000	15.182629	15.118465	-33.000000	-99.000000
3166333.853000	38591222.600000	409.302000	15.194588	15.131153	-33.000000	-99.000000
3166343.853000	38591212.600000	399.302000	15.177521	15.115019	-33.000000	-99.000000
3166343.853000	38591212.600000	409.302000	15.193642	15.132286	-33.000000	-99.000000
3166343.853000	38591222.600000	399.302000	15.181852	15.117945	-33.000000	-99.000000
3166343.853000	38591222.600000	409.302000	15.194448	15.131329	-33.000000	-99.000000
3166333.853000	38591212.600000	419.302000	16.187542	16.100679	-33.000000	-99.000000
3166333.853000	38591212.600000	429.302000	16.745020	16.742017	-33.000000	-99.000000
3166333.853000	38591222.600000	419.302000	16.187170	16.100779	-33.000000	-99.000000
3166333.853000	38591222.600000	429.302000	16.745168	16.743084	-33.000000	-99.000000
3166343.853000	38591212.600000	419.302000	16.187672	16.100640	-33.000000	-99.000000
3166343.853000	38591212.600000	429.302000	16.744971	16.741656	-33.000000	-99.000000
3166343.853000	38591222.600000	419.302000	16.187250	16.100754	-33.000000	-99.000000
3166343.853000	38591222.600000	429.302000	16.745138	16.742863	-33.000000	-99.000000
3166353.853000	38591192.600000	399.302000	15.159140	15.102171	-33.000000	-99.000000
3166353.853000	38591192.600000	409.302000	15.190102	15.136478	-33.000000	-99.000000
3166353.853000	38591202.600000	399.302000	15.170028	15.109865	-33.000000	-99.000000
3166353.853000	38591202.600000	409.302000	15.192224	15.133973	-33.000000	-99.000000
3166363.853000	38591192.600000	399.302000	15.159589	15.102492	-33.000000	-99.000000
3166363.853000	38591202.600000	399.302000	15.170257	15.110024	-33.000000	-99.000000
3166353.853000	38591192.600000	419.302000	16.189507	16.100175	-33.000000	-99.000000
3166353.853000	38591192.600000	429.302000	16.744239	16.736370	-33.000000	-99.000000
3166353.853000	38591202.600000	419.302000	16.188413	16.100444	-33.000000	-99.000000
3166353.853000	38591202.600000	429.302000	16.744677	16.739530	-33.000000	-99.000000
3166363.853000	38591192.600000	419.302000	16.189460	16.100187	-33.000000	-99.000000
3166363.853000	38591192.600000	429.302000	16.744258	16.736504	-33.000000	-99.000000
3166363.853000	38591202.600000	419.302000	16.188390	16.100451	-33.000000	-99.000000
3166363.853000	38591202.600000	429.302000	16.744686	16.739597	-33.000000	-99.000000
3166353.853000	38591212.600000	399.302000	15.176889	15.114589	-33.000000	-99.000000
3166353.853000	38591212.600000	409.302000	15.193526	15.132431	-33.000000	-99.000000
3166353.853000	38591222.600000	399.302000	15.181470	15.117689	-33.000000	-99.000000
3166353.853000	38591222.600000	409.302000	15.194379	15.131416	-33.000000	-99.000000
3166363.853000	38591212.600000	399.302000	15.177017	15.114677	-33.000000	-99.000000
3166363.853000	38591222.600000	399.302000	15.181547	15.117741	-33.000000	-99.000000
3166353.853000	38591212.600000	419.302000	16.187737	16.100620	-33.000000	-99.000000
3166353.853000	38591212.600000	429.302000	16.744946	16.741475	-33.000000	-99.000000
3166353.853000	38591222.600000	419.302000	16.187289	16.100742	-33.000000	-99.000000
3166353.853000	38591222.600000	429.302000	16.745123	16.742755	-33.000000	-99.000000
3166363.853000	38591212.600000	419.302000	16.187723	16.100624	-33.000000	-99.000000
3166363.853000	38591212.600000	429.302000	16.744951	16.741512	-33.000000	-99.000000
3166363.853000	38591222.600000	419.302000	16.187281	16.100744	-33.000000	-99.000000
3166363.853000	38591222.600000	429.302000	16.745126	16.742777	-33.000000	-99.000000
[truncated: 10,894 more rows]
