# Supplementary material for: A new method for estimating ore grade based on sample length weighting
Source: Sci Rep. 2023 Apr 17;13:6208. doi: 10.1038/s41598-023-33509-0 (PMC10110572; doi:10.1038/s41598-023-33509-0)
Supplement: Supplementary file 1 — Supplementary Information. [file 41598_2023_33509_MOESM1_ESM.zip › Data for paper-SR/Results/Primary_Sample_P7_Fe.txt]

3166093.853000	38590632.600000	489.302000	1.190658	1.190658	-33.000000	-99.000000
3166093.853000	38590642.600000	489.302000	1.190594	1.190594	-33.000000	-99.000000
3166103.853000	38590632.600000	489.302000	1.190645	1.190645	-33.000000	-99.000000
3166103.853000	38590642.600000	489.302000	1.190580	1.190580	-33.000000	-99.000000
3166093.853000	38590632.600000	499.302000	1.190813	1.190813	-33.000000	-99.000000
3166093.853000	38590632.600000	509.302000	1.190955	1.190955	-33.000000	-99.000000
3166093.853000	38590642.600000	499.302000	1.190793	1.190793	-33.000000	-99.000000
3166093.853000	38590642.600000	509.302000	1.190966	1.190966	-33.000000	-99.000000
3166103.853000	38590632.600000	499.302000	1.190813	1.190813	-33.000000	-99.000000
3166103.853000	38590632.600000	509.302000	1.190965	1.190965	-33.000000	-99.000000
3166103.853000	38590642.600000	499.302000	1.190802	1.190802	-33.000000	-99.000000
3166103.853000	38590642.600000	509.302000	1.190989	1.190989	-33.000000	-99.000000
3166093.853000	38590652.600000	489.302000	1.190542	1.190542	-33.000000	-99.000000
3166093.853000	38590662.600000	489.302000	1.190507	1.190507	-33.000000	-99.000000
3166103.853000	38590652.600000	489.302000	1.190529	1.190529	-33.000000	-99.000000
3166103.853000	38590662.600000	489.302000	1.190504	1.190504	-33.000000	-99.000000
3166093.853000	38590652.600000	499.302000	1.190805	1.190805	-33.000000	-99.000000
3166093.853000	38590652.600000	509.302000	1.191016	1.191016	-33.000000	-99.000000
3166093.853000	38590662.600000	499.302000	1.190863	1.190863	-33.000000	-99.000000
3166093.853000	38590662.600000	509.302000	1.191118	1.191118	-33.000000	-99.000000
3166103.853000	38590652.600000	499.302000	1.190833	1.190833	-33.000000	-99.000000
3166103.853000	38590652.600000	509.302000	1.191066	1.191066	-33.000000	-99.000000
3166103.853000	38590662.600000	499.302000	1.190938	1.190938	-33.000000	-99.000000
3166103.853000	38590662.600000	509.302000	1.191221	1.191221	-33.000000	-99.000000
3166113.853000	38590632.600000	489.302000	1.190640	1.190640	-33.000000	-99.000000
3166113.853000	38590642.600000	489.302000	1.190574	1.190574	-33.000000	-99.000000
3166123.853000	38590632.600000	489.302000	1.190644	1.190644	-33.000000	-99.000000
3166123.853000	38590642.600000	489.302000	1.190577	1.190577	-33.000000	-99.000000
3166113.853000	38590632.600000	499.302000	1.190817	1.190817	-33.000000	-99.000000
3166113.853000	38590632.600000	509.302000	1.190974	1.190974	-33.000000	-99.000000
3166113.853000	38590642.600000	499.302000	1.190811	1.190811	-33.000000	-99.000000
3166113.853000	38590642.600000	509.302000	1.191008	1.191008	-33.000000	-99.000000
3166113.853000	38590652.600000	489.302000	1.190525	1.190525	-33.000000	-99.000000
3166113.853000	38590662.600000	489.302000	1.190509	1.190509	-33.000000	-99.000000
3166123.853000	38590652.600000	489.302000	1.190527	1.190527	-33.000000	-99.000000
3166123.853000	38590662.600000	489.302000	1.190513	1.190513	-33.000000	-99.000000
3166113.853000	38590652.600000	499.302000	1.190857	1.190857	-33.000000	-99.000000
3166113.853000	38590652.600000	509.302000	1.191103	1.191103	-33.000000	-99.000000
3166113.853000	38590662.600000	499.302000	1.191004	1.191004	-33.000000	-99.000000
3166113.853000	38590662.600000	509.302000	1.191301	1.191301	-33.000000	-99.000000
3166093.853000	38590672.600000	489.302000	1.190498	1.190498	-33.000000	-99.000000
3166093.853000	38590682.600000	489.302000	1.192520	1.192520	-33.000000	-99.000000
3166103.853000	38590672.600000	489.302000	1.190528	1.190528	-33.000000	-99.000000
3166103.853000	38590682.600000	489.302000	1.192209	1.192209	-33.000000	-99.000000
3166093.853000	38590672.600000	499.302000	1.190987	1.190987	-33.000000	-99.000000
3166093.853000	38590672.600000	509.302000	1.191282	1.191282	-33.000000	-99.000000
3166093.853000	38590682.600000	499.302000	1.193240	1.193240	-33.000000	-99.000000
3166093.853000	38590682.600000	509.302000	1.195272	1.195272	-33.000000	-99.000000
3166103.853000	38590672.600000	499.302000	1.191175	1.191175	-33.000000	-99.000000
3166103.853000	38590672.600000	509.302000	1.191486	1.191486	-33.000000	-99.000000
3166103.853000	38590682.600000	499.302000	1.193265	1.193265	-33.000000	-99.000000
3166103.853000	38590682.600000	509.302000	1.193763	1.193763	-33.000000	-99.000000
3166093.853000	38590692.600000	489.302000	1.192360	1.192360	-33.000000	-99.000000
3166093.853000	38590702.600000	489.302000	1.192349	1.192349	-33.000000	-99.000000
3166103.853000	38590692.600000	489.302000	1.192148	1.192148	-33.000000	-99.000000
3166103.853000	38590702.600000	489.302000	1.192216	1.192216	-33.000000	-99.000000
3166093.853000	38590692.600000	499.302000	1.193252	1.193252	-33.000000	-99.000000
3166093.853000	38590692.600000	509.302000	1.193782	1.193782	-33.000000	-99.000000
3166093.853000	38590702.600000	499.302000	1.193301	1.193301	-33.000000	-99.000000
3166093.853000	38590702.600000	509.302000	1.193828	1.193828	-33.000000	-99.000000
3166103.853000	38590692.600000	499.302000	1.193592	1.193592	-33.000000	-99.000000
3166103.853000	38590692.600000	509.302000	1.193884	1.193884	-33.000000	-99.000000
3166103.853000	38590702.600000	499.302000	1.193793	1.193793	-33.000000	-99.000000
3166103.853000	38590702.600000	509.302000	1.193953	1.193953	-33.000000	-99.000000
3166113.853000	38590672.600000	489.302000	1.190572	1.190572	-33.000000	-99.000000
3166113.853000	38590682.600000	489.302000	1.192121	1.192121	-33.000000	-99.000000
3166123.853000	38590672.600000	489.302000	1.190586	1.190586	-33.000000	-99.000000
3166123.853000	38590682.600000	489.302000	1.192137	1.192137	-33.000000	-99.000000
3166113.853000	38590672.600000	499.302000	1.193244	1.193244	-33.000000	-99.000000
3166113.853000	38590672.600000	509.302000	1.191656	1.191656	-33.000000	-99.000000
3166113.853000	38590682.600000	499.302000	1.193523	1.193523	-33.000000	-99.000000
3166113.853000	38590682.600000	509.302000	1.193847	1.193847	-33.000000	-99.000000
3166113.853000	38590692.600000	489.302000	1.192883	1.192883	-33.000000	-99.000000
3166113.853000	38590702.600000	489.302000	1.194560	1.194560	-33.000000	-99.000000
3166123.853000	38590692.600000	489.302000	1.193689	1.193689	-33.000000	-99.000000
3166123.853000	38590702.600000	489.302000	1.201782	1.201782	-33.000000	-99.000000
3166113.853000	38590692.600000	499.302000	1.194553	1.194553	-33.000000	-99.000000
3166113.853000	38590692.600000	509.302000	1.193979	1.193979	-33.000000	-99.000000
3166113.853000	38590702.600000	499.302000	1.194766	1.194766	-33.000000	-99.000000
3166113.853000	38590702.600000	509.302000	1.193937	1.193937	-33.000000	-99.000000
3166123.853000	38590702.600000	499.302000	1.191774	1.191774	-33.000000	-99.000000
3166093.853000	38590712.600000	489.302000	1.192491	1.192491	-33.000000	-99.000000
3166093.853000	38590722.600000	489.302000	1.192807	1.192807	-33.000000	-99.000000
3166103.853000	38590712.600000	489.302000	1.192219	1.192219	-33.000000	-99.000000
3166103.853000	38590722.600000	489.302000	1.192458	1.192458	-33.000000	-99.000000
3166093.853000	38590712.600000	499.302000	1.193341	1.193341	-33.000000	-99.000000
3166093.853000	38590722.600000	499.302000	1.193474	1.193474	-33.000000	-99.000000
3166103.853000	38590712.600000	499.302000	1.193559	1.193559	-33.000000	-99.000000
3166103.853000	38590712.600000	509.302000	1.193940	1.193940	-33.000000	-99.000000
3166103.853000	38590722.600000	499.302000	1.193400	1.193400	-33.000000	-99.000000
3166103.853000	38590722.600000	509.302000	1.193941	1.193941	-33.000000	-99.000000
3166093.853000	38590732.600000	489.302000	1.193280	1.193280	-33.000000	-99.000000
3166093.853000	38590742.600000	489.302000	1.193870	1.193870	-33.000000	-99.000000
3166103.853000	38590732.600000	489.302000	1.192949	1.192949	-33.000000	-99.000000
3166103.853000	38590742.600000	489.302000	1.193583	1.193583	-33.000000	-99.000000
3166093.853000	38590732.600000	499.302000	1.193777	1.193777	-33.000000	-99.000000
3166093.853000	38590742.600000	499.302000	1.194238	1.194238	-33.000000	-99.000000
3166103.853000	38590732.600000	499.302000	1.193583	1.193583	-33.000000	-99.000000
3166103.853000	38590732.600000	509.302000	1.194106	1.194106	-33.000000	-99.000000
3166103.853000	38590742.600000	499.302000	1.194021	1.194021	-33.000000	-99.000000
3166103.853000	38590742.600000	509.302000	1.194467	1.194467	-33.000000	-99.000000
3166113.853000	38590712.600000	489.302000	1.192526	1.192526	-33.000000	-99.000000
3166113.853000	38590722.600000	489.302000	1.192298	1.192298	-33.000000	-99.000000
3166123.853000	38590712.600000	489.302000	1.192838	1.192838	-33.000000	-99.000000
3166123.853000	38590722.600000	489.302000	1.192287	1.192287	-33.000000	-99.000000
3166113.853000	38590712.600000	499.302000	1.194282	1.194282	-33.000000	-99.000000
3166113.853000	38590712.600000	509.302000	1.194044	1.194044	-33.000000	-99.000000
3166113.853000	38590722.600000	499.302000	1.193515	1.193515	-33.000000	-99.000000
3166113.853000	38590722.600000	509.302000	1.193975	1.193975	-33.000000	-99.000000
3166123.853000	38590712.600000	499.302000	1.194541	1.194541	-33.000000	-99.000000
3166123.853000	38590712.600000	509.302000	1.194055	1.194055	-33.000000	-99.000000
3166123.853000	38590722.600000	499.302000	1.193573	1.193573	-33.000000	-99.000000
3166123.853000	38590722.600000	509.302000	1.193999	1.193999	-33.000000	-99.000000
3166113.853000	38590732.600000	489.302000	1.192758	1.192758	-33.000000	-99.000000
3166113.853000	38590742.600000	489.302000	1.193420	1.193420	-33.000000	-99.000000
3166123.853000	38590732.600000	489.302000	1.192733	1.192733	-33.000000	-99.000000
3166123.853000	38590742.600000	489.302000	1.193405	1.193405	-33.000000	-99.000000
3166113.853000	38590732.600000	499.302000	1.193507	1.193507	-33.000000	-99.000000
3166113.853000	38590732.600000	509.302000	1.194055	1.194055	-33.000000	-99.000000
3166113.853000	38590742.600000	499.302000	1.193909	1.193909	-33.000000	-99.000000
3166113.853000	38590742.600000	509.302000	1.194384	1.194384	-33.000000	-99.000000
3166123.853000	38590732.600000	499.302000	1.193509	1.193509	-33.000000	-99.000000
3166123.853000	38590732.600000	509.302000	1.194062	1.194062	-33.000000	-99.000000
3166123.853000	38590742.600000	499.302000	1.193905	1.193905	-33.000000	-99.000000
3166123.853000	38590742.600000	509.302000	1.194386	1.194386	-33.000000	-99.000000
3166093.853000	38590752.600000	489.302000	1.194540	1.194540	-33.000000	-99.000000
3166103.853000	38590752.600000	489.302000	1.194299	1.194299	-33.000000	-99.000000
3166103.853000	38590762.600000	489.302000	1.195068	1.195068	-33.000000	-99.000000
3166103.853000	38590752.600000	499.302000	1.194614	1.194614	-33.000000	-99.000000
3166103.853000	38590762.600000	499.302000	1.195304	1.195304	-33.000000	-99.000000
3166103.853000	38590772.600000	489.302000	1.195877	1.195877	-33.000000	-99.000000
3166103.853000	38590782.600000	489.302000	1.196719	1.196719	-33.000000	-99.000000
3166103.853000	38590772.600000	499.302000	1.196059	1.196059	-33.000000	-99.000000
3166103.853000	38590782.600000	499.302000	1.196862	1.196862	-33.000000	-99.000000
3166113.853000	38590752.600000	489.302000	1.194168	1.194168	-33.000000	-99.000000
3166113.853000	38590762.600000	489.302000	1.194966	1.194966	-33.000000	-99.000000
3166123.853000	38590752.600000	489.302000	1.194164	1.194164	-33.000000	-99.000000
3166123.853000	38590762.600000	489.302000	1.194973	1.194973	-33.000000	-99.000000
3166113.853000	38590752.600000	499.302000	1.194509	1.194509	-33.000000	-99.000000
3166113.853000	38590752.600000	509.302000	1.194896	1.194896	-33.000000	-99.000000
3166113.853000	38590762.600000	499.302000	1.195215	1.195215	-33.000000	-99.000000
3166113.853000	38590762.600000	509.302000	1.195531	1.195531	-33.000000	-99.000000
3166123.853000	38590752.600000	499.302000	1.194510	1.194510	-33.000000	-99.000000
3166123.853000	38590752.600000	509.302000	1.194903	1.194903	-33.000000	-99.000000
3166123.853000	38590762.600000	499.302000	1.195225	1.195225	-33.000000	-99.000000
3166123.853000	38590762.600000	509.302000	1.195545	1.195545	-33.000000	-99.000000
3166113.853000	38590772.600000	489.302000	1.195799	1.195799	-33.000000	-99.000000
3166113.853000	38590782.600000	479.302000	1.196595	1.196595	-33.000000	-99.000000
3166113.853000	38590782.600000	489.302000	1.196663	1.196663	-33.000000	-99.000000
3166123.853000	38590772.600000	489.302000	1.195818	1.195818	-33.000000	-99.000000
3166123.853000	38590782.600000	489.302000	1.196693	1.196693	-33.000000	-99.000000
3166113.853000	38590772.600000	499.302000	1.195989	1.195989	-33.000000	-99.000000
3166113.853000	38590772.600000	509.302000	1.196250	1.196250	-33.000000	-99.000000
3166113.853000	38590782.600000	499.302000	1.196812	1.196812	-33.000000	-99.000000
3166113.853000	38590782.600000	509.302000	1.197030	1.197030	-33.000000	-99.000000
3166123.853000	38590772.600000	499.302000	1.196009	1.196009	-33.000000	-99.000000
3166123.853000	38590772.600000	509.302000	1.196272	1.196272	-33.000000	-99.000000
3166123.853000	38590782.600000	499.302000	1.196843	1.196843	-33.000000	-99.000000
3166123.853000	38590782.600000	509.302000	1.197062	1.197062	-33.000000	-99.000000
3166133.853000	38590722.600000	489.302000	1.192386	1.192386	-33.000000	-99.000000
3166133.853000	38590732.600000	489.302000	1.192880	1.192880	-33.000000	-99.000000
3166133.853000	38590742.600000	489.302000	1.193544	1.193544	-33.000000	-99.000000
3166133.853000	38590752.600000	489.302000	1.194293	1.194293	-33.000000	-99.000000
3166133.853000	38590762.600000	489.302000	1.195095	1.195095	-33.000000	-99.000000
3166133.853000	38590752.600000	499.302000	1.194622	1.194622	-33.000000	-99.000000
3166133.853000	38590762.600000	499.302000	1.195338	1.195338	-33.000000	-99.000000
3166133.853000	38590762.600000	509.302000	1.195650	1.195650	-33.000000	-99.000000
3166133.853000	38590772.600000	489.302000	1.195936	1.195936	-33.000000	-99.000000
3166133.853000	38590782.600000	489.302000	1.196810	1.196810	-33.000000	-99.000000
3166143.853000	38590782.600000	489.302000	1.197012	1.197012	-33.000000	-99.000000
3166133.853000	38590772.600000	499.302000	1.196122	1.196122	-33.000000	-99.000000
3166133.853000	38590772.600000	509.302000	1.196380	1.196380	-33.000000	-99.000000
3166133.853000	38590782.600000	499.302000	1.196957	1.196957	-33.000000	-99.000000
3166133.853000	38590782.600000	509.302000	1.197173	1.197173	-33.000000	-99.000000
3166103.853000	38590792.600000	489.302000	1.197590	1.197590	-33.000000	-99.000000
3166113.853000	38590792.600000	479.302000	1.197508	1.197508	-33.000000	-99.000000
3166113.853000	38590792.600000	489.302000	1.197555	1.197555	-33.000000	-99.000000
3166113.853000	38590802.600000	479.302000	1.198442	1.198442	-33.000000	-99.000000
3166113.853000	38590802.600000	489.302000	1.198474	1.198474	-33.000000	-99.000000
3166123.853000	38590792.600000	489.302000	1.197596	1.197596	-33.000000	-99.000000
3166123.853000	38590802.600000	479.302000	1.198495	1.198495	-33.000000	-99.000000
3166123.853000	38590802.600000	489.302000	1.198526	1.198526	-33.000000	-99.000000
3166113.853000	38590792.600000	499.302000	1.197674	1.197674	-33.000000	-99.000000
3166113.853000	38590802.600000	499.302000	1.198571	1.198571	-33.000000	-99.000000
3166123.853000	38590792.600000	499.302000	1.197716	1.197716	-33.000000	-99.000000
3166123.853000	38590792.600000	509.302000	1.197901	1.197901	-33.000000	-99.000000
3166123.853000	38590802.600000	499.302000	1.198624	1.198624	-33.000000	-99.000000
3166123.853000	38590802.600000	509.302000	1.198781	1.198781	-33.000000	-99.000000
3166113.853000	38590812.600000	479.302000	1.199397	1.199397	-33.000000	-99.000000
3166113.853000	38590812.600000	489.302000	1.199418	1.199418	-33.000000	-99.000000
3166113.853000	38590822.600000	479.302000	1.200376	1.200376	-33.000000	-99.000000
3166113.853000	38590822.600000	489.302000	1.200389	1.200389	-33.000000	-99.000000
3166123.853000	38590812.600000	479.302000	1.199463	1.199463	-33.000000	-99.000000
3166123.853000	38590812.600000	489.302000	1.199483	1.199483	-33.000000	-99.000000
3166123.853000	38590822.600000	479.302000	1.200455	1.200455	-33.000000	-99.000000
3166123.853000	38590822.600000	489.302000	1.200467	1.200467	-33.000000	-99.000000
3166113.853000	38590812.600000	499.302000	1.199498	1.199498	-33.000000	-99.000000
3166113.853000	38590822.600000	499.302000	1.200455	1.200455	-33.000000	-99.000000
3166123.853000	38590812.600000	499.302000	1.199563	1.199563	-33.000000	-99.000000
3166123.853000	38590812.600000	509.302000	1.199698	1.199698	-33.000000	-99.000000
3166123.853000	38590822.600000	499.302000	1.200533	1.200533	-33.000000	-99.000000
3166123.853000	38590822.600000	509.302000	1.200649	1.200649	-33.000000	-99.000000
3166113.853000	38590832.600000	489.302000	1.201386	1.201386	-33.000000	-99.000000
3166113.853000	38590842.600000	489.302000	1.202410	1.202410	-33.000000	-99.000000
3166123.853000	38590832.600000	479.302000	1.201472	1.201472	-33.000000	-99.000000
3166123.853000	38590832.600000	489.302000	1.201479	1.201479	-33.000000	-99.000000
3166123.853000	38590842.600000	479.302000	1.202516	1.202516	-33.000000	-99.000000
3166123.853000	38590842.600000	489.302000	1.202518	1.202518	-33.000000	-99.000000
3166123.853000	38590832.600000	499.302000	1.201533	1.201533	-33.000000	-99.000000
3166123.853000	38590842.600000	499.302000	1.202562	1.202562	-33.000000	-99.000000
3166123.853000	38590852.600000	479.302000	1.203588	1.203588	-33.000000	-99.000000
3166123.853000	38590852.600000	489.302000	1.203586	1.203586	-33.000000	-99.000000
3166123.853000	38590862.600000	479.302000	1.204687	1.204687	-33.000000	-99.000000
3166123.853000	38590862.600000	489.302000	1.204682	1.204682	-33.000000	-99.000000
3166123.853000	38590852.600000	499.302000	1.203622	1.203622	-33.000000	-99.000000
3166123.853000	38590862.600000	499.302000	1.204711	1.204711	-33.000000	-99.000000
3166133.853000	38590792.600000	489.302000	1.197715	1.197715	-33.000000	-99.000000
3166133.853000	38590802.600000	489.302000	1.198649	1.198649	-33.000000	-99.000000
3166143.853000	38590792.600000	489.302000	1.197910	1.197910	-33.000000	-99.000000
3166143.853000	38590802.600000	489.302000	1.198840	1.198840	-33.000000	-99.000000
3166133.853000	38590792.600000	499.302000	1.197832	1.197832	-33.000000	-99.000000
3166133.853000	38590792.600000	509.302000	1.198015	1.198015	-33.000000	-99.000000
3166133.853000	38590802.600000	499.302000	1.198744	1.198744	-33.000000	-99.000000
3166133.853000	38590802.600000	509.302000	1.198900	1.198900	-33.000000	-99.000000
3166143.853000	38590802.600000	499.302000	1.198932	1.198932	-33.000000	-99.000000
3166143.853000	38590802.600000	509.302000	1.199084	1.199084	-33.000000	-99.000000
3166133.853000	38590812.600000	489.302000	1.199611	1.199611	-33.000000	-99.000000
3166133.853000	38590822.600000	489.302000	1.200603	1.200603	-33.000000	-99.000000
3166143.853000	38590812.600000	489.302000	1.199801	1.199801	-33.000000	-99.000000
3166143.853000	38590822.600000	489.302000	1.200794	1.200794	-33.000000	-99.000000
3166133.853000	38590812.600000	499.302000	1.199690	1.199690	-33.000000	-99.000000
3166133.853000	38590812.600000	509.302000	1.199824	1.199824	-33.000000	-99.000000
3166133.853000	38590822.600000	499.302000	1.200668	1.200668	-33.000000	-99.000000
3166133.853000	38590822.600000	509.302000	1.200782	1.200782	-33.000000	-99.000000
3166143.853000	38590812.600000	499.302000	1.199877	1.199877	-33.000000	-99.000000
3166143.853000	38590812.600000	509.302000	1.200008	1.200008	-33.000000	-99.000000
3166143.853000	38590822.600000	499.302000	1.200857	1.200857	-33.000000	-99.000000
3166143.853000	38590822.600000	509.302000	1.200970	1.200970	-33.000000	-99.000000
3166133.853000	38590832.600000	479.302000	1.201617	1.201617	-33.000000	-99.000000
3166133.853000	38590832.600000	489.302000	1.201623	1.201623	-33.000000	-99.000000
3166133.853000	38590842.600000	479.302000	1.202672	1.202672	-33.000000	-99.000000
3166133.853000	38590842.600000	489.302000	1.202673	1.202673	-33.000000	-99.000000
3166143.853000	38590832.600000	489.302000	1.201819	1.201819	-33.000000	-99.000000
3166143.853000	38590842.600000	489.302000	1.202875	1.202875	-33.000000	-99.000000
3166133.853000	38590832.600000	499.302000	1.201677	1.201677	-33.000000	-99.000000
3166133.853000	38590832.600000	509.302000	1.201775	1.201775	-33.000000	-99.000000
3166133.853000	38590842.600000	499.302000	1.202717	1.202717	-33.000000	-99.000000
3166133.853000	38590842.600000	509.302000	1.202801	1.202801	-33.000000	-99.000000
3166143.853000	38590832.600000	499.302000	1.201871	1.201871	-33.000000	-99.000000
3166143.853000	38590832.600000	509.302000	1.201967	1.201967	-33.000000	-99.000000
3166143.853000	38590842.600000	499.302000	1.202917	1.202917	-33.000000	-99.000000
3166143.853000	38590842.600000	509.302000	1.203000	1.203000	-33.000000	-99.000000
3166133.853000	38590852.600000	479.302000	1.203756	1.203756	-33.000000	-99.000000
3166133.853000	38590852.600000	489.302000	1.203753	1.203753	-33.000000	-99.000000
3166133.853000	38590862.600000	479.302000	1.204870	1.204870	-33.000000	-99.000000
3166133.853000	38590862.600000	489.302000	1.204864	1.204864	-33.000000	-99.000000
3166143.853000	38590852.600000	489.302000	1.203963	1.203963	-33.000000	-99.000000
3166143.853000	38590862.600000	479.302000	1.205091	1.205091	-33.000000	-99.000000
3166143.853000	38590862.600000	489.302000	1.205085	1.205085	-33.000000	-99.000000
3166133.853000	38590852.600000	499.302000	1.203789	1.203789	-33.000000	-99.000000
3166133.853000	38590862.600000	499.302000	1.204892	1.204892	-33.000000	-99.000000
3166143.853000	38590852.600000	499.302000	1.203997	1.203997	-33.000000	-99.000000
3166143.853000	38590852.600000	509.302000	1.204067	1.204067	-33.000000	-99.000000
3166143.853000	38590862.600000	499.302000	1.205112	1.205112	-33.000000	-99.000000
3166143.853000	38590862.600000	509.302000	1.205170	1.205170	-33.000000	-99.000000
3166153.853000	38590842.600000	489.302000	1.203121	1.203121	-33.000000	-99.000000
3166153.853000	38590842.600000	499.302000	1.203162	1.203162	-33.000000	-99.000000
3166153.853000	38590842.600000	509.302000	1.203242	1.203242	-33.000000	-99.000000
3166153.853000	38590852.600000	489.302000	1.204214	1.204214	-33.000000	-99.000000
3166153.853000	38590862.600000	489.302000	1.205343	1.205343	-33.000000	-99.000000
3166153.853000	38590852.600000	499.302000	1.204247	1.204247	-33.000000	-99.000000
3166153.853000	38590852.600000	509.302000	1.204314	1.204314	-33.000000	-99.000000
3166153.853000	38590862.600000	499.302000	1.205368	1.205368	-33.000000	-99.000000
3166153.853000	38590862.600000	509.302000	1.205424	1.205424	-33.000000	-99.000000
3166133.853000	38590922.600000	469.302000	1.238498	1.238498	-33.000000	-99.000000
3166143.853000	38590922.600000	469.302000	1.239231	1.239231	-33.000000	-99.000000
3166143.853000	38590932.600000	469.302000	1.242217	1.242217	-33.000000	-99.000000
3166143.853000	38590942.600000	469.302000	1.301730	1.303401	-33.000000	-99.000000
3166153.853000	38590942.600000	469.302000	1.302354	1.304124	-33.000000	-99.000000
3166123.853000	38590872.600000	479.302000	1.205816	1.205816	-33.000000	-99.000000
3166123.853000	38590872.600000	489.302000	1.205808	1.205808	-33.000000	-99.000000
3166123.853000	38590882.600000	479.302000	1.206974	1.206974	-33.000000	-99.000000
3166123.853000	38590882.600000	489.302000	1.206964	1.206964	-33.000000	-99.000000
3166123.853000	38590892.600000	479.302000	1.208163	1.208163	-33.000000	-99.000000
3166123.853000	38590892.600000	489.302000	1.208151	1.208151	-33.000000	-99.000000
3166133.853000	38590872.600000	479.302000	1.206015	1.206015	-33.000000	-99.000000
3166133.853000	38590872.600000	489.302000	1.206007	1.206007	-33.000000	-99.000000
3166133.853000	38590882.600000	479.302000	1.207192	1.207192	-33.000000	-99.000000
3166133.853000	38590882.600000	489.302000	1.207182	1.207182	-33.000000	-99.000000
3166143.853000	38590872.600000	479.302000	1.206249	1.206249	-33.000000	-99.000000
3166143.853000	38590872.600000	489.302000	1.206240	1.206240	-33.000000	-99.000000
3166143.853000	38590882.600000	479.302000	1.207441	1.207441	-33.000000	-99.000000
3166143.853000	38590882.600000	489.302000	1.207430	1.207430	-33.000000	-99.000000
3166133.853000	38590872.600000	499.302000	1.206028	1.206028	-33.000000	-99.000000
3166133.853000	38590882.600000	499.302000	1.207196	1.207196	-33.000000	-99.000000
3166143.853000	38590872.600000	499.302000	1.206260	1.206260	-33.000000	-99.000000
3166143.853000	38590872.600000	509.302000	1.206307	1.206307	-33.000000	-99.000000
3166143.853000	38590882.600000	499.302000	1.207443	1.207443	-33.000000	-99.000000
3166143.853000	38590882.600000	509.302000	1.207480	1.207480	-33.000000	-99.000000
3166133.853000	38590892.600000	479.302000	1.208401	1.208401	-33.000000	-99.000000
3166133.853000	38590892.600000	489.302000	1.208389	1.208389	-33.000000	-99.000000
3166133.853000	38590902.600000	479.302000	1.209644	1.209644	-33.000000	-99.000000
3166133.853000	38590902.600000	489.302000	1.209630	1.209630	-33.000000	-99.000000
3166143.853000	38590892.600000	479.302000	1.208668	1.208668	-33.000000	-99.000000
3166143.853000	38590892.600000	489.302000	1.208655	1.208655	-33.000000	-99.000000
3166143.853000	38590902.600000	479.302000	1.209931	1.209931	-33.000000	-99.000000
3166143.853000	38590902.600000	489.302000	1.209916	1.209916	-33.000000	-99.000000
3166133.853000	38590892.600000	499.302000	1.208397	1.208397	-33.000000	-99.000000
3166133.853000	38590902.600000	499.302000	1.209632	1.209632	-33.000000	-99.000000
3166143.853000	38590892.600000	499.302000	1.208662	1.208662	-33.000000	-99.000000
3166143.853000	38590902.600000	499.302000	1.209917	1.209917	-33.000000	-99.000000
3166153.853000	38590872.600000	489.302000	1.206507	1.206507	-33.000000	-99.000000
3166153.853000	38590882.600000	489.302000	1.207709	1.207709	-33.000000	-99.000000
3166153.853000	38590872.600000	499.302000	1.206525	1.206525	-33.000000	-99.000000
3166153.853000	38590872.600000	509.302000	1.206570	1.206570	-33.000000	-99.000000
3166153.853000	38590882.600000	499.302000	1.207720	1.207720	-33.000000	-99.000000
3166153.853000	38590882.600000	509.302000	1.207755	1.207755	-33.000000	-99.000000
3166163.853000	38590882.600000	509.302000	1.208057	1.208057	-33.000000	-99.000000
3166153.853000	38590892.600000	479.302000	1.208962	1.208962	-33.000000	-99.000000
3166153.853000	38590892.600000	489.302000	1.208948	1.208948	-33.000000	-99.000000
3166153.853000	38590902.600000	479.302000	1.210242	1.210242	-33.000000	-99.000000
3166153.853000	38590902.600000	489.302000	1.210226	1.210226	-33.000000	-99.000000
3166163.853000	38590902.600000	489.302000	1.210557	1.210557	-33.000000	-99.000000
3166153.853000	38590892.600000	499.302000	1.208953	1.208953	-33.000000	-99.000000
3166153.853000	38590892.600000	509.302000	1.208977	1.208977	-33.000000	-99.000000
3166153.853000	38590902.600000	499.302000	1.210225	1.210225	-33.000000	-99.000000
3166153.853000	38590902.600000	509.302000	1.210238	1.210238	-33.000000	-99.000000
3166163.853000	38590892.600000	499.302000	1.209269	1.209269	-33.000000	-99.000000
3166163.853000	38590892.600000	509.302000	1.209290	1.209290	-33.000000	-99.000000
3166163.853000	38590902.600000	499.302000	1.210555	1.210555	-33.000000	-99.000000
3166163.853000	38590902.600000	509.302000	1.210565	1.210565	-33.000000	-99.000000
3166133.853000	38590912.600000	479.302000	1.210920	1.210920	-33.000000	-99.000000
3166133.853000	38590912.600000	489.302000	1.210904	1.210904	-33.000000	-99.000000
3166133.853000	38590922.600000	479.302000	1.212231	1.212231	-33.000000	-99.000000
3166133.853000	38590922.600000	489.302000	1.212213	1.212213	-33.000000	-99.000000
3166143.853000	38590912.600000	479.302000	1.211230	1.211230	-33.000000	-99.000000
3166143.853000	38590912.600000	489.302000	1.211214	1.211214	-33.000000	-99.000000
3166143.853000	38590922.600000	479.302000	1.212567	1.212567	-33.000000	-99.000000
3166143.853000	38590922.600000	489.302000	1.212549	1.212549	-33.000000	-99.000000
3166133.853000	38590912.600000	499.302000	1.210900	1.210900	-33.000000	-99.000000
3166143.853000	38590912.600000	499.302000	1.211208	1.211208	-33.000000	-99.000000
3166143.853000	38590922.600000	499.302000	1.212537	1.212537	-33.000000	-99.000000
3166133.853000	38590932.600000	479.302000	1.213575	1.213575	-33.000000	-99.000000
3166133.853000	38590932.600000	489.302000	1.213556	1.213556	-33.000000	-99.000000
3166133.853000	38590942.600000	479.302000	1.301027	1.302536	-33.000000	-99.000000
3166143.853000	38590932.600000	479.302000	1.213941	1.213941	-33.000000	-99.000000
3166143.853000	38590932.600000	489.302000	1.213922	1.213922	-33.000000	-99.000000
3166143.853000	38590942.600000	479.302000	1.301648	1.303254	-33.000000	-99.000000
3166143.853000	38590942.600000	489.302000	1.321957	1.322930	-33.000000	-99.000000
3166143.853000	38590932.600000	499.302000	1.213903	1.213903	-33.000000	-99.000000
3166143.853000	38590942.600000	499.302000	1.308242	1.309521	-33.000000	-99.000000
3166153.853000	38590912.600000	479.302000	1.211561	1.211561	-33.000000	-99.000000
3166153.853000	38590912.600000	489.302000	1.211544	1.211544	-33.000000	-99.000000
3166153.853000	38590922.600000	479.302000	1.212921	1.212921	-33.000000	-99.000000
3166153.853000	38590922.600000	489.302000	1.212902	1.212902	-33.000000	-99.000000
3166163.853000	38590912.600000	489.302000	1.211892	1.211892	-33.000000	-99.000000
3166163.853000	38590922.600000	489.302000	1.213271	1.213271	-33.000000	-99.000000
3166153.853000	38590912.600000	499.302000	1.211537	1.211537	-33.000000	-99.000000
3166153.853000	38590912.600000	509.302000	1.211539	1.211539	-33.000000	-99.000000
3166153.853000	38590922.600000	499.302000	1.212889	1.212889	-33.000000	-99.000000
3166153.853000	38590922.600000	509.302000	1.212880	1.212880	-33.000000	-99.000000
3166163.853000	38590912.600000	499.302000	1.211883	1.211883	-33.000000	-99.000000
3166163.853000	38590912.600000	509.302000	1.211883	1.211883	-33.000000	-99.000000
3166163.853000	38590922.600000	499.302000	1.213255	1.213255	-33.000000	-99.000000
3166163.853000	38590922.600000	509.302000	1.213243	1.213243	-33.000000	-99.000000
3166153.853000	38590932.600000	479.302000	1.278604	1.278604	-33.000000	-99.000000
3166153.853000	38590932.600000	489.302000	1.214302	1.214302	-33.000000	-99.000000
3166153.853000	38590942.600000	479.302000	1.302272	1.303976	-33.000000	-99.000000
3166153.853000	38590942.600000	489.302000	1.322178	1.323258	-33.000000	-99.000000
3166163.853000	38590932.600000	479.302000	1.300645	1.302091	-33.000000	-99.000000
3166163.853000	38590932.600000	489.302000	1.321599	1.322395	-33.000000	-99.000000
3166163.853000	38590942.600000	479.302000	1.269103	1.295097	-33.000000	-99.000000
3166163.853000	38590942.600000	489.302000	1.268905	1.294715	-33.000000	-99.000000
3166153.853000	38590932.600000	499.302000	1.214282	1.214282	-33.000000	-99.000000
3166153.853000	38590942.600000	499.302000	1.308727	1.310103	-33.000000	-99.000000
3166163.853000	38590932.600000	499.302000	1.307452	1.308567	-33.000000	-99.000000
3166163.853000	38590932.600000	509.302000	1.307329	1.308372	-33.000000	-99.000000
3166163.853000	38590942.600000	499.302000	1.302062	1.311451	-33.000000	-99.000000
3166163.853000	38590942.600000	509.302000	1.301875	1.303355	-33.000000	-99.000000
3166173.853000	38590922.600000	509.302000	1.213618	1.213618	-33.000000	-99.000000
3166173.853000	38590942.600000	489.302000	1.268377	1.293807	-33.000000	-99.000000
3166173.853000	38590932.600000	499.302000	1.307946	1.309160	-33.000000	-99.000000
3166173.853000	38590932.600000	509.302000	1.307819	1.308960	-33.000000	-99.000000
3166173.853000	38590942.600000	499.302000	1.301801	1.310891	-33.000000	-99.000000
3166173.853000	38590942.600000	509.302000	1.301607	1.303038	-33.000000	-99.000000
3166143.853000	38590952.600000	469.302000	1.277058	1.279659	-33.000000	-99.000000
3166143.853000	38590962.600000	469.302000	1.277592	1.280233	-33.000000	-99.000000
3166143.853000	38590972.600000	469.302000	1.278179	1.280863	-33.000000	-99.000000
3166143.853000	38590982.600000	469.302000	1.278822	1.281554	-33.000000	-99.000000
3166153.853000	38590952.600000	469.302000	1.276699	1.279274	-33.000000	-99.000000
3166153.853000	38590962.600000	469.302000	1.277236	1.279851	-33.000000	-99.000000
3166153.853000	38590972.600000	469.302000	1.277831	1.280490	-33.000000	-99.000000
3166153.853000	38590982.600000	469.302000	1.278489	1.281196	-33.000000	-99.000000
3166163.853000	38590972.600000	469.302000	1.277412	1.280040	-33.000000	-99.000000
3166163.853000	38590982.600000	469.302000	1.278077	1.280755	-33.000000	-99.000000
3166143.853000	38590992.600000	469.302000	1.279527	1.282311	-33.000000	-99.000000
3166153.853000	38590992.600000	469.302000	1.279216	1.281977	-33.000000	-99.000000
3166153.853000	38591002.600000	469.302000	1.280017	1.282838	-33.000000	-99.000000
3166163.853000	38590992.600000	469.302000	1.278819	1.281552	-33.000000	-99.000000
3166163.853000	38591002.600000	469.302000	1.279645	1.282440	-33.000000	-99.000000
3166153.853000	38591012.600000	469.302000	1.280898	1.283784	-33.000000	-99.000000
3166153.853000	38591022.600000	469.302000	1.281862	1.284820	-33.000000	-99.000000
3166163.853000	38591012.600000	469.302000	1.280564	1.283427	-33.000000	-99.000000
3166163.853000	38591022.600000	469.302000	1.281582	1.284521	-33.000000	-99.000000
3166143.853000	38590952.600000	479.302000	1.270501	1.297489	-33.000000	-99.000000
3166143.853000	38590952.600000	489.302000	1.270306	1.297112	-33.000000	-99.000000
3166143.853000	38590962.600000	479.302000	1.271091	1.298496	-33.000000	-99.000000
3166143.853000	38590962.600000	489.302000	1.270882	1.298090	-33.000000	-99.000000
3166143.853000	38590952.600000	499.302000	1.302738	1.312895	-33.000000	-99.000000
3166143.853000	38590972.600000	479.302000	1.271740	1.299602	-33.000000	-99.000000
3166143.853000	38590972.600000	489.302000	1.271515	1.299164	-33.000000	-99.000000
3166143.853000	38590982.600000	479.302000	1.272451	1.300815	-33.000000	-99.000000
3166143.853000	38590982.600000	489.302000	1.272209	1.300342	-33.000000	-99.000000
3166153.853000	38590952.600000	479.302000	1.270098	1.296798	-33.000000	-99.000000
3166153.853000	38590952.600000	489.302000	1.269894	1.296402	-33.000000	-99.000000
3166153.853000	38590962.600000	479.302000	1.270691	1.297809	-33.000000	-99.000000
3166153.853000	38590962.600000	489.302000	1.270471	1.297382	-33.000000	-99.000000
3166163.853000	38590952.600000	479.302000	1.269630	1.295996	-33.000000	-99.000000
3166163.853000	38590952.600000	489.302000	1.269417	1.295583	-33.000000	-99.000000
3166163.853000	38590962.600000	479.302000	1.270219	1.296999	-33.000000	-99.000000
3166163.853000	38590962.600000	489.302000	1.269988	1.296552	-33.000000	-99.000000
3166153.853000	38590952.600000	499.302000	1.302532	1.312451	-33.000000	-99.000000
3166153.853000	38590962.600000	499.302000	1.302796	1.313006	-33.000000	-99.000000
3166163.853000	38590952.600000	499.302000	1.302295	1.311940	-33.000000	-99.000000
3166163.853000	38590952.600000	509.302000	1.302092	1.303588	-33.000000	-99.000000
3166163.853000	38590962.600000	499.302000	1.302554	1.312485	-33.000000	-99.000000
3166163.853000	38590962.600000	509.302000	1.302335	1.303849	-33.000000	-99.000000
3166153.853000	38590972.600000	479.302000	1.271348	1.298928	-33.000000	-99.000000
3166153.853000	38590972.600000	489.302000	1.271110	1.298467	-33.000000	-99.000000
3166153.853000	38590982.600000	479.302000	1.272074	1.300167	-33.000000	-99.000000
3166153.853000	38590982.600000	489.302000	1.271817	1.299666	-33.000000	-99.000000
3166163.853000	38590972.600000	479.302000	1.270876	1.298119	-33.000000	-99.000000
3166163.853000	38590972.600000	489.302000	1.270626	1.297633	-33.000000	-99.000000
3166163.853000	38590982.600000	479.302000	1.271610	1.299369	-33.000000	-99.000000
3166163.853000	38590982.600000	489.302000	1.271338	1.298840	-33.000000	-99.000000
3166153.853000	38590972.600000	499.302000	1.303088	1.313619	-33.000000	-99.000000
3166153.853000	38590982.600000	499.302000	1.303411	1.314298	-33.000000	-99.000000
3166163.853000	38590972.600000	499.302000	1.302844	1.313093	-33.000000	-99.000000
3166163.853000	38590982.600000	499.302000	1.303168	1.313772	-33.000000	-99.000000
3166143.853000	38590992.600000	479.302000	1.273230	1.302142	-33.000000	-99.000000
3166153.853000	38590992.600000	479.302000	1.272877	1.301534	-33.000000	-99.000000
3166153.853000	38590992.600000	489.302000	1.272598	1.300991	-33.000000	-99.000000
3166153.853000	38591002.600000	479.302000	1.273761	1.303042	-33.000000	-99.000000
3166153.853000	38591002.600000	489.302000	1.273459	1.302452	-33.000000	-99.000000
3166163.853000	38590992.600000	479.302000	1.272428	1.300763	-33.000000	-99.000000
3166163.853000	38590992.600000	489.302000	1.272132	1.300187	-33.000000	-99.000000
3166163.853000	38591002.600000	479.302000	1.273340	1.302316	-33.000000	-99.000000
3166163.853000	38591002.600000	489.302000	1.273017	1.301686	-33.000000	-99.000000
3166153.853000	38590992.600000	499.302000	1.303768	1.315047	-33.000000	-99.000000
3166163.853000	38590992.600000	499.302000	1.303529	1.314528	-33.000000	-99.000000
3166163.853000	38591002.600000	499.302000	1.303930	1.315370	-33.000000	-99.000000
3166153.853000	38591012.600000	479.302000	1.274734	1.304699	-33.000000	-99.000000
3166153.853000	38591012.600000	489.302000	1.274405	1.304056	-33.000000	-99.000000
3166153.853000	38591022.600000	479.302000	1.275798	1.306512	-33.000000	-99.000000
3166163.853000	38591012.600000	479.302000	1.274353	1.304042	-33.000000	-99.000000
3166163.853000	38591012.600000	489.302000	1.274001	1.303352	-33.000000	-99.000000
3166163.853000	38591022.600000	479.302000	1.275476	1.305954	-33.000000	-99.000000
3166163.853000	38591022.600000	489.302000	1.275090	1.305196	-33.000000	-99.000000
3166163.853000	38591012.600000	499.302000	1.304376	1.316303	-33.000000	-99.000000
3166163.853000	38591032.600000	469.302000	1.282705	1.285727	-33.000000	-99.000000
3166163.853000	38591042.600000	469.302000	1.283934	1.287048	-33.000000	-99.000000
3166163.853000	38591052.600000	469.302000	1.285269	1.288482	-33.000000	-99.000000
3166163.853000	38591062.600000	469.302000	1.286700	1.290020	-33.000000	-99.000000
3166163.853000	38591072.600000	469.302000	1.288212	1.291645	-33.000000	-99.000000
3166163.853000	38591082.600000	469.302000	1.289774	1.293324	-33.000000	-99.000000
3166163.853000	38591092.600000	469.302000	1.291346	1.295014	-33.000000	-99.000000
3166163.853000	38591102.600000	469.302000	1.292872	1.296655	-33.000000	-99.000000
3166153.853000	38591032.600000	479.302000	1.276956	1.308484	-33.000000	-99.000000
3166153.853000	38591042.600000	479.302000	1.278207	1.310613	-33.000000	-99.000000
3166163.853000	38591032.600000	479.302000	1.276714	1.308060	-33.000000	-99.000000
3166163.853000	38591032.600000	489.302000	1.276290	1.307227	-33.000000	-99.000000
3166163.853000	38591042.600000	479.302000	1.278069	1.310366	-33.000000	-99.000000
3166153.853000	38591052.600000	479.302000	1.279544	1.312888	-33.000000	-99.000000
3166163.853000	38591052.600000	479.302000	1.279539	1.312867	-33.000000	-99.000000
3166163.853000	38591062.600000	479.302000	1.281116	1.315546	-33.000000	-99.000000
3166163.853000	38591072.600000	479.302000	1.282779	1.318371	-33.000000	-99.000000
3166163.853000	38591082.600000	479.302000	1.284497	1.321288	-33.000000	-99.000000
3166163.853000	38591092.600000	479.302000	1.286224	1.324217	-33.000000	-99.000000
3166163.853000	38591102.600000	479.302000	1.287899	1.327056	-33.000000	-99.000000
3166173.853000	38591002.600000	469.302000	1.279167	1.281927	-33.000000	-99.000000
3166173.853000	38591012.600000	469.302000	1.280114	1.282944	-33.000000	-99.000000
3166173.853000	38591022.600000	469.302000	1.281177	1.284087	-33.000000	-99.000000
3166183.853000	38591022.600000	469.302000	1.280623	1.283492	-33.000000	-99.000000
3166173.853000	38590952.600000	489.302000	1.268871	1.294645	-33.000000	-99.000000
3166173.853000	38590962.600000	489.302000	1.269428	1.295588	-33.000000	-99.000000
3166173.853000	38590952.600000	499.302000	1.302024	1.311359	-33.000000	-99.000000
3166173.853000	38590952.600000	509.302000	1.301814	1.303258	-33.000000	-99.000000
3166173.853000	38590962.600000	499.302000	1.302275	1.311885	-33.000000	-99.000000
3166173.853000	38590962.600000	509.302000	1.302047	1.303506	-33.000000	-99.000000
3166173.853000	38590972.600000	479.302000	1.270318	1.297160	-33.000000	-99.000000
3166173.853000	38590972.600000	489.302000	1.270055	1.296650	-33.000000	-99.000000
3166173.853000	38590982.600000	479.302000	1.271048	1.298405	-33.000000	-99.000000
3166173.853000	38590982.600000	489.302000	1.270761	1.297847	-33.000000	-99.000000
3166183.853000	38590982.600000	489.302000	1.270077	1.296671	-33.000000	-99.000000
3166173.853000	38590972.600000	499.302000	1.302559	1.312478	-33.000000	-99.000000
3166173.853000	38590972.600000	509.302000	1.302309	1.303785	-33.000000	-99.000000
3166173.853000	38590982.600000	499.302000	1.302877	1.313146	-33.000000	-99.000000
3166173.853000	38590982.600000	509.302000	1.302604	1.304098	-33.000000	-99.000000
3166183.853000	38590972.600000	499.302000	1.302228	1.311767	-33.000000	-99.000000
3166183.853000	38590972.600000	509.302000	1.301967	1.303379	-33.000000	-99.000000
3166183.853000	38590982.600000	499.302000	1.302536	1.312411	-33.000000	-99.000000
3166183.853000	38590982.600000	509.302000	1.302250	1.303675	-33.000000	-99.000000
3166173.853000	38590992.600000	479.302000	1.271871	1.299807	-33.000000	-99.000000
3166173.853000	38590992.600000	489.302000	1.271557	1.299196	-33.000000	-99.000000
3166173.853000	38591002.600000	479.302000	1.272799	1.301386	-33.000000	-99.000000
3166173.853000	38591002.600000	489.302000	1.272455	1.300715	-33.000000	-99.000000
3166183.853000	38590992.600000	489.302000	1.270862	1.297998	-33.000000	-99.000000
3166183.853000	38591002.600000	479.302000	1.272122	1.300223	-33.000000	-99.000000
3166183.853000	38591002.600000	489.302000	1.271756	1.299510	-33.000000	-99.000000
3166173.853000	38590992.600000	499.302000	1.303237	1.313898	-33.000000	-99.000000
3166173.853000	38590992.600000	509.302000	1.302936	1.304450	-33.000000	-99.000000
3166173.853000	38591002.600000	499.302000	1.303641	1.314744	-33.000000	-99.000000
3166173.853000	38591002.600000	509.302000	1.303310	1.304846	-33.000000	-99.000000
3166183.853000	38590992.600000	499.302000	1.302887	1.313144	-33.000000	-99.000000
3166183.853000	38590992.600000	509.302000	1.302571	1.304012	-33.000000	-99.000000
3166183.853000	38591002.600000	499.302000	1.303287	1.313978	-33.000000	-99.000000
3166183.853000	38591002.600000	509.302000	1.302937	1.304395	-33.000000	-99.000000
3166173.853000	38591012.600000	479.302000	1.273843	1.303162	-33.000000	-99.000000
3166173.853000	38591012.600000	489.302000	1.273464	1.302423	-33.000000	-99.000000
3166173.853000	38591022.600000	479.302000	1.275014	1.305156	-33.000000	-99.000000
3166173.853000	38591022.600000	489.302000	1.274597	1.304338	-33.000000	-99.000000
3166183.853000	38591012.600000	479.302000	1.273180	1.302023	-33.000000	-99.000000
3166183.853000	38591012.600000	489.302000	1.272775	1.301233	-33.000000	-99.000000
3166183.853000	38591022.600000	479.302000	1.274384	1.304071	-33.000000	-99.000000
3166183.853000	38591022.600000	489.302000	1.273934	1.303192	-33.000000	-99.000000
3166173.853000	38591012.600000	499.302000	1.304096	1.315694	-33.000000	-99.000000
3166173.853000	38591022.600000	499.302000	1.304605	1.316757	-33.000000	-99.000000
3166183.853000	38591012.600000	499.302000	1.303742	1.314927	-33.000000	-99.000000
3166183.853000	38591012.600000	509.302000	1.303354	1.304829	-33.000000	-99.000000
3166183.853000	38591022.600000	499.302000	1.304259	1.316005	-33.000000	-99.000000
3166183.853000	38591022.600000	509.302000	1.303826	1.305320	-33.000000	-99.000000
3166193.853000	38591012.600000	489.302000	1.271911	1.299744	-33.000000	-99.000000
3166193.853000	38591022.600000	479.302000	1.273557	1.302648	-33.000000	-99.000000
3166193.853000	38591022.600000	489.302000	1.273074	1.301706	-33.000000	-99.000000
3166193.853000	38591012.600000	499.302000	1.303304	1.313982	-33.000000	-99.000000
3166193.853000	38591012.600000	509.302000	1.302893	1.304275	-33.000000	-99.000000
3166193.853000	38591022.600000	499.302000	1.303817	1.315049	-33.000000	-99.000000
3166193.853000	38591022.600000	509.302000	1.303357	1.304750	-33.000000	-99.000000
3166173.853000	38591032.600000	469.302000	1.282367	1.285365	-33.000000	-99.000000
3166173.853000	38591042.600000	469.302000	1.283689	1.286786	-33.000000	-99.000000
3166183.853000	38591032.600000	469.302000	1.281866	1.284828	-33.000000	-99.000000
3166183.853000	38591042.600000	469.302000	1.283272	1.286339	-33.000000	-99.000000
3166173.853000	38591052.600000	469.302000	1.285149	1.288355	-33.000000	-99.000000
3166173.853000	38591062.600000	469.302000	1.286742	1.290067	-33.000000	-99.000000
3166183.853000	38591052.600000	469.302000	1.284851	1.288038	-33.000000	-99.000000
3166183.853000	38591062.600000	469.302000	1.286610	1.289928	-33.000000	-99.000000
3166193.853000	38591042.600000	469.302000	1.282637	1.285660	-33.000000	-99.000000
3166193.853000	38591052.600000	469.302000	1.284322	1.287471	-33.000000	-99.000000
3166193.853000	38591062.600000	469.302000	1.286238	1.289532	-33.000000	-99.000000
3166203.853000	38591062.600000	469.302000	1.285545	1.288791	-33.000000	-99.000000
3166173.853000	38591072.600000	469.302000	1.288454	1.291908	-33.000000	-99.000000
3166173.853000	38591082.600000	469.302000	1.290260	1.293849	-33.000000	-99.000000
3166183.853000	38591072.600000	469.302000	1.288541	1.292004	-33.000000	-99.000000
3166183.853000	38591082.600000	469.302000	1.290622	1.294243	-33.000000	-99.000000
3166173.853000	38591092.600000	469.302000	1.292112	1.295841	-33.000000	-99.000000
3166173.853000	38591102.600000	469.302000	1.293943	1.297811	-33.000000	-99.000000
3166183.853000	38591092.600000	469.302000	1.292808	1.296595	-33.000000	-99.000000
3166183.853000	38591102.600000	469.302000	1.295021	1.298976	-33.000000	-99.000000
3166193.853000	38591072.600000	469.302000	1.288394	1.291851	-33.000000	-99.000000
3166193.853000	38591082.600000	469.302000	1.290779	1.294417	-33.000000	-99.000000
3166203.853000	38591072.600000	469.302000	1.287913	1.291338	-33.000000	-99.000000
3166203.853000	38591082.600000	469.302000	1.290611	1.294242	-33.000000	-99.000000
3166193.853000	38591092.600000	469.302000	1.293354	1.297188	-33.000000	-99.000000
3166193.853000	38591102.600000	469.302000	1.296039	1.300080	-33.000000	-99.000000
3166203.853000	38591092.600000	469.302000	1.293622	1.297484	-33.000000	-99.000000
3166203.853000	38591102.600000	469.302000	1.296874	1.300990	-33.000000	-99.000000
3166213.853000	38591072.600000	469.302000	1.286966	1.290326	-33.000000	-99.000000
3166213.853000	38591082.600000	469.302000	1.289953	1.293542	-33.000000	-99.000000
3166223.853000	38591082.600000	469.302000	1.288588	1.292081	-33.000000	-99.000000
3166213.853000	38591092.600000	469.302000	1.293412	1.297268	-33.000000	-99.000000
3166213.853000	38591102.600000	469.302000	1.297311	1.301474	-33.000000	-99.000000
3166223.853000	38591092.600000	469.302000	1.292439	1.296233	-33.000000	-99.000000
3166223.853000	38591102.600000	469.302000	1.296993	1.301149	-33.000000	-99.000000
3166233.853000	38591092.600000	469.302000	1.290328	1.293973	-33.000000	-99.000000
3166233.853000	38591102.600000	469.302000	1.295391	1.299441	-33.000000	-99.000000
3166173.853000	38591032.600000	479.302000	1.276324	1.307384	-33.000000	-99.000000
3166173.853000	38591032.600000	489.302000	1.275863	1.306478	-33.000000	-99.000000
3166173.853000	38591042.600000	479.302000	1.277780	1.309859	-33.000000	-99.000000
3166173.853000	38591042.600000	489.302000	1.277269	1.308853	-33.000000	-99.000000
3166183.853000	38591032.600000	479.302000	1.275751	1.306395	-33.000000	-99.000000
3166183.853000	38591032.600000	489.302000	1.275250	1.305413	-33.000000	-99.000000
3166183.853000	38591042.600000	479.302000	1.277296	1.309021	-33.000000	-99.000000
3166183.853000	38591042.600000	489.302000	1.276737	1.307921	-33.000000	-99.000000
3166173.853000	38591032.600000	499.302000	1.305173	1.317942	-33.000000	-99.000000
3166183.853000	38591032.600000	499.302000	1.304845	1.317223	-33.000000	-99.000000
3166183.853000	38591042.600000	499.302000	1.305505	1.318595	-33.000000	-99.000000
3166173.853000	38591052.600000	479.302000	1.279385	1.312588	-33.000000	-99.000000
3166173.853000	38591052.600000	489.302000	1.278819	1.311469	-33.000000	-99.000000
3166173.853000	38591062.600000	479.302000	1.281137	1.315563	-33.000000	-99.000000
3166183.853000	38591052.600000	479.302000	1.279032	1.311968	-33.000000	-99.000000
3166183.853000	38591052.600000	489.302000	1.278406	1.310732	-33.000000	-99.000000
3166183.853000	38591062.600000	479.302000	1.280962	1.315244	-33.000000	-99.000000
3166183.853000	38591062.600000	489.302000	1.280259	1.313849	-33.000000	-99.000000
3166193.853000	38591032.600000	479.302000	1.274958	1.305029	-33.000000	-99.000000
3166193.853000	38591032.600000	489.302000	1.274416	1.303969	-33.000000	-99.000000
3166193.853000	38591042.600000	479.302000	1.276571	1.307767	-33.000000	-99.000000
3166193.853000	38591042.600000	489.302000	1.275960	1.306569	-33.000000	-99.000000
3166203.853000	38591032.600000	489.302000	1.273319	1.302077	-33.000000	-99.000000
3166203.853000	38591042.600000	479.302000	1.275547	1.306005	-33.000000	-99.000000
3166203.853000	38591042.600000	489.302000	1.274883	1.304705	-33.000000	-99.000000
3166193.853000	38591032.600000	499.302000	1.304409	1.316276	-33.000000	-99.000000
3166193.853000	38591032.600000	509.302000	1.303890	1.305293	-33.000000	-99.000000
3166193.853000	38591042.600000	499.302000	1.305087	1.317681	-33.000000	-99.000000
3166203.853000	38591032.600000	499.302000	1.303847	1.315061	-33.000000	-99.000000
3166203.853000	38591042.600000	499.302000	1.304525	1.316461	-33.000000	-99.000000
3166193.853000	38591052.600000	479.302000	1.278418	1.310902	-33.000000	-99.000000
3166193.853000	38591052.600000	489.302000	1.277727	1.309540	-33.000000	-99.000000
3166193.853000	38591062.600000	479.302000	1.280518	1.314462	-33.000000	-99.000000
3166193.853000	38591062.600000	489.302000	1.279733	1.312908	-33.000000	-99.000000
3166203.853000	38591052.600000	479.302000	1.277472	1.309268	-33.000000	-99.000000
3166203.853000	38591052.600000	489.302000	1.276712	1.307776	-33.000000	-99.000000
3166203.853000	38591062.600000	479.302000	1.279713	1.313063	-33.000000	-99.000000
3166203.853000	38591062.600000	489.302000	1.278839	1.311338	-33.000000	-99.000000
3166193.853000	38591052.600000	499.302000	1.305861	1.319280	-33.000000	-99.000000
3166203.853000	38591052.600000	499.302000	1.305316	1.318088	-33.000000	-99.000000
3166203.853000	38591062.600000	499.302000	1.306229	1.319963	-33.000000	-99.000000
3166173.853000	38591072.600000	479.302000	1.283019	1.318757	-33.000000	-99.000000
3166173.853000	38591082.600000	479.302000	1.285000	1.322116	-33.000000	-99.000000
3166183.853000	38591072.600000	479.302000	1.283080	1.318834	-33.000000	-99.000000
3166183.853000	38591072.600000	489.302000	1.282289	1.317257	-33.000000	-99.000000
3166183.853000	38591082.600000	479.302000	1.285360	1.322693	-33.000000	-99.000000
3166173.853000	38591092.600000	479.302000	1.287030	1.325554	-33.000000	-99.000000
3166173.853000	38591102.600000	479.302000	1.289035	1.328945	-33.000000	-99.000000
3166183.853000	38591092.600000	479.302000	1.287749	1.326731	-33.000000	-99.000000
3166183.853000	38591102.600000	479.302000	1.290163	1.330803	-33.000000	-99.000000
3166193.853000	38591072.600000	479.302000	1.282877	1.318457	-33.000000	-99.000000
3166193.853000	38591072.600000	489.302000	1.281982	1.316674	-33.000000	-99.000000
3166193.853000	38591082.600000	479.302000	1.285482	1.322860	-33.000000	-99.000000
3166193.853000	38591082.600000	489.302000	1.284458	1.320809	-33.000000	-99.000000
3166203.853000	38591072.600000	479.302000	1.282298	1.317434	-33.000000	-99.000000
3166203.853000	38591072.600000	489.302000	1.281286	1.315427	-33.000000	-99.000000
3166203.853000	38591082.600000	479.302000	1.285236	1.322392	-33.000000	-99.000000
3166203.853000	38591082.600000	489.302000	1.284059	1.320041	-33.000000	-99.000000
3166203.853000	38591072.600000	499.302000	1.307273	1.322095	-33.000000	-99.000000
3166193.853000	38591092.600000	479.302000	1.288288	1.327591	-33.000000	-99.000000
3166193.853000	38591092.600000	489.302000	1.287114	1.289987	-33.000000	-99.000000
3166193.853000	38591102.600000	479.302000	1.291203	1.332493	-33.000000	-99.000000
3166203.853000	38591092.600000	479.302000	1.288503	1.327888	-33.000000	-99.000000
3166203.853000	38591092.600000	489.302000	1.287126	1.289836	-33.000000	-99.000000
3166203.853000	38591102.600000	479.302000	1.292016	1.333771	-33.000000	-99.000000
3166203.853000	38591102.600000	489.302000	1.290399	1.293027	-33.000000	-99.000000
3166213.853000	38591042.600000	489.302000	1.273451	1.302237	-33.000000	-99.000000
3166213.853000	38591052.600000	489.302000	1.275283	1.305305	-33.000000	-99.000000
3166213.853000	38591062.600000	479.302000	1.278436	1.310859	-33.000000	-99.000000
3166213.853000	38591062.600000	489.302000	1.277470	1.308959	-33.000000	-99.000000
3166223.853000	38591062.600000	489.302000	1.275507	1.305573	-33.000000	-99.000000
3166213.853000	38591062.600000	499.302000	1.305496	1.318363	-33.000000	-99.000000
3166213.853000	38591072.600000	479.302000	1.281197	1.315520	-33.000000	-99.000000
3166213.853000	38591072.600000	489.302000	1.280062	1.313277	-33.000000	-99.000000
3166213.853000	38591082.600000	479.302000	1.284439	1.320981	-33.000000	-99.000000
3166213.853000	38591082.600000	489.302000	1.283093	1.318306	-33.000000	-99.000000
3166223.853000	38591072.600000	489.302000	1.278139	1.309943	-33.000000	-99.000000
3166223.853000	38591082.600000	479.302000	1.282852	1.318225	-33.000000	-99.000000
3166223.853000	38591082.600000	489.302000	1.281331	1.315219	-33.000000	-99.000000
3166213.853000	38591072.600000	499.302000	1.306581	1.320569	-33.000000	-99.000000
3166213.853000	38591082.600000	499.302000	1.307835	1.323101	-33.000000	-99.000000
3166213.853000	38591092.600000	479.302000	1.288177	1.327253	-33.000000	-99.000000
3166213.853000	38591092.600000	489.302000	1.286567	1.289073	-33.000000	-99.000000
3166213.853000	38591102.600000	479.302000	1.292360	1.334231	-33.000000	-99.000000
3166213.853000	38591102.600000	489.302000	1.290416	1.292766	-33.000000	-99.000000
3166223.853000	38591092.600000	479.302000	1.286996	1.325162	-33.000000	-99.000000
3166223.853000	38591092.600000	489.302000	1.285136	1.287402	-33.000000	-99.000000
3166223.853000	38591102.600000	479.302000	1.291850	1.333227	-33.000000	-99.000000
3166223.853000	38591102.600000	489.302000	1.289541	1.291564	-33.000000	-99.000000
3166233.853000	38591072.600000	489.302000	1.275336	1.305119	-33.000000	-99.000000
3166233.853000	38591082.600000	489.302000	1.278497	1.310325	-33.000000	-99.000000
3166233.853000	38591092.600000	489.302000	1.282442	1.284438	-33.000000	-99.000000
3166233.853000	38591102.600000	479.302000	1.289918	1.329821	-33.000000	-99.000000
3166233.853000	38591102.600000	489.302000	1.287239	1.288920	-33.000000	-99.000000
3166243.853000	38591092.600000	479.302000	1.280368	1.313758	-33.000000	-99.000000
3166243.853000	38591092.600000	489.302000	1.278027	1.279727	-33.000000	-99.000000
3166243.853000	38591102.600000	479.302000	1.285834	1.322805	-33.000000	-99.000000
3166243.853000	38591102.600000	489.302000	1.282822	1.284181	-33.000000	-99.000000
3166163.853000	38591112.600000	469.302000	1.294283	1.298172	-33.000000	-99.000000
3166163.853000	38591122.600000	469.302000	1.295501	1.299482	-33.000000	-99.000000
3166163.853000	38591112.600000	479.302000	1.289447	1.329676	-33.000000	-99.000000
3166163.853000	38591122.600000	479.302000	1.290782	1.331936	-33.000000	-99.000000
3166173.853000	38591112.600000	469.302000	1.295665	1.299664	-33.000000	-99.000000
3166173.853000	38591122.600000	469.302000	1.297172	1.301285	-33.000000	-99.000000
3166183.853000	38591112.600000	469.302000	1.297149	1.301267	-33.000000	-99.000000
3166183.853000	38591122.600000	469.302000	1.299046	1.303310	-33.000000	-99.000000
3166173.853000	38591132.600000	469.302000	1.298352	1.302554	-33.000000	-99.000000
3166173.853000	38591142.600000	469.302000	1.299111	1.303371	-33.000000	-99.000000
3166183.853000	38591132.600000	469.302000	1.300547	1.304927	-33.000000	-99.000000
3166183.853000	38591142.600000	469.302000	1.301503	1.305955	-33.000000	-99.000000
3166193.853000	38591112.600000	469.302000	1.298698	1.302945	-33.000000	-99.000000
3166193.853000	38591122.600000	469.302000	1.301134	1.305572	-33.000000	-99.000000
3166203.853000	38591112.600000	459.302000	1.299681	1.305030	-33.000000	-99.000000
3166203.853000	38591112.600000	469.302000	1.300223	1.304602	-33.000000	-99.000000
3166203.853000	38591122.600000	459.302000	1.302875	1.308756	-33.000000	-99.000000
3166203.853000	38591122.600000	469.302000	1.303413	1.308049	-33.000000	-99.000000
3166193.853000	38591132.600000	469.302000	1.303098	1.307691	-33.000000	-99.000000
3166193.853000	38591142.600000	459.302000	1.303898	1.309721	-33.000000	-99.000000
3166193.853000	38591142.600000	469.302000	1.304342	1.309032	-33.000000	-99.000000
3166203.853000	38591132.600000	459.302000	1.305556	1.311946	-33.000000	-99.000000
3166203.853000	38591132.600000	469.302000	1.306073	1.310927	-33.000000	-99.000000
3166203.853000	38591142.600000	459.302000	1.307282	1.314022	-33.000000	-99.000000
3166203.853000	38591142.600000	469.302000	1.307770	1.312764	-33.000000	-99.000000
3166173.853000	38591152.600000	469.302000	1.299393	1.303672	-33.000000	-99.000000
3166173.853000	38591162.600000	469.302000	1.299194	1.303456	-33.000000	-99.000000
3166183.853000	38591152.600000	469.302000	1.301819	1.306294	-33.000000	-99.000000
3166183.853000	38591162.600000	469.302000	1.301494	1.305941	-33.000000	-99.000000
3166173.853000	38591172.600000	469.302000	1.298564	1.302776	-33.000000	-99.000000
3166173.853000	38591182.600000	469.302000	1.297589	1.301725	-33.000000	-99.000000
3166183.853000	38591172.600000	469.302000	1.300613	1.304988	-33.000000	-99.000000
3166183.853000	38591182.600000	469.302000	1.299316	1.303589	-33.000000	-99.000000
3166193.853000	38591152.600000	459.302000	1.304269	1.310127	-33.000000	-99.000000
3166193.853000	38591152.600000	469.302000	1.304701	1.309417	-33.000000	-99.000000
3166193.853000	38591162.600000	459.302000	1.303751	1.309483	-33.000000	-99.000000
3166193.853000	38591162.600000	469.302000	1.304173	1.308841	-33.000000	-99.000000
3166203.853000	38591152.600000	459.302000	1.307714	1.314505	-33.000000	-99.000000
3166203.853000	38591152.600000	469.302000	1.308182	1.313206	-33.000000	-99.000000
3166203.853000	38591162.600000	459.302000	1.306843	1.313372	-33.000000	-99.000000
3166203.853000	38591162.600000	469.302000	1.307306	1.312248	-33.000000	-99.000000
3166193.853000	38591172.600000	459.302000	1.302502	1.307993	-33.000000	-99.000000
3166193.853000	38591172.600000	469.302000	1.302913	1.307477	-33.000000	-99.000000
3166193.853000	38591182.600000	459.302000	1.300764	1.305961	-33.000000	-99.000000
3166193.853000	38591182.600000	469.302000	1.301160	1.305582	-33.000000	-99.000000
3166203.853000	38591172.600000	459.302000	1.304995	1.311081	-33.000000	-99.000000
3166203.853000	38591172.600000	469.302000	1.305456	1.310237	-33.000000	-99.000000
3166203.853000	38591182.600000	459.302000	1.302601	1.308207	-33.000000	-99.000000
3166203.853000	38591182.600000	469.302000	1.303052	1.307633	-33.000000	-99.000000
3166213.853000	38591112.600000	469.302000	1.301524	1.306026	-33.000000	-99.000000
3166213.853000	38591122.600000	459.302000	1.305137	1.311770	-33.000000	-99.000000
3166213.853000	38591122.600000	469.302000	1.305767	1.310623	-33.000000	-99.000000
3166223.853000	38591112.600000	469.302000	1.302202	1.306786	-33.000000	-99.000000
3166223.853000	38591122.600000	469.302000	1.307842	1.312918	-33.000000	-99.000000
3166213.853000	38591132.600000	459.302000	1.308951	1.316556	-33.000000	-99.000000
3166213.853000	38591132.600000	469.302000	1.309517	1.314702	-33.000000	-99.000000
3166213.853000	38591142.600000	459.302000	1.311515	1.319897	-33.000000	-99.000000
3166213.853000	38591142.600000	469.302000	1.311999	1.317408	-33.000000	-99.000000
3166223.853000	38591132.600000	459.302000	1.312757	1.322411	-33.000000	-99.000000
3166223.853000	38591132.600000	469.302000	1.313342	1.318948	-33.000000	-99.000000
3166223.853000	38591142.600000	459.302000	1.317064	1.328951	-33.000000	-99.000000
3166223.853000	38591142.600000	469.302000	1.317410	1.323455	-33.000000	-99.000000
3166233.853000	38591112.600000	469.302000	1.301538	1.306101	-33.000000	-99.000000
3166233.853000	38591122.600000	469.302000	1.308743	1.313959	-33.000000	-99.000000
3166243.853000	38591112.600000	469.302000	1.298479	1.302827	-33.000000	-99.000000
3166243.853000	38591122.600000	469.302000	1.306762	1.311862	-33.000000	-99.000000
3166233.853000	38591132.600000	469.302000	1.316808	1.322883	-33.000000	-99.000000
3166233.853000	38591142.600000	459.302000	1.324519	1.345487	-33.000000	-99.000000
3166233.853000	38591142.600000	469.302000	1.325045	1.332080	-33.000000	-99.000000
3166243.853000	38591132.600000	469.302000	1.316882	1.323075	-33.000000	-99.000000
3166243.853000	38591142.600000	459.302000	1.328593	1.360926	-33.000000	-99.000000
3166243.853000	38591142.600000	469.302000	1.332190	1.338903	-33.000000	-99.000000
3166213.853000	38591152.600000	459.302000	1.312039	1.320512	-33.000000	-99.000000
3166213.853000	38591152.600000	469.302000	1.312486	1.317932	-33.000000	-99.000000
3166213.853000	38591162.600000	459.302000	1.310490	1.318319	-33.000000	-99.000000
3166213.853000	38591162.600000	469.302000	1.310964	1.316254	-33.000000	-99.000000
3166223.853000	38591152.600000	459.302000	1.317771	1.329923	-33.000000	-99.000000
3166223.853000	38591152.600000	469.302000	1.318042	1.324139	-33.000000	-99.000000
3166223.853000	38591162.600000	459.302000	1.314706	1.324824	-33.000000	-99.000000
3166223.853000	38591162.600000	469.302000	1.315119	1.320863	-33.000000	-99.000000
3166213.853000	38591172.600000	459.302000	1.307645	1.314566	-33.000000	-99.000000
3166213.853000	38591172.600000	469.302000	1.308154	1.313181	-33.000000	-99.000000
3166213.853000	38591182.600000	459.302000	1.304314	1.310411	-33.000000	-99.000000
3166213.853000	38591182.600000	469.302000	1.304828	1.309567	-33.000000	-99.000000
3166223.853000	38591172.600000	459.302000	1.310151	1.318199	-33.000000	-99.000000
3166223.853000	38591172.600000	469.302000	1.310705	1.315990	-33.000000	-99.000000
3166223.853000	38591182.600000	459.302000	1.305553	1.312180	-33.000000	-99.000000
3166223.853000	38591182.600000	469.302000	1.306149	1.311017	-33.000000	-99.000000
3166233.853000	38591152.600000	459.302000	1.325796	1.348200	-33.000000	-99.000000
3166233.853000	38591152.600000	469.302000	1.326322	1.333437	-33.000000	-99.000000
3166233.853000	38591162.600000	459.302000	1.318831	1.332685	-33.000000	-99.000000
3166233.853000	38591162.600000	469.302000	1.319185	1.325466	-33.000000	-99.000000
3166243.853000	38591152.600000	459.302000	1.330907	1.368645	-33.000000	-99.000000
3166243.853000	38591152.600000	469.302000	1.336828	1.342060	-33.000000	-99.000000
3166243.853000	38591162.600000	459.302000	1.319382	1.335444	-33.000000	-99.000000
3166243.853000	38591162.600000	469.302000	1.320068	1.326540	-33.000000	-99.000000
3166233.853000	38591172.600000	459.302000	1.311660	1.320900	-33.000000	-99.000000
3166233.853000	38591172.600000	469.302000	1.312301	1.317785	-33.000000	-99.000000
3166233.853000	38591182.600000	459.302000	1.305691	1.312721	-33.000000	-99.000000
3166233.853000	38591182.600000	469.302000	1.306407	1.311323	-33.000000	-99.000000
3166243.853000	38591172.600000	459.302000	1.310498	1.320105	-33.000000	-99.000000
3166243.853000	38591172.600000	469.302000	1.311380	1.316830	-33.000000	-99.000000
3166243.853000	38591182.600000	459.302000	1.303867	1.310897	-33.000000	-99.000000
3166243.853000	38591182.600000	469.302000	1.304768	1.309575	-33.000000	-99.000000
3166173.853000	38591112.600000	479.302000	1.290917	1.332123	-33.000000	-99.000000
3166173.853000	38591122.600000	479.302000	1.292562	1.334897	-33.000000	-99.000000
3166183.853000	38591112.600000	479.302000	1.292478	1.334699	-33.000000	-99.000000
3166183.853000	38591122.600000	479.302000	1.294535	1.338154	-33.000000	-99.000000
3166173.853000	38591132.600000	479.302000	1.293850	1.337068	-33.000000	-99.000000
3166173.853000	38591142.600000	479.302000	1.294681	1.338470	-33.000000	-99.000000
3166183.853000	38591132.600000	479.302000	1.296161	1.340879	-33.000000	-99.000000
3166193.853000	38591112.600000	479.302000	1.294077	1.337307	-33.000000	-99.000000
3166193.853000	38591122.600000	479.302000	1.296696	1.341674	-33.000000	-99.000000
3166203.853000	38591112.600000	479.302000	1.295604	1.339744	-33.000000	-99.000000
3166203.853000	38591112.600000	489.302000	1.293711	1.296184	-33.000000	-99.000000
3166203.853000	38591122.600000	479.302000	1.298987	1.345328	-33.000000	-99.000000
3166193.853000	38591132.600000	479.302000	1.298798	1.345163	-33.000000	-99.000000
3166193.853000	38591142.600000	479.302000	1.300129	1.347371	-33.000000	-99.000000
3166203.853000	38591132.600000	479.302000	1.301774	1.349883	-33.000000	-99.000000
3166203.853000	38591142.600000	479.302000	1.303540	1.352751	-33.000000	-99.000000
3166173.853000	38591152.600000	479.302000	1.294995	1.339005	-33.000000	-99.000000
3166173.853000	38591162.600000	479.302000	1.294788	1.338667	-33.000000	-99.000000
3166173.853000	38591172.600000	479.302000	1.294113	1.337542	-33.000000	-99.000000
3166173.853000	38591182.600000	479.302000	1.293062	1.335783	-33.000000	-99.000000
3166193.853000	38591152.600000	479.302000	1.300527	1.348046	-33.000000	-99.000000
3166193.853000	38591162.600000	479.302000	1.299990	1.347186	-33.000000	-99.000000
3166203.853000	38591152.600000	479.302000	1.303993	1.353511	-33.000000	-99.000000
3166203.853000	38591162.600000	479.302000	1.303134	1.352174	-33.000000	-99.000000
3166193.853000	38591172.600000	479.302000	1.298674	1.345036	-33.000000	-99.000000
3166193.853000	38591182.600000	479.302000	1.296819	1.341975	-33.000000	-99.000000
3166203.853000	38591172.600000	479.302000	1.301251	1.349161	-33.000000	-99.000000
3166203.853000	38591182.600000	479.302000	1.298751	1.345092	-33.000000	-99.000000
3166213.853000	38591112.600000	479.302000	1.296827	1.341609	-33.000000	-99.000000
3166213.853000	38591112.600000	489.302000	1.294467	1.296518	-33.000000	-99.000000
3166213.853000	38591122.600000	479.302000	1.301235	1.348776	-33.000000	-99.000000
3166223.853000	38591112.600000	479.302000	1.297306	1.342166	-33.000000	-99.000000
3166223.853000	38591112.600000	489.302000	1.294393	1.295927	-33.000000	-99.000000
3166223.853000	38591122.600000	479.302000	1.303007	1.351251	-33.000000	-99.000000
3166223.853000	38591122.600000	489.302000	1.299301	1.299942	-33.000000	-99.000000
3166213.853000	38591132.600000	479.302000	1.305016	1.354779	-33.000000	-99.000000
3166213.853000	38591142.600000	479.302000	1.307442	1.358537	-33.000000	-99.000000
3166223.853000	38591132.600000	479.302000	1.308164	1.359012	-33.000000	-99.000000
3166223.853000	38591142.600000	479.302000	1.311514	1.363556	-33.000000	-99.000000
3166233.853000	38591112.600000	479.302000	1.296295	1.340208	-33.000000	-99.000000
3166233.853000	38591112.600000	489.302000	1.292807	1.293825	-33.000000	-99.000000
3166233.853000	38591122.600000	479.302000	1.303384	1.351303	-33.000000	-99.000000
3166233.853000	38591122.600000	489.302000	1.298742	1.298409	-33.000000	-99.000000
3166243.853000	38591112.600000	479.302000	1.292715	1.334009	-33.000000	-99.000000
3166243.853000	38591112.600000	489.302000	1.288736	1.289382	-33.000000	-99.000000
3166243.853000	38591122.600000	479.302000	1.300827	1.346696	-33.000000	-99.000000
3166243.853000	38591122.600000	489.302000	1.295435	1.294571	-33.000000	-99.000000
3166233.853000	38591132.600000	479.302000	1.310138	1.360676	-33.000000	-99.000000
3166233.853000	38591132.600000	489.302000	1.304086	1.301232	-33.000000	-99.000000
3166233.853000	38591142.600000	479.302000	1.313816	1.363190	-33.000000	-99.000000
3166243.853000	38591132.600000	479.302000	1.308966	1.357764	-33.000000	-99.000000
3166243.853000	38591132.600000	489.302000	1.301837	1.297904	-33.000000	-99.000000
3166243.853000	38591142.600000	479.302000	1.311237	1.355095	-33.000000	-99.000000
3166213.853000	38591152.600000	479.302000	1.307960	1.359384	-33.000000	-99.000000
3166213.853000	38591162.600000	479.302000	1.306582	1.357374	-33.000000	-99.000000
3166223.853000	38591152.600000	479.302000	1.312093	1.364413	-33.000000	-99.000000
3166223.853000	38591162.600000	479.302000	1.309979	1.361897	-33.000000	-99.000000
3166213.853000	38591172.600000	479.302000	1.303861	1.353188	-33.000000	-99.000000
3166213.853000	38591182.600000	479.302000	1.300495	1.347822	-33.000000	-99.000000
3166223.853000	38591172.600000	479.302000	1.306113	1.356403	-33.000000	-99.000000
3166223.853000	38591182.600000	479.302000	1.301679	1.349545	-33.000000	-99.000000
3166233.853000	38591152.600000	479.302000	1.314167	1.363231	-33.000000	-99.000000
3166233.853000	38591162.600000	479.302000	1.312226	1.363697	-33.000000	-99.000000
3166243.853000	38591152.600000	479.302000	1.310042	1.351598	-33.000000	-99.000000
3166243.853000	38591162.600000	479.302000	1.311577	1.361426	-33.000000	-99.000000
3166233.853000	38591172.600000	479.302000	1.307182	1.357523	-33.000000	-99.000000
3166233.853000	38591182.600000	479.302000	1.301688	1.349291	-33.000000	-99.000000
3166243.853000	38591172.600000	479.302000	1.305787	1.354843	-33.000000	-99.000000
3166243.853000	38591182.600000	479.302000	1.299716	1.345825	-33.000000	-99.000000
3166173.853000	38591192.600000	469.302000	1.296372	1.300414	-33.000000	-99.000000
3166173.853000	38591202.600000	469.302000	1.295009	1.298947	-33.000000	-99.000000
3166183.853000	38591192.600000	469.302000	1.297756	1.301906	-33.000000	-99.000000
3166183.853000	38591202.600000	469.302000	1.296065	1.300085	-33.000000	-99.000000
3166173.853000	38591212.600000	469.302000	1.293581	1.297409	-33.000000	-99.000000
3166173.853000	38591222.600000	469.302000	1.292149	1.295868	-33.000000	-99.000000
3166183.853000	38591212.600000	469.302000	1.294346	1.298234	-33.000000	-99.000000
3166183.853000	38591222.600000	469.302000	1.292667	1.296428	-33.000000	-99.000000
3166193.853000	38591192.600000	459.302000	1.298768	1.303664	-33.000000	-99.000000
3166193.853000	38591192.600000	469.302000	1.299145	1.303408	-33.000000	-99.000000
3166193.853000	38591202.600000	459.302000	1.296694	1.301306	-33.000000	-99.000000
3166193.853000	38591202.600000	469.302000	1.297048	1.301146	-33.000000	-99.000000
3166203.853000	38591192.600000	459.302000	1.300013	1.305175	-33.000000	-99.000000
3166203.853000	38591192.600000	469.302000	1.300443	1.304813	-33.000000	-99.000000
3166203.853000	38591202.600000	459.302000	1.297453	1.302234	-33.000000	-99.000000
3166203.853000	38591202.600000	469.302000	1.297855	1.302021	-33.000000	-99.000000
3166193.853000	38591212.600000	459.302000	1.294659	1.299016	-33.000000	-99.000000
3166193.853000	38591212.600000	469.302000	1.294988	1.298928	-33.000000	-99.000000
3166193.853000	38591222.600000	459.302000	1.292733	1.296865	-33.000000	-99.000000
3166193.853000	38591222.600000	469.302000	1.293036	1.296827	-33.000000	-99.000000
3166203.853000	38591212.600000	459.302000	1.295044	1.299502	-33.000000	-99.000000
3166203.853000	38591212.600000	469.302000	1.295414	1.299390	-33.000000	-99.000000
3166203.853000	38591222.600000	459.302000	1.292839	1.297027	-33.000000	-99.000000
3166203.853000	38591222.600000	469.302000	1.293177	1.296982	-33.000000	-99.000000
3166173.853000	38591232.600000	469.302000	1.290754	1.294369	-33.000000	-99.000000
3166183.853000	38591232.600000	469.302000	1.291071	1.294711	-33.000000	-99.000000
3166193.853000	38591232.600000	459.302000	1.290950	1.294886	-33.000000	-99.000000
3166193.853000	38591232.600000	469.302000	1.291229	1.294883	-33.000000	-99.000000
3166203.853000	38591232.600000	459.302000	1.290856	1.294818	-33.000000	-99.000000
3166203.853000	38591232.600000	469.302000	1.291164	1.294815	-33.000000	-99.000000
3166213.853000	38591192.600000	459.302000	1.300980	1.306421	-33.000000	-99.000000
3166213.853000	38591192.600000	469.302000	1.301474	1.305936	-33.000000	-99.000000
3166213.853000	38591202.600000	459.302000	1.297873	1.302805	-33.000000	-99.000000
3166213.853000	38591202.600000	469.302000	1.298332	1.302542	-33.000000	-99.000000
3166223.853000	38591192.600000	459.302000	1.301377	1.307062	-33.000000	-99.000000
3166223.853000	38591192.600000	469.302000	1.301952	1.306464	-33.000000	-99.000000
3166223.853000	38591202.600000	459.302000	1.297732	1.302767	-33.000000	-99.000000
3166223.853000	38591202.600000	469.302000	1.298260	1.302473	-33.000000	-99.000000
3166213.853000	38591212.600000	459.302000	1.295080	1.299613	-33.000000	-99.000000
3166213.853000	38591212.600000	469.302000	1.295498	1.299486	-33.000000	-99.000000
3166213.853000	38591222.600000	459.302000	1.292615	1.296833	-33.000000	-99.000000
3166213.853000	38591222.600000	469.302000	1.292993	1.296788	-33.000000	-99.000000
3166223.853000	38591212.600000	459.302000	1.294606	1.299169	-33.000000	-99.000000
3166223.853000	38591212.600000	469.302000	1.295081	1.299043	-33.000000	-99.000000
3166223.853000	38591222.600000	459.302000	1.291946	1.296153	-33.000000	-99.000000
3166223.853000	38591222.600000	469.302000	1.292370	1.296121	-33.000000	-99.000000
3166233.853000	38591192.600000	459.302000	1.300784	1.306592	-33.000000	-99.000000
3166233.853000	38591192.600000	469.302000	1.301464	1.305952	-33.000000	-99.000000
3166233.853000	38591202.600000	459.302000	1.296754	1.301797	-33.000000	-99.000000
3166233.853000	38591202.600000	469.302000	1.297366	1.301519	-33.000000	-99.000000
3166243.853000	38591192.600000	459.302000	1.298721	1.304427	-33.000000	-99.000000
3166243.853000	38591192.600000	469.302000	1.299537	1.303888	-33.000000	-99.000000
3166243.853000	38591202.600000	459.302000	1.294663	1.299573	-33.000000	-99.000000
3166243.853000	38591202.600000	469.302000	1.295374	1.299382	-33.000000	-99.000000
3166233.853000	38591212.600000	459.302000	1.293444	1.297964	-33.000000	-99.000000
3166233.853000	38591212.600000	469.302000	1.293984	1.297869	-33.000000	-99.000000
3166233.853000	38591222.600000	459.302000	1.290718	1.294858	-33.000000	-99.000000
3166233.853000	38591222.600000	469.302000	1.291191	1.294858	-33.000000	-99.000000
3166243.853000	38591212.600000	459.302000	1.291431	1.295813	-33.000000	-99.000000
3166243.853000	38591212.600000	469.302000	1.292043	1.295786	-33.000000	-99.000000
3166243.853000	38591222.600000	459.302000	1.288833	1.292840	-33.000000	-99.000000
3166243.853000	38591222.600000	469.302000	1.289360	1.292893	-33.000000	-99.000000
3166213.853000	38591232.600000	459.302000	1.290462	1.294425	-33.000000	-99.000000
3166213.853000	38591232.600000	469.302000	1.290803	1.294429	-33.000000	-99.000000
3166223.853000	38591232.600000	459.302000	1.289689	1.293618	-33.000000	-99.000000
3166223.853000	38591232.600000	469.302000	1.290065	1.293639	-33.000000	-99.000000
3166233.853000	38591232.600000	459.302000	1.288461	1.292315	-33.000000	-99.000000
3166233.853000	38591232.600000	469.302000	1.288876	1.292364	-33.000000	-99.000000
3166243.853000	38591232.600000	459.302000	1.286723	1.290453	-33.000000	-99.000000
3166243.853000	38591232.600000	469.302000	1.287179	1.290543	-33.000000	-99.000000
3166173.853000	38591192.600000	479.302000	1.291743	1.333569	-33.000000	-99.000000
3166173.853000	38591202.600000	479.302000	1.290261	1.331073	-33.000000	-99.000000
3166173.853000	38591212.600000	479.302000	1.288703	1.328444	-33.000000	-99.000000
3166173.853000	38591222.600000	479.302000	1.287137	1.325797	-33.000000	-99.000000
3166193.853000	38591192.600000	479.302000	1.294666	1.338397	-33.000000	-99.000000
3166193.853000	38591202.600000	479.302000	1.292407	1.334623	-33.000000	-99.000000
3166203.853000	38591192.600000	479.302000	1.295994	1.340547	-33.000000	-99.000000
3166203.853000	38591202.600000	479.302000	1.293227	1.335947	-33.000000	-99.000000
3166193.853000	38591212.600000	479.302000	1.290177	1.330879	-33.000000	-99.000000
3166193.853000	38591222.600000	479.302000	1.288055	1.327305	-33.000000	-99.000000
3166203.853000	38591212.600000	479.302000	1.290596	1.331545	-33.000000	-99.000000
3166203.853000	38591222.600000	479.302000	1.288173	1.327472	-33.000000	-99.000000
3166173.853000	38591232.600000	479.302000	1.285609	1.323211	-33.000000	-99.000000
3166193.853000	38591232.600000	479.302000	1.286084	1.323978	-33.000000	-99.000000
3166203.853000	38591232.600000	479.302000	1.285982	1.323780	-33.000000	-99.000000
3166213.853000	38591192.600000	479.302000	1.297001	1.342126	-33.000000	-99.000000
3166213.853000	38591202.600000	479.302000	1.293670	1.336619	-33.000000	-99.000000
3166223.853000	38591192.600000	479.302000	1.297380	1.342624	-33.000000	-99.000000
3166223.853000	38591202.600000	479.302000	1.293499	1.336247	-33.000000	-99.000000
3166213.853000	38591212.600000	479.302000	1.290631	1.331553	-33.000000	-99.000000
3166213.853000	38591222.600000	479.302000	1.287926	1.327018	-33.000000	-99.000000
3166223.853000	38591212.600000	479.302000	1.290109	1.330614	-33.000000	-99.000000
3166223.853000	38591222.600000	479.302000	1.287193	1.325735	-33.000000	-99.000000
3166233.853000	38591192.600000	479.302000	1.296701	1.341345	-33.000000	-99.000000
3166233.853000	38591202.600000	479.302000	1.292426	1.334354	-33.000000	-99.000000
3166243.853000	38591192.600000	479.302000	1.294474	1.337499	-33.000000	-99.000000
3166243.853000	38591202.600000	479.302000	1.290154	1.330450	-33.000000	-99.000000
3166233.853000	38591212.600000	479.302000	1.288837	1.328407	-33.000000	-99.000000
3166233.853000	38591222.600000	479.302000	1.285845	1.323411	-33.000000	-99.000000
3166243.853000	38591212.600000	479.302000	1.286639	1.324636	-33.000000	-99.000000
3166243.853000	38591222.600000	479.302000	1.283778	1.319869	-33.000000	-99.000000
3166213.853000	38591232.600000	479.302000	1.285550	1.323019	-33.000000	-99.000000
3166223.853000	38591232.600000	479.302000	1.284700	1.321547	-33.000000	-99.000000
3166233.853000	38591232.600000	479.302000	1.283350	1.319226	-33.000000	-99.000000
3166243.853000	38591232.600000	479.302000	1.281439	1.315952	-33.000000	-99.000000
3166323.853000	38591082.600000	409.302000	0.921802	0.911461	-33.000000	-99.000000
3166313.853000	38591082.600000	429.302000	1.055599	1.068319	-33.000000	-99.000000
3166323.853000	38591082.600000	419.302000	1.042734	1.047500	-33.000000	-99.000000
3166323.853000	38591082.600000	429.302000	1.055364	1.066619	-33.000000	-99.000000
3166323.853000	38591092.600000	409.302000	0.921129	0.910851	-33.000000	-99.000000
3166323.853000	38591102.600000	409.302000	0.878260	0.874471	-33.000000	-99.000000
3166313.853000	38591092.600000	429.302000	1.056706	1.071330	-33.000000	-99.000000
3166313.853000	38591102.600000	429.302000	1.058514	1.076069	-33.000000	-99.000000
3166323.853000	38591092.600000	419.302000	1.043716	1.049344	-33.000000	-99.000000
3166323.853000	38591092.600000	429.302000	1.056283	1.068901	-33.000000	-99.000000
3166323.853000	38591102.600000	419.302000	1.029043	1.037663	-33.000000	-99.000000
3166323.853000	38591102.600000	429.302000	1.057681	1.072306	-33.000000	-99.000000
3166293.853000	38591082.600000	439.302000	1.032031	1.062589	-33.000000	-99.000000
3166293.853000	38591082.600000	449.302000	1.029297	1.055546	-33.000000	-99.000000
3166303.853000	38591082.600000	439.302000	1.032402	1.063578	-33.000000	-99.000000
3166303.853000	38591082.600000	449.302000	1.029554	1.056257	-33.000000	-99.000000
3166303.853000	38591082.600000	459.302000	1.025942	1.046824	-33.000000	-99.000000
3166293.853000	38591092.600000	439.302000	1.034426	1.068956	-33.000000	-99.000000
3166293.853000	38591092.600000	449.302000	1.030967	1.060162	-33.000000	-99.000000
3166293.853000	38591102.600000	439.302000	1.037868	1.077985	-33.000000	-99.000000
3166293.853000	38591102.600000	449.302000	1.033405	1.066840	-33.000000	-99.000000
3166303.853000	38591092.600000	439.302000	1.035093	1.070718	-33.000000	-99.000000
3166303.853000	38591092.600000	449.302000	1.031438	1.061459	-33.000000	-99.000000
3166303.853000	38591102.600000	439.302000	1.039185	1.081403	-33.000000	-99.000000
3166303.853000	38591102.600000	449.302000	1.034342	1.069380	-33.000000	-99.000000
3166303.853000	38591092.600000	459.302000	1.026492	1.048674	-33.000000	-99.000000
3166303.853000	38591102.600000	459.302000	1.027205	1.051270	-33.000000	-99.000000
3166313.853000	38591082.600000	439.302000	1.032364	1.063477	-33.000000	-99.000000
3166313.853000	38591082.600000	449.302000	1.029527	1.056184	-33.000000	-99.000000
3166323.853000	38591082.600000	439.302000	1.042551	1.054264	-33.000000	-99.000000
3166323.853000	38591082.600000	449.302000	1.029226	1.055350	-33.000000	-99.000000
3166313.853000	38591082.600000	459.302000	1.025934	1.046798	-33.000000	-99.000000
3166313.853000	38591082.600000	469.302000	0.987428	1.002271	-33.000000	-99.000000
3166323.853000	38591082.600000	459.302000	1.025842	1.046494	-33.000000	-99.000000
3166323.853000	38591082.600000	469.302000	0.987503	1.002486	-33.000000	-99.000000
3166313.853000	38591092.600000	439.302000	1.035024	1.070535	-33.000000	-99.000000
3166313.853000	38591092.600000	449.302000	1.031389	1.061324	-33.000000	-99.000000
3166313.853000	38591102.600000	439.302000	1.039043	1.081035	-33.000000	-99.000000
3166313.853000	38591102.600000	449.302000	1.034241	1.069107	-33.000000	-99.000000
3166323.853000	38591092.600000	439.302000	1.043712	1.056622	-33.000000	-99.000000
3166323.853000	38591092.600000	449.302000	1.030840	1.059813	-33.000000	-99.000000
3166323.853000	38591102.600000	439.302000	1.045502	1.060281	-33.000000	-99.000000
3166323.853000	38591102.600000	449.302000	1.022647	1.036508	-33.000000	-99.000000
3166313.853000	38591092.600000	459.302000	1.026478	1.048627	-33.000000	-99.000000
3166313.853000	38591092.600000	469.302000	0.986914	1.000832	-33.000000	-99.000000
3166313.853000	38591102.600000	459.302000	1.027183	1.051188	-33.000000	-99.000000
3166313.853000	38591102.600000	469.302000	0.986019	0.998391	-33.000000	-99.000000
3166323.853000	38591092.600000	459.302000	1.026321	1.048092	-33.000000	-99.000000
3166323.853000	38591092.600000	469.302000	0.987067	1.001261	-33.000000	-99.000000
3166323.853000	38591102.600000	459.302000	1.026938	1.050262	-33.000000	-99.000000
3166323.853000	38591102.600000	469.302000	0.986365	0.999328	-33.000000	-99.000000
3166303.853000	38591082.600000	489.302000	1.001209	1.009902	-33.000000	-99.000000
3166303.853000	38591092.600000	489.302000	1.001597	1.009880	-33.000000	-99.000000
3166303.853000	38591102.600000	489.302000	1.002067	1.009735	-33.000000	-99.000000
3166313.853000	38591082.600000	479.302000	0.998364	1.007856	-33.000000	-99.000000
3166313.853000	38591082.600000	489.302000	1.001203	1.009902	-33.000000	-99.000000
3166323.853000	38591082.600000	479.302000	0.998477	1.007992	-33.000000	-99.000000
3166323.853000	38591082.600000	489.302000	1.001139	1.009902	-33.000000	-99.000000
3166313.853000	38591092.600000	479.302000	0.997602	1.006938	-33.000000	-99.000000
3166313.853000	38591092.600000	489.302000	1.001588	1.009881	-33.000000	-99.000000
3166313.853000	38591102.600000	479.302000	0.996201	1.005216	-33.000000	-99.000000
3166313.853000	38591102.600000	489.302000	1.002055	1.009743	-33.000000	-99.000000
3166323.853000	38591092.600000	479.302000	0.997839	1.007223	-33.000000	-99.000000
3166323.853000	38591092.600000	489.302000	1.001482	1.009893	-33.000000	-99.000000
3166323.853000	38591102.600000	479.302000	0.996766	1.005914	-33.000000	-99.000000
3166323.853000	38591102.600000	489.302000	1.001904	1.009814	-33.000000	-99.000000
3166333.853000	38591082.600000	399.302000	0.799223	0.794889	-33.000000	-99.000000
3166333.853000	38591082.600000	409.302000	0.799815	0.795707	-33.000000	-99.000000
3166343.853000	38591082.600000	399.302000	0.799151	0.794838	-33.000000	-99.000000
3166343.853000	38591082.600000	409.302000	0.799797	0.795736	-33.000000	-99.000000
3166333.853000	38591082.600000	419.302000	0.920131	0.927125	-33.000000	-99.000000
3166333.853000	38591082.600000	429.302000	1.041079	1.051536	-33.000000	-99.000000
3166343.853000	38591082.600000	419.302000	0.854341	0.849531	-33.000000	-99.000000
3166343.853000	38591082.600000	429.302000	0.882781	0.883592	-33.000000	-99.000000
3166333.853000	38591092.600000	399.302000	0.798960	0.794700	-33.000000	-99.000000
3166333.853000	38591092.600000	409.302000	0.799750	0.795815	-33.000000	-99.000000
3166333.853000	38591102.600000	399.302000	0.798560	0.794400	-33.000000	-99.000000
3166333.853000	38591102.600000	409.302000	0.799648	0.795983	-33.000000	-99.000000
3166343.853000	38591092.600000	399.302000	0.798825	0.794601	-33.000000	-99.000000
3166343.853000	38591092.600000	409.302000	0.799716	0.795870	-33.000000	-99.000000
3166343.853000	38591102.600000	399.302000	0.798289	0.794186	-33.000000	-99.000000
3166343.853000	38591102.600000	409.302000	0.799575	0.796097	-33.000000	-99.000000
3166333.853000	38591092.600000	419.302000	0.919077	0.925640	-33.000000	-99.000000
3166333.853000	38591092.600000	429.302000	1.027097	1.038867	-33.000000	-99.000000
3166333.853000	38591102.600000	419.302000	0.903999	0.902892	-33.000000	-99.000000
3166333.853000	38591102.600000	429.302000	0.984491	0.994572	-33.000000	-99.000000
3166343.853000	38591092.600000	419.302000	0.854366	0.849509	-33.000000	-99.000000
3166343.853000	38591092.600000	429.302000	0.882750	0.883425	-33.000000	-99.000000
3166343.853000	38591102.600000	419.302000	0.854409	0.849473	-33.000000	-99.000000
3166343.853000	38591102.600000	429.302000	0.882700	0.883141	-33.000000	-99.000000
3166353.853000	38591082.600000	399.302000	0.799113	0.794811	-33.000000	-99.000000
3166353.853000	38591082.600000	409.302000	0.799788	0.795751	-33.000000	-99.000000
3166363.853000	38591082.600000	399.302000	0.799121	0.794816	-33.000000	-99.000000
3166353.853000	38591082.600000	419.302000	0.854343	0.849529	-33.000000	-99.000000
3166353.853000	38591082.600000	429.302000	0.882777	0.883573	-33.000000	-99.000000
3166363.853000	38591082.600000	419.302000	0.854343	0.849529	-33.000000	-99.000000
3166363.853000	38591082.600000	429.302000	0.882778	0.883577	-33.000000	-99.000000
3166353.853000	38591092.600000	399.302000	0.798752	0.794546	-33.000000	-99.000000
3166353.853000	38591092.600000	409.302000	0.799697	0.795900	-33.000000	-99.000000
3166353.853000	38591102.600000	399.302000	0.798129	0.794057	-33.000000	-99.000000
3166353.853000	38591102.600000	409.302000	0.799532	0.796165	-33.000000	-99.000000
3166363.853000	38591092.600000	399.302000	0.798767	0.794557	-33.000000	-99.000000
3166363.853000	38591102.600000	399.302000	0.798163	0.794085	-33.000000	-99.000000
3166353.853000	38591092.600000	419.302000	0.854371	0.849505	-33.000000	-99.000000
3166353.853000	38591092.600000	429.302000	0.882744	0.883388	-33.000000	-99.000000
3166353.853000	38591102.600000	419.302000	0.854421	0.849462	-33.000000	-99.000000
3166353.853000	38591102.600000	429.302000	0.882684	0.883056	-33.000000	-99.000000
3166363.853000	38591092.600000	419.302000	0.854370	0.849506	-33.000000	-99.000000
3166363.853000	38591092.600000	429.302000	0.882745	0.883396	-33.000000	-99.000000
3166363.853000	38591102.600000	419.302000	0.854418	0.849464	-33.000000	-99.000000
3166363.853000	38591102.600000	429.302000	0.882688	0.883074	-33.000000	-99.000000
3166333.853000	38591082.600000	439.302000	1.040895	1.050974	-33.000000	-99.000000
3166333.853000	38591082.600000	449.302000	1.013831	1.025083	-33.000000	-99.000000
3166343.853000	38591082.600000	439.302000	0.814484	0.814196	-33.000000	-99.000000
3166343.853000	38591082.600000	449.302000	0.797115	0.797115	-33.000000	-99.000000
3166333.853000	38591082.600000	459.302000	1.018953	1.028317	-33.000000	-99.000000
3166333.853000	38591082.600000	469.302000	0.987623	1.002829	-33.000000	-99.000000
3166343.853000	38591082.600000	459.302000	0.792857	0.792857	-33.000000	-99.000000
3166343.853000	38591082.600000	469.302000	0.817127	0.817127	-33.000000	-99.000000
3166333.853000	38591092.600000	439.302000	1.041374	1.051962	-33.000000	-99.000000
3166333.853000	38591092.600000	449.302000	1.014178	1.025562	-33.000000	-99.000000
3166333.853000	38591102.600000	439.302000	1.041988	1.053246	-33.000000	-99.000000
3166333.853000	38591102.600000	449.302000	1.014430	1.025938	-33.000000	-99.000000
3166343.853000	38591092.600000	439.302000	0.814563	0.814293	-33.000000	-99.000000
3166343.853000	38591092.600000	449.302000	0.797103	0.797103	-33.000000	-99.000000
3166343.853000	38591102.600000	439.302000	0.814699	0.814457	-33.000000	-99.000000
3166343.853000	38591102.600000	449.302000	0.797083	0.797083	-33.000000	-99.000000
3166333.853000	38591092.600000	459.302000	1.018728	1.027728	-33.000000	-99.000000
3166333.853000	38591092.600000	469.302000	0.987294	1.001898	-33.000000	-99.000000
3166333.853000	38591102.600000	459.302000	1.018155	1.026520	-33.000000	-99.000000
3166333.853000	38591102.600000	469.302000	0.941835	0.950361	-33.000000	-99.000000
3166343.853000	38591092.600000	459.302000	0.792857	0.792857	-33.000000	-99.000000
3166343.853000	38591092.600000	469.302000	0.817122	0.817122	-33.000000	-99.000000
3166343.853000	38591102.600000	459.302000	0.792857	0.792857	-33.000000	-99.000000
3166343.853000	38591102.600000	469.302000	0.817114	0.817114	-33.000000	-99.000000
3166353.853000	38591082.600000	439.302000	0.814493	0.814207	-33.000000	-99.000000
3166353.853000	38591082.600000	449.302000	0.797114	0.797114	-33.000000	-99.000000
3166363.853000	38591082.600000	439.302000	0.814491	0.814205	-33.000000	-99.000000
3166363.853000	38591082.600000	449.302000	0.797114	0.797114	-33.000000	-99.000000
3166353.853000	38591082.600000	459.302000	0.792857	0.792857	-33.000000	-99.000000
3166353.853000	38591082.600000	469.302000	0.817126	0.817126	-33.000000	-99.000000
3166363.853000	38591082.600000	459.302000	0.792857	0.792857	-33.000000	-99.000000
3166363.853000	38591082.600000	469.302000	0.817127	0.817127	-33.000000	-99.000000
3166353.853000	38591092.600000	439.302000	0.814581	0.814315	-33.000000	-99.000000
3166353.853000	38591092.600000	449.302000	0.797100	0.797100	-33.000000	-99.000000
3166353.853000	38591102.600000	439.302000	0.814741	0.814508	-33.000000	-99.000000
3166353.853000	38591102.600000	449.302000	0.797076	0.797076	-33.000000	-99.000000
3166363.853000	38591092.600000	439.302000	0.814577	0.814310	-33.000000	-99.000000
3166363.853000	38591092.600000	449.302000	0.797101	0.797101	-33.000000	-99.000000
3166363.853000	38591102.600000	439.302000	0.814732	0.814497	-33.000000	-99.000000
3166363.853000	38591102.600000	449.302000	0.797078	0.797078	-33.000000	-99.000000
3166353.853000	38591092.600000	459.302000	0.792857	0.792857	-33.000000	-99.000000
3166353.853000	38591092.600000	469.302000	0.817121	0.817121	-33.000000	-99.000000
3166353.853000	38591102.600000	459.302000	0.792857	0.792857	-33.000000	-99.000000
3166353.853000	38591102.600000	469.302000	0.817111	0.817111	-33.000000	-99.000000
3166363.853000	38591092.600000	459.302000	0.792857	0.792857	-33.000000	-99.000000
3166363.853000	38591092.600000	469.302000	0.817121	0.817121	-33.000000	-99.000000
3166363.853000	38591102.600000	459.302000	0.792857	0.792857	-33.000000	-99.000000
3166363.853000	38591102.600000	469.302000	0.817111	0.817111	-33.000000	-99.000000
3166373.853000	38591082.600000	429.302000	0.882783	0.883602	-33.000000	-99.000000
3166373.853000	38591092.600000	429.302000	0.882754	0.883446	-33.000000	-99.000000
3166373.853000	38591102.600000	429.302000	0.882707	0.883185	-33.000000	-99.000000
3166373.853000	38591082.600000	439.302000	0.814479	0.814190	-33.000000	-99.000000
3166373.853000	38591082.600000	449.302000	0.797116	0.797116	-33.000000	-99.000000
3166373.853000	38591082.600000	459.302000	0.792857	0.792857	-33.000000	-99.000000
3166373.853000	38591082.600000	469.302000	0.817128	0.817128	-33.000000	-99.000000
3166373.853000	38591092.600000	439.302000	0.814553	0.814281	-33.000000	-99.000000
3166373.853000	38591092.600000	449.302000	0.797104	0.797104	-33.000000	-99.000000
3166373.853000	38591102.600000	439.302000	0.814677	0.814431	-33.000000	-99.000000
3166373.853000	38591102.600000	449.302000	0.797086	0.797086	-33.000000	-99.000000
3166373.853000	38591092.600000	459.302000	0.792857	0.792857	-33.000000	-99.000000
3166373.853000	38591092.600000	469.302000	0.817123	0.817123	-33.000000	-99.000000
3166373.853000	38591102.600000	459.302000	0.792857	0.792857	-33.000000	-99.000000
3166373.853000	38591102.600000	469.302000	0.817115	0.817115	-33.000000	-99.000000
3166333.853000	38591082.600000	479.302000	0.998656	1.008204	-33.000000	-99.000000
3166333.853000	38591082.600000	489.302000	0.994183	1.002687	-33.000000	-99.000000
3166343.853000	38591082.600000	479.302000	0.835709	0.835709	-33.000000	-99.000000
3166343.853000	38591082.600000	489.302000	0.882718	0.882718	-33.000000	-99.000000
3166333.853000	38591092.600000	479.302000	0.998183	1.007637	-33.000000	-99.000000
3166333.853000	38591092.600000	489.302000	0.994086	1.002583	-33.000000	-99.000000
3166333.853000	38591102.600000	479.302000	0.956688	0.962810	-33.000000	-99.000000
3166333.853000	38591102.600000	489.302000	0.993783	1.002339	-33.000000	-99.000000
3166343.853000	38591092.600000	479.302000	0.835708	0.835708	-33.000000	-99.000000
3166343.853000	38591092.600000	489.302000	0.882664	0.882664	-33.000000	-99.000000
3166343.853000	38591102.600000	479.302000	0.835705	0.835705	-33.000000	-99.000000
3166343.853000	38591102.600000	489.302000	0.882572	0.882572	-33.000000	-99.000000
3166353.853000	38591082.600000	479.302000	0.835709	0.835709	-33.000000	-99.000000
3166353.853000	38591082.600000	489.302000	0.882711	0.882711	-33.000000	-99.000000
3166363.853000	38591082.600000	479.302000	0.835709	0.835709	-33.000000	-99.000000
3166363.853000	38591082.600000	489.302000	0.882713	0.882713	-33.000000	-99.000000
3166353.853000	38591082.600000	499.302000	0.919576	0.919576	-33.000000	-99.000000
3166363.853000	38591082.600000	499.302000	0.919568	0.919568	-33.000000	-99.000000
3166353.853000	38591092.600000	479.302000	0.835707	0.835707	-33.000000	-99.000000
3166353.853000	38591092.600000	489.302000	0.882651	0.882651	-33.000000	-99.000000
3166353.853000	38591102.600000	479.302000	0.835704	0.835704	-33.000000	-99.000000
3166353.853000	38591102.600000	489.302000	0.882542	0.882542	-33.000000	-99.000000
3166363.853000	38591092.600000	479.302000	0.835707	0.835707	-33.000000	-99.000000
3166363.853000	38591092.600000	489.302000	0.882654	0.882654	-33.000000	-99.000000
3166363.853000	38591102.600000	479.302000	0.835704	0.835704	-33.000000	-99.000000
3166363.853000	38591102.600000	489.302000	0.882549	0.882549	-33.000000	-99.000000
3166353.853000	38591092.600000	499.302000	0.920006	0.920006	-33.000000	-99.000000
3166353.853000	38591102.600000	499.302000	0.920773	0.920773	-33.000000	-99.000000
3166363.853000	38591092.600000	499.302000	0.919988	0.919988	-33.000000	-99.000000
3166363.853000	38591102.600000	499.302000	0.920731	0.920731	-33.000000	-99.000000
3166373.853000	38591082.600000	479.302000	0.835710	0.835710	-33.000000	-99.000000
3166373.853000	38591082.600000	489.302000	0.882721	0.882721	-33.000000	-99.000000
3166383.853000	38591082.600000	489.302000	0.882735	0.882735	-33.000000	-99.000000
3166373.853000	38591082.600000	499.302000	0.919509	0.919509	-33.000000	-99.000000
3166383.853000	38591082.600000	499.302000	0.919416	0.919416	-33.000000	-99.000000
3166373.853000	38591092.600000	479.302000	0.835708	0.835708	-33.000000	-99.000000
3166373.853000	38591092.600000	489.302000	0.882671	0.882671	-33.000000	-99.000000
3166373.853000	38591102.600000	479.302000	0.835705	0.835705	-33.000000	-99.000000
3166373.853000	38591102.600000	489.302000	0.882587	0.882587	-33.000000	-99.000000
3166383.853000	38591092.600000	489.302000	0.882696	0.882696	-33.000000	-99.000000
3166383.853000	38591102.600000	489.302000	0.882638	0.882638	-33.000000	-99.000000
3166373.853000	38591092.600000	499.302000	0.919873	0.919873	-33.000000	-99.000000
3166373.853000	38591102.600000	499.302000	0.920474	0.920474	-33.000000	-99.000000
3166383.853000	38591092.600000	499.302000	0.919701	0.919701	-33.000000	-99.000000
3166383.853000	38591102.600000	499.302000	0.920130	0.920130	-33.000000	-99.000000
3166253.853000	38591132.600000	469.302000	1.309557	1.315050	-33.000000	-99.000000
3166253.853000	38591142.600000	459.302000	1.316798	1.334604	-33.000000	-99.000000
3166253.853000	38591142.600000	469.302000	1.318688	1.325179	-33.000000	-99.000000
3166253.853000	38591152.600000	459.302000	1.318593	1.337440	-33.000000	-99.000000
3166253.853000	38591152.600000	469.302000	1.320291	1.326913	-33.000000	-99.000000
3166253.853000	38591162.600000	459.302000	1.312225	1.324738	-33.000000	-99.000000
3166253.853000	38591162.600000	469.302000	1.313599	1.319416	-33.000000	-99.000000
3166263.853000	38591152.600000	459.302000	1.301125	1.310941	-33.000000	-99.000000
3166263.853000	38591152.600000	469.302000	1.303753	1.308725	-33.000000	-99.000000
3166263.853000	38591162.600000	459.302000	1.299276	1.307622	-33.000000	-99.000000
3166263.853000	38591162.600000	469.302000	1.301469	1.306168	-33.000000	-99.000000
3166253.853000	38591172.600000	459.302000	1.305163	1.313673	-33.000000	-99.000000
3166253.853000	38591172.600000	469.302000	1.306467	1.311506	-33.000000	-99.000000
3166253.853000	38591182.600000	459.302000	1.299370	1.305839	-33.000000	-99.000000
3166253.853000	38591182.600000	469.302000	1.300525	1.305004	-33.000000	-99.000000
3166263.853000	38591172.600000	459.302000	1.295651	1.302334	-33.000000	-99.000000
3166263.853000	38591172.600000	469.302000	1.297441	1.301733	-33.000000	-99.000000
3166263.853000	38591182.600000	459.302000	1.292047	1.297537	-33.000000	-99.000000
3166263.853000	38591182.600000	469.302000	1.293489	1.297420	-33.000000	-99.000000
3166323.853000	38591112.600000	409.302000	0.876539	0.872492	-33.000000	-99.000000
3166323.853000	38591122.600000	409.302000	0.846504	0.839458	-33.000000	-99.000000
3166313.853000	38591112.600000	429.302000	1.061504	1.083657	-33.000000	-99.000000
3166313.853000	38591122.600000	429.302000	1.065949	1.094653	-33.000000	-99.000000
3166323.853000	38591112.600000	419.302000	1.016664	1.028049	-33.000000	-99.000000
3166323.853000	38591112.600000	429.302000	1.059746	1.077247	-33.000000	-99.000000
3166323.853000	38591122.600000	419.302000	1.015990	1.027914	-33.000000	-99.000000
3166323.853000	38591122.600000	429.302000	1.062309	1.083254	-33.000000	-99.000000
3166323.853000	38591132.600000	409.302000	0.844276	0.837829	-33.000000	-99.000000
3166323.853000	38591142.600000	409.302000	0.799349	0.796481	-33.000000	-99.000000
3166313.853000	38591132.600000	429.302000	1.069549	1.103250	-33.000000	-99.000000
3166313.853000	38591142.600000	429.302000	1.067426	1.097767	-33.000000	-99.000000
3166323.853000	38591132.600000	419.302000	0.980465	0.995645	-33.000000	-99.000000
3166323.853000	38591132.600000	429.302000	1.063953	1.086781	-33.000000	-99.000000
3166323.853000	38591142.600000	419.302000	0.925448	0.932917	-33.000000	-99.000000
3166323.853000	38591142.600000	429.302000	1.050616	1.071967	-33.000000	-99.000000
3166293.853000	38591112.600000	439.302000	1.042836	1.090784	-33.000000	-99.000000
3166293.853000	38591112.600000	449.302000	1.036914	1.076272	-33.000000	-99.000000
3166293.853000	38591122.600000	439.302000	1.049500	1.107660	-33.000000	-99.000000
3166293.853000	38591122.600000	449.302000	1.041512	1.088160	-33.000000	-99.000000
3166303.853000	38591112.600000	439.302000	1.045817	1.098359	-33.000000	-99.000000
3166303.853000	38591112.600000	449.302000	1.038989	1.081713	-33.000000	-99.000000
3166303.853000	38591122.600000	439.302000	1.057598	1.128058	-33.000000	-99.000000
3166303.853000	38591122.600000	449.302000	1.047184	1.101795	-33.000000	-99.000000
3166303.853000	38591112.600000	459.302000	1.027676	1.053982	-33.000000	-99.000000
3166303.853000	38591122.600000	459.302000	1.024794	1.050499	-33.000000	-99.000000
3166293.853000	38591132.600000	439.302000	1.054733	1.120838	-33.000000	-99.000000
3166293.853000	38591132.600000	449.302000	1.045112	1.096963	-33.000000	-99.000000
3166293.853000	38591142.600000	439.302000	1.051771	1.113385	-33.000000	-99.000000
3166293.853000	38591142.600000	449.302000	1.043043	1.091970	-33.000000	-99.000000
3166303.853000	38591132.600000	439.302000	1.074979	1.170906	-33.000000	-99.000000
3166303.853000	38591132.600000	449.302000	1.064561	1.136923	-33.000000	-99.000000
3166303.853000	38591142.600000	439.302000	1.063384	1.142688	-33.000000	-99.000000
3166303.853000	38591142.600000	449.302000	1.051656	1.111644	-33.000000	-99.000000
3166303.853000	38591132.600000	459.302000	1.003982	1.014915	-33.000000	-99.000000
3166303.853000	38591142.600000	459.302000	1.020691	1.043327	-33.000000	-99.000000
3166313.853000	38591112.600000	439.302000	1.052644	1.074979	-33.000000	-99.000000
3166313.853000	38591112.600000	449.302000	1.038749	1.081090	-33.000000	-99.000000
3166313.853000	38591122.600000	439.302000	1.061466	1.094158	-33.000000	-99.000000
3166313.853000	38591122.600000	449.302000	1.046356	1.099881	-33.000000	-99.000000
3166323.853000	38591112.600000	439.302000	1.048318	1.066119	-33.000000	-99.000000
3166323.853000	38591112.600000	449.302000	1.026279	1.041325	-33.000000	-99.000000
3166323.853000	38591122.600000	439.302000	1.052344	1.074653	-33.000000	-99.000000
3166323.853000	38591122.600000	449.302000	1.030762	1.047381	-33.000000	-99.000000
3166313.853000	38591112.600000	459.302000	1.027680	1.053905	-33.000000	-99.000000
3166313.853000	38591112.600000	469.302000	0.984364	0.994091	-33.000000	-99.000000
3166313.853000	38591122.600000	459.302000	1.025338	1.051402	-33.000000	-99.000000
3166313.853000	38591122.600000	469.302000	0.981335	0.986972	-33.000000	-99.000000
3166323.853000	38591112.600000	459.302000	1.027541	1.052763	-33.000000	-99.000000
3166323.853000	38591112.600000	469.302000	0.985235	0.996321	-33.000000	-99.000000
3166323.853000	38591122.600000	459.302000	1.027534	1.054205	-33.000000	-99.000000
3166323.853000	38591122.600000	469.302000	0.983635	0.992294	-33.000000	-99.000000
3166313.853000	38591132.600000	439.302000	1.073833	1.121997	-33.000000	-99.000000
3166313.853000	38591132.600000	449.302000	1.058781	1.126065	-33.000000	-99.000000
3166313.853000	38591142.600000	439.302000	1.065430	1.103182	-33.000000	-99.000000
3166313.853000	38591142.600000	449.302000	1.050139	1.108385	-33.000000	-99.000000
3166323.853000	38591132.600000	439.302000	1.055307	1.081131	-33.000000	-99.000000
3166323.853000	38591132.600000	449.302000	1.033468	1.051161	-33.000000	-99.000000
3166323.853000	38591142.600000	439.302000	1.052683	1.075564	-33.000000	-99.000000
3166323.853000	38591142.600000	449.302000	1.029625	1.046028	-33.000000	-99.000000
3166313.853000	38591132.600000	459.302000	1.012281	1.028716	-33.000000	-99.000000
3166313.853000	38591132.600000	469.302000	0.978007	0.980180	-33.000000	-99.000000
3166313.853000	38591142.600000	459.302000	1.022191	1.045966	-33.000000	-99.000000
3166313.853000	38591142.600000	469.302000	0.979905	0.983920	-33.000000	-99.000000
3166323.853000	38591132.600000	459.302000	1.026759	1.053521	-33.000000	-99.000000
3166323.853000	38591132.600000	469.302000	0.982407	0.989386	-33.000000	-99.000000
3166323.853000	38591142.600000	459.302000	1.022423	1.027272	-33.000000	-99.000000
3166323.853000	38591142.600000	469.302000	0.983019	0.990826	-33.000000	-99.000000
3166323.853000	38591152.600000	409.302000	0.799407	0.796398	-33.000000	-99.000000
3166323.853000	38591162.600000	409.302000	0.799526	0.796214	-33.000000	-99.000000
3166313.853000	38591152.600000	429.302000	1.062690	1.085554	-33.000000	-99.000000
3166313.853000	38591162.600000	429.302000	1.059178	1.076220	-33.000000	-99.000000
3166323.853000	38591152.600000	419.302000	0.920313	0.926559	-33.000000	-99.000000
3166323.853000	38591152.600000	429.302000	1.032489	1.049735	-33.000000	-99.000000
3166323.853000	38591162.600000	419.302000	0.904048	0.902994	-33.000000	-99.000000
3166323.853000	38591162.600000	429.302000	0.986145	0.997203	-33.000000	-99.000000
3166323.853000	38591172.600000	409.302000	0.799644	0.796024	-33.000000	-99.000000
3166323.853000	38591182.600000	409.302000	0.799737	0.795871	-33.000000	-99.000000
3166313.853000	38591172.600000	429.302000	1.057046	1.070389	-33.000000	-99.000000
3166313.853000	38591182.600000	429.302000	1.055765	1.066817	-33.000000	-99.000000
3166323.853000	38591172.600000	419.302000	0.854422	0.849470	-33.000000	-99.000000
3166323.853000	38591172.600000	429.302000	0.934649	0.944919	-33.000000	-99.000000
3166323.853000	38591182.600000	419.302000	0.854391	0.849496	-33.000000	-99.000000
3166323.853000	38591182.600000	429.302000	0.904420	0.905661	-33.000000	-99.000000
3166293.853000	38591152.600000	439.302000	1.044888	1.096015	-33.000000	-99.000000
3166293.853000	38591152.600000	449.302000	1.038313	1.079971	-33.000000	-99.000000
3166293.853000	38591162.600000	439.302000	1.039302	1.081715	-33.000000	-99.000000
3166293.853000	38591162.600000	449.302000	1.034395	1.069544	-33.000000	-99.000000
3166303.853000	38591152.600000	439.302000	1.048973	1.106340	-33.000000	-99.000000
3166303.853000	38591152.600000	449.302000	1.041116	1.087177	-33.000000	-99.000000
3166303.853000	38591162.600000	439.302000	1.041001	1.086096	-33.000000	-99.000000
3166303.853000	38591162.600000	449.302000	1.035594	1.072774	-33.000000	-99.000000
3166303.853000	38591152.600000	459.302000	1.027341	1.054015	-33.000000	-99.000000
3166303.853000	38591162.600000	459.302000	1.027354	1.052056	-33.000000	-99.000000
3166293.853000	38591172.600000	439.302000	1.086405	1.094232	-33.000000	-99.000000
3166293.853000	38591172.600000	449.302000	1.031629	1.062000	-33.000000	-99.000000
3166293.853000	38591182.600000	439.302000	1.089164	1.097392	-33.000000	-99.000000
3166293.853000	38591182.600000	449.302000	1.088572	1.095560	-33.000000	-99.000000
3166303.853000	38591172.600000	439.302000	1.045927	1.061070	-33.000000	-99.000000
3166303.853000	38591172.600000	449.302000	1.032213	1.063603	-33.000000	-99.000000
3166303.853000	38591182.600000	439.302000	1.043708	1.056583	-33.000000	-99.000000
3166303.853000	38591182.600000	449.302000	1.030044	1.057632	-33.000000	-99.000000
3166303.853000	38591172.600000	459.302000	1.026638	1.049265	-33.000000	-99.000000
3166303.853000	38591182.600000	459.302000	1.026036	1.047190	-33.000000	-99.000000
3166313.853000	38591152.600000	439.302000	1.053955	1.077914	-33.000000	-99.000000
3166313.853000	38591152.600000	449.302000	1.040776	1.086318	-33.000000	-99.000000
3166313.853000	38591162.600000	439.302000	1.047767	1.064938	-33.000000	-99.000000
3166313.853000	38591162.600000	449.302000	1.026023	1.040909	-33.000000	-99.000000
3166323.853000	38591152.600000	439.302000	1.047497	1.064631	-33.000000	-99.000000
3166323.853000	38591152.600000	449.302000	1.022382	1.036391	-33.000000	-99.000000
3166323.853000	38591162.600000	439.302000	1.043682	1.056739	-33.000000	-99.000000
3166323.853000	38591162.600000	449.302000	1.016600	1.028789	-33.000000	-99.000000
3166313.853000	38591152.600000	459.302000	1.027403	1.054032	-33.000000	-99.000000
3166313.853000	38591152.600000	469.302000	0.983374	0.991683	-33.000000	-99.000000
3166313.853000	38591162.600000	459.302000	1.027334	1.051965	-33.000000	-99.000000
3166313.853000	38591162.600000	469.302000	0.985429	0.996883	-33.000000	-99.000000
3166323.853000	38591152.600000	459.302000	1.020642	1.027434	-33.000000	-99.000000
3166323.853000	38591152.600000	469.302000	0.984619	0.994774	-33.000000	-99.000000
3166323.853000	38591162.600000	459.302000	1.018528	1.026192	-33.000000	-99.000000
3166323.853000	38591162.600000	469.302000	0.941947	0.950255	-33.000000	-99.000000
3166313.853000	38591172.600000	439.302000	1.044343	1.057931	-33.000000	-99.000000
3166313.853000	38591172.600000	449.302000	1.020487	1.033679	-33.000000	-99.000000
3166313.853000	38591182.600000	439.302000	1.042326	1.053846	-33.000000	-99.000000
3166313.853000	38591182.600000	449.302000	1.016841	1.028948	-33.000000	-99.000000
3166323.853000	38591172.600000	439.302000	1.034318	1.045458	-33.000000	-99.000000
3166323.853000	38591172.600000	449.302000	1.013047	1.024142	-33.000000	-99.000000
3166323.853000	38591182.600000	439.302000	0.961472	0.972728	-33.000000	-99.000000
3166323.853000	38591182.600000	449.302000	1.011043	1.021525	-33.000000	-99.000000
3166313.853000	38591172.600000	459.302000	1.026623	1.049209	-33.000000	-99.000000
3166313.853000	38591172.600000	469.302000	0.986541	0.999871	-33.000000	-99.000000
3166313.853000	38591182.600000	459.302000	1.026026	1.047158	-33.000000	-99.000000
3166313.853000	38591182.600000	469.302000	0.987173	1.001618	-33.000000	-99.000000
3166323.853000	38591172.600000	459.302000	0.976097	0.986368	-33.000000	-99.000000
3166323.853000	38591172.600000	469.302000	0.882072	0.882072	-33.000000	-99.000000
3166323.853000	38591182.600000	459.302000	0.917886	0.922489	-33.000000	-99.000000
3166323.853000	38591182.600000	469.302000	0.838562	0.838562	-33.000000	-99.000000
3166253.853000	38591112.600000	479.302000	1.285313	1.321480	-33.000000	-99.000000
3166253.853000	38591122.600000	479.302000	1.293441	1.334437	-33.000000	-99.000000
3166253.853000	38591122.600000	489.302000	1.287685	1.286932	-33.000000	-99.000000
3166263.853000	38591122.600000	479.302000	1.279507	1.311233	-33.000000	-99.000000
3166253.853000	38591132.600000	479.302000	1.302124	1.347376	-33.000000	-99.000000
3166253.853000	38591132.600000	489.302000	1.294610	1.291709	-33.000000	-99.000000
3166253.853000	38591142.600000	479.302000	1.308272	1.354851	-33.000000	-99.000000
3166263.853000	38591132.600000	479.302000	1.287227	1.323567	-33.000000	-99.000000
3166263.853000	38591142.600000	479.302000	1.293657	1.333641	-33.000000	-99.000000
3166273.853000	38591142.600000	479.302000	1.269198	1.293460	-33.000000	-99.000000
3166253.853000	38591152.600000	479.302000	1.309428	1.356398	-33.000000	-99.000000
3166253.853000	38591162.600000	479.302000	1.306263	1.353973	-33.000000	-99.000000
3166263.853000	38591152.600000	479.302000	1.296128	1.337753	-33.000000	-99.000000
3166263.853000	38591162.600000	479.302000	1.294576	1.335937	-33.000000	-99.000000
3166253.853000	38591172.600000	479.302000	1.300618	1.346449	-33.000000	-99.000000
3166253.853000	38591182.600000	479.302000	1.295035	1.337969	-33.000000	-99.000000
3166263.853000	38591172.600000	479.302000	1.291080	1.330870	-33.000000	-99.000000
3166263.853000	38591182.600000	479.302000	1.287344	1.325106	-33.000000	-99.000000
3166273.853000	38591152.600000	479.302000	1.274476	1.302444	-33.000000	-99.000000
3166273.853000	38591162.600000	479.302000	1.277047	1.307095	-33.000000	-99.000000
3166273.853000	38591172.600000	479.302000	1.277508	1.308250	-33.000000	-99.000000
3166273.853000	38591182.600000	479.302000	1.276915	1.307561	-33.000000	-99.000000
3166303.853000	38591112.600000	489.302000	1.002221	1.009078	-33.000000	-99.000000
3166303.853000	38591122.600000	489.302000	0.999148	1.005865	-33.000000	-99.000000
3166303.853000	38591132.600000	489.302000	0.975343	0.982531	-33.000000	-99.000000
3166303.853000	38591142.600000	489.302000	0.994901	1.002406	-33.000000	-99.000000
3166313.853000	38591112.600000	479.302000	0.993319	1.001525	-33.000000	-99.000000
3166313.853000	38591112.600000	489.302000	1.002239	1.009128	-33.000000	-99.000000
3166313.853000	38591122.600000	479.302000	0.986927	0.992435	-33.000000	-99.000000
3166313.853000	38591122.600000	489.302000	0.999702	1.006338	-33.000000	-99.000000
3166323.853000	38591112.600000	479.302000	0.994907	1.003584	-33.000000	-99.000000
3166323.853000	38591112.600000	489.302000	1.002259	1.009520	-33.000000	-99.000000
3166323.853000	38591122.600000	479.302000	0.991972	0.999713	-33.000000	-99.000000
3166323.853000	38591122.600000	489.302000	1.002040	1.008715	-33.000000	-99.000000
3166313.853000	38591132.600000	479.302000	0.977868	0.977193	-33.000000	-99.000000
3166313.853000	38591132.600000	489.302000	0.985535	0.993849	-33.000000	-99.000000
3166313.853000	38591142.600000	479.302000	0.983501	0.986976	-33.000000	-99.000000
3166313.853000	38591142.600000	489.302000	0.996502	1.003716	-33.000000	-99.000000
3166323.853000	38591132.600000	479.302000	0.989485	0.996217	-33.000000	-99.000000
3166323.853000	38591132.600000	489.302000	0.997318	1.003533	-33.000000	-99.000000
3166323.853000	38591142.600000	479.302000	0.990878	0.998182	-33.000000	-99.000000
3166323.853000	38591142.600000	489.302000	0.996757	1.003369	-33.000000	-99.000000
3166303.853000	38591152.600000	489.302000	1.001942	1.008541	-33.000000	-99.000000
3166303.853000	38591162.600000	489.302000	1.002274	1.009651	-33.000000	-99.000000
3166303.853000	38591172.600000	489.302000	1.001818	1.009891	-33.000000	-99.000000
3166303.853000	38591182.600000	489.302000	1.001384	1.009933	-33.000000	-99.000000
3166313.853000	38591152.600000	479.302000	0.991680	0.999281	-33.000000	-99.000000
3166313.853000	38591152.600000	489.302000	1.002016	1.008642	-33.000000	-99.000000
3166313.853000	38591162.600000	479.302000	0.995491	1.004288	-33.000000	-99.000000
3166313.853000	38591162.600000	489.302000	1.002263	1.009665	-33.000000	-99.000000
3166323.853000	38591152.600000	479.302000	0.994040	1.002435	-33.000000	-99.000000
3166323.853000	38591152.600000	489.302000	0.995681	1.003081	-33.000000	-99.000000
3166323.853000	38591162.600000	479.302000	0.956499	0.962414	-33.000000	-99.000000
3166323.853000	38591162.600000	489.302000	0.994199	1.002461	-33.000000	-99.000000
3166313.853000	38591172.600000	479.302000	0.997268	1.006496	-33.000000	-99.000000
3166313.853000	38591172.600000	489.302000	1.001806	1.009894	-33.000000	-99.000000
3166313.853000	38591182.600000	479.302000	0.998195	1.007622	-33.000000	-99.000000
3166313.853000	38591182.600000	489.302000	1.001377	1.009933	-33.000000	-99.000000
3166323.853000	38591172.600000	479.302000	0.921110	0.929111	-33.000000	-99.000000
3166323.853000	38591172.600000	489.302000	0.993113	1.001970	-33.000000	-99.000000
3166323.853000	38591182.600000	479.302000	0.835803	0.834540	-33.000000	-99.000000
3166323.853000	38591182.600000	489.302000	0.936276	0.940879	-33.000000	-99.000000
3166253.853000	38591192.600000	459.302000	1.294820	1.300145	-33.000000	-99.000000
3166253.853000	38591192.600000	469.302000	1.295801	1.299871	-33.000000	-99.000000
3166253.853000	38591202.600000	459.302000	1.291263	1.295878	-33.000000	-99.000000
3166253.853000	38591202.600000	469.302000	1.292086	1.295851	-33.000000	-99.000000
3166263.853000	38591192.600000	459.302000	1.288996	1.293696	-33.000000	-99.000000
3166263.853000	38591192.600000	469.302000	1.290157	1.293800	-33.000000	-99.000000
3166263.853000	38591202.600000	459.302000	1.286533	1.290702	-33.000000	-99.000000
3166263.853000	38591202.600000	469.302000	1.287473	1.290893	-33.000000	-99.000000
3166253.853000	38591212.600000	459.302000	1.288466	1.292606	-33.000000	-99.000000
3166253.853000	38591212.600000	469.302000	1.289157	1.292687	-33.000000	-99.000000
3166253.853000	38591222.600000	459.302000	1.286244	1.290048	-33.000000	-99.000000
3166253.853000	38591222.600000	469.302000	1.286828	1.290174	-33.000000	-99.000000
3166263.853000	38591212.600000	459.302000	1.284562	1.288361	-33.000000	-99.000000
3166263.853000	38591212.600000	469.302000	1.285332	1.288579	-33.000000	-99.000000
3166263.853000	38591222.600000	459.302000	1.282978	1.286510	-33.000000	-99.000000
3166263.853000	38591222.600000	469.302000	1.283617	1.286726	-33.000000	-99.000000
3166253.853000	38591232.600000	459.302000	1.284457	1.288012	-33.000000	-99.000000
3166253.853000	38591232.600000	469.302000	1.284954	1.288154	-33.000000	-99.000000
3166263.853000	38591232.600000	459.302000	1.281693	1.285025	-33.000000	-99.000000
3166263.853000	38591232.600000	469.302000	1.282229	1.285229	-33.000000	-99.000000
3166323.853000	38591192.600000	409.302000	0.799803	0.795759	-33.000000	-99.000000
3166323.853000	38591202.600000	409.302000	0.799849	0.795679	-33.000000	-99.000000
3166313.853000	38591192.600000	429.302000	1.054966	1.064572	-33.000000	-99.000000
3166313.853000	38591202.600000	429.302000	1.040501	1.050292	-33.000000	-99.000000
3166323.853000	38591192.600000	419.302000	0.854368	0.849516	-33.000000	-99.000000
3166323.853000	38591192.600000	429.302000	0.882776	0.883555	-33.000000	-99.000000
3166323.853000	38591202.600000	419.302000	0.854351	0.849530	-33.000000	-99.000000
3166323.853000	38591202.600000	429.302000	0.882794	0.883655	-33.000000	-99.000000
3166323.853000	38591212.600000	409.302000	0.799882	0.795621	-33.000000	-99.000000
3166323.853000	38591222.600000	409.302000	0.799906	0.795579	-33.000000	-99.000000
3166313.853000	38591212.600000	429.302000	1.025609	1.035814	-33.000000	-99.000000
3166313.853000	38591222.600000	429.302000	0.982282	0.991103	-33.000000	-99.000000
3166323.853000	38591212.600000	419.302000	0.854339	0.849541	-33.000000	-99.000000
3166323.853000	38591212.600000	429.302000	0.882807	0.883727	-33.000000	-99.000000
3166323.853000	38591222.600000	419.302000	0.854330	0.849548	-33.000000	-99.000000
3166323.853000	38591222.600000	429.302000	0.882817	0.883780	-33.000000	-99.000000
3166293.853000	38591192.600000	439.302000	1.091348	1.100008	-33.000000	-99.000000
3166293.853000	38591192.600000	449.302000	1.091161	1.099024	-33.000000	-99.000000
3166293.853000	38591202.600000	439.302000	1.092975	1.101997	-33.000000	-99.000000
3166293.853000	38591202.600000	449.302000	1.092983	1.101464	-33.000000	-99.000000
3166303.853000	38591192.600000	439.302000	1.042253	1.053657	-33.000000	-99.000000
3166303.853000	38591192.600000	449.302000	1.028607	1.053644	-33.000000	-99.000000
3166303.853000	38591202.600000	439.302000	1.041264	1.051674	-33.000000	-99.000000
3166303.853000	38591202.600000	449.302000	1.027622	1.050901	-33.000000	-99.000000
3166303.853000	38591192.600000	459.302000	1.025605	1.045766	-33.000000	-99.000000
3166303.853000	38591202.600000	459.302000	1.025303	1.044786	-33.000000	-99.000000
3166293.853000	38591212.600000	439.302000	1.094155	1.103452	-33.000000	-99.000000
3166293.853000	38591212.600000	449.302000	1.094251	1.103162	-33.000000	-99.000000
3166293.853000	38591222.600000	439.302000	1.095002	1.104499	-33.000000	-99.000000
3166293.853000	38591222.600000	449.302000	1.095131	1.104342	-33.000000	-99.000000
3166303.853000	38591212.600000	439.302000	1.040572	1.050290	-33.000000	-99.000000
3166303.853000	38591212.600000	449.302000	1.026927	1.048959	-33.000000	-99.000000
3166303.853000	38591222.600000	439.302000	1.040077	1.049301	-33.000000	-99.000000
3166303.853000	38591222.600000	449.302000	1.013110	1.024095	-33.000000	-99.000000
3166303.853000	38591212.600000	459.302000	1.025088	1.044095	-33.000000	-99.000000
3166303.853000	38591222.600000	459.302000	1.024932	1.043597	-33.000000	-99.000000
3166313.853000	38591192.600000	439.302000	1.041080	1.051336	-33.000000	-99.000000
3166313.853000	38591192.600000	449.302000	1.014456	1.025861	-33.000000	-99.000000
3166313.853000	38591202.600000	439.302000	1.040280	1.049728	-33.000000	-99.000000
3166313.853000	38591202.600000	449.302000	1.012882	1.023827	-33.000000	-99.000000
3166323.853000	38591192.600000	439.302000	0.914183	0.925048	-33.000000	-99.000000
3166323.853000	38591192.600000	449.302000	0.935525	0.949025	-33.000000	-99.000000
3166323.853000	38591202.600000	439.302000	0.814437	0.814134	-33.000000	-99.000000
3166323.853000	38591202.600000	449.302000	0.797117	0.797117	-33.000000	-99.000000
3166313.853000	38591192.600000	459.302000	1.025600	1.045748	-33.000000	-99.000000
3166313.853000	38591192.600000	469.302000	0.987556	1.002694	-33.000000	-99.000000
3166313.853000	38591202.600000	459.302000	1.018541	1.027965	-33.000000	-99.000000
3166313.853000	38591202.600000	469.302000	0.987803	1.003393	-33.000000	-99.000000
3166323.853000	38591192.600000	459.302000	0.832780	0.832780	-33.000000	-99.000000
3166323.853000	38591192.600000	469.302000	0.817138	0.817138	-33.000000	-99.000000
3166323.853000	38591202.600000	459.302000	0.792856	0.792856	-33.000000	-99.000000
3166323.853000	38591202.600000	469.302000	0.817140	0.817140	-33.000000	-99.000000
3166313.853000	38591212.600000	439.302000	1.039749	1.048662	-33.000000	-99.000000
3166313.853000	38591212.600000	449.302000	1.011826	1.022463	-33.000000	-99.000000
3166313.853000	38591222.600000	439.302000	1.039386	1.047934	-33.000000	-99.000000
3166313.853000	38591222.600000	449.302000	1.011105	1.021532	-33.000000	-99.000000
3166323.853000	38591212.600000	439.302000	0.814404	0.814095	-33.000000	-99.000000
3166323.853000	38591212.600000	449.302000	0.797122	0.797122	-33.000000	-99.000000
3166323.853000	38591222.600000	439.302000	0.814380	0.814066	-33.000000	-99.000000
3166323.853000	38591222.600000	449.302000	0.797126	0.797126	-33.000000	-99.000000
3166313.853000	38591212.600000	459.302000	1.017892	1.027221	-33.000000	-99.000000
3166313.853000	38591212.600000	469.302000	0.987970	1.003869	-33.000000	-99.000000
3166313.853000	38591222.600000	459.302000	1.017451	1.026715	-33.000000	-99.000000
3166313.853000	38591222.600000	469.302000	0.941525	0.950225	-33.000000	-99.000000
3166323.853000	38591212.600000	459.302000	0.792857	0.792857	-33.000000	-99.000000
3166323.853000	38591212.600000	469.302000	0.817141	0.817141	-33.000000	-99.000000
3166323.853000	38591222.600000	459.302000	0.792857	0.792857	-33.000000	-99.000000
3166323.853000	38591222.600000	469.302000	0.817142	0.817142	-33.000000	-99.000000
3166323.853000	38591232.600000	409.302000	0.799924	0.795548	-33.000000	-99.000000
3166313.853000	38591232.600000	429.302000	0.933251	0.942936	-33.000000	-99.000000
3166323.853000	38591232.600000	419.302000	0.854323	0.849554	-33.000000	-99.000000
3166323.853000	38591232.600000	429.302000	0.882824	0.883819	-33.000000	-99.000000
3166293.853000	38591232.600000	439.302000	1.095607	1.105247	-33.000000	-99.000000
3166293.853000	38591232.600000	449.302000	1.095744	1.105163	-33.000000	-99.000000
3166303.853000	38591232.600000	439.302000	1.039716	1.048579	-33.000000	-99.000000
3166303.853000	38591232.600000	449.302000	1.012303	1.023057	-33.000000	-99.000000
3166303.853000	38591232.600000	459.302000	1.024815	1.043227	-33.000000	-99.000000
3166313.853000	38591232.600000	439.302000	1.032006	1.040865	-33.000000	-99.000000
3166313.853000	38591232.600000	449.302000	1.010603	1.020884	-33.000000	-99.000000
3166323.853000	38591232.600000	439.302000	0.814363	0.814045	-33.000000	-99.000000
3166323.853000	38591232.600000	449.302000	0.797129	0.797129	-33.000000	-99.000000
3166313.853000	38591232.600000	459.302000	1.017148	1.026370	-33.000000	-99.000000
3166313.853000	38591232.600000	469.302000	0.881575	0.881575	-33.000000	-99.000000
3166323.853000	38591232.600000	459.302000	0.792857	0.792857	-33.000000	-99.000000
3166323.853000	38591232.600000	469.302000	0.817142	0.817142	-33.000000	-99.000000
3166253.853000	38591192.600000	479.302000	1.290303	1.330425	-33.000000	-99.000000
3166253.853000	38591202.600000	479.302000	1.286471	1.324178	-33.000000	-99.000000
3166263.853000	38591192.600000	479.302000	1.284052	1.319862	-33.000000	-99.000000
3166263.853000	38591202.600000	479.302000	1.281334	1.315455	-33.000000	-99.000000
3166253.853000	38591212.600000	479.302000	1.283402	1.319114	-33.000000	-99.000000
3166253.853000	38591222.600000	479.302000	1.280939	1.315019	-33.000000	-99.000000
3166263.853000	38591212.600000	479.302000	1.279133	1.311845	-33.000000	-99.000000
3166263.853000	38591222.600000	479.302000	1.277352	1.308901	-33.000000	-99.000000
3166273.853000	38591192.600000	479.302000	1.275951	1.306154	-33.000000	-99.000000
3166273.853000	38591202.600000	479.302000	1.274933	1.304584	-33.000000	-99.000000
3166273.853000	38591212.600000	479.302000	1.273983	1.303079	-33.000000	-99.000000
3166273.853000	38591222.600000	479.302000	1.273137	1.301718	-33.000000	-99.000000
3166253.853000	38591232.600000	479.302000	1.278945	1.311689	-33.000000	-99.000000
3166263.853000	38591232.600000	479.302000	1.275899	1.306489	-33.000000	-99.000000
3166273.853000	38591232.600000	479.302000	1.272397	1.300515	-33.000000	-99.000000
3166303.853000	38591192.600000	489.302000	1.001061	1.009927	-33.000000	-99.000000
3166303.853000	38591202.600000	489.302000	1.000829	1.009910	-33.000000	-99.000000
3166303.853000	38591212.600000	489.302000	1.000661	1.009893	-33.000000	-99.000000
3166303.853000	38591222.600000	489.302000	1.000538	1.009878	-33.000000	-99.000000
3166313.853000	38591192.600000	479.302000	0.998728	1.008265	-33.000000	-99.000000
3166313.853000	38591192.600000	489.302000	0.994589	1.002930	-33.000000	-99.000000
3166313.853000	38591202.600000	479.302000	0.999059	1.008663	-33.000000	-99.000000
3166313.853000	38591202.600000	489.302000	0.993918	1.002578	-33.000000	-99.000000
3166323.853000	38591192.600000	479.302000	0.835710	0.835710	-33.000000	-99.000000
3166323.853000	38591192.600000	489.302000	0.914039	0.928185	-33.000000	-99.000000
3166323.853000	38591202.600000	479.302000	0.835711	0.835711	-33.000000	-99.000000
3166323.853000	38591202.600000	489.302000	0.882771	0.882771	-33.000000	-99.000000
3166313.853000	38591212.600000	479.302000	0.999278	1.008925	-33.000000	-99.000000
3166313.853000	38591212.600000	489.302000	0.993463	1.002339	-33.000000	-99.000000
3166313.853000	38591222.600000	479.302000	0.957113	0.963328	-33.000000	-99.000000
3166313.853000	38591222.600000	489.302000	0.993152	1.002176	-33.000000	-99.000000
3166323.853000	38591212.600000	479.302000	0.835712	0.835712	-33.000000	-99.000000
3166323.853000	38591212.600000	489.302000	0.882791	0.882791	-33.000000	-99.000000
3166323.853000	38591222.600000	479.302000	0.835712	0.835712	-33.000000	-99.000000
3166323.853000	38591222.600000	489.302000	0.882806	0.882806	-33.000000	-99.000000
3166303.853000	38591232.600000	489.302000	1.000445	1.009866	-33.000000	-99.000000
3166313.853000	38591232.600000	479.302000	0.921396	0.929862	-33.000000	-99.000000
3166313.853000	38591232.600000	489.302000	0.992937	1.002063	-33.000000	-99.000000
3166323.853000	38591232.600000	479.302000	0.835713	0.835713	-33.000000	-99.000000
3166323.853000	38591232.600000	489.302000	0.882816	0.882816	-33.000000	-99.000000
3166333.853000	38591112.600000	399.302000	0.797946	0.793907	-33.000000	-99.000000
3166333.853000	38591112.600000	409.302000	0.799483	0.796248	-33.000000	-99.000000
3166333.853000	38591122.600000	399.302000	0.797049	0.793121	-33.000000	-99.000000
3166333.853000	38591122.600000	409.302000	0.799222	0.796656	-33.000000	-99.000000
3166343.853000	38591112.600000	399.302000	0.797346	0.793389	-33.000000	-99.000000
3166343.853000	38591112.600000	409.302000	0.799309	0.796515	-33.000000	-99.000000
3166343.853000	38591122.600000	399.302000	0.795624	0.791703	-33.000000	-99.000000
3166343.853000	38591122.600000	409.302000	0.798746	0.797346	-33.000000	-99.000000
3166333.853000	38591112.600000	419.302000	0.854441	0.849447	-33.000000	-99.000000
3166333.853000	38591112.600000	429.302000	0.935127	0.945502	-33.000000	-99.000000
3166333.853000	38591122.600000	419.302000	0.854523	0.849383	-33.000000	-99.000000
3166333.853000	38591122.600000	429.302000	0.904470	0.905694	-33.000000	-99.000000
3166343.853000	38591112.600000	419.302000	0.854489	0.849407	-33.000000	-99.000000
3166343.853000	38591112.600000	429.302000	0.882608	0.882613	-33.000000	-99.000000
3166343.853000	38591122.600000	419.302000	0.854652	0.849290	-33.000000	-99.000000
3166343.853000	38591122.600000	429.302000	0.882435	0.881544	-33.000000	-99.000000
3166333.853000	38591132.600000	399.302000	0.796008	0.792111	-33.000000	-99.000000
3166333.853000	38591132.600000	409.302000	0.798886	0.797162	-33.000000	-99.000000
3166333.853000	38591142.600000	399.302000	0.795499	0.791580	-33.000000	-99.000000
3166333.853000	38591142.600000	409.302000	0.798710	0.797429	-33.000000	-99.000000
3166343.853000	38591132.600000	399.302000	0.792833	0.788259	-33.000000	-99.000000
3166343.853000	38591132.600000	409.302000	0.797555	0.798929	-33.000000	-99.000000
3166343.853000	38591142.600000	399.302000	0.790956	0.785293	-33.000000	-99.000000
3166343.853000	38591142.600000	409.302000	0.796491	0.800225	-33.000000	-99.000000
3166333.853000	38591132.600000	419.302000	0.854628	0.849307	-33.000000	-99.000000
3166333.853000	38591132.600000	429.302000	0.882471	0.881777	-33.000000	-99.000000
3166333.853000	38591142.600000	419.302000	0.854691	0.849265	-33.000000	-99.000000
3166333.853000	38591142.600000	429.302000	0.882417	0.881425	-33.000000	-99.000000
3166343.853000	38591132.600000	419.302000	0.854971	0.849132	-33.000000	-99.000000
3166343.853000	38591132.600000	429.302000	0.882156	0.879474	-33.000000	-99.000000
3166343.853000	38591142.600000	419.302000	0.855257	0.849087	-33.000000	-99.000000
3166343.853000	38591142.600000	429.302000	0.881999	0.877777	-33.000000	-99.000000
3166353.853000	38591112.600000	399.302000	0.796939	0.793017	-33.000000	-99.000000
3166353.853000	38591112.600000	409.302000	0.799185	0.796701	-33.000000	-99.000000
3166353.853000	38591122.600000	399.302000	0.794387	0.790293	-33.000000	-99.000000
3166353.853000	38591122.600000	409.302000	0.798264	0.798001	-33.000000	-99.000000
3166363.853000	38591112.600000	399.302000	0.797030	0.793101	-33.000000	-99.000000
3166363.853000	38591122.600000	399.302000	0.794685	0.790649	-33.000000	-99.000000
3166353.853000	38591112.600000	419.302000	0.854523	0.849381	-33.000000	-99.000000
3166353.853000	38591112.600000	429.302000	0.882568	0.882377	-33.000000	-99.000000
3166353.853000	38591122.600000	419.302000	0.854775	0.849217	-33.000000	-99.000000
3166353.853000	38591122.600000	429.302000	0.882311	0.880695	-33.000000	-99.000000
3166363.853000	38591112.600000	419.302000	0.854516	0.849387	-33.000000	-99.000000
3166363.853000	38591112.600000	429.302000	0.882577	0.882430	-33.000000	-99.000000
3166363.853000	38591122.600000	419.302000	0.854745	0.849234	-33.000000	-99.000000
3166363.853000	38591122.600000	429.302000	0.882340	0.880906	-33.000000	-99.000000
3166353.853000	38591132.600000	399.302000	0.788650	0.780366	-33.000000	-99.000000
3166353.853000	38591132.600000	409.302000	0.794689	0.802142	-33.000000	-99.000000
3166353.853000	38591142.600000	399.302000	0.785214	0.739283	-33.000000	-99.000000
3166353.853000	38591142.600000	409.302000	0.783036	0.813505	-33.000000	-99.000000
3166363.853000	38591132.600000	399.302000	0.789835	0.783103	-33.000000	-99.000000
3166363.853000	38591142.600000	399.302000	0.785607	0.768648	-33.000000	-99.000000
3166353.853000	38591132.600000	419.302000	0.855659	0.849326	-33.000000	-99.000000
3166353.853000	38591132.600000	429.302000	0.881953	0.875432	-33.000000	-99.000000
3166353.853000	38591142.600000	419.302000	0.862152	0.864079	-33.000000	-99.000000
3166353.853000	38591142.600000	429.302000	0.889304	0.868212	-33.000000	-99.000000
3166363.853000	38591132.600000	419.302000	0.855415	0.849166	-33.000000	-99.000000
3166363.853000	38591132.600000	429.302000	0.881952	0.876720	-33.000000	-99.000000
3166363.853000	38591142.600000	419.302000	0.856962	0.851195	-33.000000	-99.000000
3166363.853000	38591142.600000	429.302000	0.882802	0.871153	-33.000000	-99.000000
3166333.853000	38591112.600000	439.302000	1.035440	1.047772	-33.000000	-99.000000
3166333.853000	38591112.600000	449.302000	1.014286	1.025833	-33.000000	-99.000000
3166333.853000	38591122.600000	439.302000	0.963942	0.976429	-33.000000	-99.000000
3166333.853000	38591122.600000	449.302000	1.012971	1.024248	-33.000000	-99.000000
3166343.853000	38591112.600000	439.302000	0.814955	0.814766	-33.000000	-99.000000
3166343.853000	38591112.600000	449.302000	0.797044	0.797044	-33.000000	-99.000000
3166343.853000	38591122.600000	439.302000	0.815489	0.815405	-33.000000	-99.000000
3166343.853000	38591122.600000	449.302000	0.796963	0.796963	-33.000000	-99.000000
3166333.853000	38591112.600000	459.302000	0.976692	0.986533	-33.000000	-99.000000
3166333.853000	38591112.600000	469.302000	0.882209	0.882209	-33.000000	-99.000000
3166333.853000	38591122.600000	459.302000	0.919035	0.923355	-33.000000	-99.000000
3166333.853000	38591122.600000	469.302000	0.831472	0.831472	-33.000000	-99.000000
3166343.853000	38591112.600000	459.302000	0.792855	0.792855	-33.000000	-99.000000
3166343.853000	38591112.600000	469.302000	0.817098	0.817098	-33.000000	-99.000000
3166343.853000	38591122.600000	459.302000	0.792847	0.792847	-33.000000	-99.000000
3166343.853000	38591122.600000	469.302000	0.817067	0.817067	-33.000000	-99.000000
3166333.853000	38591132.600000	439.302000	0.864555	0.867356	-33.000000	-99.000000
3166333.853000	38591132.600000	449.302000	0.877814	0.883275	-33.000000	-99.000000
3166333.853000	38591142.600000	439.302000	0.815531	0.815449	-33.000000	-99.000000
3166333.853000	38591142.600000	449.302000	0.796951	0.796951	-33.000000	-99.000000
3166343.853000	38591132.600000	439.302000	0.816603	0.816713	-33.000000	-99.000000
3166343.853000	38591132.600000	449.302000	0.796797	0.796797	-33.000000	-99.000000
3166343.853000	38591142.600000	439.302000	0.817612	0.817864	-33.000000	-99.000000
3166343.853000	38591142.600000	449.302000	0.796648	0.796648	-33.000000	-99.000000
3166333.853000	38591132.600000	459.302000	0.832227	0.832227	-33.000000	-99.000000
3166333.853000	38591132.600000	469.302000	0.817080	0.817080	-33.000000	-99.000000
3166333.853000	38591142.600000	459.302000	0.792845	0.792845	-33.000000	-99.000000
3166333.853000	38591142.600000	469.302000	0.817076	0.817076	-33.000000	-99.000000
3166343.853000	38591132.600000	459.302000	0.792818	0.792818	-33.000000	-99.000000
3166343.853000	38591132.600000	469.302000	0.817003	0.817003	-33.000000	-99.000000
3166343.853000	38591142.600000	459.302000	0.792775	0.792775	-33.000000	-99.000000
3166343.853000	38591142.600000	469.302000	0.816957	0.816957	-33.000000	-99.000000
3166353.853000	38591112.600000	439.302000	0.815073	0.814908	-33.000000	-99.000000
3166353.853000	38591112.600000	449.302000	0.797027	0.797027	-33.000000	-99.000000
3166353.853000	38591122.600000	439.302000	0.815937	0.815938	-33.000000	-99.000000
3166353.853000	38591122.600000	449.302000	0.796898	0.796898	-33.000000	-99.000000
3166363.853000	38591112.600000	439.302000	0.815046	0.814876	-33.000000	-99.000000
3166363.853000	38591112.600000	449.302000	0.797030	0.797030	-33.000000	-99.000000
3166363.853000	38591122.600000	439.302000	0.815824	0.815803	-33.000000	-99.000000
3166363.853000	38591122.600000	449.302000	0.796914	0.796914	-33.000000	-99.000000
3166353.853000	38591112.600000	459.302000	0.792854	0.792854	-33.000000	-99.000000
3166353.853000	38591112.600000	469.302000	0.817090	0.817090	-33.000000	-99.000000
3166353.853000	38591122.600000	459.302000	0.792838	0.792838	-33.000000	-99.000000
3166353.853000	38591122.600000	469.302000	0.817037	0.817037	-33.000000	-99.000000
3166363.853000	38591112.600000	459.302000	0.792854	0.792854	-33.000000	-99.000000
3166363.853000	38591112.600000	469.302000	0.817092	0.817092	-33.000000	-99.000000
3166363.853000	38591122.600000	459.302000	0.792841	0.792841	-33.000000	-99.000000
3166363.853000	38591122.600000	469.302000	0.817045	0.817045	-33.000000	-99.000000
3166353.853000	38591132.600000	439.302000	0.819285	0.819739	-33.000000	-99.000000
3166353.853000	38591132.600000	449.302000	0.796431	0.796431	-33.000000	-99.000000
3166353.853000	38591142.600000	439.302000	0.834090	0.833399	-33.000000	-99.000000
3166353.853000	38591142.600000	449.302000	0.793905	0.793905	-33.000000	-99.000000
3166363.853000	38591132.600000	439.302000	0.818339	0.818694	-33.000000	-99.000000
3166363.853000	38591132.600000	449.302000	0.796557	0.796557	-33.000000	-99.000000
3166363.853000	38591142.600000	439.302000	0.823579	0.824151	-33.000000	-99.000000
3166363.853000	38591142.600000	449.302000	0.795854	0.795854	-33.000000	-99.000000
3166353.853000	38591132.600000	459.302000	0.792694	0.792694	-33.000000	-99.000000
3166353.853000	38591132.600000	469.302000	0.816854	0.816854	-33.000000	-99.000000
3166353.853000	38591142.600000	459.302000	0.792027	0.792027	-33.000000	-99.000000
3166353.853000	38591142.600000	469.302000	0.817659	0.817659	-33.000000	-99.000000
3166363.853000	38591132.600000	459.302000	0.792745	0.792745	-33.000000	-99.000000
3166363.853000	38591132.600000	469.302000	0.816901	0.816901	-33.000000	-99.000000
3166363.853000	38591142.600000	459.302000	0.792410	0.792410	-33.000000	-99.000000
3166363.853000	38591142.600000	469.302000	0.816807	0.816807	-33.000000	-99.000000
3166333.853000	38591152.600000	399.302000	0.796066	0.792180	-33.000000	-99.000000
3166333.853000	38591152.600000	409.302000	0.798914	0.797150	-33.000000	-99.000000
3166333.853000	38591162.600000	399.302000	0.797115	0.793194	-33.000000	-99.000000
3166333.853000	38591162.600000	409.302000	0.799254	0.796649	-33.000000	-99.000000
3166343.853000	38591152.600000	399.302000	0.793007	0.788532	-33.000000	-99.000000
3166343.853000	38591152.600000	409.302000	0.797660	0.798854	-33.000000	-99.000000
3166343.853000	38591162.600000	399.302000	0.795760	0.791868	-33.000000	-99.000000
3166343.853000	38591162.600000	409.302000	0.798813	0.797314	-33.000000	-99.000000
3166333.853000	38591152.600000	419.302000	0.854646	0.849296	-33.000000	-99.000000
3166333.853000	38591152.600000	429.302000	0.882473	0.881783	-33.000000	-99.000000
3166333.853000	38591162.600000	419.302000	0.854551	0.849368	-33.000000	-99.000000
3166333.853000	38591162.600000	429.302000	0.882578	0.882427	-33.000000	-99.000000
3166343.853000	38591152.600000	419.302000	0.854994	0.849106	-33.000000	-99.000000
3166343.853000	38591152.600000	429.302000	0.882163	0.879548	-33.000000	-99.000000
3166343.853000	38591162.600000	419.302000	0.854691	0.849266	-33.000000	-99.000000
3166343.853000	38591162.600000	429.302000	0.882439	0.881565	-33.000000	-99.000000
3166333.853000	38591172.600000	399.302000	0.797998	0.793962	-33.000000	-99.000000
3166333.853000	38591172.600000	409.302000	0.799509	0.796249	-33.000000	-99.000000
3166333.853000	38591182.600000	399.302000	0.798598	0.794438	-33.000000	-99.000000
3166333.853000	38591182.600000	409.302000	0.799669	0.795988	-33.000000	-99.000000
3166343.853000	38591172.600000	399.302000	0.797428	0.793476	-33.000000	-99.000000
3166343.853000	38591172.600000	409.302000	0.799349	0.796509	-33.000000	-99.000000
3166343.853000	38591182.600000	399.302000	0.798340	0.794238	-33.000000	-99.000000
3166343.853000	38591182.600000	409.302000	0.799602	0.796101	-33.000000	-99.000000
3166333.853000	38591172.600000	419.302000	0.854471	0.849431	-33.000000	-99.000000
3166333.853000	38591172.600000	429.302000	0.882666	0.882937	-33.000000	-99.000000
3166333.853000	38591182.600000	419.302000	0.854418	0.849475	-33.000000	-99.000000
3166333.853000	38591182.600000	429.302000	0.882724	0.883267	-33.000000	-99.000000
3166343.853000	38591172.600000	419.302000	0.854528	0.849387	-33.000000	-99.000000
3166343.853000	38591172.600000	429.302000	0.882609	0.882605	-33.000000	-99.000000
3166343.853000	38591182.600000	419.302000	0.854443	0.849455	-33.000000	-99.000000
3166343.853000	38591182.600000	429.302000	0.882699	0.883124	-33.000000	-99.000000
3166353.853000	38591152.600000	399.302000	0.789072	0.781492	-33.000000	-99.000000
3166353.853000	38591152.600000	409.302000	0.795102	0.801801	-33.000000	-99.000000
3166353.853000	38591162.600000	399.302000	0.794602	0.790583	-33.000000	-99.000000
3166353.853000	38591162.600000	409.302000	0.798377	0.797932	-33.000000	-99.000000
3166363.853000	38591152.600000	399.302000	0.790177	0.783862	-33.000000	-99.000000
3166363.853000	38591162.600000	399.302000	0.794880	0.790904	-33.000000	-99.000000
3166353.853000	38591152.600000	419.302000	0.855637	0.849185	-33.000000	-99.000000
3166353.853000	38591152.600000	429.302000	0.881927	0.875762	-33.000000	-99.000000
3166353.853000	38591162.600000	419.302000	0.854820	0.849185	-33.000000	-99.000000
3166353.853000	38591162.600000	429.302000	0.882319	0.880755	-33.000000	-99.000000
3166363.853000	38591152.600000	419.302000	0.855418	0.849085	-33.000000	-99.000000
3166363.853000	38591152.600000	429.302000	0.881949	0.876950	-33.000000	-99.000000
3166363.853000	38591162.600000	419.302000	0.854788	0.849204	-33.000000	-99.000000
3166363.853000	38591162.600000	429.302000	0.882348	0.880955	-33.000000	-99.000000
3166353.853000	38591172.600000	399.302000	0.797045	0.793133	-33.000000	-99.000000
3166353.853000	38591172.600000	409.302000	0.799236	0.796688	-33.000000	-99.000000
3166353.853000	38591182.600000	399.302000	0.798188	0.794118	-33.000000	-99.000000
3166353.853000	38591182.600000	409.302000	0.799562	0.796168	-33.000000	-99.000000
3166363.853000	38591172.600000	399.302000	0.797130	0.793210	-33.000000	-99.000000
3166363.853000	38591182.600000	399.302000	0.798221	0.794143	-33.000000	-99.000000
3166353.853000	38591172.600000	419.302000	0.854567	0.849357	-33.000000	-99.000000
3166353.853000	38591172.600000	429.302000	0.882570	0.882373	-33.000000	-99.000000
3166353.853000	38591182.600000	419.302000	0.854458	0.849443	-33.000000	-99.000000
3166353.853000	38591182.600000	429.302000	0.882684	0.883038	-33.000000	-99.000000
3166363.853000	38591172.600000	419.302000	0.854558	0.849364	-33.000000	-99.000000
3166363.853000	38591172.600000	429.302000	0.882578	0.882425	-33.000000	-99.000000
3166363.853000	38591182.600000	419.302000	0.854455	0.849445	-33.000000	-99.000000
3166363.853000	38591182.600000	429.302000	0.882687	0.883056	-33.000000	-99.000000
3166333.853000	38591152.600000	439.302000	0.815341	0.815220	-33.000000	-99.000000
3166333.853000	38591152.600000	449.302000	0.796977	0.796977	-33.000000	-99.000000
3166333.853000	38591162.600000	439.302000	0.815017	0.814832	-33.000000	-99.000000
3166333.853000	38591162.600000	449.302000	0.797025	0.797025	-33.000000	-99.000000
3166343.853000	38591152.600000	439.302000	0.816529	0.816615	-33.000000	-99.000000
3166343.853000	38591152.600000	449.302000	0.796797	0.796797	-33.000000	-99.000000
3166343.853000	38591162.600000	439.302000	0.815442	0.815337	-33.000000	-99.000000
3166343.853000	38591162.600000	449.302000	0.796958	0.796958	-33.000000	-99.000000
3166333.853000	38591152.600000	459.302000	0.792847	0.792847	-33.000000	-99.000000
3166333.853000	38591152.600000	469.302000	0.817092	0.817092	-33.000000	-99.000000
3166333.853000	38591162.600000	459.302000	0.792852	0.792852	-33.000000	-99.000000
3166333.853000	38591162.600000	469.302000	0.817112	0.817112	-33.000000	-99.000000
3166343.853000	38591152.600000	459.302000	0.792816	0.792816	-33.000000	-99.000000
3166343.853000	38591152.600000	469.302000	0.817028	0.817028	-33.000000	-99.000000
3166343.853000	38591162.600000	459.302000	0.792845	0.792845	-33.000000	-99.000000
3166343.853000	38591162.600000	469.302000	0.817092	0.817092	-33.000000	-99.000000
3166333.853000	38591172.600000	439.302000	0.814771	0.814536	-33.000000	-99.000000
3166333.853000	38591172.600000	449.302000	0.797063	0.797063	-33.000000	-99.000000
3166333.853000	38591182.600000	439.302000	0.814615	0.814349	-33.000000	-99.000000
3166333.853000	38591182.600000	449.302000	0.797088	0.797088	-33.000000	-99.000000
3166343.853000	38591172.600000	439.302000	0.814927	0.814723	-33.000000	-99.000000
3166343.853000	38591172.600000	449.302000	0.797038	0.797038	-33.000000	-99.000000
3166343.853000	38591182.600000	439.302000	0.814680	0.814427	-33.000000	-99.000000
3166343.853000	38591182.600000	449.302000	0.797077	0.797077	-33.000000	-99.000000
3166333.853000	38591172.600000	459.302000	0.792854	0.792854	-33.000000	-99.000000
3166333.853000	38591172.600000	469.302000	0.817125	0.817125	-33.000000	-99.000000
3166333.853000	38591182.600000	459.302000	0.792855	0.792855	-33.000000	-99.000000
3166333.853000	38591182.600000	469.302000	0.817133	0.817133	-33.000000	-99.000000
3166343.853000	38591172.600000	459.302000	0.792853	0.792853	-33.000000	-99.000000
3166343.853000	38591172.600000	469.302000	0.817119	0.817119	-33.000000	-99.000000
3166343.853000	38591182.600000	459.302000	0.792855	0.792855	-33.000000	-99.000000
3166343.853000	38591182.600000	469.302000	0.817131	0.817131	-33.000000	-99.000000
3166353.853000	38591152.600000	439.302000	0.818978	0.819374	-33.000000	-99.000000
3166353.853000	38591152.600000	449.302000	0.796451	0.796451	-33.000000	-99.000000
3166353.853000	38591162.600000	439.302000	0.815858	0.815827	-33.000000	-99.000000
3166353.853000	38591162.600000	449.302000	0.796894	0.796894	-33.000000	-99.000000
3166363.853000	38591152.600000	439.302000	0.818133	0.818440	-33.000000	-99.000000
3166363.853000	38591152.600000	449.302000	0.796567	0.796567	-33.000000	-99.000000
3166363.853000	38591162.600000	439.302000	0.815753	0.815704	-33.000000	-99.000000
3166363.853000	38591162.600000	449.302000	0.796910	0.796910	-33.000000	-99.000000
3166353.853000	38591152.600000	459.302000	0.792698	0.792698	-33.000000	-99.000000
3166353.853000	38591152.600000	469.302000	0.816907	0.816907	-33.000000	-99.000000
3166353.853000	38591162.600000	459.302000	0.792835	0.792835	-33.000000	-99.000000
3166353.853000	38591162.600000	469.302000	0.817072	0.817072	-33.000000	-99.000000
3166363.853000	38591152.600000	459.302000	0.792745	0.792745	-33.000000	-99.000000
3166363.853000	38591152.600000	469.302000	0.816945	0.816945	-33.000000	-99.000000
3166363.853000	38591162.600000	459.302000	0.792838	0.792838	-33.000000	-99.000000
3166363.853000	38591162.600000	469.302000	0.817077	0.817077	-33.000000	-99.000000
3166353.853000	38591172.600000	439.302000	0.815037	0.814854	-33.000000	-99.000000
3166353.853000	38591172.600000	449.302000	0.797020	0.797020	-33.000000	-99.000000
3166353.853000	38591182.600000	439.302000	0.814720	0.814474	-33.000000	-99.000000
3166353.853000	38591182.600000	449.302000	0.797071	0.797071	-33.000000	-99.000000
3166363.853000	38591172.600000	439.302000	0.815012	0.814825	-33.000000	-99.000000
3166363.853000	38591172.600000	449.302000	0.797024	0.797024	-33.000000	-99.000000
3166363.853000	38591182.600000	439.302000	0.814711	0.814464	-33.000000	-99.000000
3166363.853000	38591182.600000	449.302000	0.797072	0.797072	-33.000000	-99.000000
3166353.853000	38591172.600000	459.302000	0.792851	0.792851	-33.000000	-99.000000
3166353.853000	38591172.600000	469.302000	0.817115	0.817115	-33.000000	-99.000000
3166353.853000	38591182.600000	459.302000	0.792855	0.792855	-33.000000	-99.000000
3166353.853000	38591182.600000	469.302000	0.817129	0.817129	-33.000000	-99.000000
3166363.853000	38591172.600000	459.302000	0.792851	0.792851	-33.000000	-99.000000
3166363.853000	38591172.600000	469.302000	0.817116	0.817116	-33.000000	-99.000000
3166363.853000	38591182.600000	459.302000	0.792855	0.792855	-33.000000	-99.000000
3166363.853000	38591182.600000	469.302000	0.817130	0.817130	-33.000000	-99.000000
3166373.853000	38591112.600000	429.302000	0.882627	0.882724	-33.000000	-99.000000
3166373.853000	38591122.600000	429.302000	0.882486	0.881869	-33.000000	-99.000000
3166373.853000	38591132.600000	429.302000	0.882279	0.880464	-33.000000	-99.000000
3166373.853000	38591142.600000	429.302000	0.882159	0.879501	-33.000000	-99.000000
3166373.853000	38591112.600000	439.302000	0.814900	0.814700	-33.000000	-99.000000
3166373.853000	38591112.600000	449.302000	0.797052	0.797052	-33.000000	-99.000000
3166373.853000	38591122.600000	439.302000	0.815322	0.815205	-33.000000	-99.000000
3166373.853000	38591122.600000	449.302000	0.796988	0.796988	-33.000000	-99.000000
3166373.853000	38591112.600000	459.302000	0.792855	0.792855	-33.000000	-99.000000
3166373.853000	38591112.600000	469.302000	0.817102	0.817102	-33.000000	-99.000000
3166373.853000	38591122.600000	459.302000	0.792850	0.792850	-33.000000	-99.000000
3166373.853000	38591122.600000	469.302000	0.817078	0.817078	-33.000000	-99.000000
3166373.853000	38591132.600000	439.302000	0.816050	0.816066	-33.000000	-99.000000
3166373.853000	38591132.600000	449.302000	0.796877	0.796877	-33.000000	-99.000000
3166373.853000	38591142.600000	439.302000	0.816571	0.816670	-33.000000	-99.000000
3166373.853000	38591142.600000	449.302000	0.796796	0.796796	-33.000000	-99.000000
3166373.853000	38591132.600000	459.302000	0.792834	0.792834	-33.000000	-99.000000
3166373.853000	38591132.600000	469.302000	0.817038	0.817038	-33.000000	-99.000000
3166373.853000	38591142.600000	459.302000	0.792817	0.792817	-33.000000	-99.000000
3166373.853000	38591142.600000	469.302000	0.817016	0.817016	-33.000000	-99.000000
3166373.853000	38591152.600000	429.302000	0.882284	0.880502	-33.000000	-99.000000
3166373.853000	38591162.600000	429.302000	0.882489	0.881879	-33.000000	-99.000000
3166373.853000	38591172.600000	429.302000	0.882627	0.882713	-33.000000	-99.000000
3166373.853000	38591182.600000	429.302000	0.882706	0.883168	-33.000000	-99.000000
3166373.853000	38591152.600000	439.302000	0.816004	0.816003	-33.000000	-99.000000
3166373.853000	38591152.600000	449.302000	0.796876	0.796876	-33.000000	-99.000000
3166373.853000	38591162.600000	439.302000	0.815285	0.815151	-33.000000	-99.000000
3166373.853000	38591162.600000	449.302000	0.796983	0.796983	-33.000000	-99.000000
3166373.853000	38591152.600000	459.302000	0.792832	0.792832	-33.000000	-99.000000
3166373.853000	38591152.600000	469.302000	0.817057	0.817057	-33.000000	-99.000000
3166373.853000	38591162.600000	459.302000	0.792848	0.792848	-33.000000	-99.000000
3166373.853000	38591162.600000	469.302000	0.817099	0.817099	-33.000000	-99.000000
3166373.853000	38591172.600000	439.302000	0.814875	0.814661	-33.000000	-99.000000
3166373.853000	38591172.600000	449.302000	0.797046	0.797046	-33.000000	-99.000000
3166373.853000	38591182.600000	439.302000	0.814660	0.814403	-33.000000	-99.000000
3166373.853000	38591182.600000	449.302000	0.797080	0.797080	-33.000000	-99.000000
3166373.853000	38591172.600000	459.302000	0.792853	0.792853	-33.000000	-99.000000
3166373.853000	38591172.600000	469.302000	0.817121	0.817121	-33.000000	-99.000000
3166373.853000	38591182.600000	459.302000	0.792855	0.792855	-33.000000	-99.000000
3166373.853000	38591182.600000	469.302000	0.817131	0.817131	-33.000000	-99.000000
3166333.853000	38591112.600000	479.302000	0.920797	0.928561	-33.000000	-99.000000
3166333.853000	38591112.600000	489.302000	0.993050	1.001821	-33.000000	-99.000000
3166333.853000	38591122.600000	479.302000	0.835939	0.833806	-33.000000	-99.000000
3166333.853000	38591122.600000	489.302000	0.937006	0.941989	-33.000000	-99.000000
3166343.853000	38591112.600000	479.302000	0.835700	0.835700	-33.000000	-99.000000
3166343.853000	38591112.600000	489.302000	0.882396	0.882396	-33.000000	-99.000000
3166343.853000	38591122.600000	479.302000	0.835694	0.835694	-33.000000	-99.000000
3166343.853000	38591122.600000	489.302000	0.882015	0.882015	-33.000000	-99.000000
3166333.853000	38591132.600000	479.302000	0.835696	0.835696	-33.000000	-99.000000
3166333.853000	38591132.600000	489.302000	0.870751	0.872133	-33.000000	-99.000000
3166333.853000	38591142.600000	479.302000	0.835695	0.835695	-33.000000	-99.000000
3166333.853000	38591142.600000	489.302000	0.882005	0.882005	-33.000000	-99.000000
3166343.853000	38591132.600000	479.302000	0.835695	0.835695	-33.000000	-99.000000
3166343.853000	38591132.600000	489.302000	0.881159	0.881159	-33.000000	-99.000000
3166343.853000	38591142.600000	479.302000	0.835711	0.835711	-33.000000	-99.000000
3166343.853000	38591142.600000	489.302000	0.880313	0.880313	-33.000000	-99.000000
3166353.853000	38591112.600000	479.302000	0.835699	0.835699	-33.000000	-99.000000
3166353.853000	38591112.600000	489.302000	0.882311	0.882311	-33.000000	-99.000000
3166353.853000	38591122.600000	479.302000	0.835692	0.835692	-33.000000	-99.000000
3166353.853000	38591122.600000	489.302000	0.881675	0.881675	-33.000000	-99.000000
3166363.853000	38591112.600000	479.302000	0.835699	0.835699	-33.000000	-99.000000
3166363.853000	38591112.600000	489.302000	0.882330	0.882330	-33.000000	-99.000000
3166363.853000	38591122.600000	479.302000	0.835692	0.835692	-33.000000	-99.000000
3166363.853000	38591122.600000	489.302000	0.881762	0.881762	-33.000000	-99.000000
3166353.853000	38591112.600000	499.302000	0.922329	0.922329	-33.000000	-99.000000
3166353.853000	38591122.600000	499.302000	0.926161	0.926161	-33.000000	-99.000000
3166363.853000	38591112.600000	499.302000	0.922208	0.922208	-33.000000	-99.000000
3166363.853000	38591122.600000	499.302000	0.925679	0.925679	-33.000000	-99.000000
3166353.853000	38591132.600000	479.302000	0.835759	0.835759	-33.000000	-99.000000
3166353.853000	38591132.600000	489.302000	0.878764	0.878764	-33.000000	-99.000000
3166353.853000	38591142.600000	479.302000	0.836225	0.836225	-33.000000	-99.000000
3166353.853000	38591142.600000	489.302000	0.863410	0.863410	-33.000000	-99.000000
3166363.853000	38591132.600000	479.302000	0.835728	0.835728	-33.000000	-99.000000
3166363.853000	38591132.600000	489.302000	0.879650	0.879650	-33.000000	-99.000000
3166363.853000	38591142.600000	479.302000	0.835984	0.835984	-33.000000	-99.000000
3166363.853000	38591142.600000	489.302000	0.874261	0.874261	-33.000000	-99.000000
3166353.853000	38591132.600000	499.302000	0.938795	0.938795	-33.000000	-99.000000
3166353.853000	38591142.600000	499.302000	0.971976	0.971976	-33.000000	-99.000000
3166363.853000	38591132.600000	499.302000	0.935555	0.935555	-33.000000	-99.000000
3166363.853000	38591142.600000	499.302000	0.951945	0.951945	-33.000000	-99.000000
3166333.853000	38591152.600000	479.302000	0.835696	0.835696	-33.000000	-99.000000
3166333.853000	38591152.600000	489.302000	0.882153	0.882153	-33.000000	-99.000000
3166333.853000	38591162.600000	479.302000	0.835700	0.835700	-33.000000	-99.000000
3166333.853000	38591162.600000	489.302000	0.882387	0.882387	-33.000000	-99.000000
3166343.853000	38591152.600000	479.302000	0.835696	0.835696	-33.000000	-99.000000
3166343.853000	38591152.600000	489.302000	0.881246	0.881246	-33.000000	-99.000000
3166343.853000	38591162.600000	479.302000	0.835696	0.835696	-33.000000	-99.000000
3166343.853000	38591162.600000	489.302000	0.882091	0.882091	-33.000000	-99.000000
3166333.853000	38591172.600000	479.302000	0.835704	0.835704	-33.000000	-99.000000
3166333.853000	38591172.600000	489.302000	0.882556	0.882556	-33.000000	-99.000000
3166333.853000	38591182.600000	479.302000	0.835707	0.835707	-33.000000	-99.000000
3166333.853000	38591182.600000	489.302000	0.882659	0.882659	-33.000000	-99.000000
3166343.853000	38591172.600000	479.302000	0.835702	0.835702	-33.000000	-99.000000
3166343.853000	38591172.600000	489.302000	0.882454	0.882454	-33.000000	-99.000000
3166343.853000	38591182.600000	479.302000	0.835706	0.835706	-33.000000	-99.000000
3166343.853000	38591182.600000	489.302000	0.882618	0.882618	-33.000000	-99.000000
3166353.853000	38591152.600000	479.302000	0.835756	0.835756	-33.000000	-99.000000
3166353.853000	38591152.600000	489.302000	0.879041	0.879041	-33.000000	-99.000000
3166353.853000	38591162.600000	479.302000	0.835694	0.835694	-33.000000	-99.000000
3166353.853000	38591162.600000	489.302000	0.881786	0.881786	-33.000000	-99.000000
3166363.853000	38591152.600000	479.302000	0.835727	0.835727	-33.000000	-99.000000
3166363.853000	38591152.600000	489.302000	0.879848	0.879848	-33.000000	-99.000000
3166363.853000	38591162.600000	479.302000	0.835694	0.835694	-33.000000	-99.000000
3166363.853000	38591162.600000	489.302000	0.881864	0.881864	-33.000000	-99.000000
3166353.853000	38591152.600000	499.302000	0.938406	0.938406	-33.000000	-99.000000
3166353.853000	38591162.600000	499.302000	0.926114	0.926114	-33.000000	-99.000000
3166363.853000	38591152.600000	499.302000	0.935302	0.935302	-33.000000	-99.000000
3166363.853000	38591162.600000	499.302000	0.925643	0.925643	-33.000000	-99.000000
3166353.853000	38591172.600000	479.302000	0.835700	0.835700	-33.000000	-99.000000
3166353.853000	38591172.600000	489.302000	0.882381	0.882381	-33.000000	-99.000000
3166353.853000	38591182.600000	479.302000	0.835705	0.835705	-33.000000	-99.000000
3166353.853000	38591182.600000	489.302000	0.882593	0.882593	-33.000000	-99.000000
3166363.853000	38591172.600000	479.302000	0.835701	0.835701	-33.000000	-99.000000
3166363.853000	38591172.600000	489.302000	0.882398	0.882398	-33.000000	-99.000000
3166363.853000	38591182.600000	479.302000	0.835705	0.835705	-33.000000	-99.000000
3166363.853000	38591182.600000	489.302000	0.882599	0.882599	-33.000000	-99.000000
3166353.853000	38591172.600000	499.302000	0.922346	0.922346	-33.000000	-99.000000
3166353.853000	38591182.600000	499.302000	0.920802	0.920802	-33.000000	-99.000000
3166363.853000	38591172.600000	499.302000	0.922226	0.922226	-33.000000	-99.000000
3166363.853000	38591182.600000	499.302000	0.920760	0.920760	-33.000000	-99.000000
3166373.853000	38591112.600000	479.302000	0.835701	0.835701	-33.000000	-99.000000
3166373.853000	38591112.600000	489.302000	0.882435	0.882435	-33.000000	-99.000000
3166373.853000	38591122.600000	479.302000	0.835696	0.835696	-33.000000	-99.000000
3166373.853000	38591122.600000	489.302000	0.882139	0.882139	-33.000000	-99.000000
3166383.853000	38591112.600000	489.302000	0.882549	0.882549	-33.000000	-99.000000
3166383.853000	38591122.600000	489.302000	0.882419	0.882419	-33.000000	-99.000000
3166373.853000	38591112.600000	499.302000	0.921535	0.921535	-33.000000	-99.000000
3166373.853000	38591122.600000	499.302000	0.923489	0.923489	-33.000000	-99.000000
3166383.853000	38591112.600000	499.302000	0.920778	0.920778	-33.000000	-99.000000
3166383.853000	38591122.600000	499.302000	0.921705	0.921705	-33.000000	-99.000000
3166373.853000	38591132.600000	479.302000	0.835693	0.835693	-33.000000	-99.000000
3166373.853000	38591132.600000	489.302000	0.881600	0.881600	-33.000000	-99.000000
3166373.853000	38591142.600000	479.302000	0.835696	0.835696	-33.000000	-99.000000
3166373.853000	38591142.600000	489.302000	0.881198	0.881198	-33.000000	-99.000000
3166383.853000	38591132.600000	489.302000	0.882270	0.882270	-33.000000	-99.000000
3166383.853000	38591142.600000	489.302000	0.882203	0.882203	-33.000000	-99.000000
3166373.853000	38591132.600000	499.302000	0.926713	0.926713	-33.000000	-99.000000
3166373.853000	38591142.600000	499.302000	0.928987	0.928987	-33.000000	-99.000000
3166383.853000	38591132.600000	499.302000	0.922758	0.922758	-33.000000	-99.000000
3166383.853000	38591142.600000	499.302000	0.923286	0.923286	-33.000000	-99.000000
3166373.853000	38591152.600000	479.302000	0.835694	0.835694	-33.000000	-99.000000
3166373.853000	38591152.600000	489.302000	0.881662	0.881662	-33.000000	-99.000000
3166373.853000	38591162.600000	479.302000	0.835697	0.835697	-33.000000	-99.000000
3166373.853000	38591162.600000	489.302000	0.882202	0.882202	-33.000000	-99.000000
3166383.853000	38591152.600000	489.302000	0.882296	0.882296	-33.000000	-99.000000
3166383.853000	38591162.600000	489.302000	0.882457	0.882457	-33.000000	-99.000000
3166373.853000	38591152.600000	499.302000	0.926682	0.926682	-33.000000	-99.000000
3166373.853000	38591162.600000	499.302000	0.923490	0.923490	-33.000000	-99.000000
3166383.853000	38591152.600000	499.302000	0.922762	0.922762	-33.000000	-99.000000
3166383.853000	38591162.600000	499.302000	0.921719	0.921719	-33.000000	-99.000000
3166373.853000	38591172.600000	479.302000	0.835702	0.835702	-33.000000	-99.000000
3166373.853000	38591172.600000	489.302000	0.882488	0.882488	-33.000000	-99.000000
3166373.853000	38591182.600000	479.302000	0.835706	0.835706	-33.000000	-99.000000
3166373.853000	38591182.600000	489.302000	0.882631	0.882631	-33.000000	-99.000000
3166383.853000	38591172.600000	489.302000	0.882587	0.882587	-33.000000	-99.000000
3166383.853000	38591182.600000	489.302000	0.882673	0.882673	-33.000000	-99.000000
3166373.853000	38591172.600000	499.302000	0.921557	0.921557	-33.000000	-99.000000
3166373.853000	38591182.600000	499.302000	0.920502	0.920502	-33.000000	-99.000000
3166383.853000	38591172.600000	499.302000	0.920800	0.920800	-33.000000	-99.000000
3166383.853000	38591182.600000	499.302000	0.920156	0.920156	-33.000000	-99.000000
3166333.853000	38591192.600000	399.302000	0.798988	0.794728	-33.000000	-99.000000
3166333.853000	38591192.600000	409.302000	0.799767	0.795823	-33.000000	-99.000000
3166333.853000	38591202.600000	399.302000	0.799245	0.794911	-33.000000	-99.000000
3166333.853000	38591202.600000	409.302000	0.799829	0.795716	-33.000000	-99.000000
3166343.853000	38591192.600000	399.302000	0.798860	0.794635	-33.000000	-99.000000
3166343.853000	38591192.600000	409.302000	0.799735	0.795878	-33.000000	-99.000000
3166343.853000	38591202.600000	399.302000	0.799175	0.794862	-33.000000	-99.000000
3166343.853000	38591202.600000	409.302000	0.799812	0.795745	-33.000000	-99.000000
3166333.853000	38591192.600000	419.302000	0.854383	0.849504	-33.000000	-99.000000
3166333.853000	38591192.600000	429.302000	0.882761	0.883475	-33.000000	-99.000000
3166333.853000	38591202.600000	419.302000	0.854360	0.849523	-33.000000	-99.000000
3166333.853000	38591202.600000	429.302000	0.882786	0.883609	-33.000000	-99.000000
3166343.853000	38591192.600000	419.302000	0.854396	0.849494	-33.000000	-99.000000
3166343.853000	38591192.600000	429.302000	0.882749	0.883405	-33.000000	-99.000000
3166343.853000	38591202.600000	419.302000	0.854367	0.849518	-33.000000	-99.000000
3166343.853000	38591202.600000	429.302000	0.882779	0.883572	-33.000000	-99.000000
3166333.853000	38591212.600000	399.302000	0.799419	0.795030	-33.000000	-99.000000
3166333.853000	38591212.600000	409.302000	0.799870	0.795643	-33.000000	-99.000000
3166333.853000	38591222.600000	399.302000	0.799541	0.795112	-33.000000	-99.000000
3166333.853000	38591222.600000	409.302000	0.799899	0.795593	-33.000000	-99.000000
3166343.853000	38591212.600000	399.302000	0.799379	0.795003	-33.000000	-99.000000
3166343.853000	38591212.600000	409.302000	0.799861	0.795660	-33.000000	-99.000000
3166343.853000	38591222.600000	399.302000	0.799517	0.795096	-33.000000	-99.000000
3166343.853000	38591222.600000	409.302000	0.799893	0.795603	-33.000000	-99.000000
3166333.853000	38591212.600000	419.302000	0.854344	0.849536	-33.000000	-99.000000
3166333.853000	38591212.600000	429.302000	0.882802	0.883699	-33.000000	-99.000000
3166333.853000	38591222.600000	419.302000	0.854333	0.849546	-33.000000	-99.000000
3166333.853000	38591222.600000	429.302000	0.882814	0.883762	-33.000000	-99.000000
3166343.853000	38591212.600000	419.302000	0.854348	0.849533	-33.000000	-99.000000
3166343.853000	38591212.600000	429.302000	0.882798	0.883678	-33.000000	-99.000000
3166343.853000	38591222.600000	419.302000	0.854336	0.849544	-33.000000	-99.000000
3166343.853000	38591222.600000	429.302000	0.882811	0.883749	-33.000000	-99.000000
3166353.853000	38591192.600000	399.302000	0.798790	0.794584	-33.000000	-99.000000
3166353.853000	38591192.600000	409.302000	0.799718	0.795908	-33.000000	-99.000000
3166353.853000	38591202.600000	399.302000	0.799140	0.794837	-33.000000	-99.000000
3166353.853000	38591202.600000	409.302000	0.799804	0.795760	-33.000000	-99.000000
3166363.853000	38591192.600000	399.302000	0.798805	0.794594	-33.000000	-99.000000
3166363.853000	38591202.600000	399.302000	0.799147	0.794842	-33.000000	-99.000000
3166353.853000	38591192.600000	419.302000	0.854403	0.849488	-33.000000	-99.000000
3166353.853000	38591192.600000	429.302000	0.882742	0.883367	-33.000000	-99.000000
3166353.853000	38591202.600000	419.302000	0.854371	0.849515	-33.000000	-99.000000
3166353.853000	38591202.600000	429.302000	0.882776	0.883553	-33.000000	-99.000000
3166363.853000	38591192.600000	419.302000	0.854401	0.849489	-33.000000	-99.000000
3166363.853000	38591192.600000	429.302000	0.882744	0.883375	-33.000000	-99.000000
3166363.853000	38591202.600000	419.302000	0.854370	0.849515	-33.000000	-99.000000
3166363.853000	38591202.600000	429.302000	0.882776	0.883557	-33.000000	-99.000000
3166353.853000	38591212.600000	399.302000	0.799359	0.794989	-33.000000	-99.000000
3166353.853000	38591212.600000	409.302000	0.799856	0.795669	-33.000000	-99.000000
3166353.853000	38591222.600000	399.302000	0.799505	0.795088	-33.000000	-99.000000
3166353.853000	38591222.600000	409.302000	0.799890	0.795609	-33.000000	-99.000000
3166363.853000	38591212.600000	399.302000	0.799363	0.794992	-33.000000	-99.000000
3166363.853000	38591222.600000	399.302000	0.799507	0.795089	-33.000000	-99.000000
3166353.853000	38591212.600000	419.302000	0.854350	0.849531	-33.000000	-99.000000
3166353.853000	38591212.600000	429.302000	0.882796	0.883667	-33.000000	-99.000000
3166353.853000	38591222.600000	419.302000	0.854337	0.849543	-33.000000	-99.000000
3166353.853000	38591222.600000	429.302000	0.882810	0.883743	-33.000000	-99.000000
3166363.853000	38591212.600000	419.302000	0.854350	0.849532	-33.000000	-99.000000
3166363.853000	38591212.600000	429.302000	0.882797	0.883670	-33.000000	-99.000000
3166363.853000	38591222.600000	419.302000	0.854337	0.849543	-33.000000	-99.000000
3166363.853000	38591222.600000	429.302000	0.882810	0.883744	-33.000000	-99.000000
[truncated: 10,894 more rows]
