# Supplementary material for: A new method for estimating ore grade based on sample length weighting
Source: Sci Rep. 2023 Apr 17;13:6208. doi: 10.1038/s41598-023-33509-0 (PMC10110572; doi:10.1038/s41598-023-33509-0)
Supplement: Supplementary file 1 — Supplementary Information. [file 41598_2023_33509_MOESM1_ESM.zip › Data for paper-SR/Results/Primary_Sample_P7_li.txt]

3166093.853000	38590632.600000	489.302000	0.298432	0.298432	-33.000000	-99.000000
3166093.853000	38590642.600000	489.302000	0.296001	0.296001	-33.000000	-99.000000
3166103.853000	38590632.600000	489.302000	0.297896	0.297896	-33.000000	-99.000000
3166103.853000	38590642.600000	489.302000	0.295327	0.295327	-33.000000	-99.000000
3166093.853000	38590632.600000	499.302000	0.298620	0.298620	-33.000000	-99.000000
3166093.853000	38590632.600000	509.302000	0.299109	0.299109	-33.000000	-99.000000
3166093.853000	38590642.600000	499.302000	0.296191	0.296191	-33.000000	-99.000000
3166093.853000	38590642.600000	509.302000	0.296721	0.296721	-33.000000	-99.000000
3166103.853000	38590632.600000	499.302000	0.298090	0.298090	-33.000000	-99.000000
3166103.853000	38590632.600000	509.302000	0.298602	0.298602	-33.000000	-99.000000
3166103.853000	38590642.600000	499.302000	0.295524	0.295524	-33.000000	-99.000000
3166103.853000	38590642.600000	509.302000	0.296086	0.296086	-33.000000	-99.000000
3166093.853000	38590652.600000	489.302000	0.293683	0.293683	-33.000000	-99.000000
3166093.853000	38590662.600000	489.302000	0.291515	0.291515	-33.000000	-99.000000
3166103.853000	38590652.600000	489.302000	0.292840	0.292840	-33.000000	-99.000000
3166103.853000	38590662.600000	489.302000	0.290461	0.290461	-33.000000	-99.000000
3166093.853000	38590652.600000	499.302000	0.293878	0.293878	-33.000000	-99.000000
3166093.853000	38590652.600000	509.302000	0.294463	0.294463	-33.000000	-99.000000
3166093.853000	38590662.600000	499.302000	0.291719	0.291719	-33.000000	-99.000000
3166093.853000	38590662.600000	509.302000	0.292372	0.292372	-33.000000	-99.000000
3166103.853000	38590652.600000	499.302000	0.293045	0.293045	-33.000000	-99.000000
3166103.853000	38590652.600000	509.302000	0.293674	0.293674	-33.000000	-99.000000
3166103.853000	38590662.600000	499.302000	0.290678	0.290678	-33.000000	-99.000000
3166103.853000	38590662.600000	509.302000	0.291399	0.291399	-33.000000	-99.000000
3166113.853000	38590632.600000	489.302000	0.297658	0.297658	-33.000000	-99.000000
3166113.853000	38590642.600000	489.302000	0.294990	0.294990	-33.000000	-99.000000
3166123.853000	38590632.600000	489.302000	0.297754	0.297754	-33.000000	-99.000000
3166123.853000	38590642.600000	489.302000	0.295041	0.295041	-33.000000	-99.000000
3166113.853000	38590632.600000	499.302000	0.297857	0.297857	-33.000000	-99.000000
3166113.853000	38590632.600000	509.302000	0.298386	0.298386	-33.000000	-99.000000
3166113.853000	38590642.600000	499.302000	0.295193	0.295193	-33.000000	-99.000000
3166113.853000	38590642.600000	509.302000	0.295777	0.295777	-33.000000	-99.000000
3166113.853000	38590652.600000	489.302000	0.292381	0.292381	-33.000000	-99.000000
3166113.853000	38590662.600000	489.302000	0.289843	0.289843	-33.000000	-99.000000
3166123.853000	38590652.600000	489.302000	0.292384	0.292384	-33.000000	-99.000000
3166123.853000	38590662.600000	489.302000	0.289790	0.289790	-33.000000	-99.000000
3166113.853000	38590652.600000	499.302000	0.292594	0.292594	-33.000000	-99.000000
3166113.853000	38590652.600000	509.302000	0.293255	0.293255	-33.000000	-99.000000
3166113.853000	38590662.600000	499.302000	0.290071	0.290071	-33.000000	-99.000000
3166113.853000	38590662.600000	509.302000	0.290842	0.290842	-33.000000	-99.000000
3166093.853000	38590672.600000	489.302000	0.289564	0.289564	-33.000000	-99.000000
3166093.853000	38590682.600000	489.302000	0.280590	0.280590	-33.000000	-99.000000
3166103.853000	38590672.600000	489.302000	0.288239	0.288239	-33.000000	-99.000000
3166103.853000	38590682.600000	489.302000	0.280514	0.280514	-33.000000	-99.000000
3166093.853000	38590672.600000	499.302000	0.289780	0.289780	-33.000000	-99.000000
3166093.853000	38590672.600000	509.302000	0.290515	0.290515	-33.000000	-99.000000
3166093.853000	38590682.600000	499.302000	0.280550	0.280550	-33.000000	-99.000000
3166093.853000	38590682.600000	509.302000	0.285982	0.285982	-33.000000	-99.000000
3166103.853000	38590672.600000	499.302000	0.288474	0.288474	-33.000000	-99.000000
3166103.853000	38590672.600000	509.302000	0.289313	0.289313	-33.000000	-99.000000
3166103.853000	38590682.600000	499.302000	0.280435	0.280435	-33.000000	-99.000000
3166103.853000	38590682.600000	509.302000	0.280402	0.280402	-33.000000	-99.000000
3166093.853000	38590692.600000	489.302000	0.280551	0.280551	-33.000000	-99.000000
3166093.853000	38590702.600000	489.302000	0.280547	0.280547	-33.000000	-99.000000
3166103.853000	38590692.600000	489.302000	0.280493	0.280493	-33.000000	-99.000000
3166103.853000	38590702.600000	489.302000	0.280503	0.280503	-33.000000	-99.000000
3166093.853000	38590692.600000	499.302000	0.280492	0.280492	-33.000000	-99.000000
3166093.853000	38590692.600000	509.302000	0.280475	0.280475	-33.000000	-99.000000
3166093.853000	38590702.600000	499.302000	0.280482	0.280482	-33.000000	-99.000000
3166093.853000	38590702.600000	509.302000	0.280461	0.280461	-33.000000	-99.000000
3166103.853000	38590692.600000	499.302000	0.280336	0.280336	-33.000000	-99.000000
3166103.853000	38590692.600000	509.302000	0.280262	0.280262	-33.000000	-99.000000
3166103.853000	38590702.600000	499.302000	0.280301	0.280301	-33.000000	-99.000000
3166103.853000	38590702.600000	509.302000	0.280212	0.280212	-33.000000	-99.000000
3166113.853000	38590672.600000	489.302000	0.287399	0.287399	-33.000000	-99.000000
3166113.853000	38590682.600000	489.302000	0.280488	0.280488	-33.000000	-99.000000
3166123.853000	38590672.600000	489.302000	0.287275	0.287275	-33.000000	-99.000000
3166123.853000	38590682.600000	489.302000	0.280490	0.280490	-33.000000	-99.000000
3166113.853000	38590672.600000	499.302000	0.280504	0.280504	-33.000000	-99.000000
3166113.853000	38590672.600000	509.302000	0.288571	0.288571	-33.000000	-99.000000
3166113.853000	38590682.600000	499.302000	0.280343	0.280343	-33.000000	-99.000000
3166113.853000	38590682.600000	509.302000	0.280273	0.280273	-33.000000	-99.000000
3166113.853000	38590692.600000	489.302000	0.280616	0.280616	-33.000000	-99.000000
3166113.853000	38590702.600000	489.302000	0.280876	0.280876	-33.000000	-99.000000
3166123.853000	38590692.600000	489.302000	0.280748	0.280748	-33.000000	-99.000000
3166123.853000	38590702.600000	489.302000	0.281601	0.281601	-33.000000	-99.000000
3166113.853000	38590692.600000	499.302000	0.280067	0.280067	-33.000000	-99.000000
3166113.853000	38590692.600000	509.302000	0.279964	0.279964	-33.000000	-99.000000
3166113.853000	38590702.600000	499.302000	0.279649	0.279649	-33.000000	-99.000000
3166113.853000	38590702.600000	509.302000	0.279781	0.279781	-33.000000	-99.000000
3166123.853000	38590702.600000	499.302000	0.277808	0.277808	-33.000000	-99.000000
3166093.853000	38590712.600000	489.302000	0.280581	0.280581	-33.000000	-99.000000
3166093.853000	38590722.600000	489.302000	0.280657	0.280657	-33.000000	-99.000000
3166103.853000	38590712.600000	489.302000	0.280509	0.280509	-33.000000	-99.000000
3166103.853000	38590722.600000	489.302000	0.280572	0.280572	-33.000000	-99.000000
3166093.853000	38590712.600000	499.302000	0.280528	0.280528	-33.000000	-99.000000
3166093.853000	38590722.600000	499.302000	0.280622	0.280622	-33.000000	-99.000000
3166103.853000	38590712.600000	499.302000	0.280379	0.280379	-33.000000	-99.000000
3166103.853000	38590712.600000	509.302000	0.280321	0.280321	-33.000000	-99.000000
3166103.853000	38590722.600000	499.302000	0.280508	0.280508	-33.000000	-99.000000
3166103.853000	38590722.600000	509.302000	0.280492	0.280492	-33.000000	-99.000000
3166093.853000	38590732.600000	489.302000	0.280769	0.280769	-33.000000	-99.000000
3166093.853000	38590742.600000	489.302000	0.280908	0.280908	-33.000000	-99.000000
3166103.853000	38590732.600000	489.302000	0.280690	0.280690	-33.000000	-99.000000
3166103.853000	38590742.600000	489.302000	0.280840	0.280840	-33.000000	-99.000000
3166093.853000	38590732.600000	499.302000	0.280749	0.280749	-33.000000	-99.000000
3166093.853000	38590742.600000	499.302000	0.280897	0.280897	-33.000000	-99.000000
3166103.853000	38590732.600000	499.302000	0.280659	0.280659	-33.000000	-99.000000
3166103.853000	38590732.600000	509.302000	0.280665	0.280665	-33.000000	-99.000000
3166103.853000	38590742.600000	499.302000	0.280824	0.280824	-33.000000	-99.000000
3166103.853000	38590742.600000	509.302000	0.280840	0.280840	-33.000000	-99.000000
3166113.853000	38590712.600000	489.302000	0.280554	0.280554	-33.000000	-99.000000
3166113.853000	38590722.600000	489.302000	0.280530	0.280530	-33.000000	-99.000000
3166123.853000	38590712.600000	489.302000	0.280608	0.280608	-33.000000	-99.000000
3166123.853000	38590722.600000	489.302000	0.280526	0.280526	-33.000000	-99.000000
3166113.853000	38590712.600000	499.302000	0.280195	0.280195	-33.000000	-99.000000
3166113.853000	38590712.600000	509.302000	0.280083	0.280083	-33.000000	-99.000000
3166113.853000	38590722.600000	499.302000	0.280426	0.280426	-33.000000	-99.000000
3166113.853000	38590722.600000	509.302000	0.280384	0.280384	-33.000000	-99.000000
3166123.853000	38590712.600000	499.302000	0.280108	0.280108	-33.000000	-99.000000
3166123.853000	38590712.600000	509.302000	0.280004	0.280004	-33.000000	-99.000000
3166123.853000	38590722.600000	499.302000	0.280409	0.280409	-33.000000	-99.000000
3166123.853000	38590722.600000	509.302000	0.280359	0.280359	-33.000000	-99.000000
3166113.853000	38590732.600000	489.302000	0.280644	0.280644	-33.000000	-99.000000
3166113.853000	38590742.600000	489.302000	0.280802	0.280802	-33.000000	-99.000000
3166123.853000	38590732.600000	489.302000	0.280638	0.280638	-33.000000	-99.000000
3166123.853000	38590742.600000	489.302000	0.280798	0.280798	-33.000000	-99.000000
3166113.853000	38590732.600000	499.302000	0.280603	0.280603	-33.000000	-99.000000
3166113.853000	38590732.600000	509.302000	0.280603	0.280603	-33.000000	-99.000000
3166113.853000	38590742.600000	499.302000	0.280782	0.280782	-33.000000	-99.000000
3166113.853000	38590742.600000	509.302000	0.280797	0.280797	-33.000000	-99.000000
3166123.853000	38590732.600000	499.302000	0.280594	0.280594	-33.000000	-99.000000
3166123.853000	38590732.600000	509.302000	0.280593	0.280593	-33.000000	-99.000000
3166123.853000	38590742.600000	499.302000	0.280778	0.280778	-33.000000	-99.000000
3166123.853000	38590742.600000	509.302000	0.280793	0.280793	-33.000000	-99.000000
3166093.853000	38590752.600000	489.302000	0.281067	0.281067	-33.000000	-99.000000
3166103.853000	38590752.600000	489.302000	0.281010	0.281010	-33.000000	-99.000000
3166103.853000	38590762.600000	489.302000	0.281191	0.281191	-33.000000	-99.000000
3166103.853000	38590752.600000	499.302000	0.281001	0.281001	-33.000000	-99.000000
3166103.853000	38590762.600000	499.302000	0.281186	0.281186	-33.000000	-99.000000
3166103.853000	38590772.600000	489.302000	0.281382	0.281382	-33.000000	-99.000000
3166103.853000	38590782.600000	489.302000	0.281580	0.281580	-33.000000	-99.000000
3166103.853000	38590772.600000	499.302000	0.281379	0.281379	-33.000000	-99.000000
3166103.853000	38590782.600000	499.302000	0.281578	0.281578	-33.000000	-99.000000
3166113.853000	38590752.600000	489.302000	0.280979	0.280979	-33.000000	-99.000000
3166113.853000	38590762.600000	489.302000	0.281167	0.281167	-33.000000	-99.000000
3166123.853000	38590752.600000	489.302000	0.280978	0.280978	-33.000000	-99.000000
3166123.853000	38590762.600000	489.302000	0.281168	0.281168	-33.000000	-99.000000
3166113.853000	38590752.600000	499.302000	0.280969	0.280969	-33.000000	-99.000000
3166113.853000	38590752.600000	509.302000	0.280988	0.280988	-33.000000	-99.000000
3166113.853000	38590762.600000	499.302000	0.281161	0.281161	-33.000000	-99.000000
3166113.853000	38590762.600000	509.302000	0.281181	0.281181	-33.000000	-99.000000
3166123.853000	38590752.600000	499.302000	0.280967	0.280967	-33.000000	-99.000000
3166123.853000	38590752.600000	509.302000	0.280987	0.280987	-33.000000	-99.000000
3166123.853000	38590762.600000	499.302000	0.281163	0.281163	-33.000000	-99.000000
3166123.853000	38590762.600000	509.302000	0.281183	0.281183	-33.000000	-99.000000
3166113.853000	38590772.600000	489.302000	0.281363	0.281363	-33.000000	-99.000000
3166113.853000	38590782.600000	479.302000	0.281587	0.281587	-33.000000	-99.000000
3166113.853000	38590782.600000	489.302000	0.281567	0.281567	-33.000000	-99.000000
3166123.853000	38590772.600000	489.302000	0.281368	0.281368	-33.000000	-99.000000
3166123.853000	38590782.600000	489.302000	0.281574	0.281574	-33.000000	-99.000000
3166113.853000	38590772.600000	499.302000	0.281360	0.281360	-33.000000	-99.000000
3166113.853000	38590772.600000	509.302000	0.281380	0.281380	-33.000000	-99.000000
3166113.853000	38590782.600000	499.302000	0.281565	0.281565	-33.000000	-99.000000
3166113.853000	38590782.600000	509.302000	0.281583	0.281583	-33.000000	-99.000000
3166123.853000	38590772.600000	499.302000	0.281365	0.281365	-33.000000	-99.000000
3166123.853000	38590772.600000	509.302000	0.281384	0.281384	-33.000000	-99.000000
3166123.853000	38590782.600000	499.302000	0.281572	0.281572	-33.000000	-99.000000
3166123.853000	38590782.600000	509.302000	0.281590	0.281590	-33.000000	-99.000000
3166133.853000	38590722.600000	489.302000	0.280553	0.280553	-33.000000	-99.000000
3166133.853000	38590732.600000	489.302000	0.280673	0.280673	-33.000000	-99.000000
3166133.853000	38590742.600000	489.302000	0.280831	0.280831	-33.000000	-99.000000
3166133.853000	38590752.600000	489.302000	0.281008	0.281008	-33.000000	-99.000000
3166133.853000	38590762.600000	489.302000	0.281197	0.281197	-33.000000	-99.000000
3166133.853000	38590752.600000	499.302000	0.280999	0.280999	-33.000000	-99.000000
3166133.853000	38590762.600000	499.302000	0.281192	0.281192	-33.000000	-99.000000
3166133.853000	38590762.600000	509.302000	0.281212	0.281212	-33.000000	-99.000000
3166133.853000	38590772.600000	489.302000	0.281395	0.281395	-33.000000	-99.000000
3166133.853000	38590782.600000	489.302000	0.281601	0.281601	-33.000000	-99.000000
3166143.853000	38590782.600000	489.302000	0.281649	0.281649	-33.000000	-99.000000
3166133.853000	38590772.600000	499.302000	0.281393	0.281393	-33.000000	-99.000000
3166133.853000	38590772.600000	509.302000	0.281412	0.281412	-33.000000	-99.000000
3166133.853000	38590782.600000	499.302000	0.281600	0.281600	-33.000000	-99.000000
3166133.853000	38590782.600000	509.302000	0.281618	0.281618	-33.000000	-99.000000
3166103.853000	38590792.600000	489.302000	0.281785	0.281785	-33.000000	-99.000000
3166113.853000	38590792.600000	479.302000	0.281795	0.281795	-33.000000	-99.000000
3166113.853000	38590792.600000	489.302000	0.281777	0.281777	-33.000000	-99.000000
3166113.853000	38590802.600000	479.302000	0.282009	0.282009	-33.000000	-99.000000
3166113.853000	38590802.600000	489.302000	0.281993	0.281993	-33.000000	-99.000000
3166123.853000	38590792.600000	489.302000	0.281786	0.281786	-33.000000	-99.000000
3166123.853000	38590802.600000	479.302000	0.282021	0.282021	-33.000000	-99.000000
3166123.853000	38590802.600000	489.302000	0.282005	0.282005	-33.000000	-99.000000
3166113.853000	38590792.600000	499.302000	0.281776	0.281776	-33.000000	-99.000000
3166113.853000	38590802.600000	499.302000	0.281992	0.281992	-33.000000	-99.000000
3166123.853000	38590792.600000	499.302000	0.281786	0.281786	-33.000000	-99.000000
3166123.853000	38590792.600000	509.302000	0.281802	0.281802	-33.000000	-99.000000
3166123.853000	38590802.600000	499.302000	0.282005	0.282005	-33.000000	-99.000000
3166123.853000	38590802.600000	509.302000	0.282020	0.282020	-33.000000	-99.000000
3166113.853000	38590812.600000	479.302000	0.282230	0.282230	-33.000000	-99.000000
3166113.853000	38590812.600000	489.302000	0.282215	0.282215	-33.000000	-99.000000
3166113.853000	38590822.600000	479.302000	0.282457	0.282457	-33.000000	-99.000000
3166113.853000	38590822.600000	489.302000	0.282444	0.282444	-33.000000	-99.000000
3166123.853000	38590812.600000	479.302000	0.282245	0.282245	-33.000000	-99.000000
3166123.853000	38590812.600000	489.302000	0.282231	0.282231	-33.000000	-99.000000
3166123.853000	38590822.600000	479.302000	0.282475	0.282475	-33.000000	-99.000000
3166123.853000	38590822.600000	489.302000	0.282462	0.282462	-33.000000	-99.000000
3166113.853000	38590812.600000	499.302000	0.282215	0.282215	-33.000000	-99.000000
3166113.853000	38590822.600000	499.302000	0.282443	0.282443	-33.000000	-99.000000
3166123.853000	38590812.600000	499.302000	0.282230	0.282230	-33.000000	-99.000000
3166123.853000	38590812.600000	509.302000	0.282244	0.282244	-33.000000	-99.000000
3166123.853000	38590822.600000	499.302000	0.282462	0.282462	-33.000000	-99.000000
3166123.853000	38590822.600000	509.302000	0.282474	0.282474	-33.000000	-99.000000
3166113.853000	38590832.600000	489.302000	0.282678	0.282678	-33.000000	-99.000000
3166113.853000	38590842.600000	489.302000	0.282919	0.282919	-33.000000	-99.000000
3166123.853000	38590832.600000	479.302000	0.282712	0.282712	-33.000000	-99.000000
3166123.853000	38590832.600000	489.302000	0.282700	0.282700	-33.000000	-99.000000
3166123.853000	38590842.600000	479.302000	0.282956	0.282956	-33.000000	-99.000000
3166123.853000	38590842.600000	489.302000	0.282945	0.282945	-33.000000	-99.000000
3166123.853000	38590832.600000	499.302000	0.282699	0.282699	-33.000000	-99.000000
3166123.853000	38590842.600000	499.302000	0.282944	0.282944	-33.000000	-99.000000
3166123.853000	38590852.600000	479.302000	0.283207	0.283207	-33.000000	-99.000000
3166123.853000	38590852.600000	489.302000	0.283196	0.283196	-33.000000	-99.000000
3166123.853000	38590862.600000	479.302000	0.283464	0.283464	-33.000000	-99.000000
3166123.853000	38590862.600000	489.302000	0.283454	0.283454	-33.000000	-99.000000
3166123.853000	38590852.600000	499.302000	0.283194	0.283194	-33.000000	-99.000000
3166123.853000	38590862.600000	499.302000	0.283452	0.283452	-33.000000	-99.000000
3166133.853000	38590792.600000	489.302000	0.281814	0.281814	-33.000000	-99.000000
3166133.853000	38590802.600000	489.302000	0.282034	0.282034	-33.000000	-99.000000
3166143.853000	38590792.600000	489.302000	0.281860	0.281860	-33.000000	-99.000000
3166143.853000	38590802.600000	489.302000	0.282079	0.282079	-33.000000	-99.000000
3166133.853000	38590792.600000	499.302000	0.281814	0.281814	-33.000000	-99.000000
3166133.853000	38590792.600000	509.302000	0.281830	0.281830	-33.000000	-99.000000
3166133.853000	38590802.600000	499.302000	0.282034	0.282034	-33.000000	-99.000000
3166133.853000	38590802.600000	509.302000	0.282049	0.282049	-33.000000	-99.000000
3166143.853000	38590802.600000	499.302000	0.282079	0.282079	-33.000000	-99.000000
3166143.853000	38590802.600000	509.302000	0.282093	0.282093	-33.000000	-99.000000
3166133.853000	38590812.600000	489.302000	0.282261	0.282261	-33.000000	-99.000000
3166133.853000	38590822.600000	489.302000	0.282494	0.282494	-33.000000	-99.000000
3166143.853000	38590812.600000	489.302000	0.282305	0.282305	-33.000000	-99.000000
3166143.853000	38590822.600000	489.302000	0.282539	0.282539	-33.000000	-99.000000
3166133.853000	38590812.600000	499.302000	0.282260	0.282260	-33.000000	-99.000000
3166133.853000	38590812.600000	509.302000	0.282274	0.282274	-33.000000	-99.000000
3166133.853000	38590822.600000	499.302000	0.282493	0.282493	-33.000000	-99.000000
3166133.853000	38590822.600000	509.302000	0.282505	0.282505	-33.000000	-99.000000
3166143.853000	38590812.600000	499.302000	0.282305	0.282305	-33.000000	-99.000000
3166143.853000	38590812.600000	509.302000	0.282318	0.282318	-33.000000	-99.000000
3166143.853000	38590822.600000	499.302000	0.282538	0.282538	-33.000000	-99.000000
3166143.853000	38590822.600000	509.302000	0.282550	0.282550	-33.000000	-99.000000
3166133.853000	38590832.600000	479.302000	0.282746	0.282746	-33.000000	-99.000000
3166133.853000	38590832.600000	489.302000	0.282734	0.282734	-33.000000	-99.000000
3166133.853000	38590842.600000	479.302000	0.282993	0.282993	-33.000000	-99.000000
3166133.853000	38590842.600000	489.302000	0.282981	0.282981	-33.000000	-99.000000
3166143.853000	38590832.600000	489.302000	0.282780	0.282780	-33.000000	-99.000000
3166143.853000	38590842.600000	489.302000	0.283029	0.283029	-33.000000	-99.000000
3166133.853000	38590832.600000	499.302000	0.282733	0.282733	-33.000000	-99.000000
3166133.853000	38590832.600000	509.302000	0.282744	0.282744	-33.000000	-99.000000
3166133.853000	38590842.600000	499.302000	0.282980	0.282980	-33.000000	-99.000000
3166133.853000	38590842.600000	509.302000	0.282989	0.282989	-33.000000	-99.000000
3166143.853000	38590832.600000	499.302000	0.282779	0.282779	-33.000000	-99.000000
3166143.853000	38590832.600000	509.302000	0.282789	0.282789	-33.000000	-99.000000
3166143.853000	38590842.600000	499.302000	0.283027	0.283027	-33.000000	-99.000000
3166143.853000	38590842.600000	509.302000	0.283036	0.283036	-33.000000	-99.000000
3166133.853000	38590852.600000	479.302000	0.283246	0.283246	-33.000000	-99.000000
3166133.853000	38590852.600000	489.302000	0.283236	0.283236	-33.000000	-99.000000
3166133.853000	38590862.600000	479.302000	0.283507	0.283507	-33.000000	-99.000000
3166133.853000	38590862.600000	489.302000	0.283497	0.283497	-33.000000	-99.000000
3166143.853000	38590852.600000	489.302000	0.283285	0.283285	-33.000000	-99.000000
3166143.853000	38590862.600000	479.302000	0.283559	0.283559	-33.000000	-99.000000
3166143.853000	38590862.600000	489.302000	0.283549	0.283549	-33.000000	-99.000000
3166133.853000	38590852.600000	499.302000	0.283234	0.283234	-33.000000	-99.000000
3166133.853000	38590862.600000	499.302000	0.283495	0.283495	-33.000000	-99.000000
3166143.853000	38590852.600000	499.302000	0.283283	0.283283	-33.000000	-99.000000
3166143.853000	38590852.600000	509.302000	0.283290	0.283290	-33.000000	-99.000000
3166143.853000	38590862.600000	499.302000	0.283546	0.283546	-33.000000	-99.000000
3166143.853000	38590862.600000	509.302000	0.283552	0.283552	-33.000000	-99.000000
3166153.853000	38590842.600000	489.302000	0.283087	0.283087	-33.000000	-99.000000
3166153.853000	38590842.600000	499.302000	0.283085	0.283085	-33.000000	-99.000000
3166153.853000	38590842.600000	509.302000	0.283094	0.283094	-33.000000	-99.000000
3166153.853000	38590852.600000	489.302000	0.283344	0.283344	-33.000000	-99.000000
3166153.853000	38590862.600000	489.302000	0.283609	0.283609	-33.000000	-99.000000
3166153.853000	38590852.600000	499.302000	0.283342	0.283342	-33.000000	-99.000000
3166153.853000	38590852.600000	509.302000	0.283349	0.283349	-33.000000	-99.000000
3166153.853000	38590862.600000	499.302000	0.283607	0.283607	-33.000000	-99.000000
3166153.853000	38590862.600000	509.302000	0.283612	0.283612	-33.000000	-99.000000
3166133.853000	38590922.600000	469.302000	0.285248	0.285248	-33.000000	-99.000000
3166143.853000	38590922.600000	469.302000	0.285327	0.285327	-33.000000	-99.000000
3166143.853000	38590932.600000	469.302000	0.285650	0.285650	-33.000000	-99.000000
3166143.853000	38590942.600000	469.302000	0.297290	0.297999	-33.000000	-99.000000
3166153.853000	38590942.600000	469.302000	0.297343	0.298078	-33.000000	-99.000000
3166123.853000	38590872.600000	479.302000	0.283729	0.283729	-33.000000	-99.000000
3166123.853000	38590872.600000	489.302000	0.283719	0.283719	-33.000000	-99.000000
3166123.853000	38590882.600000	479.302000	0.284000	0.284000	-33.000000	-99.000000
3166123.853000	38590882.600000	489.302000	0.283991	0.283991	-33.000000	-99.000000
3166123.853000	38590892.600000	479.302000	0.284279	0.284279	-33.000000	-99.000000
3166123.853000	38590892.600000	489.302000	0.284270	0.284270	-33.000000	-99.000000
3166133.853000	38590872.600000	479.302000	0.283775	0.283775	-33.000000	-99.000000
3166133.853000	38590872.600000	489.302000	0.283766	0.283766	-33.000000	-99.000000
3166133.853000	38590882.600000	479.302000	0.284051	0.284051	-33.000000	-99.000000
3166133.853000	38590882.600000	489.302000	0.284042	0.284042	-33.000000	-99.000000
3166143.853000	38590872.600000	479.302000	0.283830	0.283830	-33.000000	-99.000000
3166143.853000	38590872.600000	489.302000	0.283821	0.283821	-33.000000	-99.000000
3166143.853000	38590882.600000	479.302000	0.284110	0.284110	-33.000000	-99.000000
3166143.853000	38590882.600000	489.302000	0.284101	0.284101	-33.000000	-99.000000
3166133.853000	38590872.600000	499.302000	0.283763	0.283763	-33.000000	-99.000000
3166133.853000	38590882.600000	499.302000	0.284039	0.284039	-33.000000	-99.000000
3166143.853000	38590872.600000	499.302000	0.283818	0.283818	-33.000000	-99.000000
3166143.853000	38590872.600000	509.302000	0.283821	0.283821	-33.000000	-99.000000
3166143.853000	38590882.600000	499.302000	0.284097	0.284097	-33.000000	-99.000000
3166143.853000	38590882.600000	509.302000	0.284099	0.284099	-33.000000	-99.000000
3166133.853000	38590892.600000	479.302000	0.284335	0.284335	-33.000000	-99.000000
3166133.853000	38590892.600000	489.302000	0.284326	0.284326	-33.000000	-99.000000
3166133.853000	38590902.600000	479.302000	0.284627	0.284627	-33.000000	-99.000000
3166133.853000	38590902.600000	489.302000	0.284618	0.284618	-33.000000	-99.000000
3166143.853000	38590892.600000	479.302000	0.284398	0.284398	-33.000000	-99.000000
3166143.853000	38590892.600000	489.302000	0.284389	0.284389	-33.000000	-99.000000
3166143.853000	38590902.600000	479.302000	0.284694	0.284694	-33.000000	-99.000000
3166143.853000	38590902.600000	489.302000	0.284685	0.284685	-33.000000	-99.000000
3166133.853000	38590892.600000	499.302000	0.284322	0.284322	-33.000000	-99.000000
3166133.853000	38590902.600000	499.302000	0.284613	0.284613	-33.000000	-99.000000
3166143.853000	38590892.600000	499.302000	0.284384	0.284384	-33.000000	-99.000000
3166143.853000	38590902.600000	499.302000	0.284680	0.284680	-33.000000	-99.000000
3166153.853000	38590872.600000	489.302000	0.283883	0.283883	-33.000000	-99.000000
3166153.853000	38590882.600000	489.302000	0.284166	0.284166	-33.000000	-99.000000
3166153.853000	38590872.600000	499.302000	0.283880	0.283880	-33.000000	-99.000000
3166153.853000	38590872.600000	509.302000	0.283884	0.283884	-33.000000	-99.000000
3166153.853000	38590882.600000	499.302000	0.284162	0.284162	-33.000000	-99.000000
3166153.853000	38590882.600000	509.302000	0.284164	0.284164	-33.000000	-99.000000
3166163.853000	38590882.600000	509.302000	0.284235	0.284235	-33.000000	-99.000000
3166153.853000	38590892.600000	479.302000	0.284467	0.284467	-33.000000	-99.000000
3166153.853000	38590892.600000	489.302000	0.284458	0.284458	-33.000000	-99.000000
3166153.853000	38590902.600000	479.302000	0.284767	0.284767	-33.000000	-99.000000
3166153.853000	38590902.600000	489.302000	0.284758	0.284758	-33.000000	-99.000000
3166163.853000	38590902.600000	489.302000	0.284836	0.284836	-33.000000	-99.000000
3166153.853000	38590892.600000	499.302000	0.284453	0.284453	-33.000000	-99.000000
3166153.853000	38590892.600000	509.302000	0.284453	0.284453	-33.000000	-99.000000
3166153.853000	38590902.600000	499.302000	0.284753	0.284753	-33.000000	-99.000000
3166153.853000	38590902.600000	509.302000	0.284751	0.284751	-33.000000	-99.000000
3166163.853000	38590892.600000	499.302000	0.284527	0.284527	-33.000000	-99.000000
3166163.853000	38590892.600000	509.302000	0.284527	0.284527	-33.000000	-99.000000
3166163.853000	38590902.600000	499.302000	0.284830	0.284830	-33.000000	-99.000000
3166163.853000	38590902.600000	509.302000	0.284828	0.284828	-33.000000	-99.000000
3166133.853000	38590912.600000	479.302000	0.284927	0.284927	-33.000000	-99.000000
3166133.853000	38590912.600000	489.302000	0.284918	0.284918	-33.000000	-99.000000
3166133.853000	38590922.600000	479.302000	0.285235	0.285235	-33.000000	-99.000000
3166133.853000	38590922.600000	489.302000	0.285226	0.285226	-33.000000	-99.000000
3166143.853000	38590912.600000	479.302000	0.285000	0.285000	-33.000000	-99.000000
3166143.853000	38590912.600000	489.302000	0.284991	0.284991	-33.000000	-99.000000
3166143.853000	38590922.600000	479.302000	0.285314	0.285314	-33.000000	-99.000000
3166143.853000	38590922.600000	489.302000	0.285305	0.285305	-33.000000	-99.000000
3166133.853000	38590912.600000	499.302000	0.284912	0.284912	-33.000000	-99.000000
3166143.853000	38590912.600000	499.302000	0.284985	0.284985	-33.000000	-99.000000
3166143.853000	38590922.600000	499.302000	0.285298	0.285298	-33.000000	-99.000000
3166133.853000	38590932.600000	479.302000	0.285551	0.285551	-33.000000	-99.000000
3166133.853000	38590932.600000	489.302000	0.285542	0.285542	-33.000000	-99.000000
3166133.853000	38590942.600000	479.302000	0.297228	0.297895	-33.000000	-99.000000
3166143.853000	38590932.600000	479.302000	0.285637	0.285637	-33.000000	-99.000000
3166143.853000	38590932.600000	489.302000	0.285628	0.285628	-33.000000	-99.000000
3166143.853000	38590942.600000	479.302000	0.297281	0.297974	-33.000000	-99.000000
3166143.853000	38590942.600000	489.302000	0.298631	0.299270	-33.000000	-99.000000
3166143.853000	38590932.600000	499.302000	0.285619	0.285619	-33.000000	-99.000000
3166143.853000	38590942.600000	499.302000	0.294527	0.295262	-33.000000	-99.000000
3166153.853000	38590912.600000	479.302000	0.285077	0.285077	-33.000000	-99.000000
3166153.853000	38590912.600000	489.302000	0.285068	0.285068	-33.000000	-99.000000
3166153.853000	38590922.600000	479.302000	0.285397	0.285397	-33.000000	-99.000000
3166153.853000	38590922.600000	489.302000	0.285388	0.285388	-33.000000	-99.000000
3166163.853000	38590912.600000	489.302000	0.285150	0.285150	-33.000000	-99.000000
3166163.853000	38590922.600000	489.302000	0.285475	0.285475	-33.000000	-99.000000
3166153.853000	38590912.600000	499.302000	0.285062	0.285062	-33.000000	-99.000000
3166153.853000	38590912.600000	509.302000	0.285058	0.285058	-33.000000	-99.000000
3166153.853000	38590922.600000	499.302000	0.285380	0.285380	-33.000000	-99.000000
3166153.853000	38590922.600000	509.302000	0.285374	0.285374	-33.000000	-99.000000
3166163.853000	38590912.600000	499.302000	0.285143	0.285143	-33.000000	-99.000000
3166163.853000	38590912.600000	509.302000	0.285139	0.285139	-33.000000	-99.000000
3166163.853000	38590922.600000	499.302000	0.285467	0.285467	-33.000000	-99.000000
3166163.853000	38590922.600000	509.302000	0.285459	0.285459	-33.000000	-99.000000
3166153.853000	38590932.600000	479.302000	0.290005	0.290005	-33.000000	-99.000000
3166153.853000	38590932.600000	489.302000	0.285717	0.285717	-33.000000	-99.000000
3166153.853000	38590942.600000	479.302000	0.297334	0.298053	-33.000000	-99.000000
3166153.853000	38590942.600000	489.302000	0.298657	0.299323	-33.000000	-99.000000
3166163.853000	38590932.600000	479.302000	0.297195	0.297846	-33.000000	-99.000000
3166163.853000	38590932.600000	489.302000	0.298588	0.299184	-33.000000	-99.000000
3166163.853000	38590942.600000	479.302000	0.323908	0.317944	-33.000000	-99.000000
3166163.853000	38590942.600000	489.302000	0.323967	0.317928	-33.000000	-99.000000
3166153.853000	38590932.600000	499.302000	0.285708	0.285708	-33.000000	-99.000000
3166153.853000	38590942.600000	499.302000	0.294633	0.295391	-33.000000	-99.000000
3166163.853000	38590932.600000	499.302000	0.294354	0.295051	-33.000000	-99.000000
3166163.853000	38590932.600000	509.302000	0.294329	0.295008	-33.000000	-99.000000
3166163.853000	38590942.600000	499.302000	0.328066	0.323626	-33.000000	-99.000000
3166163.853000	38590942.600000	509.302000	0.348369	0.347615	-33.000000	-99.000000
3166173.853000	38590922.600000	509.302000	0.285548	0.285548	-33.000000	-99.000000
3166173.853000	38590942.600000	489.302000	0.324163	0.317938	-33.000000	-99.000000
3166173.853000	38590932.600000	499.302000	0.294462	0.295182	-33.000000	-99.000000
3166173.853000	38590932.600000	509.302000	0.294436	0.295138	-33.000000	-99.000000
3166173.853000	38590942.600000	499.302000	0.328299	0.323732	-33.000000	-99.000000
3166173.853000	38590942.600000	509.302000	0.348777	0.347998	-33.000000	-99.000000
3166143.853000	38590952.600000	469.302000	0.297402	0.298165	-33.000000	-99.000000
3166143.853000	38590962.600000	469.302000	0.297426	0.298202	-33.000000	-99.000000
3166143.853000	38590972.600000	469.302000	0.297453	0.298243	-33.000000	-99.000000
3166143.853000	38590982.600000	469.302000	0.297483	0.298287	-33.000000	-99.000000
3166153.853000	38590952.600000	469.302000	0.297385	0.298141	-33.000000	-99.000000
3166153.853000	38590962.600000	469.302000	0.297410	0.298178	-33.000000	-99.000000
3166153.853000	38590972.600000	469.302000	0.297437	0.298219	-33.000000	-99.000000
3166153.853000	38590982.600000	469.302000	0.297467	0.298264	-33.000000	-99.000000
3166163.853000	38590972.600000	469.302000	0.297418	0.298190	-33.000000	-99.000000
3166163.853000	38590982.600000	469.302000	0.297448	0.298236	-33.000000	-99.000000
3166143.853000	38590992.600000	469.302000	0.297515	0.298335	-33.000000	-99.000000
3166153.853000	38590992.600000	469.302000	0.297501	0.298314	-33.000000	-99.000000
3166153.853000	38591002.600000	469.302000	0.297537	0.298369	-33.000000	-99.000000
3166163.853000	38590992.600000	469.302000	0.297482	0.298287	-33.000000	-99.000000
3166163.853000	38591002.600000	469.302000	0.297520	0.298344	-33.000000	-99.000000
3166153.853000	38591012.600000	469.302000	0.297578	0.298430	-33.000000	-99.000000
3166153.853000	38591022.600000	469.302000	0.297622	0.298496	-33.000000	-99.000000
3166163.853000	38591012.600000	469.302000	0.297562	0.298407	-33.000000	-99.000000
3166163.853000	38591022.600000	469.302000	0.297609	0.298477	-33.000000	-99.000000
3166143.853000	38590952.600000	479.302000	0.323387	0.317917	-33.000000	-99.000000
3166143.853000	38590952.600000	489.302000	0.323445	0.317900	-33.000000	-99.000000
3166143.853000	38590962.600000	479.302000	0.323166	0.317903	-33.000000	-99.000000
3166143.853000	38590962.600000	489.302000	0.323228	0.317885	-33.000000	-99.000000
3166143.853000	38590952.600000	499.302000	0.327456	0.323342	-33.000000	-99.000000
3166143.853000	38590972.600000	479.302000	0.322924	0.317889	-33.000000	-99.000000
3166143.853000	38590972.600000	489.302000	0.322990	0.317869	-33.000000	-99.000000
3166143.853000	38590982.600000	479.302000	0.322657	0.317872	-33.000000	-99.000000
3166143.853000	38590982.600000	489.302000	0.322729	0.317851	-33.000000	-99.000000
3166153.853000	38590952.600000	479.302000	0.323537	0.317924	-33.000000	-99.000000
3166153.853000	38590952.600000	489.302000	0.323598	0.317907	-33.000000	-99.000000
3166153.853000	38590962.600000	479.302000	0.323315	0.317910	-33.000000	-99.000000
3166153.853000	38590962.600000	489.302000	0.323380	0.317892	-33.000000	-99.000000
3166163.853000	38590952.600000	479.302000	0.323711	0.317932	-33.000000	-99.000000
3166163.853000	38590952.600000	489.302000	0.323774	0.317915	-33.000000	-99.000000
3166163.853000	38590962.600000	479.302000	0.323490	0.317919	-33.000000	-99.000000
3166163.853000	38590962.600000	489.302000	0.323559	0.317899	-33.000000	-99.000000
3166153.853000	38590952.600000	499.302000	0.327639	0.323425	-33.000000	-99.000000
3166153.853000	38590962.600000	499.302000	0.327394	0.323307	-33.000000	-99.000000
3166163.853000	38590952.600000	499.302000	0.327850	0.323521	-33.000000	-99.000000
3166163.853000	38590952.600000	509.302000	0.348019	0.347280	-33.000000	-99.000000
3166163.853000	38590962.600000	499.302000	0.327608	0.323404	-33.000000	-99.000000
3166163.853000	38590962.600000	509.302000	0.347628	0.346906	-33.000000	-99.000000
3166153.853000	38590972.600000	479.302000	0.323069	0.317895	-33.000000	-99.000000
3166153.853000	38590972.600000	489.302000	0.323139	0.317875	-33.000000	-99.000000
3166153.853000	38590982.600000	479.302000	0.322797	0.317879	-33.000000	-99.000000
3166153.853000	38590982.600000	489.302000	0.322873	0.317856	-33.000000	-99.000000
3166163.853000	38590972.600000	479.302000	0.323244	0.317903	-33.000000	-99.000000
3166163.853000	38590972.600000	489.302000	0.323318	0.317882	-33.000000	-99.000000
3166163.853000	38590982.600000	479.302000	0.322969	0.317886	-33.000000	-99.000000
3166163.853000	38590982.600000	489.302000	0.323049	0.317863	-33.000000	-99.000000
3166153.853000	38590972.600000	499.302000	0.327123	0.323176	-33.000000	-99.000000
3166153.853000	38590982.600000	499.302000	0.326822	0.323031	-33.000000	-99.000000
3166163.853000	38590972.600000	499.302000	0.327338	0.323273	-33.000000	-99.000000
3166163.853000	38590982.600000	499.302000	0.327036	0.323127	-33.000000	-99.000000
3166143.853000	38590992.600000	479.302000	0.322366	0.317855	-33.000000	-99.000000
3166153.853000	38590992.600000	479.302000	0.322496	0.317860	-33.000000	-99.000000
3166153.853000	38590992.600000	489.302000	0.322578	0.317835	-33.000000	-99.000000
3166153.853000	38591002.600000	479.302000	0.322165	0.317839	-33.000000	-99.000000
3166153.853000	38591002.600000	489.302000	0.322253	0.317812	-33.000000	-99.000000
3166163.853000	38590992.600000	479.302000	0.322662	0.317867	-33.000000	-99.000000
3166163.853000	38590992.600000	489.302000	0.322749	0.317841	-33.000000	-99.000000
3166163.853000	38591002.600000	479.302000	0.322320	0.317846	-33.000000	-99.000000
3166163.853000	38591002.600000	489.302000	0.322415	0.317817	-33.000000	-99.000000
3166153.853000	38590992.600000	499.302000	0.326491	0.322870	-33.000000	-99.000000
3166163.853000	38590992.600000	499.302000	0.326700	0.322963	-33.000000	-99.000000
3166163.853000	38591002.600000	499.302000	0.326325	0.322781	-33.000000	-99.000000
3166153.853000	38591012.600000	479.302000	0.321800	0.317817	-33.000000	-99.000000
3166153.853000	38591012.600000	489.302000	0.321896	0.317786	-33.000000	-99.000000
3166153.853000	38591022.600000	479.302000	0.321401	0.317792	-33.000000	-99.000000
3166163.853000	38591012.600000	479.302000	0.321940	0.317822	-33.000000	-99.000000
3166163.853000	38591012.600000	489.302000	0.322043	0.317790	-33.000000	-99.000000
3166163.853000	38591022.600000	479.302000	0.321519	0.317795	-33.000000	-99.000000
3166163.853000	38591022.600000	489.302000	0.321631	0.317759	-33.000000	-99.000000
3166163.853000	38591012.600000	499.302000	0.325908	0.322578	-33.000000	-99.000000
3166163.853000	38591032.600000	469.302000	0.297660	0.298554	-33.000000	-99.000000
3166163.853000	38591042.600000	469.302000	0.297717	0.298639	-33.000000	-99.000000
3166163.853000	38591052.600000	469.302000	0.297778	0.298731	-33.000000	-99.000000
3166163.853000	38591062.600000	469.302000	0.297844	0.298829	-33.000000	-99.000000
3166163.853000	38591072.600000	469.302000	0.297913	0.298933	-33.000000	-99.000000
3166163.853000	38591082.600000	469.302000	0.297984	0.299041	-33.000000	-99.000000
3166163.853000	38591092.600000	469.302000	0.298056	0.299149	-33.000000	-99.000000
3166163.853000	38591102.600000	469.302000	0.298126	0.299254	-33.000000	-99.000000
3166153.853000	38591032.600000	479.302000	0.320967	0.317764	-33.000000	-99.000000
3166153.853000	38591042.600000	479.302000	0.320498	0.317734	-33.000000	-99.000000
3166163.853000	38591032.600000	479.302000	0.321055	0.317765	-33.000000	-99.000000
3166163.853000	38591032.600000	489.302000	0.321177	0.317725	-33.000000	-99.000000
3166163.853000	38591042.600000	479.302000	0.320546	0.317732	-33.000000	-99.000000
3166153.853000	38591052.600000	479.302000	0.319996	0.317702	-33.000000	-99.000000
3166163.853000	38591052.600000	479.302000	0.319994	0.317696	-33.000000	-99.000000
3166163.853000	38591062.600000	479.302000	0.319401	0.317656	-33.000000	-99.000000
3166163.853000	38591072.600000	479.302000	0.318775	0.317614	-33.000000	-99.000000
3166163.853000	38591082.600000	479.302000	0.318128	0.317569	-33.000000	-99.000000
3166163.853000	38591092.600000	479.302000	0.317477	0.317523	-33.000000	-99.000000
3166163.853000	38591102.600000	479.302000	0.316844	0.317477	-33.000000	-99.000000
3166173.853000	38591002.600000	469.302000	0.297498	0.298311	-33.000000	-99.000000
3166173.853000	38591012.600000	469.302000	0.297541	0.298376	-33.000000	-99.000000
3166173.853000	38591022.600000	469.302000	0.297590	0.298449	-33.000000	-99.000000
3166183.853000	38591022.600000	469.302000	0.297564	0.298411	-33.000000	-99.000000
3166173.853000	38590952.600000	489.302000	0.323977	0.317924	-33.000000	-99.000000
3166173.853000	38590962.600000	489.302000	0.323766	0.317909	-33.000000	-99.000000
3166173.853000	38590952.600000	499.302000	0.328090	0.323631	-33.000000	-99.000000
3166173.853000	38590952.600000	509.302000	0.348442	0.347678	-33.000000	-99.000000
3166173.853000	38590962.600000	499.302000	0.327856	0.323517	-33.000000	-99.000000
3166173.853000	38590962.600000	509.302000	0.348066	0.347316	-33.000000	-99.000000
3166173.853000	38590972.600000	479.302000	0.323451	0.317913	-33.000000	-99.000000
3166173.853000	38590972.600000	489.302000	0.323530	0.317892	-33.000000	-99.000000
3166173.853000	38590982.600000	479.302000	0.323177	0.317896	-33.000000	-99.000000
3166173.853000	38590982.600000	489.302000	0.323262	0.317872	-33.000000	-99.000000
3166183.853000	38590982.600000	489.302000	0.323516	0.317883	-33.000000	-99.000000
3166173.853000	38590972.600000	499.302000	0.327591	0.323388	-33.000000	-99.000000
3166173.853000	38590972.600000	509.302000	0.347641	0.346909	-33.000000	-99.000000
3166173.853000	38590982.600000	499.302000	0.327293	0.323243	-33.000000	-99.000000
3166173.853000	38590982.600000	509.302000	0.347162	0.346450	-33.000000	-99.000000
3166183.853000	38590972.600000	499.302000	0.327885	0.323522	-33.000000	-99.000000
3166183.853000	38590972.600000	509.302000	0.348160	0.347396	-33.000000	-99.000000
3166183.853000	38590982.600000	499.302000	0.327596	0.323380	-33.000000	-99.000000
3166183.853000	38590982.600000	509.302000	0.347699	0.346954	-33.000000	-99.000000
3166173.853000	38590992.600000	479.302000	0.322869	0.317877	-33.000000	-99.000000
3166173.853000	38590992.600000	489.302000	0.322961	0.317850	-33.000000	-99.000000
3166173.853000	38591002.600000	479.302000	0.322521	0.317855	-33.000000	-99.000000
3166173.853000	38591002.600000	489.302000	0.322622	0.317824	-33.000000	-99.000000
3166183.853000	38590992.600000	489.302000	0.323219	0.317860	-33.000000	-99.000000
3166183.853000	38591002.600000	479.302000	0.322772	0.317866	-33.000000	-99.000000
3166183.853000	38591002.600000	489.302000	0.322880	0.317835	-33.000000	-99.000000
3166173.853000	38590992.600000	499.302000	0.326956	0.323079	-33.000000	-99.000000
3166173.853000	38590992.600000	509.302000	0.346622	0.345932	-33.000000	-99.000000
3166173.853000	38591002.600000	499.302000	0.326577	0.322893	-33.000000	-99.000000
3166173.853000	38591002.600000	509.302000	0.346014	0.345348	-33.000000	-99.000000
3166183.853000	38590992.600000	499.302000	0.327266	0.323218	-33.000000	-99.000000
3166183.853000	38590992.600000	509.302000	0.347174	0.346449	-33.000000	-99.000000
3166183.853000	38591002.600000	499.302000	0.326889	0.323034	-33.000000	-99.000000
3166183.853000	38591002.600000	509.302000	0.346576	0.345873	-33.000000	-99.000000
3166173.853000	38591012.600000	479.302000	0.322129	0.317830	-33.000000	-99.000000
3166173.853000	38591012.600000	489.302000	0.322240	0.317796	-33.000000	-99.000000
3166173.853000	38591022.600000	479.302000	0.321689	0.317801	-33.000000	-99.000000
3166173.853000	38591022.600000	489.302000	0.321811	0.317763	-33.000000	-99.000000
3166183.853000	38591012.600000	479.302000	0.322374	0.317840	-33.000000	-99.000000
3166183.853000	38591012.600000	489.302000	0.322493	0.317805	-33.000000	-99.000000
3166183.853000	38591022.600000	479.302000	0.321922	0.317811	-33.000000	-99.000000
3166183.853000	38591022.600000	489.302000	0.322053	0.317770	-33.000000	-99.000000
3166173.853000	38591012.600000	499.302000	0.326151	0.322685	-33.000000	-99.000000
3166173.853000	38591022.600000	499.302000	0.325672	0.322450	-33.000000	-99.000000
3166183.853000	38591012.600000	499.302000	0.326460	0.322823	-33.000000	-99.000000
3166183.853000	38591012.600000	509.302000	0.345893	0.345217	-33.000000	-99.000000
3166183.853000	38591022.600000	499.302000	0.325972	0.322582	-33.000000	-99.000000
3166183.853000	38591022.600000	509.302000	0.345117	0.344470	-33.000000	-99.000000
3166193.853000	38591012.600000	489.302000	0.322812	0.317817	-33.000000	-99.000000
3166193.853000	38591022.600000	479.302000	0.322228	0.317824	-33.000000	-99.000000
3166193.853000	38591022.600000	489.302000	0.322370	0.317781	-33.000000	-99.000000
3166193.853000	38591012.600000	499.302000	0.326846	0.322997	-33.000000	-99.000000
3166193.853000	38591012.600000	509.302000	0.346587	0.345866	-33.000000	-99.000000
3166193.853000	38591022.600000	499.302000	0.326358	0.322755	-33.000000	-99.000000
3166193.853000	38591022.600000	509.302000	0.345820	0.345126	-33.000000	-99.000000
3166173.853000	38591032.600000	469.302000	0.297645	0.298531	-33.000000	-99.000000
3166173.853000	38591042.600000	469.302000	0.297705	0.298622	-33.000000	-99.000000
3166183.853000	38591032.600000	469.302000	0.297621	0.298497	-33.000000	-99.000000
3166183.853000	38591042.600000	469.302000	0.297686	0.298593	-33.000000	-99.000000
3166173.853000	38591052.600000	469.302000	0.297772	0.298722	-33.000000	-99.000000
3166173.853000	38591062.600000	469.302000	0.297845	0.298832	-33.000000	-99.000000
3166183.853000	38591052.600000	469.302000	0.297758	0.298702	-33.000000	-99.000000
3166183.853000	38591062.600000	469.302000	0.297838	0.298823	-33.000000	-99.000000
3166193.853000	38591042.600000	469.302000	0.297656	0.298550	-33.000000	-99.000000
3166193.853000	38591052.600000	469.302000	0.297733	0.298666	-33.000000	-99.000000
3166193.853000	38591062.600000	469.302000	0.297821	0.298798	-33.000000	-99.000000
3166203.853000	38591062.600000	469.302000	0.297788	0.298750	-33.000000	-99.000000
3166173.853000	38591072.600000	469.302000	0.297923	0.298950	-33.000000	-99.000000
3166173.853000	38591082.600000	469.302000	0.298006	0.299074	-33.000000	-99.000000
3166183.853000	38591072.600000	469.302000	0.297926	0.298956	-33.000000	-99.000000
3166183.853000	38591082.600000	469.302000	0.298021	0.299099	-33.000000	-99.000000
3166173.853000	38591092.600000	469.302000	0.298090	0.299201	-33.000000	-99.000000
3166173.853000	38591102.600000	469.302000	0.298173	0.299327	-33.000000	-99.000000
3166183.853000	38591092.600000	469.302000	0.298121	0.299250	-33.000000	-99.000000
3166183.853000	38591102.600000	469.302000	0.298221	0.299402	-33.000000	-99.000000
3166193.853000	38591072.600000	469.302000	0.297919	0.298946	-33.000000	-99.000000
3166193.853000	38591082.600000	469.302000	0.298027	0.299110	-33.000000	-99.000000
3166203.853000	38591072.600000	469.302000	0.297896	0.298913	-33.000000	-99.000000
3166203.853000	38591082.600000	469.302000	0.298018	0.299099	-33.000000	-99.000000
3166193.853000	38591092.600000	469.302000	0.298144	0.299287	-33.000000	-99.000000
3166193.853000	38591102.600000	469.302000	0.298266	0.299472	-33.000000	-99.000000
3166203.853000	38591092.600000	469.302000	0.298155	0.299306	-33.000000	-99.000000
3166203.853000	38591102.600000	469.302000	0.298301	0.299530	-33.000000	-99.000000
3166213.853000	38591072.600000	469.302000	0.297851	0.298848	-33.000000	-99.000000
3166213.853000	38591082.600000	469.302000	0.297987	0.299053	-33.000000	-99.000000
3166223.853000	38591082.600000	469.302000	0.297923	0.298960	-33.000000	-99.000000
3166213.853000	38591092.600000	469.302000	0.298143	0.299291	-33.000000	-99.000000
3166213.853000	38591102.600000	469.302000	0.298318	0.299560	-33.000000	-99.000000
3166223.853000	38591092.600000	469.302000	0.298096	0.299225	-33.000000	-99.000000
3166223.853000	38591102.600000	469.302000	0.298299	0.299538	-33.000000	-99.000000
3166233.853000	38591092.600000	469.302000	0.297997	0.299080	-33.000000	-99.000000
3166233.853000	38591102.600000	469.302000	0.298223	0.299428	-33.000000	-99.000000
3166173.853000	38591032.600000	479.302000	0.321198	0.317769	-33.000000	-99.000000
3166173.853000	38591032.600000	489.302000	0.321331	0.317725	-33.000000	-99.000000
3166173.853000	38591042.600000	479.302000	0.320650	0.317733	-33.000000	-99.000000
3166173.853000	38591042.600000	489.302000	0.320797	0.317683	-33.000000	-99.000000
3166183.853000	38591032.600000	479.302000	0.321408	0.317777	-33.000000	-99.000000
3166183.853000	38591032.600000	489.302000	0.321554	0.317730	-33.000000	-99.000000
3166183.853000	38591042.600000	479.302000	0.320827	0.317737	-33.000000	-99.000000
3166183.853000	38591042.600000	489.302000	0.320988	0.317684	-33.000000	-99.000000
3166173.853000	38591032.600000	499.302000	0.325136	0.322187	-33.000000	-99.000000
3166183.853000	38591032.600000	499.302000	0.325417	0.322308	-33.000000	-99.000000
3166183.853000	38591042.600000	499.302000	0.324790	0.321997	-33.000000	-99.000000
3166173.853000	38591052.600000	479.302000	0.320047	0.317693	-33.000000	-99.000000
3166173.853000	38591052.600000	489.302000	0.320208	0.317635	-33.000000	-99.000000
3166173.853000	38591062.600000	479.302000	0.319388	0.317648	-33.000000	-99.000000
3166183.853000	38591052.600000	479.302000	0.320174	0.317693	-33.000000	-99.000000
3166183.853000	38591052.600000	489.302000	0.320352	0.317630	-33.000000	-99.000000
3166183.853000	38591062.600000	479.302000	0.319447	0.317642	-33.000000	-99.000000
3166183.853000	38591062.600000	489.302000	0.319645	0.317569	-33.000000	-99.000000
3166193.853000	38591032.600000	479.302000	0.321701	0.317789	-33.000000	-99.000000
3166193.853000	38591032.600000	489.302000	0.321859	0.317739	-33.000000	-99.000000
3166193.853000	38591042.600000	479.302000	0.321094	0.317747	-33.000000	-99.000000
3166193.853000	38591042.600000	489.302000	0.321271	0.317689	-33.000000	-99.000000
3166203.853000	38591032.600000	489.302000	0.322263	0.317754	-33.000000	-99.000000
3166203.853000	38591042.600000	479.302000	0.321472	0.317762	-33.000000	-99.000000
3166203.853000	38591042.600000	489.302000	0.321666	0.317701	-33.000000	-99.000000
3166193.853000	38591032.600000	499.302000	0.325796	0.322475	-33.000000	-99.000000
3166193.853000	38591032.600000	509.302000	0.344936	0.344272	-33.000000	-99.000000
3166193.853000	38591042.600000	499.302000	0.325147	0.322151	-33.000000	-99.000000
3166203.853000	38591032.600000	499.302000	0.326289	0.322695	-33.000000	-99.000000
3166203.853000	38591042.600000	499.302000	0.325636	0.322367	-33.000000	-99.000000
3166193.853000	38591052.600000	479.302000	0.320398	0.317698	-33.000000	-99.000000
3166193.853000	38591052.600000	489.302000	0.320596	0.317630	-33.000000	-99.000000
3166193.853000	38591062.600000	479.302000	0.319606	0.317641	-33.000000	-99.000000
3166193.853000	38591062.600000	489.302000	0.319828	0.317561	-33.000000	-99.000000
3166203.853000	38591052.600000	479.302000	0.320746	0.317710	-33.000000	-99.000000
3166203.853000	38591052.600000	489.302000	0.320965	0.317638	-33.000000	-99.000000
3166203.853000	38591062.600000	479.302000	0.319900	0.317648	-33.000000	-99.000000
3166203.853000	38591062.600000	489.302000	0.320149	0.317561	-33.000000	-99.000000
3166193.853000	38591052.600000	499.302000	0.324405	0.321779	-33.000000	-99.000000
3166203.853000	38591052.600000	499.302000	0.324872	0.321981	-33.000000	-99.000000
3166203.853000	38591062.600000	499.302000	0.323984	0.321528	-33.000000	-99.000000
3166173.853000	38591072.600000	479.302000	0.318678	0.317598	-33.000000	-99.000000
3166173.853000	38591082.600000	479.302000	0.317931	0.317544	-33.000000	-99.000000
3166183.853000	38591072.600000	479.302000	0.318647	0.317584	-33.000000	-99.000000
3166183.853000	38591072.600000	489.302000	0.318868	0.317498	-33.000000	-99.000000
3166183.853000	38591082.600000	479.302000	0.317786	0.317520	-33.000000	-99.000000
3166173.853000	38591092.600000	479.302000	0.317164	0.317487	-33.000000	-99.000000
3166173.853000	38591102.600000	479.302000	0.316405	0.317429	-33.000000	-99.000000
3166183.853000	38591092.600000	479.302000	0.316881	0.317450	-33.000000	-99.000000
3166183.853000	38591102.600000	479.302000	0.315964	0.317375	-33.000000	-99.000000
3166193.853000	38591072.600000	479.302000	0.318714	0.317575	-33.000000	-99.000000
3166193.853000	38591072.600000	489.302000	0.318964	0.317479	-33.000000	-99.000000
3166193.853000	38591082.600000	479.302000	0.317727	0.317498	-33.000000	-99.000000
3166193.853000	38591082.600000	489.302000	0.318009	0.317383	-33.000000	-99.000000
3166203.853000	38591072.600000	479.302000	0.318921	0.317572	-33.000000	-99.000000
3166203.853000	38591072.600000	489.302000	0.319205	0.317467	-33.000000	-99.000000
3166203.853000	38591082.600000	479.302000	0.317805	0.317482	-33.000000	-99.000000
3166203.853000	38591082.600000	489.302000	0.318131	0.317352	-33.000000	-99.000000
3166203.853000	38591072.600000	499.302000	0.322960	0.321002	-33.000000	-99.000000
3166193.853000	38591092.600000	479.302000	0.316662	0.317411	-33.000000	-99.000000
3166193.853000	38591092.600000	489.302000	0.314135	0.314564	-33.000000	-99.000000
3166193.853000	38591102.600000	479.302000	0.315550	0.317314	-33.000000	-99.000000
3166203.853000	38591092.600000	479.302000	0.316560	0.317374	-33.000000	-99.000000
3166203.853000	38591092.600000	489.302000	0.314095	0.314487	-33.000000	-99.000000
3166203.853000	38591102.600000	479.302000	0.315213	0.317247	-33.000000	-99.000000
3166203.853000	38591102.600000	489.302000	0.313014	0.313439	-33.000000	-99.000000
3166213.853000	38591042.600000	489.302000	0.322194	0.317722	-33.000000	-99.000000
3166213.853000	38591052.600000	489.302000	0.321490	0.317655	-33.000000	-99.000000
3166213.853000	38591062.600000	479.302000	0.320369	0.317664	-33.000000	-99.000000
3166213.853000	38591062.600000	489.302000	0.320648	0.317572	-33.000000	-99.000000
3166223.853000	38591062.600000	489.302000	0.321370	0.317598	-33.000000	-99.000000
3166213.853000	38591062.600000	499.302000	0.324614	0.321803	-33.000000	-99.000000
3166213.853000	38591072.600000	479.302000	0.319323	0.317581	-33.000000	-99.000000
3166213.853000	38591072.600000	489.302000	0.319645	0.317467	-33.000000	-99.000000
3166213.853000	38591082.600000	479.302000	0.318089	0.317477	-33.000000	-99.000000
3166213.853000	38591082.600000	489.302000	0.318464	0.317334	-33.000000	-99.000000
3166223.853000	38591072.600000	489.302000	0.320347	0.317485	-33.000000	-99.000000
3166223.853000	38591082.600000	479.302000	0.318668	0.317491	-33.000000	-99.000000
3166223.853000	38591082.600000	489.302000	0.319098	0.317337	-33.000000	-99.000000
3166213.853000	38591072.600000	499.302000	0.323538	0.321244	-33.000000	-99.000000
3166213.853000	38591082.600000	499.302000	0.322277	0.320580	-33.000000	-99.000000
3166213.853000	38591092.600000	479.302000	0.316659	0.317347	-33.000000	-99.000000
3166213.853000	38591092.600000	489.302000	0.314230	0.314567	-33.000000	-99.000000
3166213.853000	38591102.600000	479.302000	0.315046	0.317181	-33.000000	-99.000000
3166213.853000	38591102.600000	489.302000	0.312945	0.313306	-33.000000	-99.000000
3166223.853000	38591092.600000	479.302000	0.317078	0.317339	-33.000000	-99.000000
3166223.853000	38591092.600000	489.302000	0.314640	0.314899	-33.000000	-99.000000
3166223.853000	38591102.600000	479.302000	0.315196	0.317132	-33.000000	-99.000000
3166223.853000	38591102.600000	489.302000	0.313155	0.313426	-33.000000	-99.000000
3166233.853000	38591072.600000	489.302000	0.321383	0.317529	-33.000000	-99.000000
3166233.853000	38591082.600000	489.302000	0.320140	0.317373	-33.000000	-99.000000
3166233.853000	38591092.600000	489.302000	0.315453	0.315608	-33.000000	-99.000000
3166233.853000	38591102.600000	479.302000	0.315886	0.317126	-33.000000	-99.000000
3166233.853000	38591102.600000	489.302000	0.313825	0.313981	-33.000000	-99.000000
3166243.853000	38591092.600000	479.302000	0.319530	0.317444	-33.000000	-99.000000
3166243.853000	38591092.600000	489.302000	0.316819	0.316837	-33.000000	-99.000000
3166243.853000	38591102.600000	479.302000	0.317399	0.317195	-33.000000	-99.000000
3166243.853000	38591102.600000	489.302000	0.315185	0.315198	-33.000000	-99.000000
3166163.853000	38591112.600000	469.302000	0.298190	0.299351	-33.000000	-99.000000
3166163.853000	38591122.600000	469.302000	0.298245	0.299434	-33.000000	-99.000000
3166163.853000	38591112.600000	479.302000	0.316259	0.317433	-33.000000	-99.000000
3166163.853000	38591122.600000	479.302000	0.315754	0.317395	-33.000000	-99.000000
3166173.853000	38591112.600000	469.302000	0.298252	0.299446	-33.000000	-99.000000
3166173.853000	38591122.600000	469.302000	0.298320	0.299549	-33.000000	-99.000000
3166183.853000	38591112.600000	469.302000	0.298318	0.299548	-33.000000	-99.000000
3166183.853000	38591122.600000	469.302000	0.298403	0.299678	-33.000000	-99.000000
3166173.853000	38591132.600000	469.302000	0.298374	0.299630	-33.000000	-99.000000
3166173.853000	38591142.600000	469.302000	0.298408	0.299682	-33.000000	-99.000000
3166183.853000	38591132.600000	469.302000	0.298471	0.299781	-33.000000	-99.000000
3166183.853000	38591142.600000	469.302000	0.298514	0.299847	-33.000000	-99.000000
3166193.853000	38591112.600000	469.302000	0.298385	0.299655	-33.000000	-99.000000
3166193.853000	38591122.600000	469.302000	0.298495	0.299822	-33.000000	-99.000000
3166203.853000	38591112.600000	459.302000	0.298491	0.300025	-33.000000	-99.000000
3166203.853000	38591112.600000	469.302000	0.298451	0.299760	-33.000000	-99.000000
3166203.853000	38591122.600000	459.302000	0.298652	0.300329	-33.000000	-99.000000
3166203.853000	38591122.600000	469.302000	0.298592	0.299979	-33.000000	-99.000000
3166193.853000	38591132.600000	469.302000	0.298582	0.299957	-33.000000	-99.000000
3166193.853000	38591142.600000	459.302000	0.298693	0.300361	-33.000000	-99.000000
3166193.853000	38591142.600000	469.302000	0.298638	0.300042	-33.000000	-99.000000
3166203.853000	38591132.600000	459.302000	0.298791	0.300602	-33.000000	-99.000000
3166203.853000	38591132.600000	469.302000	0.298709	0.300161	-33.000000	-99.000000
3166203.853000	38591142.600000	459.302000	0.298882	0.300785	-33.000000	-99.000000
3166203.853000	38591142.600000	469.302000	0.298782	0.300277	-33.000000	-99.000000
3166173.853000	38591152.600000	469.302000	0.298421	0.299702	-33.000000	-99.000000
3166173.853000	38591162.600000	469.302000	0.298412	0.299688	-33.000000	-99.000000
3166183.853000	38591152.600000	469.302000	0.298528	0.299868	-33.000000	-99.000000
3166183.853000	38591162.600000	469.302000	0.298514	0.299846	-33.000000	-99.000000
3166173.853000	38591172.600000	469.302000	0.298384	0.299644	-33.000000	-99.000000
3166173.853000	38591182.600000	469.302000	0.298340	0.299577	-33.000000	-99.000000
3166183.853000	38591172.600000	469.302000	0.298475	0.299785	-33.000000	-99.000000
3166183.853000	38591182.600000	469.302000	0.298417	0.299696	-33.000000	-99.000000
3166193.853000	38591152.600000	459.302000	0.298711	0.300389	-33.000000	-99.000000
3166193.853000	38591152.600000	469.302000	0.298654	0.300066	-33.000000	-99.000000
3166193.853000	38591162.600000	459.302000	0.298683	0.300329	-33.000000	-99.000000
3166193.853000	38591162.600000	469.302000	0.298631	0.300030	-33.000000	-99.000000
3166203.853000	38591152.600000	459.302000	0.298902	0.300820	-33.000000	-99.000000
3166203.853000	38591152.600000	469.302000	0.298801	0.300305	-33.000000	-99.000000
3166203.853000	38591162.600000	459.302000	0.298852	0.300703	-33.000000	-99.000000
3166203.853000	38591162.600000	469.302000	0.298764	0.300244	-33.000000	-99.000000
3166193.853000	38591172.600000	459.302000	0.298618	0.300201	-33.000000	-99.000000
3166193.853000	38591172.600000	469.302000	0.298576	0.299943	-33.000000	-99.000000
3166193.853000	38591182.600000	459.302000	0.298531	0.300035	-33.000000	-99.000000
3166193.853000	38591182.600000	469.302000	0.298498	0.299822	-33.000000	-99.000000
3166203.853000	38591172.600000	459.302000	0.298752	0.300489	-33.000000	-99.000000
3166203.853000	38591172.600000	469.302000	0.298685	0.300117	-33.000000	-99.000000
3166203.853000	38591182.600000	459.302000	0.298628	0.300238	-33.000000	-99.000000
3166203.853000	38591182.600000	469.302000	0.298580	0.299952	-33.000000	-99.000000
3166213.853000	38591112.600000	469.302000	0.298504	0.299850	-33.000000	-99.000000
3166213.853000	38591122.600000	459.302000	0.298785	0.300651	-33.000000	-99.000000
3166213.853000	38591122.600000	469.302000	0.298689	0.300141	-33.000000	-99.000000
3166223.853000	38591112.600000	469.302000	0.298528	0.299896	-33.000000	-99.000000
3166223.853000	38591122.600000	469.302000	0.298768	0.300283	-33.000000	-99.000000
3166213.853000	38591132.600000	459.302000	0.298998	0.301114	-33.000000	-99.000000
3166213.853000	38591132.600000	469.302000	0.298848	0.300398	-33.000000	-99.000000
3166213.853000	38591142.600000	459.302000	0.299150	0.301462	-33.000000	-99.000000
3166213.853000	38591142.600000	469.302000	0.298950	0.300567	-33.000000	-99.000000
3166223.853000	38591132.600000	459.302000	0.299280	0.301898	-33.000000	-99.000000
3166223.853000	38591132.600000	469.302000	0.298987	0.300658	-33.000000	-99.000000
3166223.853000	38591142.600000	459.302000	0.299609	0.302776	-33.000000	-99.000000
3166223.853000	38591142.600000	469.302000	0.299131	0.300929	-33.000000	-99.000000
3166233.853000	38591112.600000	469.302000	0.298491	0.299851	-33.000000	-99.000000
3166233.853000	38591122.600000	469.302000	0.298790	0.300344	-33.000000	-99.000000
3166243.853000	38591112.600000	469.302000	0.298347	0.299640	-33.000000	-99.000000
3166243.853000	38591122.600000	469.302000	0.298691	0.300207	-33.000000	-99.000000
3166233.853000	38591132.600000	469.302000	0.299083	0.300886	-33.000000	-99.000000
3166233.853000	38591142.600000	459.302000	0.300644	0.305984	-33.000000	-99.000000
3166233.853000	38591142.600000	469.302000	0.299280	0.301359	-33.000000	-99.000000
3166243.853000	38591132.600000	469.302000	0.299049	0.300881	-33.000000	-99.000000
3166243.853000	38591142.600000	459.302000	0.301824	0.309852	-33.000000	-99.000000
3166243.853000	38591142.600000	469.302000	0.299322	0.301371	-33.000000	-99.000000
3166213.853000	38591152.600000	459.302000	0.299177	0.301514	-33.000000	-99.000000
3166213.853000	38591152.600000	469.302000	0.298971	0.300599	-33.000000	-99.000000
3166213.853000	38591162.600000	459.302000	0.299075	0.301252	-33.000000	-99.000000
3166213.853000	38591162.600000	469.302000	0.298912	0.300494	-33.000000	-99.000000
3166223.853000	38591152.600000	459.302000	0.299657	0.302890	-33.000000	-99.000000
3166223.853000	38591152.600000	469.302000	0.299155	0.300969	-33.000000	-99.000000
3166223.853000	38591162.600000	459.302000	0.299390	0.302129	-33.000000	-99.000000
3166223.853000	38591162.600000	469.302000	0.299060	0.300774	-33.000000	-99.000000
3166213.853000	38591172.600000	459.302000	0.298906	0.300854	-33.000000	-99.000000
3166213.853000	38591172.600000	469.302000	0.298796	0.300301	-33.000000	-99.000000
3166213.853000	38591182.600000	459.302000	0.298724	0.300459	-33.000000	-99.000000
3166213.853000	38591182.600000	469.302000	0.298655	0.300073	-33.000000	-99.000000
3166223.853000	38591172.600000	459.302000	0.299073	0.301300	-33.000000	-99.000000
3166223.853000	38591172.600000	469.302000	0.298894	0.300475	-33.000000	-99.000000
3166223.853000	38591182.600000	459.302000	0.298802	0.300669	-33.000000	-99.000000
3166223.853000	38591182.600000	469.302000	0.298706	0.300163	-33.000000	-99.000000
3166233.853000	38591152.600000	459.302000	0.300820	0.306504	-33.000000	-99.000000
3166233.853000	38591152.600000	469.302000	0.299303	0.301408	-33.000000	-99.000000
3166233.853000	38591162.600000	459.302000	0.299827	0.303466	-33.000000	-99.000000
3166233.853000	38591162.600000	469.302000	0.299169	0.301034	-33.000000	-99.000000
3166243.853000	38591152.600000	459.302000	0.302407	0.311716	-33.000000	-99.000000
3166243.853000	38591152.600000	469.302000	0.299373	0.301100	-33.000000	-99.000000
3166243.853000	38591162.600000	459.302000	0.300025	0.304186	-33.000000	-99.000000
3166243.853000	38591162.600000	469.302000	0.299157	0.301073	-33.000000	-99.000000
3166233.853000	38591172.600000	459.302000	0.299208	0.301723	-33.000000	-99.000000
3166233.853000	38591172.600000	469.302000	0.298944	0.300581	-33.000000	-99.000000
3166233.853000	38591182.600000	459.302000	0.298829	0.300792	-33.000000	-99.000000
3166233.853000	38591182.600000	469.302000	0.298710	0.300180	-33.000000	-99.000000
3166243.853000	38591172.600000	459.302000	0.299183	0.301779	-33.000000	-99.000000
3166243.853000	38591172.600000	469.302000	0.298892	0.300516	-33.000000	-99.000000
3166243.853000	38591182.600000	459.302000	0.298752	0.300705	-33.000000	-99.000000
3166243.853000	38591182.600000	469.302000	0.298632	0.300067	-33.000000	-99.000000
3166173.853000	38591112.600000	479.302000	0.315691	0.317373	-33.000000	-99.000000
3166173.853000	38591122.600000	479.302000	0.315066	0.317322	-33.000000	-99.000000
3166183.853000	38591112.600000	479.302000	0.315082	0.317299	-33.000000	-99.000000
3166183.853000	38591122.600000	479.302000	0.314295	0.317228	-33.000000	-99.000000
3166173.853000	38591132.600000	479.302000	0.314576	0.317281	-33.000000	-99.000000
3166173.853000	38591142.600000	479.302000	0.314261	0.317255	-33.000000	-99.000000
3166183.853000	38591132.600000	479.302000	0.313672	0.317170	-33.000000	-99.000000
3166193.853000	38591112.600000	479.302000	0.314447	0.317209	-33.000000	-99.000000
3166193.853000	38591122.600000	479.302000	0.313437	0.317105	-33.000000	-99.000000
3166203.853000	38591112.600000	479.302000	0.313826	0.317100	-33.000000	-99.000000
3166203.853000	38591112.600000	489.302000	0.311904	0.312344	-33.000000	-99.000000
3166203.853000	38591122.600000	479.302000	0.312503	0.316939	-33.000000	-99.000000
3166193.853000	38591132.600000	479.302000	0.312621	0.317015	-33.000000	-99.000000
3166193.853000	38591142.600000	479.302000	0.312104	0.316956	-33.000000	-99.000000
3166203.853000	38591132.600000	479.302000	0.311398	0.316785	-33.000000	-99.000000
3166203.853000	38591142.600000	479.302000	0.310691	0.316679	-33.000000	-99.000000
3166173.853000	38591152.600000	479.302000	0.314143	0.317248	-33.000000	-99.000000
3166173.853000	38591162.600000	479.302000	0.314225	0.317259	-33.000000	-99.000000
3166173.853000	38591172.600000	479.302000	0.314485	0.317287	-33.000000	-99.000000
3166173.853000	38591182.600000	479.302000	0.314888	0.317325	-33.000000	-99.000000
3166193.853000	38591152.600000	479.302000	0.311953	0.316945	-33.000000	-99.000000
3166193.853000	38591162.600000	479.302000	0.312171	0.316982	-33.000000	-99.000000
3166203.853000	38591152.600000	479.302000	0.310517	0.316663	-33.000000	-99.000000
3166203.853000	38591162.600000	479.302000	0.310878	0.316740	-33.000000	-99.000000
3166193.853000	38591172.600000	479.302000	0.312692	0.317054	-33.000000	-99.000000
3166193.853000	38591182.600000	479.302000	0.313417	0.317143	-33.000000	-99.000000
3166203.853000	38591172.600000	479.302000	0.311644	0.316873	-33.000000	-99.000000
3166203.853000	38591182.600000	479.302000	0.312639	0.317018	-33.000000	-99.000000
3166213.853000	38591112.600000	479.302000	0.313301	0.316972	-33.000000	-99.000000
3166213.853000	38591112.600000	489.302000	0.311562	0.311917	-33.000000	-99.000000
3166213.853000	38591122.600000	479.302000	0.311542	0.316712	-33.000000	-99.000000
3166223.853000	38591112.600000	479.302000	0.313041	0.316842	-33.000000	-99.000000
3166223.853000	38591112.600000	489.302000	0.311467	0.311702	-33.000000	-99.000000
3166223.853000	38591122.600000	479.302000	0.310704	0.316419	-33.000000	-99.000000
3166223.853000	38591122.600000	489.302000	0.309665	0.309770	-33.000000	-99.000000
3166213.853000	38591132.600000	479.302000	0.309984	0.316420	-33.000000	-99.000000
3166213.853000	38591142.600000	479.302000	0.308951	0.316188	-33.000000	-99.000000
3166223.853000	38591132.600000	479.302000	0.308425	0.315814	-33.000000	-99.000000
3166223.853000	38591142.600000	479.302000	0.306745	0.315168	-33.000000	-99.000000
3166233.853000	38591112.600000	479.302000	0.313347	0.316758	-33.000000	-99.000000
3166233.853000	38591112.600000	489.302000	0.311864	0.311954	-33.000000	-99.000000
3166233.853000	38591122.600000	479.302000	0.310367	0.316133	-33.000000	-99.000000
3166233.853000	38591122.600000	489.302000	0.309620	0.309491	-33.000000	-99.000000
3166243.853000	38591112.600000	479.302000	0.314658	0.316796	-33.000000	-99.000000
3166243.853000	38591112.600000	489.302000	0.313099	0.313041	-33.000000	-99.000000
3166243.853000	38591122.600000	479.302000	0.311242	0.316075	-33.000000	-99.000000
3166243.853000	38591122.600000	489.302000	0.310570	0.310268	-33.000000	-99.000000
3166233.853000	38591132.600000	479.302000	0.307056	0.314934	-33.000000	-99.000000
3166233.853000	38591132.600000	489.302000	0.307297	0.306671	-33.000000	-99.000000
3166233.853000	38591142.600000	479.302000	0.303926	0.312814	-33.000000	-99.000000
3166243.853000	38591132.600000	479.302000	0.307122	0.314494	-33.000000	-99.000000
3166243.853000	38591132.600000	489.302000	0.307786	0.306876	-33.000000	-99.000000
3166243.853000	38591142.600000	479.302000	0.302329	0.310498	-33.000000	-99.000000
3166213.853000	38591152.600000	479.302000	0.308743	0.316158	-33.000000	-99.000000
3166213.853000	38591162.600000	479.302000	0.309371	0.316348	-33.000000	-99.000000
3166223.853000	38591152.600000	479.302000	0.306476	0.315089	-33.000000	-99.000000
3166223.853000	38591162.600000	479.302000	0.307667	0.315669	-33.000000	-99.000000
3166213.853000	38591172.600000	479.302000	0.310534	0.316619	-33.000000	-99.000000
3166213.853000	38591182.600000	479.302000	0.311911	0.316867	-33.000000	-99.000000
3166223.853000	38591172.600000	479.302000	0.309490	0.316279	-33.000000	-99.000000
3166223.853000	38591182.600000	479.302000	0.311376	0.316705	-33.000000	-99.000000
3166233.853000	38591152.600000	479.302000	0.303469	0.312471	-33.000000	-99.000000
3166233.853000	38591162.600000	479.302000	0.306048	0.314607	-33.000000	-99.000000
3166243.853000	38591152.600000	479.302000	0.301605	0.309622	-33.000000	-99.000000
3166243.853000	38591162.600000	479.302000	0.305787	0.314011	-33.000000	-99.000000
3166233.853000	38591172.600000	479.302000	0.308851	0.315922	-33.000000	-99.000000
3166233.853000	38591182.600000	479.302000	0.311287	0.316581	-33.000000	-99.000000
3166243.853000	38591172.600000	479.302000	0.309269	0.315810	-33.000000	-99.000000
3166243.853000	38591182.600000	479.302000	0.311992	0.316577	-33.000000	-99.000000
3166173.853000	38591192.600000	469.302000	0.298285	0.299493	-33.000000	-99.000000
3166173.853000	38591202.600000	469.302000	0.298223	0.299399	-33.000000	-99.000000
3166183.853000	38591192.600000	469.302000	0.298347	0.299588	-33.000000	-99.000000
3166183.853000	38591202.600000	469.302000	0.298271	0.299472	-33.000000	-99.000000
3166173.853000	38591212.600000	469.302000	0.298158	0.299301	-33.000000	-99.000000
3166173.853000	38591222.600000	469.302000	0.298093	0.299203	-33.000000	-99.000000
3166183.853000	38591212.600000	469.302000	0.298193	0.299354	-33.000000	-99.000000
3166183.853000	38591222.600000	469.302000	0.298116	0.299238	-33.000000	-99.000000
3166193.853000	38591192.600000	459.302000	0.298432	0.299854	-33.000000	-99.000000
3166193.853000	38591192.600000	469.302000	0.298408	0.299684	-33.000000	-99.000000
3166193.853000	38591202.600000	459.302000	0.298331	0.299675	-33.000000	-99.000000
3166193.853000	38591202.600000	469.302000	0.298314	0.299539	-33.000000	-99.000000
3166203.853000	38591192.600000	459.302000	0.298497	0.299989	-33.000000	-99.000000
3166203.853000	38591192.600000	469.302000	0.298465	0.299772	-33.000000	-99.000000
3166203.853000	38591202.600000	459.302000	0.298371	0.299759	-33.000000	-99.000000
3166203.853000	38591202.600000	469.302000	0.298349	0.299595	-33.000000	-99.000000
3166193.853000	38591212.600000	459.302000	0.298233	0.299506	-33.000000	-99.000000
3166193.853000	38591212.600000	469.302000	0.298221	0.299398	-33.000000	-99.000000
3166193.853000	38591222.600000	459.302000	0.298141	0.299350	-33.000000	-99.000000
3166193.853000	38591222.600000	469.302000	0.298132	0.299263	-33.000000	-99.000000
3166203.853000	38591212.600000	459.302000	0.298254	0.299553	-33.000000	-99.000000
3166203.853000	38591212.600000	469.302000	0.298239	0.299427	-33.000000	-99.000000
3166203.853000	38591222.600000	459.302000	0.298147	0.299371	-33.000000	-99.000000
3166203.853000	38591222.600000	469.302000	0.298138	0.299273	-33.000000	-99.000000
3166173.853000	38591232.600000	469.302000	0.298030	0.299107	-33.000000	-99.000000
3166183.853000	38591232.600000	469.302000	0.298044	0.299128	-33.000000	-99.000000
3166193.853000	38591232.600000	459.302000	0.298056	0.299210	-33.000000	-99.000000
3166193.853000	38591232.600000	469.302000	0.298050	0.299139	-33.000000	-99.000000
3166203.853000	38591232.600000	459.302000	0.298053	0.299212	-33.000000	-99.000000
3166203.853000	38591232.600000	469.302000	0.298047	0.299135	-33.000000	-99.000000
3166213.853000	38591192.600000	459.302000	0.298551	0.300114	-33.000000	-99.000000
3166213.853000	38591192.600000	469.302000	0.298508	0.299843	-33.000000	-99.000000
3166213.853000	38591202.600000	459.302000	0.298395	0.299821	-33.000000	-99.000000
3166213.853000	38591202.600000	469.302000	0.298369	0.299627	-33.000000	-99.000000
3166223.853000	38591192.600000	459.302000	0.298579	0.300201	-33.000000	-99.000000
3166223.853000	38591192.600000	469.302000	0.298526	0.299875	-33.000000	-99.000000
3166223.853000	38591202.600000	459.302000	0.298393	0.299843	-33.000000	-99.000000
3166223.853000	38591202.600000	469.302000	0.298363	0.299622	-33.000000	-99.000000
3166213.853000	38591212.600000	459.302000	0.298258	0.299575	-33.000000	-99.000000
3166213.853000	38591212.600000	469.302000	0.298242	0.299432	-33.000000	-99.000000
3166213.853000	38591222.600000	459.302000	0.298139	0.299368	-33.000000	-99.000000
3166213.853000	38591222.600000	469.302000	0.298129	0.299260	-33.000000	-99.000000
3166223.853000	38591212.600000	459.302000	0.298239	0.299560	-33.000000	-99.000000
3166223.853000	38591212.600000	469.302000	0.298221	0.299403	-33.000000	-99.000000
3166223.853000	38591222.600000	459.302000	0.298110	0.299333	-33.000000	-99.000000
3166223.853000	38591222.600000	469.302000	0.298099	0.299217	-33.000000	-99.000000
3166233.853000	38591192.600000	459.302000	0.298559	0.300208	-33.000000	-99.000000
3166233.853000	38591192.600000	469.302000	0.298500	0.299841	-33.000000	-99.000000
3166233.853000	38591202.600000	459.302000	0.298352	0.299798	-33.000000	-99.000000
3166233.853000	38591202.600000	469.302000	0.298320	0.299560	-33.000000	-99.000000
3166243.853000	38591192.600000	459.302000	0.298467	0.300080	-33.000000	-99.000000
3166243.853000	38591192.600000	469.302000	0.298410	0.299709	-33.000000	-99.000000
3166243.853000	38591202.600000	459.302000	0.298256	0.299660	-33.000000	-99.000000
3166243.853000	38591202.600000	469.302000	0.298228	0.299423	-33.000000	-99.000000
3166233.853000	38591212.600000	459.302000	0.298187	0.299492	-33.000000	-99.000000
3166233.853000	38591212.600000	469.302000	0.298170	0.299328	-33.000000	-99.000000
3166233.853000	38591222.600000	459.302000	0.298054	0.299255	-33.000000	-99.000000
3166233.853000	38591222.600000	469.302000	0.298044	0.299136	-33.000000	-99.000000
3166243.853000	38591212.600000	459.302000	0.298095	0.299356	-33.000000	-99.000000
3166243.853000	38591212.600000	469.302000	0.298080	0.299194	-33.000000	-99.000000
3166243.853000	38591222.600000	459.302000	0.297967	0.299126	-33.000000	-99.000000
3166243.853000	38591222.600000	469.302000	0.297960	0.299010	-33.000000	-99.000000
3166213.853000	38591232.600000	459.302000	0.298036	0.299193	-33.000000	-99.000000
3166213.853000	38591232.600000	469.302000	0.298029	0.299110	-33.000000	-99.000000
3166223.853000	38591232.600000	459.302000	0.298001	0.299146	-33.000000	-99.000000
3166223.853000	38591232.600000	469.302000	0.297995	0.299059	-33.000000	-99.000000
3166233.853000	38591232.600000	459.302000	0.297945	0.299066	-33.000000	-99.000000
3166233.853000	38591232.600000	469.302000	0.297940	0.298977	-33.000000	-99.000000
3166243.853000	38591232.600000	459.302000	0.297865	0.298947	-33.000000	-99.000000
3166243.853000	38591232.600000	469.302000	0.297861	0.298860	-33.000000	-99.000000
3166173.853000	38591192.600000	479.302000	0.315392	0.317370	-33.000000	-99.000000
3166173.853000	38591202.600000	479.302000	0.315956	0.317418	-33.000000	-99.000000
3166173.853000	38591212.600000	479.302000	0.316548	0.317466	-33.000000	-99.000000
3166173.853000	38591222.600000	479.302000	0.317141	0.317512	-33.000000	-99.000000
3166193.853000	38591192.600000	479.302000	0.314251	0.317234	-33.000000	-99.000000
3166193.853000	38591202.600000	479.302000	0.315120	0.317320	-33.000000	-99.000000
3166203.853000	38591192.600000	479.302000	0.313719	0.317152	-33.000000	-99.000000
3166203.853000	38591202.600000	479.302000	0.314791	0.317268	-33.000000	-99.000000
3166193.853000	38591212.600000	479.302000	0.315972	0.317397	-33.000000	-99.000000
3166193.853000	38591222.600000	479.302000	0.316780	0.317465	-33.000000	-99.000000
3166203.853000	38591212.600000	479.302000	0.315801	0.317366	-33.000000	-99.000000
3166203.853000	38591222.600000	479.302000	0.316726	0.317448	-33.000000	-99.000000
3166173.853000	38591232.600000	479.302000	0.317718	0.317555	-33.000000	-99.000000
3166193.853000	38591232.600000	479.302000	0.317528	0.317525	-33.000000	-99.000000
3166203.853000	38591232.600000	479.302000	0.317559	0.317517	-33.000000	-99.000000
3166213.853000	38591192.600000	479.302000	0.313300	0.317066	-33.000000	-99.000000
3166213.853000	38591202.600000	479.302000	0.314600	0.317221	-33.000000	-99.000000
3166223.853000	38591192.600000	479.302000	0.313113	0.316990	-33.000000	-99.000000
3166223.853000	38591202.600000	479.302000	0.314639	0.317188	-33.000000	-99.000000
3166213.853000	38591212.600000	479.302000	0.315772	0.317342	-33.000000	-99.000000
3166213.853000	38591222.600000	479.302000	0.316808	0.317438	-33.000000	-99.000000
3166223.853000	38591212.600000	479.302000	0.315953	0.317331	-33.000000	-99.000000
3166223.853000	38591222.600000	479.302000	0.317073	0.317440	-33.000000	-99.000000
3166233.853000	38591192.600000	479.302000	0.313330	0.316950	-33.000000	-99.000000
3166233.853000	38591202.600000	479.302000	0.315022	0.317183	-33.000000	-99.000000
3166243.853000	38591192.600000	479.302000	0.314148	0.316979	-33.000000	-99.000000
3166243.853000	38591202.600000	479.302000	0.315864	0.317221	-33.000000	-99.000000
3166233.853000	38591212.600000	479.302000	0.316418	0.317343	-33.000000	-99.000000
3166233.853000	38591222.600000	479.302000	0.317570	0.317459	-33.000000	-99.000000
3166243.853000	38591212.600000	479.302000	0.317235	0.317383	-33.000000	-99.000000
3166243.853000	38591222.600000	479.302000	0.318339	0.317498	-33.000000	-99.000000
3166213.853000	38591232.600000	479.302000	0.317713	0.317515	-33.000000	-99.000000
3166223.853000	38591232.600000	479.302000	0.318025	0.317525	-33.000000	-99.000000
3166233.853000	38591232.600000	479.302000	0.318525	0.317547	-33.000000	-99.000000
3166243.853000	38591232.600000	479.302000	0.319236	0.317583	-33.000000	-99.000000
3166323.853000	38591082.600000	409.302000	0.265037	0.261175	-33.000000	-99.000000
3166313.853000	38591082.600000	429.302000	0.295797	0.297390	-33.000000	-99.000000
3166323.853000	38591082.600000	419.302000	0.292835	0.293930	-33.000000	-99.000000
3166323.853000	38591082.600000	429.302000	0.296354	0.297514	-33.000000	-99.000000
3166323.853000	38591092.600000	409.302000	0.264969	0.261118	-33.000000	-99.000000
3166323.853000	38591102.600000	409.302000	0.267608	0.262197	-33.000000	-99.000000
3166313.853000	38591092.600000	429.302000	0.295557	0.297695	-33.000000	-99.000000
3166313.853000	38591102.600000	429.302000	0.295277	0.298251	-33.000000	-99.000000
3166323.853000	38591092.600000	419.302000	0.292888	0.294226	-33.000000	-99.000000
3166323.853000	38591092.600000	429.302000	0.296256	0.297803	-33.000000	-99.000000
3166323.853000	38591102.600000	419.302000	0.300794	0.301488	-33.000000	-99.000000
3166323.853000	38591102.600000	429.302000	0.296157	0.298272	-33.000000	-99.000000
3166293.853000	38591082.600000	439.302000	0.311428	0.308353	-33.000000	-99.000000
3166293.853000	38591082.600000	449.302000	0.312733	0.307841	-33.000000	-99.000000
3166303.853000	38591082.600000	439.302000	0.311180	0.308391	-33.000000	-99.000000
3166303.853000	38591082.600000	449.302000	0.312511	0.307845	-33.000000	-99.000000
3166303.853000	38591082.600000	459.302000	0.314518	0.307297	-33.000000	-99.000000
3166293.853000	38591092.600000	439.302000	0.309871	0.308616	-33.000000	-99.000000
3166293.853000	38591092.600000	449.302000	0.311300	0.307873	-33.000000	-99.000000
3166293.853000	38591102.600000	439.302000	0.307844	0.309079	-33.000000	-99.000000
3166293.853000	38591102.600000	449.302000	0.309258	0.307929	-33.000000	-99.000000
3166303.853000	38591092.600000	439.302000	0.309459	0.308698	-33.000000	-99.000000
3166303.853000	38591092.600000	449.302000	0.310901	0.307883	-33.000000	-99.000000
3166303.853000	38591102.600000	439.302000	0.307137	0.309285	-33.000000	-99.000000
3166303.853000	38591102.600000	449.302000	0.308495	0.307954	-33.000000	-99.000000
3166303.853000	38591092.600000	459.302000	0.313451	0.307059	-33.000000	-99.000000
3166303.853000	38591102.600000	459.302000	0.311693	0.306590	-33.000000	-99.000000
3166313.853000	38591082.600000	439.302000	0.311205	0.308387	-33.000000	-99.000000
3166313.853000	38591082.600000	449.302000	0.312534	0.307845	-33.000000	-99.000000
3166323.853000	38591082.600000	439.302000	0.290079	0.291596	-33.000000	-99.000000
3166323.853000	38591082.600000	449.302000	0.312794	0.307839	-33.000000	-99.000000
3166313.853000	38591082.600000	459.302000	0.314532	0.307300	-33.000000	-99.000000
3166313.853000	38591082.600000	469.302000	0.338028	0.327764	-33.000000	-99.000000
3166323.853000	38591082.600000	459.302000	0.314696	0.307334	-33.000000	-99.000000
3166323.853000	38591082.600000	469.302000	0.338066	0.327836	-33.000000	-99.000000
3166313.853000	38591092.600000	439.302000	0.309501	0.308689	-33.000000	-99.000000
3166313.853000	38591092.600000	449.302000	0.310943	0.307882	-33.000000	-99.000000
3166313.853000	38591102.600000	439.302000	0.307212	0.309262	-33.000000	-99.000000
3166313.853000	38591102.600000	449.302000	0.308577	0.307951	-33.000000	-99.000000
3166323.853000	38591092.600000	439.302000	0.290114	0.291967	-33.000000	-99.000000
3166323.853000	38591092.600000	449.302000	0.311408	0.307870	-33.000000	-99.000000
3166323.853000	38591102.600000	439.302000	0.290175	0.292552	-33.000000	-99.000000
3166323.853000	38591102.600000	449.302000	0.295155	0.296371	-33.000000	-99.000000
3166313.853000	38591092.600000	459.302000	0.313480	0.307066	-33.000000	-99.000000
3166313.853000	38591092.600000	469.302000	0.337780	0.327296	-33.000000	-99.000000
3166313.853000	38591102.600000	459.302000	0.311756	0.306609	-33.000000	-99.000000
3166313.853000	38591102.600000	469.302000	0.337325	0.326481	-33.000000	-99.000000
3166323.853000	38591092.600000	459.302000	0.313797	0.307139	-33.000000	-99.000000
3166323.853000	38591092.600000	469.302000	0.337859	0.327439	-33.000000	-99.000000
3166323.853000	38591102.600000	459.302000	0.312421	0.306796	-33.000000	-99.000000
3166323.853000	38591102.600000	469.302000	0.337512	0.326803	-33.000000	-99.000000
3166303.853000	38591082.600000	489.302000	0.500753	0.499754	-33.000000	-99.000000
3166303.853000	38591092.600000	489.302000	0.502111	0.500938	-33.000000	-99.000000
3166303.853000	38591102.600000	489.302000	0.504181	0.502736	-33.000000	-99.000000
3166313.853000	38591082.600000	479.302000	0.496707	0.495895	-33.000000	-99.000000
3166313.853000	38591082.600000	489.302000	0.500734	0.499738	-33.000000	-99.000000
3166323.853000	38591082.600000	479.302000	0.496735	0.495942	-33.000000	-99.000000
3166323.853000	38591082.600000	489.302000	0.500521	0.499552	-33.000000	-99.000000
3166313.853000	38591092.600000	479.302000	0.496529	0.495587	-33.000000	-99.000000
3166313.853000	38591092.600000	489.302000	0.502076	0.500907	-33.000000	-99.000000
3166313.853000	38591102.600000	479.302000	0.496223	0.495034	-33.000000	-99.000000
3166313.853000	38591102.600000	489.302000	0.504111	0.502676	-33.000000	-99.000000
3166323.853000	38591092.600000	479.302000	0.496585	0.495684	-33.000000	-99.000000
3166323.853000	38591092.600000	489.302000	0.501683	0.500566	-33.000000	-99.000000
3166323.853000	38591102.600000	479.302000	0.496347	0.495259	-33.000000	-99.000000
3166323.853000	38591102.600000	489.302000	0.503358	0.502022	-33.000000	-99.000000
3166333.853000	38591082.600000	399.302000	0.273531	0.266673	-33.000000	-99.000000
3166333.853000	38591082.600000	409.302000	0.274023	0.267257	-33.000000	-99.000000
3166343.853000	38591082.600000	399.302000	0.273462	0.266611	-33.000000	-99.000000
3166343.853000	38591082.600000	409.302000	0.273998	0.267249	-33.000000	-99.000000
3166333.853000	38591082.600000	419.302000	0.301453	0.299678	-33.000000	-99.000000
3166333.853000	38591082.600000	429.302000	0.305288	0.305189	-33.000000	-99.000000
3166343.853000	38591082.600000	419.302000	0.295846	0.291343	-33.000000	-99.000000
3166343.853000	38591082.600000	429.302000	0.324343	0.323946	-33.000000	-99.000000
3166333.853000	38591092.600000	399.302000	0.273282	0.266449	-33.000000	-99.000000
3166333.853000	38591092.600000	409.302000	0.273932	0.267230	-33.000000	-99.000000
3166333.853000	38591102.600000	399.302000	0.272912	0.266110	-33.000000	-99.000000
3166333.853000	38591102.600000	409.302000	0.273791	0.267188	-33.000000	-99.000000
3166343.853000	38591092.600000	399.302000	0.273157	0.266335	-33.000000	-99.000000
3166343.853000	38591092.600000	409.302000	0.273885	0.267215	-33.000000	-99.000000
3166343.853000	38591102.600000	399.302000	0.272665	0.265881	-33.000000	-99.000000
3166343.853000	38591102.600000	409.302000	0.273692	0.267158	-33.000000	-99.000000
3166333.853000	38591092.600000	419.302000	0.301473	0.299567	-33.000000	-99.000000
3166333.853000	38591092.600000	429.302000	0.306784	0.306604	-33.000000	-99.000000
3166333.853000	38591102.600000	419.302000	0.307151	0.304761	-33.000000	-99.000000
3166333.853000	38591102.600000	429.302000	0.315328	0.314669	-33.000000	-99.000000
3166343.853000	38591092.600000	419.302000	0.295901	0.291381	-33.000000	-99.000000
3166343.853000	38591092.600000	429.302000	0.324366	0.323923	-33.000000	-99.000000
3166343.853000	38591102.600000	419.302000	0.295995	0.291446	-33.000000	-99.000000
3166343.853000	38591102.600000	429.302000	0.324405	0.323884	-33.000000	-99.000000
3166353.853000	38591082.600000	399.302000	0.273427	0.266579	-33.000000	-99.000000
3166353.853000	38591082.600000	409.302000	0.273985	0.267245	-33.000000	-99.000000
3166363.853000	38591082.600000	399.302000	0.273434	0.266586	-33.000000	-99.000000
3166353.853000	38591082.600000	419.302000	0.295853	0.291348	-33.000000	-99.000000
3166353.853000	38591082.600000	429.302000	0.324346	0.323943	-33.000000	-99.000000
3166363.853000	38591082.600000	419.302000	0.295851	0.291347	-33.000000	-99.000000
3166363.853000	38591082.600000	429.302000	0.324345	0.323944	-33.000000	-99.000000
3166353.853000	38591092.600000	399.302000	0.273089	0.266273	-33.000000	-99.000000
3166353.853000	38591092.600000	409.302000	0.273859	0.267207	-33.000000	-99.000000
3166353.853000	38591102.600000	399.302000	0.272521	0.265746	-33.000000	-99.000000
3166353.853000	38591102.600000	409.302000	0.273633	0.267140	-33.000000	-99.000000
3166363.853000	38591092.600000	399.302000	0.273103	0.266286	-33.000000	-99.000000
3166363.853000	38591102.600000	399.302000	0.272551	0.265774	-33.000000	-99.000000
3166353.853000	38591092.600000	419.302000	0.295913	0.291390	-33.000000	-99.000000
3166353.853000	38591092.600000	429.302000	0.324371	0.323918	-33.000000	-99.000000
3166353.853000	38591102.600000	419.302000	0.296023	0.291466	-33.000000	-99.000000
3166353.853000	38591102.600000	429.302000	0.324418	0.323873	-33.000000	-99.000000
3166363.853000	38591092.600000	419.302000	0.295911	0.291388	-33.000000	-99.000000
3166363.853000	38591092.600000	429.302000	0.324370	0.323919	-33.000000	-99.000000
3166363.853000	38591102.600000	419.302000	0.296017	0.291462	-33.000000	-99.000000
3166363.853000	38591102.600000	429.302000	0.324415	0.323875	-33.000000	-99.000000
3166333.853000	38591082.600000	439.302000	0.290068	0.291124	-33.000000	-99.000000
3166333.853000	38591082.600000	449.302000	0.296549	0.296782	-33.000000	-99.000000
3166343.853000	38591082.600000	439.302000	0.338531	0.338586	-33.000000	-99.000000
3166343.853000	38591082.600000	449.302000	0.358595	0.358595	-33.000000	-99.000000
3166333.853000	38591082.600000	459.302000	0.297866	0.297604	-33.000000	-99.000000
3166333.853000	38591082.600000	469.302000	0.338126	0.327949	-33.000000	-99.000000
3166343.853000	38591082.600000	459.302000	0.378613	0.378613	-33.000000	-99.000000
3166343.853000	38591082.600000	469.302000	0.385752	0.385752	-33.000000	-99.000000
3166333.853000	38591092.600000	439.302000	0.290093	0.291292	-33.000000	-99.000000
3166333.853000	38591092.600000	449.302000	0.296505	0.296783	-33.000000	-99.000000
3166333.853000	38591102.600000	439.302000	0.290130	0.291515	-33.000000	-99.000000
3166333.853000	38591102.600000	449.302000	0.296484	0.296800	-33.000000	-99.000000
3166343.853000	38591092.600000	439.302000	0.338515	0.338579	-33.000000	-99.000000
3166343.853000	38591092.600000	449.302000	0.358604	0.358604	-33.000000	-99.000000
3166343.853000	38591102.600000	439.302000	0.338487	0.338565	-33.000000	-99.000000
3166343.853000	38591102.600000	449.302000	0.358621	0.358621	-33.000000	-99.000000
3166333.853000	38591092.600000	459.302000	0.297816	0.297456	-33.000000	-99.000000
3166333.853000	38591092.600000	469.302000	0.337974	0.327651	-33.000000	-99.000000
3166333.853000	38591102.600000	459.302000	0.297796	0.297257	-33.000000	-99.000000
3166333.853000	38591102.600000	469.302000	0.347280	0.339185	-33.000000	-99.000000
3166343.853000	38591092.600000	459.302000	0.378630	0.378630	-33.000000	-99.000000
3166343.853000	38591092.600000	469.302000	0.385766	0.385766	-33.000000	-99.000000
3166343.853000	38591102.600000	459.302000	0.378660	0.378660	-33.000000	-99.000000
3166343.853000	38591102.600000	469.302000	0.385791	0.385791	-33.000000	-99.000000
3166353.853000	38591082.600000	439.302000	0.338529	0.338586	-33.000000	-99.000000
3166353.853000	38591082.600000	449.302000	0.358596	0.358596	-33.000000	-99.000000
3166363.853000	38591082.600000	439.302000	0.338530	0.338586	-33.000000	-99.000000
3166363.853000	38591082.600000	449.302000	0.358596	0.358596	-33.000000	-99.000000
3166353.853000	38591082.600000	459.302000	0.378615	0.378615	-33.000000	-99.000000
3166353.853000	38591082.600000	469.302000	0.385753	0.385753	-33.000000	-99.000000
3166363.853000	38591082.600000	459.302000	0.378615	0.378615	-33.000000	-99.000000
3166363.853000	38591082.600000	469.302000	0.385753	0.385753	-33.000000	-99.000000
3166353.853000	38591092.600000	439.302000	0.338511	0.338577	-33.000000	-99.000000
3166353.853000	38591092.600000	449.302000	0.358606	0.358606	-33.000000	-99.000000
3166353.853000	38591102.600000	439.302000	0.338478	0.338561	-33.000000	-99.000000
3166353.853000	38591102.600000	449.302000	0.358625	0.358625	-33.000000	-99.000000
3166363.853000	38591092.600000	439.302000	0.338512	0.338577	-33.000000	-99.000000
3166363.853000	38591092.600000	449.302000	0.358606	0.358606	-33.000000	-99.000000
3166363.853000	38591102.600000	439.302000	0.338480	0.338562	-33.000000	-99.000000
3166363.853000	38591102.600000	449.302000	0.358624	0.358624	-33.000000	-99.000000
3166353.853000	38591092.600000	459.302000	0.378634	0.378634	-33.000000	-99.000000
3166353.853000	38591092.600000	469.302000	0.385770	0.385770	-33.000000	-99.000000
3166353.853000	38591102.600000	459.302000	0.378668	0.378668	-33.000000	-99.000000
3166353.853000	38591102.600000	469.302000	0.385799	0.385799	-33.000000	-99.000000
3166363.853000	38591092.600000	459.302000	0.378633	0.378633	-33.000000	-99.000000
3166363.853000	38591092.600000	469.302000	0.385769	0.385769	-33.000000	-99.000000
3166363.853000	38591102.600000	459.302000	0.378666	0.378666	-33.000000	-99.000000
3166363.853000	38591102.600000	469.302000	0.385797	0.385797	-33.000000	-99.000000
3166373.853000	38591082.600000	429.302000	0.324342	0.323947	-33.000000	-99.000000
3166373.853000	38591092.600000	429.302000	0.324363	0.323926	-33.000000	-99.000000
3166373.853000	38591102.600000	429.302000	0.324399	0.323890	-33.000000	-99.000000
3166373.853000	38591082.600000	439.302000	0.338532	0.338587	-33.000000	-99.000000
3166373.853000	38591082.600000	449.302000	0.358594	0.358594	-33.000000	-99.000000
3166373.853000	38591082.600000	459.302000	0.378612	0.378612	-33.000000	-99.000000
3166373.853000	38591082.600000	469.302000	0.385751	0.385751	-33.000000	-99.000000
3166373.853000	38591092.600000	439.302000	0.338517	0.338580	-33.000000	-99.000000
3166373.853000	38591092.600000	449.302000	0.358603	0.358603	-33.000000	-99.000000
3166373.853000	38591102.600000	439.302000	0.338492	0.338567	-33.000000	-99.000000
3166373.853000	38591102.600000	449.302000	0.358618	0.358618	-33.000000	-99.000000
3166373.853000	38591092.600000	459.302000	0.378628	0.378628	-33.000000	-99.000000
3166373.853000	38591092.600000	469.302000	0.385765	0.385765	-33.000000	-99.000000
3166373.853000	38591102.600000	459.302000	0.378655	0.378655	-33.000000	-99.000000
3166373.853000	38591102.600000	469.302000	0.385788	0.385788	-33.000000	-99.000000
3166333.853000	38591082.600000	479.302000	0.496781	0.496017	-33.000000	-99.000000
3166333.853000	38591082.600000	489.302000	0.512727	0.512952	-33.000000	-99.000000
3166343.853000	38591082.600000	479.302000	0.379989	0.379989	-33.000000	-99.000000
3166343.853000	38591082.600000	489.302000	0.347154	0.347154	-33.000000	-99.000000
3166333.853000	38591092.600000	479.302000	0.496668	0.495825	-33.000000	-99.000000
3166333.853000	38591092.600000	489.302000	0.512669	0.512870	-33.000000	-99.000000
3166333.853000	38591102.600000	479.302000	0.457234	0.453135	-33.000000	-99.000000
3166333.853000	38591102.600000	489.302000	0.512440	0.512641	-33.000000	-99.000000
3166343.853000	38591092.600000	479.302000	0.379984	0.379984	-33.000000	-99.000000
3166343.853000	38591092.600000	489.302000	0.347158	0.347158	-33.000000	-99.000000
3166343.853000	38591102.600000	479.302000	0.379976	0.379976	-33.000000	-99.000000
3166343.853000	38591102.600000	489.302000	0.347164	0.347164	-33.000000	-99.000000
3166353.853000	38591082.600000	479.302000	0.379989	0.379989	-33.000000	-99.000000
3166353.853000	38591082.600000	489.302000	0.347155	0.347155	-33.000000	-99.000000
3166363.853000	38591082.600000	479.302000	0.379989	0.379989	-33.000000	-99.000000
3166363.853000	38591082.600000	489.302000	0.347155	0.347155	-33.000000	-99.000000
3166353.853000	38591082.600000	499.302000	0.328047	0.328047	-33.000000	-99.000000
3166363.853000	38591082.600000	499.302000	0.328052	0.328052	-33.000000	-99.000000
3166353.853000	38591092.600000	479.302000	0.379983	0.379983	-33.000000	-99.000000
3166353.853000	38591092.600000	489.302000	0.347159	0.347159	-33.000000	-99.000000
3166353.853000	38591102.600000	479.302000	0.379974	0.379974	-33.000000	-99.000000
3166353.853000	38591102.600000	489.302000	0.347166	0.347166	-33.000000	-99.000000
3166363.853000	38591092.600000	479.302000	0.379984	0.379984	-33.000000	-99.000000
3166363.853000	38591092.600000	489.302000	0.347159	0.347159	-33.000000	-99.000000
3166363.853000	38591102.600000	479.302000	0.379974	0.379974	-33.000000	-99.000000
3166363.853000	38591102.600000	489.302000	0.347166	0.347166	-33.000000	-99.000000
3166353.853000	38591092.600000	499.302000	0.327825	0.327825	-33.000000	-99.000000
3166353.853000	38591102.600000	499.302000	0.327434	0.327434	-33.000000	-99.000000
3166363.853000	38591092.600000	499.302000	0.327835	0.327835	-33.000000	-99.000000
3166363.853000	38591102.600000	499.302000	0.327455	0.327455	-33.000000	-99.000000
3166373.853000	38591082.600000	479.302000	0.379989	0.379989	-33.000000	-99.000000
3166373.853000	38591082.600000	489.302000	0.347154	0.347154	-33.000000	-99.000000
3166383.853000	38591082.600000	489.302000	0.347153	0.347153	-33.000000	-99.000000
3166373.853000	38591082.600000	499.302000	0.328082	0.328082	-33.000000	-99.000000
3166383.853000	38591082.600000	499.302000	0.328130	0.328130	-33.000000	-99.000000
3166373.853000	38591092.600000	479.302000	0.379985	0.379985	-33.000000	-99.000000
3166373.853000	38591092.600000	489.302000	0.347157	0.347157	-33.000000	-99.000000
3166373.853000	38591102.600000	479.302000	0.379978	0.379978	-33.000000	-99.000000
3166373.853000	38591102.600000	489.302000	0.347163	0.347163	-33.000000	-99.000000
3166383.853000	38591092.600000	489.302000	0.347155	0.347155	-33.000000	-99.000000
3166383.853000	38591102.600000	489.302000	0.347159	0.347159	-33.000000	-99.000000
3166373.853000	38591092.600000	499.302000	0.327894	0.327894	-33.000000	-99.000000
3166373.853000	38591102.600000	499.302000	0.327586	0.327586	-33.000000	-99.000000
3166383.853000	38591092.600000	499.302000	0.327983	0.327983	-33.000000	-99.000000
3166383.853000	38591102.600000	499.302000	0.327762	0.327762	-33.000000	-99.000000
3166253.853000	38591132.600000	469.302000	0.298765	0.300390	-33.000000	-99.000000
3166253.853000	38591142.600000	459.302000	0.300068	0.304624	-33.000000	-99.000000
3166253.853000	38591142.600000	469.302000	0.299049	0.300963	-33.000000	-99.000000
3166253.853000	38591152.600000	459.302000	0.300228	0.305037	-33.000000	-99.000000
3166253.853000	38591152.600000	469.302000	0.299099	0.301053	-33.000000	-99.000000
3166253.853000	38591162.600000	459.302000	0.299459	0.302747	-33.000000	-99.000000
3166253.853000	38591162.600000	469.302000	0.298931	0.300655	-33.000000	-99.000000
3166263.853000	38591152.600000	459.302000	0.298813	0.301406	-33.000000	-99.000000
3166263.853000	38591152.600000	469.302000	0.298520	0.299991	-33.000000	-99.000000
3166263.853000	38591162.600000	459.302000	0.298639	0.300876	-33.000000	-99.000000
3166263.853000	38591162.600000	469.302000	0.298444	0.299837	-33.000000	-99.000000
3166253.853000	38591172.600000	459.302000	0.298893	0.301201	-33.000000	-99.000000
3166253.853000	38591172.600000	469.302000	0.298680	0.300180	-33.000000	-99.000000
3166253.853000	38591182.600000	459.302000	0.298533	0.300329	-33.000000	-99.000000
3166253.853000	38591182.600000	469.302000	0.298441	0.299775	-33.000000	-99.000000
3166263.853000	38591172.600000	459.302000	0.298388	0.300214	-33.000000	-99.000000
3166263.853000	38591172.600000	469.302000	0.298288	0.299563	-33.000000	-99.000000
3166263.853000	38591182.600000	459.302000	0.298172	0.299698	-33.000000	-99.000000
3166263.853000	38591182.600000	469.302000	0.298125	0.299292	-33.000000	-99.000000
3166323.853000	38591112.600000	409.302000	0.267361	0.261871	-33.000000	-99.000000
3166323.853000	38591122.600000	409.302000	0.268442	0.263123	-33.000000	-99.000000
3166313.853000	38591112.600000	429.302000	0.295003	0.299282	-33.000000	-99.000000
3166313.853000	38591122.600000	429.302000	0.294870	0.301002	-33.000000	-99.000000
3166323.853000	38591112.600000	419.302000	0.300864	0.301890	-33.000000	-99.000000
3166323.853000	38591112.600000	429.302000	0.296089	0.299016	-33.000000	-99.000000
3166323.853000	38591122.600000	419.302000	0.301052	0.302203	-33.000000	-99.000000
3166323.853000	38591122.600000	429.302000	0.296123	0.300019	-33.000000	-99.000000
3166323.853000	38591132.600000	409.302000	0.268112	0.262940	-33.000000	-99.000000
3166323.853000	38591142.600000	409.302000	0.273385	0.267076	-33.000000	-99.000000
3166313.853000	38591132.600000	429.302000	0.294978	0.302528	-33.000000	-99.000000
3166313.853000	38591142.600000	429.302000	0.295115	0.301703	-33.000000	-99.000000
3166323.853000	38591132.600000	419.302000	0.305276	0.305700	-33.000000	-99.000000
3166323.853000	38591132.600000	429.302000	0.296334	0.300754	-33.000000	-99.000000
3166323.853000	38591142.600000	419.302000	0.301511	0.299940	-33.000000	-99.000000
3166323.853000	38591142.600000	429.302000	0.303823	0.306939	-33.000000	-99.000000
3166293.853000	38591112.600000	439.302000	0.305376	0.309943	-33.000000	-99.000000
3166293.853000	38591112.600000	449.302000	0.306462	0.308033	-33.000000	-99.000000
3166293.853000	38591122.600000	439.302000	0.302872	0.311487	-33.000000	-99.000000
3166293.853000	38591122.600000	449.302000	0.303165	0.308230	-33.000000	-99.000000
3166303.853000	38591112.600000	439.302000	0.304151	0.310579	-33.000000	-99.000000
3166303.853000	38591112.600000	449.302000	0.304918	0.308115	-33.000000	-99.000000
3166303.853000	38591122.600000	439.302000	0.300840	0.313941	-33.000000	-99.000000
3166303.853000	38591122.600000	449.302000	0.299898	0.308594	-33.000000	-99.000000
3166303.853000	38591112.600000	459.302000	0.308685	0.305506	-33.000000	-99.000000
3166303.853000	38591122.600000	459.302000	0.303614	0.302436	-33.000000	-99.000000
3166293.853000	38591132.600000	439.302000	0.301450	0.313003	-33.000000	-99.000000
3166293.853000	38591132.600000	449.302000	0.300966	0.308438	-33.000000	-99.000000
3166293.853000	38591142.600000	439.302000	0.302198	0.312112	-33.000000	-99.000000
3166293.853000	38591142.600000	449.302000	0.302162	0.308301	-33.000000	-99.000000
3166303.853000	38591132.600000	439.302000	0.298951	0.320783	-33.000000	-99.000000
3166303.853000	38591132.600000	449.302000	0.294115	0.309819	-33.000000	-99.000000
3166303.853000	38591142.600000	439.302000	0.299891	0.316045	-33.000000	-99.000000
3166303.853000	38591142.600000	449.302000	0.297908	0.308915	-33.000000	-99.000000
3166303.853000	38591132.600000	459.302000	0.296875	0.294390	-33.000000	-99.000000
3166303.853000	38591142.600000	459.302000	0.301339	0.300275	-33.000000	-99.000000
3166313.853000	38591112.600000	439.302000	0.290399	0.294894	-33.000000	-99.000000
3166313.853000	38591112.600000	449.302000	0.305092	0.308104	-33.000000	-99.000000
3166313.853000	38591122.600000	439.302000	0.290919	0.298300	-33.000000	-99.000000
3166313.853000	38591122.600000	449.302000	0.300317	0.308533	-33.000000	-99.000000
3166323.853000	38591112.600000	439.302000	0.290287	0.293510	-33.000000	-99.000000
3166323.853000	38591112.600000	449.302000	0.294622	0.296265	-33.000000	-99.000000
3166323.853000	38591122.600000	439.302000	0.290483	0.294964	-33.000000	-99.000000
3166323.853000	38591122.600000	449.302000	0.294004	0.296197	-33.000000	-99.000000
3166313.853000	38591112.600000	459.302000	0.308843	0.305573	-33.000000	-99.000000
3166313.853000	38591112.600000	469.302000	0.336406	0.324985	-33.000000	-99.000000
3166313.853000	38591122.600000	459.302000	0.304075	0.302800	-33.000000	-99.000000
3166313.853000	38591122.600000	469.302000	0.334511	0.322326	-33.000000	-99.000000
3166323.853000	38591112.600000	459.302000	0.310361	0.306158	-33.000000	-99.000000
3166323.853000	38591112.600000	469.302000	0.336917	0.325784	-33.000000	-99.000000
3166323.853000	38591122.600000	459.302000	0.307695	0.305042	-33.000000	-99.000000
3166323.853000	38591122.600000	469.302000	0.336007	0.324363	-33.000000	-99.000000
3166313.853000	38591132.600000	439.302000	0.292178	0.303890	-33.000000	-99.000000
3166313.853000	38591132.600000	449.302000	0.295620	0.309482	-33.000000	-99.000000
3166313.853000	38591142.600000	439.302000	0.291269	0.300059	-33.000000	-99.000000
3166313.853000	38591142.600000	449.302000	0.298516	0.308795	-33.000000	-99.000000
3166323.853000	38591132.600000	439.302000	0.290669	0.296129	-33.000000	-99.000000
3166323.853000	38591132.600000	449.302000	0.293677	0.296226	-33.000000	-99.000000
3166323.853000	38591142.600000	439.302000	0.290555	0.295192	-33.000000	-99.000000
3166323.853000	38591142.600000	449.302000	0.294233	0.296322	-33.000000	-99.000000
3166313.853000	38591132.600000	459.302000	0.298635	0.296980	-33.000000	-99.000000
3166313.853000	38591132.600000	469.302000	0.332270	0.319612	-33.000000	-99.000000
3166313.853000	38591142.600000	459.302000	0.302047	0.300999	-33.000000	-99.000000
3166313.853000	38591142.600000	469.302000	0.333688	0.321225	-33.000000	-99.000000
3166323.853000	38591132.600000	459.302000	0.305815	0.303992	-33.000000	-99.000000
3166323.853000	38591132.600000	469.302000	0.335288	0.323315	-33.000000	-99.000000
3166323.853000	38591142.600000	459.302000	0.294997	0.293833	-33.000000	-99.000000
3166323.853000	38591142.600000	469.302000	0.335734	0.323902	-33.000000	-99.000000
3166323.853000	38591152.600000	409.302000	0.273461	0.267100	-33.000000	-99.000000
3166323.853000	38591162.600000	409.302000	0.273620	0.267147	-33.000000	-99.000000
3166313.853000	38591152.600000	429.302000	0.295456	0.299918	-33.000000	-99.000000
3166313.853000	38591162.600000	429.302000	0.295945	0.298749	-33.000000	-99.000000
3166323.853000	38591152.600000	419.302000	0.301540	0.299563	-33.000000	-99.000000
3166323.853000	38591152.600000	429.302000	0.306109	0.307553	-33.000000	-99.000000
3166323.853000	38591162.600000	419.302000	0.307158	0.304782	-33.000000	-99.000000
3166323.853000	38591162.600000	429.302000	0.315111	0.314743	-33.000000	-99.000000
3166323.853000	38591172.600000	409.302000	0.273781	0.267194	-33.000000	-99.000000
3166323.853000	38591182.600000	409.302000	0.273909	0.267232	-33.000000	-99.000000
3166313.853000	38591172.600000	429.302000	0.296377	0.298123	-33.000000	-99.000000
3166313.853000	38591182.600000	429.302000	0.296691	0.297781	-33.000000	-99.000000
3166323.853000	38591172.600000	419.302000	0.295976	0.291423	-33.000000	-99.000000
3166323.853000	38591172.600000	429.302000	0.324066	0.323158	-33.000000	-99.000000
3166323.853000	38591182.600000	419.302000	0.295912	0.291380	-33.000000	-99.000000
3166323.853000	38591182.600000	429.302000	0.322893	0.322878	-33.000000	-99.000000
3166293.853000	38591152.600000	439.302000	0.304501	0.310368	-33.000000	-99.000000
3166293.853000	38591152.600000	449.302000	0.305374	0.308071	-33.000000	-99.000000
3166293.853000	38591162.600000	439.302000	0.307063	0.309300	-33.000000	-99.000000
3166293.853000	38591162.600000	449.302000	0.308418	0.307942	-33.000000	-99.000000
3166303.853000	38591152.600000	439.302000	0.303030	0.311346	-33.000000	-99.000000
3166303.853000	38591152.600000	449.302000	0.303391	0.308193	-33.000000	-99.000000
3166303.853000	38591162.600000	439.302000	0.306211	0.309591	-33.000000	-99.000000
3166303.853000	38591162.600000	449.302000	0.307455	0.307976	-33.000000	-99.000000
3166303.853000	38591152.600000	459.302000	0.307263	0.304796	-33.000000	-99.000000
3166303.853000	38591162.600000	459.302000	0.310888	0.306310	-33.000000	-99.000000
3166293.853000	38591172.600000	439.302000	0.293223	0.293596	-33.000000	-99.000000
3166293.853000	38591172.600000	449.302000	0.310712	0.307876	-33.000000	-99.000000
3166293.853000	38591182.600000	439.302000	0.293541	0.293990	-33.000000	-99.000000
3166293.853000	38591182.600000	449.302000	0.293525	0.293614	-33.000000	-99.000000
3166303.853000	38591172.600000	439.302000	0.290150	0.292632	-33.000000	-99.000000
3166303.853000	38591172.600000	449.302000	0.310219	0.307889	-33.000000	-99.000000
3166303.853000	38591182.600000	439.302000	0.290096	0.291941	-33.000000	-99.000000
3166303.853000	38591182.600000	449.302000	0.312064	0.307845	-33.000000	-99.000000
3166303.853000	38591172.600000	459.302000	0.312994	0.306924	-33.000000	-99.000000
3166303.853000	38591182.600000	459.302000	0.314250	0.307222	-33.000000	-99.000000
3166313.853000	38591152.600000	439.302000	0.290508	0.295453	-33.000000	-99.000000
3166313.853000	38591152.600000	449.302000	0.303621	0.308176	-33.000000	-99.000000
3166313.853000	38591162.600000	439.302000	0.290252	0.293299	-33.000000	-99.000000
3166313.853000	38591162.600000	449.302000	0.294635	0.296231	-33.000000	-99.000000
3166323.853000	38591152.600000	439.302000	0.290335	0.293365	-33.000000	-99.000000
3166323.853000	38591152.600000	449.302000	0.295286	0.296518	-33.000000	-99.000000
3166323.853000	38591162.600000	439.302000	0.290198	0.292087	-33.000000	-99.000000
3166323.853000	38591162.600000	449.302000	0.296159	0.296724	-33.000000	-99.000000
3166313.853000	38591152.600000	459.302000	0.307485	0.304910	-33.000000	-99.000000
3166313.853000	38591152.600000	469.302000	0.336003	0.324258	-33.000000	-99.000000
3166313.853000	38591162.600000	459.302000	0.310972	0.306338	-33.000000	-99.000000
3166313.853000	38591162.600000	469.302000	0.337188	0.326105	-33.000000	-99.000000
3166323.853000	38591152.600000	459.302000	0.296335	0.295542	-33.000000	-99.000000
3166323.853000	38591152.600000	469.302000	0.336721	0.325358	-33.000000	-99.000000
3166323.853000	38591162.600000	459.302000	0.297409	0.296721	-33.000000	-99.000000
3166323.853000	38591162.600000	469.302000	0.346747	0.338611	-33.000000	-99.000000
3166313.853000	38591172.600000	439.302000	0.290146	0.292189	-33.000000	-99.000000
3166313.853000	38591172.600000	449.302000	0.295488	0.296456	-33.000000	-99.000000
3166313.853000	38591182.600000	439.302000	0.290094	0.291556	-33.000000	-99.000000
3166313.853000	38591182.600000	449.302000	0.296062	0.296622	-33.000000	-99.000000
3166323.853000	38591172.600000	439.302000	0.299743	0.300134	-33.000000	-99.000000
3166323.853000	38591172.600000	449.302000	0.296704	0.296865	-33.000000	-99.000000
3166323.853000	38591182.600000	439.302000	0.314119	0.313306	-33.000000	-99.000000
3166323.853000	38591182.600000	449.302000	0.297013	0.296946	-33.000000	-99.000000
3166313.853000	38591172.600000	459.302000	0.313031	0.306933	-33.000000	-99.000000
3166313.853000	38591172.600000	469.302000	0.337749	0.327099	-33.000000	-99.000000
3166313.853000	38591182.600000	459.302000	0.314268	0.307225	-33.000000	-99.000000
3166313.853000	38591182.600000	469.302000	0.338039	0.327657	-33.000000	-99.000000
3166323.853000	38591172.600000	459.302000	0.315818	0.314146	-33.000000	-99.000000
3166323.853000	38591172.600000	469.302000	0.343571	0.343571	-33.000000	-99.000000
3166323.853000	38591182.600000	459.302000	0.325274	0.324197	-33.000000	-99.000000
3166323.853000	38591182.600000	469.302000	0.365643	0.365643	-33.000000	-99.000000
3166253.853000	38591112.600000	479.302000	0.317459	0.317007	-33.000000	-99.000000
3166253.853000	38591122.600000	479.302000	0.314121	0.316402	-33.000000	-99.000000
3166253.853000	38591122.600000	489.302000	0.313114	0.312717	-33.000000	-99.000000
3166263.853000	38591122.600000	479.302000	0.319523	0.316979	-33.000000	-99.000000
3166253.853000	38591132.600000	479.302000	0.310199	0.315299	-33.000000	-99.000000
3166253.853000	38591132.600000	489.302000	0.310364	0.309579	-33.000000	-99.000000
3166253.853000	38591142.600000	479.302000	0.306583	0.313575	-33.000000	-99.000000
3166263.853000	38591132.600000	479.302000	0.316355	0.316413	-33.000000	-99.000000
3166263.853000	38591142.600000	479.302000	0.313631	0.315837	-33.000000	-99.000000
3166273.853000	38591142.600000	479.302000	0.323319	0.317122	-33.000000	-99.000000
3166253.853000	38591152.600000	479.302000	0.305930	0.313308	-33.000000	-99.000000
3166253.853000	38591162.600000	479.302000	0.308462	0.314970	-33.000000	-99.000000
3166263.853000	38591152.600000	479.302000	0.312667	0.315731	-33.000000	-99.000000
3166263.853000	38591162.600000	479.302000	0.313543	0.316166	-33.000000	-99.000000
3166253.853000	38591172.600000	479.302000	0.311351	0.316128	-33.000000	-99.000000
3166253.853000	38591182.600000	479.302000	0.313786	0.316742	-33.000000	-99.000000
3166263.853000	38591172.600000	479.302000	0.315153	0.316668	-33.000000	-99.000000
3166263.853000	38591182.600000	479.302000	0.316746	0.317034	-33.000000	-99.000000
3166273.853000	38591152.600000	479.302000	0.321336	0.316994	-33.000000	-99.000000
3166273.853000	38591162.600000	479.302000	0.320459	0.317060	-33.000000	-99.000000
3166273.853000	38591172.600000	479.302000	0.320404	0.317220	-33.000000	-99.000000
3166273.853000	38591182.600000	479.302000	0.320725	0.317380	-33.000000	-99.000000
3166303.853000	38591112.600000	489.302000	0.507148	0.505308	-33.000000	-99.000000
3166303.853000	38591122.600000	489.302000	0.509798	0.507686	-33.000000	-99.000000
3166303.853000	38591132.600000	489.302000	0.503806	0.501117	-33.000000	-99.000000
3166303.853000	38591142.600000	489.302000	0.509471	0.507530	-33.000000	-99.000000
3166313.853000	38591112.600000	479.302000	0.495654	0.493896	-33.000000	-99.000000
3166313.853000	38591112.600000	489.302000	0.507014	0.505192	-33.000000	-99.000000
3166313.853000	38591122.600000	479.302000	0.494530	0.491114	-33.000000	-99.000000
3166313.853000	38591122.600000	489.302000	0.509727	0.507607	-33.000000	-99.000000
3166323.853000	38591112.600000	479.302000	0.495967	0.494533	-33.000000	-99.000000
3166323.853000	38591112.600000	489.302000	0.505606	0.503973	-33.000000	-99.000000
3166323.853000	38591122.600000	479.302000	0.495422	0.493361	-33.000000	-99.000000
3166323.853000	38591122.600000	489.302000	0.507962	0.506018	-33.000000	-99.000000
3166313.853000	38591132.600000	479.302000	0.493067	0.486179	-33.000000	-99.000000
3166313.853000	38591132.600000	489.302000	0.506993	0.505102	-33.000000	-99.000000
3166313.853000	38591142.600000	479.302000	0.494014	0.489435	-33.000000	-99.000000
3166313.853000	38591142.600000	489.302000	0.509735	0.507727	-33.000000	-99.000000
3166323.853000	38591132.600000	479.302000	0.495000	0.492314	-33.000000	-99.000000
3166323.853000	38591132.600000	489.302000	0.516830	0.515392	-33.000000	-99.000000
3166323.853000	38591142.600000	479.302000	0.495271	0.492938	-33.000000	-99.000000
3166323.853000	38591142.600000	489.302000	0.516012	0.514870	-33.000000	-99.000000
3166303.853000	38591152.600000	489.302000	0.508380	0.506391	-33.000000	-99.000000
3166303.853000	38591162.600000	489.302000	0.505211	0.503637	-33.000000	-99.000000
3166303.853000	38591172.600000	489.302000	0.502823	0.501563	-33.000000	-99.000000
3166303.853000	38591182.600000	489.302000	0.501241	0.500185	-33.000000	-99.000000
3166313.853000	38591152.600000	479.302000	0.495438	0.493294	-33.000000	-99.000000
3166313.853000	38591152.600000	489.302000	0.508225	0.506255	-33.000000	-99.000000
3166313.853000	38591162.600000	479.302000	0.496164	0.494825	-33.000000	-99.000000
3166313.853000	38591162.600000	489.302000	0.505121	0.503559	-33.000000	-99.000000
3166323.853000	38591152.600000	479.302000	0.495869	0.494247	-33.000000	-99.000000
3166323.853000	38591152.600000	489.302000	0.514524	0.513969	-33.000000	-99.000000
3166323.853000	38591162.600000	479.302000	0.458034	0.453799	-33.000000	-99.000000
3166323.853000	38591162.600000	489.302000	0.512919	0.512915	-33.000000	-99.000000
3166313.853000	38591172.600000	479.302000	0.496532	0.495517	-33.000000	-99.000000
3166313.853000	38591172.600000	489.302000	0.502778	0.501524	-33.000000	-99.000000
3166313.853000	38591182.600000	479.302000	0.496735	0.495881	-33.000000	-99.000000
3166313.853000	38591182.600000	489.302000	0.501217	0.500164	-33.000000	-99.000000
3166323.853000	38591172.600000	479.302000	0.452006	0.449234	-33.000000	-99.000000
3166323.853000	38591172.600000	489.302000	0.511813	0.512170	-33.000000	-99.000000
3166323.853000	38591182.600000	479.302000	0.403085	0.398926	-33.000000	-99.000000
3166323.853000	38591182.600000	489.302000	0.463433	0.460080	-33.000000	-99.000000
3166253.853000	38591192.600000	459.302000	0.298282	0.299784	-33.000000	-99.000000
3166253.853000	38591192.600000	469.302000	0.298239	0.299452	-33.000000	-99.000000
3166253.853000	38591202.600000	459.302000	0.298097	0.299413	-33.000000	-99.000000
3166253.853000	38591202.600000	469.302000	0.298077	0.299197	-33.000000	-99.000000
3166263.853000	38591192.600000	459.302000	0.298004	0.299327	-33.000000	-99.000000
3166263.853000	38591192.600000	469.302000	0.297983	0.299064	-33.000000	-99.000000
3166263.853000	38591202.600000	459.302000	0.297875	0.299060	-33.000000	-99.000000
3166263.853000	38591202.600000	469.302000	0.297866	0.298880	-33.000000	-99.000000
3166253.853000	38591212.600000	459.302000	0.297957	0.299145	-33.000000	-99.000000
3166253.853000	38591212.600000	469.302000	0.297947	0.298996	-33.000000	-99.000000
3166253.853000	38591222.600000	459.302000	0.297847	0.298944	-33.000000	-99.000000
3166253.853000	38591222.600000	469.302000	0.297843	0.298836	-33.000000	-99.000000
3166263.853000	38591212.600000	459.302000	0.297774	0.298861	-33.000000	-99.000000
3166263.853000	38591212.600000	469.302000	0.297772	0.298733	-33.000000	-99.000000
3166263.853000	38591222.600000	459.302000	0.297695	0.298710	-33.000000	-99.000000
3166263.853000	38591222.600000	469.302000	0.297695	0.298615	-33.000000	-99.000000
3166253.853000	38591232.600000	459.302000	0.297760	0.298789	-33.000000	-99.000000
3166253.853000	38591232.600000	469.302000	0.297759	0.298707	-33.000000	-99.000000
3166263.853000	38591232.600000	459.302000	0.297631	0.298593	-33.000000	-99.000000
3166263.853000	38591232.600000	469.302000	0.297633	0.298520	-33.000000	-99.000000
3166323.853000	38591192.600000	409.302000	0.274001	0.267259	-33.000000	-99.000000
3166323.853000	38591202.600000	409.302000	0.274067	0.267278	-33.000000	-99.000000
3166313.853000	38591192.600000	429.302000	0.296903	0.297578	-33.000000	-99.000000
3166313.853000	38591202.600000	429.302000	0.305371	0.305076	-33.000000	-99.000000
3166323.853000	38591192.600000	419.302000	0.295865	0.291348	-33.000000	-99.000000
3166323.853000	38591192.600000	429.302000	0.324344	0.323936	-33.000000	-99.000000
3166323.853000	38591202.600000	419.302000	0.295832	0.291326	-33.000000	-99.000000
3166323.853000	38591202.600000	429.302000	0.324330	0.323950	-33.000000	-99.000000
3166323.853000	38591212.600000	409.302000	0.274114	0.267291	-33.000000	-99.000000
3166323.853000	38591222.600000	409.302000	0.274149	0.267301	-33.000000	-99.000000
3166313.853000	38591212.600000	429.302000	0.306966	0.306324	-33.000000	-99.000000
3166313.853000	38591222.600000	429.302000	0.315603	0.314569	-33.000000	-99.000000
3166323.853000	38591212.600000	419.302000	0.295808	0.291310	-33.000000	-99.000000
3166323.853000	38591212.600000	429.302000	0.324321	0.323961	-33.000000	-99.000000
3166323.853000	38591222.600000	419.302000	0.295790	0.291298	-33.000000	-99.000000
3166323.853000	38591222.600000	429.302000	0.324314	0.323968	-33.000000	-99.000000
3166293.853000	38591192.600000	439.302000	0.293785	0.294329	-33.000000	-99.000000
3166293.853000	38591192.600000	449.302000	0.293799	0.294108	-33.000000	-99.000000
3166293.853000	38591202.600000	439.302000	0.293965	0.294591	-33.000000	-99.000000
3166293.853000	38591202.600000	449.302000	0.293990	0.294455	-33.000000	-99.000000
3166303.853000	38591192.600000	439.302000	0.290067	0.291498	-33.000000	-99.000000
3166303.853000	38591192.600000	449.302000	0.313311	0.307821	-33.000000	-99.000000
3166303.853000	38591202.600000	439.302000	0.290049	0.291200	-33.000000	-99.000000
3166303.853000	38591202.600000	449.302000	0.314173	0.307805	-33.000000	-99.000000
3166303.853000	38591192.600000	459.302000	0.315034	0.307386	-33.000000	-99.000000
3166303.853000	38591202.600000	459.302000	0.315548	0.307486	-33.000000	-99.000000
3166293.853000	38591212.600000	439.302000	0.294094	0.294784	-33.000000	-99.000000
3166293.853000	38591212.600000	449.302000	0.294123	0.294697	-33.000000	-99.000000
3166293.853000	38591222.600000	439.302000	0.294187	0.294923	-33.000000	-99.000000
3166293.853000	38591222.600000	449.302000	0.294215	0.294864	-33.000000	-99.000000
3166303.853000	38591212.600000	439.302000	0.290037	0.290993	-33.000000	-99.000000
3166303.853000	38591212.600000	449.302000	0.314787	0.307795	-33.000000	-99.000000
3166303.853000	38591222.600000	439.302000	0.290029	0.290846	-33.000000	-99.000000
3166303.853000	38591222.600000	449.302000	0.296644	0.296785	-33.000000	-99.000000
3166303.853000	38591212.600000	459.302000	0.315900	0.307550	-33.000000	-99.000000
3166303.853000	38591222.600000	459.302000	0.316149	0.307595	-33.000000	-99.000000
3166313.853000	38591192.600000	439.302000	0.290066	0.291172	-33.000000	-99.000000
3166313.853000	38591192.600000	449.302000	0.296440	0.296736	-33.000000	-99.000000
3166313.853000	38591202.600000	439.302000	0.290048	0.290927	-33.000000	-99.000000
3166313.853000	38591202.600000	449.302000	0.296691	0.296813	-33.000000	-99.000000
3166323.853000	38591192.600000	439.302000	0.327127	0.325703	-33.000000	-99.000000
3166323.853000	38591192.600000	449.302000	0.330043	0.327561	-33.000000	-99.000000
3166323.853000	38591202.600000	439.302000	0.338541	0.338589	-33.000000	-99.000000
3166323.853000	38591202.600000	449.302000	0.358591	0.358591	-33.000000	-99.000000
3166313.853000	38591192.600000	459.302000	0.315044	0.307388	-33.000000	-99.000000
3166313.853000	38591192.600000	469.302000	0.338203	0.327992	-33.000000	-99.000000
3166313.853000	38591202.600000	459.302000	0.298037	0.297769	-33.000000	-99.000000
3166313.853000	38591202.600000	469.302000	0.338304	0.328205	-33.000000	-99.000000
3166323.853000	38591192.600000	459.302000	0.360011	0.360011	-33.000000	-99.000000
3166323.853000	38591192.600000	469.302000	0.385752	0.385752	-33.000000	-99.000000
3166323.853000	38591202.600000	459.302000	0.378607	0.378607	-33.000000	-99.000000
3166323.853000	38591202.600000	469.302000	0.385744	0.385744	-33.000000	-99.000000
3166313.853000	38591212.600000	439.302000	0.290037	0.290766	-33.000000	-99.000000
3166313.853000	38591212.600000	449.302000	0.296859	0.296864	-33.000000	-99.000000
3166313.853000	38591222.600000	439.302000	0.290029	0.290655	-33.000000	-99.000000
3166313.853000	38591222.600000	449.302000	0.296974	0.296900	-33.000000	-99.000000
3166323.853000	38591212.600000	439.302000	0.338547	0.338592	-33.000000	-99.000000
3166323.853000	38591212.600000	449.302000	0.358587	0.358587	-33.000000	-99.000000
3166323.853000	38591222.600000	439.302000	0.338552	0.338595	-33.000000	-99.000000
3166323.853000	38591222.600000	449.302000	0.358584	0.358584	-33.000000	-99.000000
3166313.853000	38591212.600000	459.302000	0.298238	0.297916	-33.000000	-99.000000
3166313.853000	38591212.600000	469.302000	0.338370	0.328348	-33.000000	-99.000000
3166313.853000	38591222.600000	459.302000	0.298375	0.298017	-33.000000	-99.000000
3166313.853000	38591222.600000	469.302000	0.348288	0.340179	-33.000000	-99.000000
3166323.853000	38591212.600000	459.302000	0.378600	0.378600	-33.000000	-99.000000
3166323.853000	38591212.600000	469.302000	0.385737	0.385737	-33.000000	-99.000000
3166323.853000	38591222.600000	459.302000	0.378594	0.378594	-33.000000	-99.000000
3166323.853000	38591222.600000	469.302000	0.388576	0.388576	-33.000000	-99.000000
3166323.853000	38591232.600000	409.302000	0.274174	0.267308	-33.000000	-99.000000
3166313.853000	38591232.600000	429.302000	0.324238	0.323151	-33.000000	-99.000000
3166323.853000	38591232.600000	419.302000	0.295777	0.291289	-33.000000	-99.000000
3166323.853000	38591232.600000	429.302000	0.324309	0.323974	-33.000000	-99.000000
3166293.853000	38591232.600000	439.302000	0.294253	0.295023	-33.000000	-99.000000
3166293.853000	38591232.600000	449.302000	0.294279	0.294981	-33.000000	-99.000000
3166303.853000	38591232.600000	439.302000	0.290024	0.290739	-33.000000	-99.000000
3166303.853000	38591232.600000	449.302000	0.296774	0.296827	-33.000000	-99.000000
3166303.853000	38591232.600000	459.302000	0.316332	0.307627	-33.000000	-99.000000
3166313.853000	38591232.600000	439.302000	0.299946	0.299670	-33.000000	-99.000000
3166313.853000	38591232.600000	449.302000	0.297054	0.296924	-33.000000	-99.000000
3166323.853000	38591232.600000	439.302000	0.338556	0.338596	-33.000000	-99.000000
3166323.853000	38591232.600000	449.302000	0.358581	0.358581	-33.000000	-99.000000
3166313.853000	38591232.600000	459.302000	0.298470	0.298087	-33.000000	-99.000000
3166313.853000	38591232.600000	469.302000	0.344135	0.344135	-33.000000	-99.000000
3166323.853000	38591232.600000	459.302000	0.378590	0.378590	-33.000000	-99.000000
3166323.853000	38591232.600000	469.302000	0.388575	0.388575	-33.000000	-99.000000
3166253.853000	38591192.600000	479.302000	0.315723	0.317091	-33.000000	-99.000000
3166253.853000	38591202.600000	479.302000	0.317245	0.317309	-33.000000	-99.000000
3166263.853000	38591192.600000	479.302000	0.318093	0.317277	-33.000000	-99.000000
3166263.853000	38591202.600000	479.302000	0.319179	0.317442	-33.000000	-99.000000
3166253.853000	38591212.600000	479.302000	0.318445	0.317455	-33.000000	-99.000000
3166253.853000	38591222.600000	479.302000	0.319399	0.317559	-33.000000	-99.000000
3166263.853000	38591212.600000	479.302000	0.320047	0.317557	-33.000000	-99.000000
3166263.853000	38591222.600000	479.302000	0.320742	0.317640	-33.000000	-99.000000
3166273.853000	38591192.600000	479.302000	0.321159	0.317509	-33.000000	-99.000000
3166273.853000	38591202.600000	479.302000	0.321590	0.317607	-33.000000	-99.000000
3166273.853000	38591212.600000	479.302000	0.321980	0.317681	-33.000000	-99.000000
3166273.853000	38591222.600000	479.302000	0.322321	0.317737	-33.000000	-99.000000
3166253.853000	38591232.600000	479.302000	0.320167	0.317635	-33.000000	-99.000000
3166263.853000	38591232.600000	479.302000	0.321305	0.317702	-33.000000	-99.000000
3166273.853000	38591232.600000	479.302000	0.322615	0.317780	-33.000000	-99.000000
3166303.853000	38591192.600000	489.302000	0.500195	0.499272	-33.000000	-99.000000
3166303.853000	38591202.600000	489.302000	0.499487	0.498653	-33.000000	-99.000000
3166303.853000	38591212.600000	489.302000	0.498992	0.498219	-33.000000	-99.000000
3166303.853000	38591222.600000	489.302000	0.498634	0.497906	-33.000000	-99.000000
3166313.853000	38591192.600000	479.302000	0.496856	0.496092	-33.000000	-99.000000
3166313.853000	38591192.600000	489.302000	0.513094	0.513240	-33.000000	-99.000000
3166313.853000	38591202.600000	479.302000	0.496932	0.496225	-33.000000	-99.000000
3166313.853000	38591202.600000	489.302000	0.512456	0.512777	-33.000000	-99.000000
3166323.853000	38591192.600000	479.302000	0.379987	0.379987	-33.000000	-99.000000
3166323.853000	38591192.600000	489.302000	0.402790	0.405583	-33.000000	-99.000000
3166323.853000	38591202.600000	479.302000	0.379990	0.379990	-33.000000	-99.000000
3166323.853000	38591202.600000	489.302000	0.347145	0.347145	-33.000000	-99.000000
3166313.853000	38591212.600000	479.302000	0.496983	0.496313	-33.000000	-99.000000
3166313.853000	38591212.600000	489.302000	0.512025	0.512463	-33.000000	-99.000000
3166313.853000	38591222.600000	479.302000	0.456138	0.452138	-33.000000	-99.000000
3166313.853000	38591222.600000	489.302000	0.511730	0.512249	-33.000000	-99.000000
3166323.853000	38591212.600000	479.302000	0.379992	0.379992	-33.000000	-99.000000
3166323.853000	38591212.600000	489.302000	0.347144	0.347144	-33.000000	-99.000000
3166323.853000	38591222.600000	479.302000	0.379994	0.379994	-33.000000	-99.000000
3166323.853000	38591222.600000	489.302000	0.347143	0.347143	-33.000000	-99.000000
3166303.853000	38591232.600000	489.302000	0.498370	0.497674	-33.000000	-99.000000
3166313.853000	38591232.600000	479.302000	0.451564	0.449071	-33.000000	-99.000000
3166313.853000	38591232.600000	489.302000	0.511526	0.512102	-33.000000	-99.000000
3166323.853000	38591232.600000	479.302000	0.379995	0.379995	-33.000000	-99.000000
3166323.853000	38591232.600000	489.302000	0.347143	0.347143	-33.000000	-99.000000
3166333.853000	38591112.600000	399.302000	0.272357	0.265591	-33.000000	-99.000000
3166333.853000	38591112.600000	409.302000	0.273567	0.267122	-33.000000	-99.000000
3166333.853000	38591122.600000	399.302000	0.271573	0.264833	-33.000000	-99.000000
3166333.853000	38591122.600000	409.302000	0.273221	0.267023	-33.000000	-99.000000
3166343.853000	38591112.600000	399.302000	0.271829	0.265084	-33.000000	-99.000000
3166343.853000	38591112.600000	409.302000	0.273337	0.267054	-33.000000	-99.000000
3166343.853000	38591122.600000	399.302000	0.270382	0.263617	-33.000000	-99.000000
3166343.853000	38591122.600000	409.302000	0.272621	0.266850	-33.000000	-99.000000
3166333.853000	38591112.600000	419.302000	0.296059	0.291490	-33.000000	-99.000000
3166333.853000	38591112.600000	429.302000	0.324008	0.323135	-33.000000	-99.000000
3166333.853000	38591122.600000	419.302000	0.296233	0.291611	-33.000000	-99.000000
3166333.853000	38591122.600000	429.302000	0.322985	0.322961	-33.000000	-99.000000
3166343.853000	38591112.600000	419.302000	0.296170	0.291569	-33.000000	-99.000000
3166343.853000	38591112.600000	429.302000	0.324479	0.323812	-33.000000	-99.000000
3166343.853000	38591122.600000	419.302000	0.296528	0.291823	-33.000000	-99.000000
3166343.853000	38591122.600000	429.302000	0.324633	0.323664	-33.000000	-99.000000
3166333.853000	38591132.600000	399.302000	0.270697	0.263949	-33.000000	-99.000000
3166333.853000	38591132.600000	409.302000	0.272792	0.266903	-33.000000	-99.000000
3166333.853000	38591142.600000	399.302000	0.270280	0.263513	-33.000000	-99.000000
3166333.853000	38591142.600000	409.302000	0.272572	0.266846	-33.000000	-99.000000
3166343.853000	38591132.600000	399.302000	0.268203	0.261132	-33.000000	-99.000000
3166343.853000	38591132.600000	409.302000	0.271232	0.266476	-33.000000	-99.000000
3166343.853000	38591142.600000	399.302000	0.266836	0.259313	-33.000000	-99.000000
3166343.853000	38591142.600000	409.302000	0.270090	0.266194	-33.000000	-99.000000
3166333.853000	38591132.600000	419.302000	0.296453	0.291764	-33.000000	-99.000000
3166333.853000	38591132.600000	429.302000	0.324596	0.323694	-33.000000	-99.000000
3166333.853000	38591142.600000	419.302000	0.296573	0.291847	-33.000000	-99.000000
3166333.853000	38591142.600000	429.302000	0.324645	0.323643	-33.000000	-99.000000
3166343.853000	38591132.600000	419.302000	0.297232	0.292347	-33.000000	-99.000000
3166343.853000	38591132.600000	429.302000	0.324945	0.323373	-33.000000	-99.000000
3166343.853000	38591142.600000	419.302000	0.297831	0.292816	-33.000000	-99.000000
3166343.853000	38591142.600000	429.302000	0.325217	0.323127	-33.000000	-99.000000
3166353.853000	38591112.600000	399.302000	0.271479	0.264739	-33.000000	-99.000000
3166353.853000	38591112.600000	409.302000	0.273175	0.267007	-33.000000	-99.000000
3166353.853000	38591122.600000	399.302000	0.269393	0.262537	-33.000000	-99.000000
3166353.853000	38591122.600000	409.302000	0.272042	0.266688	-33.000000	-99.000000
3166363.853000	38591112.600000	399.302000	0.271556	0.264816	-33.000000	-99.000000
3166363.853000	38591122.600000	399.302000	0.269628	0.262800	-33.000000	-99.000000
3166353.853000	38591112.600000	419.302000	0.296248	0.291625	-33.000000	-99.000000
3166353.853000	38591112.600000	429.302000	0.324513	0.323779	-33.000000	-99.000000
3166353.853000	38591122.600000	419.302000	0.296812	0.292034	-33.000000	-99.000000
3166353.853000	38591122.600000	429.302000	0.324759	0.323547	-33.000000	-99.000000
3166363.853000	38591112.600000	419.302000	0.296231	0.291612	-33.000000	-99.000000
3166363.853000	38591112.600000	429.302000	0.324506	0.323787	-33.000000	-99.000000
3166363.853000	38591122.600000	419.302000	0.296741	0.291981	-33.000000	-99.000000
3166363.853000	38591122.600000	429.302000	0.324727	0.323576	-33.000000	-99.000000
3166353.853000	38591132.600000	399.302000	0.265274	0.256725	-33.000000	-99.000000
3166353.853000	38591132.600000	409.302000	0.268310	0.265762	-33.000000	-99.000000
3166353.853000	38591142.600000	399.302000	0.264777	0.242703	-33.000000	-99.000000
3166353.853000	38591142.600000	409.302000	0.258262	0.264008	-33.000000	-99.000000
3166363.853000	38591132.600000	399.302000	0.266059	0.258113	-33.000000	-99.000000
3166363.853000	38591142.600000	399.302000	0.263562	0.251781	-33.000000	-99.000000
3166353.853000	38591132.600000	419.302000	0.298696	0.293593	-33.000000	-99.000000
3166353.853000	38591132.600000	429.302000	0.325647	0.322778	-33.000000	-99.000000
3166353.853000	38591142.600000	419.302000	0.303676	0.301152	-33.000000	-99.000000
3166353.853000	38591142.600000	429.302000	0.328548	0.320690	-33.000000	-99.000000
3166363.853000	38591132.600000	419.302000	0.298209	0.293153	-33.000000	-99.000000
3166363.853000	38591132.600000	429.302000	0.325407	0.322975	-33.000000	-99.000000
3166363.853000	38591142.600000	419.302000	0.300588	0.295591	-33.000000	-99.000000
3166363.853000	38591142.600000	429.302000	0.326622	0.322008	-33.000000	-99.000000
3166333.853000	38591112.600000	439.302000	0.299661	0.300397	-33.000000	-99.000000
3166333.853000	38591112.600000	449.302000	0.296538	0.296855	-33.000000	-99.000000
3166333.853000	38591122.600000	439.302000	0.313851	0.313412	-33.000000	-99.000000
3166333.853000	38591122.600000	449.302000	0.296791	0.296986	-33.000000	-99.000000
3166343.853000	38591112.600000	439.302000	0.338434	0.338538	-33.000000	-99.000000
3166343.853000	38591112.600000	449.302000	0.358651	0.358651	-33.000000	-99.000000
3166343.853000	38591122.600000	439.302000	0.338320	0.338477	-33.000000	-99.000000
3166343.853000	38591122.600000	449.302000	0.358715	0.358715	-33.000000	-99.000000
3166333.853000	38591112.600000	459.302000	0.315309	0.313569	-33.000000	-99.000000
3166333.853000	38591112.600000	469.302000	0.343343	0.343343	-33.000000	-99.000000
3166333.853000	38591122.600000	459.302000	0.324518	0.323394	-33.000000	-99.000000
3166333.853000	38591122.600000	469.302000	0.375392	0.375392	-33.000000	-99.000000
3166343.853000	38591112.600000	459.302000	0.378714	0.378714	-33.000000	-99.000000
3166343.853000	38591112.600000	469.302000	0.385837	0.385837	-33.000000	-99.000000
3166343.853000	38591122.600000	459.302000	0.378825	0.378825	-33.000000	-99.000000
3166343.853000	38591122.600000	469.302000	0.385927	0.385927	-33.000000	-99.000000
3166333.853000	38591132.600000	439.302000	0.332683	0.332262	-33.000000	-99.000000
3166333.853000	38591132.600000	449.302000	0.338819	0.337409	-33.000000	-99.000000
3166333.853000	38591142.600000	439.302000	0.338311	0.338469	-33.000000	-99.000000
3166333.853000	38591142.600000	449.302000	0.358722	0.358722	-33.000000	-99.000000
3166343.853000	38591132.600000	439.302000	0.338075	0.338331	-33.000000	-99.000000
3166343.853000	38591132.600000	449.302000	0.358846	0.358846	-33.000000	-99.000000
3166343.853000	38591142.600000	439.302000	0.337844	0.338175	-33.000000	-99.000000
3166343.853000	38591142.600000	449.302000	0.358961	0.358961	-33.000000	-99.000000
3166333.853000	38591132.600000	459.302000	0.360226	0.360226	-33.000000	-99.000000
3166333.853000	38591132.600000	469.302000	0.385906	0.385906	-33.000000	-99.000000
3166333.853000	38591142.600000	459.302000	0.378839	0.378839	-33.000000	-99.000000
3166333.853000	38591142.600000	469.302000	0.385934	0.385934	-33.000000	-99.000000
3166343.853000	38591132.600000	459.302000	0.379042	0.379042	-33.000000	-99.000000
3166343.853000	38591132.600000	469.302000	0.386089	0.386089	-33.000000	-99.000000
3166343.853000	38591142.600000	459.302000	0.379223	0.379223	-33.000000	-99.000000
3166343.853000	38591142.600000	469.302000	0.386209	0.386209	-33.000000	-99.000000
3166353.853000	38591112.600000	439.302000	0.338409	0.338525	-33.000000	-99.000000
3166353.853000	38591112.600000	449.302000	0.358665	0.358665	-33.000000	-99.000000
3166353.853000	38591122.600000	439.302000	0.338223	0.338422	-33.000000	-99.000000
3166353.853000	38591122.600000	449.302000	0.358768	0.358768	-33.000000	-99.000000
3166363.853000	38591112.600000	439.302000	0.338415	0.338528	-33.000000	-99.000000
3166363.853000	38591112.600000	449.302000	0.358662	0.358662	-33.000000	-99.000000
3166363.853000	38591122.600000	439.302000	0.338248	0.338436	-33.000000	-99.000000
3166363.853000	38591122.600000	449.302000	0.358754	0.358754	-33.000000	-99.000000
3166353.853000	38591112.600000	459.302000	0.378739	0.378739	-33.000000	-99.000000
3166353.853000	38591112.600000	469.302000	0.385857	0.385857	-33.000000	-99.000000
3166353.853000	38591122.600000	459.302000	0.378913	0.378913	-33.000000	-99.000000
3166353.853000	38591122.600000	469.302000	0.385996	0.385996	-33.000000	-99.000000
3166363.853000	38591112.600000	459.302000	0.378733	0.378733	-33.000000	-99.000000
3166363.853000	38591112.600000	469.302000	0.385853	0.385853	-33.000000	-99.000000
3166363.853000	38591122.600000	459.302000	0.378891	0.378891	-33.000000	-99.000000
3166363.853000	38591122.600000	469.302000	0.385979	0.385979	-33.000000	-99.000000
3166353.853000	38591132.600000	439.302000	0.337448	0.337891	-33.000000	-99.000000
3166353.853000	38591132.600000	449.302000	0.359132	0.359132	-33.000000	-99.000000
3166353.853000	38591142.600000	439.302000	0.333826	0.334012	-33.000000	-99.000000
3166353.853000	38591142.600000	449.302000	0.359525	0.359525	-33.000000	-99.000000
3166363.853000	38591132.600000	439.302000	0.337673	0.338060	-33.000000	-99.000000
3166363.853000	38591132.600000	449.302000	0.359036	0.359036	-33.000000	-99.000000
3166363.853000	38591142.600000	439.302000	0.336395	0.336955	-33.000000	-99.000000
3166363.853000	38591142.600000	449.302000	0.359478	0.359478	-33.000000	-99.000000
3166353.853000	38591132.600000	459.302000	0.379455	0.379455	-33.000000	-99.000000
3166353.853000	38591132.600000	469.302000	0.386356	0.386356	-33.000000	-99.000000
3166353.853000	38591142.600000	459.302000	0.379469	0.379469	-33.000000	-99.000000
3166353.853000	38591142.600000	469.302000	0.386088	0.386088	-33.000000	-99.000000
3166363.853000	38591132.600000	459.302000	0.379326	0.379326	-33.000000	-99.000000
3166363.853000	38591132.600000	469.302000	0.386280	0.386280	-33.000000	-99.000000
3166363.853000	38591142.600000	459.302000	0.379839	0.379839	-33.000000	-99.000000
3166363.853000	38591142.600000	469.302000	0.386500	0.386500	-33.000000	-99.000000
3166333.853000	38591152.600000	399.302000	0.270745	0.264002	-33.000000	-99.000000
3166333.853000	38591152.600000	409.302000	0.272824	0.266920	-33.000000	-99.000000
3166333.853000	38591162.600000	399.302000	0.271630	0.264894	-33.000000	-99.000000
3166333.853000	38591162.600000	409.302000	0.273257	0.267045	-33.000000	-99.000000
3166343.853000	38591152.600000	399.302000	0.268333	0.261302	-33.000000	-99.000000
3166343.853000	38591152.600000	409.302000	0.271341	0.266520	-33.000000	-99.000000
3166343.853000	38591162.600000	399.302000	0.270492	0.263741	-33.000000	-99.000000
3166343.853000	38591162.600000	409.302000	0.272695	0.266889	-33.000000	-99.000000
3166333.853000	38591152.600000	419.302000	0.296456	0.291759	-33.000000	-99.000000
3166333.853000	38591152.600000	429.302000	0.324591	0.323691	-33.000000	-99.000000
3166333.853000	38591162.600000	419.302000	0.296242	0.291606	-33.000000	-99.000000
3166333.853000	38591162.600000	429.302000	0.324499	0.323780	-33.000000	-99.000000
3166343.853000	38591152.600000	419.302000	0.297216	0.292316	-33.000000	-99.000000
3166343.853000	38591152.600000	429.302000	0.324925	0.323377	-33.000000	-99.000000
3166343.853000	38591162.600000	419.302000	0.296533	0.291808	-33.000000	-99.000000
3166343.853000	38591162.600000	429.302000	0.324621	0.323659	-33.000000	-99.000000
3166333.853000	38591172.600000	399.302000	0.272404	0.265639	-33.000000	-99.000000
3166333.853000	38591172.600000	409.302000	0.273596	0.267142	-33.000000	-99.000000
3166333.853000	38591182.600000	399.302000	0.272947	0.266146	-33.000000	-99.000000
3166333.853000	38591182.600000	409.302000	0.273814	0.267205	-33.000000	-99.000000
3166343.853000	38591172.600000	399.302000	0.271900	0.265159	-33.000000	-99.000000
3166343.853000	38591172.600000	409.302000	0.273381	0.267082	-33.000000	-99.000000
3166343.853000	38591182.600000	399.302000	0.272711	0.265928	-33.000000	-99.000000
3166343.853000	38591182.600000	409.302000	0.273722	0.267179	-33.000000	-99.000000
3166333.853000	38591172.600000	419.302000	0.296072	0.291488	-33.000000	-99.000000
3166333.853000	38591172.600000	429.302000	0.324428	0.323850	-33.000000	-99.000000
3166333.853000	38591182.600000	419.302000	0.295962	0.291413	-33.000000	-99.000000
3166333.853000	38591182.600000	429.302000	0.324382	0.323896	-33.000000	-99.000000
3166343.853000	38591172.600000	419.302000	0.296184	0.291563	-33.000000	-99.000000
3166343.853000	38591172.600000	429.302000	0.324473	0.323803	-33.000000	-99.000000
3166343.853000	38591182.600000	419.302000	0.296011	0.291445	-33.000000	-99.000000
3166343.853000	38591182.600000	429.302000	0.324402	0.323876	-33.000000	-99.000000
3166353.853000	38591152.600000	399.302000	0.265545	0.257265	-33.000000	-99.000000
3166353.853000	38591152.600000	409.302000	0.268697	0.265878	-33.000000	-99.000000
3166353.853000	38591162.600000	399.302000	0.269562	0.262738	-33.000000	-99.000000
3166353.853000	38591162.600000	409.302000	0.272165	0.266745	-33.000000	-99.000000
3166363.853000	38591152.600000	399.302000	0.266291	0.258506	-33.000000	-99.000000
3166363.853000	38591162.600000	399.302000	0.269782	0.262980	-33.000000	-99.000000
3166353.853000	38591152.600000	419.302000	0.298576	0.293439	-33.000000	-99.000000
3166353.853000	38591152.600000	429.302000	0.325568	0.322823	-33.000000	-99.000000
3166353.853000	38591162.600000	419.302000	0.296807	0.292005	-33.000000	-99.000000
3166353.853000	38591162.600000	429.302000	0.324738	0.323545	-33.000000	-99.000000
3166363.853000	38591152.600000	419.302000	0.298134	0.293054	-33.000000	-99.000000
3166363.853000	38591152.600000	429.302000	0.325353	0.323002	-33.000000	-99.000000
3166363.853000	38591162.600000	419.302000	0.296739	0.291955	-33.000000	-99.000000
3166363.853000	38591162.600000	429.302000	0.324709	0.323573	-33.000000	-99.000000
3166353.853000	38591172.600000	399.302000	0.271569	0.264835	-33.000000	-99.000000
3166353.853000	38591172.600000	409.302000	0.273232	0.267040	-33.000000	-99.000000
3166353.853000	38591182.600000	399.302000	0.272574	0.265800	-33.000000	-99.000000
3166353.853000	38591182.600000	409.302000	0.273667	0.267164	-33.000000	-99.000000
3166363.853000	38591172.600000	399.302000	0.271642	0.264907	-33.000000	-99.000000
3166363.853000	38591182.600000	399.302000	0.272603	0.265827	-33.000000	-99.000000
3166353.853000	38591172.600000	419.302000	0.296262	0.291617	-33.000000	-99.000000
3166353.853000	38591172.600000	429.302000	0.324505	0.323771	-33.000000	-99.000000
3166353.853000	38591182.600000	419.302000	0.296040	0.291464	-33.000000	-99.000000
3166353.853000	38591182.600000	429.302000	0.324413	0.323864	-33.000000	-99.000000
3166363.853000	38591172.600000	419.302000	0.296245	0.291605	-33.000000	-99.000000
3166363.853000	38591172.600000	429.302000	0.324498	0.323778	-33.000000	-99.000000
3166363.853000	38591182.600000	419.302000	0.296033	0.291460	-33.000000	-99.000000
3166363.853000	38591182.600000	429.302000	0.324411	0.323866	-33.000000	-99.000000
3166333.853000	38591152.600000	439.302000	0.338352	0.338490	-33.000000	-99.000000
3166333.853000	38591152.600000	449.302000	0.358700	0.358700	-33.000000	-99.000000
3166333.853000	38591162.600000	439.302000	0.338420	0.338527	-33.000000	-99.000000
3166333.853000	38591162.600000	449.302000	0.358662	0.358662	-33.000000	-99.000000
3166343.853000	38591152.600000	439.302000	0.338091	0.338335	-33.000000	-99.000000
3166343.853000	38591152.600000	449.302000	0.358841	0.358841	-33.000000	-99.000000
3166343.853000	38591162.600000	439.302000	0.338330	0.338477	-33.000000	-99.000000
3166343.853000	38591162.600000	449.302000	0.358713	0.358713	-33.000000	-99.000000
3166333.853000	38591152.600000	459.302000	0.378803	0.378803	-33.000000	-99.000000
3166333.853000	38591152.600000	469.302000	0.385904	0.385904	-33.000000	-99.000000
3166333.853000	38591162.600000	459.302000	0.378735	0.378735	-33.000000	-99.000000
3166333.853000	38591162.600000	469.302000	0.385849	0.385849	-33.000000	-99.000000
3166343.853000	38591152.600000	459.302000	0.379040	0.379040	-33.000000	-99.000000
3166343.853000	38591152.600000	469.302000	0.386081	0.386081	-33.000000	-99.000000
3166343.853000	38591162.600000	459.302000	0.378827	0.378827	-33.000000	-99.000000
3166343.853000	38591162.600000	469.302000	0.385921	0.385921	-33.000000	-99.000000
3166333.853000	38591172.600000	439.302000	0.338472	0.338554	-33.000000	-99.000000
3166333.853000	38591172.600000	449.302000	0.358632	0.358632	-33.000000	-99.000000
3166333.853000	38591182.600000	439.302000	0.338504	0.338570	-33.000000	-99.000000
3166333.853000	38591182.600000	449.302000	0.358613	0.358613	-33.000000	-99.000000
3166343.853000	38591172.600000	439.302000	0.338439	0.338536	-33.000000	-99.000000
3166343.853000	38591172.600000	449.302000	0.358651	0.358651	-33.000000	-99.000000
3166343.853000	38591182.600000	439.302000	0.338491	0.338563	-33.000000	-99.000000
3166343.853000	38591182.600000	449.302000	0.358621	0.358621	-33.000000	-99.000000
3166333.853000	38591172.600000	459.302000	0.378682	0.378682	-33.000000	-99.000000
3166333.853000	38591172.600000	469.302000	0.385806	0.385806	-33.000000	-99.000000
3166333.853000	38591182.600000	459.302000	0.378648	0.378648	-33.000000	-99.000000
3166333.853000	38591182.600000	469.302000	0.385777	0.385777	-33.000000	-99.000000
3166343.853000	38591172.600000	459.302000	0.378717	0.378717	-33.000000	-99.000000
3166343.853000	38591172.600000	469.302000	0.385834	0.385834	-33.000000	-99.000000
3166343.853000	38591182.600000	459.302000	0.378663	0.378663	-33.000000	-99.000000
3166343.853000	38591182.600000	469.302000	0.385789	0.385789	-33.000000	-99.000000
3166353.853000	38591152.600000	439.302000	0.337521	0.337934	-33.000000	-99.000000
3166353.853000	38591152.600000	449.302000	0.359109	0.359109	-33.000000	-99.000000
3166353.853000	38591162.600000	439.302000	0.338240	0.338424	-33.000000	-99.000000
3166353.853000	38591162.600000	449.302000	0.358763	0.358763	-33.000000	-99.000000
3166363.853000	38591152.600000	439.302000	0.337721	0.338084	-33.000000	-99.000000
3166363.853000	38591152.600000	449.302000	0.359021	0.359021	-33.000000	-99.000000
3166363.853000	38591162.600000	439.302000	0.338263	0.338438	-33.000000	-99.000000
3166363.853000	38591162.600000	449.302000	0.358751	0.358751	-33.000000	-99.000000
3166353.853000	38591152.600000	459.302000	0.379439	0.379439	-33.000000	-99.000000
3166353.853000	38591152.600000	469.302000	0.386334	0.386334	-33.000000	-99.000000
3166353.853000	38591162.600000	459.302000	0.378913	0.378913	-33.000000	-99.000000
3166353.853000	38591162.600000	469.302000	0.385986	0.385986	-33.000000	-99.000000
3166363.853000	38591152.600000	459.302000	0.379315	0.379315	-33.000000	-99.000000
3166363.853000	38591152.600000	469.302000	0.386262	0.386262	-33.000000	-99.000000
3166363.853000	38591162.600000	459.302000	0.378891	0.378891	-33.000000	-99.000000
3166363.853000	38591162.600000	469.302000	0.385970	0.385970	-33.000000	-99.000000
3166353.853000	38591172.600000	439.302000	0.338416	0.338524	-33.000000	-99.000000
3166353.853000	38591172.600000	449.302000	0.358665	0.358665	-33.000000	-99.000000
3166353.853000	38591182.600000	439.302000	0.338483	0.338559	-33.000000	-99.000000
3166353.853000	38591182.600000	449.302000	0.358626	0.358626	-33.000000	-99.000000
3166363.853000	38591172.600000	439.302000	0.338421	0.338527	-33.000000	-99.000000
3166363.853000	38591172.600000	449.302000	0.358661	0.358661	-33.000000	-99.000000
3166363.853000	38591182.600000	439.302000	0.338484	0.338560	-33.000000	-99.000000
3166363.853000	38591182.600000	449.302000	0.358625	0.358625	-33.000000	-99.000000
3166353.853000	38591172.600000	459.302000	0.378741	0.378741	-33.000000	-99.000000
3166353.853000	38591172.600000	469.302000	0.385853	0.385853	-33.000000	-99.000000
3166353.853000	38591182.600000	459.302000	0.378672	0.378672	-33.000000	-99.000000
3166353.853000	38591182.600000	469.302000	0.385797	0.385797	-33.000000	-99.000000
3166363.853000	38591172.600000	459.302000	0.378736	0.378736	-33.000000	-99.000000
3166363.853000	38591172.600000	469.302000	0.385849	0.385849	-33.000000	-99.000000
3166363.853000	38591182.600000	459.302000	0.378670	0.378670	-33.000000	-99.000000
3166363.853000	38591182.600000	469.302000	0.385795	0.385795	-33.000000	-99.000000
3166373.853000	38591112.600000	429.302000	0.324464	0.323827	-33.000000	-99.000000
3166373.853000	38591122.600000	429.302000	0.324585	0.323708	-33.000000	-99.000000
3166373.853000	38591132.600000	429.302000	0.324791	0.323512	-33.000000	-99.000000
3166373.853000	38591142.600000	429.302000	0.324936	0.323374	-33.000000	-99.000000
3166373.853000	38591112.600000	439.302000	0.338445	0.338544	-33.000000	-99.000000
3166373.853000	38591112.600000	449.302000	0.358645	0.358645	-33.000000	-99.000000
3166373.853000	38591122.600000	439.302000	0.338356	0.338496	-33.000000	-99.000000
3166373.853000	38591122.600000	449.302000	0.358695	0.358695	-33.000000	-99.000000
3166373.853000	38591112.600000	459.302000	0.378703	0.378703	-33.000000	-99.000000
3166373.853000	38591112.600000	469.302000	0.385827	0.385827	-33.000000	-99.000000
3166373.853000	38591122.600000	459.302000	0.378792	0.378792	-33.000000	-99.000000
3166373.853000	38591122.600000	469.302000	0.385900	0.385900	-33.000000	-99.000000
3166373.853000	38591132.600000	439.302000	0.338198	0.338405	-33.000000	-99.000000
3166373.853000	38591132.600000	449.302000	0.358782	0.358782	-33.000000	-99.000000
3166373.853000	38591142.600000	439.302000	0.338082	0.338332	-33.000000	-99.000000
3166373.853000	38591142.600000	449.302000	0.358844	0.358844	-33.000000	-99.000000
3166373.853000	38591132.600000	459.302000	0.378939	0.378939	-33.000000	-99.000000
3166373.853000	38591132.600000	469.302000	0.386013	0.386013	-33.000000	-99.000000
3166373.853000	38591142.600000	459.302000	0.379042	0.379042	-33.000000	-99.000000
3166373.853000	38591142.600000	469.302000	0.386086	0.386086	-33.000000	-99.000000
3166373.853000	38591152.600000	429.302000	0.324779	0.323512	-33.000000	-99.000000
3166373.853000	38591162.600000	429.302000	0.324576	0.323703	-33.000000	-99.000000
3166373.853000	38591172.600000	429.302000	0.324458	0.323819	-33.000000	-99.000000
3166373.853000	38591182.600000	429.302000	0.324396	0.323882	-33.000000	-99.000000
3166373.853000	38591152.600000	439.302000	0.338208	0.338407	-33.000000	-99.000000
3166373.853000	38591152.600000	449.302000	0.358780	0.358780	-33.000000	-99.000000
3166373.853000	38591162.600000	439.302000	0.338364	0.338496	-33.000000	-99.000000
3166373.853000	38591162.600000	449.302000	0.358694	0.358694	-33.000000	-99.000000
3166373.853000	38591152.600000	459.302000	0.378938	0.378938	-33.000000	-99.000000
3166373.853000	38591152.600000	469.302000	0.386007	0.386007	-33.000000	-99.000000
3166373.853000	38591162.600000	459.302000	0.378793	0.378793	-33.000000	-99.000000
3166373.853000	38591162.600000	469.302000	0.385895	0.385895	-33.000000	-99.000000
3166373.853000	38591172.600000	439.302000	0.338450	0.338542	-33.000000	-99.000000
3166373.853000	38591172.600000	449.302000	0.358645	0.358645	-33.000000	-99.000000
3166373.853000	38591182.600000	439.302000	0.338495	0.338565	-33.000000	-99.000000
3166373.853000	38591182.600000	449.302000	0.358618	0.358618	-33.000000	-99.000000
3166373.853000	38591172.600000	459.302000	0.378706	0.378706	-33.000000	-99.000000
3166373.853000	38591172.600000	469.302000	0.385824	0.385824	-33.000000	-99.000000
3166373.853000	38591182.600000	459.302000	0.378658	0.378658	-33.000000	-99.000000
3166373.853000	38591182.600000	469.302000	0.385786	0.385786	-33.000000	-99.000000
3166333.853000	38591112.600000	479.302000	0.452093	0.449185	-33.000000	-99.000000
3166333.853000	38591112.600000	489.302000	0.511845	0.512109	-33.000000	-99.000000
3166333.853000	38591122.600000	479.302000	0.403400	0.398763	-33.000000	-99.000000
3166333.853000	38591122.600000	489.302000	0.464339	0.461108	-33.000000	-99.000000
3166343.853000	38591112.600000	479.302000	0.379961	0.379961	-33.000000	-99.000000
3166343.853000	38591112.600000	489.302000	0.347175	0.347175	-33.000000	-99.000000
3166343.853000	38591122.600000	479.302000	0.379928	0.379928	-33.000000	-99.000000
3166343.853000	38591122.600000	489.302000	0.347201	0.347201	-33.000000	-99.000000
3166333.853000	38591132.600000	479.302000	0.379935	0.379935	-33.000000	-99.000000
3166333.853000	38591132.600000	489.302000	0.381215	0.376470	-33.000000	-99.000000
3166333.853000	38591142.600000	479.302000	0.379923	0.379923	-33.000000	-99.000000
3166333.853000	38591142.600000	489.302000	0.347194	0.347194	-33.000000	-99.000000
3166343.853000	38591132.600000	479.302000	0.379855	0.379855	-33.000000	-99.000000
3166343.853000	38591132.600000	489.302000	0.347260	0.347260	-33.000000	-99.000000
3166343.853000	38591142.600000	479.302000	0.379784	0.379784	-33.000000	-99.000000
3166343.853000	38591142.600000	489.302000	0.347320	0.347320	-33.000000	-99.000000
3166353.853000	38591112.600000	479.302000	0.379954	0.379954	-33.000000	-99.000000
3166353.853000	38591112.600000	489.302000	0.347182	0.347182	-33.000000	-99.000000
3166353.853000	38591122.600000	479.302000	0.379900	0.379900	-33.000000	-99.000000
3166353.853000	38591122.600000	489.302000	0.347226	0.347226	-33.000000	-99.000000
3166363.853000	38591112.600000	479.302000	0.379955	0.379955	-33.000000	-99.000000
3166363.853000	38591112.600000	489.302000	0.347180	0.347180	-33.000000	-99.000000
3166363.853000	38591122.600000	479.302000	0.379907	0.379907	-33.000000	-99.000000
3166363.853000	38591122.600000	489.302000	0.347219	0.347219	-33.000000	-99.000000
3166353.853000	38591112.600000	499.302000	0.326651	0.326651	-33.000000	-99.000000
3166353.853000	38591122.600000	499.302000	0.324788	0.324788	-33.000000	-99.000000
3166363.853000	38591112.600000	499.302000	0.326711	0.326711	-33.000000	-99.000000
3166363.853000	38591122.600000	499.302000	0.325017	0.325017	-33.000000	-99.000000
3166353.853000	38591132.600000	479.302000	0.379671	0.379671	-33.000000	-99.000000
3166353.853000	38591132.600000	489.302000	0.347470	0.347470	-33.000000	-99.000000
3166353.853000	38591142.600000	479.302000	0.378386	0.378386	-33.000000	-99.000000
3166353.853000	38591142.600000	489.302000	0.349795	0.349795	-33.000000	-99.000000
3166363.853000	38591132.600000	479.302000	0.379738	0.379738	-33.000000	-99.000000
3166363.853000	38591132.600000	489.302000	0.347387	0.347387	-33.000000	-99.000000
3166363.853000	38591142.600000	479.302000	0.379332	0.379332	-33.000000	-99.000000
3166363.853000	38591142.600000	489.302000	0.347944	0.347944	-33.000000	-99.000000
3166353.853000	38591132.600000	499.302000	0.319143	0.319143	-33.000000	-99.000000
3166353.853000	38591142.600000	499.302000	0.305666	0.305666	-33.000000	-99.000000
3166363.853000	38591132.600000	499.302000	0.320532	0.320532	-33.000000	-99.000000
3166363.853000	38591142.600000	499.302000	0.313764	0.313764	-33.000000	-99.000000
3166333.853000	38591152.600000	479.302000	0.379934	0.379934	-33.000000	-99.000000
3166333.853000	38591152.600000	489.302000	0.347181	0.347181	-33.000000	-99.000000
3166333.853000	38591162.600000	479.302000	0.379954	0.379954	-33.000000	-99.000000
3166333.853000	38591162.600000	489.302000	0.347165	0.347165	-33.000000	-99.000000
3166343.853000	38591152.600000	479.302000	0.379856	0.379856	-33.000000	-99.000000
3166343.853000	38591152.600000	489.302000	0.347241	0.347241	-33.000000	-99.000000
3166343.853000	38591162.600000	479.302000	0.379927	0.379927	-33.000000	-99.000000
3166343.853000	38591162.600000	489.302000	0.347181	0.347181	-33.000000	-99.000000
3166333.853000	38591172.600000	479.302000	0.379969	0.379969	-33.000000	-99.000000
3166333.853000	38591172.600000	489.302000	0.347155	0.347155	-33.000000	-99.000000
3166333.853000	38591182.600000	479.302000	0.379979	0.379979	-33.000000	-99.000000
3166333.853000	38591182.600000	489.302000	0.347149	0.347149	-33.000000	-99.000000
3166343.853000	38591172.600000	479.302000	0.379959	0.379959	-33.000000	-99.000000
3166343.853000	38591172.600000	489.302000	0.347160	0.347160	-33.000000	-99.000000
3166343.853000	38591182.600000	479.302000	0.379975	0.379975	-33.000000	-99.000000
3166343.853000	38591182.600000	489.302000	0.347151	0.347151	-33.000000	-99.000000
3166353.853000	38591152.600000	479.302000	0.379681	0.379681	-33.000000	-99.000000
3166353.853000	38591152.600000	489.302000	0.347419	0.347419	-33.000000	-99.000000
3166353.853000	38591162.600000	479.302000	0.379899	0.379899	-33.000000	-99.000000
3166353.853000	38591162.600000	489.302000	0.347199	0.347199	-33.000000	-99.000000
3166363.853000	38591152.600000	479.302000	0.379743	0.379743	-33.000000	-99.000000
3166363.853000	38591152.600000	489.302000	0.347349	0.347349	-33.000000	-99.000000
3166363.853000	38591162.600000	479.302000	0.379906	0.379906	-33.000000	-99.000000
3166363.853000	38591162.600000	489.302000	0.347194	0.347194	-33.000000	-99.000000
3166353.853000	38591152.600000	499.302000	0.319312	0.319312	-33.000000	-99.000000
3166353.853000	38591162.600000	499.302000	0.324817	0.324817	-33.000000	-99.000000
3166363.853000	38591152.600000	499.302000	0.320646	0.320646	-33.000000	-99.000000
3166363.853000	38591162.600000	499.302000	0.325041	0.325041	-33.000000	-99.000000
3166353.853000	38591172.600000	479.302000	0.379952	0.379952	-33.000000	-99.000000
3166353.853000	38591172.600000	489.302000	0.347163	0.347163	-33.000000	-99.000000
3166353.853000	38591182.600000	479.302000	0.379972	0.379972	-33.000000	-99.000000
3166353.853000	38591182.600000	489.302000	0.347152	0.347152	-33.000000	-99.000000
3166363.853000	38591172.600000	479.302000	0.379954	0.379954	-33.000000	-99.000000
3166363.853000	38591172.600000	489.302000	0.347162	0.347162	-33.000000	-99.000000
3166363.853000	38591182.600000	479.302000	0.379973	0.379973	-33.000000	-99.000000
3166363.853000	38591182.600000	489.302000	0.347152	0.347152	-33.000000	-99.000000
3166353.853000	38591172.600000	499.302000	0.326648	0.326648	-33.000000	-99.000000
3166353.853000	38591182.600000	499.302000	0.327423	0.327423	-33.000000	-99.000000
3166363.853000	38591172.600000	499.302000	0.326708	0.326708	-33.000000	-99.000000
3166363.853000	38591182.600000	499.302000	0.327445	0.327445	-33.000000	-99.000000
3166373.853000	38591112.600000	479.302000	0.379964	0.379964	-33.000000	-99.000000
3166373.853000	38591112.600000	489.302000	0.347173	0.347173	-33.000000	-99.000000
3166373.853000	38591122.600000	479.302000	0.379938	0.379938	-33.000000	-99.000000
3166373.853000	38591122.600000	489.302000	0.347192	0.347192	-33.000000	-99.000000
3166383.853000	38591112.600000	489.302000	0.347164	0.347164	-33.000000	-99.000000
3166383.853000	38591122.600000	489.302000	0.347172	0.347172	-33.000000	-99.000000
3166373.853000	38591112.600000	499.302000	0.327048	0.327048	-33.000000	-99.000000
3166373.853000	38591122.600000	499.302000	0.326078	0.326078	-33.000000	-99.000000
3166383.853000	38591112.600000	499.302000	0.327432	0.327432	-33.000000	-99.000000
3166383.853000	38591122.600000	499.302000	0.326964	0.326964	-33.000000	-99.000000
3166373.853000	38591132.600000	479.302000	0.379891	0.379891	-33.000000	-99.000000
3166373.853000	38591132.600000	489.302000	0.347227	0.347227	-33.000000	-99.000000
3166373.853000	38591142.600000	479.302000	0.379855	0.379855	-33.000000	-99.000000
3166373.853000	38591142.600000	489.302000	0.347251	0.347251	-33.000000	-99.000000
3166383.853000	38591132.600000	489.302000	0.347180	0.347180	-33.000000	-99.000000
3166383.853000	38591142.600000	489.302000	0.347181	0.347181	-33.000000	-99.000000
3166373.853000	38591132.600000	499.302000	0.324528	0.324528	-33.000000	-99.000000
3166373.853000	38591142.600000	499.302000	0.323469	0.323469	-33.000000	-99.000000
3166383.853000	38591132.600000	499.302000	0.326440	0.326440	-33.000000	-99.000000
3166383.853000	38591142.600000	499.302000	0.326181	0.326181	-33.000000	-99.000000
3166373.853000	38591152.600000	479.302000	0.379891	0.379891	-33.000000	-99.000000
3166373.853000	38591152.600000	489.302000	0.347212	0.347212	-33.000000	-99.000000
3166373.853000	38591162.600000	479.302000	0.379937	0.379937	-33.000000	-99.000000
3166373.853000	38591162.600000	489.302000	0.347175	0.347175	-33.000000	-99.000000
3166383.853000	38591152.600000	489.302000	0.347173	0.347173	-33.000000	-99.000000
3166383.853000	38591162.600000	489.302000	0.347162	0.347162	-33.000000	-99.000000
3166373.853000	38591152.600000	499.302000	0.324546	0.324546	-33.000000	-99.000000
3166373.853000	38591162.600000	499.302000	0.326082	0.326082	-33.000000	-99.000000
3166383.853000	38591152.600000	499.302000	0.326440	0.326440	-33.000000	-99.000000
3166383.853000	38591162.600000	499.302000	0.326960	0.326960	-33.000000	-99.000000
3166373.853000	38591172.600000	479.302000	0.379963	0.379963	-33.000000	-99.000000
3166373.853000	38591172.600000	489.302000	0.347158	0.347158	-33.000000	-99.000000
3166373.853000	38591182.600000	479.302000	0.379976	0.379976	-33.000000	-99.000000
3166373.853000	38591182.600000	489.302000	0.347150	0.347150	-33.000000	-99.000000
3166383.853000	38591172.600000	489.302000	0.347154	0.347154	-33.000000	-99.000000
3166383.853000	38591182.600000	489.302000	0.347149	0.347149	-33.000000	-99.000000
3166373.853000	38591172.600000	499.302000	0.327042	0.327042	-33.000000	-99.000000
3166373.853000	38591182.600000	499.302000	0.327576	0.327576	-33.000000	-99.000000
3166383.853000	38591172.600000	499.302000	0.327424	0.327424	-33.000000	-99.000000
3166383.853000	38591182.600000	499.302000	0.327753	0.327753	-33.000000	-99.000000
3166333.853000	38591192.600000	399.302000	0.273309	0.266476	-33.000000	-99.000000
3166333.853000	38591192.600000	409.302000	0.273950	0.267244	-33.000000	-99.000000
3166333.853000	38591202.600000	399.302000	0.273551	0.266694	-33.000000	-99.000000
3166333.853000	38591202.600000	409.302000	0.274038	0.267270	-33.000000	-99.000000
3166343.853000	38591192.600000	399.302000	0.273189	0.266367	-33.000000	-99.000000
3166343.853000	38591192.600000	409.302000	0.273906	0.267232	-33.000000	-99.000000
3166343.853000	38591202.600000	399.302000	0.273486	0.266635	-33.000000	-99.000000
3166343.853000	38591202.600000	409.302000	0.274015	0.267263	-33.000000	-99.000000
3166333.853000	38591192.600000	419.302000	0.295893	0.291366	-33.000000	-99.000000
3166333.853000	38591192.600000	429.302000	0.324354	0.323925	-33.000000	-99.000000
3166333.853000	38591202.600000	419.302000	0.295848	0.291336	-33.000000	-99.000000
3166333.853000	38591202.600000	429.302000	0.324336	0.323944	-33.000000	-99.000000
3166343.853000	38591192.600000	419.302000	0.295916	0.291381	-33.000000	-99.000000
3166343.853000	38591192.600000	429.302000	0.324363	0.323915	-33.000000	-99.000000
3166343.853000	38591202.600000	419.302000	0.295860	0.291344	-33.000000	-99.000000
3166343.853000	38591202.600000	429.302000	0.324341	0.323939	-33.000000	-99.000000
3166333.853000	38591212.600000	399.302000	0.273718	0.266842	-33.000000	-99.000000
3166333.853000	38591212.600000	409.302000	0.274097	0.267287	-33.000000	-99.000000
3166333.853000	38591222.600000	399.302000	0.273836	0.266946	-33.000000	-99.000000
3166333.853000	38591222.600000	409.302000	0.274138	0.267298	-33.000000	-99.000000
3166343.853000	38591212.600000	399.302000	0.273679	0.266808	-33.000000	-99.000000
3166343.853000	38591212.600000	409.302000	0.274083	0.267283	-33.000000	-99.000000
3166343.853000	38591222.600000	399.302000	0.273812	0.266925	-33.000000	-99.000000
3166343.853000	38591222.600000	409.302000	0.274129	0.267296	-33.000000	-99.000000
3166333.853000	38591212.600000	419.302000	0.295817	0.291316	-33.000000	-99.000000
3166333.853000	38591212.600000	429.302000	0.324324	0.323957	-33.000000	-99.000000
3166333.853000	38591222.600000	419.302000	0.295796	0.291302	-33.000000	-99.000000
3166333.853000	38591222.600000	429.302000	0.324316	0.323965	-33.000000	-99.000000
3166343.853000	38591212.600000	419.302000	0.295824	0.291320	-33.000000	-99.000000
3166343.853000	38591212.600000	429.302000	0.324327	0.323953	-33.000000	-99.000000
3166343.853000	38591222.600000	419.302000	0.295800	0.291305	-33.000000	-99.000000
3166343.853000	38591222.600000	429.302000	0.324318	0.323964	-33.000000	-99.000000
3166353.853000	38591192.600000	399.302000	0.273124	0.266308	-33.000000	-99.000000
3166353.853000	38591192.600000	409.302000	0.273882	0.267225	-33.000000	-99.000000
3166353.853000	38591202.600000	399.302000	0.273452	0.266605	-33.000000	-99.000000
3166353.853000	38591202.600000	409.302000	0.274003	0.267260	-33.000000	-99.000000
3166363.853000	38591192.600000	399.302000	0.273138	0.266321	-33.000000	-99.000000
3166363.853000	38591202.600000	399.302000	0.273459	0.266611	-33.000000	-99.000000
3166353.853000	38591192.600000	419.302000	0.295929	0.291390	-33.000000	-99.000000
3166353.853000	38591192.600000	429.302000	0.324368	0.323910	-33.000000	-99.000000
3166353.853000	38591202.600000	419.302000	0.295867	0.291348	-33.000000	-99.000000
3166353.853000	38591202.600000	429.302000	0.324344	0.323936	-33.000000	-99.000000
3166363.853000	38591192.600000	419.302000	0.295926	0.291388	-33.000000	-99.000000
3166363.853000	38591192.600000	429.302000	0.324367	0.323911	-33.000000	-99.000000
3166363.853000	38591202.600000	419.302000	0.295865	0.291347	-33.000000	-99.000000
3166363.853000	38591202.600000	429.302000	0.324343	0.323936	-33.000000	-99.000000
3166353.853000	38591212.600000	399.302000	0.273660	0.266791	-33.000000	-99.000000
3166353.853000	38591212.600000	409.302000	0.274077	0.267281	-33.000000	-99.000000
3166353.853000	38591222.600000	399.302000	0.273800	0.266915	-33.000000	-99.000000
3166353.853000	38591222.600000	409.302000	0.274125	0.267295	-33.000000	-99.000000
3166363.853000	38591212.600000	399.302000	0.273664	0.266794	-33.000000	-99.000000
3166363.853000	38591222.600000	399.302000	0.273803	0.266917	-33.000000	-99.000000
3166353.853000	38591212.600000	419.302000	0.295828	0.291323	-33.000000	-99.000000
3166353.853000	38591212.600000	429.302000	0.324328	0.323952	-33.000000	-99.000000
3166353.853000	38591222.600000	419.302000	0.295803	0.291306	-33.000000	-99.000000
3166353.853000	38591222.600000	429.302000	0.324319	0.323963	-33.000000	-99.000000
3166363.853000	38591212.600000	419.302000	0.295827	0.291322	-33.000000	-99.000000
3166363.853000	38591212.600000	429.302000	0.324328	0.323952	-33.000000	-99.000000
3166363.853000	38591222.600000	419.302000	0.295802	0.291306	-33.000000	-99.000000
3166363.853000	38591222.600000	429.302000	0.324318	0.323963	-33.000000	-99.000000
[truncated: 10,894 more rows]
